# Supplementary material for: Microsecond MD Simulation and Multiple-Conformation Virtual Screening to Identify Potential Anti-COVID-19 Inhibitors Against SARS-CoV-2 Main Protease
Source: Front Chem. 2021 Jan 13;8:595273. doi: 10.3389/fchem.2020.595273 (PMC7873971; doi:10.3389/fchem.2020.595273)
Supplement: Supplementary file 2 [file Data_Sheet_1.ZIP]

Archive with 65 entries (54 files):
- Ns_Pose_PDB/
- Ns_Pose_PDB/Ns_Pose_PDB/
- Ns_Pose_PDB/Ns_Pose_PDB/100ns_Protien-Ligand_Conplex/
- Ns_Pose_PDB/Ns_Pose_PDB/100ns_Protien-Ligand_Conplex/1_TCM_12495/
- Ns_Pose_PDB/Ns_Pose_PDB/100ns_Protien-Ligand_Conplex/1_TCM_12495/0ns.pdb
- Ns_Pose_PDB/Ns_Pose_PDB/100ns_Protien-Ligand_Conplex/1_TCM_12495/100ns.pdb
- Ns_Pose_PDB/Ns_Pose_PDB/100ns_Protien-Ligand_Conplex/2_TCM_24045/
- Ns_Pose_PDB/Ns_Pose_PDB/100ns_Protien-Ligand_Conplex/2_TCM_24045/0ns.pdb
- Ns_Pose_PDB/Ns_Pose_PDB/100ns_Protien-Ligand_Conplex/2_TCM_24045/100ns.pdb
- Ns_Pose_PDB/Ns_Pose_PDB/100ns_Protien-Ligand_Conplex/3_TCM_20302/
- Ns_Pose_PDB/Ns_Pose_PDB/100ns_Protien-Ligand_Conplex/3_TCM_20302/0ns.pdb
- Ns_Pose_PDB/Ns_Pose_PDB/100ns_Protien-Ligand_Conplex/3_TCM_20302/100ns.pdb
- Ns_Pose_PDB/Ns_Pose_PDB/100ns_Protien-Ligand_Conplex/4_TCM_43709/
- Ns_Pose_PDB/Ns_Pose_PDB/100ns_Protien-Ligand_Conplex/4_TCM_43709/0ns.pdb
- Ns_Pose_PDB/Ns_Pose_PDB/100ns_Protien-Ligand_Conplex/4_TCM_43709/100ns.pdb
- Ns_Pose_PDB/Ns_Pose_PDB/100ns_Protien-Ligand_Conplex/5_TCM_18935/
- Ns_Pose_PDB/Ns_Pose_PDB/100ns_Protien-Ligand_Conplex/5_TCM_18935/0ns.pdb
- Ns_Pose_PDB/Ns_Pose_PDB/100ns_Protien-Ligand_Conplex/5_TCM_18935/100ns.pdb
- Ns_Pose_PDB/Ns_Pose_PDB/100ns_Protien-Ligand_Conplex/6_PRD002214_Ligand_Cocrystal/
- Ns_Pose_PDB/Ns_Pose_PDB/100ns_Protien-Ligand_Conplex/6_PRD002214_Ligand_Cocrystal/0ns.pdb
- Ns_Pose_PDB/Ns_Pose_PDB/100ns_Protien-Ligand_Conplex/6_PRD002214_Ligand_Cocrystal/100ns.pdb
- Ns_Pose_PDB/Ns_Pose_PDB/1_micro_6LU7_Apo/
- Ns_Pose_PDB/Ns_Pose_PDB/1_micro_6LU7_Apo/0ns.pdb
- Ns_Pose_PDB/Ns_Pose_PDB/1_micro_6LU7_Apo/1000ns.pdb
- Ns_Pose_PDB/Ns_Pose_PDB/1_micro_6LU7_Apo/100ns.pdb
- Ns_Pose_PDB/Ns_Pose_PDB/1_micro_6LU7_Apo/150ns.pdb
- Ns_Pose_PDB/Ns_Pose_PDB/1_micro_6LU7_Apo/200ns.pdb
- Ns_Pose_PDB/Ns_Pose_PDB/1_micro_6LU7_Apo/250ns.pdb
- Ns_Pose_PDB/Ns_Pose_PDB/1_micro_6LU7_Apo/300ns.pdb
- Ns_Pose_PDB/Ns_Pose_PDB/1_micro_6LU7_Apo/350ns.pdb
- Ns_Pose_PDB/Ns_Pose_PDB/1_micro_6LU7_Apo/400ns.pdb
- Ns_Pose_PDB/Ns_Pose_PDB/1_micro_6LU7_Apo/450ns.pdb
- Ns_Pose_PDB/Ns_Pose_PDB/1_micro_6LU7_Apo/500ns.pdb
- Ns_Pose_PDB/Ns_Pose_PDB/1_micro_6LU7_Apo/50ns.pdb
- Ns_Pose_PDB/Ns_Pose_PDB/1_micro_6LU7_Apo/550ns.pdb
- Ns_Pose_PDB/Ns_Pose_PDB/1_micro_6LU7_Apo/600ns.pdb
- Ns_Pose_PDB/Ns_Pose_PDB/1_micro_6LU7_Apo/650ns.pdb
- Ns_Pose_PDB/Ns_Pose_PDB/1_micro_6LU7_Apo/700ns.pdb
- Ns_Pose_PDB/Ns_Pose_PDB/1_micro_6LU7_Apo/750ns.pdb
- Ns_Pose_PDB/Ns_Pose_PDB/1_micro_6LU7_Apo/800ns.pdb
- Ns_Pose_PDB/Ns_Pose_PDB/1_micro_6LU7_Apo/850ns.pdb
- Ns_Pose_PDB/Ns_Pose_PDB/1_micro_6LU7_Apo/900ns.pdb
- Ns_Pose_PDB/Ns_Pose_PDB/1_micro_6LU7_Apo/950ns.pdb
- Ns_Pose_PDB/Ns_Pose_PDB/1_micro_6LU7_complex/
- Ns_Pose_PDB/Ns_Pose_PDB/1_micro_6LU7_complex/0ns.pdb
- Ns_Pose_PDB/Ns_Pose_PDB/1_micro_6LU7_complex/1000ns.pdb
- Ns_Pose_PDB/Ns_Pose_PDB/1_micro_6LU7_complex/100ns.pdb
- Ns_Pose_PDB/Ns_Pose_PDB/1_micro_6LU7_complex/150ns.pdb
- Ns_Pose_PDB/Ns_Pose_PDB/1_micro_6LU7_complex/200ns.pdb
- Ns_Pose_PDB/Ns_Pose_PDB/1_micro_6LU7_complex/250ns.pdb
- Ns_Pose_PDB/Ns_Pose_PDB/1_micro_6LU7_complex/300ns.pdb
- Ns_Pose_PDB/Ns_Pose_PDB/1_micro_6LU7_complex/350ns.pdb
- Ns_Pose_PDB/Ns_Pose_PDB/1_micro_6LU7_complex/400ns.pdb
- Ns_Pose_PDB/Ns_Pose_PDB/1_micro_6LU7_complex/450ns.pdb
- Ns_Pose_PDB/Ns_Pose_PDB/1_micro_6LU7_complex/500ns.pdb
- Ns_Pose_PDB/Ns_Pose_PDB/1_micro_6LU7_complex/50ns.pdb
- Ns_Pose_PDB/Ns_Pose_PDB/1_micro_6LU7_complex/550ns.pdb
- Ns_Pose_PDB/Ns_Pose_PDB/1_micro_6LU7_complex/600ns.pdb
- Ns_Pose_PDB/Ns_Pose_PDB/1_micro_6LU7_complex/650ns.pdb
- Ns_Pose_PDB/Ns_Pose_PDB/1_micro_6LU7_complex/700ns.pdb
- Ns_Pose_PDB/Ns_Pose_PDB/1_micro_6LU7_complex/750ns.pdb
- Ns_Pose_PDB/Ns_Pose_PDB/1_micro_6LU7_complex/800ns.pdb
- Ns_Pose_PDB/Ns_Pose_PDB/1_micro_6LU7_complex/850ns.pdb
- Ns_Pose_PDB/Ns_Pose_PDB/1_micro_6LU7_complex/900ns.pdb
- Ns_Pose_PDB/Ns_Pose_PDB/1_micro_6LU7_complex/950ns.pdb
