# Supplementary material for: Microsecond MD Simulation and Multiple-Conformation Virtual Screening to Identify Potential Anti-COVID-19 Inhibitors Against SARS-CoV-2 Main Protease
Source: Front Chem. 2021 Jan 13;8:595273. doi: 10.3389/fchem.2020.595273 (PMC7873971; doi:10.3389/fchem.2020.595273)
Supplement: Supplementary file 2 [file Data_Sheet_1.ZIP › Ns_Pose_PDB/Ns_Pose_PDB/100ns_Protien-Ligand_Conplex/1_TCM_12495/0ns.pdb]

REMARK    GENERATED BY TRJCONV
TITLE     19639.mol221420_molecule1 in water t=   0.00000 step= 0
REMARK    THIS IS A SIMULATION BOX
CRYST1   95.495   95.495   95.495  90.00  90.00  90.00 P 1           1
MODEL        1
ATOM      1  N   SER A   1      63.580  25.770  53.730  1.00  0.00           N
ATOM      2  H1  SER A   1      63.880  25.490  52.820  1.00  0.00           H
ATOM      3  H2  SER A   1      64.040  26.580  54.110  1.00  0.00           H
ATOM      4  H3  SER A   1      63.770  25.010  54.350  1.00  0.00           H
ATOM      5  CA  SER A   1      62.180  25.920  53.690  1.00  0.00           C
ATOM      6  CB  SER A   1      61.480  24.770  54.380  1.00  0.00           C
ATOM      7  OG  SER A   1      61.970  24.540  55.740  1.00  0.00           O
ATOM      8  HG  SER A   1      61.150  24.630  56.310  1.00  0.00           H
ATOM      9  C   SER A   1      61.870  27.300  54.280  1.00  0.00           C
ATOM     10  O   SER A   1      62.160  27.530  55.430  1.00  0.00           O
ATOM     11  N   GLY A   2      61.040  28.080  53.620  1.00  0.00           N
ATOM     12  H   GLY A   2      60.400  27.870  52.880  1.00  0.00           H
ATOM     13  CA  GLY A   2      60.860  29.480  53.990  1.00  0.00           C
ATOM     14  C   GLY A   2      59.880  30.350  53.180  1.00  0.00           C
ATOM     15  O   GLY A   2      60.090  30.550  51.980  1.00  0.00           O
ATOM     16  N   PHE A   3      58.750  30.720  53.810  1.00  0.00           N
ATOM     17  H   PHE A   3      58.500  30.240  54.650  1.00  0.00           H
ATOM     18  CA  PHE A   3      57.860  31.610  53.070  1.00  0.00           C
ATOM     19  CB  PHE A   3      56.670  30.750  52.600  1.00  0.00           C
ATOM     20  CG  PHE A   3      55.720  31.350  51.620  1.00  0.00           C
ATOM     21  CD1 PHE A   3      55.970  31.120  50.310  1.00  0.00           C
ATOM     22  HD1 PHE A   3      56.710  30.370  50.020  1.00  0.00           H
ATOM     23  CD2 PHE A   3      54.810  32.350  52.040  1.00  0.00           C
ATOM     24  HD2 PHE A   3      54.530  32.270  53.090  1.00  0.00           H
ATOM     25  CE1 PHE A   3      55.360  31.840  49.330  1.00  0.00           C
ATOM     26  HE1 PHE A   3      55.630  31.810  48.270  1.00  0.00           H
ATOM     27  CE2 PHE A   3      54.210  33.070  51.060  1.00  0.00           C
ATOM     28  HE2 PHE A   3      53.520  33.840  51.420  1.00  0.00           H
ATOM     29  CZ  PHE A   3      54.480  32.810  49.720  1.00  0.00           C
ATOM     30  HZ  PHE A   3      53.980  33.330  48.900  1.00  0.00           H
ATOM     31  C   PHE A   3      57.450  32.880  53.930  1.00  0.00           C
ATOM     32  O   PHE A   3      56.930  32.820  55.040  1.00  0.00           O
ATOM     33  N   ARG A   4      57.580  34.010  53.380  1.00  0.00           N
ATOM     34  H   ARG A   4      57.780  34.150  52.410  1.00  0.00           H
ATOM     35  CA  ARG A   4      57.540  35.330  54.070  1.00  0.00           C
ATOM     36  CB  ARG A   4      58.970  35.740  54.430  1.00  0.00           C
ATOM     37  CG  ARG A   4      59.880  35.940  53.230  1.00  0.00           C
ATOM     38  CD  ARG A   4      60.960  36.970  53.450  1.00  0.00           C
ATOM     39  NE  ARG A   4      61.930  37.110  52.320  1.00  0.00           N
ATOM     40  HE  ARG A   4      61.930  36.400  51.620  1.00  0.00           H
ATOM     41  CZ  ARG A   4      62.990  37.920  52.240  1.00  0.00           C
ATOM     42  NH1 ARG A   4      63.190  38.810  53.230  1.00  0.00           N
ATOM     43 1HH1 ARG A   4      62.500  38.850  53.960  1.00  0.00           H
ATOM     44 2HH1 ARG A   4      63.890  39.510  53.120  1.00  0.00           H
ATOM     45  NH2 ARG A   4      63.710  37.820  51.130  1.00  0.00           N
ATOM     46 1HH2 ARG A   4      63.330  37.240  50.410  1.00  0.00           H
ATOM     47 2HH2 ARG A   4      64.640  38.160  51.000  1.00  0.00           H
ATOM     48  C   ARG A   4      56.800  36.460  53.360  1.00  0.00           C
ATOM     49  O   ARG A   4      56.920  36.640  52.160  1.00  0.00           O
ATOM     50  N   LYS A   5      56.350  37.480  54.080  1.00  0.00           N
ATOM     51  H   LYS A   5      56.340  37.600  55.070  1.00  0.00           H
ATOM     52  CA  LYS A   5      55.610  38.590  53.460  1.00  0.00           C
ATOM     53  CB  LYS A   5      54.400  39.020  54.310  1.00  0.00           C
ATOM     54  CG  LYS A   5      53.400  39.760  53.470  1.00  0.00           C
ATOM     55  CD  LYS A   5      52.230  39.980  54.410  1.00  0.00           C
ATOM     56  CE  LYS A   5      50.900  39.360  53.940  1.00  0.00           C
ATOM     57  NZ  LYS A   5      49.830  39.640  54.900  1.00  0.00           N
ATOM     58  HZ1 LYS A   5      49.860  40.610  55.150  1.00  0.00           H
ATOM     59  HZ2 LYS A   5      48.920  39.400  54.560  1.00  0.00           H
ATOM     60  HZ3 LYS A   5      50.060  39.140  55.730  1.00  0.00           H
ATOM     61  C   LYS A   5      56.590  39.690  52.970  1.00  0.00           C
ATOM     62  O   LYS A   5      56.960  40.560  53.740  1.00  0.00           O
ATOM     63  N   MET A   6      57.120  39.310  51.810  1.00  0.00           N
ATOM     64  H   MET A   6      56.770  38.480  51.370  1.00  0.00           H
ATOM     65  CA  MET A   6      58.270  39.970  51.170  1.00  0.00           C
ATOM     66  CB  MET A   6      58.770  38.910  50.220  1.00  0.00           C
ATOM     67  CG  MET A   6      60.240  39.220  49.870  1.00  0.00           C
ATOM     68  SD  MET A   6      61.140  37.790  49.060  1.00  0.00           S
ATOM     69  CE  MET A   6      60.690  38.170  47.330  1.00  0.00           C
ATOM     70  C   MET A   6      57.870  41.220  50.330  1.00  0.00           C
ATOM     71  O   MET A   6      56.820  41.180  49.690  1.00  0.00           O
ATOM     72  N   ALA A   7      58.660  42.290  50.440  1.00  0.00           N
ATOM     73  H   ALA A   7      59.550  42.250  50.890  1.00  0.00           H
ATOM     74  CA  ALA A   7      58.430  43.510  49.700  1.00  0.00           C
ATOM     75  CB  ALA A   7      58.520  44.730  50.540  1.00  0.00           C
ATOM     76  C   ALA A   7      59.500  43.650  48.600  1.00  0.00           C
ATOM     77  O   ALA A   7      60.620  43.130  48.770  1.00  0.00           O
ATOM     78  N   PHE A   8      59.030  44.240  47.490  1.00  0.00           N
ATOM     79  H   PHE A   8      58.200  44.810  47.530  1.00  0.00           H
ATOM     80  CA  PHE A   8      59.920  44.480  46.340  1.00  0.00           C
ATOM     81  CB  PHE A   8      58.980  44.920  45.190  1.00  0.00           C
ATOM     82  CG  PHE A   8      58.330  43.870  44.280  1.00  0.00           C
ATOM     83  CD1 PHE A   8      59.050  43.260  43.250  1.00  0.00           C
ATOM     84  HD1 PHE A   8      60.120  43.280  43.070  1.00  0.00           H
ATOM     85  CD2 PHE A   8      56.990  43.500  44.490  1.00  0.00           C
ATOM     86  HD2 PHE A   8      56.370  43.950  45.270  1.00  0.00           H
ATOM     87  CE1 PHE A   8      58.340  42.400  42.420  1.00  0.00           C
ATOM     88  HE1 PHE A   8      58.910  41.780  41.730  1.00  0.00           H
ATOM     89  CE2 PHE A   8      56.350  42.650  43.620  1.00  0.00           C
ATOM     90  HE2 PHE A   8      55.340  42.320  43.860  1.00  0.00           H
ATOM     91  CZ  PHE A   8      57.050  42.070  42.590  1.00  0.00           C
ATOM     92  HZ  PHE A   8      56.610  41.480  41.780  1.00  0.00           H
ATOM     93  C   PHE A   8      60.920  45.560  46.800  1.00  0.00           C
ATOM     94  O   PHE A   8      60.590  46.270  47.770  1.00  0.00           O
ATOM     95  N   PRO A   9      62.170  45.630  46.340  1.00  0.00           N
ATOM     96  CA  PRO A   9      63.280  46.490  46.810  1.00  0.00           C
ATOM     97  CB  PRO A   9      64.410  46.030  45.850  1.00  0.00           C
ATOM     98  CG  PRO A   9      64.110  44.570  45.640  1.00  0.00           C
ATOM     99  CD  PRO A   9      62.640  44.650  45.380  1.00  0.00           C
ATOM    100  C   PRO A   9      63.090  47.990  47.000  1.00  0.00           C
ATOM    101  O   PRO A   9      63.350  48.870  46.180  1.00  0.00           O
ATOM    102  N   SER A  10      62.650  48.340  48.230  1.00  0.00           N
ATOM    103  H   SER A  10      62.640  47.710  49.000  1.00  0.00           H
ATOM    104  CA  SER A  10      62.120  49.660  48.560  1.00  0.00           C
ATOM    105  CB  SER A  10      61.530  49.670  49.950  1.00  0.00           C
ATOM    106  OG  SER A  10      62.480  49.320  50.930  1.00  0.00           O
ATOM    107  HG  SER A  10      62.540  50.140  51.510  1.00  0.00           H
ATOM    108  C   SER A  10      62.980  50.950  48.440  1.00  0.00           C
ATOM    109  O   SER A  10      62.490  52.030  48.290  1.00  0.00           O
ATOM    110  N   GLY A  11      64.330  50.800  48.470  1.00  0.00           N
ATOM    111  H   GLY A  11      64.670  49.860  48.470  1.00  0.00           H
ATOM    112  CA  GLY A  11      65.430  51.820  48.190  1.00  0.00           C
ATOM    113  C   GLY A  11      65.000  53.000  47.210  1.00  0.00           C
ATOM    114  O   GLY A  11      65.200  54.220  47.400  1.00  0.00           O
ATOM    115  N   LYS A  12      64.720  52.530  45.970  1.00  0.00           N
ATOM    116  H   LYS A  12      65.160  51.690  45.650  1.00  0.00           H
ATOM    117  CA  LYS A  12      64.300  53.400  44.880  1.00  0.00           C
ATOM    118  CB  LYS A  12      64.140  52.490  43.680  1.00  0.00           C
ATOM    119  CG  LYS A  12      65.460  51.910  43.210  1.00  0.00           C
ATOM    120  CD  LYS A  12      65.280  50.610  42.410  1.00  0.00           C
ATOM    121  CE  LYS A  12      64.410  50.520  41.170  1.00  0.00           C
ATOM    122  NZ  LYS A  12      64.750  49.290  40.420  1.00  0.00           N
ATOM    123  HZ1 LYS A  12      64.010  49.040  39.790  1.00  0.00           H
ATOM    124  HZ2 LYS A  12      65.530  49.500  39.830  1.00  0.00           H
ATOM    125  HZ3 LYS A  12      64.970  48.550  41.060  1.00  0.00           H
ATOM    126  C   LYS A  12      63.050  54.330  45.190  1.00  0.00           C
ATOM    127  O   LYS A  12      63.170  55.550  45.250  1.00  0.00           O
ATOM    128  N   VAL A  13      61.960  53.660  45.620  1.00  0.00           N
ATOM    129  H   VAL A  13      61.890  52.700  45.340  1.00  0.00           H
ATOM    130  CA  VAL A  13      60.630  54.240  46.030  1.00  0.00           C
ATOM    131  CB  VAL A  13      59.490  53.180  46.060  1.00  0.00           C
ATOM    132  CG1 VAL A  13      58.240  53.680  46.670  1.00  0.00           C
ATOM    133  CG2 VAL A  13      59.350  52.670  44.630  1.00  0.00           C
ATOM    134  C   VAL A  13      60.660  55.130  47.300  1.00  0.00           C
ATOM    135  O   VAL A  13      60.180  56.270  47.270  1.00  0.00           O
ATOM    136  N   GLU A  14      61.420  54.640  48.300  1.00  0.00           N
ATOM    137  H   GLU A  14      61.500  53.650  48.380  1.00  0.00           H
ATOM    138  CA  GLU A  14      61.920  55.400  49.500  1.00  0.00           C
ATOM    139  CB  GLU A  14      62.840  54.560  50.410  1.00  0.00           C
ATOM    140  CG  GLU A  14      62.120  53.380  51.120  1.00  0.00           C
ATOM    141  CD  GLU A  14      63.010  52.630  52.170  1.00  0.00           C
ATOM    142  OE1 GLU A  14      62.590  51.520  52.440  1.00  0.00           O
ATOM    143  OE2 GLU A  14      63.910  53.220  52.810  1.00  0.00           O
ATOM    144  C   GLU A  14      62.680  56.730  49.240  1.00  0.00           C
ATOM    145  O   GLU A  14      62.420  57.790  49.820  1.00  0.00           O
ATOM    146  N   GLY A  15      63.570  56.590  48.260  1.00  0.00           N
ATOM    147  H   GLY A  15      63.870  55.680  47.990  1.00  0.00           H
ATOM    148  CA  GLY A  15      64.330  57.640  47.670  1.00  0.00           C
ATOM    149  C   GLY A  15      63.380  58.650  46.960  1.00  0.00           C
ATOM    150  O   GLY A  15      63.820  59.790  46.780  1.00  0.00           O
ATOM    151  N   CYS A  16      62.410  58.170  46.250  1.00  0.00           N
ATOM    152  H   CYS A  16      62.460  57.300  45.770  1.00  0.00           H
ATOM    153  CA  CYS A  16      61.400  59.060  45.540  1.00  0.00           C
ATOM    154  CB  CYS A  16      60.740  58.250  44.410  1.00  0.00           C
ATOM    155  SG  CYS A  16      61.880  57.330  43.280  1.00  0.00           S
ATOM    156  HG  CYS A  16      62.490  58.420  42.830  1.00  0.00           H
ATOM    157  C   CYS A  16      60.310  59.580  46.490  1.00  0.00           C
ATOM    158  O   CYS A  16      59.570  60.460  46.090  1.00  0.00           O
ATOM    159  N   MET A  17      60.330  59.210  47.800  1.00  0.00           N
ATOM    160  H   MET A  17      61.000  58.530  48.100  1.00  0.00           H
ATOM    161  CA  MET A  17      59.400  59.700  48.830  1.00  0.00           C
ATOM    162  CB  MET A  17      59.180  58.610  49.890  1.00  0.00           C
ATOM    163  CG  MET A  17      58.030  57.650  49.720  1.00  0.00           C
ATOM    164  SD  MET A  17      56.390  58.340  49.350  1.00  0.00           S
ATOM    165  CE  MET A  17      56.250  59.410  50.730  1.00  0.00           C
ATOM    166  C   MET A  17      59.680  61.030  49.540  1.00  0.00           C
ATOM    167  O   MET A  17      60.670  61.240  50.230  1.00  0.00           O
ATOM    168  N   VAL A  18      58.800  61.960  49.260  1.00  0.00           N
ATOM    169  H   VAL A  18      57.940  61.700  48.810  1.00  0.00           H
ATOM    170  CA  VAL A  18      58.910  63.320  49.880  1.00  0.00           C
ATOM    171  CB  VAL A  18      59.180  64.370  48.800  1.00  0.00           C
ATOM    172  CG1 VAL A  18      60.430  63.950  48.050  1.00  0.00           C
ATOM    173  CG2 VAL A  18      57.990  64.490  47.820  1.00  0.00           C
ATOM    174  C   VAL A  18      57.740  63.790  50.710  1.00  0.00           C
ATOM    175  O   VAL A  18      56.730  63.130  50.910  1.00  0.00           O
ATOM    176  N   GLN A  19      57.950  64.830  51.460  1.00  0.00           N
ATOM    177  H   GLN A  19      58.880  65.200  51.580  1.00  0.00           H
ATOM    178  CA  GLN A  19      56.930  65.400  52.340  1.00  0.00           C
ATOM    179  CB  GLN A  19      57.540  65.750  53.730  1.00  0.00           C
ATOM    180  CG  GLN A  19      57.010  66.990  54.340  1.00  0.00           C
ATOM    181  CD  GLN A  19      57.560  67.180  55.760  1.00  0.00           C
ATOM    182  OE1 GLN A  19      58.680  67.590  55.960  1.00  0.00           O
ATOM    183  NE2 GLN A  19      56.820  66.600  56.660  1.00  0.00           N
ATOM    184 1HE2 GLN A  19      55.880  66.280  56.550  1.00  0.00           H
ATOM    185 2HE2 GLN A  19      57.270  66.400  57.520  1.00  0.00           H
ATOM    186  C   GLN A  19      56.240  66.550  51.530  1.00  0.00           C
ATOM    187  O   GLN A  19      56.930  67.230  50.740  1.00  0.00           O
ATOM    188  N   VAL A  20      54.960  66.790  51.810  1.00  0.00           N
ATOM    189  H   VAL A  20      54.420  66.120  52.320  1.00  0.00           H
ATOM    190  CA  VAL A  20      54.170  67.830  51.250  1.00  0.00           C
ATOM    191  CB  VAL A  20      53.220  67.320  50.120  1.00  0.00           C
ATOM    192  CG1 VAL A  20      52.250  68.370  49.480  1.00  0.00           C
ATOM    193  CG2 VAL A  20      54.010  66.640  48.980  1.00  0.00           C
ATOM    194  C   VAL A  20      53.500  68.720  52.310  1.00  0.00           C
ATOM    195  O   VAL A  20      52.580  68.390  53.020  1.00  0.00           O
ATOM    196  N   THR A  21      53.980  69.960  52.340  1.00  0.00           N
ATOM    197  H   THR A  21      54.610  70.230  51.610  1.00  0.00           H
ATOM    198  CA  THR A  21      53.500  70.940  53.280  1.00  0.00           C
ATOM    199  CB  THR A  21      54.400  71.560  54.310  1.00  0.00           C
ATOM    200  OG1 THR A  21      55.250  70.490  54.740  1.00  0.00           O
ATOM    201  HG1 THR A  21      54.710  69.790  55.200  1.00  0.00           H
ATOM    202  CG2 THR A  21      53.780  72.310  55.480  1.00  0.00           C
ATOM    203  C   THR A  21      52.720  72.190  52.710  1.00  0.00           C
ATOM    204  O   THR A  21      53.190  72.770  51.730  1.00  0.00           O
ATOM    205  N   CYS A  22      51.420  72.330  53.060  1.00  0.00           N
ATOM    206  H   CYS A  22      50.990  71.910  53.860  1.00  0.00           H
ATOM    207  CA  CYS A  22      50.520  73.440  52.580  1.00  0.00           C
ATOM    208  CB  CYS A  22      50.060  73.070  51.150  1.00  0.00           C
ATOM    209  SG  CYS A  22      49.050  74.470  50.540  1.00  0.00           S
ATOM    210  HG  CYS A  22      48.830  73.950  49.340  1.00  0.00           H
ATOM    211  C   CYS A  22      49.410  73.760  53.560  1.00  0.00           C
ATOM    212  O   CYS A  22      48.770  72.850  54.110  1.00  0.00           O
ATOM    213  N   GLY A  23      49.330  75.070  53.720  1.00  0.00           N
ATOM    214  H   GLY A  23      50.070  75.690  53.460  1.00  0.00           H
ATOM    215  CA  GLY A  23      48.280  75.810  54.440  1.00  0.00           C
ATOM    216  C   GLY A  23      48.330  75.530  55.970  1.00  0.00           C
ATOM    217  O   GLY A  23      49.010  76.270  56.660  1.00  0.00           O
ATOM    218  N   THR A  24      47.370  74.770  56.430  1.00  0.00           N
ATOM    219  H   THR A  24      46.600  74.510  55.850  1.00  0.00           H
ATOM    220  CA  THR A  24      47.290  74.240  57.810  1.00  0.00           C
ATOM    221  CB  THR A  24      45.880  74.340  58.390  1.00  0.00           C
ATOM    222  OG1 THR A  24      44.930  73.660  57.510  1.00  0.00           O
ATOM    223  HG1 THR A  24      43.960  73.710  57.730  1.00  0.00           H
ATOM    224  CG2 THR A  24      45.600  75.760  58.680  1.00  0.00           C
ATOM    225  C   THR A  24      47.790  72.810  57.950  1.00  0.00           C
ATOM    226  O   THR A  24      48.070  72.440  59.070  1.00  0.00           O
ATOM    227  N   THR A  25      47.950  72.030  56.870  1.00  0.00           N
ATOM    228  H   THR A  25      48.360  72.440  56.050  1.00  0.00           H
ATOM    229  CA  THR A  25      48.110  70.580  56.750  1.00  0.00           C
ATOM    230  CB  THR A  25      47.050  70.020  55.760  1.00  0.00           C
ATOM    231  OG1 THR A  25      46.840  70.970  54.720  1.00  0.00           O
ATOM    232  HG1 THR A  25      47.360  70.970  53.870  1.00  0.00           H
ATOM    233  CG2 THR A  25      45.760  69.580  56.430  1.00  0.00           C
ATOM    234  C   THR A  25      49.460  70.190  56.140  1.00  0.00           C
ATOM    235  O   THR A  25      50.140  70.960  55.420  1.00  0.00           O
ATOM    236  N   THR A  26      49.860  68.960  56.390  1.00  0.00           N
ATOM    237  H   THR A  26      49.360  68.340  56.990  1.00  0.00           H
ATOM    238  CA  THR A  26      51.110  68.380  55.930  1.00  0.00           C
ATOM    239  CB  THR A  26      52.320  68.740  56.850  1.00  0.00           C
ATOM    240  OG1 THR A  26      53.640  68.640  56.230  1.00  0.00           O
ATOM    241  HG1 THR A  26      53.820  67.660  56.110  1.00  0.00           H
ATOM    242  CG2 THR A  26      52.380  67.970  58.150  1.00  0.00           C
ATOM    243  C   THR A  26      50.980  66.870  55.750  1.00  0.00           C
ATOM    244  O   THR A  26      50.350  66.190  56.610  1.00  0.00           O
ATOM    245  N   LEU A  27      51.420  66.390  54.550  1.00  0.00           N
ATOM    246  H   LEU A  27      51.740  67.020  53.840  1.00  0.00           H
ATOM    247  CA  LEU A  27      51.420  64.970  54.210  1.00  0.00           C
ATOM    248  CB  LEU A  27      50.040  64.610  53.730  1.00  0.00           C
ATOM    249  CG  LEU A  27      49.500  65.390  52.540  1.00  0.00           C
ATOM    250  CD1 LEU A  27      49.880  64.920  51.130  1.00  0.00           C
ATOM    251  CD2 LEU A  27      47.930  65.430  52.710  1.00  0.00           C
ATOM    252  C   LEU A  27      52.590  64.530  53.300  1.00  0.00           C
ATOM    253  O   LEU A  27      53.690  64.970  53.530  1.00  0.00           O
ATOM    254  N   ASN A  28      52.450  63.380  52.660  1.00  0.00           N
ATOM    255  H   ASN A  28      51.550  62.950  52.560  1.00  0.00           H
ATOM    256  CA  ASN A  28      53.480  62.660  51.860  1.00  0.00           C
ATOM    257  CB  ASN A  28      53.470  61.090  52.070  1.00  0.00           C
ATOM    258  CG  ASN A  28      53.520  60.550  53.510  1.00  0.00           C
ATOM    259  OD1 ASN A  28      54.540  60.440  54.190  1.00  0.00           O
ATOM    260  ND2 ASN A  28      52.440  59.880  53.900  1.00  0.00           N
ATOM    261 1HD2 ASN A  28      51.640  59.800  53.300  1.00  0.00           H
ATOM    262 2HD2 ASN A  28      52.340  59.580  54.840  1.00  0.00           H
ATOM    263  C   ASN A  28      53.260  62.880  50.330  1.00  0.00           C
ATOM    264  O   ASN A  28      52.150  63.170  49.860  1.00  0.00           O
ATOM    265  N   GLY A  29      54.320  62.740  49.550  1.00  0.00           N
ATOM    266  H   GLY A  29      55.180  62.760  50.050  1.00  0.00           H
ATOM    267  CA  GLY A  29      54.370  62.860  48.080  1.00  0.00           C
ATOM    268  C   GLY A  29      55.450  62.020  47.440  1.00  0.00           C
ATOM    269  O   GLY A  29      56.400  61.700  48.150  1.00  0.00           O
ATOM    270  N   LEU A  30      55.280  61.590  46.160  1.00  0.00           N
ATOM    271  H   LEU A  30      54.450  61.780  45.640  1.00  0.00           H
ATOM    272  CA  LEU A  30      56.230  60.860  45.430  1.00  0.00           C
ATOM    273  CB  LEU A  30      55.450  59.660  44.950  1.00  0.00           C
ATOM    274  CG  LEU A  30      56.330  58.450  44.510  1.00  0.00           C
ATOM    275  CD1 LEU A  30      57.210  57.810  45.560  1.00  0.00           C
ATOM    276  CD2 LEU A  30      55.490  57.360  43.890  1.00  0.00           C
ATOM    277  C   LEU A  30      56.840  61.650  44.260  1.00  0.00           C
ATOM    278  O   LEU A  30      56.160  62.090  43.320  1.00  0.00           O
ATOM    279  N   TRP A  31      58.110  61.990  44.410  1.00  0.00           N
ATOM    280  H   TRP A  31      58.640  61.440  45.060  1.00  0.00           H
ATOM    281  CA  TRP A  31      58.890  62.830  43.500  1.00  0.00           C
ATOM    282  CB  TRP A  31      59.900  63.620  44.370  1.00  0.00           C
ATOM    283  CG  TRP A  31      60.830  64.700  43.700  1.00  0.00           C
ATOM    284  CD1 TRP A  31      60.500  65.510  42.780  1.00  0.00           C
ATOM    285  HD1 TRP A  31      59.820  65.250  41.970  1.00  0.00           H
ATOM    286  CD2 TRP A  31      62.050  65.150  44.280  1.00  0.00           C
ATOM    287  NE1 TRP A  31      61.370  66.510  42.730  1.00  0.00           N
ATOM    288  HE1 TRP A  31      61.500  67.260  42.080  1.00  0.00           H
ATOM    289  CE2 TRP A  31      62.310  66.280  43.640  1.00  0.00           C
ATOM    290  CE3 TRP A  31      62.840  64.650  45.270  1.00  0.00           C
ATOM    291  HE3 TRP A  31      62.660  63.690  45.750  1.00  0.00           H
ATOM    292  CZ2 TRP A  31      63.430  66.970  44.050  1.00  0.00           C
ATOM    293  HZ2 TRP A  31      63.650  67.930  43.590  1.00  0.00           H
ATOM    294  CZ3 TRP A  31      63.970  65.320  45.670  1.00  0.00           C
ATOM    295  HZ3 TRP A  31      64.690  64.810  46.320  1.00  0.00           H
ATOM    296  CH2 TRP A  31      64.250  66.480  45.070  1.00  0.00           C
ATOM    297  HH2 TRP A  31      65.190  66.990  45.260  1.00  0.00           H
ATOM    298  C   TRP A  31      59.600  62.010  42.390  1.00  0.00           C
ATOM    299  O   TRP A  31      60.510  61.250  42.730  1.00  0.00           O
ATOM    300  N   LEU A  32      59.010  62.000  41.210  1.00  0.00           N
ATOM    301  H   LEU A  32      58.240  62.620  41.070  1.00  0.00           H
ATOM    302  CA  LEU A  32      59.520  61.280  40.000  1.00  0.00           C
ATOM    303  CB  LEU A  32      58.410  60.470  39.370  1.00  0.00           C
ATOM    304  CG  LEU A  32      58.070  59.180  40.120  1.00  0.00           C
ATOM    305  CD1 LEU A  32      56.800  58.690  39.530  1.00  0.00           C
ATOM    306  CD2 LEU A  32      59.200  58.250  39.770  1.00  0.00           C
ATOM    307  C   LEU A  32      59.920  62.300  38.930  1.00  0.00           C
ATOM    308  O   LEU A  32      59.210  63.180  38.480  1.00  0.00           O
ATOM    309  N   ASP A  33      61.140  62.190  38.490  1.00  0.00           N
ATOM    310  H   ASP A  33      61.700  61.390  38.740  1.00  0.00           H
ATOM    311  CA  ASP A  33      61.840  63.280  37.630  1.00  0.00           C
ATOM    312  CB  ASP A  33      61.290  63.230  36.220  1.00  0.00           C
ATOM    313  CG  ASP A  33      61.700  61.990  35.390  1.00  0.00           C
ATOM    314  OD1 ASP A  33      62.730  61.310  35.720  1.00  0.00           O
ATOM    315  OD2 ASP A  33      61.070  61.790  34.310  1.00  0.00           O
ATOM    316  C   ASP A  33      61.630  64.570  38.340  1.00  0.00           C
ATOM    317  O   ASP A  33      62.060  64.750  39.500  1.00  0.00           O
ATOM    318  N   ASP A  34      60.860  65.510  37.750  1.00  0.00           N
ATOM    319  H   ASP A  34      60.580  65.480  36.790  1.00  0.00           H
ATOM    320  CA  ASP A  34      60.650  66.880  38.360  1.00  0.00           C
ATOM    321  CB  ASP A  34      61.220  67.910  37.350  1.00  0.00           C
ATOM    322  CG  ASP A  34      60.750  68.080  35.860  1.00  0.00           C
ATOM    323  OD1 ASP A  34      60.290  67.100  35.260  1.00  0.00           O
ATOM    324  OD2 ASP A  34      61.060  69.130  35.210  1.00  0.00           O
ATOM    325  C   ASP A  34      59.160  67.190  38.570  1.00  0.00           C
ATOM    326  O   ASP A  34      58.780  68.350  38.730  1.00  0.00           O
ATOM    327  N   VAL A  35      58.420  66.190  39.030  1.00  0.00           N
ATOM    328  H   VAL A  35      58.800  65.270  38.920  1.00  0.00           H
ATOM    329  CA  VAL A  35      57.000  66.200  39.390  1.00  0.00           C
ATOM    330  CB  VAL A  35      56.110  65.890  38.150  1.00  0.00           C
ATOM    331  CG1 VAL A  35      55.690  67.290  37.640  1.00  0.00           C
ATOM    332  CG2 VAL A  35      56.650  65.110  36.990  1.00  0.00           C
ATOM    333  C   VAL A  35      56.650  65.430  40.740  1.00  0.00           C
ATOM    334  O   VAL A  35      56.920  64.260  40.930  1.00  0.00           O
ATOM    335  N   VAL A  36      56.090  66.230  41.650  1.00  0.00           N
ATOM    336  H   VAL A  36      55.940  67.210  41.520  1.00  0.00           H
ATOM    337  CA  VAL A  36      55.650  65.570  42.910  1.00  0.00           C
ATOM    338  CB  VAL A  36      55.840  66.530  44.060  1.00  0.00           C
ATOM    339  CG1 VAL A  36      55.230  65.890  45.280  1.00  0.00           C
ATOM    340  CG2 VAL A  36      57.350  66.580  44.430  1.00  0.00           C
ATOM    341  C   VAL A  36      54.180  65.060  42.800  1.00  0.00           C
ATOM    342  O   VAL A  36      53.210  65.850  42.680  1.00  0.00           O
ATOM    343  N   TYR A  37      54.170  63.720  42.840  1.00  0.00           N
ATOM    344  H   TYR A  37      54.990  63.180  42.990  1.00  0.00           H
ATOM    345  CA  TYR A  37      52.880  63.010  42.770  1.00  0.00           C
ATOM    346  CB  TYR A  37      53.080  61.670  42.080  1.00  0.00           C
ATOM    347  CG  TYR A  37      53.410  61.770  40.580  1.00  0.00           C
ATOM    348  CD1 TYR A  37      54.750  62.050  40.150  1.00  0.00           C
ATOM    349  HD1 TYR A  37      55.520  62.130  40.920  1.00  0.00           H
ATOM    350  CD2 TYR A  37      52.480  61.560  39.600  1.00  0.00           C
ATOM    351  HD2 TYR A  37      51.490  61.250  39.940  1.00  0.00           H
ATOM    352  CE1 TYR A  37      55.110  62.210  38.840  1.00  0.00           C
ATOM    353  HE1 TYR A  37      56.100  62.640  38.640  1.00  0.00           H
ATOM    354  CE2 TYR A  37      52.780  61.690  38.240  1.00  0.00           C
ATOM    355  HE2 TYR A  37      51.990  61.650  37.490  1.00  0.00           H
ATOM    356  CZ  TYR A  37      54.110  61.970  37.900  1.00  0.00           C
ATOM    357  OH  TYR A  37      54.500  61.810  36.610  1.00  0.00           O
ATOM    358  HH  TYR A  37      53.690  61.820  36.020  1.00  0.00           H
ATOM    359  C   TYR A  37      52.240  62.900  44.110  1.00  0.00           C
ATOM    360  O   TYR A  37      52.760  62.120  44.920  1.00  0.00           O
ATOM    361  N   CYS A  38      51.130  63.570  44.400  1.00  0.00           N
ATOM    362  H   CYS A  38      50.660  63.940  43.600  1.00  0.00           H
ATOM    363  CA  CYS A  38      50.530  63.640  45.770  1.00  0.00           C
ATOM    364  CB  CYS A  38      51.170  64.790  46.580  1.00  0.00           C
ATOM    365  SG  CYS A  38      51.130  66.460  45.880  1.00  0.00           S
ATOM    366  HG  CYS A  38      51.750  66.220  44.730  1.00  0.00           H
ATOM    367  C   CYS A  38      49.040  63.810  45.760  1.00  0.00           C
ATOM    368  O   CYS A  38      48.490  64.200  44.750  1.00  0.00           O
ATOM    369  N   PRO A  39      48.340  63.430  46.850  1.00  0.00           N
ATOM    370  CA  PRO A  39      46.900  63.700  46.980  1.00  0.00           C
ATOM    371  CB  PRO A  39      46.510  63.140  48.350  1.00  0.00           C
ATOM    372  CG  PRO A  39      47.520  62.100  48.610  1.00  0.00           C
ATOM    373  CD  PRO A  39      48.790  62.660  48.000  1.00  0.00           C
ATOM    374  C   PRO A  39      46.560  65.130  46.840  1.00  0.00           C
ATOM    375  O   PRO A  39      47.390  65.990  46.990  1.00  0.00           O
ATOM    376  N   ARG A  40      45.320  65.420  46.450  1.00  0.00           N
ATOM    377  H   ARG A  40      44.840  64.610  46.120  1.00  0.00           H
ATOM    378  CA  ARG A  40      44.720  66.760  46.330  1.00  0.00           C
ATOM    379  CB  ARG A  40      43.930  66.860  44.990  1.00  0.00           C
ATOM    380  CG  ARG A  40      42.600  66.120  44.940  1.00  0.00           C
ATOM    381  CD  ARG A  40      41.770  66.590  43.740  1.00  0.00           C
ATOM    382  NE  ARG A  40      40.580  65.820  43.580  1.00  0.00           N
ATOM    383  HE  ARG A  40      40.520  65.040  44.200  1.00  0.00           H
ATOM    384  CZ  ARG A  40      39.610  66.000  42.710  1.00  0.00           C
ATOM    385  NH1 ARG A  40      39.480  67.100  42.020  1.00  0.00           N
ATOM    386 1HH1 ARG A  40      40.060  67.880  42.250  1.00  0.00           H
ATOM    387 2HH1 ARG A  40      38.900  67.090  41.210  1.00  0.00           H
ATOM    388  NH2 ARG A  40      38.670  65.050  42.540  1.00  0.00           N
ATOM    389 1HH2 ARG A  40      38.810  64.200  43.060  1.00  0.00           H
ATOM    390 2HH2 ARG A  40      37.910  65.240  41.920  1.00  0.00           H
ATOM    391  C   ARG A  40      44.000  67.560  47.460  1.00  0.00           C
ATOM    392  O   ARG A  40      43.620  68.760  47.290  1.00  0.00           O
ATOM    393  N   HIS A  41      44.300  67.090  48.670  1.00  0.00           N
ATOM    394  H   HIS A  41      45.080  66.460  48.720  1.00  0.00           H
ATOM    395  CA  HIS A  41      43.580  67.550  49.850  1.00  0.00           C
ATOM    396  CB  HIS A  41      42.770  66.460  50.560  1.00  0.00           C
ATOM    397  CG  HIS A  41      43.480  65.150  50.830  1.00  0.00           C
ATOM    398  ND1 HIS A  41      44.410  64.880  51.690  1.00  0.00           N
ATOM    399  CD2 HIS A  41      42.940  64.000  50.370  1.00  0.00           C
ATOM    400  HD2 HIS A  41      42.030  63.920  49.780  1.00  0.00           H
ATOM    401  CE1 HIS A  41      44.350  63.590  51.920  1.00  0.00           C
ATOM    402  HE1 HIS A  41      44.710  63.100  52.830  1.00  0.00           H
ATOM    403  NE2 HIS A  41      43.500  63.040  51.050  1.00  0.00           N
ATOM    404  HE2 HIS A  41      43.110  62.130  51.180  1.00  0.00           H
ATOM    405  C   HIS A  41      44.330  68.490  50.780  1.00  0.00           C
ATOM    406  O   HIS A  41      43.750  69.220  51.590  1.00  0.00           O
ATOM    407  N   VAL A  42      45.620  68.560  50.600  1.00  0.00           N
ATOM    408  H   VAL A  42      46.120  67.980  49.950  1.00  0.00           H
ATOM    409  CA  VAL A  42      46.520  69.530  51.330  1.00  0.00           C
ATOM    410  CB  VAL A  42      48.020  69.300  50.980  1.00  0.00           C
ATOM    411  CG1 VAL A  42      48.510  70.080  49.770  1.00  0.00           C
ATOM    412  CG2 VAL A  42      48.900  69.590  52.190  1.00  0.00           C
ATOM    413  C   VAL A  42      46.060  70.990  51.190  1.00  0.00           C
ATOM    414  O   VAL A  42      46.280  71.810  52.000  1.00  0.00           O
ATOM    415  N   ILE A  43      45.300  71.300  50.130  1.00  0.00           N
ATOM    416  H   ILE A  43      45.280  70.800  49.270  1.00  0.00           H
ATOM    417  CA  ILE A  43      44.500  72.550  49.980  1.00  0.00           C
ATOM    418  CB  ILE A  43      44.060  72.880  48.580  1.00  0.00           C
ATOM    419  CG1 ILE A  43      43.030  71.810  48.160  1.00  0.00           C
ATOM    420  CG2 ILE A  43      45.280  72.790  47.620  1.00  0.00           C
ATOM    421  CD  ILE A  43      42.530  72.030  46.690  1.00  0.00           C
ATOM    422  C   ILE A  43      43.300  72.680  50.900  1.00  0.00           C
ATOM    423  O   ILE A  43      43.040  73.840  51.260  1.00  0.00           O
ATOM    424  N   CYS A  44      42.690  71.620  51.400  1.00  0.00           N
ATOM    425  H   CYS A  44      43.090  70.710  51.370  1.00  0.00           H
ATOM    426  CA  CYS A  44      41.580  71.700  52.400  1.00  0.00           C
ATOM    427  CB  CYS A  44      40.610  70.590  52.210  1.00  0.00           C
ATOM    428  SG  CYS A  44      40.070  70.480  50.450  1.00  0.00           S
ATOM    429  HG  CYS A  44      39.290  69.400  50.460  1.00  0.00           H
ATOM    430  C   CYS A  44      42.020  71.720  53.870  1.00  0.00           C
ATOM    431  O   CYS A  44      42.720  70.850  54.370  1.00  0.00           O
ATOM    432  N   THR A  45      41.430  72.700  54.570  1.00  0.00           N
ATOM    433  H   THR A  45      40.740  73.250  54.090  1.00  0.00           H
ATOM    434  CA  THR A  45      41.620  72.700  56.050  1.00  0.00           C
ATOM    435  CB  THR A  45      41.700  74.130  56.660  1.00  0.00           C
ATOM    436  OG1 THR A  45      42.310  74.090  57.940  1.00  0.00           O
ATOM    437  HG1 THR A  45      42.270  75.030  58.280  1.00  0.00           H
ATOM    438  CG2 THR A  45      40.300  74.750  56.750  1.00  0.00           C
ATOM    439  C   THR A  45      40.460  71.810  56.660  1.00  0.00           C
ATOM    440  O   THR A  45      39.400  71.740  56.100  1.00  0.00           O
ATOM    441  N   SER A  46      40.540  71.710  58.000  1.00  0.00           N
ATOM    442  H   SER A  46      41.030  72.390  58.530  1.00  0.00           H
ATOM    443  CA  SER A  46      39.620  70.840  58.780  1.00  0.00           C
ATOM    444  CB  SER A  46      39.980  70.740  60.280  1.00  0.00           C
ATOM    445  OG  SER A  46      41.330  70.230  60.370  1.00  0.00           O
ATOM    446  HG  SER A  46      41.860  71.030  60.080  1.00  0.00           H
ATOM    447  C   SER A  46      38.160  71.340  58.700  1.00  0.00           C
ATOM    448  O   SER A  46      37.330  70.450  58.800  1.00  0.00           O
ATOM    449  N   GLU A  47      37.860  72.650  58.740  1.00  0.00           N
ATOM    450  H   GLU A  47      38.550  73.360  58.880  1.00  0.00           H
ATOM    451  CA  GLU A  47      36.470  73.120  58.580  1.00  0.00           C
ATOM    452  CB  GLU A  47      36.420  74.670  58.870  1.00  0.00           C
ATOM    453  CG  GLU A  47      37.080  75.110  60.160  1.00  0.00           C
ATOM    454  CD  GLU A  47      38.510  75.530  59.980  1.00  0.00           C
ATOM    455  OE1 GLU A  47      39.410  74.640  60.100  1.00  0.00           O
ATOM    456  OE2 GLU A  47      38.780  76.710  59.770  1.00  0.00           O
ATOM    457  C   GLU A  47      35.970  72.940  57.130  1.00  0.00           C
ATOM    458  O   GLU A  47      34.980  72.200  56.930  1.00  0.00           O
ATOM    459  N   ASP A  48      36.780  73.230  56.110  1.00  0.00           N
ATOM    460  H   ASP A  48      37.530  73.860  56.290  1.00  0.00           H
ATOM    461  CA  ASP A  48      36.460  72.970  54.650  1.00  0.00           C
ATOM    462  CB  ASP A  48      37.690  73.370  53.760  1.00  0.00           C
ATOM    463  CG  ASP A  48      38.000  74.850  53.770  1.00  0.00           C
ATOM    464  OD1 ASP A  48      37.090  75.770  53.780  1.00  0.00           O
ATOM    465  OD2 ASP A  48      39.180  75.110  53.790  1.00  0.00           O
ATOM    466  C   ASP A  48      36.060  71.490  54.280  1.00  0.00           C
ATOM    467  O   ASP A  48      34.960  71.340  53.770  1.00  0.00           O
ATOM    468  N   MET A  49      36.720  70.570  54.940  1.00  0.00           N
ATOM    469  H   MET A  49      37.480  70.910  55.490  1.00  0.00           H
ATOM    470  CA  MET A  49      36.730  69.130  54.690  1.00  0.00           C
ATOM    471  CB  MET A  49      37.670  68.530  55.710  1.00  0.00           C
ATOM    472  CG  MET A  49      39.090  68.610  55.230  1.00  0.00           C
ATOM    473  SD  MET A  49      40.470  68.240  56.290  1.00  0.00           S
ATOM    474  CE  MET A  49      39.710  67.210  57.530  1.00  0.00           C
ATOM    475  C   MET A  49      35.460  68.320  54.480  1.00  0.00           C
ATOM    476  O   MET A  49      35.540  67.310  53.830  1.00  0.00           O
ATOM    477  N   LEU A  50      34.300  68.870  54.800  1.00  0.00           N
ATOM    478  H   LEU A  50      34.210  69.860  54.710  1.00  0.00           H
ATOM    479  CA  LEU A  50      33.030  68.120  54.910  1.00  0.00           C
ATOM    480  CB  LEU A  50      32.060  68.690  55.970  1.00  0.00           C
ATOM    481  CG  LEU A  50      32.210  68.020  57.350  1.00  0.00           C
ATOM    482  CD1 LEU A  50      31.470  68.720  58.490  1.00  0.00           C
ATOM    483  CD2 LEU A  50      31.650  66.590  57.260  1.00  0.00           C
ATOM    484  C   LEU A  50      32.300  68.000  53.500  1.00  0.00           C
ATOM    485  O   LEU A  50      32.240  66.870  53.070  1.00  0.00           O
ATOM    486  N   ASN A  51      32.100  69.110  52.810  1.00  0.00           N
ATOM    487  H   ASN A  51      31.920  69.980  53.270  1.00  0.00           H
ATOM    488  CA  ASN A  51      31.750  69.020  51.360  1.00  0.00           C
ATOM    489  CB  ASN A  51      30.210  69.090  51.180  1.00  0.00           C
ATOM    490  CG  ASN A  51      29.820  68.440  49.900  1.00  0.00           C
ATOM    491  OD1 ASN A  51      29.400  67.280  49.900  1.00  0.00           O
ATOM    492  ND2 ASN A  51      29.960  69.040  48.760  1.00  0.00           N
ATOM    493 1HD2 ASN A  51      30.350  69.950  48.660  1.00  0.00           H
ATOM    494 2HD2 ASN A  51      29.490  68.730  47.930  1.00  0.00           H
ATOM    495  C   ASN A  51      32.590  70.100  50.600  1.00  0.00           C
ATOM    496  O   ASN A  51      31.990  71.100  50.170  1.00  0.00           O
ATOM    497  N   PRO A  52      33.930  70.030  50.560  1.00  0.00           N
ATOM    498  CA  PRO A  52      34.790  71.070  49.970  1.00  0.00           C
ATOM    499  CB  PRO A  52      36.200  70.690  50.420  1.00  0.00           C
ATOM    500  CG  PRO A  52      36.190  69.240  50.830  1.00  0.00           C
ATOM    501  CD  PRO A  52      34.710  68.880  50.930  1.00  0.00           C
ATOM    502  C   PRO A  52      34.730  71.060  48.460  1.00  0.00           C
ATOM    503  O   PRO A  52      34.740  70.000  47.850  1.00  0.00           O
ATOM    504  N   ASN A  53      34.730  72.230  47.870  1.00  0.00           N
ATOM    505  H   ASN A  53      34.510  73.040  48.410  1.00  0.00           H
ATOM    506  CA  ASN A  53      35.030  72.340  46.380  1.00  0.00           C
ATOM    507  CB  ASN A  53      34.400  73.640  45.840  1.00  0.00           C
ATOM    508  CG  ASN A  53      32.870  73.890  45.940  1.00  0.00           C
ATOM    509  OD1 ASN A  53      32.210  73.180  46.660  1.00  0.00           O
ATOM    510  ND2 ASN A  53      32.360  74.800  45.110  1.00  0.00           N
ATOM    511 1HD2 ASN A  53      32.980  75.240  44.460  1.00  0.00           H
ATOM    512 2HD2 ASN A  53      31.410  74.730  44.830  1.00  0.00           H
ATOM    513  C   ASN A  53      36.530  72.390  46.130  1.00  0.00           C
ATOM    514  O   ASN A  53      37.160  73.470  46.220  1.00  0.00           O
ATOM    515  N   TYR A  54      37.090  71.420  45.360  1.00  0.00           N
ATOM    516  H   TYR A  54      36.550  70.660  44.990  1.00  0.00           H
ATOM    517  CA  TYR A  54      38.550  71.370  45.140  1.00  0.00           C
ATOM    518  CB  TYR A  54      38.940  69.940  44.760  1.00  0.00           C
ATOM    519  CG  TYR A  54      39.040  69.060  46.000  1.00  0.00           C
ATOM    520  CD1 TYR A  54      38.660  67.740  45.820  1.00  0.00           C
ATOM    521  HD1 TYR A  54      38.000  67.570  44.960  1.00  0.00           H
ATOM    522  CD2 TYR A  54      39.890  69.370  47.040  1.00  0.00           C
ATOM    523  HD2 TYR A  54      40.000  70.400  47.390  1.00  0.00           H
ATOM    524  CE1 TYR A  54      39.220  66.720  46.590  1.00  0.00           C
ATOM    525  HE1 TYR A  54      39.040  65.670  46.370  1.00  0.00           H
ATOM    526  CE2 TYR A  54      40.540  68.360  47.730  1.00  0.00           C
ATOM    527  HE2 TYR A  54      41.220  68.670  48.530  1.00  0.00           H
ATOM    528  CZ  TYR A  54      40.230  67.030  47.480  1.00  0.00           C
ATOM    529  OH  TYR A  54      40.940  66.020  48.090  1.00  0.00           O
ATOM    530  HH  TYR A  54      40.650  65.140  47.730  1.00  0.00           H
ATOM    531  C   TYR A  54      39.200  72.460  44.250  1.00  0.00           C
ATOM    532  O   TYR A  54      40.170  73.130  44.650  1.00  0.00           O
ATOM    533  N   GLU A  55      38.500  72.680  43.120  1.00  0.00           N
ATOM    534  H   GLU A  55      37.830  72.040  42.750  1.00  0.00           H
ATOM    535  CA  GLU A  55      38.810  73.740  42.190  1.00  0.00           C
ATOM    536  CB  GLU A  55      37.910  73.640  40.930  1.00  0.00           C
ATOM    537  CG  GLU A  55      38.530  74.500  39.780  1.00  0.00           C
ATOM    538  CD  GLU A  55      39.210  73.700  38.700  1.00  0.00           C
ATOM    539  OE1 GLU A  55      38.960  72.480  38.580  1.00  0.00           O
ATOM    540  OE2 GLU A  55      40.060  74.330  38.020  1.00  0.00           O
ATOM    541  C   GLU A  55      38.690  75.150  42.750  1.00  0.00           C
ATOM    542  O   GLU A  55      39.720  75.800  42.800  1.00  0.00           O
ATOM    543  N   ASP A  56      37.540  75.400  43.410  1.00  0.00           N
ATOM    544  H   ASP A  56      36.770  74.770  43.360  1.00  0.00           H
ATOM    545  CA  ASP A  56      37.340  76.620  44.230  1.00  0.00           C
ATOM    546  CB  ASP A  56      35.990  76.710  44.910  1.00  0.00           C
ATOM    547  CG  ASP A  56      34.800  76.770  43.960  1.00  0.00           C
ATOM    548  OD1 ASP A  56      34.700  75.910  43.060  1.00  0.00           O
ATOM    549  OD2 ASP A  56      33.810  77.480  44.240  1.00  0.00           O
ATOM    550  C   ASP A  56      38.410  76.900  45.280  1.00  0.00           C
ATOM    551  O   ASP A  56      38.690  78.110  45.490  1.00  0.00           O
ATOM    552  N   LEU A  57      38.990  75.850  45.910  1.00  0.00           N
ATOM    553  H   LEU A  57      38.550  74.950  45.990  1.00  0.00           H
ATOM    554  CA  LEU A  57      40.010  76.160  46.970  1.00  0.00           C
ATOM    555  CB  LEU A  57      39.990  75.020  47.960  1.00  0.00           C
ATOM    556  CG  LEU A  57      38.880  74.860  48.900  1.00  0.00           C
ATOM    557  CD1 LEU A  57      39.110  73.520  49.550  1.00  0.00           C
ATOM    558  CD2 LEU A  57      38.900  75.870  49.960  1.00  0.00           C
ATOM    559  C   LEU A  57      41.410  76.260  46.300  1.00  0.00           C
ATOM    560  O   LEU A  57      42.080  77.280  46.500  1.00  0.00           O
ATOM    561  N   LEU A  58      41.710  75.400  45.340  1.00  0.00           N
ATOM    562  H   LEU A  58      41.050  74.690  45.090  1.00  0.00           H
ATOM    563  CA  LEU A  58      42.960  75.450  44.550  1.00  0.00           C
ATOM    564  CB  LEU A  58      42.940  74.310  43.510  1.00  0.00           C
ATOM    565  CG  LEU A  58      44.220  74.090  42.690  1.00  0.00           C
ATOM    566  CD1 LEU A  58      45.300  73.350  43.510  1.00  0.00           C
ATOM    567  CD2 LEU A  58      43.920  73.290  41.430  1.00  0.00           C
ATOM    568  C   LEU A  58      43.260  76.820  43.880  1.00  0.00           C
ATOM    569  O   LEU A  58      44.320  77.370  44.180  1.00  0.00           O
ATOM    570  N   ILE A  59      42.180  77.370  43.310  1.00  0.00           N
ATOM    571  H   ILE A  59      41.300  76.910  43.410  1.00  0.00           H
ATOM    572  CA  ILE A  59      42.110  78.740  42.700  1.00  0.00           C
ATOM    573  CB  ILE A  59      40.830  78.970  41.770  1.00  0.00           C
ATOM    574  CG1 ILE A  59      41.090  79.950  40.620  1.00  0.00           C
ATOM    575  CG2 ILE A  59      39.580  79.370  42.560  1.00  0.00           C
ATOM    576  CD  ILE A  59      42.010  79.290  39.500  1.00  0.00           C
ATOM    577  C   ILE A  59      42.340  79.900  43.740  1.00  0.00           C
ATOM    578  O   ILE A  59      42.580  80.990  43.290  1.00  0.00           O
ATOM    579  N   ARG A  60      42.200  79.660  45.060  1.00  0.00           N
ATOM    580  H   ARG A  60      41.830  78.780  45.370  1.00  0.00           H
ATOM    581  CA  ARG A  60      42.500  80.670  46.110  1.00  0.00           C
ATOM    582  CB  ARG A  60      41.430  80.660  47.210  1.00  0.00           C
ATOM    583  CG  ARG A  60      40.040  80.910  46.690  1.00  0.00           C
ATOM    584  CD  ARG A  60      38.980  80.520  47.720  1.00  0.00           C
ATOM    585  NE  ARG A  60      37.640  80.390  47.120  1.00  0.00           N
ATOM    586  HE  ARG A  60      37.370  80.980  46.360  1.00  0.00           H
ATOM    587  CZ  ARG A  60      36.610  79.640  47.530  1.00  0.00           C
ATOM    588  NH1 ARG A  60      36.620  79.000  48.690  1.00  0.00           N
ATOM    589 1HH1 ARG A  60      37.370  79.030  49.350  1.00  0.00           H
ATOM    590 2HH1 ARG A  60      35.790  78.520  48.960  1.00  0.00           H
ATOM    591  NH2 ARG A  60      35.580  79.520  46.710  1.00  0.00           N
ATOM    592 1HH2 ARG A  60      35.540  80.050  45.860  1.00  0.00           H
ATOM    593 2HH2 ARG A  60      34.780  78.990  46.960  1.00  0.00           H
ATOM    594  C   ARG A  60      43.930  80.530  46.730  1.00  0.00           C
ATOM    595  O   ARG A  60      44.630  81.490  47.140  1.00  0.00           O
ATOM    596  N   LYS A  61      44.420  79.300  46.610  1.00  0.00           N
ATOM    597  H   LYS A  61      43.900  78.480  46.340  1.00  0.00           H
ATOM    598  CA  LYS A  61      45.860  79.050  46.830  1.00  0.00           C
ATOM    599  CB  LYS A  61      46.240  77.540  47.040  1.00  0.00           C
ATOM    600  CG  LYS A  61      45.590  76.700  48.070  1.00  0.00           C
ATOM    601  CD  LYS A  61      45.480  77.390  49.440  1.00  0.00           C
ATOM    602  CE  LYS A  61      44.140  77.000  50.100  1.00  0.00           C
ATOM    603  NZ  LYS A  61      44.030  77.370  51.550  1.00  0.00           N
ATOM    604  HZ1 LYS A  61      44.840  76.910  51.910  1.00  0.00           H
ATOM    605  HZ2 LYS A  61      44.170  78.350  51.710  1.00  0.00           H
ATOM    606  HZ3 LYS A  61      43.150  77.090  51.930  1.00  0.00           H
ATOM    607  C   LYS A  61      46.770  79.510  45.720  1.00  0.00           C
ATOM    608  O   LYS A  61      46.330  79.920  44.640  1.00  0.00           O
ATOM    609  N   SER A  62      48.090  79.480  45.970  1.00  0.00           N
ATOM    610  H   SER A  62      48.490  79.490  46.890  1.00  0.00           H
ATOM    611  CA  SER A  62      49.120  79.590  44.870  1.00  0.00           C
ATOM    612  CB  SER A  62      49.310  81.030  44.290  1.00  0.00           C
ATOM    613  OG  SER A  62      50.130  81.050  43.140  1.00  0.00           O
ATOM    614  HG  SER A  62      50.310  82.020  42.970  1.00  0.00           H
ATOM    615  C   SER A  62      50.440  78.990  45.250  1.00  0.00           C
ATOM    616  O   SER A  62      50.500  78.550  46.440  1.00  0.00           O
ATOM    617  N   ASN A  63      51.410  79.030  44.340  1.00  0.00           N
ATOM    618  H   ASN A  63      51.300  79.580  43.510  1.00  0.00           H
ATOM    619  CA  ASN A  63      52.760  78.390  44.500  1.00  0.00           C
ATOM    620  CB  ASN A  63      53.590  78.960  43.330  1.00  0.00           C
ATOM    621  CG  ASN A  63      53.090  78.540  41.930  1.00  0.00           C
ATOM    622  OD1 ASN A  63      52.970  77.370  41.680  1.00  0.00           O
ATOM    623  ND2 ASN A  63      53.070  79.570  41.150  1.00  0.00           N
ATOM    624 1HD2 ASN A  63      53.280  80.480  41.500  1.00  0.00           H
ATOM    625 2HD2 ASN A  63      52.960  79.370  40.180  1.00  0.00           H
ATOM    626  C   ASN A  63      53.570  78.760  45.820  1.00  0.00           C
ATOM    627  O   ASN A  63      54.040  77.890  46.590  1.00  0.00           O
ATOM    628  N   HIS A  64      53.310  80.030  46.270  1.00  0.00           N
ATOM    629  H   HIS A  64      53.030  80.780  45.660  1.00  0.00           H
ATOM    630  CA  HIS A  64      53.670  80.400  47.640  1.00  0.00           C
ATOM    631  CB  HIS A  64      53.500  81.960  47.950  1.00  0.00           C
ATOM    632  CG  HIS A  64      52.080  82.370  47.940  1.00  0.00           C
ATOM    633  ND1 HIS A  64      51.460  82.730  46.820  1.00  0.00           N
ATOM    634  CD2 HIS A  64      51.160  82.490  48.920  1.00  0.00           C
ATOM    635  HD2 HIS A  64      51.360  81.940  49.840  1.00  0.00           H
ATOM    636  CE1 HIS A  64      50.220  83.070  47.080  1.00  0.00           C
ATOM    637  HE1 HIS A  64      49.540  83.440  46.320  1.00  0.00           H
ATOM    638  NE2 HIS A  64      50.040  82.880  48.390  1.00  0.00           N
ATOM    639  HE2 HIS A  64      49.150  82.980  48.840  1.00  0.00           H
ATOM    640  C   HIS A  64      53.110  79.610  48.880  1.00  0.00           C
ATOM    641  O   HIS A  64      53.940  79.410  49.770  1.00  0.00           O
ATOM    642  N   ASN A  65      51.930  79.010  48.750  1.00  0.00           N
ATOM    643  H   ASN A  65      51.130  79.430  48.320  1.00  0.00           H
ATOM    644  CA  ASN A  65      51.440  78.060  49.820  1.00  0.00           C
ATOM    645  CB  ASN A  65      49.880  77.820  49.780  1.00  0.00           C
ATOM    646  CG  ASN A  65      49.190  79.230  49.820  1.00  0.00           C
ATOM    647  OD1 ASN A  65      49.070  79.960  48.900  1.00  0.00           O
ATOM    648  ND2 ASN A  65      48.940  79.670  51.040  1.00  0.00           N
ATOM    649 1HD2 ASN A  65      49.400  79.270  51.840  1.00  0.00           H
ATOM    650 2HD2 ASN A  65      48.230  80.370  51.160  1.00  0.00           H
ATOM    651  C   ASN A  65      52.120  76.690  49.870  1.00  0.00           C
ATOM    652  O   ASN A  65      52.230  76.130  50.970  1.00  0.00           O
ATOM    653  N   PHE A  66      52.610  76.230  48.770  1.00  0.00           N
ATOM    654  H   PHE A  66      52.890  76.820  48.010  1.00  0.00           H
ATOM    655  CA  PHE A  66      53.070  74.800  48.530  1.00  0.00           C
ATOM    656  CB  PHE A  66      52.520  74.300  47.170  1.00  0.00           C
ATOM    657  CG  PHE A  66      51.020  74.290  46.850  1.00  0.00           C
ATOM    658  CD1 PHE A  66      50.300  73.260  47.440  1.00  0.00           C
ATOM    659  HD1 PHE A  66      50.820  72.410  47.870  1.00  0.00           H
ATOM    660  CD2 PHE A  66      50.440  75.370  46.170  1.00  0.00           C
ATOM    661  HD2 PHE A  66      51.040  75.950  45.480  1.00  0.00           H
ATOM    662  CE1 PHE A  66      48.900  73.310  47.330  1.00  0.00           C
ATOM    663  HE1 PHE A  66      48.340  72.490  47.780  1.00  0.00           H
ATOM    664  CE2 PHE A  66      49.040  75.370  46.050  1.00  0.00           C
ATOM    665  HE2 PHE A  66      48.560  75.930  45.250  1.00  0.00           H
ATOM    666  CZ  PHE A  66      48.240  74.380  46.650  1.00  0.00           C
ATOM    667  HZ  PHE A  66      47.150  74.350  46.650  1.00  0.00           H
ATOM    668  C   PHE A  66      54.560  74.730  48.670  1.00  0.00           C
ATOM    669  O   PHE A  66      55.320  75.500  48.050  1.00  0.00           O
ATOM    670  N   LEU A  67      54.860  74.200  49.840  1.00  0.00           N
ATOM    671  H   LEU A  67      54.180  74.070  50.560  1.00  0.00           H
ATOM    672  CA  LEU A  67      56.220  73.890  50.280  1.00  0.00           C
ATOM    673  CB  LEU A  67      56.480  74.320  51.680  1.00  0.00           C
ATOM    674  CG  LEU A  67      57.950  74.530  52.030  1.00  0.00           C
ATOM    675  CD1 LEU A  67      58.770  75.220  51.010  1.00  0.00           C
ATOM    676  CD2 LEU A  67      58.070  75.140  53.410  1.00  0.00           C
ATOM    677  C   LEU A  67      56.490  72.330  50.180  1.00  0.00           C
ATOM    678  O   LEU A  67      55.610  71.480  50.400  1.00  0.00           O
ATOM    679  N   VAL A  68      57.550  71.930  49.420  1.00  0.00           N
ATOM    680  H   VAL A  68      58.260  72.580  49.170  1.00  0.00           H
ATOM    681  CA  VAL A  68      57.920  70.490  49.280  1.00  0.00           C
ATOM    682  CB  VAL A  68      57.710  69.930  47.850  1.00  0.00           C
ATOM    683  CG1 VAL A  68      58.060  68.460  47.660  1.00  0.00           C
ATOM    684  CG2 VAL A  68      56.270  70.180  47.390  1.00  0.00           C
ATOM    685  C   VAL A  68      59.270  70.210  49.960  1.00  0.00           C
ATOM    686  O   VAL A  68      60.300  70.940  49.920  1.00  0.00           O
ATOM    687  N   GLN A  69      59.150  69.360  50.970  1.00  0.00           N
ATOM    688  H   GLN A  69      58.350  68.750  51.050  1.00  0.00           H
ATOM    689  CA  GLN A  69      60.210  69.080  51.900  1.00  0.00           C
ATOM    690  CB  GLN A  69      59.740  69.260  53.340  1.00  0.00           C
ATOM    691  CG  GLN A  69      59.360  70.710  53.770  1.00  0.00           C
ATOM    692  CD  GLN A  69      59.080  70.840  55.300  1.00  0.00           C
ATOM    693  OE1 GLN A  69      60.080  70.920  55.970  1.00  0.00           O
ATOM    694  NE2 GLN A  69      57.810  70.790  55.790  1.00  0.00           N
ATOM    695 1HE2 GLN A  69      56.980  70.670  55.260  1.00  0.00           H
ATOM    696 2HE2 GLN A  69      57.860  70.880  56.790  1.00  0.00           H
ATOM    697  C   GLN A  69      60.720  67.650  51.700  1.00  0.00           C
ATOM    698  O   GLN A  69      60.030  66.620  51.780  1.00  0.00           O
ATOM    699  N   ALA A  70      62.020  67.620  51.360  1.00  0.00           N
ATOM    700  H   ALA A  70      62.470  68.510  51.240  1.00  0.00           H
ATOM    701  CA  ALA A  70      62.780  66.350  51.230  1.00  0.00           C
ATOM    702  CB  ALA A  70      63.600  66.340  49.910  1.00  0.00           C
ATOM    703  C   ALA A  70      63.740  66.110  52.400  1.00  0.00           C
ATOM    704  O   ALA A  70      64.880  66.580  52.350  1.00  0.00           O
ATOM    705  N   GLY A  71      63.210  65.400  53.370  1.00  0.00           N
ATOM    706  H   GLY A  71      62.330  64.940  53.260  1.00  0.00           H
ATOM    707  CA  GLY A  71      63.870  65.250  54.740  1.00  0.00           C
ATOM    708  C   GLY A  71      63.940  66.560  55.550  1.00  0.00           C
ATOM    709  O   GLY A  71      63.030  66.950  56.200  1.00  0.00           O
ATOM    710  N   ASN A  72      65.020  67.290  55.290  1.00  0.00           N
ATOM    711  H   ASN A  72      65.880  66.840  55.040  1.00  0.00           H
ATOM    712  CA  ASN A  72      65.140  68.740  55.670  1.00  0.00           C
ATOM    713  CB  ASN A  72      66.380  68.990  56.590  1.00  0.00           C
ATOM    714  CG  ASN A  72      66.160  68.360  57.990  1.00  0.00           C
ATOM    715  OD1 ASN A  72      65.860  67.220  58.300  1.00  0.00           O
ATOM    716  ND2 ASN A  72      66.580  69.130  58.930  1.00  0.00           N
ATOM    717 1HD2 ASN A  72      67.040  69.980  58.690  1.00  0.00           H
ATOM    718 2HD2 ASN A  72      66.450  68.900  59.890  1.00  0.00           H
ATOM    719  C   ASN A  72      65.160  69.790  54.550  1.00  0.00           C
ATOM    720  O   ASN A  72      64.660  70.890  54.670  1.00  0.00           O
ATOM    721  N   VAL A  73      65.460  69.220  53.400  1.00  0.00           N
ATOM    722  H   VAL A  73      65.310  68.270  53.130  1.00  0.00           H
ATOM    723  CA  VAL A  73      65.860  69.970  52.170  1.00  0.00           C
ATOM    724  CB  VAL A  73      66.500  69.030  51.110  1.00  0.00           C
ATOM    725  CG1 VAL A  73      66.860  69.820  49.830  1.00  0.00           C
ATOM    726  CG2 VAL A  73      67.780  68.500  51.710  1.00  0.00           C
ATOM    727  C   VAL A  73      64.550  70.680  51.620  1.00  0.00           C
ATOM    728  O   VAL A  73      63.600  70.050  51.120  1.00  0.00           O
ATOM    729  N   GLN A  74      64.460  72.000  51.870  1.00  0.00           N
ATOM    730  H   GLN A  74      65.110  72.380  52.520  1.00  0.00           H
ATOM    731  CA  GLN A  74      63.320  72.840  51.580  1.00  0.00           C
ATOM    732  CB  GLN A  74      63.480  74.200  52.290  1.00  0.00           C
ATOM    733  CG  GLN A  74      63.560  74.130  53.840  1.00  0.00           C
ATOM    734  CD  GLN A  74      62.280  73.480  54.350  1.00  0.00           C
ATOM    735  OE1 GLN A  74      61.180  73.970  54.070  1.00  0.00           O
ATOM    736  NE2 GLN A  74      62.370  72.330  55.010  1.00  0.00           N
ATOM    737 1HE2 GLN A  74      63.250  71.860  55.090  1.00  0.00           H
ATOM    738 2HE2 GLN A  74      61.650  71.940  55.590  1.00  0.00           H
ATOM    739  C   GLN A  74      63.230  73.180  50.070  1.00  0.00           C
ATOM    740  O   GLN A  74      64.110  73.890  49.520  1.00  0.00           O
ATOM    741  N   LEU A  75      62.260  72.640  49.360  1.00  0.00           N
ATOM    742  H   LEU A  75      61.520  72.150  49.820  1.00  0.00           H
ATOM    743  CA  LEU A  75      62.100  72.680  47.940  1.00  0.00           C
ATOM    744  CB  LEU A  75      62.250  71.290  47.330  1.00  0.00           C
ATOM    745  CG  LEU A  75      63.660  70.750  47.450  1.00  0.00           C
ATOM    746  CD1 LEU A  75      63.790  69.360  46.860  1.00  0.00           C
ATOM    747  CD2 LEU A  75      64.740  71.640  46.840  1.00  0.00           C
ATOM    748  C   LEU A  75      60.830  73.400  47.500  1.00  0.00           C
ATOM    749  O   LEU A  75      59.720  73.200  48.010  1.00  0.00           O
ATOM    750  N   ARG A  76      60.940  73.980  46.320  1.00  0.00           N
ATOM    751  H   ARG A  76      61.610  73.620  45.680  1.00  0.00           H
ATOM    752  CA  ARG A  76      59.920  74.840  45.740  1.00  0.00           C
ATOM    753  CB  ARG A  76      60.510  76.170  45.220  1.00  0.00           C
ATOM    754  CG  ARG A  76      60.870  77.210  46.270  1.00  0.00           C
ATOM    755  CD  ARG A  76      61.650  78.330  45.630  1.00  0.00           C
ATOM    756  NE  ARG A  76      62.980  77.820  45.180  1.00  0.00           N
ATOM    757  HE  ARG A  76      63.250  76.970  45.640  1.00  0.00           H
ATOM    758  CZ  ARG A  76      63.700  78.340  44.150  1.00  0.00           C
ATOM    759  NH1 ARG A  76      63.360  79.520  43.550  1.00  0.00           N
ATOM    760 1HH1 ARG A  76      62.520  79.940  43.890  1.00  0.00           H
ATOM    761 2HH1 ARG A  76      63.830  79.840  42.720  1.00  0.00           H
ATOM    762  NH2 ARG A  76      64.520  77.540  43.440  1.00  0.00           N
ATOM    763 1HH2 ARG A  76      64.460  76.570  43.660  1.00  0.00           H
ATOM    764 2HH2 ARG A  76      65.030  78.020  42.720  1.00  0.00           H
ATOM    765  C   ARG A  76      58.970  74.360  44.580  1.00  0.00           C
ATOM    766  O   ARG A  76      59.440  73.540  43.830  1.00  0.00           O
ATOM    767  N   VAL A  77      57.790  74.910  44.480  1.00  0.00           N
ATOM    768  H   VAL A  77      57.560  75.600  45.180  1.00  0.00           H
ATOM    769  CA  VAL A  77      56.720  74.580  43.500  1.00  0.00           C
ATOM    770  CB  VAL A  77      55.350  74.620  44.270  1.00  0.00           C
ATOM    771  CG1 VAL A  77      54.020  74.380  43.530  1.00  0.00           C
ATOM    772  CG2 VAL A  77      55.390  73.540  45.340  1.00  0.00           C
ATOM    773  C   VAL A  77      56.710  75.740  42.420  1.00  0.00           C
ATOM    774  O   VAL A  77      56.910  76.860  42.830  1.00  0.00           O
ATOM    775  N   ILE A  78      56.670  75.390  41.150  1.00  0.00           N
ATOM    776  H   ILE A  78      56.710  74.420  40.880  1.00  0.00           H
ATOM    777  CA  ILE A  78      56.600  76.310  39.990  1.00  0.00           C
ATOM    778  CB  ILE A  78      57.790  76.100  38.990  1.00  0.00           C
ATOM    779  CG1 ILE A  78      59.130  76.050  39.710  1.00  0.00           C
ATOM    780  CG2 ILE A  78      57.750  77.070  37.840  1.00  0.00           C
ATOM    781  CD  ILE A  78      59.380  77.420  40.360  1.00  0.00           C
ATOM    782  C   ILE A  78      55.250  76.050  39.230  1.00  0.00           C
ATOM    783  O   ILE A  78      54.790  76.980  38.600  1.00  0.00           O
ATOM    784  N   GLY A  79      54.760  74.840  39.200  1.00  0.00           N
ATOM    785  H   GLY A  79      55.340  74.060  39.460  1.00  0.00           H
ATOM    786  CA  GLY A  79      53.370  74.600  38.650  1.00  0.00           C
ATOM    787  C   GLY A  79      52.490  73.710  39.540  1.00  0.00           C
ATOM    788  O   GLY A  79      52.900  72.650  40.020  1.00  0.00           O
ATOM    789  N   HIS A  80      51.250  74.230  39.700  1.00  0.00           N
ATOM    790  H   HIS A  80      50.910  74.820  38.970  1.00  0.00           H
ATOM    791  CA  HIS A  80      50.150  73.630  40.460  1.00  0.00           C
ATOM    792  CB  HIS A  80      49.700  74.490  41.650  1.00  0.00           C
ATOM    793  CG  HIS A  80      49.440  76.000  41.330  1.00  0.00           C
ATOM    794  ND1 HIS A  80      50.110  77.070  41.740  1.00  0.00           N
ATOM    795  HD1 HIS A  80      51.110  77.000  41.730  1.00  0.00           H
ATOM    796  CD2 HIS A  80      48.210  76.410  40.980  1.00  0.00           C
ATOM    797  HD2 HIS A  80      47.480  75.680  40.640  1.00  0.00           H
ATOM    798  CE1 HIS A  80      49.340  78.140  41.520  1.00  0.00           C
ATOM    799  HE1 HIS A  80      49.530  79.180  41.780  1.00  0.00           H
ATOM    800  NE2 HIS A  80      48.180  77.760  41.090  1.00  0.00           N
ATOM    801  C   HIS A  80      48.920  73.080  39.630  1.00  0.00           C
ATOM    802  O   HIS A  80      47.900  73.700  39.370  1.00  0.00           O
ATOM    803  N   SER A  81      49.090  71.850  39.240  1.00  0.00           N
ATOM    804  H   SER A  81      49.720  71.280  39.760  1.00  0.00           H
ATOM    805  CA  SER A  81      48.260  71.080  38.290  1.00  0.00           C
ATOM    806  CB  SER A  81      49.070  70.610  37.080  1.00  0.00           C
ATOM    807  OG  SER A  81      48.170  69.960  36.250  1.00  0.00           O
ATOM    808  HG  SER A  81      48.670  69.640  35.440  1.00  0.00           H
ATOM    809  C   SER A  81      47.570  69.960  38.910  1.00  0.00           C
ATOM    810  O   SER A  81      48.130  68.990  39.410  1.00  0.00           O
ATOM    811  N   MET A  82      46.280  70.240  39.050  1.00  0.00           N
ATOM    812  H   MET A  82      45.920  71.150  39.280  1.00  0.00           H
ATOM    813  CA  MET A  82      45.390  69.190  39.530  1.00  0.00           C
ATOM    814  CB  MET A  82      44.200  69.900  40.320  1.00  0.00           C
ATOM    815  CG  MET A  82      43.200  68.800  40.870  1.00  0.00           C
ATOM    816  SD  MET A  82      41.740  69.470  41.810  1.00  0.00           S
ATOM    817  CE  MET A  82      41.160  70.900  40.860  1.00  0.00           C
ATOM    818  C   MET A  82      44.810  68.330  38.360  1.00  0.00           C
ATOM    819  O   MET A  82      43.860  68.690  37.620  1.00  0.00           O
ATOM    820  N   GLN A  83      45.340  67.100  38.310  1.00  0.00           N
ATOM    821  H   GLN A  83      46.020  66.790  38.970  1.00  0.00           H
ATOM    822  CA  GLN A  83      44.980  66.140  37.250  1.00  0.00           C
ATOM    823  CB  GLN A  83      46.250  65.700  36.500  1.00  0.00           C
ATOM    824  CG  GLN A  83      45.960  64.530  35.560  1.00  0.00           C
ATOM    825  CD  GLN A  83      47.150  63.960  34.730  1.00  0.00           C
ATOM    826  OE1 GLN A  83      48.030  64.620  34.170  1.00  0.00           O
ATOM    827  NE2 GLN A  83      47.190  62.670  34.800  1.00  0.00           N
ATOM    828 1HE2 GLN A  83      46.470  62.120  35.230  1.00  0.00           H
ATOM    829 2HE2 GLN A  83      47.990  62.120  34.530  1.00  0.00           H
ATOM    830  C   GLN A  83      44.050  65.070  37.900  1.00  0.00           C
ATOM    831  O   GLN A  83      44.470  64.360  38.840  1.00  0.00           O
ATOM    832  N   ASN A  84      42.770  65.460  37.730  1.00  0.00           N
ATOM    833  H   ASN A  84      42.530  66.220  37.130  1.00  0.00           H
ATOM    834  CA  ASN A  84      41.590  64.650  38.140  1.00  0.00           C
ATOM    835  CB  ASN A  84      41.560  63.350  37.280  1.00  0.00           C
ATOM    836  CG  ASN A  84      40.900  63.420  35.860  1.00  0.00           C
ATOM    837  OD1 ASN A  84      39.870  63.950  35.680  1.00  0.00           O
ATOM    838  ND2 ASN A  84      41.490  62.680  34.930  1.00  0.00           N
ATOM    839 1HD2 ASN A  84      42.280  62.100  35.110  1.00  0.00           H
ATOM    840 2HD2 ASN A  84      40.870  62.350  34.210  1.00  0.00           H
ATOM    841  C   ASN A  84      41.620  64.540  39.650  1.00  0.00           C
ATOM    842  O   ASN A  84      41.190  65.460  40.350  1.00  0.00           O
ATOM    843  N   CYS A  85      42.080  63.480  40.220  1.00  0.00           N
ATOM    844  H   CYS A  85      42.120  62.740  39.540  1.00  0.00           H
ATOM    845  CA  CYS A  85      42.250  63.150  41.640  1.00  0.00           C
ATOM    846  CB  CYS A  85      41.760  61.700  41.900  1.00  0.00           C
ATOM    847  SG  CYS A  85      39.950  61.400  41.940  1.00  0.00           S
ATOM    848  HG  CYS A  85      39.710  61.870  40.720  1.00  0.00           H
ATOM    849  C   CYS A  85      43.580  63.390  42.440  1.00  0.00           C
ATOM    850  O   CYS A  85      43.630  63.130  43.620  1.00  0.00           O
ATOM    851  N   VAL A  86      44.580  63.850  41.730  1.00  0.00           N
ATOM    852  H   VAL A  86      44.480  63.760  40.740  1.00  0.00           H
ATOM    853  CA  VAL A  86      45.930  64.230  42.360  1.00  0.00           C
ATOM    854  CB  VAL A  86      46.990  63.230  41.830  1.00  0.00           C
ATOM    855  CG1 VAL A  86      46.730  61.840  42.480  1.00  0.00           C
ATOM    856  CG2 VAL A  86      47.000  63.100  40.280  1.00  0.00           C
ATOM    857  C   VAL A  86      46.460  65.690  42.070  1.00  0.00           C
ATOM    858  O   VAL A  86      46.280  66.240  41.010  1.00  0.00           O
ATOM    859  N   LEU A  87      47.290  66.160  42.990  1.00  0.00           N
ATOM    860  H   LEU A  87      47.540  65.670  43.820  1.00  0.00           H
ATOM    861  CA  LEU A  87      48.150  67.320  42.860  1.00  0.00           C
ATOM    862  CB  LEU A  87      48.700  67.980  44.100  1.00  0.00           C
ATOM    863  CG  LEU A  87      47.670  68.710  44.940  1.00  0.00           C
ATOM    864  CD1 LEU A  87      48.540  69.340  46.030  1.00  0.00           C
ATOM    865  CD2 LEU A  87      47.070  69.740  44.040  1.00  0.00           C
ATOM    866  C   LEU A  87      49.400  66.840  42.170  1.00  0.00           C
ATOM    867  O   LEU A  87      50.340  66.240  42.750  1.00  0.00           O
ATOM    868  N   LYS A  88      49.620  67.300  40.940  1.00  0.00           N
ATOM    869  H   LYS A  88      49.010  67.990  40.530  1.00  0.00           H
ATOM    870  CA  LYS A  88      50.840  67.030  40.180  1.00  0.00           C
ATOM    871  CB  LYS A  88      50.530  66.600  38.740  1.00  0.00           C
ATOM    872  CG  LYS A  88      49.890  65.210  38.820  1.00  0.00           C
ATOM    873  CD  LYS A  88      49.590  64.700  37.400  1.00  0.00           C
ATOM    874  CE  LYS A  88      50.950  64.420  36.730  1.00  0.00           C
ATOM    875  NZ  LYS A  88      50.820  64.370  35.300  1.00  0.00           N
ATOM    876  HZ1 LYS A  88      51.680  64.080  34.870  1.00  0.00           H
ATOM    877  HZ2 LYS A  88      50.100  63.710  35.100  1.00  0.00           H
ATOM    878  HZ3 LYS A  88      50.370  65.240  35.080  1.00  0.00           H
ATOM    879  C   LYS A  88      51.870  68.120  40.130  1.00  0.00           C
ATOM    880  O   LYS A  88      51.890  68.910  39.180  1.00  0.00           O
ATOM    881  N   LEU A  89      52.560  68.180  41.260  1.00  0.00           N
ATOM    882  H   LEU A  89      52.670  67.360  41.820  1.00  0.00           H
ATOM    883  CA  LEU A  89      53.310  69.390  41.660  1.00  0.00           C
ATOM    884  CB  LEU A  89      53.660  69.550  43.120  1.00  0.00           C
ATOM    885  CG  LEU A  89      52.540  69.690  44.130  1.00  0.00           C
ATOM    886  CD1 LEU A  89      53.130  69.310  45.510  1.00  0.00           C
ATOM    887  CD2 LEU A  89      52.060  71.140  44.190  1.00  0.00           C
ATOM    888  C   LEU A  89      54.660  69.490  40.880  1.00  0.00           C
ATOM    889  O   LEU A  89      55.650  68.860  41.270  1.00  0.00           O
ATOM    890  N   LYS A  90      54.640  70.330  39.870  1.00  0.00           N
ATOM    891  H   LYS A  90      53.810  70.850  39.650  1.00  0.00           H
ATOM    892  CA  LYS A  90      55.860  70.780  39.150  1.00  0.00           C
ATOM    893  CB  LYS A  90      55.540  71.510  37.890  1.00  0.00           C
ATOM    894  CG  LYS A  90      56.480  71.280  36.730  1.00  0.00           C
ATOM    895  CD  LYS A  90      57.900  71.740  37.040  1.00  0.00           C
ATOM    896  CE  LYS A  90      58.960  71.630  35.960  1.00  0.00           C
ATOM    897  NZ  LYS A  90      60.270  72.060  36.460  1.00  0.00           N
ATOM    898  HZ1 LYS A  90      61.060  71.590  36.070  1.00  0.00           H
ATOM    899  HZ2 LYS A  90      60.350  73.030  36.240  1.00  0.00           H
ATOM    900  HZ3 LYS A  90      60.350  72.010  37.460  1.00  0.00           H
ATOM    901  C   LYS A  90      56.790  71.550  40.120  1.00  0.00           C
ATOM    902  O   LYS A  90      56.520  72.730  40.380  1.00  0.00           O
ATOM    903  N   VAL A  91      58.050  71.040  40.260  1.00  0.00           N
ATOM    904  H   VAL A  91      58.340  70.300  39.650  1.00  0.00           H
ATOM    905  CA  VAL A  91      59.030  71.520  41.290  1.00  0.00           C
ATOM    906  CB  VAL A  91      59.410  70.450  42.320  1.00  0.00           C
ATOM    907  CG1 VAL A  91      58.230  70.070  43.210  1.00  0.00           C
ATOM    908  CG2 VAL A  91      59.910  69.200  41.630  1.00  0.00           C
ATOM    909  C   VAL A  91      60.310  72.210  40.640  1.00  0.00           C
ATOM    910  O   VAL A  91      60.590  72.230  39.420  1.00  0.00           O
ATOM    911  N   ASP A  92      61.180  72.750  41.450  1.00  0.00           N
ATOM    912  H   ASP A  92      60.900  72.870  42.400  1.00  0.00           H
ATOM    913  CA  ASP A  92      62.470  73.460  41.220  1.00  0.00           C
ATOM    914  CB  ASP A  92      62.820  74.530  42.240  1.00  0.00           C
ATOM    915  CG  ASP A  92      63.160  74.060  43.670  1.00  0.00           C
ATOM    916  OD1 ASP A  92      62.560  73.100  44.190  1.00  0.00           O
ATOM    917  OD2 ASP A  92      63.990  74.670  44.330  1.00  0.00           O
ATOM    918  C   ASP A  92      63.710  72.650  40.820  1.00  0.00           C
ATOM    919  O   ASP A  92      64.350  72.940  39.800  1.00  0.00           O
ATOM    920  N   THR A  93      63.660  71.410  41.290  1.00  0.00           N
ATOM    921  H   THR A  93      62.920  71.210  41.930  1.00  0.00           H
ATOM    922  CA  THR A  93      64.770  70.430  41.020  1.00  0.00           C
ATOM    923  CB  THR A  93      65.670  70.250  42.210  1.00  0.00           C
ATOM    924  OG1 THR A  93      65.840  71.490  42.930  1.00  0.00           O
ATOM    925  HG1 THR A  93      65.110  71.530  43.610  1.00  0.00           H
ATOM    926  CG2 THR A  93      66.970  69.520  41.770  1.00  0.00           C
ATOM    927  C   THR A  93      64.140  69.080  40.620  1.00  0.00           C
ATOM    928  O   THR A  93      63.190  68.520  41.200  1.00  0.00           O
ATOM    929  N   ALA A  94      64.730  68.450  39.600  1.00  0.00           N
ATOM    930  H   ALA A  94      65.510  68.910  39.180  1.00  0.00           H
ATOM    931  CA  ALA A  94      64.500  67.110  39.110  1.00  0.00           C
ATOM    932  CB  ALA A  94      65.100  66.960  37.740  1.00  0.00           C
ATOM    933  C   ALA A  94      65.340  66.210  39.990  1.00  0.00           C
ATOM    934  O   ALA A  94      66.460  66.590  40.420  1.00  0.00           O
ATOM    935  N   ASN A  95      64.700  65.140  40.390  1.00  0.00           N
ATOM    936  H   ASN A  95      63.780  64.970  40.050  1.00  0.00           H
ATOM    937  CA  ASN A  95      65.260  64.240  41.450  1.00  0.00           C
ATOM    938  CB  ASN A  95      64.210  63.530  42.240  1.00  0.00           C
ATOM    939  CG  ASN A  95      64.670  62.920  43.510  1.00  0.00           C
ATOM    940  OD1 ASN A  95      65.660  63.200  44.130  1.00  0.00           O
ATOM    941  ND2 ASN A  95      63.950  61.920  44.000  1.00  0.00           N
ATOM    942 1HD2 ASN A  95      63.120  61.520  43.630  1.00  0.00           H
ATOM    943 2HD2 ASN A  95      64.290  61.580  44.880  1.00  0.00           H
ATOM    944  C   ASN A  95      66.230  63.160  40.920  1.00  0.00           C
ATOM    945  O   ASN A  95      65.790  62.510  39.960  1.00  0.00           O
ATOM    946  N   PRO A  96      67.500  63.150  41.390  1.00  0.00           N
ATOM    947  CA  PRO A  96      68.460  62.090  40.930  1.00  0.00           C
ATOM    948  CB  PRO A  96      69.830  62.410  41.540  1.00  0.00           C
ATOM    949  CG  PRO A  96      69.750  63.940  41.670  1.00  0.00           C
ATOM    950  CD  PRO A  96      68.250  64.230  42.070  1.00  0.00           C
ATOM    951  C   PRO A  96      68.060  60.700  41.250  1.00  0.00           C
ATOM    952  O   PRO A  96      68.350  59.850  40.410  1.00  0.00           O
ATOM    953  N   LYS A  97      67.320  60.490  42.310  1.00  0.00           N
ATOM    954  H   LYS A  97      67.140  61.260  42.920  1.00  0.00           H
ATOM    955  CA  LYS A  97      66.870  59.150  42.780  1.00  0.00           C
ATOM    956  CB  LYS A  97      66.590  59.290  44.290  1.00  0.00           C
ATOM    957  CG  LYS A  97      67.890  59.560  45.030  1.00  0.00           C
ATOM    958  CD  LYS A  97      67.840  59.560  46.580  1.00  0.00           C
ATOM    959  CE  LYS A  97      66.920  60.600  47.160  1.00  0.00           C
ATOM    960  NZ  LYS A  97      67.210  60.920  48.540  1.00  0.00           N
ATOM    961  HZ1 LYS A  97      66.660  61.720  48.790  1.00  0.00           H
ATOM    962  HZ2 LYS A  97      67.090  60.090  49.080  1.00  0.00           H
ATOM    963  HZ3 LYS A  97      68.160  61.240  48.570  1.00  0.00           H
ATOM    964  C   LYS A  97      65.730  58.490  42.000  1.00  0.00           C
ATOM    965  O   LYS A  97      65.140  57.500  42.490  1.00  0.00           O
ATOM    966  N   THR A  98      65.660  58.740  40.710  1.00  0.00           N
ATOM    967  H   THR A  98      66.430  59.150  40.210  1.00  0.00           H
ATOM    968  CA  THR A  98      64.490  58.310  39.920  1.00  0.00           C
ATOM    969  CB  THR A  98      63.830  59.480  39.050  1.00  0.00           C
ATOM    970  OG1 THR A  98      63.580  60.670  39.820  1.00  0.00           O
ATOM    971  HG1 THR A  98      64.320  61.320  39.630  1.00  0.00           H
ATOM    972  CG2 THR A  98      62.620  58.840  38.360  1.00  0.00           C
ATOM    973  C   THR A  98      64.990  57.290  38.940  1.00  0.00           C
ATOM    974  O   THR A  98      65.730  57.580  37.980  1.00  0.00           O
ATOM    975  N   PRO A  99      64.440  56.060  39.060  1.00  0.00           N
ATOM    976  CA  PRO A  99      64.460  55.110  37.950  1.00  0.00           C
ATOM    977  CB  PRO A  99      64.730  53.830  38.610  1.00  0.00           C
ATOM    978  CG  PRO A  99      63.870  53.990  39.830  1.00  0.00           C
ATOM    979  CD  PRO A  99      64.060  55.400  40.290  1.00  0.00           C
ATOM    980  C   PRO A  99      63.120  55.110  37.230  1.00  0.00           C
ATOM    981  O   PRO A  99      62.160  55.780  37.660  1.00  0.00           O
ATOM    982  N   LYS A 100      63.090  54.430  36.070  1.00  0.00           N
ATOM    983  H   LYS A 100      63.920  54.030  35.710  1.00  0.00           H
ATOM    984  CA  LYS A 100      61.900  54.360  35.140  1.00  0.00           C
ATOM    985  CB  LYS A 100      62.160  53.310  34.070  1.00  0.00           C
ATOM    986  CG  LYS A 100      61.130  53.150  32.960  1.00  0.00           C
ATOM    987  CD  LYS A 100      61.760  52.340  31.830  1.00  0.00           C
ATOM    988  CE  LYS A 100      61.180  52.670  30.480  1.00  0.00           C
ATOM    989  NZ  LYS A 100      61.700  51.880  29.340  1.00  0.00           N
ATOM    990  HZ1 LYS A 100      61.340  50.950  29.330  1.00  0.00           H
ATOM    991  HZ2 LYS A 100      61.410  52.310  28.480  1.00  0.00           H
ATOM    992  HZ3 LYS A 100      62.700  51.780  29.390  1.00  0.00           H
ATOM    993  C   LYS A 100      60.640  53.920  35.920  1.00  0.00           C
ATOM    994  O   LYS A 100      60.730  53.100  36.820  1.00  0.00           O
ATOM    995  N   TYR A 101      59.600  54.630  35.650  1.00  0.00           N
ATOM    996  H   TYR A 101      59.730  55.250  34.880  1.00  0.00           H
ATOM    997  CA  TYR A 101      58.270  54.490  36.280  1.00  0.00           C
ATOM    998  CB  TYR A 101      57.850  55.730  36.970  1.00  0.00           C
ATOM    999  CG  TYR A 101      57.720  56.950  36.170  1.00  0.00           C
ATOM   1000  CD1 TYR A 101      58.740  57.870  36.340  1.00  0.00           C
ATOM   1001  HD1 TYR A 101      59.740  57.440  36.410  1.00  0.00           H
ATOM   1002  CD2 TYR A 101      56.470  57.410  35.830  1.00  0.00           C
ATOM   1003  HD2 TYR A 101      55.600  56.760  35.810  1.00  0.00           H
ATOM   1004  CE1 TYR A 101      58.570  59.230  36.170  1.00  0.00           C
ATOM   1005  HE1 TYR A 101      59.320  60.020  36.300  1.00  0.00           H
ATOM   1006  CE2 TYR A 101      56.350  58.730  35.610  1.00  0.00           C
ATOM   1007  HE2 TYR A 101      55.600  59.090  34.910  1.00  0.00           H
ATOM   1008  CZ  TYR A 101      57.340  59.610  35.860  1.00  0.00           C
ATOM   1009  OH  TYR A 101      57.020  60.910  36.100  1.00  0.00           O
ATOM   1010  HH  TYR A 101      56.030  60.920  36.220  1.00  0.00           H
ATOM   1011  C   TYR A 101      57.140  54.170  35.320  1.00  0.00           C
ATOM   1012  O   TYR A 101      57.320  54.380  34.100  1.00  0.00           O
ATOM   1013  N   LYS A 102      56.330  53.180  35.640  1.00  0.00           N
ATOM   1014  H   LYS A 102      56.520  52.650  36.460  1.00  0.00           H
ATOM   1015  CA  LYS A 102      55.160  52.760  34.910  1.00  0.00           C
ATOM   1016  CB  LYS A 102      55.460  51.420  34.380  1.00  0.00           C
ATOM   1017  CG  LYS A 102      54.410  50.790  33.420  1.00  0.00           C
ATOM   1018  CD  LYS A 102      54.640  49.350  32.950  1.00  0.00           C
ATOM   1019  CE  LYS A 102      55.170  48.320  33.990  1.00  0.00           C
ATOM   1020  NZ  LYS A 102      55.400  46.840  33.670  1.00  0.00           N
ATOM   1021  HZ1 LYS A 102      54.530  46.360  33.530  1.00  0.00           H
ATOM   1022  HZ2 LYS A 102      55.910  46.720  32.820  1.00  0.00           H
ATOM   1023  HZ3 LYS A 102      55.890  46.400  34.420  1.00  0.00           H
ATOM   1024  C   LYS A 102      53.850  52.810  35.720  1.00  0.00           C
ATOM   1025  O   LYS A 102      53.780  52.290  36.810  1.00  0.00           O
ATOM   1026  N   PHE A 103      52.960  53.630  35.150  1.00  0.00           N
ATOM   1027  H   PHE A 103      53.050  54.250  34.370  1.00  0.00           H
ATOM   1028  CA  PHE A 103      51.680  53.780  35.850  1.00  0.00           C
ATOM   1029  CB  PHE A 103      51.210  55.190  35.750  1.00  0.00           C
ATOM   1030  CG  PHE A 103      52.140  56.220  36.380  1.00  0.00           C
ATOM   1031  CD1 PHE A 103      52.910  55.930  37.530  1.00  0.00           C
ATOM   1032  HD1 PHE A 103      52.710  55.010  38.090  1.00  0.00           H
ATOM   1033  CD2 PHE A 103      52.230  57.540  35.880  1.00  0.00           C
ATOM   1034  HD2 PHE A 103      51.740  57.800  34.940  1.00  0.00           H
ATOM   1035  CE1 PHE A 103      53.650  56.900  38.190  1.00  0.00           C
ATOM   1036  HE1 PHE A 103      54.250  56.680  39.070  1.00  0.00           H
ATOM   1037  CE2 PHE A 103      53.010  58.520  36.520  1.00  0.00           C
ATOM   1038  HE2 PHE A 103      52.930  59.560  36.220  1.00  0.00           H
ATOM   1039  CZ  PHE A 103      53.670  58.170  37.700  1.00  0.00           C
ATOM   1040  HZ  PHE A 103      54.390  58.900  38.090  1.00  0.00           H
ATOM   1041  C   PHE A 103      50.600  52.770  35.470  1.00  0.00           C
ATOM   1042  O   PHE A 103      50.090  52.800  34.370  1.00  0.00           O
ATOM   1043  N   VAL A 104      50.310  51.810  36.380  1.00  0.00           N
ATOM   1044  H   VAL A 104      50.450  51.920  37.360  1.00  0.00           H
ATOM   1045  CA  VAL A 104      49.470  50.660  36.020  1.00  0.00           C
ATOM   1046  CB  VAL A 104      50.270  49.380  36.170  1.00  0.00           C
ATOM   1047  CG1 VAL A 104      49.570  48.130  35.780  1.00  0.00           C
ATOM   1048  CG2 VAL A 104      51.650  49.230  35.620  1.00  0.00           C
ATOM   1049  C   VAL A 104      48.210  50.770  36.930  1.00  0.00           C
ATOM   1050  O   VAL A 104      48.360  51.130  38.090  1.00  0.00           O
ATOM   1051  N   ARG A 105      47.080  50.540  36.280  1.00  0.00           N
ATOM   1052  H   ARG A 105      47.020  50.240  35.330  1.00  0.00           H
ATOM   1053  CA  ARG A 105      45.820  50.360  37.050  1.00  0.00           C
ATOM   1054  CB  ARG A 105      44.660  51.170  36.450  1.00  0.00           C
ATOM   1055  CG  ARG A 105      43.490  51.280  37.390  1.00  0.00           C
ATOM   1056  CD  ARG A 105      42.450  52.180  36.850  1.00  0.00           C
ATOM   1057  NE  ARG A 105      41.190  52.060  37.570  1.00  0.00           N
ATOM   1058  HE  ARG A 105      40.590  51.420  37.090  1.00  0.00           H
ATOM   1059  CZ  ARG A 105      40.850  52.720  38.690  1.00  0.00           C
ATOM   1060  NH1 ARG A 105      41.630  53.670  39.240  1.00  0.00           N
ATOM   1061 1HH1 ARG A 105      42.510  53.860  38.790  1.00  0.00           H
ATOM   1062 2HH1 ARG A 105      41.240  54.180  40.000  1.00  0.00           H
ATOM   1063  NH2 ARG A 105      39.760  52.440  39.380  1.00  0.00           N
ATOM   1064 1HH2 ARG A 105      39.120  51.690  39.210  1.00  0.00           H
ATOM   1065 2HH2 ARG A 105      39.570  52.990  40.190  1.00  0.00           H
ATOM   1066  C   ARG A 105      45.350  48.930  37.360  1.00  0.00           C
ATOM   1067  O   ARG A 105      44.930  48.160  36.490  1.00  0.00           O
ATOM   1068  N   ILE A 106      45.660  48.500  38.600  1.00  0.00           N
ATOM   1069  H   ILE A 106      46.200  49.030  39.240  1.00  0.00           H
ATOM   1070  CA  ILE A 106      45.430  47.120  39.110  1.00  0.00           C
ATOM   1071  CB  ILE A 106      46.400  46.780  40.260  1.00  0.00           C
ATOM   1072  CG1 ILE A 106      46.540  47.820  41.340  1.00  0.00           C
ATOM   1073  CG2 ILE A 106      47.810  46.410  39.710  1.00  0.00           C
ATOM   1074  CD  ILE A 106      45.280  47.950  42.200  1.00  0.00           C
ATOM   1075  C   ILE A 106      43.980  46.810  39.400  1.00  0.00           C
ATOM   1076  O   ILE A 106      43.220  47.740  39.620  1.00  0.00           O
ATOM   1077  N   GLN A 107      43.640  45.510  39.190  1.00  0.00           N
ATOM   1078  H   GLN A 107      44.310  44.810  38.930  1.00  0.00           H
ATOM   1079  CA  GLN A 107      42.270  45.030  39.270  1.00  0.00           C
ATOM   1080  CB  GLN A 107      41.830  44.310  37.990  1.00  0.00           C
ATOM   1081  CG  GLN A 107      42.270  45.120  36.720  1.00  0.00           C
ATOM   1082  CD  GLN A 107      41.450  46.390  36.460  1.00  0.00           C
ATOM   1083  OE1 GLN A 107      40.240  46.330  36.420  1.00  0.00           O
ATOM   1084  NE2 GLN A 107      42.120  47.500  36.280  1.00  0.00           N
ATOM   1085 1HE2 GLN A 107      43.080  47.520  36.560  1.00  0.00           H
ATOM   1086 2HE2 GLN A 107      41.830  48.180  35.600  1.00  0.00           H
ATOM   1087  C   GLN A 107      42.000  44.000  40.380  1.00  0.00           C
ATOM   1088  O   GLN A 107      42.810  43.050  40.410  1.00  0.00           O
ATOM   1089  N   PRO A 108      41.020  44.180  41.240  1.00  0.00           N
ATOM   1090  CA  PRO A 108      40.900  43.560  42.590  1.00  0.00           C
ATOM   1091  CB  PRO A 108      39.420  43.670  43.020  1.00  0.00           C
ATOM   1092  CG  PRO A 108      39.070  44.980  42.340  1.00  0.00           C
ATOM   1093  CD  PRO A 108      39.720  44.720  40.990  1.00  0.00           C
ATOM   1094  C   PRO A 108      41.510  42.160  42.880  1.00  0.00           C
ATOM   1095  O   PRO A 108      41.200  41.250  42.080  1.00  0.00           O
ATOM   1096  N   GLY A 109      42.260  41.980  43.990  1.00  0.00           N
ATOM   1097  H   GLY A 109      42.100  42.620  44.730  1.00  0.00           H
ATOM   1098  CA  GLY A 109      43.000  40.720  44.290  1.00  0.00           C
ATOM   1099  C   GLY A 109      44.570  40.860  44.180  1.00  0.00           C
ATOM   1100  O   GLY A 109      45.310  40.140  44.890  1.00  0.00           O
ATOM   1101  N   GLN A 110      44.950  41.620  43.150  1.00  0.00           N
ATOM   1102  H   GLN A 110      44.320  42.120  42.550  1.00  0.00           H
ATOM   1103  CA  GLN A 110      46.360  41.940  42.960  1.00  0.00           C
ATOM   1104  CB  GLN A 110      46.720  42.580  41.650  1.00  0.00           C
ATOM   1105  CG  GLN A 110      48.220  42.810  41.580  1.00  0.00           C
ATOM   1106  CD  GLN A 110      49.040  41.560  41.170  1.00  0.00           C
ATOM   1107  OE1 GLN A 110      48.740  40.780  40.290  1.00  0.00           O
ATOM   1108  NE2 GLN A 110      50.110  41.380  41.900  1.00  0.00           N
ATOM   1109 1HE2 GLN A 110      50.520  41.850  42.680  1.00  0.00           H
ATOM   1110 2HE2 GLN A 110      50.680  40.690  41.450  1.00  0.00           H
ATOM   1111  C   GLN A 110      46.940  42.760  44.140  1.00  0.00           C
ATOM   1112  O   GLN A 110      46.770  43.930  44.390  1.00  0.00           O
ATOM   1113  N   THR A 111      47.960  42.080  44.700  1.00  0.00           N
ATOM   1114  H   THR A 111      48.120  41.110  44.490  1.00  0.00           H
ATOM   1115  CA  THR A 111      48.840  42.700  45.740  1.00  0.00           C
ATOM   1116  CB  THR A 111      49.720  41.620  46.410  1.00  0.00           C
ATOM   1117  OG1 THR A 111      50.510  40.860  45.380  1.00  0.00           O
ATOM   1118  HG1 THR A 111      51.120  40.160  45.760  1.00  0.00           H
ATOM   1119  CG2 THR A 111      48.940  40.670  47.300  1.00  0.00           C
ATOM   1120  C   THR A 111      49.780  43.830  45.270  1.00  0.00           C
ATOM   1121  O   THR A 111      50.360  43.830  44.140  1.00  0.00           O
ATOM   1122  N   PHE A 112      50.050  44.690  46.270  1.00  0.00           N
ATOM   1123  H   PHE A 112      49.470  44.750  47.080  1.00  0.00           H
ATOM   1124  CA  PHE A 112      51.210  45.570  46.190  1.00  0.00           C
ATOM   1125  CB  PHE A 112      50.880  46.840  45.380  1.00  0.00           C
ATOM   1126  CG  PHE A 112      49.670  47.550  45.910  1.00  0.00           C
ATOM   1127  CD1 PHE A 112      48.460  47.430  45.150  1.00  0.00           C
ATOM   1128  HD1 PHE A 112      48.550  47.040  44.140  1.00  0.00           H
ATOM   1129  CD2 PHE A 112      49.660  48.310  47.060  1.00  0.00           C
ATOM   1130  HD2 PHE A 112      50.620  48.470  47.540  1.00  0.00           H
ATOM   1131  CE1 PHE A 112      47.320  48.100  45.540  1.00  0.00           C
ATOM   1132  HE1 PHE A 112      46.440  47.810  44.960  1.00  0.00           H
ATOM   1133  CE2 PHE A 112      48.480  48.910  47.550  1.00  0.00           C
ATOM   1134  HE2 PHE A 112      48.600  49.630  48.360  1.00  0.00           H
ATOM   1135  CZ  PHE A 112      47.330  48.810  46.750  1.00  0.00           C
ATOM   1136  HZ  PHE A 112      46.370  49.060  47.200  1.00  0.00           H
ATOM   1137  C   PHE A 112      51.990  45.800  47.440  1.00  0.00           C
ATOM   1138  O   PHE A 112      51.500  45.760  48.570  1.00  0.00           O
ATOM   1139  N   SER A 113      53.220  46.290  47.190  1.00  0.00           N
ATOM   1140  H   SER A 113      53.530  46.350  46.240  1.00  0.00           H
ATOM   1141  CA  SER A 113      54.140  46.920  48.130  1.00  0.00           C
ATOM   1142  CB  SER A 113      55.600  46.850  47.660  1.00  0.00           C
ATOM   1143  OG  SER A 113      56.230  45.520  47.630  1.00  0.00           O
ATOM   1144  HG  SER A 113      55.480  44.870  47.480  1.00  0.00           H
ATOM   1145  C   SER A 113      53.840  48.300  48.720  1.00  0.00           C
ATOM   1146  O   SER A 113      53.880  49.350  48.020  1.00  0.00           O
ATOM   1147  N   VAL A 114      52.990  48.140  49.730  1.00  0.00           N
ATOM   1148  H   VAL A 114      52.790  47.210  50.030  1.00  0.00           H
ATOM   1149  CA  VAL A 114      52.500  49.150  50.580  1.00  0.00           C
ATOM   1150  CB  VAL A 114      51.290  48.720  51.470  1.00  0.00           C
ATOM   1151  CG1 VAL A 114      50.610  49.900  52.100  1.00  0.00           C
ATOM   1152  CG2 VAL A 114      50.280  47.980  50.590  1.00  0.00           C
ATOM   1153  C   VAL A 114      53.700  49.710  51.380  1.00  0.00           C
ATOM   1154  O   VAL A 114      54.140  48.990  52.260  1.00  0.00           O
ATOM   1155  N   LEU A 115      54.260  50.910  50.970  1.00  0.00           N
ATOM   1156  H   LEU A 115      54.130  51.310  50.060  1.00  0.00           H
ATOM   1157  CA  LEU A 115      55.300  51.560  51.750  1.00  0.00           C
ATOM   1158  CB  LEU A 115      56.150  52.300  50.730  1.00  0.00           C
ATOM   1159  CG  LEU A 115      57.290  53.070  51.370  1.00  0.00           C
ATOM   1160  CD1 LEU A 115      58.410  52.250  51.930  1.00  0.00           C
ATOM   1161  CD2 LEU A 115      58.010  53.800  50.270  1.00  0.00           C
ATOM   1162  C   LEU A 115      54.690  52.580  52.740  1.00  0.00           C
ATOM   1163  O   LEU A 115      54.100  53.600  52.400  1.00  0.00           O
ATOM   1164  N   ALA A 116      54.730  52.150  54.020  1.00  0.00           N
ATOM   1165  H   ALA A 116      55.340  51.400  54.240  1.00  0.00           H
ATOM   1166  CA  ALA A 116      54.150  52.990  55.140  1.00  0.00           C
ATOM   1167  CB  ALA A 116      53.880  52.160  56.350  1.00  0.00           C
ATOM   1168  C   ALA A 116      54.960  54.310  55.260  1.00  0.00           C
ATOM   1169  O   ALA A 116      56.160  54.250  55.550  1.00  0.00           O
ATOM   1170  N   CYS A 117      54.260  55.430  54.950  1.00  0.00           N
ATOM   1171  H   CYS A 117      53.350  55.450  54.530  1.00  0.00           H
ATOM   1172  CA  CYS A 117      54.930  56.730  55.150  1.00  0.00           C
ATOM   1173  CB  CYS A 117      55.340  57.400  53.830  1.00  0.00           C
ATOM   1174  SG  CYS A 117      56.710  56.620  52.990  1.00  0.00           S
ATOM   1175  HG  CYS A 117      57.600  56.590  53.980  1.00  0.00           H
ATOM   1176  C   CYS A 117      54.280  57.740  56.100  1.00  0.00           C
ATOM   1177  O   CYS A 117      53.050  57.950  56.160  1.00  0.00           O
ATOM   1178  N   TYR A 118      55.090  58.020  57.080  1.00  0.00           N
ATOM   1179  H   TYR A 118      56.010  57.640  57.160  1.00  0.00           H
ATOM   1180  CA  TYR A 118      54.730  58.990  58.100  1.00  0.00           C
ATOM   1181  CB  TYR A 118      54.740  58.270  59.450  1.00  0.00           C
ATOM   1182  CG  TYR A 118      53.530  57.250  59.590  1.00  0.00           C
ATOM   1183  CD1 TYR A 118      53.710  55.920  59.270  1.00  0.00           C
ATOM   1184  HD1 TYR A 118      54.680  55.640  58.840  1.00  0.00           H
ATOM   1185  CD2 TYR A 118      52.280  57.630  60.170  1.00  0.00           C
ATOM   1186  HD2 TYR A 118      52.030  58.670  60.360  1.00  0.00           H
ATOM   1187  CE1 TYR A 118      52.770  55.000  59.650  1.00  0.00           C
ATOM   1188  HE1 TYR A 118      53.130  53.970  59.620  1.00  0.00           H
ATOM   1189  CE2 TYR A 118      51.270  56.710  60.390  1.00  0.00           C
ATOM   1190  HE2 TYR A 118      50.310  57.130  60.690  1.00  0.00           H
ATOM   1191  CZ  TYR A 118      51.490  55.360  60.200  1.00  0.00           C
ATOM   1192  OH  TYR A 118      50.490  54.420  60.270  1.00  0.00           O
ATOM   1193  HH  TYR A 118      50.580  53.610  59.700  1.00  0.00           H
ATOM   1194  C   TYR A 118      55.340  60.380  58.060  1.00  0.00           C
ATOM   1195  O   TYR A 118      56.530  60.520  58.180  1.00  0.00           O
ATOM   1196  N   ASN A 119      54.490  61.200  57.480  1.00  0.00           N
ATOM   1197  H   ASN A 119      53.490  61.150  57.530  1.00  0.00           H
ATOM   1198  CA  ASN A 119      54.850  62.510  56.960  1.00  0.00           C
ATOM   1199  CB  ASN A 119      54.820  63.550  58.100  1.00  0.00           C
ATOM   1200  CG  ASN A 119      53.400  64.030  58.430  1.00  0.00           C
ATOM   1201  OD1 ASN A 119      52.770  64.880  57.840  1.00  0.00           O
ATOM   1202  ND2 ASN A 119      53.020  63.640  59.660  1.00  0.00           N
ATOM   1203 1HD2 ASN A 119      53.630  63.180  60.300  1.00  0.00           H
ATOM   1204 2HD2 ASN A 119      52.070  63.840  59.880  1.00  0.00           H
ATOM   1205  C   ASN A 119      56.200  62.630  56.140  1.00  0.00           C
ATOM   1206  O   ASN A 119      57.080  63.360  56.630  1.00  0.00           O
ATOM   1207  N   GLY A 120      56.410  61.790  55.080  1.00  0.00           N
ATOM   1208  H   GLY A 120      55.680  61.360  54.550  1.00  0.00           H
ATOM   1209  CA  GLY A 120      57.730  61.840  54.420  1.00  0.00           C
ATOM   1210  C   GLY A 120      58.700  60.730  54.830  1.00  0.00           C
ATOM   1211  O   GLY A 120      59.410  60.220  53.960  1.00  0.00           O
ATOM   1212  N   SER A 121      58.610  60.150  56.040  1.00  0.00           N
ATOM   1213  H   SER A 121      58.210  60.560  56.860  1.00  0.00           H
ATOM   1214  CA  SER A 121      59.550  59.060  56.460  1.00  0.00           C
ATOM   1215  CB  SER A 121      59.890  59.100  57.890  1.00  0.00           C
ATOM   1216  OG  SER A 121      61.120  58.490  58.050  1.00  0.00           O
ATOM   1217  HG  SER A 121      61.810  59.110  57.680  1.00  0.00           H
ATOM   1218  C   SER A 121      58.880  57.660  56.300  1.00  0.00           C
ATOM   1219  O   SER A 121      57.940  57.290  56.950  1.00  0.00           O
ATOM   1220  N   PRO A 122      59.450  56.800  55.460  1.00  0.00           N
ATOM   1221  CA  PRO A 122      59.210  55.370  55.240  1.00  0.00           C
ATOM   1222  CB  PRO A 122      60.110  54.870  54.090  1.00  0.00           C
ATOM   1223  CG  PRO A 122      60.400  56.150  53.280  1.00  0.00           C
ATOM   1224  CD  PRO A 122      60.370  57.220  54.420  1.00  0.00           C
ATOM   1225  C   PRO A 122      59.560  54.600  56.550  1.00  0.00           C
ATOM   1226  O   PRO A 122      60.660  54.790  57.030  1.00  0.00           O
ATOM   1227  N   SER A 123      58.580  53.940  57.150  1.00  0.00           N
ATOM   1228  H   SER A 123      57.640  54.020  56.800  1.00  0.00           H
ATOM   1229  CA  SER A 123      58.830  53.120  58.350  1.00  0.00           C
ATOM   1230  CB  SER A 123      58.100  53.670  59.610  1.00  0.00           C
ATOM   1231  OG  SER A 123      56.730  53.940  59.350  1.00  0.00           O
ATOM   1232  HG  SER A 123      56.350  54.390  60.150  1.00  0.00           H
ATOM   1233  C   SER A 123      58.540  51.610  58.210  1.00  0.00           C
ATOM   1234  O   SER A 123      58.360  50.880  59.160  1.00  0.00           O
ATOM   1235  N   GLY A 124      58.870  51.140  56.950  1.00  0.00           N
ATOM   1236  H   GLY A 124      59.400  51.670  56.290  1.00  0.00           H
ATOM   1237  CA  GLY A 124      58.590  49.790  56.600  1.00  0.00           C
ATOM   1238  C   GLY A 124      57.510  49.540  55.490  1.00  0.00           C
ATOM   1239  O   GLY A 124      56.710  50.360  55.140  1.00  0.00           O
ATOM   1240  N   VAL A 125      57.960  48.590  54.700  1.00  0.00           N
ATOM   1241  H   VAL A 125      58.880  48.260  54.910  1.00  0.00           H
ATOM   1242  CA  VAL A 125      57.410  48.060  53.450  1.00  0.00           C
ATOM   1243  CB  VAL A 125      58.380  48.390  52.270  1.00  0.00           C
ATOM   1244  CG1 VAL A 125      59.700  47.710  52.490  1.00  0.00           C
ATOM   1245  CG2 VAL A 125      57.670  48.160  50.900  1.00  0.00           C
ATOM   1246  C   VAL A 125      56.890  46.590  53.540  1.00  0.00           C
ATOM   1247  O   VAL A 125      57.540  45.630  53.930  1.00  0.00           O
ATOM   1248  N   TYR A 126      55.630  46.540  53.160  1.00  0.00           N
ATOM   1249  H   TYR A 126      55.160  47.360  52.840  1.00  0.00           H
ATOM   1250  CA  TYR A 126      54.880  45.220  53.240  1.00  0.00           C
ATOM   1251  CB  TYR A 126      54.260  45.070  54.630  1.00  0.00           C
ATOM   1252  CG  TYR A 126      53.290  46.210  55.180  1.00  0.00           C
ATOM   1253  CD1 TYR A 126      51.980  46.010  55.000  1.00  0.00           C
ATOM   1254  HD1 TYR A 126      51.610  44.990  54.950  1.00  0.00           H
ATOM   1255  CD2 TYR A 126      53.810  47.490  55.530  1.00  0.00           C
ATOM   1256  HD2 TYR A 126      54.860  47.730  55.630  1.00  0.00           H
ATOM   1257  CE1 TYR A 126      51.090  47.020  55.080  1.00  0.00           C
ATOM   1258  HE1 TYR A 126      50.050  46.680  55.010  1.00  0.00           H
ATOM   1259  CE2 TYR A 126      52.890  48.520  55.680  1.00  0.00           C
ATOM   1260  HE2 TYR A 126      53.160  49.540  55.960  1.00  0.00           H
ATOM   1261  CZ  TYR A 126      51.550  48.340  55.320  1.00  0.00           C
ATOM   1262  OH  TYR A 126      50.670  49.420  55.340  1.00  0.00           O
ATOM   1263  HH  TYR A 126      51.320  50.150  55.140  1.00  0.00           H
ATOM   1264  C   TYR A 126      53.900  44.930  52.050  1.00  0.00           C
ATOM   1265  O   TYR A 126      53.220  45.860  51.630  1.00  0.00           O
ATOM   1266  N   GLN A 127      53.690  43.630  51.850  1.00  0.00           N
ATOM   1267  H   GLN A 127      54.010  42.940  52.500  1.00  0.00           H
ATOM   1268  CA  GLN A 127      52.880  43.270  50.690  1.00  0.00           C
ATOM   1269  CB  GLN A 127      53.530  42.110  50.050  1.00  0.00           C
ATOM   1270  CG  GLN A 127      52.980  42.000  48.630  1.00  0.00           C
ATOM   1271  CD  GLN A 127      53.580  42.740  47.510  1.00  0.00           C
ATOM   1272  OE1 GLN A 127      54.570  43.430  47.660  1.00  0.00           O
ATOM   1273  NE2 GLN A 127      53.330  42.240  46.310  1.00  0.00           N
ATOM   1274 1HE2 GLN A 127      52.760  41.450  46.070  1.00  0.00           H
ATOM   1275 2HE2 GLN A 127      53.880  42.700  45.610  1.00  0.00           H
ATOM   1276  C   GLN A 127      51.440  42.930  51.090  1.00  0.00           C
ATOM   1277  O   GLN A 127      51.150  41.940  51.720  1.00  0.00           O
ATOM   1278  N   CYS A 128      50.530  43.830  50.770  1.00  0.00           N
ATOM   1279  H   CYS A 128      50.820  44.660  50.290  1.00  0.00           H
ATOM   1280  CA  CYS A 128      49.080  43.760  51.140  1.00  0.00           C
ATOM   1281  CB  CYS A 128      48.750  44.850  52.090  1.00  0.00           C
ATOM   1282  SG  CYS A 128      48.910  44.230  53.820  1.00  0.00           S
ATOM   1283  HG  CYS A 128      47.970  43.280  53.810  1.00  0.00           H
ATOM   1284  C   CYS A 128      48.140  43.890  49.980  1.00  0.00           C
ATOM   1285  O   CYS A 128      48.580  44.410  48.970  1.00  0.00           O
ATOM   1286  N   ALA A 129      47.010  43.210  50.090  1.00  0.00           N
ATOM   1287  H   ALA A 129      46.680  42.890  50.970  1.00  0.00           H
ATOM   1288  CA  ALA A 129      46.100  42.960  48.980  1.00  0.00           C
ATOM   1289  CB  ALA A 129      45.440  41.640  49.070  1.00  0.00           C
ATOM   1290  C   ALA A 129      45.000  43.990  48.890  1.00  0.00           C
ATOM   1291  O   ALA A 129      44.380  44.350  49.840  1.00  0.00           O
ATOM   1292  N   MET A 130      44.780  44.500  47.710  1.00  0.00           N
ATOM   1293  H   MET A 130      45.580  44.660  47.140  1.00  0.00           H
ATOM   1294  CA  MET A 130      43.590  45.170  47.150  1.00  0.00           C
ATOM   1295  CB  MET A 130      43.780  45.530  45.670  1.00  0.00           C
ATOM   1296  CG  MET A 130      42.880  46.630  45.180  1.00  0.00           C
ATOM   1297  SD  MET A 130      42.900  48.080  46.240  1.00  0.00           S
ATOM   1298  CE  MET A 130      43.870  49.090  45.210  1.00  0.00           C
ATOM   1299  C   MET A 130      42.380  44.230  47.250  1.00  0.00           C
ATOM   1300  O   MET A 130      42.190  43.390  46.420  1.00  0.00           O
ATOM   1301  N   ARG A 131      41.460  44.620  48.190  1.00  0.00           N
ATOM   1302  H   ARG A 131      41.700  45.400  48.770  1.00  0.00           H
ATOM   1303  CA  ARG A 131      40.260  43.840  48.490  1.00  0.00           C
ATOM   1304  CB  ARG A 131      39.620  44.270  49.840  1.00  0.00           C
ATOM   1305  CG  ARG A 131      40.680  44.260  50.900  1.00  0.00           C
ATOM   1306  CD  ARG A 131      41.710  43.110  50.980  1.00  0.00           C
ATOM   1307  NE  ARG A 131      41.170  42.060  51.860  1.00  0.00           N
ATOM   1308  HE  ARG A 131      40.270  42.320  52.200  1.00  0.00           H
ATOM   1309  CZ  ARG A 131      41.950  41.080  52.340  1.00  0.00           C
ATOM   1310  NH1 ARG A 131      43.280  40.920  52.140  1.00  0.00           N
ATOM   1311 1HH1 ARG A 131      43.820  41.560  51.590  1.00  0.00           H
ATOM   1312 2HH1 ARG A 131      43.780  40.320  52.770  1.00  0.00           H
ATOM   1313  NH2 ARG A 131      41.340  40.390  53.340  1.00  0.00           N
ATOM   1314 1HH2 ARG A 131      40.410  40.610  53.630  1.00  0.00           H
ATOM   1315 2HH2 ARG A 131      41.710  39.570  53.770  1.00  0.00           H
ATOM   1316  C   ARG A 131      39.140  43.990  47.390  1.00  0.00           C
ATOM   1317  O   ARG A 131      39.140  45.010  46.650  1.00  0.00           O
ATOM   1318  N   PRO A 132      38.170  43.050  47.190  1.00  0.00           N
ATOM   1319  CA  PRO A 132      37.080  43.070  46.240  1.00  0.00           C
ATOM   1320  CB  PRO A 132      36.130  41.910  46.680  1.00  0.00           C
ATOM   1321  CG  PRO A 132      37.010  40.870  47.350  1.00  0.00           C
ATOM   1322  CD  PRO A 132      38.230  41.710  47.830  1.00  0.00           C
ATOM   1323  C   PRO A 132      36.380  44.370  46.110  1.00  0.00           C
ATOM   1324  O   PRO A 132      35.980  44.830  45.040  1.00  0.00           O
ATOM   1325  N   ASN A 133      36.050  45.020  47.280  1.00  0.00           N
ATOM   1326  H   ASN A 133      35.810  44.460  48.080  1.00  0.00           H
ATOM   1327  CA  ASN A 133      35.560  46.460  47.300  1.00  0.00           C
ATOM   1328  CB  ASN A 133      35.150  46.690  48.740  1.00  0.00           C
ATOM   1329  CG  ASN A 133      36.180  46.510  49.870  1.00  0.00           C
ATOM   1330  OD1 ASN A 133      37.380  46.630  49.640  1.00  0.00           O
ATOM   1331  ND2 ASN A 133      35.780  46.450  51.110  1.00  0.00           N
ATOM   1332 1HD2 ASN A 133      34.830  46.410  51.390  1.00  0.00           H
ATOM   1333 2HD2 ASN A 133      36.540  46.390  51.760  1.00  0.00           H
ATOM   1334  C   ASN A 133      36.560  47.570  46.940  1.00  0.00           C
ATOM   1335  O   ASN A 133      36.330  48.750  47.200  1.00  0.00           O
ATOM   1336  N   PHE A 134      37.590  47.360  46.130  1.00  0.00           N
ATOM   1337  H   PHE A 134      37.620  46.510  45.620  1.00  0.00           H
ATOM   1338  CA  PHE A 134      38.780  48.170  45.860  1.00  0.00           C
ATOM   1339  CB  PHE A 134      38.380  49.160  44.710  1.00  0.00           C
ATOM   1340  CG  PHE A 134      38.970  48.820  43.350  1.00  0.00           C
ATOM   1341  CD1 PHE A 134      40.390  48.640  43.280  1.00  0.00           C
ATOM   1342  HD1 PHE A 134      41.020  48.670  44.170  1.00  0.00           H
ATOM   1343  CD2 PHE A 134      38.230  48.640  42.190  1.00  0.00           C
ATOM   1344  HD2 PHE A 134      37.140  48.590  42.260  1.00  0.00           H
ATOM   1345  CE1 PHE A 134      41.020  48.360  42.060  1.00  0.00           C
ATOM   1346  HE1 PHE A 134      42.100  48.220  42.140  1.00  0.00           H
ATOM   1347  CE2 PHE A 134      38.860  48.440  40.980  1.00  0.00           C
ATOM   1348  HE2 PHE A 134      38.430  48.620  40.000  1.00  0.00           H
ATOM   1349  CZ  PHE A 134      40.270  48.250  40.940  1.00  0.00           C
ATOM   1350  HZ  PHE A 134      40.770  48.050  39.990  1.00  0.00           H
ATOM   1351  C   PHE A 134      39.460  49.000  46.960  1.00  0.00           C
ATOM   1352  O   PHE A 134      39.940  50.130  46.710  1.00  0.00           O
ATOM   1353  N   THR A 135      39.890  48.390  48.030  1.00  0.00           N
ATOM   1354  H   THR A 135      39.630  47.440  48.220  1.00  0.00           H
ATOM   1355  CA  THR A 135      40.510  49.070  49.190  1.00  0.00           C
ATOM   1356  CB  THR A 135      39.580  49.350  50.420  1.00  0.00           C
ATOM   1357  OG1 THR A 135      39.380  48.090  51.010  1.00  0.00           O
ATOM   1358  HG1 THR A 135      38.720  47.640  50.400  1.00  0.00           H
ATOM   1359  CG2 THR A 135      38.320  50.150  49.990  1.00  0.00           C
ATOM   1360  C   THR A 135      41.650  48.110  49.700  1.00  0.00           C
ATOM   1361  O   THR A 135      41.820  47.030  49.100  1.00  0.00           O
ATOM   1362  N   ILE A 136      42.490  48.640  50.620  1.00  0.00           N
ATOM   1363  H   ILE A 136      42.580  49.630  50.680  1.00  0.00           H
ATOM   1364  CA  ILE A 136      43.470  47.770  51.330  1.00  0.00           C
ATOM   1365  CB  ILE A 136      44.920  48.110  50.860  1.00  0.00           C
ATOM   1366  CG1 ILE A 136      45.340  49.460  51.360  1.00  0.00           C
ATOM   1367  CG2 ILE A 136      45.320  47.690  49.470  1.00  0.00           C
ATOM   1368  CD  ILE A 136      46.860  49.480  51.640  1.00  0.00           C
ATOM   1369  C   ILE A 136      43.320  47.690  52.840  1.00  0.00           C
ATOM   1370  O   ILE A 136      42.490  48.320  53.490  1.00  0.00           O
ATOM   1371  N   LYS A 137      44.050  46.810  53.520  1.00  0.00           N
ATOM   1372  H   LYS A 137      44.640  46.190  53.000  1.00  0.00           H
ATOM   1373  CA  LYS A 137      44.120  46.740  54.990  1.00  0.00           C
ATOM   1374  CB  LYS A 137      43.770  45.480  55.680  1.00  0.00           C
ATOM   1375  CG  LYS A 137      42.420  45.060  55.060  1.00  0.00           C
ATOM   1376  CD  LYS A 137      41.780  43.930  55.850  1.00  0.00           C
ATOM   1377  CE  LYS A 137      40.400  43.610  55.260  1.00  0.00           C
ATOM   1378  NZ  LYS A 137      39.500  43.070  56.310  1.00  0.00           N
ATOM   1379  HZ1 LYS A 137      39.800  42.170  56.620  1.00  0.00           H
ATOM   1380  HZ2 LYS A 137      39.360  43.670  57.090  1.00  0.00           H
ATOM   1381  HZ3 LYS A 137      38.580  42.960  55.930  1.00  0.00           H
ATOM   1382  C   LYS A 137      45.570  47.080  55.360  1.00  0.00           C
ATOM   1383  O   LYS A 137      46.400  46.180  55.380  1.00  0.00           O
ATOM   1384  N   GLY A 138      45.960  48.370  55.490  1.00  0.00           N
ATOM   1385  H   GLY A 138      45.250  49.040  55.710  1.00  0.00           H
ATOM   1386  CA  GLY A 138      47.360  48.770  55.710  1.00  0.00           C
ATOM   1387  C   GLY A 138      47.540  49.350  57.120  1.00  0.00           C
ATOM   1388  O   GLY A 138      46.620  49.790  57.860  1.00  0.00           O
ATOM   1389  N   SER A 139      48.810  49.520  57.470  1.00  0.00           N
ATOM   1390  H   SER A 139      49.540  49.390  56.800  1.00  0.00           H
ATOM   1391  CA  SER A 139      49.290  50.060  58.780  1.00  0.00           C
ATOM   1392  CB  SER A 139      50.640  49.510  59.280  1.00  0.00           C
ATOM   1393  OG  SER A 139      50.820  49.770  60.710  1.00  0.00           O
ATOM   1394  HG  SER A 139      50.700  50.740  60.910  1.00  0.00           H
ATOM   1395  C   SER A 139      49.180  51.560  58.870  1.00  0.00           C
ATOM   1396  O   SER A 139      50.240  52.220  58.780  1.00  0.00           O
ATOM   1397  N   PHE A 140      47.990  52.100  58.680  1.00  0.00           N
ATOM   1398  H   PHE A 140      47.250  51.440  58.600  1.00  0.00           H
ATOM   1399  CA  PHE A 140      47.800  53.570  58.540  1.00  0.00           C
ATOM   1400  CB  PHE A 140      47.260  53.890  57.120  1.00  0.00           C
ATOM   1401  CG  PHE A 140      48.110  53.460  55.930  1.00  0.00           C
ATOM   1402  CD1 PHE A 140      49.480  53.560  55.910  1.00  0.00           C
ATOM   1403  HD1 PHE A 140      49.910  53.690  56.900  1.00  0.00           H
ATOM   1404  CD2 PHE A 140      47.410  53.010  54.790  1.00  0.00           C
ATOM   1405  HD2 PHE A 140      46.360  53.260  54.660  1.00  0.00           H
ATOM   1406  CE1 PHE A 140      50.170  53.320  54.740  1.00  0.00           C
ATOM   1407  HE1 PHE A 140      51.220  53.590  54.700  1.00  0.00           H
ATOM   1408  CE2 PHE A 140      48.190  52.570  53.740  1.00  0.00           C
ATOM   1409  HE2 PHE A 140      47.670  52.310  52.820  1.00  0.00           H
ATOM   1410  CZ  PHE A 140      49.530  52.730  53.700  1.00  0.00           C
ATOM   1411  HZ  PHE A 140      50.140  52.350  52.890  1.00  0.00           H
ATOM   1412  C   PHE A 140      46.990  54.230  59.710  1.00  0.00           C
ATOM   1413  O   PHE A 140      45.820  53.940  59.920  1.00  0.00           O
ATOM   1414  N   LEU A 141      47.650  55.090  60.360  1.00  0.00           N
ATOM   1415  H   LEU A 141      48.650  55.020  60.370  1.00  0.00           H
ATOM   1416  CA  LEU A 141      47.120  56.110  61.310  1.00  0.00           C
ATOM   1417  CB  LEU A 141      48.200  56.140  62.410  1.00  0.00           C
ATOM   1418  CG  LEU A 141      47.830  55.220  63.570  1.00  0.00           C
ATOM   1419  CD1 LEU A 141      48.980  55.460  64.510  1.00  0.00           C
ATOM   1420  CD2 LEU A 141      46.460  55.270  64.200  1.00  0.00           C
ATOM   1421  C   LEU A 141      46.930  57.470  60.570  1.00  0.00           C
ATOM   1422  O   LEU A 141      46.940  57.440  59.350  1.00  0.00           O
ATOM   1423  N   ASN A 142      46.920  58.620  61.250  1.00  0.00           N
ATOM   1424  H   ASN A 142      46.800  58.580  62.240  1.00  0.00           H
ATOM   1425  CA  ASN A 142      47.050  59.970  60.660  1.00  0.00           C
ATOM   1426  CB  ASN A 142      46.730  61.000  61.750  1.00  0.00           C
ATOM   1427  CG  ASN A 142      45.230  60.980  62.130  1.00  0.00           C
ATOM   1428  OD1 ASN A 142      44.840  60.150  63.000  1.00  0.00           O
ATOM   1429  ND2 ASN A 142      44.310  61.520  61.350  1.00  0.00           N
ATOM   1430 1HD2 ASN A 142      44.480  61.980  60.480  1.00  0.00           H
ATOM   1431 2HD2 ASN A 142      43.400  61.400  61.740  1.00  0.00           H
ATOM   1432  C   ASN A 142      48.460  60.330  60.130  1.00  0.00           C
ATOM   1433  O   ASN A 142      49.450  59.980  60.720  1.00  0.00           O
ATOM   1434  N   GLY A 143      48.540  61.130  59.020  1.00  0.00           N
ATOM   1435  H   GLY A 143      47.700  61.610  58.770  1.00  0.00           H
ATOM   1436  CA  GLY A 143      49.830  61.500  58.400  1.00  0.00           C
ATOM   1437  C   GLY A 143      50.330  60.420  57.370  1.00  0.00           C
ATOM   1438  O   GLY A 143      51.420  60.560  56.830  1.00  0.00           O
ATOM   1439  N   SER A 144      49.390  59.560  57.030  1.00  0.00           N
ATOM   1440  H   SER A 144      48.490  59.630  57.460  1.00  0.00           H
ATOM   1441  CA  SER A 144      49.590  58.440  56.120  1.00  0.00           C
ATOM   1442  CB  SER A 144      48.860  57.180  56.550  1.00  0.00           C
ATOM   1443  OG  SER A 144      47.470  57.430  56.790  1.00  0.00           O
ATOM   1444  HG  SER A 144      47.250  57.270  57.750  1.00  0.00           H
ATOM   1445  C   SER A 144      49.210  58.700  54.660  1.00  0.00           C
ATOM   1446  O   SER A 144      49.730  58.090  53.720  1.00  0.00           O
ATOM   1447  N   CYS A 145      48.180  59.520  54.450  1.00  0.00           N
ATOM   1448  H   CYS A 145      47.440  59.520  55.120  1.00  0.00           H
ATOM   1449  CA  CYS A 145      47.910  60.230  53.160  1.00  0.00           C
ATOM   1450  CB  CYS A 145      47.210  61.580  53.470  1.00  0.00           C
ATOM   1451  SG  CYS A 145      45.680  61.290  54.430  1.00  0.00           S
ATOM   1452  HG  CYS A 145      45.030  60.780  53.390  1.00  0.00           H
ATOM   1453  C   CYS A 145      49.120  60.500  52.320  1.00  0.00           C
ATOM   1454  O   CYS A 145      50.090  61.260  52.600  1.00  0.00           O
ATOM   1455  N   GLY A 146      49.060  59.870  51.170  1.00  0.00           N
ATOM   1456  H   GLY A 146      48.270  59.370  50.820  1.00  0.00           H
ATOM   1457  CA  GLY A 146      50.230  59.790  50.300  1.00  0.00           C
ATOM   1458  C   GLY A 146      50.810  58.400  49.920  1.00  0.00           C
ATOM   1459  O   GLY A 146      51.530  58.340  48.940  1.00  0.00           O
ATOM   1460  N   SER A 147      50.750  57.560  50.930  1.00  0.00           N
ATOM   1461  H   SER A 147      50.310  57.830  51.780  1.00  0.00           H
ATOM   1462  CA  SER A 147      51.370  56.230  50.990  1.00  0.00           C
ATOM   1463  CB  SER A 147      50.980  55.340  52.210  1.00  0.00           C
ATOM   1464  OG  SER A 147      52.140  55.430  53.080  1.00  0.00           O
ATOM   1465  HG  SER A 147      52.980  55.130  52.630  1.00  0.00           H
ATOM   1466  C   SER A 147      51.320  55.440  49.670  1.00  0.00           C
ATOM   1467  O   SER A 147      50.240  55.270  49.150  1.00  0.00           O
ATOM   1468  N   VAL A 148      52.460  55.080  49.110  1.00  0.00           N
ATOM   1469  H   VAL A 148      53.280  55.510  49.490  1.00  0.00           H
ATOM   1470  CA  VAL A 148      52.510  54.460  47.790  1.00  0.00           C
ATOM   1471  CB  VAL A 148      53.430  55.130  46.690  1.00  0.00           C
ATOM   1472  CG1 VAL A 148      52.900  56.530  46.500  1.00  0.00           C
ATOM   1473  CG2 VAL A 148      54.960  54.940  46.880  1.00  0.00           C
ATOM   1474  C   VAL A 148      52.580  52.910  47.690  1.00  0.00           C
ATOM   1475  O   VAL A 148      52.970  52.190  48.610  1.00  0.00           O
ATOM   1476  N   GLY A 149      51.960  52.400  46.630  1.00  0.00           N
ATOM   1477  H   GLY A 149      51.390  52.980  46.050  1.00  0.00           H
ATOM   1478  CA  GLY A 149      51.770  50.950  46.410  1.00  0.00           C
ATOM   1479  C   GLY A 149      52.300  50.520  45.080  1.00  0.00           C
ATOM   1480  O   GLY A 149      51.740  50.890  44.030  1.00  0.00           O
ATOM   1481  N   PHE A 150      53.390  49.730  45.170  1.00  0.00           N
ATOM   1482  H   PHE A 150      53.540  49.080  45.900  1.00  0.00           H
ATOM   1483  CA  PHE A 150      54.120  49.400  43.940  1.00  0.00           C
ATOM   1484  CB  PHE A 150      55.310  50.340  43.870  1.00  0.00           C
ATOM   1485  CG  PHE A 150      56.320  50.160  44.930  1.00  0.00           C
ATOM   1486  CD1 PHE A 150      56.240  50.700  46.260  1.00  0.00           C
ATOM   1487  HD1 PHE A 150      55.560  51.530  46.420  1.00  0.00           H
ATOM   1488  CD2 PHE A 150      57.410  49.310  44.720  1.00  0.00           C
ATOM   1489  HD2 PHE A 150      57.520  48.840  43.740  1.00  0.00           H
ATOM   1490  CE1 PHE A 150      57.160  50.380  47.270  1.00  0.00           C
ATOM   1491  HE1 PHE A 150      57.030  50.630  48.320  1.00  0.00           H
ATOM   1492  CE2 PHE A 150      58.320  48.930  45.670  1.00  0.00           C
ATOM   1493  HE2 PHE A 150      58.680  47.900  45.600  1.00  0.00           H
ATOM   1494  CZ  PHE A 150      58.230  49.540  46.960  1.00  0.00           C
ATOM   1495  HZ  PHE A 150      58.800  49.090  47.780  1.00  0.00           H
ATOM   1496  C   PHE A 150      54.640  47.970  43.800  1.00  0.00           C
ATOM   1497  O   PHE A 150      54.340  47.190  44.770  1.00  0.00           O
ATOM   1498  N   ASN A 151      54.920  47.620  42.510  1.00  0.00           N
ATOM   1499  H   ASN A 151      54.800  48.200  41.700  1.00  0.00           H
ATOM   1500  CA  ASN A 151      55.520  46.230  42.240  1.00  0.00           C
ATOM   1501  CB  ASN A 151      54.470  45.340  41.530  1.00  0.00           C
ATOM   1502  CG  ASN A 151      53.400  44.890  42.520  1.00  0.00           C
ATOM   1503  OD1 ASN A 151      53.670  44.070  43.440  1.00  0.00           O
ATOM   1504  ND2 ASN A 151      52.170  45.290  42.500  1.00  0.00           N
ATOM   1505 1HD2 ASN A 151      51.760  45.860  41.790  1.00  0.00           H
ATOM   1506 2HD2 ASN A 151      51.630  45.110  43.330  1.00  0.00           H
ATOM   1507  C   ASN A 151      56.690  46.470  41.280  1.00  0.00           C
ATOM   1508  O   ASN A 151      56.750  47.420  40.540  1.00  0.00           O
ATOM   1509  N   ILE A 152      57.800  45.770  41.480  1.00  0.00           N
ATOM   1510  H   ILE A 152      57.940  44.940  42.010  1.00  0.00           H
ATOM   1511  CA  ILE A 152      58.970  46.010  40.580  1.00  0.00           C
ATOM   1512  CB  ILE A 152      60.290  46.180  41.360  1.00  0.00           C
ATOM   1513  CG1 ILE A 152      60.110  47.470  42.250  1.00  0.00           C
ATOM   1514  CG2 ILE A 152      61.620  46.320  40.580  1.00  0.00           C
ATOM   1515  CD  ILE A 152      61.150  47.680  43.390  1.00  0.00           C
ATOM   1516  C   ILE A 152      59.170  44.970  39.490  1.00  0.00           C
ATOM   1517  O   ILE A 152      59.220  43.780  39.760  1.00  0.00           O
ATOM   1518  N   ASP A 153      59.170  45.410  38.260  1.00  0.00           N
ATOM   1519  H   ASP A 153      58.890  46.360  38.130  1.00  0.00           H
ATOM   1520  CA  ASP A 153      59.560  44.670  37.030  1.00  0.00           C
ATOM   1521  CB  ASP A 153      59.070  45.460  35.820  1.00  0.00           C
ATOM   1522  CG  ASP A 153      57.510  45.460  35.660  1.00  0.00           C
ATOM   1523  OD1 ASP A 153      57.060  44.610  34.890  1.00  0.00           O
ATOM   1524  OD2 ASP A 153      56.840  46.350  36.210  1.00  0.00           O
ATOM   1525  C   ASP A 153      61.020  44.450  37.010  1.00  0.00           C
ATOM   1526  O   ASP A 153      61.490  43.340  37.260  1.00  0.00           O
ATOM   1527  N   TYR A 154      61.870  45.470  36.850  1.00  0.00           N
ATOM   1528  H   TYR A 154      61.470  46.380  36.770  1.00  0.00           H
ATOM   1529  CA  TYR A 154      63.350  45.500  36.910  1.00  0.00           C
ATOM   1530  CB  TYR A 154      63.840  44.990  35.590  1.00  0.00           C
ATOM   1531  CG  TYR A 154      63.300  45.670  34.290  1.00  0.00           C
ATOM   1532  CD1 TYR A 154      62.170  45.140  33.740  1.00  0.00           C
ATOM   1533  HD1 TYR A 154      61.680  44.310  34.260  1.00  0.00           H
ATOM   1534  CD2 TYR A 154      64.050  46.650  33.610  1.00  0.00           C
ATOM   1535  HD2 TYR A 154      65.030  46.870  34.020  1.00  0.00           H
ATOM   1536  CE1 TYR A 154      61.670  45.720  32.570  1.00  0.00           C
ATOM   1537  HE1 TYR A 154      60.670  45.470  32.210  1.00  0.00           H
ATOM   1538  CE2 TYR A 154      63.600  47.200  32.380  1.00  0.00           C
ATOM   1539  HE2 TYR A 154      64.230  47.910  31.840  1.00  0.00           H
ATOM   1540  CZ  TYR A 154      62.400  46.700  31.890  1.00  0.00           C
ATOM   1541  OH  TYR A 154      61.990  47.100  30.610  1.00  0.00           O
ATOM   1542  HH  TYR A 154      61.710  46.270  30.140  1.00  0.00           H
ATOM   1543  C   TYR A 154      63.690  46.970  37.250  1.00  0.00           C
ATOM   1544  O   TYR A 154      63.250  47.390  38.270  1.00  0.00           O
ATOM   1545  N   ASP A 155      64.470  47.760  36.500  1.00  0.00           N
ATOM   1546  H   ASP A 155      65.070  47.360  35.800  1.00  0.00           H
ATOM   1547  CA  ASP A 155      64.550  49.250  36.720  1.00  0.00           C
ATOM   1548  CB  ASP A 155      65.270  49.640  35.410  1.00  0.00           C
ATOM   1549  CG  ASP A 155      66.730  49.180  35.290  1.00  0.00           C
ATOM   1550  OD1 ASP A 155      67.570  49.870  35.840  1.00  0.00           O
ATOM   1551  OD2 ASP A 155      66.970  48.180  34.630  1.00  0.00           O
ATOM   1552  C   ASP A 155      63.120  49.850  36.820  1.00  0.00           C
ATOM   1553  O   ASP A 155      62.820  50.530  37.820  1.00  0.00           O
ATOM   1554  N   CYS A 156      62.270  49.370  35.930  1.00  0.00           N
ATOM   1555  H   CYS A 156      62.470  48.700  35.210  1.00  0.00           H
ATOM   1556  CA  CYS A 156      60.860  49.880  35.870  1.00  0.00           C
ATOM   1557  CB  CYS A 156      60.190  49.280  34.690  1.00  0.00           C
ATOM   1558  SG  CYS A 156      58.900  50.430  34.110  1.00  0.00           S
ATOM   1559  HG  CYS A 156      58.460  49.550  33.210  1.00  0.00           H
ATOM   1560  C   CYS A 156      59.990  49.380  37.080  1.00  0.00           C
ATOM   1561  O   CYS A 156      59.910  48.230  37.480  1.00  0.00           O
ATOM   1562  N   VAL A 157      59.550  50.420  37.700  1.00  0.00           N
ATOM   1563  H   VAL A 157      59.870  51.350  37.490  1.00  0.00           H
ATOM   1564  CA  VAL A 157      58.540  50.200  38.760  1.00  0.00           C
ATOM   1565  CB  VAL A 157      58.870  51.040  40.000  1.00  0.00           C
ATOM   1566  CG1 VAL A 157      58.030  50.630  41.240  1.00  0.00           C
ATOM   1567  CG2 VAL A 157      60.320  51.110  40.450  1.00  0.00           C
ATOM   1568  C   VAL A 157      57.110  50.430  38.200  1.00  0.00           C
ATOM   1569  O   VAL A 157      56.740  51.560  37.910  1.00  0.00           O
ATOM   1570  N   SER A 158      56.290  49.480  38.650  1.00  0.00           N
ATOM   1571  H   SER A 158      56.600  48.870  39.370  1.00  0.00           H
ATOM   1572  CA  SER A 158      54.940  49.330  38.240  1.00  0.00           C
ATOM   1573  CB  SER A 158      54.660  47.910  37.860  1.00  0.00           C
ATOM   1574  OG  SER A 158      53.270  47.620  37.660  1.00  0.00           O
ATOM   1575  HG  SER A 158      53.160  46.680  37.350  1.00  0.00           H
ATOM   1576  C   SER A 158      54.150  49.850  39.410  1.00  0.00           C
ATOM   1577  O   SER A 158      53.840  49.090  40.310  1.00  0.00           O
ATOM   1578  N   PHE A 159      54.000  51.130  39.310  1.00  0.00           N
ATOM   1579  H   PHE A 159      54.230  51.640  38.480  1.00  0.00           H
ATOM   1580  CA  PHE A 159      53.300  52.020  40.270  1.00  0.00           C
ATOM   1581  CB  PHE A 159      53.790  53.430  40.290  1.00  0.00           C
ATOM   1582  CG  PHE A 159      55.130  53.450  41.030  1.00  0.00           C
ATOM   1583  CD1 PHE A 159      55.090  53.620  42.440  1.00  0.00           C
ATOM   1584  HD1 PHE A 159      54.210  53.480  43.060  1.00  0.00           H
ATOM   1585  CD2 PHE A 159      56.230  53.870  40.300  1.00  0.00           C
ATOM   1586  HD2 PHE A 159      56.320  53.650  39.230  1.00  0.00           H
ATOM   1587  CE1 PHE A 159      56.230  54.030  43.140  1.00  0.00           C
ATOM   1588  HE1 PHE A 159      56.270  53.970  44.230  1.00  0.00           H
ATOM   1589  CE2 PHE A 159      57.290  54.330  40.990  1.00  0.00           C
ATOM   1590  HE2 PHE A 159      58.240  54.420  40.450  1.00  0.00           H
ATOM   1591  CZ  PHE A 159      57.320  54.490  42.380  1.00  0.00           C
ATOM   1592  HZ  PHE A 159      58.080  55.110  42.850  1.00  0.00           H
ATOM   1593  C   PHE A 159      51.830  51.830  40.080  1.00  0.00           C
ATOM   1594  O   PHE A 159      51.260  52.190  39.000  1.00  0.00           O
ATOM   1595  N   CYS A 160      51.210  51.270  41.150  1.00  0.00           N
ATOM   1596  H   CYS A 160      51.690  50.650  41.760  1.00  0.00           H
ATOM   1597  CA  CYS A 160      49.760  50.980  41.110  1.00  0.00           C
ATOM   1598  CB  CYS A 160      49.480  49.550  41.050  1.00  0.00           C
ATOM   1599  SG  CYS A 160      50.460  48.510  42.120  1.00  0.00           S
ATOM   1600  HG  CYS A 160      50.850  47.770  41.090  1.00  0.00           H
ATOM   1601  C   CYS A 160      48.790  51.660  42.060  1.00  0.00           C
ATOM   1602  O   CYS A 160      47.680  51.950  41.650  1.00  0.00           O
ATOM   1603  N   TYR A 161      49.240  52.210  43.210  1.00  0.00           N
ATOM   1604  H   TYR A 161      50.220  52.260  43.420  1.00  0.00           H
ATOM   1605  CA  TYR A 161      48.370  52.920  44.240  1.00  0.00           C
ATOM   1606  CB  TYR A 161      47.950  51.740  45.190  1.00  0.00           C
ATOM   1607  CG  TYR A 161      47.200  52.120  46.450  1.00  0.00           C
ATOM   1608  CD1 TYR A 161      45.890  52.550  46.370  1.00  0.00           C
ATOM   1609  HD1 TYR A 161      45.330  52.620  45.440  1.00  0.00           H
ATOM   1610  CD2 TYR A 161      47.860  52.030  47.650  1.00  0.00           C
ATOM   1611  HD2 TYR A 161      48.910  51.730  47.700  1.00  0.00           H
ATOM   1612  CE1 TYR A 161      45.240  52.970  47.520  1.00  0.00           C
ATOM   1613  HE1 TYR A 161      44.350  53.600  47.500  1.00  0.00           H
ATOM   1614  CE2 TYR A 161      47.190  52.400  48.780  1.00  0.00           C
ATOM   1615  HE2 TYR A 161      47.650  52.330  49.770  1.00  0.00           H
ATOM   1616  CZ  TYR A 161      45.820  52.800  48.730  1.00  0.00           C
ATOM   1617  OH  TYR A 161      45.020  52.530  49.790  1.00  0.00           O
ATOM   1618  HH  TYR A 161      44.440  51.750  49.560  1.00  0.00           H
ATOM   1619  C   TYR A 161      48.990  54.180  44.890  1.00  0.00           C
ATOM   1620  O   TYR A 161      50.150  54.050  45.240  1.00  0.00           O
ATOM   1621  N   MET A 162      48.100  55.110  45.220  1.00  0.00           N
ATOM   1622  H   MET A 162      47.140  55.090  44.940  1.00  0.00           H
ATOM   1623  CA  MET A 162      48.400  56.100  46.240  1.00  0.00           C
ATOM   1624  CB  MET A 162      48.600  57.440  45.560  1.00  0.00           C
ATOM   1625  CG  MET A 162      49.000  58.690  46.270  1.00  0.00           C
ATOM   1626  SD  MET A 162      49.770  60.040  45.350  1.00  0.00           S
ATOM   1627  CE  MET A 162      51.380  59.330  45.380  1.00  0.00           C
ATOM   1628  C   MET A 162      47.150  56.150  47.220  1.00  0.00           C
ATOM   1629  O   MET A 162      45.980  56.200  46.830  1.00  0.00           O
ATOM   1630  N   HIS A 163      47.500  55.890  48.480  1.00  0.00           N
ATOM   1631  H   HIS A 163      48.400  55.630  48.810  1.00  0.00           H
ATOM   1632  CA  HIS A 163      46.580  56.080  49.680  1.00  0.00           C
ATOM   1633  CB  HIS A 163      47.380  55.560  50.890  1.00  0.00           C
ATOM   1634  CG  HIS A 163      46.550  55.710  52.210  1.00  0.00           C
ATOM   1635  ND1 HIS A 163      46.870  56.400  53.300  1.00  0.00           N
ATOM   1636  HD1 HIS A 163      47.710  56.920  53.460  1.00  0.00           H
ATOM   1637  CD2 HIS A 163      45.340  55.120  52.440  1.00  0.00           C
ATOM   1638  HD2 HIS A 163      44.700  54.630  51.700  1.00  0.00           H
ATOM   1639  CE1 HIS A 163      45.920  56.290  54.180  1.00  0.00           C
ATOM   1640  HE1 HIS A 163      46.090  56.250  55.260  1.00  0.00           H
ATOM   1641  NE2 HIS A 163      44.940  55.560  53.610  1.00  0.00           N
ATOM   1642  C   HIS A 163      46.160  57.560  50.000  1.00  0.00           C
ATOM   1643  O   HIS A 163      47.040  58.430  49.980  1.00  0.00           O
ATOM   1644  N   HIS A 164      44.890  57.780  50.350  1.00  0.00           N
ATOM   1645  H   HIS A 164      44.180  57.090  50.270  1.00  0.00           H
ATOM   1646  CA  HIS A 164      44.310  59.140  50.700  1.00  0.00           C
ATOM   1647  CB  HIS A 164      43.400  59.590  49.540  1.00  0.00           C
ATOM   1648  CG  HIS A 164      43.950  59.960  48.130  1.00  0.00           C
ATOM   1649  ND1 HIS A 164      45.030  59.460  47.550  1.00  0.00           N
ATOM   1650  CD2 HIS A 164      43.500  60.920  47.360  1.00  0.00           C
ATOM   1651  HD2 HIS A 164      42.700  61.640  47.560  1.00  0.00           H
ATOM   1652  CE1 HIS A 164      45.250  60.110  46.410  1.00  0.00           C
ATOM   1653  HE1 HIS A 164      46.060  59.820  45.740  1.00  0.00           H
ATOM   1654  NE2 HIS A 164      44.290  61.070  46.260  1.00  0.00           N
ATOM   1655  HE2 HIS A 164      44.260  61.750  45.520  1.00  0.00           H
ATOM   1656  C   HIS A 164      43.560  59.090  51.990  1.00  0.00           C
ATOM   1657  O   HIS A 164      43.850  59.970  52.870  1.00  0.00           O
ATOM   1658  N   MET A 165      42.560  58.220  52.090  1.00  0.00           N
ATOM   1659  H   MET A 165      42.690  57.330  51.650  1.00  0.00           H
ATOM   1660  CA  MET A 165      41.690  58.220  53.330  1.00  0.00           C
ATOM   1661  CB  MET A 165      40.320  58.680  52.920  1.00  0.00           C
ATOM   1662  CG  MET A 165      39.630  57.990  51.710  1.00  0.00           C
ATOM   1663  SD  MET A 165      37.910  58.290  51.370  1.00  0.00           S
ATOM   1664  CE  MET A 165      37.760  57.260  49.950  1.00  0.00           C
ATOM   1665  C   MET A 165      41.490  56.830  53.970  1.00  0.00           C
ATOM   1666  O   MET A 165      41.520  55.820  53.250  1.00  0.00           O
ATOM   1667  N   GLU A 166      40.900  56.880  55.170  1.00  0.00           N
ATOM   1668  H   GLU A 166      40.650  57.760  55.580  1.00  0.00           H
ATOM   1669  CA  GLU A 166      40.350  55.750  55.900  1.00  0.00           C
ATOM   1670  CB  GLU A 166      41.110  55.440  57.210  1.00  0.00           C
ATOM   1671  CG  GLU A 166      40.860  54.140  57.960  1.00  0.00           C
ATOM   1672  CD  GLU A 166      41.620  54.170  59.340  1.00  0.00           C
ATOM   1673  OE1 GLU A 166      42.860  54.490  59.370  1.00  0.00           O
ATOM   1674  OE2 GLU A 166      41.020  53.860  60.380  1.00  0.00           O
ATOM   1675  C   GLU A 166      38.780  55.770  56.120  1.00  0.00           C
ATOM   1676  O   GLU A 166      38.240  56.380  57.070  1.00  0.00           O
ATOM   1677  N   LEU A 167      38.190  54.760  55.480  1.00  0.00           N
ATOM   1678  H   LEU A 167      38.790  54.070  55.070  1.00  0.00           H
ATOM   1679  CA  LEU A 167      36.730  54.520  55.390  1.00  0.00           C
ATOM   1680  CB  LEU A 167      36.390  53.390  54.350  1.00  0.00           C
ATOM   1681  CG  LEU A 167      37.010  53.390  52.960  1.00  0.00           C
ATOM   1682  CD1 LEU A 167      36.280  52.390  52.060  1.00  0.00           C
ATOM   1683  CD2 LEU A 167      37.190  54.740  52.350  1.00  0.00           C
ATOM   1684  C   LEU A 167      36.090  54.200  56.770  1.00  0.00           C
ATOM   1685  O   LEU A 167      36.760  53.600  57.630  1.00  0.00           O
ATOM   1686  N   PRO A 168      34.830  54.450  56.970  1.00  0.00           N
ATOM   1687  CA  PRO A 168      34.200  54.190  58.290  1.00  0.00           C
ATOM   1688  CB  PRO A 168      32.760  54.460  57.990  1.00  0.00           C
ATOM   1689  CG  PRO A 168      32.790  55.660  57.090  1.00  0.00           C
ATOM   1690  CD  PRO A 168      33.920  55.250  56.120  1.00  0.00           C
ATOM   1691  C   PRO A 168      34.420  52.790  58.900  1.00  0.00           C
ATOM   1692  O   PRO A 168      34.690  52.570  60.080  1.00  0.00           O
ATOM   1693  N   THR A 169      34.330  51.840  57.970  1.00  0.00           N
ATOM   1694  H   THR A 169      34.000  52.010  57.040  1.00  0.00           H
ATOM   1695  CA  THR A 169      34.660  50.410  58.150  1.00  0.00           C
ATOM   1696  CB  THR A 169      34.130  49.690  56.930  1.00  0.00           C
ATOM   1697  OG1 THR A 169      34.600  50.400  55.750  1.00  0.00           O
ATOM   1698  HG1 THR A 169      35.290  49.810  55.320  1.00  0.00           H
ATOM   1699  CG2 THR A 169      32.630  49.650  56.910  1.00  0.00           C
ATOM   1700  C   THR A 169      36.180  50.140  58.370  1.00  0.00           C
ATOM   1701  O   THR A 169      36.650  49.030  58.120  1.00  0.00           O
ATOM   1702  N   GLY A 170      36.930  51.050  59.020  1.00  0.00           N
ATOM   1703  H   GLY A 170      36.460  51.910  59.210  1.00  0.00           H
ATOM   1704  CA  GLY A 170      38.400  50.980  59.340  1.00  0.00           C
ATOM   1705  C   GLY A 170      39.450  50.730  58.260  1.00  0.00           C
ATOM   1706  O   GLY A 170      40.480  50.140  58.570  1.00  0.00           O
ATOM   1707  N   VAL A 171      39.060  50.860  57.020  1.00  0.00           N
ATOM   1708  H   VAL A 171      38.070  50.860  56.870  1.00  0.00           H
ATOM   1709  CA  VAL A 171      39.850  50.430  55.850  1.00  0.00           C
ATOM   1710  CB  VAL A 171      39.110  49.280  55.100  1.00  0.00           C
ATOM   1711  CG1 VAL A 171      39.020  48.020  55.990  1.00  0.00           C
ATOM   1712  CG2 VAL A 171      37.720  49.610  54.560  1.00  0.00           C
ATOM   1713  C   VAL A 171      40.500  51.540  54.950  1.00  0.00           C
ATOM   1714  O   VAL A 171      39.830  52.560  54.670  1.00  0.00           O
ATOM   1715  N   HIS A 172      41.590  51.230  54.350  1.00  0.00           N
ATOM   1716  H   HIS A 172      41.970  50.310  54.390  1.00  0.00           H
ATOM   1717  CA  HIS A 172      42.490  52.190  53.670  1.00  0.00           C
ATOM   1718  CB  HIS A 172      43.900  51.750  53.870  1.00  0.00           C
ATOM   1719  CG  HIS A 172      44.130  51.700  55.360  1.00  0.00           C
ATOM   1720  ND1 HIS A 172      43.920  50.610  56.140  1.00  0.00           N
ATOM   1721  CD2 HIS A 172      44.150  52.790  56.160  1.00  0.00           C
ATOM   1722  HD2 HIS A 172      44.380  53.790  55.800  1.00  0.00           H
ATOM   1723  CE1 HIS A 172      43.790  51.020  57.400  1.00  0.00           C
ATOM   1724  HE1 HIS A 172      43.490  50.370  58.220  1.00  0.00           H
ATOM   1725  NE2 HIS A 172      43.950  52.390  57.440  1.00  0.00           N
ATOM   1726  HE2 HIS A 172      43.810  52.980  58.230  1.00  0.00           H
ATOM   1727  C   HIS A 172      42.180  52.310  52.160  1.00  0.00           C
ATOM   1728  O   HIS A 172      42.270  51.290  51.420  1.00  0.00           O
ATOM   1729  N   ALA A 173      41.750  53.490  51.740  1.00  0.00           N
ATOM   1730  H   ALA A 173      41.840  54.310  52.310  1.00  0.00           H
ATOM   1731  CA  ALA A 173      41.320  53.760  50.360  1.00  0.00           C
ATOM   1732  CB  ALA A 173      39.840  54.120  50.260  1.00  0.00           C
ATOM   1733  C   ALA A 173      42.180  54.860  49.690  1.00  0.00           C
ATOM   1734  O   ALA A 173      42.870  55.650  50.330  1.00  0.00           O
ATOM   1735  N   GLY A 174      42.080  54.880  48.340  1.00  0.00           N
ATOM   1736  H   GLY A 174      41.700  54.070  47.880  1.00  0.00           H
ATOM   1737  CA  GLY A 174      42.720  55.820  47.440  1.00  0.00           C
ATOM   1738  C   GLY A 174      42.530  55.770  45.890  1.00  0.00           C
ATOM   1739  O   GLY A 174      41.680  55.050  45.330  1.00  0.00           O
ATOM   1740  N   THR A 175      43.510  56.370  45.230  1.00  0.00           N
ATOM   1741  H   THR A 175      44.290  56.730  45.750  1.00  0.00           H
ATOM   1742  CA  THR A 175      43.570  56.520  43.760  1.00  0.00           C
ATOM   1743  CB  THR A 175      43.700  57.970  43.300  1.00  0.00           C
ATOM   1744  OG1 THR A 175      45.040  58.500  43.450  1.00  0.00           O
ATOM   1745  HG1 THR A 175      45.640  58.200  42.720  1.00  0.00           H
ATOM   1746  CG2 THR A 175      42.740  58.910  44.020  1.00  0.00           C
ATOM   1747  C   THR A 175      44.880  55.830  43.210  1.00  0.00           C
ATOM   1748  O   THR A 175      45.550  55.220  43.970  1.00  0.00           O
ATOM   1749  N   ASP A 176      44.840  55.610  41.860  1.00  0.00           N
ATOM   1750  H   ASP A 176      43.960  55.720  41.390  1.00  0.00           H
ATOM   1751  CA  ASP A 176      46.070  55.230  41.070  1.00  0.00           C
ATOM   1752  CB  ASP A 176      45.710  54.720  39.690  1.00  0.00           C
ATOM   1753  CG  ASP A 176      45.010  55.560  38.590  1.00  0.00           C
ATOM   1754  OD1 ASP A 176      45.110  56.760  38.630  1.00  0.00           O
ATOM   1755  OD2 ASP A 176      44.470  54.990  37.640  1.00  0.00           O
ATOM   1756  C   ASP A 176      47.090  56.420  40.960  1.00  0.00           C
ATOM   1757  O   ASP A 176      46.840  57.430  41.610  1.00  0.00           O
ATOM   1758  N   LEU A 177      48.280  56.280  40.340  1.00  0.00           N
ATOM   1759  H   LEU A 177      48.470  55.440  39.840  1.00  0.00           H
ATOM   1760  CA  LEU A 177      49.220  57.390  40.390  1.00  0.00           C
ATOM   1761  CB  LEU A 177      50.650  56.880  40.140  1.00  0.00           C
ATOM   1762  CG  LEU A 177      51.250  56.270  41.430  1.00  0.00           C
ATOM   1763  CD1 LEU A 177      51.270  57.240  42.530  1.00  0.00           C
ATOM   1764  CD2 LEU A 177      50.710  54.910  41.820  1.00  0.00           C
ATOM   1765  C   LEU A 177      48.940  58.560  39.370  1.00  0.00           C
ATOM   1766  O   LEU A 177      49.360  59.680  39.690  1.00  0.00           O
ATOM   1767  N   GLU A 178      48.380  58.350  38.200  1.00  0.00           N
ATOM   1768  H   GLU A 178      48.350  57.460  37.740  1.00  0.00           H
ATOM   1769  CA  GLU A 178      47.850  59.500  37.410  1.00  0.00           C
ATOM   1770  CB  GLU A 178      47.800  59.130  35.940  1.00  0.00           C
ATOM   1771  CG  GLU A 178      49.190  59.270  35.310  1.00  0.00           C
ATOM   1772  CD  GLU A 178      49.450  60.770  34.880  1.00  0.00           C
ATOM   1773  OE1 GLU A 178      49.940  61.510  35.700  1.00  0.00           O
ATOM   1774  OE2 GLU A 178      49.320  61.060  33.680  1.00  0.00           O
ATOM   1775  C   GLU A 178      46.520  60.100  37.910  1.00  0.00           C
ATOM   1776  O   GLU A 178      45.810  60.790  37.150  1.00  0.00           O
ATOM   1777  N   GLY A 179      45.980  59.560  39.030  1.00  0.00           N
ATOM   1778  H   GLY A 179      46.320  58.690  39.410  1.00  0.00           H
ATOM   1779  CA  GLY A 179      44.920  60.140  39.830  1.00  0.00           C
ATOM   1780  C   GLY A 179      43.500  59.940  39.300  1.00  0.00           C
ATOM   1781  O   GLY A 179      42.660  60.820  39.200  1.00  0.00           O
ATOM   1782  N   ASN A 180      43.100  58.670  39.210  1.00  0.00           N
ATOM   1783  H   ASN A 180      43.760  57.930  39.070  1.00  0.00           H
ATOM   1784  CA  ASN A 180      41.760  58.210  39.050  1.00  0.00           C
ATOM   1785  CB  ASN A 180      41.690  57.270  37.830  1.00  0.00           C
ATOM   1786  CG  ASN A 180      42.330  57.680  36.460  1.00  0.00           C
ATOM   1787  OD1 ASN A 180      41.760  58.430  35.710  1.00  0.00           O
ATOM   1788  ND2 ASN A 180      43.550  57.470  36.310  1.00  0.00           N
ATOM   1789 1HD2 ASN A 180      44.060  57.080  37.080  1.00  0.00           H
ATOM   1790 2HD2 ASN A 180      44.090  57.510  35.470  1.00  0.00           H
ATOM   1791  C   ASN A 180      41.540  57.320  40.300  1.00  0.00           C
ATOM   1792  O   ASN A 180      42.300  56.380  40.580  1.00  0.00           O
ATOM   1793  N   PHE A 181      40.290  57.370  40.860  1.00  0.00           N
ATOM   1794  H   PHE A 181      39.580  57.880  40.380  1.00  0.00           H
ATOM   1795  CA  PHE A 181      39.950  56.730  42.100  1.00  0.00           C
ATOM   1796  CB  PHE A 181      38.760  57.350  42.750  1.00  0.00           C
ATOM   1797  CG  PHE A 181      38.720  57.400  44.300  1.00  0.00           C
ATOM   1798  CD1 PHE A 181      38.470  56.210  44.920  1.00  0.00           C
ATOM   1799  HD1 PHE A 181      37.640  55.630  44.530  1.00  0.00           H
ATOM   1800  CD2 PHE A 181      39.200  58.500  45.030  1.00  0.00           C
ATOM   1801  HD2 PHE A 181      38.890  59.420  44.530  1.00  0.00           H
ATOM   1802  CE1 PHE A 181      38.800  56.190  46.300  1.00  0.00           C
ATOM   1803  HE1 PHE A 181      38.780  55.230  46.820  1.00  0.00           H
ATOM   1804  CE2 PHE A 181      39.590  58.420  46.390  1.00  0.00           C
ATOM   1805  HE2 PHE A 181      40.210  59.240  46.750  1.00  0.00           H
ATOM   1806  CZ  PHE A 181      39.450  57.200  47.010  1.00  0.00           C
ATOM   1807  HZ  PHE A 181      40.100  57.040  47.870  1.00  0.00           H
ATOM   1808  C   PHE A 181      39.790  55.210  41.950  1.00  0.00           C
ATOM   1809  O   PHE A 181      39.220  54.700  40.990  1.00  0.00           O
ATOM   1810  N   TYR A 182      40.120  54.420  42.940  1.00  0.00           N
ATOM   1811  H   TYR A 182      40.530  54.780  43.770  1.00  0.00           H
ATOM   1812  CA  TYR A 182      39.800  52.990  42.960  1.00  0.00           C
ATOM   1813  CB  TYR A 182      40.950  52.240  43.610  1.00  0.00           C
ATOM   1814  CG  TYR A 182      42.050  52.050  42.670  1.00  0.00           C
ATOM   1815  CD1 TYR A 182      41.990  51.230  41.550  1.00  0.00           C
ATOM   1816  HD1 TYR A 182      40.990  50.870  41.290  1.00  0.00           H
ATOM   1817  CD2 TYR A 182      43.280  52.460  43.100  1.00  0.00           C
ATOM   1818  HD2 TYR A 182      43.320  53.350  43.720  1.00  0.00           H
ATOM   1819  CE1 TYR A 182      43.090  50.760  40.870  1.00  0.00           C
ATOM   1820  HE1 TYR A 182      42.970  50.110  40.010  1.00  0.00           H
ATOM   1821  CE2 TYR A 182      44.410  51.980  42.420  1.00  0.00           C
ATOM   1822  HE2 TYR A 182      45.390  52.210  42.820  1.00  0.00           H
ATOM   1823  CZ  TYR A 182      44.270  51.180  41.280  1.00  0.00           C
ATOM   1824  OH  TYR A 182      45.390  50.970  40.510  1.00  0.00           O
ATOM   1825  HH  TYR A 182      46.100  51.330  41.120  1.00  0.00           H
ATOM   1826  C   TYR A 182      38.570  52.640  43.850  1.00  0.00           C
ATOM   1827  O   TYR A 182      38.370  53.030  45.000  1.00  0.00           O
ATOM   1828  N   GLY A 183      37.520  52.210  43.160  1.00  0.00           N
ATOM   1829  H   GLY A 183      37.610  51.980  42.190  1.00  0.00           H
ATOM   1830  CA  GLY A 183      36.260  51.810  43.810  1.00  0.00           C
ATOM   1831  C   GLY A 183      35.260  52.950  43.860  1.00  0.00           C
ATOM   1832  O   GLY A 183      35.560  54.160  43.580  1.00  0.00           O
ATOM   1833  N   PRO A 184      34.010  52.590  44.280  1.00  0.00           N
ATOM   1834  CA  PRO A 184      32.820  53.490  44.370  1.00  0.00           C
ATOM   1835  CB  PRO A 184      31.570  52.630  44.440  1.00  0.00           C
ATOM   1836  CG  PRO A 184      32.140  51.400  45.140  1.00  0.00           C
ATOM   1837  CD  PRO A 184      33.620  51.200  44.690  1.00  0.00           C
ATOM   1838  C   PRO A 184      32.820  54.620  45.500  1.00  0.00           C
ATOM   1839  O   PRO A 184      31.820  54.830  46.170  1.00  0.00           O
ATOM   1840  N   PHE A 185      33.960  55.300  45.460  1.00  0.00           N
ATOM   1841  H   PHE A 185      34.620  55.140  44.720  1.00  0.00           H
ATOM   1842  CA  PHE A 185      34.450  56.200  46.540  1.00  0.00           C
ATOM   1843  CB  PHE A 185      35.590  55.570  47.300  1.00  0.00           C
ATOM   1844  CG  PHE A 185      35.230  54.260  47.960  1.00  0.00           C
ATOM   1845  CD1 PHE A 185      34.090  54.100  48.760  1.00  0.00           C
ATOM   1846  HD1 PHE A 185      33.810  54.830  49.520  1.00  0.00           H
ATOM   1847  CD2 PHE A 185      36.020  53.260  47.550  1.00  0.00           C
ATOM   1848  HD2 PHE A 185      36.980  53.360  47.050  1.00  0.00           H
ATOM   1849  CE1 PHE A 185      33.680  52.780  49.010  1.00  0.00           C
ATOM   1850  HE1 PHE A 185      32.810  52.650  49.650  1.00  0.00           H
ATOM   1851  CE2 PHE A 185      35.640  51.940  47.810  1.00  0.00           C
ATOM   1852  HE2 PHE A 185      36.330  51.100  47.690  1.00  0.00           H
ATOM   1853  CZ  PHE A 185      34.500  51.750  48.590  1.00  0.00           C
ATOM   1854  HZ  PHE A 185      34.150  50.720  48.640  1.00  0.00           H
ATOM   1855  C   PHE A 185      34.990  57.570  46.010  1.00  0.00           C
ATOM   1856  O   PHE A 185      35.810  57.630  45.090  1.00  0.00           O
ATOM   1857  N   VAL A 186      34.690  58.640  46.730  1.00  0.00           N
ATOM   1858  H   VAL A 186      34.130  58.590  47.560  1.00  0.00           H
ATOM   1859  CA  VAL A 186      34.830  60.010  46.230  1.00  0.00           C
ATOM   1860  CB  VAL A 186      33.410  60.610  46.000  1.00  0.00           C
ATOM   1861  CG1 VAL A 186      33.420  62.080  45.490  1.00  0.00           C
ATOM   1862  CG2 VAL A 186      32.460  59.830  45.040  1.00  0.00           C
ATOM   1863  C   VAL A 186      35.600  60.860  47.250  1.00  0.00           C
ATOM   1864  O   VAL A 186      35.190  61.930  47.710  1.00  0.00           O
ATOM   1865  N   ASP A 187      36.710  60.260  47.660  1.00  0.00           N
ATOM   1866  H   ASP A 187      36.960  59.390  47.240  1.00  0.00           H
ATOM   1867  CA  ASP A 187      37.790  60.840  48.480  1.00  0.00           C
ATOM   1868  CB  ASP A 187      38.480  61.970  47.600  1.00  0.00           C
ATOM   1869  CG  ASP A 187      39.890  62.520  47.960  1.00  0.00           C
ATOM   1870  OD1 ASP A 187      40.310  63.630  47.390  1.00  0.00           O
ATOM   1871  OD2 ASP A 187      40.700  61.900  48.640  1.00  0.00           O
ATOM   1872  C   ASP A 187      37.530  61.420  49.920  1.00  0.00           C
ATOM   1873  O   ASP A 187      38.390  61.610  50.740  1.00  0.00           O
ATOM   1874  N   ARG A 188      36.300  61.900  50.090  1.00  0.00           N
ATOM   1875  H   ARG A 188      35.690  61.830  49.310  1.00  0.00           H
ATOM   1876  CA  ARG A 188      35.850  62.260  51.470  1.00  0.00           C
ATOM   1877  CB  ARG A 188      34.600  63.210  51.380  1.00  0.00           C
ATOM   1878  CG  ARG A 188      33.610  62.900  50.270  1.00  0.00           C
ATOM   1879  CD  ARG A 188      32.710  64.130  50.250  1.00  0.00           C
ATOM   1880  NE  ARG A 188      31.970  64.160  49.000  1.00  0.00           N
ATOM   1881  HE  ARG A 188      31.330  63.400  48.880  1.00  0.00           H
ATOM   1882  CZ  ARG A 188      32.040  65.070  48.010  1.00  0.00           C
ATOM   1883  NH1 ARG A 188      32.440  66.330  48.250  1.00  0.00           N
ATOM   1884 1HH1 ARG A 188      32.800  66.680  49.110  1.00  0.00           H
ATOM   1885 2HH1 ARG A 188      32.320  66.990  47.510  1.00  0.00           H
ATOM   1886  NH2 ARG A 188      31.390  64.900  46.870  1.00  0.00           N
ATOM   1887 1HH2 ARG A 188      30.800  64.120  46.670  1.00  0.00           H
ATOM   1888 2HH2 ARG A 188      31.460  65.650  46.210  1.00  0.00           H
ATOM   1889  C   ARG A 188      35.520  61.260  52.570  1.00  0.00           C
ATOM   1890  O   ARG A 188      34.830  60.370  52.180  1.00  0.00           O
ATOM   1891  N   GLN A 189      36.090  61.450  53.770  1.00  0.00           N
ATOM   1892  H   GLN A 189      36.670  62.240  53.950  1.00  0.00           H
ATOM   1893  CA  GLN A 189      35.920  60.570  54.980  1.00  0.00           C
ATOM   1894  CB  GLN A 189      37.190  60.690  55.800  1.00  0.00           C
ATOM   1895  CG  GLN A 189      37.960  59.420  55.990  1.00  0.00           C
ATOM   1896  CD  GLN A 189      39.160  59.640  56.920  1.00  0.00           C
ATOM   1897  OE1 GLN A 189      40.340  59.940  56.550  1.00  0.00           O
ATOM   1898  NE2 GLN A 189      38.920  59.300  58.150  1.00  0.00           N
ATOM   1899 1HE2 GLN A 189      38.110  58.760  58.390  1.00  0.00           H
ATOM   1900 2HE2 GLN A 189      39.490  59.730  58.860  1.00  0.00           H
ATOM   1901  C   GLN A 189      34.620  60.900  55.690  1.00  0.00           C
ATOM   1902  O   GLN A 189      34.680  61.120  56.900  1.00  0.00           O
ATOM   1903  N   THR A 190      33.530  60.370  55.040  1.00  0.00           N
ATOM   1904  H   THR A 190      33.640  59.680  54.320  1.00  0.00           H
ATOM   1905  CA  THR A 190      32.060  60.630  55.290  1.00  0.00           C
ATOM   1906  CB  THR A 190      31.630  61.590  54.200  1.00  0.00           C
ATOM   1907  OG1 THR A 190      30.320  62.070  54.490  1.00  0.00           O
ATOM   1908  HG1 THR A 190      30.270  62.990  54.100  1.00  0.00           H
ATOM   1909  CG2 THR A 190      31.720  60.920  52.790  1.00  0.00           C
ATOM   1910  C   THR A 190      31.220  59.290  55.410  1.00  0.00           C
ATOM   1911  O   THR A 190      31.870  58.330  55.840  1.00  0.00           O
ATOM   1912  N   ALA A 191      30.060  59.120  54.870  1.00  0.00           N
ATOM   1913  H   ALA A 191      29.800  59.830  54.220  1.00  0.00           H
ATOM   1914  CA  ALA A 191      29.270  57.860  55.050  1.00  0.00           C
ATOM   1915  CB  ALA A 191      27.700  58.100  55.270  1.00  0.00           C
ATOM   1916  C   ALA A 191      29.480  56.780  53.970  1.00  0.00           C
ATOM   1917  O   ALA A 191      28.800  55.730  53.890  1.00  0.00           O
ATOM   1918  N   GLN A 192      30.630  56.880  53.370  1.00  0.00           N
ATOM   1919  H   GLN A 192      31.320  57.530  53.710  1.00  0.00           H
ATOM   1920  CA  GLN A 192      31.000  55.990  52.230  1.00  0.00           C
ATOM   1921  CB  GLN A 192      31.570  56.540  50.940  1.00  0.00           C
ATOM   1922  CG  GLN A 192      30.500  57.420  50.260  1.00  0.00           C
ATOM   1923  CD  GLN A 192      31.110  58.340  49.190  1.00  0.00           C
ATOM   1924  OE1 GLN A 192      31.920  58.030  48.330  1.00  0.00           O
ATOM   1925  NE2 GLN A 192      30.610  59.500  49.170  1.00  0.00           N
ATOM   1926 1HE2 GLN A 192      29.830  59.710  49.770  1.00  0.00           H
ATOM   1927 2HE2 GLN A 192      30.820  60.080  48.390  1.00  0.00           H
ATOM   1928  C   GLN A 192      31.750  54.720  52.690  1.00  0.00           C
ATOM   1929  O   GLN A 192      33.020  54.700  52.690  1.00  0.00           O
ATOM   1930  N   ALA A 193      31.030  53.940  53.440  1.00  0.00           N
ATOM   1931  H   ALA A 193      30.190  54.320  53.830  1.00  0.00           H
ATOM   1932  CA  ALA A 193      31.410  52.570  53.860  1.00  0.00           C
ATOM   1933  CB  ALA A 193      30.410  51.900  54.830  1.00  0.00           C
ATOM   1934  C   ALA A 193      31.710  51.530  52.810  1.00  0.00           C
ATOM   1935  O   ALA A 193      30.880  51.360  51.880  1.00  0.00           O
ATOM   1936  N   ALA A 194      32.760  50.790  53.030  1.00  0.00           N
ATOM   1937  H   ALA A 194      33.210  50.780  53.930  1.00  0.00           H
ATOM   1938  CA  ALA A 194      33.240  49.800  52.030  1.00  0.00           C
ATOM   1939  CB  ALA A 194      34.580  49.250  52.460  1.00  0.00           C
ATOM   1940  C   ALA A 194      32.310  48.590  51.790  1.00  0.00           C
ATOM   1941  O   ALA A 194      31.640  48.230  52.720  1.00  0.00           O
ATOM   1942  N   GLY A 195      32.140  48.180  50.570  1.00  0.00           N
ATOM   1943  H   GLY A 195      32.490  48.740  49.820  1.00  0.00           H
ATOM   1944  CA  GLY A 195      31.400  46.940  50.230  1.00  0.00           C
ATOM   1945  C   GLY A 195      32.160  45.650  50.720  1.00  0.00           C
ATOM   1946  O   GLY A 195      33.130  45.690  51.490  1.00  0.00           O
ATOM   1947  N   THR A 196      31.950  44.690  49.780  1.00  0.00           N
ATOM   1948  H   THR A 196      31.370  44.850  48.980  1.00  0.00           H
ATOM   1949  CA  THR A 196      32.370  43.310  50.000  1.00  0.00           C
ATOM   1950  CB  THR A 196      31.810  42.390  48.910  1.00  0.00           C
ATOM   1951  OG1 THR A 196      32.150  41.020  49.320  1.00  0.00           O
ATOM   1952  HG1 THR A 196      31.300  40.620  49.670  1.00  0.00           H
ATOM   1953  CG2 THR A 196      32.450  42.540  47.530  1.00  0.00           C
ATOM   1954  C   THR A 196      33.890  43.030  50.120  1.00  0.00           C
ATOM   1955  O   THR A 196      34.700  43.300  49.230  1.00  0.00           O
ATOM   1956  N   ASP A 197      34.150  42.630  51.340  1.00  0.00           N
ATOM   1957  H   ASP A 197      33.600  42.930  52.130  1.00  0.00           H
ATOM   1958  CA  ASP A 197      35.460  42.030  51.760  1.00  0.00           C
ATOM   1959  CB  ASP A 197      35.980  42.750  53.070  1.00  0.00           C
ATOM   1960  CG  ASP A 197      37.450  42.430  53.390  1.00  0.00           C
ATOM   1961  OD1 ASP A 197      38.210  43.330  53.030  1.00  0.00           O
ATOM   1962  OD2 ASP A 197      37.850  41.590  54.150  1.00  0.00           O
ATOM   1963  C   ASP A 197      35.490  40.530  51.910  1.00  0.00           C
ATOM   1964  O   ASP A 197      35.720  39.930  52.910  1.00  0.00           O
ATOM   1965  N   THR A 198      35.030  40.000  50.810  1.00  0.00           N
ATOM   1966  H   THR A 198      34.720  40.460  49.970  1.00  0.00           H
ATOM   1967  CA  THR A 198      34.960  38.520  50.580  1.00  0.00           C
ATOM   1968  CB  THR A 198      33.910  38.210  49.500  1.00  0.00           C
ATOM   1969  OG1 THR A 198      33.650  39.170  48.490  1.00  0.00           O
ATOM   1970  HG1 THR A 198      33.090  39.920  48.850  1.00  0.00           H
ATOM   1971  CG2 THR A 198      32.600  37.770  50.140  1.00  0.00           C
ATOM   1972  C   THR A 198      36.370  37.940  50.180  1.00  0.00           C
ATOM   1973  O   THR A 198      37.320  38.650  49.800  1.00  0.00           O
ATOM   1974  N   THR A 199      36.640  36.880  50.950  1.00  0.00           N
ATOM   1975  H   THR A 199      36.030  36.430  51.590  1.00  0.00           H
ATOM   1976  CA  THR A 199      38.040  36.320  50.910  1.00  0.00           C
ATOM   1977  CB  THR A 199      38.200  35.090  51.810  1.00  0.00           C
ATOM   1978  OG1 THR A 199      37.630  35.260  53.130  1.00  0.00           O
ATOM   1979  HG1 THR A 199      37.660  34.320  53.470  1.00  0.00           H
ATOM   1980  CG2 THR A 199      39.720  34.860  51.950  1.00  0.00           C
ATOM   1981  C   THR A 199      38.510  35.990  49.480  1.00  0.00           C
ATOM   1982  O   THR A 199      37.950  35.160  48.760  1.00  0.00           O
ATOM   1983  N   ILE A 200      39.690  36.510  49.080  1.00  0.00           N
ATOM   1984  H   ILE A 200      40.290  36.920  49.770  1.00  0.00           H
ATOM   1985  CA  ILE A 200      40.120  36.340  47.670  1.00  0.00           C
ATOM   1986  CB  ILE A 200      41.260  37.380  47.310  1.00  0.00           C
ATOM   1987  CG1 ILE A 200      40.820  38.740  48.060  1.00  0.00           C
ATOM   1988  CG2 ILE A 200      41.310  37.580  45.810  1.00  0.00           C
ATOM   1989  CD  ILE A 200      41.890  39.810  48.180  1.00  0.00           C
ATOM   1990  C   ILE A 200      40.630  34.890  47.350  1.00  0.00           C
ATOM   1991  O   ILE A 200      41.770  34.610  47.630  1.00  0.00           O
ATOM   1992  N   THR A 201      39.790  34.050  46.740  1.00  0.00           N
ATOM   1993  H   THR A 201      38.810  34.210  46.690  1.00  0.00           H
ATOM   1994  CA  THR A 201      40.080  32.600  46.490  1.00  0.00           C
ATOM   1995  CB  THR A 201      38.890  31.820  45.920  1.00  0.00           C
ATOM   1996  OG1 THR A 201      37.640  32.170  46.560  1.00  0.00           O
ATOM   1997  HG1 THR A 201      36.960  31.970  45.860  1.00  0.00           H
ATOM   1998  CG2 THR A 201      39.020  30.320  45.760  1.00  0.00           C
ATOM   1999  C   THR A 201      41.320  32.260  45.630  1.00  0.00           C
ATOM   2000  O   THR A 201      42.050  31.310  45.990  1.00  0.00           O
ATOM   2001  N   VAL A 202      41.560  33.080  44.590  1.00  0.00           N
ATOM   2002  H   VAL A 202      40.830  33.480  44.030  1.00  0.00           H
ATOM   2003  CA  VAL A 202      42.820  32.920  43.850  1.00  0.00           C
ATOM   2004  CB  VAL A 202      42.920  33.970  42.660  1.00  0.00           C
ATOM   2005  CG1 VAL A 202      43.100  35.420  43.130  1.00  0.00           C
ATOM   2006  CG2 VAL A 202      43.860  33.660  41.500  1.00  0.00           C
ATOM   2007  C   VAL A 202      44.220  33.030  44.560  1.00  0.00           C
ATOM   2008  O   VAL A 202      45.110  32.130  44.670  1.00  0.00           O
ATOM   2009  N   ASN A 203      44.100  33.940  45.530  1.00  0.00           N
ATOM   2010  H   ASN A 203      43.180  34.320  45.690  1.00  0.00           H
ATOM   2011  CA  ASN A 203      45.160  34.300  46.480  1.00  0.00           C
ATOM   2012  CB  ASN A 203      44.890  35.720  47.020  1.00  0.00           C
ATOM   2013  CG  ASN A 203      45.120  36.920  46.080  1.00  0.00           C
ATOM   2014  OD1 ASN A 203      45.250  36.850  44.870  1.00  0.00           O
ATOM   2015  ND2 ASN A 203      45.120  38.040  46.700  1.00  0.00           N
ATOM   2016 1HD2 ASN A 203      44.930  38.020  47.680  1.00  0.00           H
ATOM   2017 2HD2 ASN A 203      45.360  38.860  46.190  1.00  0.00           H
ATOM   2018  C   ASN A 203      45.070  33.240  47.570  1.00  0.00           C
ATOM   2019  O   ASN A 203      46.160  32.860  48.030  1.00  0.00           O
ATOM   2020  N   VAL A 204      43.940  32.770  48.150  1.00  0.00           N
ATOM   2021  H   VAL A 204      43.140  33.380  48.130  1.00  0.00           H
ATOM   2022  CA  VAL A 204      43.990  31.640  49.110  1.00  0.00           C
ATOM   2023  CB  VAL A 204      42.640  31.540  49.870  1.00  0.00           C
ATOM   2024  CG1 VAL A 204      42.600  30.370  50.890  1.00  0.00           C
ATOM   2025  CG2 VAL A 204      42.190  32.820  50.490  1.00  0.00           C
ATOM   2026  C   VAL A 204      44.460  30.290  48.630  1.00  0.00           C
ATOM   2027  O   VAL A 204      45.280  29.720  49.330  1.00  0.00           O
ATOM   2028  N   LEU A 205      44.220  29.980  47.360  1.00  0.00           N
ATOM   2029  H   LEU A 205      43.400  30.330  46.890  1.00  0.00           H
ATOM   2030  CA  LEU A 205      44.880  28.810  46.760  1.00  0.00           C
ATOM   2031  CB  LEU A 205      44.200  28.370  45.490  1.00  0.00           C
ATOM   2032  CG  LEU A 205      42.730  27.880  45.780  1.00  0.00           C
ATOM   2033  CD1 LEU A 205      41.940  27.950  44.470  1.00  0.00           C
ATOM   2034  CD2 LEU A 205      42.700  26.380  46.320  1.00  0.00           C
ATOM   2035  C   LEU A 205      46.380  28.980  46.520  1.00  0.00           C
ATOM   2036  O   LEU A 205      47.100  28.010  46.800  1.00  0.00           O
ATOM   2037  N   ALA A 206      46.910  30.210  46.210  1.00  0.00           N
ATOM   2038  H   ALA A 206      46.350  30.890  45.750  1.00  0.00           H
ATOM   2039  CA  ALA A 206      48.370  30.370  46.120  1.00  0.00           C
ATOM   2040  CB  ALA A 206      48.740  31.760  45.690  1.00  0.00           C
ATOM   2041  C   ALA A 206      49.160  30.070  47.400  1.00  0.00           C
ATOM   2042  O   ALA A 206      50.150  29.330  47.470  1.00  0.00           O
ATOM   2043  N   TRP A 207      48.660  30.610  48.440  1.00  0.00           N
ATOM   2044  H   TRP A 207      47.860  31.210  48.420  1.00  0.00           H
ATOM   2045  CA  TRP A 207      49.150  30.290  49.820  1.00  0.00           C
ATOM   2046  CB  TRP A 207      48.540  31.230  50.890  1.00  0.00           C
ATOM   2047  CG  TRP A 207      49.200  31.460  52.250  1.00  0.00           C
ATOM   2048  CD1 TRP A 207      50.120  32.370  52.560  1.00  0.00           C
ATOM   2049  HD1 TRP A 207      50.860  32.750  51.850  1.00  0.00           H
ATOM   2050  CD2 TRP A 207      48.800  30.940  53.470  1.00  0.00           C
ATOM   2051  NE1 TRP A 207      50.280  32.450  53.840  1.00  0.00           N
ATOM   2052  HE1 TRP A 207      50.740  33.210  54.290  1.00  0.00           H
ATOM   2053  CE2 TRP A 207      49.550  31.450  54.440  1.00  0.00           C
ATOM   2054  CE3 TRP A 207      47.800  30.060  53.810  1.00  0.00           C
ATOM   2055  HE3 TRP A 207      47.130  29.630  53.070  1.00  0.00           H
ATOM   2056  CZ2 TRP A 207      49.330  31.100  55.810  1.00  0.00           C
ATOM   2057  HZ2 TRP A 207      50.110  31.340  56.540  1.00  0.00           H
ATOM   2058  CZ3 TRP A 207      47.580  29.650  55.160  1.00  0.00           C
ATOM   2059  HZ3 TRP A 207      46.730  29.030  55.450  1.00  0.00           H
ATOM   2060  CH2 TRP A 207      48.380  30.170  56.170  1.00  0.00           C
ATOM   2061  HH2 TRP A 207      48.250  29.930  57.230  1.00  0.00           H
ATOM   2062  C   TRP A 207      49.020  28.800  50.230  1.00  0.00           C
ATOM   2063  O   TRP A 207      49.950  28.310  50.930  1.00  0.00           O
ATOM   2064  N   LEU A 208      47.980  28.090  49.810  1.00  0.00           N
ATOM   2065  H   LEU A 208      47.100  28.560  49.750  1.00  0.00           H
ATOM   2066  CA  LEU A 208      47.900  26.620  49.800  1.00  0.00           C
ATOM   2067  CB  LEU A 208      46.630  25.870  49.390  1.00  0.00           C
ATOM   2068  CG  LEU A 208      45.440  26.020  50.320  1.00  0.00           C
ATOM   2069  CD1 LEU A 208      44.270  26.820  49.700  1.00  0.00           C
ATOM   2070  CD2 LEU A 208      44.930  24.680  50.730  1.00  0.00           C
ATOM   2071  C   LEU A 208      49.180  25.960  49.100  1.00  0.00           C
ATOM   2072  O   LEU A 208      49.980  25.300  49.820  1.00  0.00           O
ATOM   2073  N   TYR A 209      49.470  26.310  47.870  1.00  0.00           N
ATOM   2074  H   TYR A 209      48.860  26.930  47.370  1.00  0.00           H
ATOM   2075  CA  TYR A 209      50.670  25.930  47.110  1.00  0.00           C
ATOM   2076  CB  TYR A 209      50.710  26.290  45.610  1.00  0.00           C
ATOM   2077  CG  TYR A 209      49.570  25.790  44.760  1.00  0.00           C
ATOM   2078  CD1 TYR A 209      49.700  24.520  44.170  1.00  0.00           C
ATOM   2079  HD1 TYR A 209      50.450  23.760  44.360  1.00  0.00           H
ATOM   2080  CD2 TYR A 209      48.540  26.620  44.370  1.00  0.00           C
ATOM   2081  HD2 TYR A 209      48.310  27.560  44.870  1.00  0.00           H
ATOM   2082  CE1 TYR A 209      48.800  24.120  43.200  1.00  0.00           C
ATOM   2083  HE1 TYR A 209      49.100  23.180  42.750  1.00  0.00           H
ATOM   2084  CE2 TYR A 209      47.630  26.170  43.440  1.00  0.00           C
ATOM   2085  HE2 TYR A 209      46.700  26.740  43.330  1.00  0.00           H
ATOM   2086  CZ  TYR A 209      47.720  24.870  42.850  1.00  0.00           C
ATOM   2087  OH  TYR A 209      46.720  24.420  42.060  1.00  0.00           O
ATOM   2088  HH  TYR A 209      45.970  25.080  42.130  1.00  0.00           H
ATOM   2089  C   TYR A 209      51.970  26.350  47.770  1.00  0.00           C
ATOM   2090  O   TYR A 209      52.840  25.480  47.930  1.00  0.00           O
ATOM   2091  N   ALA A 210      52.030  27.610  48.250  1.00  0.00           N
ATOM   2092  H   ALA A 210      51.310  28.290  48.250  1.00  0.00           H
ATOM   2093  CA  ALA A 210      53.170  28.040  49.140  1.00  0.00           C
ATOM   2094  CB  ALA A 210      52.880  29.450  49.700  1.00  0.00           C
ATOM   2095  C   ALA A 210      53.450  27.100  50.350  1.00  0.00           C
ATOM   2096  O   ALA A 210      54.640  26.850  50.550  1.00  0.00           O
ATOM   2097  N   ALA A 211      52.390  26.730  51.090  1.00  0.00           N
ATOM   2098  H   ALA A 211      51.650  27.390  51.240  1.00  0.00           H
ATOM   2099  CA  ALA A 211      52.630  25.860  52.250  1.00  0.00           C
ATOM   2100  CB  ALA A 211      51.420  25.750  53.130  1.00  0.00           C
ATOM   2101  C   ALA A 211      53.090  24.450  51.780  1.00  0.00           C
ATOM   2102  O   ALA A 211      54.130  23.940  52.170  1.00  0.00           O
ATOM   2103  N   VAL A 212      52.410  24.010  50.690  1.00  0.00           N
ATOM   2104  H   VAL A 212      51.780  24.650  50.240  1.00  0.00           H
ATOM   2105  CA  VAL A 212      52.720  22.700  50.050  1.00  0.00           C
ATOM   2106  CB  VAL A 212      51.650  22.340  49.050  1.00  0.00           C
ATOM   2107  CG1 VAL A 212      51.960  21.030  48.310  1.00  0.00           C
ATOM   2108  CG2 VAL A 212      50.300  22.040  49.730  1.00  0.00           C
ATOM   2109  C   VAL A 212      54.160  22.600  49.570  1.00  0.00           C
ATOM   2110  O   VAL A 212      54.820  21.630  49.910  1.00  0.00           O
ATOM   2111  N   ILE A 213      54.590  23.480  48.740  1.00  0.00           N
ATOM   2112  H   ILE A 213      53.900  24.000  48.240  1.00  0.00           H
ATOM   2113  CA  ILE A 213      56.050  23.560  48.390  1.00  0.00           C
ATOM   2114  CB  ILE A 213      56.360  24.360  47.110  1.00  0.00           C
ATOM   2115  CG1 ILE A 213      56.090  25.860  47.280  1.00  0.00           C
ATOM   2116  CG2 ILE A 213      55.840  23.710  45.810  1.00  0.00           C
ATOM   2117  CD  ILE A 213      57.090  26.610  48.100  1.00  0.00           C
ATOM   2118  C   ILE A 213      57.120  23.790  49.430  1.00  0.00           C
ATOM   2119  O   ILE A 213      58.310  23.480  49.170  1.00  0.00           O
ATOM   2120  N   ASN A 214      56.730  24.270  50.620  1.00  0.00           N
ATOM   2121  H   ASN A 214      55.920  24.830  50.810  1.00  0.00           H
ATOM   2122  CA  ASN A 214      57.680  24.340  51.760  1.00  0.00           C
ATOM   2123  CB  ASN A 214      57.360  25.640  52.470  1.00  0.00           C
ATOM   2124  CG  ASN A 214      58.090  26.840  51.750  1.00  0.00           C
ATOM   2125  OD1 ASN A 214      59.280  26.930  51.960  1.00  0.00           O
ATOM   2126  ND2 ASN A 214      57.470  27.700  50.940  1.00  0.00           N
ATOM   2127 1HD2 ASN A 214      56.500  27.730  50.690  1.00  0.00           H
ATOM   2128 2HD2 ASN A 214      58.070  28.320  50.450  1.00  0.00           H
ATOM   2129  C   ASN A 214      57.600  23.150  52.760  1.00  0.00           C
ATOM   2130  O   ASN A 214      58.060  23.240  53.910  1.00  0.00           O
ATOM   2131  N   GLY A 215      56.680  22.300  52.370  1.00  0.00           N
ATOM   2132  H   GLY A 215      56.340  22.350  51.430  1.00  0.00           H
ATOM   2133  CA  GLY A 215      56.550  21.040  53.130  1.00  0.00           C
ATOM   2134  C   GLY A 215      55.250  20.730  53.830  1.00  0.00           C
ATOM   2135  O   GLY A 215      55.070  19.540  53.990  1.00  0.00           O
ATOM   2136  N   ASP A 216      54.490  21.750  54.300  1.00  0.00           N
ATOM   2137  H   ASP A 216      54.670  22.650  53.900  1.00  0.00           H
ATOM   2138  CA  ASP A 216      53.210  21.630  55.020  1.00  0.00           C
ATOM   2139  CB  ASP A 216      52.590  22.880  55.550  1.00  0.00           C
ATOM   2140  CG  ASP A 216      53.410  23.790  56.520  1.00  0.00           C
ATOM   2141  OD1 ASP A 216      54.560  23.400  56.840  1.00  0.00           O
ATOM   2142  OD2 ASP A 216      52.900  24.890  56.780  1.00  0.00           O
ATOM   2143  C   ASP A 216      52.210  20.930  54.090  1.00  0.00           C
ATOM   2144  O   ASP A 216      51.500  21.650  53.260  1.00  0.00           O
ATOM   2145  N   ARG A 217      52.200  19.620  54.180  1.00  0.00           N
ATOM   2146  H   ARG A 217      52.860  19.240  54.840  1.00  0.00           H
ATOM   2147  CA  ARG A 217      51.480  18.760  53.200  1.00  0.00           C
ATOM   2148  CB  ARG A 217      52.400  17.870  52.320  1.00  0.00           C
ATOM   2149  CG  ARG A 217      53.010  18.570  51.050  1.00  0.00           C
ATOM   2150  CD  ARG A 217      53.990  17.830  50.250  1.00  0.00           C
ATOM   2151  NE  ARG A 217      54.540  18.740  49.230  1.00  0.00           N
ATOM   2152  HE  ARG A 217      55.350  19.220  49.570  1.00  0.00           H
ATOM   2153  CZ  ARG A 217      54.440  18.790  47.880  1.00  0.00           C
ATOM   2154  NH1 ARG A 217      53.850  17.790  47.150  1.00  0.00           N
ATOM   2155 1HH1 ARG A 217      53.410  16.980  47.560  1.00  0.00           H
ATOM   2156 2HH1 ARG A 217      54.140  17.740  46.200  1.00  0.00           H
ATOM   2157  NH2 ARG A 217      55.290  19.640  47.250  1.00  0.00           N
ATOM   2158 1HH2 ARG A 217      55.910  20.240  47.760  1.00  0.00           H
ATOM   2159 2HH2 ARG A 217      55.440  19.480  46.270  1.00  0.00           H
ATOM   2160  C   ARG A 217      50.360  17.820  53.770  1.00  0.00           C
ATOM   2161  O   ARG A 217      49.800  17.060  52.970  1.00  0.00           O
ATOM   2162  N   TRP A 218      50.080  18.070  55.060  1.00  0.00           N
ATOM   2163  H   TRP A 218      50.840  18.400  55.630  1.00  0.00           H
ATOM   2164  CA  TRP A 218      48.890  17.440  55.730  1.00  0.00           C
ATOM   2165  CB  TRP A 218      49.000  17.720  57.270  1.00  0.00           C
ATOM   2166  CG  TRP A 218      49.110  19.140  57.790  1.00  0.00           C
ATOM   2167  CD1 TRP A 218      50.230  19.740  58.130  1.00  0.00           C
ATOM   2168  HD1 TRP A 218      51.220  19.310  57.950  1.00  0.00           H
ATOM   2169  CD2 TRP A 218      48.090  19.970  58.190  1.00  0.00           C
ATOM   2170  NE1 TRP A 218      50.010  20.980  58.620  1.00  0.00           N
ATOM   2171  HE1 TRP A 218      50.710  21.560  59.020  1.00  0.00           H
ATOM   2172  CE2 TRP A 218      48.670  21.140  58.640  1.00  0.00           C
ATOM   2173  CE3 TRP A 218      46.700  19.910  58.100  1.00  0.00           C
ATOM   2174  HE3 TRP A 218      46.190  18.960  57.930  1.00  0.00           H
ATOM   2175  CZ2 TRP A 218      47.850  22.220  58.980  1.00  0.00           C
ATOM   2176  HZ2 TRP A 218      48.410  23.100  59.320  1.00  0.00           H
ATOM   2177  CZ3 TRP A 218      45.890  20.960  58.440  1.00  0.00           C
ATOM   2178  HZ3 TRP A 218      44.800  20.870  58.360  1.00  0.00           H
ATOM   2179  CH2 TRP A 218      46.470  22.150  58.940  1.00  0.00           C
ATOM   2180  HH2 TRP A 218      45.810  23.000  59.130  1.00  0.00           H
ATOM   2181  C   TRP A 218      47.480  17.670  55.240  1.00  0.00           C
ATOM   2182  O   TRP A 218      46.540  16.860  55.370  1.00  0.00           O
ATOM   2183  N   PHE A 219      47.190  18.830  54.740  1.00  0.00           N
ATOM   2184  H   PHE A 219      47.870  19.560  54.810  1.00  0.00           H
ATOM   2185  CA  PHE A 219      45.810  19.120  54.150  1.00  0.00           C
ATOM   2186  CB  PHE A 219      45.430  20.650  54.430  1.00  0.00           C
ATOM   2187  CG  PHE A 219      46.540  21.700  54.330  1.00  0.00           C
ATOM   2188  CD1 PHE A 219      46.440  22.580  53.260  1.00  0.00           C
ATOM   2189  HD1 PHE A 219      45.590  22.450  52.590  1.00  0.00           H
ATOM   2190  CD2 PHE A 219      47.750  21.660  55.040  1.00  0.00           C
ATOM   2191  HD2 PHE A 219      47.840  20.860  55.780  1.00  0.00           H
ATOM   2192  CE1 PHE A 219      47.590  23.270  52.800  1.00  0.00           C
ATOM   2193  HE1 PHE A 219      47.560  23.770  51.830  1.00  0.00           H
ATOM   2194  CE2 PHE A 219      48.800  22.460  54.640  1.00  0.00           C
ATOM   2195  HE2 PHE A 219      49.740  22.450  55.190  1.00  0.00           H
ATOM   2196  CZ  PHE A 219      48.730  23.260  53.520  1.00  0.00           C
ATOM   2197  HZ  PHE A 219      49.670  23.650  53.110  1.00  0.00           H
ATOM   2198  C   PHE A 219      45.450  18.640  52.770  1.00  0.00           C
ATOM   2199  O   PHE A 219      44.250  18.650  52.470  1.00  0.00           O
ATOM   2200  N   LEU A 220      46.380  18.220  51.920  1.00  0.00           N
ATOM   2201  H   LEU A 220      47.280  18.670  51.900  1.00  0.00           H
ATOM   2202  CA  LEU A 220      46.090  17.340  50.730  1.00  0.00           C
ATOM   2203  CB  LEU A 220      47.400  16.900  50.100  1.00  0.00           C
ATOM   2204  CG  LEU A 220      47.960  17.950  49.200  1.00  0.00           C
ATOM   2205  CD1 LEU A 220      49.450  17.710  49.120  1.00  0.00           C
ATOM   2206  CD2 LEU A 220      47.280  17.940  47.830  1.00  0.00           C
ATOM   2207  C   LEU A 220      45.150  16.160  50.940  1.00  0.00           C
ATOM   2208  O   LEU A 220      45.440  15.240  51.650  1.00  0.00           O
ATOM   2209  N   ASN A 221      44.330  16.040  49.860  1.00  0.00           N
ATOM   2210  H   ASN A 221      44.000  16.830  49.340  1.00  0.00           H
ATOM   2211  CA  ASN A 221      43.450  14.860  49.720  1.00  0.00           C
ATOM   2212  CB  ASN A 221      42.020  15.150  50.310  1.00  0.00           C
ATOM   2213  CG  ASN A 221      41.120  13.990  50.640  1.00  0.00           C
ATOM   2214  OD1 ASN A 221      41.350  12.860  50.240  1.00  0.00           O
ATOM   2215  ND2 ASN A 221      39.950  14.230  51.020  1.00  0.00           N
ATOM   2216 1HD2 ASN A 221      39.720  15.190  51.160  1.00  0.00           H
ATOM   2217 2HD2 ASN A 221      39.170  13.590  51.040  1.00  0.00           H
ATOM   2218  C   ASN A 221      43.280  14.330  48.240  1.00  0.00           C
ATOM   2219  O   ASN A 221      43.480  15.050  47.300  1.00  0.00           O
ATOM   2220  N   ARG A 222      42.890  13.080  48.000  1.00  0.00           N
ATOM   2221  H   ARG A 222      42.590  12.580  48.810  1.00  0.00           H
ATOM   2222  CA  ARG A 222      42.650  12.560  46.620  1.00  0.00           C
ATOM   2223  CB  ARG A 222      42.840  11.040  46.490  1.00  0.00           C
ATOM   2224  CG  ARG A 222      44.310  10.620  46.870  1.00  0.00           C
ATOM   2225  CD  ARG A 222      44.530   9.120  46.810  1.00  0.00           C
ATOM   2226  NE  ARG A 222      45.890   8.840  47.310  1.00  0.00           N
ATOM   2227  HE  ARG A 222      46.650   9.010  46.680  1.00  0.00           H
ATOM   2228  CZ  ARG A 222      46.070   8.230  48.530  1.00  0.00           C
ATOM   2229  NH1 ARG A 222      45.020   7.650  49.130  1.00  0.00           N
ATOM   2230 1HH1 ARG A 222      44.100   7.780  48.770  1.00  0.00           H
ATOM   2231 2HH1 ARG A 222      45.050   7.040  49.920  1.00  0.00           H
ATOM   2232  NH2 ARG A 222      47.350   7.890  48.890  1.00  0.00           N
ATOM   2233 1HH2 ARG A 222      48.020   8.290  48.270  1.00  0.00           H
ATOM   2234 2HH2 ARG A 222      47.610   7.160  49.520  1.00  0.00           H
ATOM   2235  C   ARG A 222      41.250  13.090  46.130  1.00  0.00           C
ATOM   2236  O   ARG A 222      41.210  13.210  44.930  1.00  0.00           O
ATOM   2237  N   PHE A 223      40.290  13.400  46.930  1.00  0.00           N
ATOM   2238  H   PHE A 223      40.530  13.130  47.860  1.00  0.00           H
ATOM   2239  CA  PHE A 223      38.980  14.080  46.570  1.00  0.00           C
ATOM   2240  CB  PHE A 223      38.170  14.320  47.860  1.00  0.00           C
ATOM   2241  CG  PHE A 223      36.970  15.230  47.760  1.00  0.00           C
ATOM   2242  CD1 PHE A 223      35.930  14.890  47.000  1.00  0.00           C
ATOM   2243  HD1 PHE A 223      35.890  13.890  46.560  1.00  0.00           H
ATOM   2244  CD2 PHE A 223      36.960  16.390  48.550  1.00  0.00           C
ATOM   2245  HD2 PHE A 223      37.860  16.640  49.120  1.00  0.00           H
ATOM   2246  CE1 PHE A 223      34.860  15.760  46.970  1.00  0.00           C
ATOM   2247  HE1 PHE A 223      33.940  15.480  46.450  1.00  0.00           H
ATOM   2248  CE2 PHE A 223      35.900  17.300  48.620  1.00  0.00           C
ATOM   2249  HE2 PHE A 223      35.790  18.010  49.440  1.00  0.00           H
ATOM   2250  CZ  PHE A 223      34.850  16.960  47.750  1.00  0.00           C
ATOM   2251  HZ  PHE A 223      34.000  17.630  47.660  1.00  0.00           H
ATOM   2252  C   PHE A 223      39.220  15.360  45.840  1.00  0.00           C
ATOM   2253  O   PHE A 223      40.150  16.150  45.960  1.00  0.00           O
ATOM   2254  N   THR A 224      38.470  15.420  44.790  1.00  0.00           N
ATOM   2255  H   THR A 224      38.020  14.560  44.550  1.00  0.00           H
ATOM   2256  CA  THR A 224      38.280  16.550  43.860  1.00  0.00           C
ATOM   2257  CB  THR A 224      38.800  16.150  42.500  1.00  0.00           C
ATOM   2258  OG1 THR A 224      38.620  17.200  41.560  1.00  0.00           O
ATOM   2259  HG1 THR A 224      39.410  17.210  40.950  1.00  0.00           H
ATOM   2260  CG2 THR A 224      38.260  14.910  41.830  1.00  0.00           C
ATOM   2261  C   THR A 224      36.810  16.950  43.620  1.00  0.00           C
ATOM   2262  O   THR A 224      35.950  16.080  43.380  1.00  0.00           O
ATOM   2263  N   THR A 225      36.600  18.210  43.670  1.00  0.00           N
ATOM   2264  H   THR A 225      37.400  18.800  43.510  1.00  0.00           H
ATOM   2265  CA  THR A 225      35.310  18.910  43.430  1.00  0.00           C
ATOM   2266  CB  THR A 225      35.080  19.790  44.650  1.00  0.00           C
ATOM   2267  OG1 THR A 225      33.690  20.010  44.740  1.00  0.00           O
ATOM   2268  HG1 THR A 225      33.190  19.150  44.830  1.00  0.00           H
ATOM   2269  CG2 THR A 225      35.930  21.120  44.700  1.00  0.00           C
ATOM   2270  C   THR A 225      35.310  19.690  42.110  1.00  0.00           C
ATOM   2271  O   THR A 225      36.400  20.000  41.540  1.00  0.00           O
ATOM   2272  N   THR A 226      34.110  19.980  41.540  1.00  0.00           N
ATOM   2273  H   THR A 226      33.280  19.790  42.060  1.00  0.00           H
ATOM   2274  CA  THR A 226      33.850  20.800  40.300  1.00  0.00           C
ATOM   2275  CB  THR A 226      32.650  20.480  39.430  1.00  0.00           C
ATOM   2276  OG1 THR A 226      31.490  21.010  40.070  1.00  0.00           O
ATOM   2277  HG1 THR A 226      31.210  20.370  40.770  1.00  0.00           H
ATOM   2278  CG2 THR A 226      32.580  18.980  39.170  1.00  0.00           C
ATOM   2279  C   THR A 226      33.680  22.240  40.780  1.00  0.00           C
ATOM   2280  O   THR A 226      33.280  22.420  41.920  1.00  0.00           O
ATOM   2281  N   LEU A 227      34.250  23.100  39.940  1.00  0.00           N
ATOM   2282  H   LEU A 227      34.680  22.770  39.100  1.00  0.00           H
ATOM   2283  CA  LEU A 227      34.210  24.570  40.120  1.00  0.00           C
ATOM   2284  CB  LEU A 227      34.690  25.160  38.780  1.00  0.00           C
ATOM   2285  CG  LEU A 227      35.480  26.460  38.970  1.00  0.00           C
ATOM   2286  CD1 LEU A 227      36.920  26.050  39.400  1.00  0.00           C
ATOM   2287  CD2 LEU A 227      35.430  27.270  37.710  1.00  0.00           C
ATOM   2288  C   LEU A 227      32.940  25.220  40.550  1.00  0.00           C
ATOM   2289  O   LEU A 227      32.890  25.710  41.690  1.00  0.00           O
ATOM   2290  N   ASN A 228      31.860  24.730  39.970  1.00  0.00           N
ATOM   2291  H   ASN A 228      31.930  24.340  39.060  1.00  0.00           H
ATOM   2292  CA  ASN A 228      30.440  24.920  40.320  1.00  0.00           C
ATOM   2293  CB  ASN A 228      29.550  24.180  39.340  1.00  0.00           C
ATOM   2294  CG  ASN A 228      29.810  24.410  37.850  1.00  0.00           C
ATOM   2295  OD1 ASN A 228      30.900  24.590  37.330  1.00  0.00           O
ATOM   2296  ND2 ASN A 228      28.820  24.820  37.090  1.00  0.00           N
ATOM   2297 1HD2 ASN A 228      27.940  25.030  37.530  1.00  0.00           H
ATOM   2298 2HD2 ASN A 228      28.910  24.840  36.100  1.00  0.00           H
ATOM   2299  C   ASN A 228      30.140  24.500  41.810  1.00  0.00           C
ATOM   2300  O   ASN A 228      29.900  25.450  42.540  1.00  0.00           O
ATOM   2301  N   ASP A 229      30.350  23.230  42.170  1.00  0.00           N
ATOM   2302  H   ASP A 229      30.470  22.520  41.470  1.00  0.00           H
ATOM   2303  CA  ASP A 229      30.290  22.680  43.560  1.00  0.00           C
ATOM   2304  CB  ASP A 229      30.600  21.150  43.510  1.00  0.00           C
ATOM   2305  CG  ASP A 229      29.670  20.270  42.710  1.00  0.00           C
ATOM   2306  OD1 ASP A 229      28.460  20.300  42.900  1.00  0.00           O
ATOM   2307  OD2 ASP A 229      30.140  19.500  41.850  1.00  0.00           O
ATOM   2308  C   ASP A 229      31.140  23.490  44.550  1.00  0.00           C
ATOM   2309  O   ASP A 229      30.760  23.790  45.680  1.00  0.00           O
ATOM   2310  N   PHE A 230      32.350  23.810  44.140  1.00  0.00           N
ATOM   2311  H   PHE A 230      32.650  23.480  43.240  1.00  0.00           H
ATOM   2312  CA  PHE A 230      33.310  24.660  44.850  1.00  0.00           C
ATOM   2313  CB  PHE A 230      34.600  24.680  44.090  1.00  0.00           C
ATOM   2314  CG  PHE A 230      35.750  25.430  44.760  1.00  0.00           C
ATOM   2315  CD1 PHE A 230      36.020  25.400  46.120  1.00  0.00           C
ATOM   2316  HD1 PHE A 230      35.440  24.730  46.750  1.00  0.00           H
ATOM   2317  CD2 PHE A 230      36.400  26.310  43.900  1.00  0.00           C
ATOM   2318  HD2 PHE A 230      36.020  26.500  42.890  1.00  0.00           H
ATOM   2319  CE1 PHE A 230      37.050  26.180  46.680  1.00  0.00           C
ATOM   2320  HE1 PHE A 230      37.430  25.800  47.630  1.00  0.00           H
ATOM   2321  CE2 PHE A 230      37.330  27.160  44.530  1.00  0.00           C
ATOM   2322  HE2 PHE A 230      37.710  27.950  43.890  1.00  0.00           H
ATOM   2323  CZ  PHE A 230      37.680  27.060  45.830  1.00  0.00           C
ATOM   2324  HZ  PHE A 230      38.430  27.650  46.360  1.00  0.00           H
ATOM   2325  C   PHE A 230      32.840  26.080  45.180  1.00  0.00           C
ATOM   2326  O   PHE A 230      32.860  26.460  46.350  1.00  0.00           O
ATOM   2327  N   ASN A 231      32.580  26.910  44.160  1.00  0.00           N
ATOM   2328  H   ASN A 231      32.900  26.700  43.240  1.00  0.00           H
ATOM   2329  CA  ASN A 231      32.160  28.340  44.350  1.00  0.00           C
ATOM   2330  CB  ASN A 231      32.080  29.210  43.070  1.00  0.00           C
ATOM   2331  CG  ASN A 231      33.450  29.340  42.320  1.00  0.00           C
ATOM   2332  OD1 ASN A 231      34.540  29.270  42.890  1.00  0.00           O
ATOM   2333  ND2 ASN A 231      33.350  29.440  41.010  1.00  0.00           N
ATOM   2334 1HD2 ASN A 231      32.540  29.230  40.460  1.00  0.00           H
ATOM   2335 2HD2 ASN A 231      34.120  29.900  40.570  1.00  0.00           H
ATOM   2336  C   ASN A 231      30.850  28.550  45.210  1.00  0.00           C
ATOM   2337  O   ASN A 231      30.720  29.550  45.920  1.00  0.00           O
ATOM   2338  N   LEU A 232      29.950  27.580  45.150  1.00  0.00           N
ATOM   2339  H   LEU A 232      30.040  26.940  44.380  1.00  0.00           H
ATOM   2340  CA  LEU A 232      28.630  27.580  45.830  1.00  0.00           C
ATOM   2341  CB  LEU A 232      27.680  26.480  45.410  1.00  0.00           C
ATOM   2342  CG  LEU A 232      26.970  26.740  44.170  1.00  0.00           C
ATOM   2343  CD1 LEU A 232      26.330  25.460  43.650  1.00  0.00           C
ATOM   2344  CD2 LEU A 232      25.910  27.700  44.580  1.00  0.00           C
ATOM   2345  C   LEU A 232      28.960  27.460  47.360  1.00  0.00           C
ATOM   2346  O   LEU A 232      28.750  28.350  48.090  1.00  0.00           O
ATOM   2347  N   VAL A 233      29.650  26.390  47.730  1.00  0.00           N
ATOM   2348  H   VAL A 233      29.790  25.570  47.170  1.00  0.00           H
ATOM   2349  CA  VAL A 233      30.040  26.030  49.110  1.00  0.00           C
ATOM   2350  CB  VAL A 233      30.530  24.650  49.140  1.00  0.00           C
ATOM   2351  CG1 VAL A 233      31.170  24.190  50.520  1.00  0.00           C
ATOM   2352  CG2 VAL A 233      29.270  23.760  48.860  1.00  0.00           C
ATOM   2353  C   VAL A 233      30.930  27.120  49.770  1.00  0.00           C
ATOM   2354  O   VAL A 233      30.580  27.700  50.810  1.00  0.00           O
ATOM   2355  N   ALA A 234      31.870  27.690  49.020  1.00  0.00           N
ATOM   2356  H   ALA A 234      32.260  27.110  48.300  1.00  0.00           H
ATOM   2357  CA  ALA A 234      32.680  28.820  49.500  1.00  0.00           C
ATOM   2358  CB  ALA A 234      33.900  28.800  48.540  1.00  0.00           C
ATOM   2359  C   ALA A 234      32.030  30.200  49.570  1.00  0.00           C
ATOM   2360  O   ALA A 234      32.510  30.990  50.370  1.00  0.00           O
ATOM   2361  N   MET A 235      30.980  30.460  48.820  1.00  0.00           N
ATOM   2362  H   MET A 235      30.790  30.020  47.950  1.00  0.00           H
ATOM   2363  CA  MET A 235      30.260  31.750  49.030  1.00  0.00           C
ATOM   2364  CB  MET A 235      29.180  31.950  47.990  1.00  0.00           C
ATOM   2365  CG  MET A 235      29.800  32.540  46.730  1.00  0.00           C
ATOM   2366  SD  MET A 235      28.610  33.020  45.430  1.00  0.00           S
ATOM   2367  CE  MET A 235      27.630  31.500  45.240  1.00  0.00           C
ATOM   2368  C   MET A 235      29.520  31.840  50.350  1.00  0.00           C
ATOM   2369  O   MET A 235      29.390  32.910  50.960  1.00  0.00           O
ATOM   2370  N   LYS A 236      29.000  30.740  50.870  1.00  0.00           N
ATOM   2371  H   LYS A 236      28.760  29.980  50.260  1.00  0.00           H
ATOM   2372  CA  LYS A 236      28.540  30.680  52.260  1.00  0.00           C
ATOM   2373  CB  LYS A 236      28.030  29.260  52.310  1.00  0.00           C
ATOM   2374  CG  LYS A 236      27.530  28.910  53.730  1.00  0.00           C
ATOM   2375  CD  LYS A 236      27.070  27.400  53.830  1.00  0.00           C
ATOM   2376  CE  LYS A 236      28.330  26.600  54.160  1.00  0.00           C
ATOM   2377  NZ  LYS A 236      28.190  25.210  53.840  1.00  0.00           N
ATOM   2378  HZ1 LYS A 236      27.330  24.840  54.200  1.00  0.00           H
ATOM   2379  HZ2 LYS A 236      28.200  25.090  52.850  1.00  0.00           H
ATOM   2380  HZ3 LYS A 236      28.960  24.700  54.220  1.00  0.00           H
ATOM   2381  C   LYS A 236      29.570  31.040  53.320  1.00  0.00           C
ATOM   2382  O   LYS A 236      29.450  32.030  53.970  1.00  0.00           O
ATOM   2383  N   TYR A 237      30.780  30.550  53.150  1.00  0.00           N
ATOM   2384  H   TYR A 237      30.870  29.850  52.440  1.00  0.00           H
ATOM   2385  CA  TYR A 237      31.980  30.810  53.960  1.00  0.00           C
ATOM   2386  CB  TYR A 237      33.080  29.700  53.730  1.00  0.00           C
ATOM   2387  CG  TYR A 237      32.580  28.270  54.090  1.00  0.00           C
ATOM   2388  CD1 TYR A 237      32.340  28.090  55.460  1.00  0.00           C
ATOM   2389  HD1 TYR A 237      32.140  28.920  56.150  1.00  0.00           H
ATOM   2390  CD2 TYR A 237      32.480  27.220  53.220  1.00  0.00           C
ATOM   2391  HD2 TYR A 237      32.920  27.290  52.220  1.00  0.00           H
ATOM   2392  CE1 TYR A 237      32.020  26.870  56.000  1.00  0.00           C
ATOM   2393  HE1 TYR A 237      32.080  26.870  57.080  1.00  0.00           H
ATOM   2394  CE2 TYR A 237      32.160  25.970  53.780  1.00  0.00           C
ATOM   2395  HE2 TYR A 237      32.120  25.090  53.140  1.00  0.00           H
ATOM   2396  CZ  TYR A 237      31.840  25.810  55.130  1.00  0.00           C
ATOM   2397  OH  TYR A 237      30.960  24.840  55.470  1.00  0.00           O
ATOM   2398  HH  TYR A 237      30.460  25.050  56.320  1.00  0.00           H
ATOM   2399  C   TYR A 237      32.740  32.120  53.570  1.00  0.00           C
ATOM   2400  O   TYR A 237      33.920  32.290  53.910  1.00  0.00           O
ATOM   2401  N   ASN A 238      32.120  32.980  52.780  1.00  0.00           N
ATOM   2402  H   ASN A 238      31.130  32.830  52.750  1.00  0.00           H
ATOM   2403  CA  ASN A 238      32.550  34.240  52.190  1.00  0.00           C
ATOM   2404  CB  ASN A 238      32.520  35.360  53.210  1.00  0.00           C
ATOM   2405  CG  ASN A 238      31.180  35.370  53.970  1.00  0.00           C
ATOM   2406  OD1 ASN A 238      31.110  35.380  55.210  1.00  0.00           O
ATOM   2407  ND2 ASN A 238      30.150  35.540  53.230  1.00  0.00           N
ATOM   2408 1HD2 ASN A 238      30.220  35.430  52.230  1.00  0.00           H
ATOM   2409 2HD2 ASN A 238      29.240  35.690  53.620  1.00  0.00           H
ATOM   2410  C   ASN A 238      33.840  34.340  51.380  1.00  0.00           C
ATOM   2411  O   ASN A 238      34.730  35.120  51.610  1.00  0.00           O
ATOM   2412  N   TYR A 239      33.990  33.430  50.430  1.00  0.00           N
ATOM   2413  H   TYR A 239      33.370  32.650  50.350  1.00  0.00           H
ATOM   2414  CA  TYR A 239      35.000  33.460  49.330  1.00  0.00           C
ATOM   2415  CB  TYR A 239      35.600  32.110  49.110  1.00  0.00           C
ATOM   2416  CG  TYR A 239      36.600  31.680  50.210  1.00  0.00           C
ATOM   2417  CD1 TYR A 239      36.000  31.530  51.470  1.00  0.00           C
ATOM   2418  HD1 TYR A 239      34.940  31.320  51.600  1.00  0.00           H
ATOM   2419  CD2 TYR A 239      37.980  31.560  50.080  1.00  0.00           C
ATOM   2420  HD2 TYR A 239      38.480  31.750  49.130  1.00  0.00           H
ATOM   2421  CE1 TYR A 239      36.840  31.290  52.600  1.00  0.00           C
ATOM   2422  HE1 TYR A 239      36.450  31.080  53.590  1.00  0.00           H
ATOM   2423  CE2 TYR A 239      38.760  31.220  51.190  1.00  0.00           C
ATOM   2424  HE2 TYR A 239      39.770  30.910  50.920  1.00  0.00           H
ATOM   2425  CZ  TYR A 239      38.180  31.100  52.390  1.00  0.00           C
ATOM   2426  OH  TYR A 239      39.040  30.990  53.490  1.00  0.00           O
ATOM   2427  HH  TYR A 239      39.880  30.530  53.180  1.00  0.00           H
ATOM   2428  C   TYR A 239      34.400  33.900  47.990  1.00  0.00           C
ATOM   2429  O   TYR A 239      33.200  33.620  47.700  1.00  0.00           O
ATOM   2430  N   GLU A 240      35.330  34.310  47.120  1.00  0.00           N
ATOM   2431  H   GLU A 240      36.290  34.240  47.390  1.00  0.00           H
ATOM   2432  CA  GLU A 240      35.030  34.880  45.790  1.00  0.00           C
ATOM   2433  CB  GLU A 240      36.220  35.720  45.270  1.00  0.00           C
ATOM   2434  CG  GLU A 240      36.260  37.030  45.930  1.00  0.00           C
ATOM   2435  CD  GLU A 240      37.030  37.940  45.020  1.00  0.00           C
ATOM   2436  OE1 GLU A 240      36.400  38.610  44.210  1.00  0.00           O
ATOM   2437  OE2 GLU A 240      38.230  38.070  45.360  1.00  0.00           O
ATOM   2438  C   GLU A 240      34.810  33.660  44.850  1.00  0.00           C
ATOM   2439  O   GLU A 240      35.650  32.700  44.880  1.00  0.00           O
ATOM   2440  N   PRO A 241      33.840  33.790  43.920  1.00  0.00           N
ATOM   2441  CA  PRO A 241      33.750  32.900  42.710  1.00  0.00           C
ATOM   2442  CB  PRO A 241      32.640  33.510  41.870  1.00  0.00           C
ATOM   2443  CG  PRO A 241      31.680  34.090  42.960  1.00  0.00           C
ATOM   2444  CD  PRO A 241      32.620  34.640  44.070  1.00  0.00           C
ATOM   2445  C   PRO A 241      35.120  32.850  41.950  1.00  0.00           C
ATOM   2446  O   PRO A 241      35.780  33.830  41.570  1.00  0.00           O
ATOM   2447  N   LEU A 242      35.700  31.690  42.030  1.00  0.00           N
ATOM   2448  H   LEU A 242      35.400  31.020  42.710  1.00  0.00           H
ATOM   2449  CA  LEU A 242      36.930  31.410  41.230  1.00  0.00           C
ATOM   2450  CB  LEU A 242      37.510  30.190  41.840  1.00  0.00           C
ATOM   2451  CG  LEU A 242      38.910  29.870  41.390  1.00  0.00           C
ATOM   2452  CD1 LEU A 242      39.930  30.730  42.130  1.00  0.00           C
ATOM   2453  CD2 LEU A 242      39.270  28.400  41.490  1.00  0.00           C
ATOM   2454  C   LEU A 242      36.570  31.310  39.750  1.00  0.00           C
ATOM   2455  O   LEU A 242      35.520  30.720  39.510  1.00  0.00           O
ATOM   2456  N   THR A 243      37.380  31.820  38.810  1.00  0.00           N
ATOM   2457  H   THR A 243      38.310  32.110  39.030  1.00  0.00           H
ATOM   2458  CA  THR A 243      37.110  31.750  37.360  1.00  0.00           C
ATOM   2459  CB  THR A 243      37.210  33.090  36.690  1.00  0.00           C
ATOM   2460  OG1 THR A 243      38.410  33.820  36.880  1.00  0.00           O
ATOM   2461  HG1 THR A 243      38.410  34.580  36.220  1.00  0.00           H
ATOM   2462  CG2 THR A 243      36.010  33.950  37.160  1.00  0.00           C
ATOM   2463  C   THR A 243      38.160  30.820  36.700  1.00  0.00           C
ATOM   2464  O   THR A 243      39.250  30.520  37.250  1.00  0.00           O
ATOM   2465  N   GLN A 244      37.940  30.320  35.470  1.00  0.00           N
ATOM   2466  H   GLN A 244      36.990  30.110  35.240  1.00  0.00           H
ATOM   2467  CA  GLN A 244      38.930  29.620  34.670  1.00  0.00           C
ATOM   2468  CB  GLN A 244      38.390  29.010  33.390  1.00  0.00           C
ATOM   2469  CG  GLN A 244      39.330  28.170  32.610  1.00  0.00           C
ATOM   2470  CD  GLN A 244      39.730  26.830  33.250  1.00  0.00           C
ATOM   2471  OE1 GLN A 244      38.990  25.930  33.700  1.00  0.00           O
ATOM   2472  NE2 GLN A 244      40.990  26.520  33.130  1.00  0.00           N
ATOM   2473 1HE2 GLN A 244      41.590  27.060  32.540  1.00  0.00           H
ATOM   2474 2HE2 GLN A 244      41.450  25.800  33.660  1.00  0.00           H
ATOM   2475  C   GLN A 244      40.200  30.440  34.390  1.00  0.00           C
ATOM   2476  O   GLN A 244      41.320  29.910  34.390  1.00  0.00           O
ATOM   2477  N   ASP A 245      40.120  31.770  34.240  1.00  0.00           N
ATOM   2478  H   ASP A 245      39.340  32.170  33.740  1.00  0.00           H
ATOM   2479  CA  ASP A 245      41.300  32.640  34.220  1.00  0.00           C
ATOM   2480  CB  ASP A 245      40.970  34.150  34.120  1.00  0.00           C
ATOM   2481  CG  ASP A 245      39.740  34.610  33.230  1.00  0.00           C
ATOM   2482  OD1 ASP A 245      38.610  34.550  33.730  1.00  0.00           O
ATOM   2483  OD2 ASP A 245      39.910  34.810  32.030  1.00  0.00           O
ATOM   2484  C   ASP A 245      42.090  32.630  35.480  1.00  0.00           C
ATOM   2485  O   ASP A 245      43.320  32.580  35.460  1.00  0.00           O
ATOM   2486  N   HIS A 246      41.490  32.570  36.660  1.00  0.00           N
ATOM   2487  H   HIS A 246      40.500  32.700  36.720  1.00  0.00           H
ATOM   2488  CA  HIS A 246      42.240  32.400  37.940  1.00  0.00           C
ATOM   2489  CB  HIS A 246      41.240  32.240  39.090  1.00  0.00           C
ATOM   2490  CG  HIS A 246      40.430  33.470  39.490  1.00  0.00           C
ATOM   2491  ND1 HIS A 246      39.230  33.480  39.990  1.00  0.00           N
ATOM   2492  CD2 HIS A 246      40.850  34.700  39.260  1.00  0.00           C
ATOM   2493  HD2 HIS A 246      41.730  34.990  38.690  1.00  0.00           H
ATOM   2494  CE1 HIS A 246      38.830  34.740  40.040  1.00  0.00           C
ATOM   2495  HE1 HIS A 246      37.870  35.210  40.240  1.00  0.00           H
ATOM   2496  NE2 HIS A 246      39.870  35.500  39.670  1.00  0.00           N
ATOM   2497  HE2 HIS A 246      39.880  36.500  39.620  1.00  0.00           H
ATOM   2498  C   HIS A 246      43.010  31.090  37.920  1.00  0.00           C
ATOM   2499  O   HIS A 246      44.130  31.080  38.450  1.00  0.00           O
ATOM   2500  N   VAL A 247      42.300  29.950  37.620  1.00  0.00           N
ATOM   2501  H   VAL A 247      41.310  29.880  37.560  1.00  0.00           H
ATOM   2502  CA  VAL A 247      42.930  28.660  37.400  1.00  0.00           C
ATOM   2503  CB  VAL A 247      41.910  27.570  36.860  1.00  0.00           C
ATOM   2504  CG1 VAL A 247      42.450  26.180  36.540  1.00  0.00           C
ATOM   2505  CG2 VAL A 247      40.900  27.370  37.980  1.00  0.00           C
ATOM   2506  C   VAL A 247      44.200  28.670  36.490  1.00  0.00           C
ATOM   2507  O   VAL A 247      45.270  28.120  36.900  1.00  0.00           O
ATOM   2508  N   ASP A 248      43.940  29.170  35.310  1.00  0.00           N
ATOM   2509  H   ASP A 248      42.990  29.270  35.040  1.00  0.00           H
ATOM   2510  CA  ASP A 248      45.030  29.330  34.300  1.00  0.00           C
ATOM   2511  CB  ASP A 248      44.470  29.760  32.950  1.00  0.00           C
ATOM   2512  CG  ASP A 248      43.830  28.540  32.190  1.00  0.00           C
ATOM   2513  OD1 ASP A 248      44.450  27.450  32.240  1.00  0.00           O
ATOM   2514  OD2 ASP A 248      42.730  28.750  31.650  1.00  0.00           O
ATOM   2515  C   ASP A 248      46.280  30.100  34.800  1.00  0.00           C
ATOM   2516  O   ASP A 248      47.410  29.640  34.580  1.00  0.00           O
ATOM   2517  N   ILE A 249      46.060  31.210  35.480  1.00  0.00           N
ATOM   2518  H   ILE A 249      45.260  31.810  35.490  1.00  0.00           H
ATOM   2519  CA  ILE A 249      47.190  31.820  36.270  1.00  0.00           C
ATOM   2520  CB  ILE A 249      46.680  33.210  36.830  1.00  0.00           C
ATOM   2521  CG1 ILE A 249      46.420  34.240  35.710  1.00  0.00           C
ATOM   2522  CG2 ILE A 249      47.610  33.940  37.860  1.00  0.00           C
ATOM   2523  CD  ILE A 249      45.680  35.480  36.180  1.00  0.00           C
ATOM   2524  C   ILE A 249      47.840  31.020  37.380  1.00  0.00           C
ATOM   2525  O   ILE A 249      49.060  31.160  37.570  1.00  0.00           O
ATOM   2526  N   LEU A 250      47.020  30.280  38.170  1.00  0.00           N
ATOM   2527  H   LEU A 250      46.090  30.610  38.340  1.00  0.00           H
ATOM   2528  CA  LEU A 250      47.530  29.200  39.080  1.00  0.00           C
ATOM   2529  CB  LEU A 250      46.390  28.520  39.900  1.00  0.00           C
ATOM   2530  CG  LEU A 250      45.770  29.460  40.990  1.00  0.00           C
ATOM   2531  CD1 LEU A 250      44.440  28.850  41.600  1.00  0.00           C
ATOM   2532  CD2 LEU A 250      46.760  29.520  42.160  1.00  0.00           C
ATOM   2533  C   LEU A 250      48.390  28.080  38.410  1.00  0.00           C
ATOM   2534  O   LEU A 250      49.200  27.430  39.090  1.00  0.00           O
ATOM   2535  N   GLY A 251      48.150  27.910  37.100  1.00  0.00           N
ATOM   2536  H   GLY A 251      47.200  28.070  36.830  1.00  0.00           H
ATOM   2537  CA  GLY A 251      48.970  27.060  36.190  1.00  0.00           C
ATOM   2538  C   GLY A 251      50.400  26.660  36.660  1.00  0.00           C
ATOM   2539  O   GLY A 251      50.590  25.430  36.820  1.00  0.00           O
ATOM   2540  N   PRO A 252      51.340  27.600  36.870  1.00  0.00           N
ATOM   2541  CA  PRO A 252      52.760  27.340  37.360  1.00  0.00           C
ATOM   2542  CB  PRO A 252      53.340  28.760  37.590  1.00  0.00           C
ATOM   2543  CG  PRO A 252      52.640  29.630  36.520  1.00  0.00           C
ATOM   2544  CD  PRO A 252      51.250  29.000  36.430  1.00  0.00           C
ATOM   2545  C   PRO A 252      52.930  26.440  38.600  1.00  0.00           C
ATOM   2546  O   PRO A 252      53.850  25.650  38.530  1.00  0.00           O
ATOM   2547  N   LEU A 253      52.210  26.830  39.640  1.00  0.00           N
ATOM   2548  H   LEU A 253      51.550  27.580  39.570  1.00  0.00           H
ATOM   2549  CA  LEU A 253      52.160  26.280  40.970  1.00  0.00           C
ATOM   2550  CB  LEU A 253      51.440  27.160  41.960  1.00  0.00           C
ATOM   2551  CG  LEU A 253      52.300  28.410  42.300  1.00  0.00           C
ATOM   2552  CD1 LEU A 253      51.330  29.370  42.940  1.00  0.00           C
ATOM   2553  CD2 LEU A 253      53.300  28.000  43.320  1.00  0.00           C
ATOM   2554  C   LEU A 253      51.570  24.850  40.960  1.00  0.00           C
ATOM   2555  O   LEU A 253      52.050  24.010  41.760  1.00  0.00           O
ATOM   2556  N   SER A 254      50.530  24.670  40.100  1.00  0.00           N
ATOM   2557  H   SER A 254      49.950  25.470  39.940  1.00  0.00           H
ATOM   2558  CA  SER A 254      49.930  23.350  39.800  1.00  0.00           C
ATOM   2559  CB  SER A 254      48.590  23.540  39.140  1.00  0.00           C
ATOM   2560  OG  SER A 254      48.000  22.220  38.840  1.00  0.00           O
ATOM   2561  HG  SER A 254      47.750  21.910  39.760  1.00  0.00           H
ATOM   2562  C   SER A 254      50.850  22.340  39.100  1.00  0.00           C
ATOM   2563  O   SER A 254      51.260  21.340  39.680  1.00  0.00           O
ATOM   2564  N   ALA A 255      51.490  22.980  38.100  1.00  0.00           N
ATOM   2565  H   ALA A 255      51.190  23.860  37.740  1.00  0.00           H
ATOM   2566  CA  ALA A 255      52.600  22.280  37.350  1.00  0.00           C
ATOM   2567  CB  ALA A 255      53.010  23.150  36.190  1.00  0.00           C
ATOM   2568  C   ALA A 255      53.830  21.910  38.200  1.00  0.00           C
ATOM   2569  O   ALA A 255      54.070  20.680  38.360  1.00  0.00           O
ATOM   2570  N   GLN A 256      54.270  22.800  39.110  1.00  0.00           N
ATOM   2571  H   GLN A 256      53.860  23.710  39.090  1.00  0.00           H
ATOM   2572  CA  GLN A 256      55.480  22.580  39.940  1.00  0.00           C
ATOM   2573  CB  GLN A 256      55.690  23.940  40.670  1.00  0.00           C
ATOM   2574  CG  GLN A 256      57.080  24.210  41.240  1.00  0.00           C
ATOM   2575  CD  GLN A 256      57.120  25.470  42.010  1.00  0.00           C
ATOM   2576  OE1 GLN A 256      56.770  26.570  41.530  1.00  0.00           O
ATOM   2577  NE2 GLN A 256      57.850  25.360  43.080  1.00  0.00           N
ATOM   2578 1HE2 GLN A 256      58.220  24.520  43.480  1.00  0.00           H
ATOM   2579 2HE2 GLN A 256      58.140  26.230  43.470  1.00  0.00           H
ATOM   2580  C   GLN A 256      55.170  21.520  40.990  1.00  0.00           C
ATOM   2581  O   GLN A 256      55.830  20.480  41.030  1.00  0.00           O
ATOM   2582  N   THR A 257      53.960  21.580  41.620  1.00  0.00           N
ATOM   2583  H   THR A 257      53.260  22.180  41.230  1.00  0.00           H
ATOM   2584  CA  THR A 257      53.500  20.560  42.570  1.00  0.00           C
ATOM   2585  CB  THR A 257      52.470  21.090  43.560  1.00  0.00           C
ATOM   2586  OG1 THR A 257      51.360  21.580  42.760  1.00  0.00           O
ATOM   2587  HG1 THR A 257      51.660  22.490  42.480  1.00  0.00           H
ATOM   2588  CG2 THR A 257      52.940  22.090  44.630  1.00  0.00           C
ATOM   2589  C   THR A 257      53.000  19.240  42.060  1.00  0.00           C
ATOM   2590  O   THR A 257      52.930  18.280  42.820  1.00  0.00           O
ATOM   2591  N   GLY A 258      52.600  19.170  40.820  1.00  0.00           N
ATOM   2592  H   GLY A 258      52.590  19.990  40.250  1.00  0.00           H
ATOM   2593  CA  GLY A 258      51.910  18.000  40.210  1.00  0.00           C
ATOM   2594  C   GLY A 258      50.500  17.670  40.820  1.00  0.00           C
ATOM   2595  O   GLY A 258      50.100  16.550  40.540  1.00  0.00           O
ATOM   2596  N   ILE A 259      49.850  18.670  41.450  1.00  0.00           N
ATOM   2597  H   ILE A 259      50.500  19.340  41.830  1.00  0.00           H
ATOM   2598  CA  ILE A 259      48.480  18.540  41.950  1.00  0.00           C
ATOM   2599  CB  ILE A 259      48.460  18.910  43.460  1.00  0.00           C
ATOM   2600  CG1 ILE A 259      49.390  17.990  44.290  1.00  0.00           C
ATOM   2601  CG2 ILE A 259      47.070  18.740  44.040  1.00  0.00           C
ATOM   2602  CD  ILE A 259      49.930  18.710  45.520  1.00  0.00           C
ATOM   2603  C   ILE A 259      47.690  19.550  41.040  1.00  0.00           C
ATOM   2604  O   ILE A 259      48.030  20.760  40.990  1.00  0.00           O
ATOM   2605  N   ALA A 260      46.520  19.130  40.700  1.00  0.00           N
ATOM   2606  H   ALA A 260      46.170  18.320  41.170  1.00  0.00           H
ATOM   2607  CA  ALA A 260      45.530  19.680  39.730  1.00  0.00           C
ATOM   2608  CB  ALA A 260      44.650  18.530  39.220  1.00  0.00           C
ATOM   2609  C   ALA A 260      44.640  20.590  40.610  1.00  0.00           C
ATOM   2610  O   ALA A 260      44.310  20.330  41.760  1.00  0.00           O
ATOM   2611  N   VAL A 261      44.340  21.760  39.990  1.00  0.00           N
ATOM   2612  H   VAL A 261      44.420  21.790  38.990  1.00  0.00           H
ATOM   2613  CA  VAL A 261      43.690  22.880  40.770  1.00  0.00           C
ATOM   2614  CB  VAL A 261      43.360  23.930  39.730  1.00  0.00           C
ATOM   2615  CG1 VAL A 261      42.550  25.060  40.340  1.00  0.00           C
ATOM   2616  CG2 VAL A 261      44.580  24.620  39.200  1.00  0.00           C
ATOM   2617  C   VAL A 261      42.450  22.420  41.570  1.00  0.00           C
ATOM   2618  O   VAL A 261      42.170  22.880  42.710  1.00  0.00           O
ATOM   2619  N   LEU A 262      41.610  21.510  40.960  1.00  0.00           N
ATOM   2620  H   LEU A 262      41.720  21.360  39.980  1.00  0.00           H
ATOM   2621  CA  LEU A 262      40.370  20.950  41.540  1.00  0.00           C
ATOM   2622  CB  LEU A 262      39.570  20.420  40.380  1.00  0.00           C
ATOM   2623  CG  LEU A 262      39.020  21.520  39.480  1.00  0.00           C
ATOM   2624  CD1 LEU A 262      38.320  20.940  38.310  1.00  0.00           C
ATOM   2625  CD2 LEU A 262      38.180  22.430  40.330  1.00  0.00           C
ATOM   2626  C   LEU A 262      40.530  20.020  42.740  1.00  0.00           C
ATOM   2627  O   LEU A 262      39.830  20.280  43.740  1.00  0.00           O
ATOM   2628  N   ASP A 263      41.750  19.480  42.890  1.00  0.00           N
ATOM   2629  H   ASP A 263      42.320  19.310  42.090  1.00  0.00           H
ATOM   2630  CA  ASP A 263      42.240  18.810  44.110  1.00  0.00           C
ATOM   2631  CB  ASP A 263      43.500  18.070  43.780  1.00  0.00           C
ATOM   2632  CG  ASP A 263      43.680  17.310  42.460  1.00  0.00           C
ATOM   2633  OD1 ASP A 263      42.740  16.720  41.950  1.00  0.00           O
ATOM   2634  OD2 ASP A 263      44.900  17.100  42.070  1.00  0.00           O
ATOM   2635  C   ASP A 263      42.540  19.720  45.250  1.00  0.00           C
ATOM   2636  O   ASP A 263      42.070  19.580  46.380  1.00  0.00           O
ATOM   2637  N   MET A 264      43.190  20.880  44.910  1.00  0.00           N
ATOM   2638  H   MET A 264      43.860  20.770  44.170  1.00  0.00           H
ATOM   2639  CA  MET A 264      43.440  21.960  45.910  1.00  0.00           C
ATOM   2640  CB  MET A 264      44.660  22.940  45.530  1.00  0.00           C
ATOM   2641  CG  MET A 264      45.470  23.650  46.660  1.00  0.00           C
ATOM   2642  SD  MET A 264      46.740  22.870  47.620  1.00  0.00           S
ATOM   2643  CE  MET A 264      47.760  22.380  46.250  1.00  0.00           C
ATOM   2644  C   MET A 264      42.230  22.850  46.310  1.00  0.00           C
ATOM   2645  O   MET A 264      42.150  23.160  47.490  1.00  0.00           O
ATOM   2646  N   CYS A 265      41.280  22.970  45.440  1.00  0.00           N
ATOM   2647  H   CYS A 265      41.450  22.680  44.500  1.00  0.00           H
ATOM   2648  CA  CYS A 265      40.000  23.540  45.770  1.00  0.00           C
ATOM   2649  CB  CYS A 265      39.200  23.800  44.470  1.00  0.00           C
ATOM   2650  SG  CYS A 265      39.730  25.210  43.410  1.00  0.00           S
ATOM   2651  HG  CYS A 265      38.770  26.000  43.870  1.00  0.00           H
ATOM   2652  C   CYS A 265      39.260  22.650  46.840  1.00  0.00           C
ATOM   2653  O   CYS A 265      38.490  23.120  47.600  1.00  0.00           O
ATOM   2654  N   ALA A 266      39.160  21.370  46.610  1.00  0.00           N
ATOM   2655  H   ALA A 266      39.490  20.940  45.770  1.00  0.00           H
ATOM   2656  CA  ALA A 266      38.600  20.380  47.550  1.00  0.00           C
ATOM   2657  CB  ALA A 266      38.530  19.040  46.860  1.00  0.00           C
ATOM   2658  C   ALA A 266      39.350  20.390  48.890  1.00  0.00           C
ATOM   2659  O   ALA A 266      38.750  20.610  49.950  1.00  0.00           O
ATOM   2660  N   SER A 267      40.700  20.510  48.850  1.00  0.00           N
ATOM   2661  H   SER A 267      41.200  20.040  48.120  1.00  0.00           H
ATOM   2662  CA  SER A 267      41.520  20.760  50.100  1.00  0.00           C
ATOM   2663  CB  SER A 267      42.970  20.790  49.650  1.00  0.00           C
ATOM   2664  OG  SER A 267      43.760  21.020  50.840  1.00  0.00           O
ATOM   2665  HG  SER A 267      43.700  20.230  51.460  1.00  0.00           H
ATOM   2666  C   SER A 267      41.110  22.140  50.760  1.00  0.00           C
ATOM   2667  O   SER A 267      40.880  22.160  51.960  1.00  0.00           O
ATOM   2668  N   LEU A 268      40.850  23.200  50.010  1.00  0.00           N
ATOM   2669  H   LEU A 268      41.240  23.240  49.100  1.00  0.00           H
ATOM   2670  CA  LEU A 268      40.290  24.490  50.500  1.00  0.00           C
ATOM   2671  CB  LEU A 268      40.290  25.520  49.360  1.00  0.00           C
ATOM   2672  CG  LEU A 268      39.740  26.980  49.640  1.00  0.00           C
ATOM   2673  CD1 LEU A 268      40.210  27.440  51.060  1.00  0.00           C
ATOM   2674  CD2 LEU A 268      40.160  27.900  48.520  1.00  0.00           C
ATOM   2675  C   LEU A 268      38.920  24.210  51.040  1.00  0.00           C
ATOM   2676  O   LEU A 268      38.700  24.730  52.110  1.00  0.00           O
ATOM   2677  N   LYS A 269      38.020  23.540  50.350  1.00  0.00           N
ATOM   2678  H   LYS A 269      38.250  23.230  49.420  1.00  0.00           H
ATOM   2679  CA  LYS A 269      36.740  23.140  50.870  1.00  0.00           C
ATOM   2680  CB  LYS A 269      36.050  22.370  49.790  1.00  0.00           C
ATOM   2681  CG  LYS A 269      34.700  21.820  50.160  1.00  0.00           C
ATOM   2682  CD  LYS A 269      33.960  20.940  49.150  1.00  0.00           C
ATOM   2683  CE  LYS A 269      33.190  21.760  48.110  1.00  0.00           C
ATOM   2684  NZ  LYS A 269      32.160  20.930  47.480  1.00  0.00           N
ATOM   2685  HZ1 LYS A 269      31.710  20.340  48.140  1.00  0.00           H
ATOM   2686  HZ2 LYS A 269      31.400  21.500  47.160  1.00  0.00           H
ATOM   2687  HZ3 LYS A 269      32.470  20.420  46.680  1.00  0.00           H
ATOM   2688  C   LYS A 269      36.790  22.420  52.190  1.00  0.00           C
ATOM   2689  O   LYS A 269      36.210  22.890  53.190  1.00  0.00           O
ATOM   2690  N   GLU A 270      37.560  21.350  52.250  1.00  0.00           N
ATOM   2691  H   GLU A 270      37.980  21.080  51.390  1.00  0.00           H
ATOM   2692  CA  GLU A 270      37.810  20.590  53.520  1.00  0.00           C
ATOM   2693  CB  GLU A 270      38.690  19.350  53.290  1.00  0.00           C
ATOM   2694  CG  GLU A 270      37.870  18.370  52.380  1.00  0.00           C
ATOM   2695  CD  GLU A 270      38.690  17.070  52.240  1.00  0.00           C
ATOM   2696  OE1 GLU A 270      38.130  16.010  52.540  1.00  0.00           O
ATOM   2697  OE2 GLU A 270      39.780  17.130  51.640  1.00  0.00           O
ATOM   2698  C   GLU A 270      38.260  21.530  54.640  1.00  0.00           C
ATOM   2699  O   GLU A 270      37.760  21.440  55.740  1.00  0.00           O
ATOM   2700  N   LEU A 271      39.330  22.280  54.340  1.00  0.00           N
ATOM   2701  H   LEU A 271      39.790  22.210  53.450  1.00  0.00           H
ATOM   2702  CA  LEU A 271      39.780  23.300  55.310  1.00  0.00           C
ATOM   2703  CB  LEU A 271      41.110  24.000  54.780  1.00  0.00           C
ATOM   2704  CG  LEU A 271      42.370  23.180  54.840  1.00  0.00           C
ATOM   2705  CD1 LEU A 271      43.560  23.880  54.160  1.00  0.00           C
ATOM   2706  CD2 LEU A 271      42.850  22.950  56.320  1.00  0.00           C
ATOM   2707  C   LEU A 271      38.800  24.400  55.750  1.00  0.00           C
ATOM   2708  O   LEU A 271      38.760  24.680  56.970  1.00  0.00           O
ATOM   2709  N   LEU A 272      37.850  24.800  54.890  1.00  0.00           N
ATOM   2710  H   LEU A 272      37.990  24.740  53.900  1.00  0.00           H
ATOM   2711  CA  LEU A 272      36.710  25.620  55.310  1.00  0.00           C
ATOM   2712  CB  LEU A 272      36.100  26.310  54.100  1.00  0.00           C
ATOM   2713  CG  LEU A 272      36.810  27.610  53.760  1.00  0.00           C
ATOM   2714  CD1 LEU A 272      36.180  28.250  52.600  1.00  0.00           C
ATOM   2715  CD2 LEU A 272      36.940  28.520  55.000  1.00  0.00           C
ATOM   2716  C   LEU A 272      35.630  24.870  56.140  1.00  0.00           C
ATOM   2717  O   LEU A 272      35.650  25.140  57.330  1.00  0.00           O
ATOM   2718  N   GLN A 273      35.220  23.670  55.700  1.00  0.00           N
ATOM   2719  H   GLN A 273      35.740  23.140  55.030  1.00  0.00           H
ATOM   2720  CA  GLN A 273      34.320  22.810  56.480  1.00  0.00           C
ATOM   2721  CB  GLN A 273      34.000  21.580  55.560  1.00  0.00           C
ATOM   2722  CG  GLN A 273      33.250  22.050  54.340  1.00  0.00           C
ATOM   2723  CD  GLN A 273      32.750  20.980  53.380  1.00  0.00           C
ATOM   2724  OE1 GLN A 273      31.910  21.170  52.540  1.00  0.00           O
ATOM   2725  NE2 GLN A 273      33.280  19.820  53.430  1.00  0.00           N
ATOM   2726 1HE2 GLN A 273      33.930  19.640  54.170  1.00  0.00           H
ATOM   2727 2HE2 GLN A 273      33.220  19.300  52.580  1.00  0.00           H
ATOM   2728  C   GLN A 273      34.690  22.390  57.900  1.00  0.00           C
ATOM   2729  O   GLN A 273      33.960  22.530  58.870  1.00  0.00           O
ATOM   2730  N   ASN A 274      35.960  21.950  58.020  1.00  0.00           N
ATOM   2731  H   ASN A 274      36.470  21.860  57.170  1.00  0.00           H
ATOM   2732  CA  ASN A 274      36.630  21.430  59.230  1.00  0.00           C
ATOM   2733  CB  ASN A 274      37.610  20.310  58.910  1.00  0.00           C
ATOM   2734  CG  ASN A 274      37.050  19.030  58.200  1.00  0.00           C
ATOM   2735  OD1 ASN A 274      37.170  18.880  56.980  1.00  0.00           O
ATOM   2736  ND2 ASN A 274      36.620  17.980  58.950  1.00  0.00           N
ATOM   2737 1HD2 ASN A 274      36.600  18.020  59.950  1.00  0.00           H
ATOM   2738 2HD2 ASN A 274      36.330  17.140  58.480  1.00  0.00           H
ATOM   2739  C   ASN A 274      37.230  22.500  60.090  1.00  0.00           C
ATOM   2740  O   ASN A 274      37.090  22.410  61.340  1.00  0.00           O
ATOM   2741  N   GLY A 275      38.120  23.250  59.460  1.00  0.00           N
ATOM   2742  H   GLY A 275      38.210  23.280  58.460  1.00  0.00           H
ATOM   2743  CA  GLY A 275      39.020  24.160  60.110  1.00  0.00           C
ATOM   2744  C   GLY A 275      40.470  23.730  59.920  1.00  0.00           C
ATOM   2745  O   GLY A 275      40.680  22.870  59.060  1.00  0.00           O
ATOM   2746  N   MET A 276      41.380  24.350  60.650  1.00  0.00           N
ATOM   2747  H   MET A 276      41.210  25.240  61.050  1.00  0.00           H
ATOM   2748  CA  MET A 276      42.730  23.800  60.570  1.00  0.00           C
ATOM   2749  CB  MET A 276      43.810  24.860  60.550  1.00  0.00           C
ATOM   2750  CG  MET A 276      43.970  25.590  59.220  1.00  0.00           C
ATOM   2751  SD  MET A 276      45.450  26.690  59.400  1.00  0.00           S
ATOM   2752  CE  MET A 276      45.200  28.060  58.280  1.00  0.00           C
ATOM   2753  C   MET A 276      43.150  22.550  61.400  1.00  0.00           C
ATOM   2754  O   MET A 276      44.310  22.400  61.830  1.00  0.00           O
ATOM   2755  N   ASN A 277      42.320  21.520  61.310  1.00  0.00           N
ATOM   2756  H   ASN A 277      41.660  21.310  60.580  1.00  0.00           H
ATOM   2757  CA  ASN A 277      42.520  20.320  62.130  1.00  0.00           C
ATOM   2758  CB  ASN A 277      42.870  19.160  61.140  1.00  0.00           C
ATOM   2759  CG  ASN A 277      41.840  19.050  60.070  1.00  0.00           C
ATOM   2760  OD1 ASN A 277      40.710  19.420  60.270  1.00  0.00           O
ATOM   2761  ND2 ASN A 277      42.140  18.610  58.870  1.00  0.00           N
ATOM   2762 1HD2 ASN A 277      43.070  18.300  58.640  1.00  0.00           H
ATOM   2763 2HD2 ASN A 277      41.480  18.820  58.150  1.00  0.00           H
ATOM   2764  C   ASN A 277      43.410  20.370  63.420  1.00  0.00           C
ATOM   2765  O   ASN A 277      44.310  19.560  63.560  1.00  0.00           O
ATOM   2766  N   GLY A 278      43.240  21.340  64.330  1.00  0.00           N
ATOM   2767  H   GLY A 278      42.440  21.920  64.450  1.00  0.00           H
ATOM   2768  CA  GLY A 278      44.110  21.550  65.510  1.00  0.00           C
ATOM   2769  C   GLY A 278      45.550  22.080  65.340  1.00  0.00           C
ATOM   2770  O   GLY A 278      46.160  22.480  66.330  1.00  0.00           O
ATOM   2771  N   ARG A 279      45.860  22.330  64.090  1.00  0.00           N
ATOM   2772  H   ARG A 279      45.160  22.270  63.380  1.00  0.00           H
ATOM   2773  CA  ARG A 279      47.150  22.740  63.570  1.00  0.00           C
ATOM   2774  CB  ARG A 279      47.590  21.620  62.600  1.00  0.00           C
ATOM   2775  CG  ARG A 279      47.870  20.260  63.320  1.00  0.00           C
ATOM   2776  CD  ARG A 279      47.890  19.120  62.330  1.00  0.00           C
ATOM   2777  NE  ARG A 279      46.520  18.670  62.000  1.00  0.00           N
ATOM   2778  HE  ARG A 279      45.800  19.210  62.410  1.00  0.00           H
ATOM   2779  CZ  ARG A 279      46.280  17.650  61.120  1.00  0.00           C
ATOM   2780  NH1 ARG A 279      47.300  17.110  60.440  1.00  0.00           N
ATOM   2781 1HH1 ARG A 279      48.230  17.420  60.630  1.00  0.00           H
ATOM   2782 2HH1 ARG A 279      47.180  16.290  59.880  1.00  0.00           H
ATOM   2783  NH2 ARG A 279      45.280  16.830  61.320  1.00  0.00           N
ATOM   2784 1HH2 ARG A 279      44.670  16.840  62.120  1.00  0.00           H
ATOM   2785 2HH2 ARG A 279      45.210  16.030  60.720  1.00  0.00           H
ATOM   2786  C   ARG A 279      47.160  24.080  62.760  1.00  0.00           C
ATOM   2787  O   ARG A 279      46.190  24.850  62.770  1.00  0.00           O
ATOM   2788  N   THR A 280      48.450  24.570  62.490  1.00  0.00           N
ATOM   2789  H   THR A 280      49.180  24.420  63.160  1.00  0.00           H
ATOM   2790  CA  THR A 280      48.660  25.730  61.520  1.00  0.00           C
ATOM   2791  CB  THR A 280      49.350  26.890  62.230  1.00  0.00           C
ATOM   2792  OG1 THR A 280      50.600  26.490  62.780  1.00  0.00           O
ATOM   2793  HG1 THR A 280      50.910  27.150  63.460  1.00  0.00           H
ATOM   2794  CG2 THR A 280      48.440  27.460  63.300  1.00  0.00           C
ATOM   2795  C   THR A 280      49.370  25.490  60.170  1.00  0.00           C
ATOM   2796  O   THR A 280      50.120  24.520  59.870  1.00  0.00           O
ATOM   2797  N   ILE A 281      49.170  26.460  59.300  1.00  0.00           N
ATOM   2798  H   ILE A 281      48.620  27.280  59.470  1.00  0.00           H
ATOM   2799  CA  ILE A 281      49.760  26.510  57.970  1.00  0.00           C
ATOM   2800  CB  ILE A 281      48.740  26.480  56.780  1.00  0.00           C
ATOM   2801  CG1 ILE A 281      47.880  25.240  56.680  1.00  0.00           C
ATOM   2802  CG2 ILE A 281      49.290  26.790  55.420  1.00  0.00           C
ATOM   2803  CD  ILE A 281      46.630  25.490  55.970  1.00  0.00           C
ATOM   2804  C   ILE A 281      50.680  27.750  57.890  1.00  0.00           C
ATOM   2805  O   ILE A 281      50.300  28.790  58.360  1.00  0.00           O
ATOM   2806  N   LEU A 282      51.960  27.620  57.510  1.00  0.00           N
ATOM   2807  H   LEU A 282      52.260  26.810  57.010  1.00  0.00           H
ATOM   2808  CA  LEU A 282      52.980  28.730  57.470  1.00  0.00           C
ATOM   2809  CB  LEU A 282      52.690  29.630  56.280  1.00  0.00           C
ATOM   2810  CG  LEU A 282      53.020  29.030  54.940  1.00  0.00           C
ATOM   2811  CD1 LEU A 282      52.570  29.930  53.770  1.00  0.00           C
ATOM   2812  CD2 LEU A 282      54.460  28.790  54.770  1.00  0.00           C
ATOM   2813  C   LEU A 282      53.170  29.500  58.760  1.00  0.00           C
ATOM   2814  O   LEU A 282      53.600  30.680  58.810  1.00  0.00           O
ATOM   2815  N   GLY A 283      52.890  28.870  59.900  1.00  0.00           N
ATOM   2816  H   GLY A 283      52.860  27.870  59.970  1.00  0.00           H
ATOM   2817  CA  GLY A 283      52.840  29.570  61.140  1.00  0.00           C
ATOM   2818  C   GLY A 283      51.580  30.360  61.490  1.00  0.00           C
ATOM   2819  O   GLY A 283      51.490  30.950  62.550  1.00  0.00           O
ATOM   2820  N   SER A 284      50.590  30.410  60.540  1.00  0.00           N
ATOM   2821  H   SER A 284      50.500  29.720  59.830  1.00  0.00           H
ATOM   2822  CA  SER A 284      49.300  31.160  60.730  1.00  0.00           C
ATOM   2823  CB  SER A 284      49.160  32.000  59.440  1.00  0.00           C
ATOM   2824  OG  SER A 284      47.860  32.600  59.270  1.00  0.00           O
ATOM   2825  HG  SER A 284      47.510  32.430  58.340  1.00  0.00           H
ATOM   2826  C   SER A 284      48.140  30.210  60.910  1.00  0.00           C
ATOM   2827  O   SER A 284      48.180  29.130  60.300  1.00  0.00           O
ATOM   2828  N   ALA A 285      47.220  30.680  61.710  1.00  0.00           N
ATOM   2829  H   ALA A 285      47.280  31.440  62.350  1.00  0.00           H
ATOM   2830  CA  ALA A 285      45.910  29.980  61.820  1.00  0.00           C
ATOM   2831  CB  ALA A 285      45.400  30.040  63.240  1.00  0.00           C
ATOM   2832  C   ALA A 285      44.830  30.530  60.920  1.00  0.00           C
ATOM   2833  O   ALA A 285      43.670  30.090  61.010  1.00  0.00           O
ATOM   2834  N   LEU A 286      45.060  31.690  60.310  1.00  0.00           N
ATOM   2835  H   LEU A 286      45.990  32.060  60.290  1.00  0.00           H
ATOM   2836  CA  LEU A 286      44.120  32.420  59.440  1.00  0.00           C
ATOM   2837  CB  LEU A 286      44.330  33.920  59.670  1.00  0.00           C
ATOM   2838  CG  LEU A 286      43.490  34.850  58.800  1.00  0.00           C
ATOM   2839  CD1 LEU A 286      42.060  34.880  59.340  1.00  0.00           C
ATOM   2840  CD2 LEU A 286      43.990  36.330  58.680  1.00  0.00           C
ATOM   2841  C   LEU A 286      44.400  31.990  57.950  1.00  0.00           C
ATOM   2842  O   LEU A 286      45.580  31.750  57.660  1.00  0.00           O
ATOM   2843  N   LEU A 287      43.340  31.750  57.220  1.00  0.00           N
ATOM   2844  H   LEU A 287      42.530  31.520  57.760  1.00  0.00           H
ATOM   2845  CA  LEU A 287      43.380  31.540  55.780  1.00  0.00           C
ATOM   2846  CB  LEU A 287      42.170  30.830  55.240  1.00  0.00           C
ATOM   2847  CG  LEU A 287      41.960  29.560  56.010  1.00  0.00           C
ATOM   2848  CD1 LEU A 287      40.630  28.950  55.760  1.00  0.00           C
ATOM   2849  CD2 LEU A 287      43.130  28.640  55.760  1.00  0.00           C
ATOM   2850  C   LEU A 287      43.580  32.810  55.000  1.00  0.00           C
ATOM   2851  O   LEU A 287      42.780  33.720  54.800  1.00  0.00           O
ATOM   2852  N   GLU A 288      44.930  32.990  54.820  1.00  0.00           N
ATOM   2853  H   GLU A 288      45.520  32.190  54.870  1.00  0.00           H
ATOM   2854  CA  GLU A 288      45.570  34.260  54.530  1.00  0.00           C
ATOM   2855  CB  GLU A 288      46.990  34.230  55.120  1.00  0.00           C
ATOM   2856  CG  GLU A 288      47.970  35.330  54.720  1.00  0.00           C
ATOM   2857  CD  GLU A 288      47.560  36.720  55.240  1.00  0.00           C
ATOM   2858  OE1 GLU A 288      47.840  37.050  56.390  1.00  0.00           O
ATOM   2859  OE2 GLU A 288      46.910  37.430  54.480  1.00  0.00           O
ATOM   2860  C   GLU A 288      45.490  34.650  53.040  1.00  0.00           C
ATOM   2861  O   GLU A 288      45.970  33.920  52.150  1.00  0.00           O
ATOM   2862  N   ASP A 289      44.790  35.700  52.600  1.00  0.00           N
ATOM   2863  H   ASP A 289      44.140  36.170  53.210  1.00  0.00           H
ATOM   2864  CA  ASP A 289      44.640  36.050  51.160  1.00  0.00           C
ATOM   2865  CB  ASP A 289      43.140  36.230  50.900  1.00  0.00           C
ATOM   2866  CG  ASP A 289      42.360  37.300  51.600  1.00  0.00           C
ATOM   2867  OD1 ASP A 289      42.760  37.750  52.650  1.00  0.00           O
ATOM   2868  OD2 ASP A 289      41.220  37.660  51.160  1.00  0.00           O
ATOM   2869  C   ASP A 289      45.520  37.240  50.740  1.00  0.00           C
ATOM   2870  O   ASP A 289      44.990  37.940  49.920  1.00  0.00           O
ATOM   2871  N   GLU A 290      46.610  37.640  51.410  1.00  0.00           N
ATOM   2872  H   GLU A 290      46.830  37.290  52.320  1.00  0.00           H
ATOM   2873  CA  GLU A 290      47.490  38.670  50.890  1.00  0.00           C
ATOM   2874  CB  GLU A 290      47.830  39.580  52.100  1.00  0.00           C
ATOM   2875  CG  GLU A 290      46.600  40.380  52.550  1.00  0.00           C
ATOM   2876  CD  GLU A 290      46.650  41.580  53.480  1.00  0.00           C
ATOM   2877  OE1 GLU A 290      47.720  41.900  54.040  1.00  0.00           O
ATOM   2878  OE2 GLU A 290      45.740  42.380  53.420  1.00  0.00           O
ATOM   2879  C   GLU A 290      48.660  38.390  49.990  1.00  0.00           C
ATOM   2880  O   GLU A 290      49.630  39.160  50.070  1.00  0.00           O
ATOM   2881  N   PHE A 291      48.680  37.210  49.340  1.00  0.00           N
ATOM   2882  H   PHE A 291      48.050  36.460  49.530  1.00  0.00           H
ATOM   2883  CA  PHE A 291      49.760  36.660  48.460  1.00  0.00           C
ATOM   2884  CB  PHE A 291      50.570  35.500  49.060  1.00  0.00           C
ATOM   2885  CG  PHE A 291      51.190  35.800  50.440  1.00  0.00           C
ATOM   2886  CD1 PHE A 291      52.440  36.350  50.390  1.00  0.00           C
ATOM   2887  HD1 PHE A 291      52.890  36.700  49.460  1.00  0.00           H
ATOM   2888  CD2 PHE A 291      50.610  35.420  51.630  1.00  0.00           C
ATOM   2889  HD2 PHE A 291      49.710  34.810  51.670  1.00  0.00           H
ATOM   2890  CE1 PHE A 291      53.110  36.380  51.580  1.00  0.00           C
ATOM   2891  HE1 PHE A 291      54.060  36.900  51.480  1.00  0.00           H
ATOM   2892  CE2 PHE A 291      51.180  35.510  52.890  1.00  0.00           C
ATOM   2893  HE2 PHE A 291      50.600  35.370  53.800  1.00  0.00           H
ATOM   2894  CZ  PHE A 291      52.460  36.040  52.760  1.00  0.00           C
ATOM   2895  HZ  PHE A 291      52.970  36.390  53.660  1.00  0.00           H
ATOM   2896  C   PHE A 291      49.060  36.110  47.210  1.00  0.00           C
ATOM   2897  O   PHE A 291      48.580  34.980  47.190  1.00  0.00           O
ATOM   2898  N   THR A 292      49.420  36.810  46.200  1.00  0.00           N
ATOM   2899  H   THR A 292      50.080  37.570  46.270  1.00  0.00           H
ATOM   2900  CA  THR A 292      48.940  36.460  44.850  1.00  0.00           C
ATOM   2901  CB  THR A 292      48.970  37.620  43.850  1.00  0.00           C
ATOM   2902  OG1 THR A 292      50.180  38.230  43.690  1.00  0.00           O
ATOM   2903  HG1 THR A 292      50.400  38.960  44.340  1.00  0.00           H
ATOM   2904  CG2 THR A 292      47.820  38.600  44.030  1.00  0.00           C
ATOM   2905  C   THR A 292      49.800  35.330  44.200  1.00  0.00           C
ATOM   2906  O   THR A 292      50.980  35.180  44.510  1.00  0.00           O
ATOM   2907  N   PRO A 293      49.290  34.500  43.200  1.00  0.00           N
ATOM   2908  CA  PRO A 293      50.100  33.530  42.460  1.00  0.00           C
ATOM   2909  CB  PRO A 293      49.130  33.020  41.430  1.00  0.00           C
ATOM   2910  CG  PRO A 293      47.910  32.900  42.250  1.00  0.00           C
ATOM   2911  CD  PRO A 293      47.850  34.190  43.010  1.00  0.00           C
ATOM   2912  C   PRO A 293      51.470  34.080  41.890  1.00  0.00           C
ATOM   2913  O   PRO A 293      52.480  33.450  42.240  1.00  0.00           O
ATOM   2914  N   PHE A 294      51.420  35.330  41.420  1.00  0.00           N
ATOM   2915  H   PHE A 294      50.530  35.750  41.250  1.00  0.00           H
ATOM   2916  CA  PHE A 294      52.590  36.280  41.080  1.00  0.00           C
ATOM   2917  CB  PHE A 294      51.960  37.640  40.730  1.00  0.00           C
ATOM   2918  CG  PHE A 294      52.930  38.880  40.740  1.00  0.00           C
ATOM   2919  CD1 PHE A 294      53.560  39.190  39.590  1.00  0.00           C
ATOM   2920  HD1 PHE A 294      53.570  38.530  38.730  1.00  0.00           H
ATOM   2921  CD2 PHE A 294      52.930  39.790  41.820  1.00  0.00           C
ATOM   2922  HD2 PHE A 294      52.190  39.690  42.610  1.00  0.00           H
ATOM   2923  CE1 PHE A 294      54.130  40.470  39.420  1.00  0.00           C
ATOM   2924  HE1 PHE A 294      54.470  40.820  38.450  1.00  0.00           H
ATOM   2925  CE2 PHE A 294      53.560  40.990  41.700  1.00  0.00           C
ATOM   2926  HE2 PHE A 294      53.430  41.630  42.570  1.00  0.00           H
ATOM   2927  CZ  PHE A 294      54.120  41.360  40.460  1.00  0.00           C
ATOM   2928  HZ  PHE A 294      54.650  42.310  40.400  1.00  0.00           H
ATOM   2929  C   PHE A 294      53.730  36.290  42.100  1.00  0.00           C
ATOM   2930  O   PHE A 294      54.860  36.010  41.720  1.00  0.00           O
ATOM   2931  N   ASP A 295      53.340  36.610  43.300  1.00  0.00           N
ATOM   2932  H   ASP A 295      52.400  36.930  43.380  1.00  0.00           H
ATOM   2933  CA  ASP A 295      54.160  36.700  44.500  1.00  0.00           C
ATOM   2934  CB  ASP A 295      53.370  37.260  45.710  1.00  0.00           C
ATOM   2935  CG  ASP A 295      52.730  38.660  45.630  1.00  0.00           C
ATOM   2936  OD1 ASP A 295      53.120  39.500  44.870  1.00  0.00           O
ATOM   2937  OD2 ASP A 295      51.660  38.810  46.270  1.00  0.00           O
ATOM   2938  C   ASP A 295      54.750  35.390  44.950  1.00  0.00           C
ATOM   2939  O   ASP A 295      55.950  35.340  45.160  1.00  0.00           O
ATOM   2940  N   VAL A 296      53.860  34.380  44.960  1.00  0.00           N
ATOM   2941  H   VAL A 296      52.980  34.530  44.510  1.00  0.00           H
ATOM   2942  CA  VAL A 296      54.090  32.990  45.380  1.00  0.00           C
ATOM   2943  CB  VAL A 296      52.760  32.270  45.590  1.00  0.00           C
ATOM   2944  CG1 VAL A 296      52.950  30.800  45.960  1.00  0.00           C
ATOM   2945  CG2 VAL A 296      51.940  32.970  46.640  1.00  0.00           C
ATOM   2946  C   VAL A 296      55.140  32.340  44.500  1.00  0.00           C
ATOM   2947  O   VAL A 296      56.300  32.380  44.970  1.00  0.00           O
ATOM   2948  N   VAL A 297      54.830  32.290  43.210  1.00  0.00           N
ATOM   2949  H   VAL A 297      53.900  32.490  42.910  1.00  0.00           H
ATOM   2950  CA  VAL A 297      55.790  32.000  42.210  1.00  0.00           C
ATOM   2951  CB  VAL A 297      55.360  32.200  40.700  1.00  0.00           C
ATOM   2952  CG1 VAL A 297      56.510  31.830  39.730  1.00  0.00           C
ATOM   2953  CG2 VAL A 297      54.140  31.360  40.300  1.00  0.00           C
ATOM   2954  C   VAL A 297      57.190  32.650  42.440  1.00  0.00           C
ATOM   2955  O   VAL A 297      58.120  31.870  42.690  1.00  0.00           O
ATOM   2956  N   ARG A 298      57.230  33.920  42.640  1.00  0.00           N
ATOM   2957  H   ARG A 298      56.370  34.420  42.740  1.00  0.00           H
ATOM   2958  CA  ARG A 298      58.500  34.690  42.880  1.00  0.00           C
ATOM   2959  CB  ARG A 298      58.100  36.210  42.670  1.00  0.00           C
ATOM   2960  CG  ARG A 298      59.260  37.060  43.200  1.00  0.00           C
ATOM   2961  CD  ARG A 298      58.950  38.560  43.020  1.00  0.00           C
ATOM   2962  NE  ARG A 298      57.670  38.890  43.580  1.00  0.00           N
ATOM   2963  HE  ARG A 298      56.910  38.640  42.980  1.00  0.00           H
ATOM   2964  CZ  ARG A 298      57.420  39.670  44.650  1.00  0.00           C
ATOM   2965  NH1 ARG A 298      58.360  40.320  45.410  1.00  0.00           N
ATOM   2966 1HH1 ARG A 298      59.320  40.150  45.230  1.00  0.00           H
ATOM   2967 2HH1 ARG A 298      58.040  40.960  46.100  1.00  0.00           H
ATOM   2968  NH2 ARG A 298      56.210  39.680  45.100  1.00  0.00           N
ATOM   2969 1HH2 ARG A 298      55.390  39.290  44.680  1.00  0.00           H
ATOM   2970 2HH2 ARG A 298      56.060  40.310  45.860  1.00  0.00           H
ATOM   2971  C   ARG A 298      59.300  34.220  44.090  1.00  0.00           C
ATOM   2972  O   ARG A 298      60.480  33.950  43.890  1.00  0.00           O
ATOM   2973  N   GLN A 299      58.630  33.820  45.140  1.00  0.00           N
ATOM   2974  H   GLN A 299      57.640  33.780  45.010  1.00  0.00           H
ATOM   2975  CA  GLN A 299      59.280  33.160  46.340  1.00  0.00           C
ATOM   2976  CB  GLN A 299      58.400  33.320  47.540  1.00  0.00           C
ATOM   2977  CG  GLN A 299      58.350  34.820  47.970  1.00  0.00           C
ATOM   2978  CD  GLN A 299      57.810  35.090  49.390  1.00  0.00           C
ATOM   2979  OE1 GLN A 299      58.220  34.530  50.390  1.00  0.00           O
ATOM   2980  NE2 GLN A 299      56.810  35.920  49.470  1.00  0.00           N
ATOM   2981 1HE2 GLN A 299      56.470  36.430  48.690  1.00  0.00           H
ATOM   2982 2HE2 GLN A 299      56.530  36.180  50.400  1.00  0.00           H
ATOM   2983  C   GLN A 299      59.510  31.640  46.120  1.00  0.00           C
ATOM   2984  O   GLN A 299      60.500  31.010  46.510  1.00  0.00           O
ATOM   2985  N   CYS A 300      58.610  31.050  45.360  1.00  0.00           N
ATOM   2986  H   CYS A 300      58.000  31.610  44.790  1.00  0.00           H
ATOM   2987  CA  CYS A 300      58.440  29.570  45.290  1.00  0.00           C
ATOM   2988  CB  CYS A 300      57.000  29.060  45.240  1.00  0.00           C
ATOM   2989  SG  CYS A 300      56.050  29.440  46.770  1.00  0.00           S
ATOM   2990  HG  CYS A 300      55.500  28.230  46.810  1.00  0.00           H
ATOM   2991  C   CYS A 300      59.150  28.670  44.250  1.00  0.00           C
ATOM   2992  O   CYS A 300      59.350  27.450  44.530  1.00  0.00           O
ATOM   2993  N   SER A 301      59.430  29.280  43.070  1.00  0.00           N
ATOM   2994  H   SER A 301      59.210  30.260  43.000  1.00  0.00           H
ATOM   2995  CA  SER A 301      60.170  28.800  41.860  1.00  0.00           C
ATOM   2996  CB  SER A 301      60.670  30.060  41.140  1.00  0.00           C
ATOM   2997  OG  SER A 301      61.660  30.710  41.910  1.00  0.00           O
ATOM   2998  HG  SER A 301      61.660  31.670  41.620  1.00  0.00           H
ATOM   2999  C   SER A 301      61.160  27.680  42.000  1.00  0.00           C
ATOM   3000  O   SER A 301      61.080  26.690  41.350  1.00  0.00           O
ATOM   3001  N   GLY A 302      62.040  27.750  42.970  1.00  0.00           N
ATOM   3002  H   GLY A 302      62.170  28.580  43.520  1.00  0.00           H
ATOM   3003  CA  GLY A 302      63.080  26.700  43.050  1.00  0.00           C
ATOM   3004  C   GLY A 302      62.960  25.570  44.070  1.00  0.00           C
ATOM   3005  O   GLY A 302      63.920  24.810  44.330  1.00  0.00           O
ATOM   3006  N   VAL A 303      61.850  25.650  44.830  1.00  0.00           N
ATOM   3007  H   VAL A 303      61.120  26.330  44.720  1.00  0.00           H
ATOM   3008  CA  VAL A 303      61.590  24.660  45.890  1.00  0.00           C
ATOM   3009  CB  VAL A 303      61.660  25.280  47.300  1.00  0.00           C
ATOM   3010  CG1 VAL A 303      63.160  25.570  47.480  1.00  0.00           C
ATOM   3011  CG2 VAL A 303      60.830  26.570  47.480  1.00  0.00           C
ATOM   3012  C   VAL A 303      60.450  23.720  45.730  1.00  0.00           C
ATOM   3013  O   VAL A 303      59.560  23.930  44.880  1.00  0.00           O
ATOM   3014  N   THR A 304      60.690  22.470  46.160  1.00  0.00           N
ATOM   3015  H   THR A 304      61.450  22.080  46.670  1.00  0.00           H
ATOM   3016  CA  THR A 304      59.560  21.540  46.050  1.00  0.00           C
ATOM   3017  CB  THR A 304      59.830  20.450  44.910  1.00  0.00           C
ATOM   3018  OG1 THR A 304      58.700  19.490  44.860  1.00  0.00           O
ATOM   3019  HG1 THR A 304      58.930  18.520  44.890  1.00  0.00           H
ATOM   3020  CG2 THR A 304      61.100  19.640  45.080  1.00  0.00           C
ATOM   3021  C   THR A 304      58.970  20.780  47.310  1.00  0.00           C
ATOM   3022  O   THR A 304      57.790  20.780  47.570  1.00  0.00           O
ATOM   3023  N   PHE A 305      59.810  20.360  48.250  1.00  0.00           N
ATOM   3024  H   PHE A 305      60.610  20.970  48.240  1.00  0.00           H
ATOM   3025  CA  PHE A 305      59.530  19.550  49.440  1.00  0.00           C
ATOM   3026  CB  PHE A 305      59.460  20.490  50.740  1.00  0.00           C
ATOM   3027  CG  PHE A 305      60.740  21.120  51.070  1.00  0.00           C
ATOM   3028  CD1 PHE A 305      61.270  22.210  50.470  1.00  0.00           C
ATOM   3029  HD1 PHE A 305      60.810  22.720  49.620  1.00  0.00           H
ATOM   3030  CD2 PHE A 305      61.500  20.480  52.060  1.00  0.00           C
ATOM   3031  HD2 PHE A 305      61.100  19.610  52.580  1.00  0.00           H
ATOM   3032  CE1 PHE A 305      62.490  22.720  50.760  1.00  0.00           C
ATOM   3033  HE1 PHE A 305      62.640  23.770  50.490  1.00  0.00           H
ATOM   3034  CE2 PHE A 305      62.760  20.980  52.420  1.00  0.00           C
ATOM   3035  HE2 PHE A 305      63.410  20.530  53.180  1.00  0.00           H
ATOM   3036  CZ  PHE A 305      63.250  22.090  51.780  1.00  0.00           C
ATOM   3037  HZ  PHE A 305      64.330  22.130  51.640  1.00  0.00           H
ATOM   3038  C   PHE A 305      58.270  18.600  49.320  1.00  0.00           C
ATOM   3039  O   PHE A 305      57.170  18.910  49.820  1.00  0.00           O
ATOM   3040  N   GLN A 306      58.390  17.480  48.640  1.00  0.00           N
ATOM   3041  H   GLN A 306      59.250  17.020  48.410  1.00  0.00           H
ATOM   3042  CA  GLN A 306      57.230  16.640  48.400  1.00  0.00           C
ATOM   3043  CB  GLN A 306      57.040  16.270  46.940  1.00  0.00           C
ATOM   3044  CG  GLN A 306      58.180  15.450  46.300  1.00  0.00           C
ATOM   3045  CD  GLN A 306      59.440  16.170  45.900  1.00  0.00           C
ATOM   3046  OE1 GLN A 306      59.470  17.000  45.010  1.00  0.00           O
ATOM   3047  NE2 GLN A 306      60.580  15.620  46.200  1.00  0.00           N
ATOM   3048 1HE2 GLN A 306      60.640  14.710  46.610  1.00  0.00           H
ATOM   3049 2HE2 GLN A 306      61.260  16.290  46.490  1.00  0.00           H
ATOM   3050  C   GLN A 306      57.260  15.380  49.270  1.00  0.00           C
ATOM   3051  O1  GLN A 306      58.370  14.750  49.420  1.00  0.00           O
ATOM   3052  O2  GLN A 306      56.200  14.870  49.530  1.00  0.00           O
ATOM   3053  C42 UNK B 307      35.850  61.640  43.080  1.00  0.00           C
ATOM   3054  N2  UNK B 307      35.330  62.810  42.460  1.00  0.00           N
ATOM   3055  H22 UNK B 307      35.050  62.760  41.510  1.00  0.00           H
ATOM   3056  C41 UNK B 307      35.250  64.020  43.050  1.00  0.00           C
ATOM   3057  N3  UNK B 307      35.200  65.010  42.130  1.00  0.00           N
ATOM   3058  H33 UNK B 307      35.660  64.840  41.260  1.00  0.00           H
ATOM   3059  H32 UNK B 307      35.100  65.950  42.440  1.00  0.00           H
ATOM   3060  N1  UNK B 307      35.650  64.160  44.330  1.00  0.00           N
ATOM   3061  H9F UNK B 307      36.080  63.320  44.670  1.00  0.00           H
ATOM   3062  C22 UNK B 307      35.590  65.180  45.220  1.00  0.00           C
ATOM   3063  C26 UNK B 307      35.950  64.910  46.590  1.00  0.00           C
ATOM   3064  H26 UNK B 307      36.470  63.980  46.830  1.00  0.00           H
ATOM   3065  C21 UNK B 307      35.310  66.510  44.840  1.00  0.00           C
ATOM   3066  H21 UNK B 307      35.490  66.840  43.820  1.00  0.00           H
ATOM   3067  C24 UNK B 307      35.300  67.520  45.810  1.00  0.00           C
ATOM   3068  H24 UNK B 307      34.830  68.470  45.520  1.00  0.00           H
ATOM   3069  C23 UNK B 307      35.650  67.180  47.120  1.00  0.00           C
ATOM   3070  H23 UNK B 307      35.470  67.930  47.900  1.00  0.00           H
ATOM   3071  C25 UNK B 307      36.000  65.900  47.500  1.00  0.00           C
ATOM   3072  C20 UNK B 307      36.220  65.610  49.030  1.00  0.00           C
ATOM   3073  C17 UNK B 307      37.630  65.350  49.580  1.00  0.00           C
ATOM   3074  C16 UNK B 307      37.850  65.680  51.020  1.00  0.00           C
ATOM   3075  C15 UNK B 307      39.190  65.170  51.470  1.00  0.00           C
ATOM   3076  C14 UNK B 307      39.330  65.340  52.980  1.00  0.00           C
ATOM   3077  C37 UNK B 307      40.750  65.300  53.250  1.00  0.00           C
ATOM   3078  C39 UNK B 307      41.310  64.200  53.940  1.00  0.00           C
ATOM   3079  C40 UNK B 307      40.520  63.150  54.420  1.00  0.00           C
ATOM   3080  O6  UNK B 307      41.060  62.190  55.280  1.00  0.00           O
ATOM   3081  H6  UNK B 307      40.310  61.650  55.660  1.00  0.00           H
ATOM   3082  C38 UNK B 307      39.110  63.220  54.290  1.00  0.00           C
ATOM   3083  C13 UNK B 307      38.450  64.320  53.740  1.00  0.00           C
ATOM   3084  C12 UNK B 307      37.790  65.120  54.880  1.00  0.00           C
ATOM   3085  C11 UNK B 307      36.460  64.650  55.500  1.00  0.00           C
ATOM   3086  O1  UNK B 307      35.340  64.790  54.560  1.00  0.00           O
ATOM   3087  H9E UNK B 307      35.420  65.650  54.050  1.00  0.00           H
ATOM   3088  C10 UNK B 307      36.180  65.330  56.840  1.00  0.00           C
ATOM   3089  C9  UNK B 307      35.240  64.530  57.710  1.00  0.00           C
ATOM   3090  O2  UNK B 307      34.030  64.400  57.660  1.00  0.00           O
ATOM   3091  C8  UNK B 307      36.090  63.960  58.830  1.00  0.00           C
ATOM   3092  C7  UNK B 307      35.520  64.280  60.200  1.00  0.00           C
ATOM   3093  C4  UNK B 307      35.670  65.720  60.570  1.00  0.00           C
ATOM   3094  C5  UNK B 307      36.840  66.130  61.310  1.00  0.00           C
ATOM   3095  H51 UNK B 307      37.710  65.500  61.510  1.00  0.00           H
ATOM   3096  C3  UNK B 307      34.640  66.670  60.290  1.00  0.00           C
ATOM   3097  H3  UNK B 307      33.790  66.230  59.770  1.00  0.00           H
ATOM   3098  C2  UNK B 307      34.710  68.040  60.700  1.00  0.00           C
ATOM   3099  H2  UNK B 307      33.890  68.740  60.570  1.00  0.00           H
ATOM   3100  C1  UNK B 307      35.870  68.390  61.420  1.00  0.00           C
ATOM   3101  O4  UNK B 307      35.990  69.640  62.010  1.00  0.00           O
ATOM   3102  C19 UNK B 307      34.990  70.710  62.220  1.00  0.00           C
ATOM   3103  C6  UNK B 307      36.880  67.470  61.750  1.00  0.00           C
ATOM   3104  O3  UNK B 307      37.920  67.960  62.500  1.00  0.00           O
ATOM   3105  C18 UNK B 307      38.880  67.110  63.220  1.00  0.00           C
ATOM   3106  C27 UNK B 307      38.390  66.880  64.690  1.00  0.00           C
ATOM   3107  C34 UNK B 307      37.610  65.740  64.990  1.00  0.00           C
ATOM   3108  H34 UNK B 307      37.110  65.150  64.220  1.00  0.00           H
ATOM   3109  C32 UNK B 307      37.350  65.450  66.270  1.00  0.00           C
ATOM   3110  C28 UNK B 307      36.490  64.360  66.530  1.00  0.00           C
ATOM   3111  H28 UNK B 307      36.350  63.540  65.830  1.00  0.00           H
ATOM   3112  C31 UNK B 307      36.190  64.060  67.910  1.00  0.00           C
ATOM   3113  H31 UNK B 307      35.790  63.070  68.130  1.00  0.00           H
ATOM   3114  C30 UNK B 307      36.710  64.870  68.910  1.00  0.00           C
ATOM   3115  O5  UNK B 307      36.540  64.520  70.240  1.00  0.00           O
ATOM   3116  H52 UNK B 307      36.650  65.340  70.820  1.00  0.00           H
ATOM   3117  C29 UNK B 307      37.540  66.030  68.630  1.00  0.00           C
ATOM   3118  H29 UNK B 307      37.860  66.720  69.410  1.00  0.00           H
ATOM   3119  C33 UNK B 307      37.880  66.250  67.290  1.00  0.00           C
ATOM   3120  C36 UNK B 307      38.780  67.310  67.030  1.00  0.00           C
ATOM   3121  H36 UNK B 307      39.230  67.870  67.840  1.00  0.00           H
ATOM   3122  C35 UNK B 307      39.040  67.650  65.680  1.00  0.00           C
ATOM   3123  H35 UNK B 307      39.870  68.320  65.450  1.00  0.00           H
TER
ENDMDL
