# Supplementary material for: Microsecond MD Simulation and Multiple-Conformation Virtual Screening to Identify Potential Anti-COVID-19 Inhibitors Against SARS-CoV-2 Main Protease
Source: Front Chem. 2021 Jan 13;8:595273. doi: 10.3389/fchem.2020.595273 (PMC7873971; doi:10.3389/fchem.2020.595273)
Supplement: Supplementary file 2 [file Data_Sheet_1.ZIP › Ns_Pose_PDB/Ns_Pose_PDB/100ns_Protien-Ligand_Conplex/1_TCM_12495/100ns.pdb]

REMARK    GENERATED BY TRJCONV
TITLE     19639.mol221420_molecule1 in water t= 100000.00000
REMARK    THIS IS A SIMULATION BOX
CRYST1   95.583   95.583   95.583  90.00  90.00  90.00 P 1           1
MODEL        1
ATOM      1  N   SER A   1      68.580  63.340   0.500  1.00  0.00           N
ATOM      2  H1  SER A   1      68.950  63.630  -0.380  1.00  0.00           H
ATOM      3  H2  SER A   1      67.610  63.120   0.440  1.00  0.00           H
ATOM      4  H3  SER A   1      68.670  64.050   1.190  1.00  0.00           H
ATOM      5  CA  SER A   1      69.130  62.030   1.070  1.00  0.00           C
ATOM      6  CB  SER A   1      68.000  61.370   1.900  1.00  0.00           C
ATOM      7  OG  SER A   1      66.890  61.260   1.030  1.00  0.00           O
ATOM      8  HG  SER A   1      66.040  61.110   1.530  1.00  0.00           H
ATOM      9  C   SER A   1      69.560  61.190  -0.110  1.00  0.00           C
ATOM     10  O   SER A   1      68.840  61.190  -1.100  1.00  0.00           O
ATOM     11  N   GLY A   2      70.690  60.410  -0.090  1.00  0.00           N
ATOM     12  H   GLY A   2      71.120  60.230   0.790  1.00  0.00           H
ATOM     13  CA  GLY A   2      71.140  59.470  -1.130  1.00  0.00           C
ATOM     14  C   GLY A   2      71.140  58.040  -0.660  1.00  0.00           C
ATOM     15  O   GLY A   2      72.250  57.570  -0.410  1.00  0.00           O
ATOM     16  N   PHE A   3      69.940  57.470  -0.590  1.00  0.00           N
ATOM     17  H   PHE A   3      69.100  57.990  -0.730  1.00  0.00           H
ATOM     18  CA  PHE A   3      69.850  56.020  -0.560  1.00  0.00           C
ATOM     19  CB  PHE A   3      68.650  55.550   0.330  1.00  0.00           C
ATOM     20  CG  PHE A   3      68.990  55.580   1.820  1.00  0.00           C
ATOM     21  CD1 PHE A   3      69.440  54.470   2.540  1.00  0.00           C
ATOM     22  HD1 PHE A   3      69.440  53.500   2.050  1.00  0.00           H
ATOM     23  CD2 PHE A   3      68.870  56.800   2.490  1.00  0.00           C
ATOM     24  HD2 PHE A   3      68.830  57.730   1.920  1.00  0.00           H
ATOM     25  CE1 PHE A   3      69.780  54.560   3.860  1.00  0.00           C
ATOM     26  HE1 PHE A   3      70.380  53.810   4.370  1.00  0.00           H
ATOM     27  CE2 PHE A   3      69.100  56.900   3.850  1.00  0.00           C
ATOM     28  HE2 PHE A   3      68.910  57.860   4.330  1.00  0.00           H
ATOM     29  CZ  PHE A   3      69.600  55.770   4.500  1.00  0.00           C
ATOM     30  HZ  PHE A   3      69.970  55.840   5.520  1.00  0.00           H
ATOM     31  C   PHE A   3      69.750  55.510  -2.010  1.00  0.00           C
ATOM     32  O   PHE A   3      68.750  55.830  -2.720  1.00  0.00           O
ATOM     33  N   ARG A   4      70.420  54.390  -2.130  1.00  0.00           N
ATOM     34  H   ARG A   4      70.830  53.830  -1.410  1.00  0.00           H
ATOM     35  CA  ARG A   4      70.810  53.810  -3.450  1.00  0.00           C
ATOM     36  CB  ARG A   4      72.300  53.870  -3.640  1.00  0.00           C
ATOM     37  CG  ARG A   4      72.800  55.270  -3.750  1.00  0.00           C
ATOM     38  CD  ARG A   4      74.280  55.250  -4.130  1.00  0.00           C
ATOM     39  NE  ARG A   4      74.400  54.780  -5.570  1.00  0.00           N
ATOM     40  HE  ARG A   4      73.530  54.780  -6.060  1.00  0.00           H
ATOM     41  CZ  ARG A   4      75.560  54.180  -6.070  1.00  0.00           C
ATOM     42  NH1 ARG A   4      76.740  54.210  -5.320  1.00  0.00           N
ATOM     43 1HH1 ARG A   4      76.740  54.560  -4.390  1.00  0.00           H
ATOM     44 2HH1 ARG A   4      77.420  53.530  -5.570  1.00  0.00           H
ATOM     45  NH2 ARG A   4      75.480  53.550  -7.200  1.00  0.00           N
ATOM     46 1HH2 ARG A   4      74.540  53.620  -7.540  1.00  0.00           H
ATOM     47 2HH2 ARG A   4      76.280  53.180  -7.670  1.00  0.00           H
ATOM     48  C   ARG A   4      70.140  52.490  -3.890  1.00  0.00           C
ATOM     49  O   ARG A   4      70.180  51.480  -3.170  1.00  0.00           O
ATOM     50  N   LYS A   5      69.520  52.570  -5.050  1.00  0.00           N
ATOM     51  H   LYS A   5      69.370  53.400  -5.580  1.00  0.00           H
ATOM     52  CA  LYS A   5      68.810  51.400  -5.590  1.00  0.00           C
ATOM     53  CB  LYS A   5      67.470  51.800  -6.290  1.00  0.00           C
ATOM     54  CG  LYS A   5      66.330  51.880  -5.270  1.00  0.00           C
ATOM     55  CD  LYS A   5      65.220  52.390  -6.140  1.00  0.00           C
ATOM     56  CE  LYS A   5      64.000  52.600  -5.220  1.00  0.00           C
ATOM     57  NZ  LYS A   5      62.990  53.330  -5.950  1.00  0.00           N
ATOM     58  HZ1 LYS A   5      62.790  52.840  -6.800  1.00  0.00           H
ATOM     59  HZ2 LYS A   5      62.150  53.450  -5.430  1.00  0.00           H
ATOM     60  HZ3 LYS A   5      63.400  54.230  -6.150  1.00  0.00           H
ATOM     61  C   LYS A   5      69.720  50.720  -6.580  1.00  0.00           C
ATOM     62  O   LYS A   5      69.800  51.190  -7.730  1.00  0.00           O
ATOM     63  N   MET A   6      70.260  49.650  -6.070  1.00  0.00           N
ATOM     64  H   MET A   6      69.840  49.050  -5.380  1.00  0.00           H
ATOM     65  CA  MET A   6      71.420  48.990  -6.770  1.00  0.00           C
ATOM     66  CB  MET A   6      72.320  48.180  -5.810  1.00  0.00           C
ATOM     67  CG  MET A   6      72.950  49.170  -4.800  1.00  0.00           C
ATOM     68  SD  MET A   6      74.210  50.210  -5.640  1.00  0.00           S
ATOM     69  CE  MET A   6      75.540  49.010  -5.760  1.00  0.00           C
ATOM     70  C   MET A   6      71.170  48.230  -8.140  1.00  0.00           C
ATOM     71  O   MET A   6      70.970  46.980  -8.030  1.00  0.00           O
ATOM     72  N   ALA A   7      70.960  48.910  -9.280  1.00  0.00           N
ATOM     73  H   ALA A   7      71.090  49.900  -9.280  1.00  0.00           H
ATOM     74  CA  ALA A   7      70.750  48.490 -10.650  1.00  0.00           C
ATOM     75  CB  ALA A   7      70.750  49.670 -11.590  1.00  0.00           C
ATOM     76  C   ALA A   7      71.830  47.520 -11.100  1.00  0.00           C
ATOM     77  O   ALA A   7      73.000  47.800 -11.330  1.00  0.00           O
ATOM     78  N   PHE A   8      71.310  46.350 -11.520  1.00  0.00           N
ATOM     79  H   PHE A   8      70.320  46.190 -11.470  1.00  0.00           H
ATOM     80  CA  PHE A   8      72.150  45.210 -11.870  1.00  0.00           C
ATOM     81  CB  PHE A   8      71.430  43.930 -11.460  1.00  0.00           C
ATOM     82  CG  PHE A   8      71.450  43.690  -9.960  1.00  0.00           C
ATOM     83  CD1 PHE A   8      72.580  43.160  -9.300  1.00  0.00           C
ATOM     84  HD1 PHE A   8      73.520  43.260  -9.830  1.00  0.00           H
ATOM     85  CD2 PHE A   8      70.240  43.730  -9.290  1.00  0.00           C
ATOM     86  HD2 PHE A   8      69.400  44.250  -9.750  1.00  0.00           H
ATOM     87  CE1 PHE A   8      72.450  42.540  -8.010  1.00  0.00           C
ATOM     88  HE1 PHE A   8      73.270  42.130  -7.430  1.00  0.00           H
ATOM     89  CE2 PHE A   8      70.150  43.140  -8.000  1.00  0.00           C
ATOM     90  HE2 PHE A   8      69.150  43.190  -7.570  1.00  0.00           H
ATOM     91  CZ  PHE A   8      71.190  42.530  -7.410  1.00  0.00           C
ATOM     92  HZ  PHE A   8      71.060  42.150  -6.400  1.00  0.00           H
ATOM     93  C   PHE A   8      72.610  45.180 -13.330  1.00  0.00           C
ATOM     94  O   PHE A   8      71.820  45.450 -14.220  1.00  0.00           O
ATOM     95  N   PRO A   9      73.920  44.940 -13.560  1.00  0.00           N
ATOM     96  CA  PRO A   9      74.570  45.200 -14.860  1.00  0.00           C
ATOM     97  CB  PRO A   9      75.980  44.740 -14.780  1.00  0.00           C
ATOM     98  CG  PRO A   9      76.330  44.890 -13.300  1.00  0.00           C
ATOM     99  CD  PRO A   9      74.940  44.770 -12.520  1.00  0.00           C
ATOM    100  C   PRO A   9      73.880  44.490 -16.020  1.00  0.00           C
ATOM    101  O   PRO A   9      73.690  43.290 -16.040  1.00  0.00           O
ATOM    102  N   SER A  10      73.320  45.370 -16.880  1.00  0.00           N
ATOM    103  H   SER A  10      73.480  46.350 -16.770  1.00  0.00           H
ATOM    104  CA  SER A  10      72.700  44.890 -18.150  1.00  0.00           C
ATOM    105  CB  SER A  10      72.040  46.070 -18.900  1.00  0.00           C
ATOM    106  OG  SER A  10      72.860  47.220 -19.000  1.00  0.00           O
ATOM    107  HG  SER A  10      72.340  47.830 -19.590  1.00  0.00           H
ATOM    108  C   SER A  10      73.500  43.950 -19.040  1.00  0.00           C
ATOM    109  O   SER A  10      72.870  43.030 -19.550  1.00  0.00           O
ATOM    110  N   GLY A  11      74.710  44.430 -19.340  1.00  0.00           N
ATOM    111  H   GLY A  11      74.830  45.420 -19.300  1.00  0.00           H
ATOM    112  CA  GLY A  11      75.800  43.800 -20.160  1.00  0.00           C
ATOM    113  C   GLY A  11      75.530  42.550 -20.980  1.00  0.00           C
ATOM    114  O   GLY A  11      74.920  42.720 -21.990  1.00  0.00           O
ATOM    115  N   LYS A  12      75.670  41.350 -20.350  1.00  0.00           N
ATOM    116  H   LYS A  12      75.390  41.360 -19.390  1.00  0.00           H
ATOM    117  CA  LYS A  12      75.440  40.080 -21.060  1.00  0.00           C
ATOM    118  CB  LYS A  12      76.010  38.920 -20.260  1.00  0.00           C
ATOM    119  CG  LYS A  12      77.530  38.820 -20.340  1.00  0.00           C
ATOM    120  CD  LYS A  12      78.030  37.660 -19.490  1.00  0.00           C
ATOM    121  CE  LYS A  12      79.560  37.600 -19.300  1.00  0.00           C
ATOM    122  NZ  LYS A  12      79.920  36.460 -18.520  1.00  0.00           N
ATOM    123  HZ1 LYS A  12      79.450  35.770 -19.060  1.00  0.00           H
ATOM    124  HZ2 LYS A  12      80.890  36.260 -18.360  1.00  0.00           H
ATOM    125  HZ3 LYS A  12      79.450  36.580 -17.650  1.00  0.00           H
ATOM    126  C   LYS A  12      73.950  39.730 -21.180  1.00  0.00           C
ATOM    127  O   LYS A  12      73.570  39.200 -22.240  1.00  0.00           O
ATOM    128  N   VAL A  13      73.080  40.100 -20.260  1.00  0.00           N
ATOM    129  H   VAL A  13      73.390  40.510 -19.410  1.00  0.00           H
ATOM    130  CA  VAL A  13      71.590  40.030 -20.500  1.00  0.00           C
ATOM    131  CB  VAL A  13      70.820  40.200 -19.150  1.00  0.00           C
ATOM    132  CG1 VAL A  13      69.310  40.340 -19.320  1.00  0.00           C
ATOM    133  CG2 VAL A  13      71.140  39.010 -18.320  1.00  0.00           C
ATOM    134  C   VAL A  13      71.070  41.010 -21.550  1.00  0.00           C
ATOM    135  O   VAL A  13      70.210  40.720 -22.410  1.00  0.00           O
ATOM    136  N   GLU A  14      71.640  42.190 -21.620  1.00  0.00           N
ATOM    137  H   GLU A  14      72.270  42.550 -20.940  1.00  0.00           H
ATOM    138  CA  GLU A  14      71.410  43.180 -22.720  1.00  0.00           C
ATOM    139  CB  GLU A  14      72.080  44.490 -22.390  1.00  0.00           C
ATOM    140  CG  GLU A  14      71.600  45.550 -23.390  1.00  0.00           C
ATOM    141  CD  GLU A  14      71.890  47.030 -23.150  1.00  0.00           C
ATOM    142  OE1 GLU A  14      73.050  47.450 -23.280  1.00  0.00           O
ATOM    143  OE2 GLU A  14      70.910  47.770 -23.040  1.00  0.00           O
ATOM    144  C   GLU A  14      71.790  42.570 -24.140  1.00  0.00           C
ATOM    145  O   GLU A  14      70.980  42.380 -25.050  1.00  0.00           O
ATOM    146  N   GLY A  15      73.000  41.920 -24.080  1.00  0.00           N
ATOM    147  H   GLY A  15      73.700  42.340 -23.510  1.00  0.00           H
ATOM    148  CA  GLY A  15      73.610  41.120 -25.200  1.00  0.00           C
ATOM    149  C   GLY A  15      72.810  39.910 -25.580  1.00  0.00           C
ATOM    150  O   GLY A  15      72.860  39.480 -26.750  1.00  0.00           O
ATOM    151  N   CYS A  16      72.350  39.160 -24.540  1.00  0.00           N
ATOM    152  H   CYS A  16      72.700  39.360 -23.630  1.00  0.00           H
ATOM    153  CA  CYS A  16      71.570  37.930 -24.760  1.00  0.00           C
ATOM    154  CB  CYS A  16      71.660  37.120 -23.450  1.00  0.00           C
ATOM    155  SG  CYS A  16      73.040  35.920 -23.350  1.00  0.00           S
ATOM    156  HG  CYS A  16      72.220  34.900 -23.560  1.00  0.00           H
ATOM    157  C   CYS A  16      70.080  38.200 -25.080  1.00  0.00           C
ATOM    158  O   CYS A  16      69.530  37.210 -25.660  1.00  0.00           O
ATOM    159  N   MET A  17      69.570  39.470 -25.050  1.00  0.00           N
ATOM    160  H   MET A  17      69.970  40.220 -24.530  1.00  0.00           H
ATOM    161  CA  MET A  17      68.160  39.720 -25.550  1.00  0.00           C
ATOM    162  CB  MET A  17      67.460  40.730 -24.640  1.00  0.00           C
ATOM    163  CG  MET A  17      65.940  40.530 -24.800  1.00  0.00           C
ATOM    164  SD  MET A  17      65.120  38.940 -24.340  1.00  0.00           S
ATOM    165  CE  MET A  17      64.000  39.730 -23.170  1.00  0.00           C
ATOM    166  C   MET A  17      68.160  40.120 -27.050  1.00  0.00           C
ATOM    167  O   MET A  17      68.240  41.310 -27.450  1.00  0.00           O
ATOM    168  N   VAL A  18      68.550  39.100 -27.750  1.00  0.00           N
ATOM    169  H   VAL A  18      68.520  38.200 -27.320  1.00  0.00           H
ATOM    170  CA  VAL A  18      68.540  39.160 -29.220  1.00  0.00           C
ATOM    171  CB  VAL A  18      69.340  38.250 -30.130  1.00  0.00           C
ATOM    172  CG1 VAL A  18      70.850  38.510 -29.900  1.00  0.00           C
ATOM    173  CG2 VAL A  18      69.050  36.780 -29.720  1.00  0.00           C
ATOM    174  C   VAL A  18      67.060  39.190 -29.720  1.00  0.00           C
ATOM    175  O   VAL A  18      66.170  39.020 -28.970  1.00  0.00           O
ATOM    176  N   GLN A  19      66.870  39.420 -31.050  1.00  0.00           N
ATOM    177  H   GLN A  19      67.600  39.260 -31.720  1.00  0.00           H
ATOM    178  CA  GLN A  19      65.530  39.560 -31.670  1.00  0.00           C
ATOM    179  CB  GLN A  19      65.580  40.760 -32.610  1.00  0.00           C
ATOM    180  CG  GLN A  19      65.570  42.050 -31.830  1.00  0.00           C
ATOM    181  CD  GLN A  19      66.050  43.140 -32.750  1.00  0.00           C
ATOM    182  OE1 GLN A  19      67.170  43.540 -32.680  1.00  0.00           O
ATOM    183  NE2 GLN A  19      65.140  43.710 -33.530  1.00  0.00           N
ATOM    184 1HE2 GLN A  19      64.170  43.450 -33.520  1.00  0.00           H
ATOM    185 2HE2 GLN A  19      65.360  44.490 -34.120  1.00  0.00           H
ATOM    186  C   GLN A  19      65.140  38.260 -32.470  1.00  0.00           C
ATOM    187  O   GLN A  19      65.790  37.810 -33.450  1.00  0.00           O
ATOM    188  N   VAL A  20      63.850  37.920 -32.270  1.00  0.00           N
ATOM    189  H   VAL A  20      63.240  38.460 -31.690  1.00  0.00           H
ATOM    190  CA  VAL A  20      63.140  36.800 -32.930  1.00  0.00           C
ATOM    191  CB  VAL A  20      62.530  35.940 -31.810  1.00  0.00           C
ATOM    192  CG1 VAL A  20      61.470  34.960 -32.280  1.00  0.00           C
ATOM    193  CG2 VAL A  20      63.650  35.110 -31.070  1.00  0.00           C
ATOM    194  C   VAL A  20      62.060  37.260 -33.940  1.00  0.00           C
ATOM    195  O   VAL A  20      61.350  38.220 -33.690  1.00  0.00           O
ATOM    196  N   THR A  21      62.220  36.830 -35.160  1.00  0.00           N
ATOM    197  H   THR A  21      63.040  36.340 -35.480  1.00  0.00           H
ATOM    198  CA  THR A  21      61.380  37.270 -36.310  1.00  0.00           C
ATOM    199  CB  THR A  21      62.040  38.220 -37.330  1.00  0.00           C
ATOM    200  OG1 THR A  21      63.100  37.420 -37.840  1.00  0.00           O
ATOM    201  HG1 THR A  21      63.880  37.440 -37.210  1.00  0.00           H
ATOM    202  CG2 THR A  21      62.700  39.500 -36.780  1.00  0.00           C
ATOM    203  C   THR A  21      60.770  36.150 -37.200  1.00  0.00           C
ATOM    204  O   THR A  21      61.260  35.120 -37.740  1.00  0.00           O
ATOM    205  N   CYS A  22      59.480  36.390 -37.430  1.00  0.00           N
ATOM    206  H   CYS A  22      59.040  37.210 -37.090  1.00  0.00           H
ATOM    207  CA  CYS A  22      58.530  35.370 -37.970  1.00  0.00           C
ATOM    208  CB  CYS A  22      58.180  34.240 -36.970  1.00  0.00           C
ATOM    209  SG  CYS A  22      57.510  34.900 -35.370  1.00  0.00           S
ATOM    210  HG  CYS A  22      57.060  36.000 -35.980  1.00  0.00           H
ATOM    211  C   CYS A  22      57.290  36.080 -38.460  1.00  0.00           C
ATOM    212  O   CYS A  22      56.350  36.280 -37.670  1.00  0.00           O
ATOM    213  N   GLY A  23      57.150  36.550 -39.720  1.00  0.00           N
ATOM    214  H   GLY A  23      57.910  36.470 -40.370  1.00  0.00           H
ATOM    215  CA  GLY A  23      55.960  37.080 -40.470  1.00  0.00           C
ATOM    216  C   GLY A  23      55.460  38.420 -39.930  1.00  0.00           C
ATOM    217  O   GLY A  23      56.140  39.390 -39.780  1.00  0.00           O
ATOM    218  N   THR A  24      54.210  38.310 -39.530  1.00  0.00           N
ATOM    219  H   THR A  24      53.650  37.530 -39.790  1.00  0.00           H
ATOM    220  CA  THR A  24      53.480  39.260 -38.620  1.00  0.00           C
ATOM    221  CB  THR A  24      52.170  38.610 -38.030  1.00  0.00           C
ATOM    222  OG1 THR A  24      52.550  37.420 -37.310  1.00  0.00           O
ATOM    223  HG1 THR A  24      51.720  36.860 -37.230  1.00  0.00           H
ATOM    224  CG2 THR A  24      51.210  38.250 -39.180  1.00  0.00           C
ATOM    225  C   THR A  24      54.330  39.770 -37.420  1.00  0.00           C
ATOM    226  O   THR A  24      54.430  40.960 -37.300  1.00  0.00           O
ATOM    227  N   THR A  25      54.920  38.860 -36.610  1.00  0.00           N
ATOM    228  H   THR A  25      54.890  37.910 -36.940  1.00  0.00           H
ATOM    229  CA  THR A  25      55.580  39.110 -35.340  1.00  0.00           C
ATOM    230  CB  THR A  25      55.170  38.020 -34.280  1.00  0.00           C
ATOM    231  OG1 THR A  25      55.270  36.720 -34.900  1.00  0.00           O
ATOM    232  HG1 THR A  25      55.780  36.100 -34.300  1.00  0.00           H
ATOM    233  CG2 THR A  25      53.720  38.170 -33.910  1.00  0.00           C
ATOM    234  C   THR A  25      57.080  39.330 -35.280  1.00  0.00           C
ATOM    235  O   THR A  25      57.830  38.430 -35.480  1.00  0.00           O
ATOM    236  N   THR A  26      57.430  40.570 -35.110  1.00  0.00           N
ATOM    237  H   THR A  26      56.850  41.330 -35.390  1.00  0.00           H
ATOM    238  CA  THR A  26      58.820  41.090 -34.820  1.00  0.00           C
ATOM    239  CB  THR A  26      59.210  42.210 -35.790  1.00  0.00           C
ATOM    240  OG1 THR A  26      58.270  43.250 -35.620  1.00  0.00           O
ATOM    241  HG1 THR A  26      58.360  43.910 -34.880  1.00  0.00           H
ATOM    242  CG2 THR A  26      59.040  41.820 -37.280  1.00  0.00           C
ATOM    243  C   THR A  26      59.140  41.440 -33.280  1.00  0.00           C
ATOM    244  O   THR A  26      58.930  42.520 -32.770  1.00  0.00           O
ATOM    245  N   LEU A  27      59.620  40.390 -32.590  1.00  0.00           N
ATOM    246  H   LEU A  27      59.860  39.560 -33.090  1.00  0.00           H
ATOM    247  CA  LEU A  27      59.810  40.420 -31.110  1.00  0.00           C
ATOM    248  CB  LEU A  27      58.840  39.410 -30.400  1.00  0.00           C
ATOM    249  CG  LEU A  27      57.420  39.970 -30.150  1.00  0.00           C
ATOM    250  CD1 LEU A  27      56.520  38.940 -29.530  1.00  0.00           C
ATOM    251  CD2 LEU A  27      57.490  41.280 -29.310  1.00  0.00           C
ATOM    252  C   LEU A  27      61.300  40.270 -30.700  1.00  0.00           C
ATOM    253  O   LEU A  27      62.220  40.480 -31.490  1.00  0.00           O
ATOM    254  N   ASN A  28      61.560  39.970 -29.400  1.00  0.00           N
ATOM    255  H   ASN A  28      60.750  39.890 -28.810  1.00  0.00           H
ATOM    256  CA  ASN A  28      62.880  39.700 -28.760  1.00  0.00           C
ATOM    257  CB  ASN A  28      63.250  40.930 -27.940  1.00  0.00           C
ATOM    258  CG  ASN A  28      62.070  41.610 -27.190  1.00  0.00           C
ATOM    259  OD1 ASN A  28      61.490  42.610 -27.520  1.00  0.00           O
ATOM    260  ND2 ASN A  28      61.570  41.060 -26.050  1.00  0.00           N
ATOM    261 1HD2 ASN A  28      62.150  40.340 -25.670  1.00  0.00           H
ATOM    262 2HD2 ASN A  28      60.750  41.390 -25.580  1.00  0.00           H
ATOM    263  C   ASN A  28      62.790  38.390 -27.930  1.00  0.00           C
ATOM    264  O   ASN A  28      61.740  37.920 -27.480  1.00  0.00           O
ATOM    265  N   GLY A  29      63.980  37.810 -27.800  1.00  0.00           N
ATOM    266  H   GLY A  29      64.810  38.150 -28.260  1.00  0.00           H
ATOM    267  CA  GLY A  29      64.320  36.520 -27.110  1.00  0.00           C
ATOM    268  C   GLY A  29      65.650  36.650 -26.370  1.00  0.00           C
ATOM    269  O   GLY A  29      66.700  36.970 -26.890  1.00  0.00           O
ATOM    270  N   LEU A  30      65.570  35.930 -25.260  1.00  0.00           N
ATOM    271  H   LEU A  30      64.710  35.460 -25.040  1.00  0.00           H
ATOM    272  CA  LEU A  30      66.730  35.770 -24.330  1.00  0.00           C
ATOM    273  CB  LEU A  30      66.300  35.800 -22.860  1.00  0.00           C
ATOM    274  CG  LEU A  30      67.420  36.070 -21.810  1.00  0.00           C
ATOM    275  CD1 LEU A  30      68.070  37.460 -22.110  1.00  0.00           C
ATOM    276  CD2 LEU A  30      66.890  36.030 -20.350  1.00  0.00           C
ATOM    277  C   LEU A  30      67.410  34.410 -24.560  1.00  0.00           C
ATOM    278  O   LEU A  30      67.070  33.310 -24.120  1.00  0.00           O
ATOM    279  N   TRP A  31      68.510  34.540 -25.300  1.00  0.00           N
ATOM    280  H   TRP A  31      68.740  35.440 -25.650  1.00  0.00           H
ATOM    281  CA  TRP A  31      69.500  33.460 -25.640  1.00  0.00           C
ATOM    282  CB  TRP A  31      70.240  33.940 -26.910  1.00  0.00           C
ATOM    283  CG  TRP A  31      71.190  33.080 -27.690  1.00  0.00           C
ATOM    284  CD1 TRP A  31      71.240  31.780 -27.960  1.00  0.00           C
ATOM    285  HD1 TRP A  31      70.610  31.020 -27.500  1.00  0.00           H
ATOM    286  CD2 TRP A  31      72.110  33.660 -28.460  1.00  0.00           C
ATOM    287  NE1 TRP A  31      72.190  31.550 -28.880  1.00  0.00           N
ATOM    288  HE1 TRP A  31      72.540  30.620 -29.030  1.00  0.00           H
ATOM    289  CE2 TRP A  31      72.810  32.670 -29.170  1.00  0.00           C
ATOM    290  CE3 TRP A  31      72.490  35.000 -28.660  1.00  0.00           C
ATOM    291  HE3 TRP A  31      71.890  35.830 -28.290  1.00  0.00           H
ATOM    292  CZ2 TRP A  31      73.780  32.970 -30.110  1.00  0.00           C
ATOM    293  HZ2 TRP A  31      74.000  32.330 -30.970  1.00  0.00           H
ATOM    294  CZ3 TRP A  31      73.550  35.360 -29.550  1.00  0.00           C
ATOM    295  HZ3 TRP A  31      73.740  36.410 -29.750  1.00  0.00           H
ATOM    296  CH2 TRP A  31      74.190  34.290 -30.220  1.00  0.00           C
ATOM    297  HH2 TRP A  31      75.030  34.460 -30.890  1.00  0.00           H
ATOM    298  C   TRP A  31      70.530  33.030 -24.590  1.00  0.00           C
ATOM    299  O   TRP A  31      71.410  33.760 -24.130  1.00  0.00           O
ATOM    300  N   LEU A  32      70.120  31.880 -23.950  1.00  0.00           N
ATOM    301  H   LEU A  32      69.210  31.480 -24.090  1.00  0.00           H
ATOM    302  CA  LEU A  32      70.970  31.230 -22.940  1.00  0.00           C
ATOM    303  CB  LEU A  32      70.130  30.970 -21.660  1.00  0.00           C
ATOM    304  CG  LEU A  32      69.580  32.310 -21.110  1.00  0.00           C
ATOM    305  CD1 LEU A  32      68.570  32.040 -20.040  1.00  0.00           C
ATOM    306  CD2 LEU A  32      70.710  33.200 -20.490  1.00  0.00           C
ATOM    307  C   LEU A  32      71.600  29.930 -23.390  1.00  0.00           C
ATOM    308  O   LEU A  32      70.860  28.970 -23.590  1.00  0.00           O
ATOM    309  N   ASP A  33      72.950  29.870 -23.530  1.00  0.00           N
ATOM    310  H   ASP A  33      73.510  30.560 -23.060  1.00  0.00           H
ATOM    311  CA  ASP A  33      73.760  28.850 -24.220  1.00  0.00           C
ATOM    312  CB  ASP A  33      73.920  27.620 -23.310  1.00  0.00           C
ATOM    313  CG  ASP A  33      75.020  27.910 -22.300  1.00  0.00           C
ATOM    314  OD1 ASP A  33      74.790  28.340 -21.110  1.00  0.00           O
ATOM    315  OD2 ASP A  33      76.150  27.900 -22.770  1.00  0.00           O
ATOM    316  C   ASP A  33      73.290  28.460 -25.670  1.00  0.00           C
ATOM    317  O   ASP A  33      73.770  29.050 -26.600  1.00  0.00           O
ATOM    318  N   ASP A  34      72.520  27.400 -25.860  1.00  0.00           N
ATOM    319  H   ASP A  34      72.520  26.650 -25.210  1.00  0.00           H
ATOM    320  CA  ASP A  34      71.870  27.230 -27.170  1.00  0.00           C
ATOM    321  CB  ASP A  34      72.280  25.850 -27.680  1.00  0.00           C
ATOM    322  CG  ASP A  34      71.910  24.680 -26.680  1.00  0.00           C
ATOM    323  OD1 ASP A  34      72.800  24.190 -25.980  1.00  0.00           O
ATOM    324  OD2 ASP A  34      70.760  24.210 -26.700  1.00  0.00           O
ATOM    325  C   ASP A  34      70.320  27.380 -27.160  1.00  0.00           C
ATOM    326  O   ASP A  34      69.730  27.340 -28.220  1.00  0.00           O
ATOM    327  N   VAL A  35      69.680  27.650 -26.010  1.00  0.00           N
ATOM    328  H   VAL A  35      70.220  28.000 -25.240  1.00  0.00           H
ATOM    329  CA  VAL A  35      68.230  27.860 -25.990  1.00  0.00           C
ATOM    330  CB  VAL A  35      67.600  27.120 -24.900  1.00  0.00           C
ATOM    331  CG1 VAL A  35      67.470  25.650 -25.200  1.00  0.00           C
ATOM    332  CG2 VAL A  35      68.160  27.300 -23.460  1.00  0.00           C
ATOM    333  C   VAL A  35      67.890  29.390 -25.850  1.00  0.00           C
ATOM    334  O   VAL A  35      68.510  30.080 -25.040  1.00  0.00           O
ATOM    335  N   VAL A  36      66.940  29.760 -26.700  1.00  0.00           N
ATOM    336  H   VAL A  36      66.610  29.120 -27.390  1.00  0.00           H
ATOM    337  CA  VAL A  36      66.270  31.060 -26.750  1.00  0.00           C
ATOM    338  CB  VAL A  36      66.250  31.670 -28.180  1.00  0.00           C
ATOM    339  CG1 VAL A  36      65.830  33.140 -28.230  1.00  0.00           C
ATOM    340  CG2 VAL A  36      67.510  31.480 -29.000  1.00  0.00           C
ATOM    341  C   VAL A  36      64.880  31.050 -26.060  1.00  0.00           C
ATOM    342  O   VAL A  36      63.950  30.400 -26.550  1.00  0.00           O
ATOM    343  N   TYR A  37      64.910  31.670 -24.900  1.00  0.00           N
ATOM    344  H   TYR A  37      65.770  32.040 -24.540  1.00  0.00           H
ATOM    345  CA  TYR A  37      63.740  31.890 -24.070  1.00  0.00           C
ATOM    346  CB  TYR A  37      64.230  32.280 -22.670  1.00  0.00           C
ATOM    347  CG  TYR A  37      64.620  31.070 -21.770  1.00  0.00           C
ATOM    348  CD1 TYR A  37      65.900  30.560 -21.870  1.00  0.00           C
ATOM    349  HD1 TYR A  37      66.640  31.210 -22.340  1.00  0.00           H
ATOM    350  CD2 TYR A  37      63.610  30.400 -21.060  1.00  0.00           C
ATOM    351  HD2 TYR A  37      62.610  30.840 -21.020  1.00  0.00           H
ATOM    352  CE1 TYR A  37      66.190  29.450 -21.190  1.00  0.00           C
ATOM    353  HE1 TYR A  37      67.230  29.280 -20.900  1.00  0.00           H
ATOM    354  CE2 TYR A  37      63.820  29.220 -20.440  1.00  0.00           C
ATOM    355  HE2 TYR A  37      63.050  28.720 -19.860  1.00  0.00           H
ATOM    356  CZ  TYR A  37      65.160  28.730 -20.560  1.00  0.00           C
ATOM    357  OH  TYR A  37      65.380  27.570 -19.870  1.00  0.00           O
ATOM    358  HH  TYR A  37      66.370  27.470 -19.810  1.00  0.00           H
ATOM    359  C   TYR A  37      62.920  32.980 -24.700  1.00  0.00           C
ATOM    360  O   TYR A  37      63.310  34.150 -24.790  1.00  0.00           O
ATOM    361  N   CYS A  38      61.690  32.660 -25.150  1.00  0.00           N
ATOM    362  H   CYS A  38      61.260  31.760 -25.030  1.00  0.00           H
ATOM    363  CA  CYS A  38      60.770  33.610 -25.850  1.00  0.00           C
ATOM    364  CB  CYS A  38      60.680  33.030 -27.290  1.00  0.00           C
ATOM    365  SG  CYS A  38      59.840  34.180 -28.350  1.00  0.00           S
ATOM    366  HG  CYS A  38      60.530  35.190 -27.820  1.00  0.00           H
ATOM    367  C   CYS A  38      59.400  33.860 -25.220  1.00  0.00           C
ATOM    368  O   CYS A  38      58.900  32.820 -24.780  1.00  0.00           O
ATOM    369  N   PRO A  39      58.890  35.100 -25.240  1.00  0.00           N
ATOM    370  CA  PRO A  39      57.500  35.490 -24.950  1.00  0.00           C
ATOM    371  CB  PRO A  39      57.440  37.020 -25.290  1.00  0.00           C
ATOM    372  CG  PRO A  39      58.890  37.510 -25.170  1.00  0.00           C
ATOM    373  CD  PRO A  39      59.720  36.290 -25.510  1.00  0.00           C
ATOM    374  C   PRO A  39      56.390  34.710 -25.730  1.00  0.00           C
ATOM    375  O   PRO A  39      56.280  34.860 -26.960  1.00  0.00           O
ATOM    376  N   ARG A  40      55.500  34.110 -24.990  1.00  0.00           N
ATOM    377  H   ARG A  40      55.470  34.230 -24.000  1.00  0.00           H
ATOM    378  CA  ARG A  40      54.360  33.400 -25.580  1.00  0.00           C
ATOM    379  CB  ARG A  40      53.450  32.760 -24.510  1.00  0.00           C
ATOM    380  CG  ARG A  40      53.860  31.450 -23.860  1.00  0.00           C
ATOM    381  CD  ARG A  40      52.780  30.910 -22.940  1.00  0.00           C
ATOM    382  NE  ARG A  40      52.400  31.990 -22.040  1.00  0.00           N
ATOM    383  HE  ARG A  40      52.480  32.950 -22.310  1.00  0.00           H
ATOM    384  CZ  ARG A  40      51.870  31.760 -20.840  1.00  0.00           C
ATOM    385  NH1 ARG A  40      51.780  30.540 -20.400  1.00  0.00           N
ATOM    386 1HH1 ARG A  40      52.060  29.700 -20.860  1.00  0.00           H
ATOM    387 2HH1 ARG A  40      51.640  30.500 -19.410  1.00  0.00           H
ATOM    388  NH2 ARG A  40      51.280  32.710 -20.070  1.00  0.00           N
ATOM    389 1HH2 ARG A  40      51.270  33.660 -20.370  1.00  0.00           H
ATOM    390 2HH2 ARG A  40      50.840  32.450 -19.210  1.00  0.00           H
ATOM    391  C   ARG A  40      53.480  34.180 -26.580  1.00  0.00           C
ATOM    392  O   ARG A  40      52.660  33.590 -27.280  1.00  0.00           O
ATOM    393  N   HIS A  41      53.610  35.490 -26.590  1.00  0.00           N
ATOM    394  H   HIS A  41      54.210  35.960 -25.950  1.00  0.00           H
ATOM    395  CA  HIS A  41      52.910  36.450 -27.500  1.00  0.00           C
ATOM    396  CB  HIS A  41      53.310  37.900 -27.200  1.00  0.00           C
ATOM    397  CG  HIS A  41      52.660  38.260 -25.800  1.00  0.00           C
ATOM    398  ND1 HIS A  41      53.230  39.000 -24.840  1.00  0.00           N
ATOM    399  CD2 HIS A  41      51.370  38.050 -25.450  1.00  0.00           C
ATOM    400  HD2 HIS A  41      50.490  37.660 -25.970  1.00  0.00           H
ATOM    401  CE1 HIS A  41      52.300  39.320 -23.930  1.00  0.00           C
ATOM    402  HE1 HIS A  41      52.390  40.000 -23.080  1.00  0.00           H
ATOM    403  NE2 HIS A  41      51.160  38.750 -24.320  1.00  0.00           N
ATOM    404  HE2 HIS A  41      50.360  38.670 -23.720  1.00  0.00           H
ATOM    405  C   HIS A  41      53.160  36.120 -29.020  1.00  0.00           C
ATOM    406  O   HIS A  41      52.490  36.660 -29.900  1.00  0.00           O
ATOM    407  N   VAL A  42      54.320  35.620 -29.250  1.00  0.00           N
ATOM    408  H   VAL A  42      55.010  35.520 -28.530  1.00  0.00           H
ATOM    409  CA  VAL A  42      54.720  35.190 -30.610  1.00  0.00           C
ATOM    410  CB  VAL A  42      56.160  34.590 -30.830  1.00  0.00           C
ATOM    411  CG1 VAL A  42      57.250  35.710 -30.890  1.00  0.00           C
ATOM    412  CG2 VAL A  42      56.440  33.620 -29.720  1.00  0.00           C
ATOM    413  C   VAL A  42      53.800  34.200 -31.300  1.00  0.00           C
ATOM    414  O   VAL A  42      53.610  34.250 -32.520  1.00  0.00           O
ATOM    415  N   ILE A  43      53.130  33.280 -30.580  1.00  0.00           N
ATOM    416  H   ILE A  43      53.270  33.050 -29.620  1.00  0.00           H
ATOM    417  CA  ILE A  43      52.090  32.370 -31.190  1.00  0.00           C
ATOM    418  CB  ILE A  43      52.450  30.920 -30.840  1.00  0.00           C
ATOM    419  CG1 ILE A  43      52.670  30.800 -29.320  1.00  0.00           C
ATOM    420  CG2 ILE A  43      53.740  30.600 -31.620  1.00  0.00           C
ATOM    421  CD  ILE A  43      52.510  29.320 -28.890  1.00  0.00           C
ATOM    422  C   ILE A  43      50.610  32.820 -30.920  1.00  0.00           C
ATOM    423  O   ILE A  43      49.950  32.560 -29.930  1.00  0.00           O
ATOM    424  N   CYS A  44      49.990  33.520 -31.860  1.00  0.00           N
ATOM    425  H   CYS A  44      50.350  33.520 -32.790  1.00  0.00           H
ATOM    426  CA  CYS A  44      48.720  34.200 -31.600  1.00  0.00           C
ATOM    427  CB  CYS A  44      48.910  35.660 -31.490  1.00  0.00           C
ATOM    428  SG  CYS A  44      49.360  36.180 -29.810  1.00  0.00           S
ATOM    429  HG  CYS A  44      50.230  37.110 -30.220  1.00  0.00           H
ATOM    430  C   CYS A  44      47.670  33.930 -32.730  1.00  0.00           C
ATOM    431  O   CYS A  44      47.960  34.180 -33.890  1.00  0.00           O
ATOM    432  N   THR A  45      46.480  33.590 -32.270  1.00  0.00           N
ATOM    433  H   THR A  45      46.260  33.580 -31.300  1.00  0.00           H
ATOM    434  CA  THR A  45      45.310  33.540 -33.160  1.00  0.00           C
ATOM    435  CB  THR A  45      44.520  32.240 -33.000  1.00  0.00           C
ATOM    436  OG1 THR A  45      43.590  32.120 -34.010  1.00  0.00           O
ATOM    437  HG1 THR A  45      42.660  32.220 -33.670  1.00  0.00           H
ATOM    438  CG2 THR A  45      43.860  31.970 -31.640  1.00  0.00           C
ATOM    439  C   THR A  45      44.390  34.770 -32.820  1.00  0.00           C
ATOM    440  O   THR A  45      44.120  35.100 -31.660  1.00  0.00           O
ATOM    441  N   SER A  46      44.000  35.450 -33.870  1.00  0.00           N
ATOM    442  H   SER A  46      44.300  35.080 -34.740  1.00  0.00           H
ATOM    443  CA  SER A  46      43.460  36.820 -33.830  1.00  0.00           C
ATOM    444  CB  SER A  46      43.200  37.430 -35.200  1.00  0.00           C
ATOM    445  OG  SER A  46      44.390  37.570 -36.050  1.00  0.00           O
ATOM    446  HG  SER A  46      44.250  36.970 -36.850  1.00  0.00           H
ATOM    447  C   SER A  46      42.120  37.050 -33.090  1.00  0.00           C
ATOM    448  O   SER A  46      41.760  38.210 -32.870  1.00  0.00           O
ATOM    449  N   GLU A  47      41.440  35.940 -32.960  1.00  0.00           N
ATOM    450  H   GLU A  47      41.790  35.010 -33.010  1.00  0.00           H
ATOM    451  CA  GLU A  47      40.000  36.110 -32.580  1.00  0.00           C
ATOM    452  CB  GLU A  47      39.080  35.260 -33.450  1.00  0.00           C
ATOM    453  CG  GLU A  47      39.120  33.740 -33.170  1.00  0.00           C
ATOM    454  CD  GLU A  47      40.270  32.980 -33.710  1.00  0.00           C
ATOM    455  OE1 GLU A  47      40.050  32.080 -34.480  1.00  0.00           O
ATOM    456  OE2 GLU A  47      41.290  33.180 -33.100  1.00  0.00           O
ATOM    457  C   GLU A  47      39.740  35.720 -31.080  1.00  0.00           C
ATOM    458  O   GLU A  47      38.880  36.320 -30.410  1.00  0.00           O
ATOM    459  N   ASP A  48      40.700  34.950 -30.610  1.00  0.00           N
ATOM    460  H   ASP A  48      41.110  34.320 -31.270  1.00  0.00           H
ATOM    461  CA  ASP A  48      40.780  34.640 -29.220  1.00  0.00           C
ATOM    462  CB  ASP A  48      40.270  33.170 -28.990  1.00  0.00           C
ATOM    463  CG  ASP A  48      39.660  33.120 -27.550  1.00  0.00           C
ATOM    464  OD1 ASP A  48      38.450  33.200 -27.440  1.00  0.00           O
ATOM    465  OD2 ASP A  48      40.410  33.400 -26.520  1.00  0.00           O
ATOM    466  C   ASP A  48      42.220  34.660 -28.620  1.00  0.00           C
ATOM    467  O   ASP A  48      43.090  33.830 -28.930  1.00  0.00           O
ATOM    468  N   MET A  49      42.410  35.570 -27.670  1.00  0.00           N
ATOM    469  H   MET A  49      41.650  36.170 -27.410  1.00  0.00           H
ATOM    470  CA  MET A  49      43.690  35.680 -26.930  1.00  0.00           C
ATOM    471  CB  MET A  49      44.070  37.100 -26.690  1.00  0.00           C
ATOM    472  CG  MET A  49      44.300  37.870 -27.950  1.00  0.00           C
ATOM    473  SD  MET A  49      45.840  37.400 -28.980  1.00  0.00           S
ATOM    474  CE  MET A  49      45.450  38.260 -30.440  1.00  0.00           C
ATOM    475  C   MET A  49      43.760  35.020 -25.550  1.00  0.00           C
ATOM    476  O   MET A  49      44.920  34.720 -25.130  1.00  0.00           O
ATOM    477  N   LEU A  50      42.670  34.410 -25.110  1.00  0.00           N
ATOM    478  H   LEU A  50      41.820  34.440 -25.640  1.00  0.00           H
ATOM    479  CA  LEU A  50      42.450  33.730 -23.780  1.00  0.00           C
ATOM    480  CB  LEU A  50      41.090  34.210 -23.140  1.00  0.00           C
ATOM    481  CG  LEU A  50      41.350  35.050 -21.840  1.00  0.00           C
ATOM    482  CD1 LEU A  50      40.060  35.600 -21.230  1.00  0.00           C
ATOM    483  CD2 LEU A  50      42.150  34.140 -20.840  1.00  0.00           C
ATOM    484  C   LEU A  50      42.530  32.190 -23.790  1.00  0.00           C
ATOM    485  O   LEU A  50      42.850  31.570 -22.790  1.00  0.00           O
ATOM    486  N   ASN A  51      41.890  31.610 -24.790  1.00  0.00           N
ATOM    487  H   ASN A  51      41.260  32.130 -25.380  1.00  0.00           H
ATOM    488  CA  ASN A  51      42.030  30.140 -25.110  1.00  0.00           C
ATOM    489  CB  ASN A  51      40.850  29.310 -24.700  1.00  0.00           C
ATOM    490  CG  ASN A  51      40.550  29.180 -23.270  1.00  0.00           C
ATOM    491  OD1 ASN A  51      40.560  28.080 -22.670  1.00  0.00           O
ATOM    492  ND2 ASN A  51      39.810  30.090 -22.720  1.00  0.00           N
ATOM    493 1HD2 ASN A  51      39.380  30.740 -23.340  1.00  0.00           H
ATOM    494 2HD2 ASN A  51      39.360  30.070 -21.820  1.00  0.00           H
ATOM    495  C   ASN A  51      42.230  30.000 -26.650  1.00  0.00           C
ATOM    496  O   ASN A  51      41.420  29.530 -27.500  1.00  0.00           O
ATOM    497  N   PRO A  52      43.550  30.060 -27.010  1.00  0.00           N
ATOM    498  CA  PRO A  52      43.960  29.650 -28.350  1.00  0.00           C
ATOM    499  CB  PRO A  52      45.170  30.470 -28.700  1.00  0.00           C
ATOM    500  CG  PRO A  52      45.740  30.980 -27.350  1.00  0.00           C
ATOM    501  CD  PRO A  52      44.530  30.960 -26.380  1.00  0.00           C
ATOM    502  C   PRO A  52      44.330  28.150 -28.360  1.00  0.00           C
ATOM    503  O   PRO A  52      44.260  27.530 -27.290  1.00  0.00           O
ATOM    504  N   ASN A  53      44.770  27.490 -29.430  1.00  0.00           N
ATOM    505  H   ASN A  53      44.530  27.820 -30.340  1.00  0.00           H
ATOM    506  CA  ASN A  53      45.320  26.140 -29.390  1.00  0.00           C
ATOM    507  CB  ASN A  53      44.570  25.310 -30.500  1.00  0.00           C
ATOM    508  CG  ASN A  53      45.000  23.830 -30.360  1.00  0.00           C
ATOM    509  OD1 ASN A  53      46.150  23.510 -30.260  1.00  0.00           O
ATOM    510  ND2 ASN A  53      44.140  22.940 -30.850  1.00  0.00           N
ATOM    511 1HD2 ASN A  53      43.320  23.250 -31.340  1.00  0.00           H
ATOM    512 2HD2 ASN A  53      44.350  21.970 -30.710  1.00  0.00           H
ATOM    513  C   ASN A  53      46.820  26.100 -29.590  1.00  0.00           C
ATOM    514  O   ASN A  53      47.340  26.430 -30.610  1.00  0.00           O
ATOM    515  N   TYR A  54      47.540  25.720 -28.540  1.00  0.00           N
ATOM    516  H   TYR A  54      47.190  25.230 -27.740  1.00  0.00           H
ATOM    517  CA  TYR A  54      49.000  25.830 -28.530  1.00  0.00           C
ATOM    518  CB  TYR A  54      49.610  25.550 -27.180  1.00  0.00           C
ATOM    519  CG  TYR A  54      49.200  26.630 -26.160  1.00  0.00           C
ATOM    520  CD1 TYR A  54      49.950  27.830 -26.150  1.00  0.00           C
ATOM    521  HD1 TYR A  54      50.890  27.810 -26.700  1.00  0.00           H
ATOM    522  CD2 TYR A  54      48.150  26.520 -25.260  1.00  0.00           C
ATOM    523  HD2 TYR A  54      47.570  25.600 -25.360  1.00  0.00           H
ATOM    524  CE1 TYR A  54      49.680  28.900 -25.270  1.00  0.00           C
ATOM    525  HE1 TYR A  54      50.380  29.730 -25.120  1.00  0.00           H
ATOM    526  CE2 TYR A  54      47.810  27.550 -24.380  1.00  0.00           C
ATOM    527  HE2 TYR A  54      46.900  27.570 -23.780  1.00  0.00           H
ATOM    528  CZ  TYR A  54      48.600  28.710 -24.390  1.00  0.00           C
ATOM    529  OH  TYR A  54      48.120  29.820 -23.900  1.00  0.00           O
ATOM    530  HH  TYR A  54      48.650  30.650 -24.010  1.00  0.00           H
ATOM    531  C   TYR A  54      49.800  25.000 -29.550  1.00  0.00           C
ATOM    532  O   TYR A  54      50.640  25.500 -30.280  1.00  0.00           O
ATOM    533  N   GLU A  55      49.340  23.790 -29.770  1.00  0.00           N
ATOM    534  H   GLU A  55      48.440  23.610 -29.380  1.00  0.00           H
ATOM    535  CA  GLU A  55      49.750  22.760 -30.730  1.00  0.00           C
ATOM    536  CB  GLU A  55      48.890  21.570 -30.480  1.00  0.00           C
ATOM    537  CG  GLU A  55      49.410  20.630 -29.370  1.00  0.00           C
ATOM    538  CD  GLU A  55      48.540  19.350 -29.250  1.00  0.00           C
ATOM    539  OE1 GLU A  55      49.020  18.260 -29.640  1.00  0.00           O
ATOM    540  OE2 GLU A  55      47.300  19.430 -29.060  1.00  0.00           O
ATOM    541  C   GLU A  55      49.550  23.120 -32.210  1.00  0.00           C
ATOM    542  O   GLU A  55      50.450  22.850 -33.040  1.00  0.00           O
ATOM    543  N   ASP A  56      48.350  23.540 -32.550  1.00  0.00           N
ATOM    544  H   ASP A  56      47.490  23.530 -32.030  1.00  0.00           H
ATOM    545  CA  ASP A  56      48.140  24.100 -33.850  1.00  0.00           C
ATOM    546  CB  ASP A  56      46.580  24.350 -33.870  1.00  0.00           C
ATOM    547  CG  ASP A  56      46.110  24.540 -35.350  1.00  0.00           C
ATOM    548  OD1 ASP A  56      45.090  25.160 -35.500  1.00  0.00           O
ATOM    549  OD2 ASP A  56      46.750  24.040 -36.270  1.00  0.00           O
ATOM    550  C   ASP A  56      49.020  25.410 -34.060  1.00  0.00           C
ATOM    551  O   ASP A  56      49.970  25.230 -34.780  1.00  0.00           O
ATOM    552  N   LEU A  57      49.100  26.350 -33.110  1.00  0.00           N
ATOM    553  H   LEU A  57      48.380  26.380 -32.420  1.00  0.00           H
ATOM    554  CA  LEU A  57      49.980  27.510 -33.200  1.00  0.00           C
ATOM    555  CB  LEU A  57      49.740  28.510 -32.050  1.00  0.00           C
ATOM    556  CG  LEU A  57      48.510  29.280 -32.330  1.00  0.00           C
ATOM    557  CD1 LEU A  57      47.990  30.070 -31.100  1.00  0.00           C
ATOM    558  CD2 LEU A  57      48.860  30.320 -33.440  1.00  0.00           C
ATOM    559  C   LEU A  57      51.460  27.240 -33.480  1.00  0.00           C
ATOM    560  O   LEU A  57      52.000  27.750 -34.450  1.00  0.00           O
ATOM    561  N   LEU A  58      52.070  26.380 -32.710  1.00  0.00           N
ATOM    562  H   LEU A  58      51.500  26.040 -31.970  1.00  0.00           H
ATOM    563  CA  LEU A  58      53.440  25.940 -32.950  1.00  0.00           C
ATOM    564  CB  LEU A  58      54.030  25.240 -31.710  1.00  0.00           C
ATOM    565  CG  LEU A  58      54.550  26.220 -30.610  1.00  0.00           C
ATOM    566  CD1 LEU A  58      54.560  25.540 -29.220  1.00  0.00           C
ATOM    567  CD2 LEU A  58      56.050  26.580 -30.870  1.00  0.00           C
ATOM    568  C   LEU A  58      53.720  25.040 -34.140  1.00  0.00           C
ATOM    569  O   LEU A  58      54.890  25.050 -34.520  1.00  0.00           O
ATOM    570  N   ILE A  59      52.810  24.280 -34.690  1.00  0.00           N
ATOM    571  H   ILE A  59      51.860  24.160 -34.400  1.00  0.00           H
ATOM    572  CA  ILE A  59      53.070  23.600 -35.880  1.00  0.00           C
ATOM    573  CB  ILE A  59      52.270  22.280 -35.850  1.00  0.00           C
ATOM    574  CG1 ILE A  59      52.960  21.210 -36.760  1.00  0.00           C
ATOM    575  CG2 ILE A  59      50.860  22.390 -36.470  1.00  0.00           C
ATOM    576  CD  ILE A  59      54.370  20.960 -36.360  1.00  0.00           C
ATOM    577  C   ILE A  59      52.930  24.470 -37.090  1.00  0.00           C
ATOM    578  O   ILE A  59      53.680  24.380 -38.080  1.00  0.00           O
ATOM    579  N   ARG A  60      51.850  25.240 -37.160  1.00  0.00           N
ATOM    580  H   ARG A  60      51.110  25.100 -36.490  1.00  0.00           H
ATOM    581  CA  ARG A  60      51.690  26.340 -38.140  1.00  0.00           C
ATOM    582  CB  ARG A  60      50.460  27.140 -37.850  1.00  0.00           C
ATOM    583  CG  ARG A  60      49.190  26.300 -38.030  1.00  0.00           C
ATOM    584  CD  ARG A  60      48.090  27.300 -37.710  1.00  0.00           C
ATOM    585  NE  ARG A  60      46.740  26.750 -37.730  1.00  0.00           N
ATOM    586  HE  ARG A  60      46.590  25.930 -37.180  1.00  0.00           H
ATOM    587  CZ  ARG A  60      45.780  27.220 -38.490  1.00  0.00           C
ATOM    588  NH1 ARG A  60      45.870  28.430 -39.010  1.00  0.00           N
ATOM    589 1HH1 ARG A  60      46.710  28.980 -38.970  1.00  0.00           H
ATOM    590 2HH1 ARG A  60      45.070  28.840 -39.450  1.00  0.00           H
ATOM    591  NH2 ARG A  60      44.760  26.470 -38.910  1.00  0.00           N
ATOM    592 1HH2 ARG A  60      44.800  25.470 -38.830  1.00  0.00           H
ATOM    593 2HH2 ARG A  60      43.950  26.900 -39.300  1.00  0.00           H
ATOM    594  C   ARG A  60      52.880  27.290 -38.090  1.00  0.00           C
ATOM    595  O   ARG A  60      53.530  27.560 -39.140  1.00  0.00           O
ATOM    596  N   LYS A  61      53.280  27.810 -36.930  1.00  0.00           N
ATOM    597  H   LYS A  61      52.760  27.690 -36.080  1.00  0.00           H
ATOM    598  CA  LYS A  61      54.540  28.570 -36.810  1.00  0.00           C
ATOM    599  CB  LYS A  61      54.430  29.750 -35.800  1.00  0.00           C
ATOM    600  CG  LYS A  61      53.880  31.100 -36.270  1.00  0.00           C
ATOM    601  CD  LYS A  61      54.110  32.150 -35.160  1.00  0.00           C
ATOM    602  CE  LYS A  61      53.350  33.420 -35.480  1.00  0.00           C
ATOM    603  NZ  LYS A  61      53.990  34.230 -36.490  1.00  0.00           N
ATOM    604  HZ1 LYS A  61      53.280  34.280 -37.180  1.00  0.00           H
ATOM    605  HZ2 LYS A  61      54.230  35.100 -36.060  1.00  0.00           H
ATOM    606  HZ3 LYS A  61      54.720  33.670 -36.870  1.00  0.00           H
ATOM    607  C   LYS A  61      55.580  27.630 -36.200  1.00  0.00           C
ATOM    608  O   LYS A  61      55.890  27.700 -35.030  1.00  0.00           O
ATOM    609  N   SER A  62      56.390  26.990 -37.060  1.00  0.00           N
ATOM    610  H   SER A  62      56.360  27.220 -38.040  1.00  0.00           H
ATOM    611  CA  SER A  62      57.330  25.890 -36.610  1.00  0.00           C
ATOM    612  CB  SER A  62      56.820  24.650 -37.280  1.00  0.00           C
ATOM    613  OG  SER A  62      57.350  23.520 -36.680  1.00  0.00           O
ATOM    614  HG  SER A  62      57.010  23.610 -35.750  1.00  0.00           H
ATOM    615  C   SER A  62      58.820  26.330 -36.790  1.00  0.00           C
ATOM    616  O   SER A  62      59.070  27.510 -37.130  1.00  0.00           O
ATOM    617  N   ASN A  63      59.760  25.370 -36.700  1.00  0.00           N
ATOM    618  H   ASN A  63      59.430  24.460 -36.450  1.00  0.00           H
ATOM    619  CA  ASN A  63      61.230  25.490 -36.880  1.00  0.00           C
ATOM    620  CB  ASN A  63      61.790  24.090 -37.250  1.00  0.00           C
ATOM    621  CG  ASN A  63      61.940  23.120 -36.050  1.00  0.00           C
ATOM    622  OD1 ASN A  63      61.640  23.410 -34.890  1.00  0.00           O
ATOM    623  ND2 ASN A  63      62.120  21.850 -36.410  1.00  0.00           N
ATOM    624 1HD2 ASN A  63      62.290  21.540 -37.340  1.00  0.00           H
ATOM    625 2HD2 ASN A  63      62.190  21.200 -35.640  1.00  0.00           H
ATOM    626  C   ASN A  63      61.630  26.420 -38.020  1.00  0.00           C
ATOM    627  O   ASN A  63      62.260  27.430 -37.660  1.00  0.00           O
ATOM    628  N   HIS A  64      61.040  26.240 -39.190  1.00  0.00           N
ATOM    629  H   HIS A  64      60.140  25.810 -39.250  1.00  0.00           H
ATOM    630  CA  HIS A  64      61.360  26.960 -40.410  1.00  0.00           C
ATOM    631  CB  HIS A  64      60.870  26.200 -41.640  1.00  0.00           C
ATOM    632  CG  HIS A  64      59.360  25.790 -41.530  1.00  0.00           C
ATOM    633  ND1 HIS A  64      58.990  24.610 -40.910  1.00  0.00           N
ATOM    634  CD2 HIS A  64      58.300  26.490 -41.920  1.00  0.00           C
ATOM    635  HD2 HIS A  64      58.280  27.360 -42.580  1.00  0.00           H
ATOM    636  CE1 HIS A  64      57.670  24.630 -40.940  1.00  0.00           C
ATOM    637  HE1 HIS A  64      56.980  23.870 -40.560  1.00  0.00           H
ATOM    638  NE2 HIS A  64      57.240  25.780 -41.510  1.00  0.00           N
ATOM    639  HE2 HIS A  64      56.270  25.990 -41.550  1.00  0.00           H
ATOM    640  C   HIS A  64      61.010  28.430 -40.490  1.00  0.00           C
ATOM    641  O   HIS A  64      61.390  29.220 -41.400  1.00  0.00           O
ATOM    642  N   ASN A  65      59.990  28.740 -39.760  1.00  0.00           N
ATOM    643  H   ASN A  65      59.430  28.010 -39.380  1.00  0.00           H
ATOM    644  CA  ASN A  65      59.460  30.130 -39.630  1.00  0.00           C
ATOM    645  CB  ASN A  65      58.070  30.220 -39.090  1.00  0.00           C
ATOM    646  CG  ASN A  65      56.990  29.550 -39.990  1.00  0.00           C
ATOM    647  OD1 ASN A  65      56.530  28.430 -39.800  1.00  0.00           O
ATOM    648  ND2 ASN A  65      56.590  30.270 -41.000  1.00  0.00           N
ATOM    649 1HD2 ASN A  65      56.890  31.200 -41.220  1.00  0.00           H
ATOM    650 2HD2 ASN A  65      55.880  29.920 -41.620  1.00  0.00           H
ATOM    651  C   ASN A  65      60.280  31.130 -38.830  1.00  0.00           C
ATOM    652  O   ASN A  65      60.370  32.290 -39.240  1.00  0.00           O
ATOM    653  N   PHE A  66      60.560  30.740 -37.590  1.00  0.00           N
ATOM    654  H   PHE A  66      60.110  29.960 -37.160  1.00  0.00           H
ATOM    655  CA  PHE A  66      61.300  31.610 -36.650  1.00  0.00           C
ATOM    656  CB  PHE A  66      61.320  30.990 -35.320  1.00  0.00           C
ATOM    657  CG  PHE A  66      59.970  30.850 -34.680  1.00  0.00           C
ATOM    658  CD1 PHE A  66      59.380  31.990 -34.130  1.00  0.00           C
ATOM    659  HD1 PHE A  66      59.810  32.980 -34.270  1.00  0.00           H
ATOM    660  CD2 PHE A  66      59.400  29.610 -34.530  1.00  0.00           C
ATOM    661  HD2 PHE A  66      59.830  28.680 -34.890  1.00  0.00           H
ATOM    662  CE1 PHE A  66      58.250  31.860 -33.270  1.00  0.00           C
ATOM    663  HE1 PHE A  66      57.940  32.780 -32.760  1.00  0.00           H
ATOM    664  CE2 PHE A  66      58.260  29.500 -33.780  1.00  0.00           C
ATOM    665  HE2 PHE A  66      57.860  28.500 -33.610  1.00  0.00           H
ATOM    666  CZ  PHE A  66      57.690  30.590 -33.170  1.00  0.00           C
ATOM    667  HZ  PHE A  66      56.950  30.480 -32.380  1.00  0.00           H
ATOM    668  C   PHE A  66      62.720  31.900 -37.080  1.00  0.00           C
ATOM    669  O   PHE A  66      63.570  30.980 -36.990  1.00  0.00           O
ATOM    670  N   LEU A  67      62.990  33.120 -37.500  1.00  0.00           N
ATOM    671  H   LEU A  67      62.290  33.820 -37.640  1.00  0.00           H
ATOM    672  CA  LEU A  67      64.440  33.450 -37.660  1.00  0.00           C
ATOM    673  CB  LEU A  67      64.760  34.020 -39.050  1.00  0.00           C
ATOM    674  CG  LEU A  67      64.620  32.940 -40.120  1.00  0.00           C
ATOM    675  CD1 LEU A  67      64.490  33.530 -41.510  1.00  0.00           C
ATOM    676  CD2 LEU A  67      65.810  31.950 -40.190  1.00  0.00           C
ATOM    677  C   LEU A  67      64.990  34.420 -36.610  1.00  0.00           C
ATOM    678  O   LEU A  67      64.470  35.550 -36.530  1.00  0.00           O
ATOM    679  N   VAL A  68      65.940  33.870 -35.870  1.00  0.00           N
ATOM    680  H   VAL A  68      66.410  33.000 -35.980  1.00  0.00           H
ATOM    681  CA  VAL A  68      66.420  34.730 -34.740  1.00  0.00           C
ATOM    682  CB  VAL A  68      66.820  33.940 -33.460  1.00  0.00           C
ATOM    683  CG1 VAL A  68      66.960  34.860 -32.230  1.00  0.00           C
ATOM    684  CG2 VAL A  68      65.890  32.800 -33.040  1.00  0.00           C
ATOM    685  C   VAL A  68      67.500  35.590 -35.300  1.00  0.00           C
ATOM    686  O   VAL A  68      68.320  35.060 -36.050  1.00  0.00           O
ATOM    687  N   GLN A  69      67.190  36.860 -35.560  1.00  0.00           N
ATOM    688  H   GLN A  69      66.390  37.330 -35.180  1.00  0.00           H
ATOM    689  CA  GLN A  69      68.170  37.830 -36.090  1.00  0.00           C
ATOM    690  CB  GLN A  69      67.380  38.760 -36.950  1.00  0.00           C
ATOM    691  CG  GLN A  69      67.010  38.190 -38.270  1.00  0.00           C
ATOM    692  CD  GLN A  69      66.360  39.220 -39.200  1.00  0.00           C
ATOM    693  OE1 GLN A  69      65.320  39.070 -39.830  1.00  0.00           O
ATOM    694  NE2 GLN A  69      67.060  40.310 -39.360  1.00  0.00           N
ATOM    695 1HE2 GLN A  69      67.900  40.500 -38.850  1.00  0.00           H
ATOM    696 2HE2 GLN A  69      66.720  41.050 -39.940  1.00  0.00           H
ATOM    697  C   GLN A  69      68.890  38.650 -35.020  1.00  0.00           C
ATOM    698  O   GLN A  69      68.280  39.410 -34.240  1.00  0.00           O
ATOM    699  N   ALA A  70      70.160  38.270 -34.920  1.00  0.00           N
ATOM    700  H   ALA A  70      70.630  37.510 -35.360  1.00  0.00           H
ATOM    701  CA  ALA A  70      71.110  39.000 -34.050  1.00  0.00           C
ATOM    702  CB  ALA A  70      71.850  37.890 -33.280  1.00  0.00           C
ATOM    703  C   ALA A  70      72.120  39.910 -34.720  1.00  0.00           C
ATOM    704  O   ALA A  70      73.150  39.480 -35.200  1.00  0.00           O
ATOM    705  N   GLY A  71      71.670  41.120 -34.980  1.00  0.00           N
ATOM    706  H   GLY A  71      70.760  41.380 -34.660  1.00  0.00           H
ATOM    707  CA  GLY A  71      72.360  42.230 -35.620  1.00  0.00           C
ATOM    708  C   GLY A  71      72.840  41.750 -37.040  1.00  0.00           C
ATOM    709  O   GLY A  71      72.180  41.680 -38.050  1.00  0.00           O
ATOM    710  N   ASN A  72      74.090  41.320 -36.990  1.00  0.00           N
ATOM    711  H   ASN A  72      74.460  41.280 -36.060  1.00  0.00           H
ATOM    712  CA  ASN A  72      74.800  40.610 -38.100  1.00  0.00           C
ATOM    713  CB  ASN A  72      76.220  40.430 -37.610  1.00  0.00           C
ATOM    714  CG  ASN A  72      77.050  41.640 -38.000  1.00  0.00           C
ATOM    715  OD1 ASN A  72      76.920  42.800 -37.550  1.00  0.00           O
ATOM    716  ND2 ASN A  72      77.940  41.480 -38.910  1.00  0.00           N
ATOM    717 1HD2 ASN A  72      78.120  40.560 -39.270  1.00  0.00           H
ATOM    718 2HD2 ASN A  72      78.710  42.110 -39.010  1.00  0.00           H
ATOM    719  C   ASN A  72      74.300  39.280 -38.470  1.00  0.00           C
ATOM    720  O   ASN A  72      73.660  39.130 -39.530  1.00  0.00           O
ATOM    721  N   VAL A  73      74.220  38.340 -37.500  1.00  0.00           N
ATOM    722  H   VAL A  73      74.250  38.590 -36.530  1.00  0.00           H
ATOM    723  CA  VAL A  73      73.970  36.900 -37.670  1.00  0.00           C
ATOM    724  CB  VAL A  73      74.890  36.130 -36.710  1.00  0.00           C
ATOM    725  CG1 VAL A  73      76.300  36.250 -37.150  1.00  0.00           C
ATOM    726  CG2 VAL A  73      74.760  36.560 -35.210  1.00  0.00           C
ATOM    727  C   VAL A  73      72.550  36.330 -37.710  1.00  0.00           C
ATOM    728  O   VAL A  73      71.680  36.700 -36.910  1.00  0.00           O
ATOM    729  N   GLN A  74      72.300  35.360 -38.570  1.00  0.00           N
ATOM    730  H   GLN A  74      72.920  35.290 -39.350  1.00  0.00           H
ATOM    731  CA  GLN A  74      70.960  34.690 -38.680  1.00  0.00           C
ATOM    732  CB  GLN A  74      70.630  34.420 -40.180  1.00  0.00           C
ATOM    733  CG  GLN A  74      69.690  35.510 -40.820  1.00  0.00           C
ATOM    734  CD  GLN A  74      69.710  35.250 -42.300  1.00  0.00           C
ATOM    735  OE1 GLN A  74      70.690  34.790 -42.900  1.00  0.00           O
ATOM    736  NE2 GLN A  74      68.610  35.220 -42.970  1.00  0.00           N
ATOM    737 1HE2 GLN A  74      67.750  35.300 -42.460  1.00  0.00           H
ATOM    738 2HE2 GLN A  74      68.600  35.060 -43.960  1.00  0.00           H
ATOM    739  C   GLN A  74      70.960  33.360 -37.890  1.00  0.00           C
ATOM    740  O   GLN A  74      71.730  32.460 -38.280  1.00  0.00           O
ATOM    741  N   LEU A  75      70.300  33.410 -36.740  1.00  0.00           N
ATOM    742  H   LEU A  75      69.700  34.160 -36.480  1.00  0.00           H
ATOM    743  CA  LEU A  75      70.250  32.110 -35.990  1.00  0.00           C
ATOM    744  CB  LEU A  75      70.180  32.260 -34.450  1.00  0.00           C
ATOM    745  CG  LEU A  75      71.410  32.980 -33.810  1.00  0.00           C
ATOM    746  CD1 LEU A  75      71.340  34.570 -33.910  1.00  0.00           C
ATOM    747  CD2 LEU A  75      71.340  32.640 -32.310  1.00  0.00           C
ATOM    748  C   LEU A  75      69.040  31.270 -36.460  1.00  0.00           C
ATOM    749  O   LEU A  75      67.890  31.740 -36.570  1.00  0.00           O
ATOM    750  N   ARG A  76      69.300  29.980 -36.770  1.00  0.00           N
ATOM    751  H   ARG A  76      70.160  29.490 -36.590  1.00  0.00           H
ATOM    752  CA  ARG A  76      68.250  29.030 -37.230  1.00  0.00           C
ATOM    753  CB  ARG A  76      68.680  28.240 -38.520  1.00  0.00           C
ATOM    754  CG  ARG A  76      68.700  29.140 -39.700  1.00  0.00           C
ATOM    755  CD  ARG A  76      69.080  28.460 -41.020  1.00  0.00           C
ATOM    756  NE  ARG A  76      70.480  28.040 -40.940  1.00  0.00           N
ATOM    757  HE  ARG A  76      71.100  28.360 -40.230  1.00  0.00           H
ATOM    758  CZ  ARG A  76      70.980  27.400 -42.000  1.00  0.00           C
ATOM    759  NH1 ARG A  76      70.380  27.130 -43.100  1.00  0.00           N
ATOM    760 1HH1 ARG A  76      69.470  27.510 -43.310  1.00  0.00           H
ATOM    761 2HH1 ARG A  76      70.880  26.520 -43.710  1.00  0.00           H
ATOM    762  NH2 ARG A  76      72.260  27.170 -42.010  1.00  0.00           N
ATOM    763 1HH2 ARG A  76      72.780  27.330 -41.170  1.00  0.00           H
ATOM    764 2HH2 ARG A  76      72.820  26.930 -42.800  1.00  0.00           H
ATOM    765  C   ARG A  76      67.820  27.990 -36.160  1.00  0.00           C
ATOM    766  O   ARG A  76      68.660  27.360 -35.510  1.00  0.00           O
ATOM    767  N   VAL A  77      66.520  28.020 -35.880  1.00  0.00           N
ATOM    768  H   VAL A  77      65.860  28.360 -36.550  1.00  0.00           H
ATOM    769  CA  VAL A  77      65.780  27.250 -34.870  1.00  0.00           C
ATOM    770  CB  VAL A  77      64.450  27.930 -34.570  1.00  0.00           C
ATOM    771  CG1 VAL A  77      63.610  27.270 -33.440  1.00  0.00           C
ATOM    772  CG2 VAL A  77      64.610  29.410 -34.240  1.00  0.00           C
ATOM    773  C   VAL A  77      65.600  25.790 -35.280  1.00  0.00           C
ATOM    774  O   VAL A  77      64.740  25.610 -36.200  1.00  0.00           O
ATOM    775  N   ILE A  78      66.220  24.880 -34.550  1.00  0.00           N
ATOM    776  H   ILE A  78      66.590  25.090 -33.640  1.00  0.00           H
ATOM    777  CA  ILE A  78      66.290  23.390 -34.780  1.00  0.00           C
ATOM    778  CB  ILE A  78      67.760  22.890 -34.950  1.00  0.00           C
ATOM    779  CG1 ILE A  78      68.540  23.030 -33.650  1.00  0.00           C
ATOM    780  CG2 ILE A  78      68.340  23.690 -36.140  1.00  0.00           C
ATOM    781  CD  ILE A  78      69.910  22.380 -33.850  1.00  0.00           C
ATOM    782  C   ILE A  78      65.520  22.700 -33.650  1.00  0.00           C
ATOM    783  O   ILE A  78      65.630  21.490 -33.390  1.00  0.00           O
ATOM    784  N   GLY A  79      64.380  23.330 -33.260  1.00  0.00           N
ATOM    785  H   GLY A  79      63.910  24.020 -33.810  1.00  0.00           H
ATOM    786  CA  GLY A  79      63.690  23.110 -31.960  1.00  0.00           C
ATOM    787  C   GLY A  79      62.640  24.140 -31.550  1.00  0.00           C
ATOM    788  O   GLY A  79      63.020  24.880 -30.700  1.00  0.00           O
ATOM    789  N   HIS A  80      61.400  23.750 -31.790  1.00  0.00           N
ATOM    790  H   HIS A  80      61.120  22.830 -32.060  1.00  0.00           H
ATOM    791  CA  HIS A  80      60.330  24.670 -31.240  1.00  0.00           C
ATOM    792  CB  HIS A  80      59.390  25.030 -32.420  1.00  0.00           C
ATOM    793  CG  HIS A  80      58.650  23.870 -33.090  1.00  0.00           C
ATOM    794  ND1 HIS A  80      59.160  22.870 -33.840  1.00  0.00           N
ATOM    795  HD1 HIS A  80      60.100  22.670 -34.100  1.00  0.00           H
ATOM    796  CD2 HIS A  80      57.330  23.760 -33.070  1.00  0.00           C
ATOM    797  HD2 HIS A  80      56.580  24.530 -32.860  1.00  0.00           H
ATOM    798  CE1 HIS A  80      58.140  22.090 -34.180  1.00  0.00           C
ATOM    799  HE1 HIS A  80      58.210  21.050 -34.490  1.00  0.00           H
ATOM    800  NE2 HIS A  80      57.010  22.690 -33.750  1.00  0.00           N
ATOM    801  C   HIS A  80      59.540  23.830 -30.180  1.00  0.00           C
ATOM    802  O   HIS A  80      59.020  22.760 -30.400  1.00  0.00           O
ATOM    803  N   SER A  81      59.550  24.380 -28.940  1.00  0.00           N
ATOM    804  H   SER A  81      59.980  25.270 -28.800  1.00  0.00           H
ATOM    805  CA  SER A  81      59.080  23.650 -27.730  1.00  0.00           C
ATOM    806  CB  SER A  81      60.170  22.990 -26.890  1.00  0.00           C
ATOM    807  OG  SER A  81      59.810  22.070 -25.820  1.00  0.00           O
ATOM    808  HG  SER A  81      59.450  21.300 -26.350  1.00  0.00           H
ATOM    809  C   SER A  81      58.380  24.470 -26.650  1.00  0.00           C
ATOM    810  O   SER A  81      58.700  25.590 -26.380  1.00  0.00           O
ATOM    811  N   MET A  82      57.410  23.830 -26.030  1.00  0.00           N
ATOM    812  H   MET A  82      57.100  22.890 -26.200  1.00  0.00           H
ATOM    813  CA  MET A  82      56.660  24.490 -24.910  1.00  0.00           C
ATOM    814  CB  MET A  82      55.190  24.000 -24.970  1.00  0.00           C
ATOM    815  CG  MET A  82      54.060  25.020 -24.830  1.00  0.00           C
ATOM    816  SD  MET A  82      54.180  25.800 -23.200  1.00  0.00           S
ATOM    817  CE  MET A  82      52.650  26.800 -23.370  1.00  0.00           C
ATOM    818  C   MET A  82      57.220  24.200 -23.500  1.00  0.00           C
ATOM    819  O   MET A  82      57.270  23.020 -23.080  1.00  0.00           O
ATOM    820  N   GLN A  83      57.440  25.190 -22.710  1.00  0.00           N
ATOM    821  H   GLN A  83      57.220  26.140 -22.940  1.00  0.00           H
ATOM    822  CA  GLN A  83      57.880  25.080 -21.360  1.00  0.00           C
ATOM    823  CB  GLN A  83      59.350  25.360 -21.290  1.00  0.00           C
ATOM    824  CG  GLN A  83      59.900  24.810 -19.960  1.00  0.00           C
ATOM    825  CD  GLN A  83      61.270  25.230 -19.480  1.00  0.00           C
ATOM    826  OE1 GLN A  83      62.370  24.670 -19.790  1.00  0.00           O
ATOM    827  NE2 GLN A  83      61.260  26.230 -18.660  1.00  0.00           N
ATOM    828 1HE2 GLN A  83      60.450  26.730 -18.360  1.00  0.00           H
ATOM    829 2HE2 GLN A  83      62.130  26.600 -18.350  1.00  0.00           H
ATOM    830  C   GLN A  83      57.090  25.950 -20.410  1.00  0.00           C
ATOM    831  O   GLN A  83      57.530  27.060 -20.090  1.00  0.00           O
ATOM    832  N   ASN A  84      55.790  25.580 -20.290  1.00  0.00           N
ATOM    833  H   ASN A  84      55.470  24.720 -20.700  1.00  0.00           H
ATOM    834  CA  ASN A  84      54.700  26.170 -19.350  1.00  0.00           C
ATOM    835  CB  ASN A  84      55.070  25.810 -17.900  1.00  0.00           C
ATOM    836  CG  ASN A  84      54.910  24.290 -17.670  1.00  0.00           C
ATOM    837  OD1 ASN A  84      55.810  23.540 -18.020  1.00  0.00           O
ATOM    838  ND2 ASN A  84      53.850  23.870 -17.010  1.00  0.00           N
ATOM    839 1HD2 ASN A  84      53.200  24.530 -16.630  1.00  0.00           H
ATOM    840 2HD2 ASN A  84      53.460  23.000 -17.280  1.00  0.00           H
ATOM    841  C   ASN A  84      54.530  27.710 -19.570  1.00  0.00           C
ATOM    842  O   ASN A  84      53.660  28.070 -20.420  1.00  0.00           O
ATOM    843  N   CYS A  85      55.310  28.550 -18.830  1.00  0.00           N
ATOM    844  H   CYS A  85      56.060  28.220 -18.260  1.00  0.00           H
ATOM    845  CA  CYS A  85      55.250  30.030 -18.840  1.00  0.00           C
ATOM    846  CB  CYS A  85      55.980  30.640 -17.650  1.00  0.00           C
ATOM    847  SG  CYS A  85      57.530  29.790 -17.330  1.00  0.00           S
ATOM    848  HG  CYS A  85      57.880  30.350 -16.170  1.00  0.00           H
ATOM    849  C   CYS A  85      55.820  30.590 -20.160  1.00  0.00           C
ATOM    850  O   CYS A  85      55.250  31.450 -20.710  1.00  0.00           O
ATOM    851  N   VAL A  86      56.830  29.960 -20.700  1.00  0.00           N
ATOM    852  H   VAL A  86      57.170  29.090 -20.350  1.00  0.00           H
ATOM    853  CA  VAL A  86      57.720  30.510 -21.720  1.00  0.00           C
ATOM    854  CB  VAL A  86      58.950  31.270 -21.220  1.00  0.00           C
ATOM    855  CG1 VAL A  86      58.690  32.660 -20.690  1.00  0.00           C
ATOM    856  CG2 VAL A  86      59.700  30.490 -20.100  1.00  0.00           C
ATOM    857  C   VAL A  86      58.110  29.530 -22.890  1.00  0.00           C
ATOM    858  O   VAL A  86      58.250  28.310 -22.680  1.00  0.00           O
ATOM    859  N   LEU A  87      58.170  30.050 -24.100  1.00  0.00           N
ATOM    860  H   LEU A  87      57.860  30.980 -24.250  1.00  0.00           H
ATOM    861  CA  LEU A  87      58.550  29.290 -25.330  1.00  0.00           C
ATOM    862  CB  LEU A  87      57.980  30.180 -26.400  1.00  0.00           C
ATOM    863  CG  LEU A  87      57.670  29.260 -27.600  1.00  0.00           C
ATOM    864  CD1 LEU A  87      56.840  28.000 -27.230  1.00  0.00           C
ATOM    865  CD2 LEU A  87      57.100  30.060 -28.760  1.00  0.00           C
ATOM    866  C   LEU A  87      60.070  29.230 -25.590  1.00  0.00           C
ATOM    867  O   LEU A  87      60.940  30.070 -25.300  1.00  0.00           O
ATOM    868  N   LYS A  88      60.450  27.960 -25.670  1.00  0.00           N
ATOM    869  H   LYS A  88      59.740  27.330 -25.970  1.00  0.00           H
ATOM    870  CA  LYS A  88      61.860  27.540 -25.820  1.00  0.00           C
ATOM    871  CB  LYS A  88      62.000  26.190 -25.150  1.00  0.00           C
ATOM    872  CG  LYS A  88      63.420  25.620 -25.240  1.00  0.00           C
ATOM    873  CD  LYS A  88      63.750  24.320 -24.500  1.00  0.00           C
ATOM    874  CE  LYS A  88      63.960  24.640 -23.020  1.00  0.00           C
ATOM    875  NZ  LYS A  88      64.490  23.470 -22.280  1.00  0.00           N
ATOM    876  HZ1 LYS A  88      64.060  22.590 -22.510  1.00  0.00           H
ATOM    877  HZ2 LYS A  88      65.440  23.210 -22.400  1.00  0.00           H
ATOM    878  HZ3 LYS A  88      64.450  23.650 -21.300  1.00  0.00           H
ATOM    879  C   LYS A  88      62.090  27.190 -27.320  1.00  0.00           C
ATOM    880  O   LYS A  88      61.220  26.600 -27.980  1.00  0.00           O
ATOM    881  N   LEU A  89      63.080  27.890 -27.860  1.00  0.00           N
ATOM    882  H   LEU A  89      63.570  28.550 -27.280  1.00  0.00           H
ATOM    883  CA  LEU A  89      63.570  27.910 -29.240  1.00  0.00           C
ATOM    884  CB  LEU A  89      63.330  29.240 -30.020  1.00  0.00           C
ATOM    885  CG  LEU A  89      61.880  29.680 -30.200  1.00  0.00           C
ATOM    886  CD1 LEU A  89      62.030  31.090 -30.740  1.00  0.00           C
ATOM    887  CD2 LEU A  89      61.210  28.830 -31.280  1.00  0.00           C
ATOM    888  C   LEU A  89      65.040  27.480 -29.200  1.00  0.00           C
ATOM    889  O   LEU A  89      65.870  28.000 -28.440  1.00  0.00           O
ATOM    890  N   LYS A  90      65.250  26.200 -29.610  1.00  0.00           N
ATOM    891  H   LYS A  90      64.640  25.680 -30.200  1.00  0.00           H
ATOM    892  CA  LYS A  90      66.610  25.580 -29.580  1.00  0.00           C
ATOM    893  CB  LYS A  90      66.490  24.100 -29.150  1.00  0.00           C
ATOM    894  CG  LYS A  90      67.760  23.380 -28.610  1.00  0.00           C
ATOM    895  CD  LYS A  90      68.800  22.930 -29.660  1.00  0.00           C
ATOM    896  CE  LYS A  90      69.970  22.360 -28.910  1.00  0.00           C
ATOM    897  NZ  LYS A  90      71.010  21.700 -29.690  1.00  0.00           N
ATOM    898  HZ1 LYS A  90      71.360  22.280 -30.420  1.00  0.00           H
ATOM    899  HZ2 LYS A  90      71.800  21.390 -29.160  1.00  0.00           H
ATOM    900  HZ3 LYS A  90      70.610  20.930 -30.180  1.00  0.00           H
ATOM    901  C   LYS A  90      67.360  25.910 -30.890  1.00  0.00           C
ATOM    902  O   LYS A  90      66.980  25.380 -31.890  1.00  0.00           O
ATOM    903  N   VAL A  91      68.290  26.800 -30.760  1.00  0.00           N
ATOM    904  H   VAL A  91      68.470  27.270 -29.890  1.00  0.00           H
ATOM    905  CA  VAL A  91      69.080  27.330 -31.910  1.00  0.00           C
ATOM    906  CB  VAL A  91      69.190  28.840 -31.800  1.00  0.00           C
ATOM    907  CG1 VAL A  91      67.800  29.520 -31.900  1.00  0.00           C
ATOM    908  CG2 VAL A  91      70.170  29.360 -30.750  1.00  0.00           C
ATOM    909  C   VAL A  91      70.430  26.670 -32.420  1.00  0.00           C
ATOM    910  O   VAL A  91      71.120  26.180 -31.510  1.00  0.00           O
ATOM    911  N   ASP A  92      70.750  26.820 -33.700  1.00  0.00           N
ATOM    912  H   ASP A  92      70.160  27.100 -34.450  1.00  0.00           H
ATOM    913  CA  ASP A  92      72.070  26.450 -34.200  1.00  0.00           C
ATOM    914  CB  ASP A  92      72.190  26.650 -35.740  1.00  0.00           C
ATOM    915  CG  ASP A  92      72.110  28.000 -36.410  1.00  0.00           C
ATOM    916  OD1 ASP A  92      72.190  29.010 -35.640  1.00  0.00           O
ATOM    917  OD2 ASP A  92      71.780  28.170 -37.550  1.00  0.00           O
ATOM    918  C   ASP A  92      73.400  26.800 -33.520  1.00  0.00           C
ATOM    919  O   ASP A  92      74.270  25.960 -33.360  1.00  0.00           O
ATOM    920  N   THR A  93      73.480  28.040 -33.130  1.00  0.00           N
ATOM    921  H   THR A  93      72.650  28.600 -33.180  1.00  0.00           H
ATOM    922  CA  THR A  93      74.670  28.780 -32.640  1.00  0.00           C
ATOM    923  CB  THR A  93      74.870  30.150 -33.290  1.00  0.00           C
ATOM    924  OG1 THR A  93      74.650  30.020 -34.670  1.00  0.00           O
ATOM    925  HG1 THR A  93      73.880  29.420 -34.880  1.00  0.00           H
ATOM    926  CG2 THR A  93      76.310  30.570 -33.060  1.00  0.00           C
ATOM    927  C   THR A  93      74.720  28.890 -31.150  1.00  0.00           C
ATOM    928  O   THR A  93      73.880  29.630 -30.630  1.00  0.00           O
ATOM    929  N   ALA A  94      75.790  28.440 -30.540  1.00  0.00           N
ATOM    930  H   ALA A  94      76.610  28.040 -30.960  1.00  0.00           H
ATOM    931  CA  ALA A  94      75.920  28.610 -29.130  1.00  0.00           C
ATOM    932  CB  ALA A  94      76.930  27.530 -28.690  1.00  0.00           C
ATOM    933  C   ALA A  94      76.320  30.030 -28.780  1.00  0.00           C
ATOM    934  O   ALA A  94      77.040  30.610 -29.560  1.00  0.00           O
ATOM    935  N   ASN A  95      75.660  30.620 -27.800  1.00  0.00           N
ATOM    936  H   ASN A  95      74.830  30.180 -27.440  1.00  0.00           H
ATOM    937  CA  ASN A  95      75.920  31.970 -27.270  1.00  0.00           C
ATOM    938  CB  ASN A  95      75.050  32.260 -26.110  1.00  0.00           C
ATOM    939  CG  ASN A  95      74.960  33.750 -25.750  1.00  0.00           C
ATOM    940  OD1 ASN A  95      75.750  34.350 -25.070  1.00  0.00           O
ATOM    941  ND2 ASN A  95      73.840  34.260 -26.140  1.00  0.00           N
ATOM    942 1HD2 ASN A  95      73.280  33.760 -26.790  1.00  0.00           H
ATOM    943 2HD2 ASN A  95      73.450  35.010 -25.600  1.00  0.00           H
ATOM    944  C   ASN A  95      77.410  32.030 -26.760  1.00  0.00           C
ATOM    945  O   ASN A  95      77.840  31.250 -25.920  1.00  0.00           O
ATOM    946  N   PRO A  96      78.150  33.050 -27.340  1.00  0.00           N
ATOM    947  CA  PRO A  96      79.500  33.350 -26.850  1.00  0.00           C
ATOM    948  CB  PRO A  96      80.060  34.280 -27.920  1.00  0.00           C
ATOM    949  CG  PRO A  96      78.910  35.060 -28.520  1.00  0.00           C
ATOM    950  CD  PRO A  96      77.750  34.050 -28.380  1.00  0.00           C
ATOM    951  C   PRO A  96      79.410  33.940 -25.410  1.00  0.00           C
ATOM    952  O   PRO A  96      79.770  33.210 -24.520  1.00  0.00           O
ATOM    953  N   LYS A  97      79.190  35.260 -25.260  1.00  0.00           N
ATOM    954  H   LYS A  97      78.640  35.690 -25.970  1.00  0.00           H
ATOM    955  CA  LYS A  97      79.150  35.930 -23.940  1.00  0.00           C
ATOM    956  CB  LYS A  97      79.530  37.410 -24.080  1.00  0.00           C
ATOM    957  CG  LYS A  97      80.900  37.760 -24.670  1.00  0.00           C
ATOM    958  CD  LYS A  97      82.130  37.170 -23.920  1.00  0.00           C
ATOM    959  CE  LYS A  97      82.400  37.780 -22.500  1.00  0.00           C
ATOM    960  NZ  LYS A  97      83.550  37.080 -21.830  1.00  0.00           N
ATOM    961  HZ1 LYS A  97      83.700  37.390 -20.890  1.00  0.00           H
ATOM    962  HZ2 LYS A  97      83.540  36.080 -21.820  1.00  0.00           H
ATOM    963  HZ3 LYS A  97      84.370  37.300 -22.360  1.00  0.00           H
ATOM    964  C   LYS A  97      77.980  35.580 -23.000  1.00  0.00           C
ATOM    965  O   LYS A  97      77.090  36.360 -22.700  1.00  0.00           O
ATOM    966  N   THR A  98      77.990  34.320 -22.590  1.00  0.00           N
ATOM    967  H   THR A  98      78.680  33.700 -22.960  1.00  0.00           H
ATOM    968  CA  THR A  98      77.010  33.740 -21.630  1.00  0.00           C
ATOM    969  CB  THR A  98      77.000  32.200 -21.500  1.00  0.00           C
ATOM    970  OG1 THR A  98      78.380  31.740 -21.130  1.00  0.00           O
ATOM    971  HG1 THR A  98      78.290  30.760 -20.980  1.00  0.00           H
ATOM    972  CG2 THR A  98      76.570  31.560 -22.780  1.00  0.00           C
ATOM    973  C   THR A  98      77.050  34.110 -20.120  1.00  0.00           C
ATOM    974  O   THR A  98      78.080  34.550 -19.630  1.00  0.00           O
ATOM    975  N   PRO A  99      75.850  34.230 -19.490  1.00  0.00           N
ATOM    976  CA  PRO A  99      75.740  34.260 -18.050  1.00  0.00           C
ATOM    977  CB  PRO A  99      74.330  34.700 -17.750  1.00  0.00           C
ATOM    978  CG  PRO A  99      73.910  35.620 -18.900  1.00  0.00           C
ATOM    979  CD  PRO A  99      74.750  35.050 -20.040  1.00  0.00           C
ATOM    980  C   PRO A  99      76.040  32.980 -17.310  1.00  0.00           C
ATOM    981  O   PRO A  99      76.020  31.910 -17.890  1.00  0.00           O
ATOM    982  N   LYS A 100      76.030  33.130 -16.000  1.00  0.00           N
ATOM    983  H   LYS A 100      76.410  34.020 -15.750  1.00  0.00           H
ATOM    984  CA  LYS A 100      75.840  32.010 -14.990  1.00  0.00           C
ATOM    985  CB  LYS A 100      77.070  31.900 -14.030  1.00  0.00           C
ATOM    986  CG  LYS A 100      78.320  31.330 -14.770  1.00  0.00           C
ATOM    987  CD  LYS A 100      78.230  29.930 -15.430  1.00  0.00           C
ATOM    988  CE  LYS A 100      79.080  29.840 -16.690  1.00  0.00           C
ATOM    989  NZ  LYS A 100      78.740  28.660 -17.540  1.00  0.00           N
ATOM    990  HZ1 LYS A 100      79.120  27.890 -17.020  1.00  0.00           H
ATOM    991  HZ2 LYS A 100      77.750  28.530 -17.600  1.00  0.00           H
ATOM    992  HZ3 LYS A 100      79.200  28.730 -18.420  1.00  0.00           H
ATOM    993  C   LYS A 100      74.460  32.050 -14.370  1.00  0.00           C
ATOM    994  O   LYS A 100      74.280  32.540 -13.260  1.00  0.00           O
ATOM    995  N   TYR A 101      73.550  31.340 -15.020  1.00  0.00           N
ATOM    996  H   TYR A 101      73.770  30.510 -15.540  1.00  0.00           H
ATOM    997  CA  TYR A 101      72.120  31.540 -14.750  1.00  0.00           C
ATOM    998  CB  TYR A 101      71.340  31.670 -16.060  1.00  0.00           C
ATOM    999  CG  TYR A 101      71.560  30.570 -17.100  1.00  0.00           C
ATOM   1000  CD1 TYR A 101      72.490  30.880 -18.140  1.00  0.00           C
ATOM   1001  HD1 TYR A 101      72.970  31.850 -18.180  1.00  0.00           H
ATOM   1002  CD2 TYR A 101      70.920  29.320 -17.030  1.00  0.00           C
ATOM   1003  HD2 TYR A 101      70.320  28.960 -16.200  1.00  0.00           H
ATOM   1004  CE1 TYR A 101      72.730  29.900 -19.100  1.00  0.00           C
ATOM   1005  HE1 TYR A 101      73.500  30.030 -19.860  1.00  0.00           H
ATOM   1006  CE2 TYR A 101      71.260  28.320 -17.940  1.00  0.00           C
ATOM   1007  HE2 TYR A 101      70.610  27.450 -18.040  1.00  0.00           H
ATOM   1008  CZ  TYR A 101      72.110  28.660 -19.010  1.00  0.00           C
ATOM   1009  OH  TYR A 101      72.310  27.800 -20.080  1.00  0.00           O
ATOM   1010  HH  TYR A 101      73.200  28.020 -20.490  1.00  0.00           H
ATOM   1011  C   TYR A 101      71.410  30.550 -13.830  1.00  0.00           C
ATOM   1012  O   TYR A 101      71.530  29.370 -14.060  1.00  0.00           O
ATOM   1013  N   LYS A 102      70.670  31.100 -12.850  1.00  0.00           N
ATOM   1014  H   LYS A 102      70.480  32.080 -12.780  1.00  0.00           H
ATOM   1015  CA  LYS A 102      69.740  30.330 -12.080  1.00  0.00           C
ATOM   1016  CB  LYS A 102      70.110  30.400 -10.660  1.00  0.00           C
ATOM   1017  CG  LYS A 102      71.130  29.260 -10.520  1.00  0.00           C
ATOM   1018  CD  LYS A 102      72.660  29.730 -10.340  1.00  0.00           C
ATOM   1019  CE  LYS A 102      73.370  28.410 -10.200  1.00  0.00           C
ATOM   1020  NZ  LYS A 102      74.800  28.660 -10.270  1.00  0.00           N
ATOM   1021  HZ1 LYS A 102      75.090  28.590 -11.230  1.00  0.00           H
ATOM   1022  HZ2 LYS A 102      75.020  29.520  -9.800  1.00  0.00           H
ATOM   1023  HZ3 LYS A 102      75.150  27.870  -9.790  1.00  0.00           H
ATOM   1024  C   LYS A 102      68.290  30.870 -12.220  1.00  0.00           C
ATOM   1025  O   LYS A 102      68.060  32.100 -12.220  1.00  0.00           O
ATOM   1026  N   PHE A 103      67.290  30.080 -12.420  1.00  0.00           N
ATOM   1027  H   PHE A 103      67.390  29.100 -12.580  1.00  0.00           H
ATOM   1028  CA  PHE A 103      65.930  30.510 -12.710  1.00  0.00           C
ATOM   1029  CB  PHE A 103      65.120  29.930 -13.900  1.00  0.00           C
ATOM   1030  CG  PHE A 103      66.010  29.910 -15.120  1.00  0.00           C
ATOM   1031  CD1 PHE A 103      66.730  28.760 -15.360  1.00  0.00           C
ATOM   1032  HD1 PHE A 103      66.660  27.910 -14.690  1.00  0.00           H
ATOM   1033  CD2 PHE A 103      66.060  31.000 -15.950  1.00  0.00           C
ATOM   1034  HD2 PHE A 103      65.570  31.930 -15.670  1.00  0.00           H
ATOM   1035  CE1 PHE A 103      67.530  28.680 -16.450  1.00  0.00           C
ATOM   1036  HE1 PHE A 103      68.210  27.840 -16.540  1.00  0.00           H
ATOM   1037  CE2 PHE A 103      66.950  30.910 -17.000  1.00  0.00           C
ATOM   1038  HE2 PHE A 103      66.890  31.750 -17.690  1.00  0.00           H
ATOM   1039  CZ  PHE A 103      67.630  29.750 -17.290  1.00  0.00           C
ATOM   1040  HZ  PHE A 103      68.220  29.740 -18.210  1.00  0.00           H
ATOM   1041  C   PHE A 103      65.060  30.290 -11.480  1.00  0.00           C
ATOM   1042  O   PHE A 103      64.750  29.100 -11.170  1.00  0.00           O
ATOM   1043  N   VAL A 104      64.890  31.360 -10.730  1.00  0.00           N
ATOM   1044  H   VAL A 104      65.140  32.270 -11.060  1.00  0.00           H
ATOM   1045  CA  VAL A 104      64.220  31.400  -9.420  1.00  0.00           C
ATOM   1046  CB  VAL A 104      65.290  31.970  -8.480  1.00  0.00           C
ATOM   1047  CG1 VAL A 104      66.480  30.980  -8.270  1.00  0.00           C
ATOM   1048  CG2 VAL A 104      65.640  33.500  -8.660  1.00  0.00           C
ATOM   1049  C   VAL A 104      62.930  32.220  -9.260  1.00  0.00           C
ATOM   1050  O   VAL A 104      62.670  33.190  -9.940  1.00  0.00           O
ATOM   1051  N   ARG A 105      61.980  31.710  -8.450  1.00  0.00           N
ATOM   1052  H   ARG A 105      62.140  30.810  -8.030  1.00  0.00           H
ATOM   1053  CA  ARG A 105      60.780  32.420  -8.160  1.00  0.00           C
ATOM   1054  CB  ARG A 105      59.900  31.430  -7.380  1.00  0.00           C
ATOM   1055  CG  ARG A 105      59.110  30.430  -8.290  1.00  0.00           C
ATOM   1056  CD  ARG A 105      58.070  31.150  -9.140  1.00  0.00           C
ATOM   1057  NE  ARG A 105      57.000  31.710  -8.340  1.00  0.00           N
ATOM   1058  HE  ARG A 105      57.110  31.740  -7.340  1.00  0.00           H
ATOM   1059  CZ  ARG A 105      55.860  32.060  -8.840  1.00  0.00           C
ATOM   1060  NH1 ARG A 105      55.630  32.030 -10.140  1.00  0.00           N
ATOM   1061 1HH1 ARG A 105      56.360  31.780 -10.770  1.00  0.00           H
ATOM   1062 2HH1 ARG A 105      54.710  32.180 -10.500  1.00  0.00           H
ATOM   1063  NH2 ARG A 105      54.910  32.620  -8.080  1.00  0.00           N
ATOM   1064 1HH2 ARG A 105      55.100  32.740  -7.110  1.00  0.00           H
ATOM   1065 2HH2 ARG A 105      54.010  32.850  -8.440  1.00  0.00           H
ATOM   1066  C   ARG A 105      61.230  33.550  -7.190  1.00  0.00           C
ATOM   1067  O   ARG A 105      61.900  33.330  -6.190  1.00  0.00           O
ATOM   1068  N   ILE A 106      60.690  34.740  -7.500  1.00  0.00           N
ATOM   1069  H   ILE A 106      60.470  34.970  -8.450  1.00  0.00           H
ATOM   1070  CA  ILE A 106      60.880  35.920  -6.600  1.00  0.00           C
ATOM   1071  CB  ILE A 106      61.080  37.180  -7.430  1.00  0.00           C
ATOM   1072  CG1 ILE A 106      61.760  38.270  -6.590  1.00  0.00           C
ATOM   1073  CG2 ILE A 106      59.880  37.690  -8.090  1.00  0.00           C
ATOM   1074  CD  ILE A 106      63.250  37.890  -6.150  1.00  0.00           C
ATOM   1075  C   ILE A 106      59.750  36.050  -5.590  1.00  0.00           C
ATOM   1076  O   ILE A 106      58.560  35.930  -5.860  1.00  0.00           O
ATOM   1077  N   GLN A 107      60.140  36.300  -4.320  1.00  0.00           N
ATOM   1078  H   GLN A 107      61.100  36.150  -4.100  1.00  0.00           H
ATOM   1079  CA  GLN A 107      59.370  36.700  -3.100  1.00  0.00           C
ATOM   1080  CB  GLN A 107      60.390  36.470  -1.930  1.00  0.00           C
ATOM   1081  CG  GLN A 107      59.850  36.640  -0.550  1.00  0.00           C
ATOM   1082  CD  GLN A 107      60.720  37.690   0.130  1.00  0.00           C
ATOM   1083  OE1 GLN A 107      60.740  38.780  -0.450  1.00  0.00           O
ATOM   1084  NE2 GLN A 107      61.660  37.250   1.000  1.00  0.00           N
ATOM   1085 1HE2 GLN A 107      61.690  36.270   1.140  1.00  0.00           H
ATOM   1086 2HE2 GLN A 107      62.450  37.830   1.240  1.00  0.00           H
ATOM   1087  C   GLN A 107      58.900  38.160  -3.150  1.00  0.00           C
ATOM   1088  O   GLN A 107      59.480  38.970  -3.900  1.00  0.00           O
ATOM   1089  N   PRO A 108      57.660  38.390  -2.810  1.00  0.00           N
ATOM   1090  CA  PRO A 108      57.200  39.800  -2.650  1.00  0.00           C
ATOM   1091  CB  PRO A 108      55.720  39.560  -2.330  1.00  0.00           C
ATOM   1092  CG  PRO A 108      55.330  38.420  -3.290  1.00  0.00           C
ATOM   1093  CD  PRO A 108      56.560  37.520  -3.240  1.00  0.00           C
ATOM   1094  C   PRO A 108      57.860  40.660  -1.540  1.00  0.00           C
ATOM   1095  O   PRO A 108      57.560  40.530  -0.350  1.00  0.00           O
ATOM   1096  N   GLY A 109      58.990  41.300  -1.990  1.00  0.00           N
ATOM   1097  H   GLY A 109      59.370  41.200  -2.920  1.00  0.00           H
ATOM   1098  CA  GLY A 109      59.890  42.020  -1.110  1.00  0.00           C
ATOM   1099  C   GLY A 109      61.260  42.260  -1.620  1.00  0.00           C
ATOM   1100  O   GLY A 109      61.630  43.420  -1.570  1.00  0.00           O
ATOM   1101  N   GLN A 110      62.090  41.260  -1.930  1.00  0.00           N
ATOM   1102  H   GLN A 110      62.010  40.280  -1.730  1.00  0.00           H
ATOM   1103  CA  GLN A 110      63.380  41.450  -2.620  1.00  0.00           C
ATOM   1104  CB  GLN A 110      64.000  40.050  -2.770  1.00  0.00           C
ATOM   1105  CG  GLN A 110      64.550  39.520  -1.500  1.00  0.00           C
ATOM   1106  CD  GLN A 110      65.900  40.110  -1.110  1.00  0.00           C
ATOM   1107  OE1 GLN A 110      66.010  40.950  -0.220  1.00  0.00           O
ATOM   1108  NE2 GLN A 110      67.030  39.430  -1.460  1.00  0.00           N
ATOM   1109 1HE2 GLN A 110      67.000  38.580  -1.980  1.00  0.00           H
ATOM   1110 2HE2 GLN A 110      67.860  39.770  -1.030  1.00  0.00           H
ATOM   1111  C   GLN A 110      63.440  42.140  -4.010  1.00  0.00           C
ATOM   1112  O   GLN A 110      62.570  42.010  -4.850  1.00  0.00           O
ATOM   1113  N   THR A 111      64.630  42.710  -4.240  1.00  0.00           N
ATOM   1114  H   THR A 111      65.450  42.570  -3.680  1.00  0.00           H
ATOM   1115  CA  THR A 111      64.870  43.630  -5.390  1.00  0.00           C
ATOM   1116  CB  THR A 111      65.590  44.950  -5.000  1.00  0.00           C
ATOM   1117  OG1 THR A 111      66.730  44.770  -4.150  1.00  0.00           O
ATOM   1118  HG1 THR A 111      66.710  45.550  -3.530  1.00  0.00           H
ATOM   1119  CG2 THR A 111      64.740  46.130  -4.470  1.00  0.00           C
ATOM   1120  C   THR A 111      65.710  43.020  -6.560  1.00  0.00           C
ATOM   1121  O   THR A 111      66.650  42.250  -6.440  1.00  0.00           O
ATOM   1122  N   PHE A 112      65.040  43.260  -7.710  1.00  0.00           N
ATOM   1123  H   PHE A 112      64.220  43.830  -7.700  1.00  0.00           H
ATOM   1124  CA  PHE A 112      65.420  42.890  -9.110  1.00  0.00           C
ATOM   1125  CB  PHE A 112      64.530  41.720  -9.510  1.00  0.00           C
ATOM   1126  CG  PHE A 112      62.990  41.970  -9.430  1.00  0.00           C
ATOM   1127  CD1 PHE A 112      62.220  41.460  -8.380  1.00  0.00           C
ATOM   1128  HD1 PHE A 112      62.620  40.890  -7.530  1.00  0.00           H
ATOM   1129  CD2 PHE A 112      62.410  42.630 -10.480  1.00  0.00           C
ATOM   1130  HD2 PHE A 112      63.030  42.880 -11.340  1.00  0.00           H
ATOM   1131  CE1 PHE A 112      60.870  41.700  -8.450  1.00  0.00           C
ATOM   1132  HE1 PHE A 112      60.140  41.230  -7.790  1.00  0.00           H
ATOM   1133  CE2 PHE A 112      61.090  42.850 -10.520  1.00  0.00           C
ATOM   1134  HE2 PHE A 112      60.690  43.450 -11.340  1.00  0.00           H
ATOM   1135  CZ  PHE A 112      60.320  42.400  -9.480  1.00  0.00           C
ATOM   1136  HZ  PHE A 112      59.230  42.500  -9.580  1.00  0.00           H
ATOM   1137  C   PHE A 112      65.380  44.040 -10.060  1.00  0.00           C
ATOM   1138  O   PHE A 112      64.500  44.900  -9.930  1.00  0.00           O
ATOM   1139  N   SER A 113      66.260  43.990 -11.060  1.00  0.00           N
ATOM   1140  H   SER A 113      66.990  43.300 -11.070  1.00  0.00           H
ATOM   1141  CA  SER A 113      66.430  45.000 -12.120  1.00  0.00           C
ATOM   1142  CB  SER A 113      67.820  45.440 -12.380  1.00  0.00           C
ATOM   1143  OG  SER A 113      68.350  46.270 -11.340  1.00  0.00           O
ATOM   1144  HG  SER A 113      67.830  46.020 -10.520  1.00  0.00           H
ATOM   1145  C   SER A 113      65.670  44.590 -13.400  1.00  0.00           C
ATOM   1146  O   SER A 113      65.980  43.680 -14.090  1.00  0.00           O
ATOM   1147  N   VAL A 114      64.540  45.230 -13.580  1.00  0.00           N
ATOM   1148  H   VAL A 114      64.420  46.130 -13.160  1.00  0.00           H
ATOM   1149  CA  VAL A 114      63.790  45.060 -14.830  1.00  0.00           C
ATOM   1150  CB  VAL A 114      62.220  45.080 -14.720  1.00  0.00           C
ATOM   1151  CG1 VAL A 114      61.610  46.470 -14.480  1.00  0.00           C
ATOM   1152  CG2 VAL A 114      61.560  44.280 -15.820  1.00  0.00           C
ATOM   1153  C   VAL A 114      64.440  45.810 -16.030  1.00  0.00           C
ATOM   1154  O   VAL A 114      64.520  47.010 -16.080  1.00  0.00           O
ATOM   1155  N   LEU A 115      64.950  44.970 -16.960  1.00  0.00           N
ATOM   1156  H   LEU A 115      64.990  43.990 -16.770  1.00  0.00           H
ATOM   1157  CA  LEU A 115      65.430  45.360 -18.300  1.00  0.00           C
ATOM   1158  CB  LEU A 115      66.340  44.270 -18.870  1.00  0.00           C
ATOM   1159  CG  LEU A 115      66.990  44.670 -20.170  1.00  0.00           C
ATOM   1160  CD1 LEU A 115      68.120  45.620 -20.070  1.00  0.00           C
ATOM   1161  CD2 LEU A 115      67.420  43.490 -21.050  1.00  0.00           C
ATOM   1162  C   LEU A 115      64.140  45.490 -19.170  1.00  0.00           C
ATOM   1163  O   LEU A 115      63.580  44.470 -19.560  1.00  0.00           O
ATOM   1164  N   ALA A 116      63.760  46.730 -19.350  1.00  0.00           N
ATOM   1165  H   ALA A 116      64.310  47.510 -19.060  1.00  0.00           H
ATOM   1166  CA  ALA A 116      62.640  47.120 -20.240  1.00  0.00           C
ATOM   1167  CB  ALA A 116      62.410  48.650 -20.040  1.00  0.00           C
ATOM   1168  C   ALA A 116      62.920  46.690 -21.670  1.00  0.00           C
ATOM   1169  O   ALA A 116      63.890  47.110 -22.270  1.00  0.00           O
ATOM   1170  N   CYS A 117      61.960  45.930 -22.240  1.00  0.00           N
ATOM   1171  H   CYS A 117      61.150  45.660 -21.700  1.00  0.00           H
ATOM   1172  CA  CYS A 117      62.130  45.300 -23.540  1.00  0.00           C
ATOM   1173  CB  CYS A 117      62.030  43.780 -23.410  1.00  0.00           C
ATOM   1174  SG  CYS A 117      63.370  43.070 -22.340  1.00  0.00           S
ATOM   1175  HG  CYS A 117      62.790  43.360 -21.180  1.00  0.00           H
ATOM   1176  C   CYS A 117      61.230  45.880 -24.670  1.00  0.00           C
ATOM   1177  O   CYS A 117      60.100  45.430 -24.810  1.00  0.00           O
ATOM   1178  N   TYR A 118      61.810  46.720 -25.500  1.00  0.00           N
ATOM   1179  H   TYR A 118      62.770  47.000 -25.580  1.00  0.00           H
ATOM   1180  CA  TYR A 118      61.030  47.490 -26.400  1.00  0.00           C
ATOM   1181  CB  TYR A 118      61.420  48.930 -26.380  1.00  0.00           C
ATOM   1182  CG  TYR A 118      60.860  49.710 -25.170  1.00  0.00           C
ATOM   1183  CD1 TYR A 118      59.500  50.110 -25.170  1.00  0.00           C
ATOM   1184  HD1 TYR A 118      58.870  49.860 -26.020  1.00  0.00           H
ATOM   1185  CD2 TYR A 118      61.620  49.940 -24.030  1.00  0.00           C
ATOM   1186  HD2 TYR A 118      62.640  49.550 -23.990  1.00  0.00           H
ATOM   1187  CE1 TYR A 118      59.050  50.880 -24.050  1.00  0.00           C
ATOM   1188  HE1 TYR A 118      57.980  51.080 -24.020  1.00  0.00           H
ATOM   1189  CE2 TYR A 118      61.140  50.560 -22.900  1.00  0.00           C
ATOM   1190  HE2 TYR A 118      61.830  50.870 -22.120  1.00  0.00           H
ATOM   1191  CZ  TYR A 118      59.890  51.100 -22.940  1.00  0.00           C
ATOM   1192  OH  TYR A 118      59.470  52.110 -22.060  1.00  0.00           O
ATOM   1193  HH  TYR A 118      59.940  51.830 -21.220  1.00  0.00           H
ATOM   1194  C   TYR A 118      60.900  46.960 -27.820  1.00  0.00           C
ATOM   1195  O   TYR A 118      61.750  47.210 -28.630  1.00  0.00           O
ATOM   1196  N   ASN A 119      59.890  46.100 -28.010  1.00  0.00           N
ATOM   1197  H   ASN A 119      59.310  45.730 -27.280  1.00  0.00           H
ATOM   1198  CA  ASN A 119      59.830  45.250 -29.220  1.00  0.00           C
ATOM   1199  CB  ASN A 119      58.480  45.560 -29.940  1.00  0.00           C
ATOM   1200  CG  ASN A 119      58.050  47.030 -30.280  1.00  0.00           C
ATOM   1201  OD1 ASN A 119      58.420  47.640 -31.270  1.00  0.00           O
ATOM   1202  ND2 ASN A 119      57.490  47.720 -29.340  1.00  0.00           N
ATOM   1203 1HD2 ASN A 119      57.360  47.400 -28.400  1.00  0.00           H
ATOM   1204 2HD2 ASN A 119      56.890  48.470 -29.610  1.00  0.00           H
ATOM   1205  C   ASN A 119      60.950  45.080 -30.320  1.00  0.00           C
ATOM   1206  O   ASN A 119      60.930  45.300 -31.530  1.00  0.00           O
ATOM   1207  N   GLY A 120      61.930  44.370 -29.740  1.00  0.00           N
ATOM   1208  H   GLY A 120      61.740  43.920 -28.870  1.00  0.00           H
ATOM   1209  CA  GLY A 120      63.260  44.240 -30.330  1.00  0.00           C
ATOM   1210  C   GLY A 120      64.420  44.700 -29.440  1.00  0.00           C
ATOM   1211  O   GLY A 120      65.230  43.840 -29.160  1.00  0.00           O
ATOM   1212  N   SER A 121      64.360  45.980 -29.080  1.00  0.00           N
ATOM   1213  H   SER A 121      63.680  46.630 -29.420  1.00  0.00           H
ATOM   1214  CA  SER A 121      65.500  46.660 -28.380  1.00  0.00           C
ATOM   1215  CB  SER A 121      65.750  48.080 -28.970  1.00  0.00           C
ATOM   1216  OG  SER A 121      66.990  48.520 -28.360  1.00  0.00           O
ATOM   1217  HG  SER A 121      67.690  47.910 -28.740  1.00  0.00           H
ATOM   1218  C   SER A 121      65.370  46.780 -26.860  1.00  0.00           C
ATOM   1219  O   SER A 121      64.320  47.080 -26.300  1.00  0.00           O
ATOM   1220  N   PRO A 122      66.400  46.370 -26.160  1.00  0.00           N
ATOM   1221  CA  PRO A 122      66.540  46.600 -24.700  1.00  0.00           C
ATOM   1222  CB  PRO A 122      67.660  45.620 -24.190  1.00  0.00           C
ATOM   1223  CG  PRO A 122      67.550  44.490 -25.230  1.00  0.00           C
ATOM   1224  CD  PRO A 122      67.330  45.270 -26.550  1.00  0.00           C
ATOM   1225  C   PRO A 122      66.820  48.110 -24.380  1.00  0.00           C
ATOM   1226  O   PRO A 122      67.740  48.660 -25.030  1.00  0.00           O
ATOM   1227  N   SER A 123      65.910  48.650 -23.580  1.00  0.00           N
ATOM   1228  H   SER A 123      65.350  48.100 -22.960  1.00  0.00           H
ATOM   1229  CA  SER A 123      65.840  50.130 -23.280  1.00  0.00           C
ATOM   1230  CB  SER A 123      65.110  51.020 -24.300  1.00  0.00           C
ATOM   1231  OG  SER A 123      65.300  52.400 -24.160  1.00  0.00           O
ATOM   1232  HG  SER A 123      66.260  52.640 -24.260  1.00  0.00           H
ATOM   1233  C   SER A 123      65.460  50.430 -21.810  1.00  0.00           C
ATOM   1234  O   SER A 123      64.350  50.840 -21.440  1.00  0.00           O
ATOM   1235  N   GLY A 124      66.500  50.490 -21.000  1.00  0.00           N
ATOM   1236  H   GLY A 124      67.430  50.350 -21.340  1.00  0.00           H
ATOM   1237  CA  GLY A 124      66.360  50.960 -19.570  1.00  0.00           C
ATOM   1238  C   GLY A 124      66.360  49.840 -18.520  1.00  0.00           C
ATOM   1239  O   GLY A 124      65.530  48.940 -18.560  1.00  0.00           O
ATOM   1240  N   VAL A 125      67.040  50.270 -17.480  1.00  0.00           N
ATOM   1241  H   VAL A 125      67.680  51.050 -17.480  1.00  0.00           H
ATOM   1242  CA  VAL A 125      67.280  49.380 -16.320  1.00  0.00           C
ATOM   1243  CB  VAL A 125      68.770  49.330 -16.060  1.00  0.00           C
ATOM   1244  CG1 VAL A 125      69.160  48.530 -14.830  1.00  0.00           C
ATOM   1245  CG2 VAL A 125      69.570  48.770 -17.290  1.00  0.00           C
ATOM   1246  C   VAL A 125      66.700  50.070 -15.030  1.00  0.00           C
ATOM   1247  O   VAL A 125      67.020  51.210 -14.710  1.00  0.00           O
ATOM   1248  N   TYR A 126      65.620  49.380 -14.640  1.00  0.00           N
ATOM   1249  H   TYR A 126      65.250  48.560 -15.070  1.00  0.00           H
ATOM   1250  CA  TYR A 126      64.860  49.870 -13.460  1.00  0.00           C
ATOM   1251  CB  TYR A 126      63.410  50.200 -13.890  1.00  0.00           C
ATOM   1252  CG  TYR A 126      63.170  51.100 -15.160  1.00  0.00           C
ATOM   1253  CD1 TYR A 126      63.220  52.440 -14.930  1.00  0.00           C
ATOM   1254  HD1 TYR A 126      63.210  52.730 -13.880  1.00  0.00           H
ATOM   1255  CD2 TYR A 126      62.850  50.610 -16.390  1.00  0.00           C
ATOM   1256  HD2 TYR A 126      62.750  49.540 -16.590  1.00  0.00           H
ATOM   1257  CE1 TYR A 126      63.030  53.360 -15.980  1.00  0.00           C
ATOM   1258  HE1 TYR A 126      62.850  54.430 -15.870  1.00  0.00           H
ATOM   1259  CE2 TYR A 126      62.630  51.490 -17.460  1.00  0.00           C
ATOM   1260  HE2 TYR A 126      62.670  51.020 -18.440  1.00  0.00           H
ATOM   1261  CZ  TYR A 126      62.790  52.870 -17.210  1.00  0.00           C
ATOM   1262  OH  TYR A 126      62.350  53.760 -18.150  1.00  0.00           O
ATOM   1263  HH  TYR A 126      62.400  53.380 -19.070  1.00  0.00           H
ATOM   1264  C   TYR A 126      64.710  48.830 -12.370  1.00  0.00           C
ATOM   1265  O   TYR A 126      64.170  47.710 -12.580  1.00  0.00           O
ATOM   1266  N   GLN A 127      65.080  49.290 -11.200  1.00  0.00           N
ATOM   1267  H   GLN A 127      65.230  50.260 -11.010  1.00  0.00           H
ATOM   1268  CA  GLN A 127      65.200  48.510  -9.970  1.00  0.00           C
ATOM   1269  CB  GLN A 127      66.350  49.010  -9.170  1.00  0.00           C
ATOM   1270  CG  GLN A 127      66.660  48.270  -7.850  1.00  0.00           C
ATOM   1271  CD  GLN A 127      67.360  46.910  -7.950  1.00  0.00           C
ATOM   1272  OE1 GLN A 127      67.480  46.150  -8.900  1.00  0.00           O
ATOM   1273  NE2 GLN A 127      68.030  46.500  -6.860  1.00  0.00           N
ATOM   1274 1HE2 GLN A 127      68.160  47.070  -6.050  1.00  0.00           H
ATOM   1275 2HE2 GLN A 127      68.230  45.520  -6.810  1.00  0.00           H
ATOM   1276  C   GLN A 127      63.850  48.730  -9.240  1.00  0.00           C
ATOM   1277  O   GLN A 127      63.570  49.880  -8.950  1.00  0.00           O
ATOM   1278  N   CYS A 128      63.180  47.640  -8.910  1.00  0.00           N
ATOM   1279  H   CYS A 128      63.590  46.760  -9.130  1.00  0.00           H
ATOM   1280  CA  CYS A 128      61.910  47.500  -8.180  1.00  0.00           C
ATOM   1281  CB  CYS A 128      60.880  47.520  -9.350  1.00  0.00           C
ATOM   1282  SG  CYS A 128      59.140  47.640  -8.800  1.00  0.00           S
ATOM   1283  HG  CYS A 128      59.360  48.640  -7.950  1.00  0.00           H
ATOM   1284  C   CYS A 128      61.840  46.290  -7.290  1.00  0.00           C
ATOM   1285  O   CYS A 128      62.480  45.260  -7.560  1.00  0.00           O
ATOM   1286  N   ALA A 129      60.810  46.360  -6.430  1.00  0.00           N
ATOM   1287  H   ALA A 129      60.280  47.210  -6.520  1.00  0.00           H
ATOM   1288  CA  ALA A 129      60.360  45.250  -5.550  1.00  0.00           C
ATOM   1289  CB  ALA A 129      60.760  45.430  -4.110  1.00  0.00           C
ATOM   1290  C   ALA A 129      58.860  45.070  -5.700  1.00  0.00           C
ATOM   1291  O   ALA A 129      58.160  45.980  -6.030  1.00  0.00           O
ATOM   1292  N   MET A 130      58.460  43.820  -5.680  1.00  0.00           N
ATOM   1293  H   MET A 130      59.040  43.040  -5.450  1.00  0.00           H
ATOM   1294  CA  MET A 130      57.090  43.370  -5.990  1.00  0.00           C
ATOM   1295  CB  MET A 130      57.410  41.940  -6.460  1.00  0.00           C
ATOM   1296  CG  MET A 130      56.350  41.440  -7.400  1.00  0.00           C
ATOM   1297  SD  MET A 130      56.760  39.800  -8.200  1.00  0.00           S
ATOM   1298  CE  MET A 130      56.050  38.560  -7.130  1.00  0.00           C
ATOM   1299  C   MET A 130      56.110  43.610  -4.830  1.00  0.00           C
ATOM   1300  O   MET A 130      56.400  43.010  -3.790  1.00  0.00           O
ATOM   1301  N   ARG A 131      55.260  44.670  -4.870  1.00  0.00           N
ATOM   1302  H   ARG A 131      55.270  45.270  -5.670  1.00  0.00           H
ATOM   1303  CA  ARG A 131      54.200  44.810  -3.900  1.00  0.00           C
ATOM   1304  CB  ARG A 131      53.670  46.260  -4.200  1.00  0.00           C
ATOM   1305  CG  ARG A 131      54.470  47.190  -3.310  1.00  0.00           C
ATOM   1306  CD  ARG A 131      54.300  48.700  -3.570  1.00  0.00           C
ATOM   1307  NE  ARG A 131      54.840  49.150  -4.880  1.00  0.00           N
ATOM   1308  HE  ARG A 131      54.200  49.610  -5.500  1.00  0.00           H
ATOM   1309  CZ  ARG A 131      56.130  49.100  -5.220  1.00  0.00           C
ATOM   1310  NH1 ARG A 131      57.040  48.540  -4.440  1.00  0.00           N
ATOM   1311 1HH1 ARG A 131      56.750  48.170  -3.560  1.00  0.00           H
ATOM   1312 2HH1 ARG A 131      58.030  48.660  -4.490  1.00  0.00           H
ATOM   1313  NH2 ARG A 131      56.530  49.880  -6.210  1.00  0.00           N
ATOM   1314 1HH2 ARG A 131      55.740  50.320  -6.650  1.00  0.00           H
ATOM   1315 2HH2 ARG A 131      57.520  49.860  -6.340  1.00  0.00           H
ATOM   1316  C   ARG A 131      53.100  43.790  -4.290  1.00  0.00           C
ATOM   1317  O   ARG A 131      52.860  43.520  -5.460  1.00  0.00           O
ATOM   1318  N   PRO A 132      52.430  43.280  -3.260  1.00  0.00           N
ATOM   1319  CA  PRO A 132      51.240  42.410  -3.410  1.00  0.00           C
ATOM   1320  CB  PRO A 132      50.720  42.220  -2.010  1.00  0.00           C
ATOM   1321  CG  PRO A 132      51.940  42.410  -1.070  1.00  0.00           C
ATOM   1322  CD  PRO A 132      52.610  43.580  -1.820  1.00  0.00           C
ATOM   1323  C   PRO A 132      50.070  42.890  -4.240  1.00  0.00           C
ATOM   1324  O   PRO A 132      49.240  42.050  -4.580  1.00  0.00           O
ATOM   1325  N   ASN A 133      50.010  44.190  -4.480  1.00  0.00           N
ATOM   1326  H   ASN A 133      50.610  44.840  -4.020  1.00  0.00           H
ATOM   1327  CA  ASN A 133      49.090  44.830  -5.470  1.00  0.00           C
ATOM   1328  CB  ASN A 133      48.650  46.220  -4.940  1.00  0.00           C
ATOM   1329  CG  ASN A 133      49.790  47.270  -5.040  1.00  0.00           C
ATOM   1330  OD1 ASN A 133      50.880  47.070  -5.550  1.00  0.00           O
ATOM   1331  ND2 ASN A 133      49.530  48.440  -4.730  1.00  0.00           N
ATOM   1332 1HD2 ASN A 133      48.730  48.820  -4.270  1.00  0.00           H
ATOM   1333 2HD2 ASN A 133      50.340  49.000  -4.580  1.00  0.00           H
ATOM   1334  C   ASN A 133      49.600  44.970  -6.920  1.00  0.00           C
ATOM   1335  O   ASN A 133      48.870  45.540  -7.720  1.00  0.00           O
ATOM   1336  N   PHE A 134      50.760  44.450  -7.240  1.00  0.00           N
ATOM   1337  H   PHE A 134      51.290  43.940  -6.560  1.00  0.00           H
ATOM   1338  CA  PHE A 134      51.500  44.440  -8.510  1.00  0.00           C
ATOM   1339  CB  PHE A 134      51.000  43.180  -9.350  1.00  0.00           C
ATOM   1340  CG  PHE A 134      51.420  41.950  -8.580  1.00  0.00           C
ATOM   1341  CD1 PHE A 134      50.420  41.270  -7.870  1.00  0.00           C
ATOM   1342  HD1 PHE A 134      49.490  41.790  -7.670  1.00  0.00           H
ATOM   1343  CD2 PHE A 134      52.600  41.300  -8.910  1.00  0.00           C
ATOM   1344  HD2 PHE A 134      53.460  41.760  -9.390  1.00  0.00           H
ATOM   1345  CE1 PHE A 134      50.550  39.930  -7.480  1.00  0.00           C
ATOM   1346  HE1 PHE A 134      49.740  39.320  -7.090  1.00  0.00           H
ATOM   1347  CE2 PHE A 134      52.660  39.950  -8.580  1.00  0.00           C
ATOM   1348  HE2 PHE A 134      53.530  39.370  -8.880  1.00  0.00           H
ATOM   1349  CZ  PHE A 134      51.650  39.250  -7.900  1.00  0.00           C
ATOM   1350  HZ  PHE A 134      51.590  38.160  -7.870  1.00  0.00           H
ATOM   1351  C   PHE A 134      51.560  45.750  -9.280  1.00  0.00           C
ATOM   1352  O   PHE A 134      50.780  46.010 -10.180  1.00  0.00           O
ATOM   1353  N   THR A 135      52.190  46.690  -8.550  1.00  0.00           N
ATOM   1354  H   THR A 135      52.250  46.580  -7.560  1.00  0.00           H
ATOM   1355  CA  THR A 135      52.690  48.050  -9.150  1.00  0.00           C
ATOM   1356  CB  THR A 135      52.320  49.150  -8.160  1.00  0.00           C
ATOM   1357  OG1 THR A 135      52.640  48.930  -6.740  1.00  0.00           O
ATOM   1358  HG1 THR A 135      51.930  48.350  -6.360  1.00  0.00           H
ATOM   1359  CG2 THR A 135      50.820  49.160  -8.180  1.00  0.00           C
ATOM   1360  C   THR A 135      54.210  48.100  -9.420  1.00  0.00           C
ATOM   1361  O   THR A 135      55.070  48.560  -8.620  1.00  0.00           O
ATOM   1362  N   ILE A 136      54.620  47.580 -10.620  1.00  0.00           N
ATOM   1363  H   ILE A 136      54.000  47.360 -11.380  1.00  0.00           H
ATOM   1364  CA  ILE A 136      56.100  47.490 -10.910  1.00  0.00           C
ATOM   1365  CB  ILE A 136      56.530  46.160 -11.670  1.00  0.00           C
ATOM   1366  CG1 ILE A 136      56.040  44.950 -10.860  1.00  0.00           C
ATOM   1367  CG2 ILE A 136      58.020  46.220 -11.960  1.00  0.00           C
ATOM   1368  CD  ILE A 136      56.980  44.290  -9.840  1.00  0.00           C
ATOM   1369  C   ILE A 136      56.640  48.750 -11.630  1.00  0.00           C
ATOM   1370  O   ILE A 136      56.420  48.950 -12.860  1.00  0.00           O
ATOM   1371  N   LYS A 137      57.410  49.460 -10.830  1.00  0.00           N
ATOM   1372  H   LYS A 137      57.980  49.120 -10.080  1.00  0.00           H
ATOM   1373  CA  LYS A 137      57.790  50.810 -11.240  1.00  0.00           C
ATOM   1374  CB  LYS A 137      58.280  51.630 -10.020  1.00  0.00           C
ATOM   1375  CG  LYS A 137      57.130  52.260  -9.310  1.00  0.00           C
ATOM   1376  CD  LYS A 137      57.690  53.220  -8.260  1.00  0.00           C
ATOM   1377  CE  LYS A 137      56.620  53.670  -7.300  1.00  0.00           C
ATOM   1378  NZ  LYS A 137      57.140  54.660  -6.390  1.00  0.00           N
ATOM   1379  HZ1 LYS A 137      57.930  54.370  -5.860  1.00  0.00           H
ATOM   1380  HZ2 LYS A 137      57.370  55.530  -6.820  1.00  0.00           H
ATOM   1381  HZ3 LYS A 137      56.360  54.770  -5.770  1.00  0.00           H
ATOM   1382  C   LYS A 137      58.950  50.860 -12.270  1.00  0.00           C
ATOM   1383  O   LYS A 137      60.100  51.080 -11.900  1.00  0.00           O
ATOM   1384  N   GLY A 138      58.490  51.010 -13.530  1.00  0.00           N
ATOM   1385  H   GLY A 138      57.510  50.840 -13.700  1.00  0.00           H
ATOM   1386  CA  GLY A 138      59.280  51.280 -14.780  1.00  0.00           C
ATOM   1387  C   GLY A 138      58.450  51.710 -16.000  1.00  0.00           C
ATOM   1388  O   GLY A 138      57.210  51.580 -16.030  1.00  0.00           O
ATOM   1389  N   SER A 139      59.110  52.380 -16.920  1.00  0.00           N
ATOM   1390  H   SER A 139      60.040  52.730 -16.800  1.00  0.00           H
ATOM   1391  CA  SER A 139      58.600  52.550 -18.300  1.00  0.00           C
ATOM   1392  CB  SER A 139      59.380  53.550 -19.150  1.00  0.00           C
ATOM   1393  OG  SER A 139      59.040  54.850 -18.760  1.00  0.00           O
ATOM   1394  HG  SER A 139      58.950  54.790 -17.760  1.00  0.00           H
ATOM   1395  C   SER A 139      58.690  51.190 -19.080  1.00  0.00           C
ATOM   1396  O   SER A 139      59.730  50.610 -19.340  1.00  0.00           O
ATOM   1397  N   PHE A 140      57.490  50.770 -19.430  1.00  0.00           N
ATOM   1398  H   PHE A 140      56.690  51.270 -19.110  1.00  0.00           H
ATOM   1399  CA  PHE A 140      57.260  49.560 -20.220  1.00  0.00           C
ATOM   1400  CB  PHE A 140      56.450  48.560 -19.350  1.00  0.00           C
ATOM   1401  CG  PHE A 140      57.200  48.000 -18.150  1.00  0.00           C
ATOM   1402  CD1 PHE A 140      58.030  46.850 -18.300  1.00  0.00           C
ATOM   1403  HD1 PHE A 140      58.510  46.740 -19.270  1.00  0.00           H
ATOM   1404  CD2 PHE A 140      56.890  48.560 -16.890  1.00  0.00           C
ATOM   1405  HD2 PHE A 140      56.410  49.540 -16.850  1.00  0.00           H
ATOM   1406  CE1 PHE A 140      58.600  46.250 -17.220  1.00  0.00           C
ATOM   1407  HE1 PHE A 140      59.240  45.360 -17.250  1.00  0.00           H
ATOM   1408  CE2 PHE A 140      57.470  47.900 -15.800  1.00  0.00           C
ATOM   1409  HE2 PHE A 140      57.310  48.370 -14.830  1.00  0.00           H
ATOM   1410  CZ  PHE A 140      58.370  46.830 -15.970  1.00  0.00           C
ATOM   1411  HZ  PHE A 140      58.490  46.230 -15.070  1.00  0.00           H
ATOM   1412  C   PHE A 140      56.430  49.900 -21.440  1.00  0.00           C
ATOM   1413  O   PHE A 140      56.490  49.220 -22.470  1.00  0.00           O
ATOM   1414  N   LEU A 141      55.380  50.710 -21.130  1.00  0.00           N
ATOM   1415  H   LEU A 141      55.180  51.000 -20.190  1.00  0.00           H
ATOM   1416  CA  LEU A 141      54.330  51.050 -22.170  1.00  0.00           C
ATOM   1417  CB  LEU A 141      54.830  52.090 -23.220  1.00  0.00           C
ATOM   1418  CG  LEU A 141      55.200  53.460 -22.710  1.00  0.00           C
ATOM   1419  CD1 LEU A 141      55.860  54.190 -23.920  1.00  0.00           C
ATOM   1420  CD2 LEU A 141      54.060  54.200 -22.090  1.00  0.00           C
ATOM   1421  C   LEU A 141      53.610  49.890 -22.860  1.00  0.00           C
ATOM   1422  O   LEU A 141      53.620  49.670 -24.060  1.00  0.00           O
ATOM   1423  N   ASN A 142      52.880  49.140 -22.050  1.00  0.00           N
ATOM   1424  H   ASN A 142      52.920  49.320 -21.060  1.00  0.00           H
ATOM   1425  CA  ASN A 142      51.930  47.990 -22.400  1.00  0.00           C
ATOM   1426  CB  ASN A 142      50.670  48.310 -23.200  1.00  0.00           C
ATOM   1427  CG  ASN A 142      49.890  49.530 -22.650  1.00  0.00           C
ATOM   1428  OD1 ASN A 142      49.130  49.490 -21.690  1.00  0.00           O
ATOM   1429  ND2 ASN A 142      49.950  50.580 -23.370  1.00  0.00           N
ATOM   1430 1HD2 ASN A 142      50.340  50.570 -24.290  1.00  0.00           H
ATOM   1431 2HD2 ASN A 142      49.500  51.380 -22.980  1.00  0.00           H
ATOM   1432  C   ASN A 142      52.660  46.760 -22.890  1.00  0.00           C
ATOM   1433  O   ASN A 142      53.290  46.080 -22.080  1.00  0.00           O
ATOM   1434  N   GLY A 143      52.650  46.520 -24.180  1.00  0.00           N
ATOM   1435  H   GLY A 143      52.050  47.100 -24.730  1.00  0.00           H
ATOM   1436  CA  GLY A 143      53.400  45.390 -24.760  1.00  0.00           C
ATOM   1437  C   GLY A 143      54.940  45.350 -24.570  1.00  0.00           C
ATOM   1438  O   GLY A 143      55.600  45.040 -25.530  1.00  0.00           O
ATOM   1439  N   SER A 144      55.470  45.200 -23.350  1.00  0.00           N
ATOM   1440  H   SER A 144      54.850  45.300 -22.580  1.00  0.00           H
ATOM   1441  CA  SER A 144      56.950  45.100 -23.040  1.00  0.00           C
ATOM   1442  CB  SER A 144      57.180  45.780 -21.700  1.00  0.00           C
ATOM   1443  OG  SER A 144      56.400  45.240 -20.640  1.00  0.00           O
ATOM   1444  HG  SER A 144      55.840  44.430 -20.820  1.00  0.00           H
ATOM   1445  C   SER A 144      57.410  43.610 -22.990  1.00  0.00           C
ATOM   1446  O   SER A 144      58.120  43.200 -22.070  1.00  0.00           O
ATOM   1447  N   CYS A 145      56.780  42.850 -23.940  1.00  0.00           N
ATOM   1448  H   CYS A 145      56.310  43.210 -24.750  1.00  0.00           H
ATOM   1449  CA  CYS A 145      56.980  41.360 -24.080  1.00  0.00           C
ATOM   1450  CB  CYS A 145      56.720  40.980 -25.500  1.00  0.00           C
ATOM   1451  SG  CYS A 145      54.970  41.370 -26.020  1.00  0.00           S
ATOM   1452  HG  CYS A 145      54.300  40.420 -25.370  1.00  0.00           H
ATOM   1453  C   CYS A 145      58.380  40.950 -23.670  1.00  0.00           C
ATOM   1454  O   CYS A 145      59.380  41.080 -24.390  1.00  0.00           O
ATOM   1455  N   GLY A 146      58.430  40.050 -22.720  1.00  0.00           N
ATOM   1456  H   GLY A 146      57.640  39.460 -22.540  1.00  0.00           H
ATOM   1457  CA  GLY A 146      59.510  39.420 -22.020  1.00  0.00           C
ATOM   1458  C   GLY A 146      60.510  40.310 -21.280  1.00  0.00           C
ATOM   1459  O   GLY A 146      61.600  39.830 -21.060  1.00  0.00           O
ATOM   1460  N   SER A 147      60.170  41.370 -20.610  1.00  0.00           N
ATOM   1461  H   SER A 147      59.250  41.710 -20.780  1.00  0.00           H
ATOM   1462  CA  SER A 147      61.090  42.250 -19.810  1.00  0.00           C
ATOM   1463  CB  SER A 147      60.450  43.580 -19.430  1.00  0.00           C
ATOM   1464  OG  SER A 147      60.010  44.430 -20.490  1.00  0.00           O
ATOM   1465  HG  SER A 147      59.210  44.020 -20.930  1.00  0.00           H
ATOM   1466  C   SER A 147      61.600  41.520 -18.550  1.00  0.00           C
ATOM   1467  O   SER A 147      60.940  41.430 -17.520  1.00  0.00           O
ATOM   1468  N   VAL A 148      62.860  41.080 -18.670  1.00  0.00           N
ATOM   1469  H   VAL A 148      63.210  41.000 -19.610  1.00  0.00           H
ATOM   1470  CA  VAL A 148      63.640  40.370 -17.640  1.00  0.00           C
ATOM   1471  CB  VAL A 148      64.830  39.650 -18.220  1.00  0.00           C
ATOM   1472  CG1 VAL A 148      64.390  38.330 -18.840  1.00  0.00           C
ATOM   1473  CG2 VAL A 148      65.570  40.570 -19.250  1.00  0.00           C
ATOM   1474  C   VAL A 148      64.020  41.180 -16.410  1.00  0.00           C
ATOM   1475  O   VAL A 148      64.500  42.230 -16.550  1.00  0.00           O
ATOM   1476  N   GLY A 149      63.490  40.690 -15.300  1.00  0.00           N
ATOM   1477  H   GLY A 149      62.610  40.220 -15.300  1.00  0.00           H
ATOM   1478  CA  GLY A 149      63.860  41.140 -13.940  1.00  0.00           C
ATOM   1479  C   GLY A 149      64.830  40.100 -13.380  1.00  0.00           C
ATOM   1480  O   GLY A 149      64.480  38.890 -13.310  1.00  0.00           O
ATOM   1481  N   PHE A 150      66.040  40.670 -13.120  1.00  0.00           N
ATOM   1482  H   PHE A 150      66.100  41.650 -13.320  1.00  0.00           H
ATOM   1483  CA  PHE A 150      67.250  39.890 -12.750  1.00  0.00           C
ATOM   1484  CB  PHE A 150      68.240  39.540 -13.900  1.00  0.00           C
ATOM   1485  CG  PHE A 150      68.660  40.770 -14.720  1.00  0.00           C
ATOM   1486  CD1 PHE A 150      67.850  41.260 -15.710  1.00  0.00           C
ATOM   1487  HD1 PHE A 150      66.950  40.730 -16.040  1.00  0.00           H
ATOM   1488  CD2 PHE A 150      69.880  41.430 -14.400  1.00  0.00           C
ATOM   1489  HD2 PHE A 150      70.470  41.020 -13.580  1.00  0.00           H
ATOM   1490  CE1 PHE A 150      68.150  42.440 -16.360  1.00  0.00           C
ATOM   1491  HE1 PHE A 150      67.470  42.740 -17.150  1.00  0.00           H
ATOM   1492  CE2 PHE A 150      70.210  42.630 -15.080  1.00  0.00           C
ATOM   1493  HE2 PHE A 150      71.260  42.900 -15.020  1.00  0.00           H
ATOM   1494  CZ  PHE A 150      69.350  43.090 -16.050  1.00  0.00           C
ATOM   1495  HZ  PHE A 150      69.470  44.060 -16.540  1.00  0.00           H
ATOM   1496  C   PHE A 150      68.110  40.430 -11.580  1.00  0.00           C
ATOM   1497  O   PHE A 150      67.990  41.590 -11.250  1.00  0.00           O
ATOM   1498  N   ASN A 151      68.900  39.570 -10.930  1.00  0.00           N
ATOM   1499  H   ASN A 151      68.930  38.600 -11.160  1.00  0.00           H
ATOM   1500  CA  ASN A 151      69.740  39.930  -9.790  1.00  0.00           C
ATOM   1501  CB  ASN A 151      68.930  39.560  -8.520  1.00  0.00           C
ATOM   1502  CG  ASN A 151      69.580  39.780  -7.180  1.00  0.00           C
ATOM   1503  OD1 ASN A 151      70.610  39.230  -6.860  1.00  0.00           O
ATOM   1504  ND2 ASN A 151      68.930  40.390  -6.230  1.00  0.00           N
ATOM   1505 1HD2 ASN A 151      68.070  40.890  -6.360  1.00  0.00           H
ATOM   1506 2HD2 ASN A 151      69.320  40.180  -5.340  1.00  0.00           H
ATOM   1507  C   ASN A 151      71.100  39.150  -9.900  1.00  0.00           C
ATOM   1508  O   ASN A 151      71.120  37.900 -10.010  1.00  0.00           O
ATOM   1509  N   ILE A 152      72.190  39.910  -9.920  1.00  0.00           N
ATOM   1510  H   ILE A 152      72.250  40.780  -9.430  1.00  0.00           H
ATOM   1511  CA  ILE A 152      73.510  39.260 -10.060  1.00  0.00           C
ATOM   1512  CB  ILE A 152      74.360  39.860 -11.090  1.00  0.00           C
ATOM   1513  CG1 ILE A 152      73.520  40.340 -12.290  1.00  0.00           C
ATOM   1514  CG2 ILE A 152      75.460  38.830 -11.530  1.00  0.00           C
ATOM   1515  CD  ILE A 152      74.360  41.010 -13.390  1.00  0.00           C
ATOM   1516  C   ILE A 152      74.150  39.100  -8.680  1.00  0.00           C
ATOM   1517  O   ILE A 152      74.790  40.030  -8.150  1.00  0.00           O
ATOM   1518  N   ASP A 153      74.070  37.890  -8.140  1.00  0.00           N
ATOM   1519  H   ASP A 153      73.920  37.010  -8.590  1.00  0.00           H
ATOM   1520  CA  ASP A 153      74.720  37.620  -6.870  1.00  0.00           C
ATOM   1521  CB  ASP A 153      73.900  36.640  -6.080  1.00  0.00           C
ATOM   1522  CG  ASP A 153      74.370  36.630  -4.590  1.00  0.00           C
ATOM   1523  OD1 ASP A 153      75.200  35.730  -4.330  1.00  0.00           O
ATOM   1524  OD2 ASP A 153      73.950  37.500  -3.790  1.00  0.00           O
ATOM   1525  C   ASP A 153      76.060  36.960  -7.070  1.00  0.00           C
ATOM   1526  O   ASP A 153      76.150  35.800  -7.490  1.00  0.00           O
ATOM   1527  N   TYR A 154      77.050  37.790  -6.830  1.00  0.00           N
ATOM   1528  H   TYR A 154      76.890  38.760  -6.630  1.00  0.00           H
ATOM   1529  CA  TYR A 154      78.520  37.490  -7.110  1.00  0.00           C
ATOM   1530  CB  TYR A 154      79.050  36.660  -6.010  1.00  0.00           C
ATOM   1531  CG  TYR A 154      79.180  37.460  -4.680  1.00  0.00           C
ATOM   1532  CD1 TYR A 154      78.650  36.980  -3.560  1.00  0.00           C
ATOM   1533  HD1 TYR A 154      77.860  36.220  -3.560  1.00  0.00           H
ATOM   1534  CD2 TYR A 154      79.770  38.690  -4.640  1.00  0.00           C
ATOM   1535  HD2 TYR A 154      80.130  39.120  -5.580  1.00  0.00           H
ATOM   1536  CE1 TYR A 154      78.770  37.620  -2.380  1.00  0.00           C
ATOM   1537  HE1 TYR A 154      78.250  37.180  -1.530  1.00  0.00           H
ATOM   1538  CE2 TYR A 154      79.990  39.340  -3.390  1.00  0.00           C
ATOM   1539  HE2 TYR A 154      80.330  40.380  -3.410  1.00  0.00           H
ATOM   1540  CZ  TYR A 154      79.410  38.790  -2.290  1.00  0.00           C
ATOM   1541  OH  TYR A 154      79.630  39.290  -1.090  1.00  0.00           O
ATOM   1542  HH  TYR A 154      79.110  38.850  -0.360  1.00  0.00           H
ATOM   1543  C   TYR A 154      78.880  36.990  -8.470  1.00  0.00           C
ATOM   1544  O   TYR A 154      79.270  37.750  -9.340  1.00  0.00           O
ATOM   1545  N   ASP A 155      79.040  35.700  -8.570  1.00  0.00           N
ATOM   1546  H   ASP A 155      79.490  35.150  -7.860  1.00  0.00           H
ATOM   1547  CA  ASP A 155      79.220  35.020  -9.920  1.00  0.00           C
ATOM   1548  CB  ASP A 155      79.980  33.770  -9.700  1.00  0.00           C
ATOM   1549  CG  ASP A 155      79.530  32.800  -8.550  1.00  0.00           C
ATOM   1550  OD1 ASP A 155      79.970  33.100  -7.340  1.00  0.00           O
ATOM   1551  OD2 ASP A 155      78.740  31.840  -8.850  1.00  0.00           O
ATOM   1552  C   ASP A 155      77.940  34.700 -10.710  1.00  0.00           C
ATOM   1553  O   ASP A 155      77.980  34.970 -11.930  1.00  0.00           O
ATOM   1554  N   CYS A 156      76.820  34.530 -10.020  1.00  0.00           N
ATOM   1555  H   CYS A 156      76.790  34.890  -9.080  1.00  0.00           H
ATOM   1556  CA  CYS A 156      75.650  33.840 -10.610  1.00  0.00           C
ATOM   1557  CB  CYS A 156      75.370  32.610  -9.760  1.00  0.00           C
ATOM   1558  SG  CYS A 156      76.430  31.160 -10.130  1.00  0.00           S
ATOM   1559  HG  CYS A 156      77.500  31.630  -9.500  1.00  0.00           H
ATOM   1560  C   CYS A 156      74.400  34.780 -10.690  1.00  0.00           C
ATOM   1561  O   CYS A 156      74.220  35.610  -9.790  1.00  0.00           O
ATOM   1562  N   VAL A 157      73.550  34.510 -11.710  1.00  0.00           N
ATOM   1563  H   VAL A 157      73.740  33.650 -12.200  1.00  0.00           H
ATOM   1564  CA  VAL A 157      72.530  35.420 -12.170  1.00  0.00           C
ATOM   1565  CB  VAL A 157      72.610  35.860 -13.690  1.00  0.00           C
ATOM   1566  CG1 VAL A 157      71.570  36.820 -14.130  1.00  0.00           C
ATOM   1567  CG2 VAL A 157      74.050  36.300 -14.030  1.00  0.00           C
ATOM   1568  C   VAL A 157      71.140  34.830 -11.990  1.00  0.00           C
ATOM   1569  O   VAL A 157      70.770  33.970 -12.790  1.00  0.00           O
ATOM   1570  N   SER A 158      70.580  35.080 -10.830  1.00  0.00           N
ATOM   1571  H   SER A 158      71.010  35.750 -10.230  1.00  0.00           H
ATOM   1572  CA  SER A 158      69.160  34.810 -10.460  1.00  0.00           C
ATOM   1573  CB  SER A 158      68.880  35.040  -8.990  1.00  0.00           C
ATOM   1574  OG  SER A 158      69.970  34.620  -8.180  1.00  0.00           O
ATOM   1575  HG  SER A 158      70.260  35.430  -7.670  1.00  0.00           H
ATOM   1576  C   SER A 158      68.220  35.590 -11.300  1.00  0.00           C
ATOM   1577  O   SER A 158      68.200  36.820 -11.250  1.00  0.00           O
ATOM   1578  N   PHE A 159      67.680  34.810 -12.240  1.00  0.00           N
ATOM   1579  H   PHE A 159      67.920  33.840 -12.270  1.00  0.00           H
ATOM   1580  CA  PHE A 159      66.490  35.170 -13.050  1.00  0.00           C
ATOM   1581  CB  PHE A 159      66.570  34.250 -14.280  1.00  0.00           C
ATOM   1582  CG  PHE A 159      67.530  34.940 -15.320  1.00  0.00           C
ATOM   1583  CD1 PHE A 159      68.790  34.440 -15.430  1.00  0.00           C
ATOM   1584  HD1 PHE A 159      69.090  33.550 -14.880  1.00  0.00           H
ATOM   1585  CD2 PHE A 159      67.010  35.960 -16.120  1.00  0.00           C
ATOM   1586  HD2 PHE A 159      66.000  36.310 -15.910  1.00  0.00           H
ATOM   1587  CE1 PHE A 159      69.650  35.060 -16.280  1.00  0.00           C
ATOM   1588  HE1 PHE A 159      70.730  34.910 -16.280  1.00  0.00           H
ATOM   1589  CE2 PHE A 159      67.930  36.510 -16.960  1.00  0.00           C
ATOM   1590  HE2 PHE A 159      67.700  37.460 -17.450  1.00  0.00           H
ATOM   1591  CZ  PHE A 159      69.230  36.060 -17.040  1.00  0.00           C
ATOM   1592  HZ  PHE A 159      69.990  36.580 -17.620  1.00  0.00           H
ATOM   1593  C   PHE A 159      65.180  35.030 -12.360  1.00  0.00           C
ATOM   1594  O   PHE A 159      64.630  33.950 -12.040  1.00  0.00           O
ATOM   1595  N   CYS A 160      64.560  36.180 -12.380  1.00  0.00           N
ATOM   1596  H   CYS A 160      64.820  36.890 -13.040  1.00  0.00           H
ATOM   1597  CA  CYS A 160      63.340  36.430 -11.510  1.00  0.00           C
ATOM   1598  CB  CYS A 160      63.650  37.510 -10.440  1.00  0.00           C
ATOM   1599  SG  CYS A 160      65.020  36.760  -9.440  1.00  0.00           S
ATOM   1600  HG  CYS A 160      64.800  37.210  -8.210  1.00  0.00           H
ATOM   1601  C   CYS A 160      62.010  36.670 -12.270  1.00  0.00           C
ATOM   1602  O   CYS A 160      61.400  35.700 -12.710  1.00  0.00           O
ATOM   1603  N   TYR A 161      61.660  37.940 -12.480  1.00  0.00           N
ATOM   1604  H   TYR A 161      62.380  38.600 -12.690  1.00  0.00           H
ATOM   1605  CA  TYR A 161      60.370  38.340 -13.060  1.00  0.00           C
ATOM   1606  CB  TYR A 161      59.950  39.640 -12.280  1.00  0.00           C
ATOM   1607  CG  TYR A 161      58.520  40.310 -12.430  1.00  0.00           C
ATOM   1608  CD1 TYR A 161      57.410  39.700 -11.790  1.00  0.00           C
ATOM   1609  HD1 TYR A 161      57.660  38.970 -11.020  1.00  0.00           H
ATOM   1610  CD2 TYR A 161      58.300  41.500 -13.090  1.00  0.00           C
ATOM   1611  HD2 TYR A 161      59.180  42.140 -13.140  1.00  0.00           H
ATOM   1612  CE1 TYR A 161      56.130  40.140 -11.940  1.00  0.00           C
ATOM   1613  HE1 TYR A 161      55.330  39.520 -11.520  1.00  0.00           H
ATOM   1614  CE2 TYR A 161      56.990  41.950 -13.220  1.00  0.00           C
ATOM   1615  HE2 TYR A 161      56.830  42.970 -13.570  1.00  0.00           H
ATOM   1616  CZ  TYR A 161      55.900  41.260 -12.710  1.00  0.00           C
ATOM   1617  OH  TYR A 161      54.710  41.880 -12.900  1.00  0.00           O
ATOM   1618  HH  TYR A 161      54.060  41.320 -12.370  1.00  0.00           H
ATOM   1619  C   TYR A 161      60.380  38.740 -14.510  1.00  0.00           C
ATOM   1620  O   TYR A 161      60.960  39.760 -14.870  1.00  0.00           O
ATOM   1621  N   MET A 162      59.680  38.030 -15.330  1.00  0.00           N
ATOM   1622  H   MET A 162      59.240  37.170 -15.070  1.00  0.00           H
ATOM   1623  CA  MET A 162      59.620  38.380 -16.750  1.00  0.00           C
ATOM   1624  CB  MET A 162      59.870  37.100 -17.500  1.00  0.00           C
ATOM   1625  CG  MET A 162      60.370  37.330 -18.910  1.00  0.00           C
ATOM   1626  SD  MET A 162      60.500  35.890 -19.930  1.00  0.00           S
ATOM   1627  CE  MET A 162      61.830  36.430 -20.970  1.00  0.00           C
ATOM   1628  C   MET A 162      58.280  39.040 -16.950  1.00  0.00           C
ATOM   1629  O   MET A 162      57.300  38.380 -17.280  1.00  0.00           O
ATOM   1630  N   HIS A 163      58.310  40.350 -16.880  1.00  0.00           N
ATOM   1631  H   HIS A 163      59.220  40.730 -16.710  1.00  0.00           H
ATOM   1632  CA  HIS A 163      57.170  41.250 -17.190  1.00  0.00           C
ATOM   1633  CB  HIS A 163      57.320  42.650 -16.690  1.00  0.00           C
ATOM   1634  CG  HIS A 163      56.140  43.640 -16.890  1.00  0.00           C
ATOM   1635  ND1 HIS A 163      55.910  44.240 -17.990  1.00  0.00           N
ATOM   1636  HD1 HIS A 163      56.540  44.710 -18.610  1.00  0.00           H
ATOM   1637  CD2 HIS A 163      55.040  43.620 -16.140  1.00  0.00           C
ATOM   1638  HD2 HIS A 163      54.920  43.350 -15.090  1.00  0.00           H
ATOM   1639  CE1 HIS A 163      54.590  44.560 -18.020  1.00  0.00           C
ATOM   1640  HE1 HIS A 163      54.100  45.320 -18.630  1.00  0.00           H
ATOM   1641  NE2 HIS A 163      54.060  44.140 -16.880  1.00  0.00           N
ATOM   1642  C   HIS A 163      56.850  41.210 -18.690  1.00  0.00           C
ATOM   1643  O   HIS A 163      57.710  41.330 -19.580  1.00  0.00           O
ATOM   1644  N   HIS A 164      55.630  40.930 -18.990  1.00  0.00           N
ATOM   1645  H   HIS A 164      55.000  40.600 -18.280  1.00  0.00           H
ATOM   1646  CA  HIS A 164      55.020  41.040 -20.380  1.00  0.00           C
ATOM   1647  CB  HIS A 164      54.240  39.690 -20.610  1.00  0.00           C
ATOM   1648  CG  HIS A 164      55.120  38.450 -20.800  1.00  0.00           C
ATOM   1649  ND1 HIS A 164      55.910  38.080 -21.840  1.00  0.00           N
ATOM   1650  CD2 HIS A 164      55.380  37.670 -19.780  1.00  0.00           C
ATOM   1651  HD2 HIS A 164      54.940  37.710 -18.790  1.00  0.00           H
ATOM   1652  CE1 HIS A 164      56.710  37.040 -21.420  1.00  0.00           C
ATOM   1653  HE1 HIS A 164      57.110  36.330 -22.140  1.00  0.00           H
ATOM   1654  NE2 HIS A 164      56.390  36.900 -20.130  1.00  0.00           N
ATOM   1655  HE2 HIS A 164      56.770  36.240 -19.490  1.00  0.00           H
ATOM   1656  C   HIS A 164      54.080  42.280 -20.550  1.00  0.00           C
ATOM   1657  O   HIS A 164      54.630  43.290 -21.040  1.00  0.00           O
ATOM   1658  N   MET A 165      52.860  42.320 -20.100  1.00  0.00           N
ATOM   1659  H   MET A 165      52.540  41.800 -19.310  1.00  0.00           H
ATOM   1660  CA  MET A 165      51.850  43.300 -20.660  1.00  0.00           C
ATOM   1661  CB  MET A 165      50.870  42.490 -21.490  1.00  0.00           C
ATOM   1662  CG  MET A 165      49.870  43.300 -22.320  1.00  0.00           C
ATOM   1663  SD  MET A 165      50.410  43.730 -23.930  1.00  0.00           S
ATOM   1664  CE  MET A 165      50.610  42.190 -24.800  1.00  0.00           C
ATOM   1665  C   MET A 165      51.070  44.030 -19.520  1.00  0.00           C
ATOM   1666  O   MET A 165      50.400  43.400 -18.750  1.00  0.00           O
ATOM   1667  N   GLU A 166      51.050  45.380 -19.590  1.00  0.00           N
ATOM   1668  H   GLU A 166      51.700  45.870 -20.170  1.00  0.00           H
ATOM   1669  CA  GLU A 166      50.310  46.220 -18.680  1.00  0.00           C
ATOM   1670  CB  GLU A 166      50.720  47.700 -18.710  1.00  0.00           C
ATOM   1671  CG  GLU A 166      52.230  47.840 -18.530  1.00  0.00           C
ATOM   1672  CD  GLU A 166      52.630  49.300 -18.440  1.00  0.00           C
ATOM   1673  OE1 GLU A 166      53.290  49.590 -17.410  1.00  0.00           O
ATOM   1674  OE2 GLU A 166      52.550  50.120 -19.380  1.00  0.00           O
ATOM   1675  C   GLU A 166      48.780  46.130 -18.780  1.00  0.00           C
ATOM   1676  O   GLU A 166      48.260  46.510 -19.860  1.00  0.00           O
ATOM   1677  N   LEU A 167      48.260  45.450 -17.730  1.00  0.00           N
ATOM   1678  H   LEU A 167      48.770  45.310 -16.880  1.00  0.00           H
ATOM   1679  CA  LEU A 167      46.800  45.160 -17.550  1.00  0.00           C
ATOM   1680  CB  LEU A 167      46.510  43.990 -16.610  1.00  0.00           C
ATOM   1681  CG  LEU A 167      47.570  42.890 -16.900  1.00  0.00           C
ATOM   1682  CD1 LEU A 167      47.350  41.670 -15.980  1.00  0.00           C
ATOM   1683  CD2 LEU A 167      47.290  42.420 -18.320  1.00  0.00           C
ATOM   1684  C   LEU A 167      45.990  46.410 -17.040  1.00  0.00           C
ATOM   1685  O   LEU A 167      46.390  46.960 -15.980  1.00  0.00           O
ATOM   1686  N   PRO A 168      44.920  46.820 -17.750  1.00  0.00           N
ATOM   1687  CA  PRO A 168      44.080  47.980 -17.320  1.00  0.00           C
ATOM   1688  CB  PRO A 168      43.090  48.110 -18.430  1.00  0.00           C
ATOM   1689  CG  PRO A 168      43.880  47.760 -19.690  1.00  0.00           C
ATOM   1690  CD  PRO A 168      44.640  46.540 -19.180  1.00  0.00           C
ATOM   1691  C   PRO A 168      43.460  47.730 -15.910  1.00  0.00           C
ATOM   1692  O   PRO A 168      43.090  46.570 -15.670  1.00  0.00           O
ATOM   1693  N   THR A 169      42.990  48.800 -15.370  1.00  0.00           N
ATOM   1694  H   THR A 169      42.300  49.330 -15.880  1.00  0.00           H
ATOM   1695  CA  THR A 169      42.970  48.940 -13.890  1.00  0.00           C
ATOM   1696  CB  THR A 169      41.700  48.400 -13.180  1.00  0.00           C
ATOM   1697  OG1 THR A 169      41.500  46.980 -13.410  1.00  0.00           O
ATOM   1698  HG1 THR A 169      42.360  46.510 -13.590  1.00  0.00           H
ATOM   1699  CG2 THR A 169      40.520  49.080 -13.790  1.00  0.00           C
ATOM   1700  C   THR A 169      44.270  48.540 -13.110  1.00  0.00           C
ATOM   1701  O   THR A 169      44.270  47.700 -12.240  1.00  0.00           O
ATOM   1702  N   GLY A 170      45.410  49.200 -13.380  1.00  0.00           N
ATOM   1703  H   GLY A 170      45.430  49.890 -14.100  1.00  0.00           H
ATOM   1704  CA  GLY A 170      46.660  49.250 -12.650  1.00  0.00           C
ATOM   1705  C   GLY A 170      47.350  47.980 -12.170  1.00  0.00           C
ATOM   1706  O   GLY A 170      48.200  48.110 -11.240  1.00  0.00           O
ATOM   1707  N   VAL A 171      47.360  46.980 -13.050  1.00  0.00           N
ATOM   1708  H   VAL A 171      46.580  46.980 -13.680  1.00  0.00           H
ATOM   1709  CA  VAL A 171      48.090  45.720 -12.810  1.00  0.00           C
ATOM   1710  CB  VAL A 171      47.050  44.630 -12.710  1.00  0.00           C
ATOM   1711  CG1 VAL A 171      47.710  43.280 -12.550  1.00  0.00           C
ATOM   1712  CG2 VAL A 171      46.200  44.890 -11.450  1.00  0.00           C
ATOM   1713  C   VAL A 171      49.280  45.560 -13.790  1.00  0.00           C
ATOM   1714  O   VAL A 171      49.110  45.660 -15.020  1.00  0.00           O
ATOM   1715  N   HIS A 172      50.330  45.020 -13.240  1.00  0.00           N
ATOM   1716  H   HIS A 172      50.400  45.130 -12.250  1.00  0.00           H
ATOM   1717  CA  HIS A 172      51.530  44.600 -13.980  1.00  0.00           C
ATOM   1718  CB  HIS A 172      52.810  45.190 -13.320  1.00  0.00           C
ATOM   1719  CG  HIS A 172      53.170  46.620 -13.760  1.00  0.00           C
ATOM   1720  ND1 HIS A 172      52.990  47.670 -12.980  1.00  0.00           N
ATOM   1721  CD2 HIS A 172      53.710  46.990 -14.900  1.00  0.00           C
ATOM   1722  HD2 HIS A 172      54.070  46.230 -15.600  1.00  0.00           H
ATOM   1723  CE1 HIS A 172      53.460  48.700 -13.670  1.00  0.00           C
ATOM   1724  HE1 HIS A 172      53.710  49.680 -13.260  1.00  0.00           H
ATOM   1725  NE2 HIS A 172      53.810  48.280 -14.870  1.00  0.00           N
ATOM   1726  HE2 HIS A 172      53.960  48.810 -15.710  1.00  0.00           H
ATOM   1727  C   HIS A 172      51.640  43.040 -14.120  1.00  0.00           C
ATOM   1728  O   HIS A 172      51.340  42.430 -13.130  1.00  0.00           O
ATOM   1729  N   ALA A 173      52.120  42.550 -15.280  1.00  0.00           N
ATOM   1730  H   ALA A 173      52.600  43.160 -15.910  1.00  0.00           H
ATOM   1731  CA  ALA A 173      51.960  41.100 -15.630  1.00  0.00           C
ATOM   1732  CB  ALA A 173      51.100  40.820 -16.840  1.00  0.00           C
ATOM   1733  C   ALA A 173      53.320  40.340 -15.830  1.00  0.00           C
ATOM   1734  O   ALA A 173      53.700  40.230 -17.040  1.00  0.00           O
ATOM   1735  N   GLY A 174      53.830  39.690 -14.760  1.00  0.00           N
ATOM   1736  H   GLY A 174      53.480  39.840 -13.830  1.00  0.00           H
ATOM   1737  CA  GLY A 174      54.980  38.880 -14.950  1.00  0.00           C
ATOM   1738  C   GLY A 174      54.770  37.380 -14.940  1.00  0.00           C
ATOM   1739  O   GLY A 174      53.780  36.930 -14.340  1.00  0.00           O
ATOM   1740  N   THR A 175      55.600  36.710 -15.700  1.00  0.00           N
ATOM   1741  H   THR A 175      56.220  37.230 -16.290  1.00  0.00           H
ATOM   1742  CA  THR A 175      56.000  35.300 -15.720  1.00  0.00           C
ATOM   1743  CB  THR A 175      55.960  34.490 -17.080  1.00  0.00           C
ATOM   1744  OG1 THR A 175      57.030  34.990 -17.890  1.00  0.00           O
ATOM   1745  HG1 THR A 175      57.830  34.680 -17.380  1.00  0.00           H
ATOM   1746  CG2 THR A 175      54.610  34.680 -17.760  1.00  0.00           C
ATOM   1747  C   THR A 175      57.260  35.000 -14.960  1.00  0.00           C
ATOM   1748  O   THR A 175      58.090  35.890 -14.820  1.00  0.00           O
ATOM   1749  N   ASP A 176      57.520  33.760 -14.510  1.00  0.00           N
ATOM   1750  H   ASP A 176      56.820  33.140 -14.140  1.00  0.00           H
ATOM   1751  CA  ASP A 176      58.880  33.340 -14.140  1.00  0.00           C
ATOM   1752  CB  ASP A 176      58.840  32.190 -13.070  1.00  0.00           C
ATOM   1753  CG  ASP A 176      58.490  30.810 -13.530  1.00  0.00           C
ATOM   1754  OD1 ASP A 176      58.090  30.700 -14.750  1.00  0.00           O
ATOM   1755  OD2 ASP A 176      58.720  29.820 -12.830  1.00  0.00           O
ATOM   1756  C   ASP A 176      59.750  33.050 -15.430  1.00  0.00           C
ATOM   1757  O   ASP A 176      59.390  33.470 -16.530  1.00  0.00           O
ATOM   1758  N   LEU A 177      60.890  32.330 -15.210  1.00  0.00           N
ATOM   1759  H   LEU A 177      61.380  32.300 -14.340  1.00  0.00           H
ATOM   1760  CA  LEU A 177      61.650  31.610 -16.300  1.00  0.00           C
ATOM   1761  CB  LEU A 177      63.020  32.360 -16.550  1.00  0.00           C
ATOM   1762  CG  LEU A 177      62.920  33.820 -16.960  1.00  0.00           C
ATOM   1763  CD1 LEU A 177      63.040  34.730 -15.730  1.00  0.00           C
ATOM   1764  CD2 LEU A 177      63.980  34.090 -18.020  1.00  0.00           C
ATOM   1765  C   LEU A 177      61.700  30.070 -16.240  1.00  0.00           C
ATOM   1766  O   LEU A 177      62.640  29.480 -16.740  1.00  0.00           O
ATOM   1767  N   GLU A 178      60.770  29.520 -15.430  1.00  0.00           N
ATOM   1768  H   GLU A 178      59.960  30.020 -15.130  1.00  0.00           H
ATOM   1769  CA  GLU A 178      60.730  28.110 -15.230  1.00  0.00           C
ATOM   1770  CB  GLU A 178      61.090  27.850 -13.740  1.00  0.00           C
ATOM   1771  CG  GLU A 178      62.410  27.060 -13.640  1.00  0.00           C
ATOM   1772  CD  GLU A 178      62.380  25.770 -12.790  1.00  0.00           C
ATOM   1773  OE1 GLU A 178      63.180  24.870 -13.140  1.00  0.00           O
ATOM   1774  OE2 GLU A 178      61.660  25.630 -11.820  1.00  0.00           O
ATOM   1775  C   GLU A 178      59.360  27.560 -15.650  1.00  0.00           C
ATOM   1776  O   GLU A 178      59.170  27.060 -16.810  1.00  0.00           O
ATOM   1777  N   GLY A 179      58.400  27.600 -14.710  1.00  0.00           N
ATOM   1778  H   GLY A 179      58.450  28.250 -13.950  1.00  0.00           H
ATOM   1779  CA  GLY A 179      57.080  27.060 -14.990  1.00  0.00           C
ATOM   1780  C   GLY A 179      55.840  27.940 -14.640  1.00  0.00           C
ATOM   1781  O   GLY A 179      54.870  27.840 -15.410  1.00  0.00           O
ATOM   1782  N   ASN A 180      55.910  28.880 -13.730  1.00  0.00           N
ATOM   1783  H   ASN A 180      56.810  29.240 -13.500  1.00  0.00           H
ATOM   1784  CA  ASN A 180      54.700  29.510 -13.110  1.00  0.00           C
ATOM   1785  CB  ASN A 180      54.760  29.040 -11.650  1.00  0.00           C
ATOM   1786  CG  ASN A 180      53.530  29.330 -10.770  1.00  0.00           C
ATOM   1787  OD1 ASN A 180      53.160  30.380 -10.280  1.00  0.00           O
ATOM   1788  ND2 ASN A 180      52.700  28.300 -10.760  1.00  0.00           N
ATOM   1789 1HD2 ASN A 180      52.900  27.460 -11.270  1.00  0.00           H
ATOM   1790 2HD2 ASN A 180      51.920  28.280 -10.140  1.00  0.00           H
ATOM   1791  C   ASN A 180      54.520  31.040 -13.300  1.00  0.00           C
ATOM   1792  O   ASN A 180      55.540  31.740 -13.190  1.00  0.00           O
ATOM   1793  N   PHE A 181      53.220  31.570 -13.190  1.00  0.00           N
ATOM   1794  H   PHE A 181      52.530  31.140 -12.610  1.00  0.00           H
ATOM   1795  CA  PHE A 181      52.940  33.020 -13.360  1.00  0.00           C
ATOM   1796  CB  PHE A 181      51.610  33.210 -14.030  1.00  0.00           C
ATOM   1797  CG  PHE A 181      51.380  34.460 -14.870  1.00  0.00           C
ATOM   1798  CD1 PHE A 181      50.910  35.630 -14.300  1.00  0.00           C
ATOM   1799  HD1 PHE A 181      50.560  35.730 -13.280  1.00  0.00           H
ATOM   1800  CD2 PHE A 181      51.600  34.360 -16.250  1.00  0.00           C
ATOM   1801  HD2 PHE A 181      51.830  33.350 -16.600  1.00  0.00           H
ATOM   1802  CE1 PHE A 181      50.850  36.800 -15.090  1.00  0.00           C
ATOM   1803  HE1 PHE A 181      50.260  37.660 -14.770  1.00  0.00           H
ATOM   1804  CE2 PHE A 181      51.530  35.490 -17.010  1.00  0.00           C
ATOM   1805  HE2 PHE A 181      51.830  35.560 -18.050  1.00  0.00           H
ATOM   1806  CZ  PHE A 181      51.160  36.720 -16.420  1.00  0.00           C
ATOM   1807  HZ  PHE A 181      51.170  37.630 -17.030  1.00  0.00           H
ATOM   1808  C   PHE A 181      52.920  33.770 -12.070  1.00  0.00           C
ATOM   1809  O   PHE A 181      52.950  33.130 -11.010  1.00  0.00           O
ATOM   1810  N   TYR A 182      53.000  35.090 -12.160  1.00  0.00           N
ATOM   1811  H   TYR A 182      53.060  35.720 -12.940  1.00  0.00           H
ATOM   1812  CA  TYR A 182      52.940  35.860 -10.890  1.00  0.00           C
ATOM   1813  CB  TYR A 182      54.060  36.940 -10.830  1.00  0.00           C
ATOM   1814  CG  TYR A 182      55.440  36.200 -10.640  1.00  0.00           C
ATOM   1815  CD1 TYR A 182      55.930  35.870  -9.340  1.00  0.00           C
ATOM   1816  HD1 TYR A 182      55.270  35.900  -8.470  1.00  0.00           H
ATOM   1817  CD2 TYR A 182      56.310  36.090 -11.660  1.00  0.00           C
ATOM   1818  HD2 TYR A 182      56.080  36.450 -12.660  1.00  0.00           H
ATOM   1819  CE1 TYR A 182      57.180  35.390  -9.150  1.00  0.00           C
ATOM   1820  HE1 TYR A 182      57.490  35.070  -8.150  1.00  0.00           H
ATOM   1821  CE2 TYR A 182      57.610  35.650 -11.520  1.00  0.00           C
ATOM   1822  HE2 TYR A 182      58.310  35.760 -12.350  1.00  0.00           H
ATOM   1823  CZ  TYR A 182      58.050  35.300 -10.220  1.00  0.00           C
ATOM   1824  OH  TYR A 182      59.330  34.850 -10.040  1.00  0.00           O
ATOM   1825  HH  TYR A 182      59.660  34.410 -10.870  1.00  0.00           H
ATOM   1826  C   TYR A 182      51.560  36.540 -10.730  1.00  0.00           C
ATOM   1827  O   TYR A 182      51.250  37.640 -11.180  1.00  0.00           O
ATOM   1828  N   GLY A 183      50.820  35.910  -9.840  1.00  0.00           N
ATOM   1829  H   GLY A 183      51.240  35.230  -9.230  1.00  0.00           H
ATOM   1830  CA  GLY A 183      49.440  36.230  -9.580  1.00  0.00           C
ATOM   1831  C   GLY A 183      48.450  35.450 -10.450  1.00  0.00           C
ATOM   1832  O   GLY A 183      48.760  34.820 -11.480  1.00  0.00           O
ATOM   1833  N   PRO A 184      47.150  35.590 -10.040  1.00  0.00           N
ATOM   1834  CA  PRO A 184      45.980  35.100 -10.770  1.00  0.00           C
ATOM   1835  CB  PRO A 184      44.820  35.080  -9.860  1.00  0.00           C
ATOM   1836  CG  PRO A 184      45.160  36.170  -8.850  1.00  0.00           C
ATOM   1837  CD  PRO A 184      46.700  36.100  -8.740  1.00  0.00           C
ATOM   1838  C   PRO A 184      45.710  35.930 -12.020  1.00  0.00           C
ATOM   1839  O   PRO A 184      44.650  36.550 -12.140  1.00  0.00           O
ATOM   1840  N   PHE A 185      46.560  35.860 -13.090  1.00  0.00           N
ATOM   1841  H   PHE A 185      47.280  35.180 -13.260  1.00  0.00           H
ATOM   1842  CA  PHE A 185      46.570  36.790 -14.250  1.00  0.00           C
ATOM   1843  CB  PHE A 185      47.510  37.960 -13.920  1.00  0.00           C
ATOM   1844  CG  PHE A 185      47.360  38.660 -12.580  1.00  0.00           C
ATOM   1845  CD1 PHE A 185      46.150  39.190 -12.120  1.00  0.00           C
ATOM   1846  HD1 PHE A 185      45.230  39.300 -12.700  1.00  0.00           H
ATOM   1847  CD2 PHE A 185      48.510  38.940 -11.880  1.00  0.00           C
ATOM   1848  HD2 PHE A 185      49.420  38.550 -12.340  1.00  0.00           H
ATOM   1849  CE1 PHE A 185      46.200  39.940 -10.990  1.00  0.00           C
ATOM   1850  HE1 PHE A 185      45.310  40.540 -10.790  1.00  0.00           H
ATOM   1851  CE2 PHE A 185      48.520  39.660 -10.690  1.00  0.00           C
ATOM   1852  HE2 PHE A 185      49.490  40.000 -10.320  1.00  0.00           H
ATOM   1853  CZ  PHE A 185      47.350  40.160 -10.240  1.00  0.00           C
ATOM   1854  HZ  PHE A 185      47.460  40.980  -9.530  1.00  0.00           H
ATOM   1855  C   PHE A 185      46.930  36.220 -15.650  1.00  0.00           C
ATOM   1856  O   PHE A 185      47.280  35.010 -15.720  1.00  0.00           O
ATOM   1857  N   VAL A 186      46.610  37.010 -16.630  1.00  0.00           N
ATOM   1858  H   VAL A 186      46.160  37.870 -16.370  1.00  0.00           H
ATOM   1859  CA  VAL A 186      46.880  36.710 -18.070  1.00  0.00           C
ATOM   1860  CB  VAL A 186      45.720  35.980 -18.700  1.00  0.00           C
ATOM   1861  CG1 VAL A 186      44.460  36.800 -18.950  1.00  0.00           C
ATOM   1862  CG2 VAL A 186      46.250  35.220 -19.910  1.00  0.00           C
ATOM   1863  C   VAL A 186      47.340  37.980 -18.790  1.00  0.00           C
ATOM   1864  O   VAL A 186      46.660  39.040 -18.730  1.00  0.00           O
ATOM   1865  N   ASP A 187      48.500  37.720 -19.450  1.00  0.00           N
ATOM   1866  H   ASP A 187      48.950  36.820 -19.450  1.00  0.00           H
ATOM   1867  CA  ASP A 187      49.350  38.720 -20.210  1.00  0.00           C
ATOM   1868  CB  ASP A 187      50.710  38.110 -20.550  1.00  0.00           C
ATOM   1869  CG  ASP A 187      50.520  36.690 -21.120  1.00  0.00           C
ATOM   1870  OD1 ASP A 187      50.530  35.770 -20.260  1.00  0.00           O
ATOM   1871  OD2 ASP A 187      50.130  36.590 -22.280  1.00  0.00           O
ATOM   1872  C   ASP A 187      48.730  39.330 -21.480  1.00  0.00           C
ATOM   1873  O   ASP A 187      49.450  39.510 -22.470  1.00  0.00           O
ATOM   1874  N   ARG A 188      47.420  39.570 -21.520  1.00  0.00           N
ATOM   1875  H   ARG A 188      46.930  39.620 -20.640  1.00  0.00           H
ATOM   1876  CA  ARG A 188      46.930  40.270 -22.660  1.00  0.00           C
ATOM   1877  CB  ARG A 188      46.150  39.390 -23.720  1.00  0.00           C
ATOM   1878  CG  ARG A 188      46.340  37.830 -23.720  1.00  0.00           C
ATOM   1879  CD  ARG A 188      47.510  37.370 -24.560  1.00  0.00           C
ATOM   1880  NE  ARG A 188      47.670  35.870 -24.480  1.00  0.00           N
ATOM   1881  HE  ARG A 188      47.680  35.540 -23.540  1.00  0.00           H
ATOM   1882  CZ  ARG A 188      47.850  35.020 -25.490  1.00  0.00           C
ATOM   1883  NH1 ARG A 188      48.020  35.450 -26.800  1.00  0.00           N
ATOM   1884 1HH1 ARG A 188      47.830  36.410 -27.030  1.00  0.00           H
ATOM   1885 2HH1 ARG A 188      48.170  34.780 -27.520  1.00  0.00           H
ATOM   1886  NH2 ARG A 188      47.850  33.720 -25.330  1.00  0.00           N
ATOM   1887 1HH2 ARG A 188      47.660  33.420 -24.390  1.00  0.00           H
ATOM   1888 2HH2 ARG A 188      48.150  33.120 -26.060  1.00  0.00           H
ATOM   1889  C   ARG A 188      45.950  41.340 -22.150  1.00  0.00           C
ATOM   1890  O   ARG A 188      45.380  41.150 -21.040  1.00  0.00           O
ATOM   1891  N   GLN A 189      45.820  42.380 -22.940  1.00  0.00           N
ATOM   1892  H   GLN A 189      45.820  42.130 -23.900  1.00  0.00           H
ATOM   1893  CA  GLN A 189      45.100  43.680 -22.640  1.00  0.00           C
ATOM   1894  CB  GLN A 189      45.400  44.770 -23.680  1.00  0.00           C
ATOM   1895  CG  GLN A 189      46.940  45.100 -23.650  1.00  0.00           C
ATOM   1896  CD  GLN A 189      47.410  46.130 -24.660  1.00  0.00           C
ATOM   1897  OE1 GLN A 189      46.870  47.200 -24.810  1.00  0.00           O
ATOM   1898  NE2 GLN A 189      48.500  45.780 -25.360  1.00  0.00           N
ATOM   1899 1HE2 GLN A 189      48.930  44.900 -25.140  1.00  0.00           H
ATOM   1900 2HE2 GLN A 189      48.980  46.490 -25.880  1.00  0.00           H
ATOM   1901  C   GLN A 189      43.610  43.380 -22.420  1.00  0.00           C
ATOM   1902  O   GLN A 189      42.870  43.500 -23.380  1.00  0.00           O
ATOM   1903  N   THR A 190      43.240  42.880 -21.240  1.00  0.00           N
ATOM   1904  H   THR A 190      43.970  42.480 -20.680  1.00  0.00           H
ATOM   1905  CA  THR A 190      41.870  42.880 -20.640  1.00  0.00           C
ATOM   1906  CB  THR A 190      41.340  41.450 -20.400  1.00  0.00           C
ATOM   1907  OG1 THR A 190      42.300  40.630 -19.750  1.00  0.00           O
ATOM   1908  HG1 THR A 190      41.840  39.960 -19.180  1.00  0.00           H
ATOM   1909  CG2 THR A 190      40.910  40.890 -21.730  1.00  0.00           C
ATOM   1910  C   THR A 190      41.970  43.560 -19.220  1.00  0.00           C
ATOM   1911  O   THR A 190      43.000  43.540 -18.600  1.00  0.00           O
ATOM   1912  N   ALA A 191      40.870  44.230 -18.800  1.00  0.00           N
ATOM   1913  H   ALA A 191      40.270  44.620 -19.500  1.00  0.00           H
ATOM   1914  CA  ALA A 191      40.810  44.880 -17.460  1.00  0.00           C
ATOM   1915  CB  ALA A 191      39.510  45.660 -17.210  1.00  0.00           C
ATOM   1916  C   ALA A 191      40.920  43.860 -16.340  1.00  0.00           C
ATOM   1917  O   ALA A 191      40.000  42.990 -16.220  1.00  0.00           O
ATOM   1918  N   GLN A 192      42.080  43.810 -15.700  1.00  0.00           N
ATOM   1919  H   GLN A 192      42.780  44.410 -16.080  1.00  0.00           H
ATOM   1920  CA  GLN A 192      42.420  42.940 -14.590  1.00  0.00           C
ATOM   1921  CB  GLN A 192      43.660  42.050 -14.890  1.00  0.00           C
ATOM   1922  CG  GLN A 192      43.090  40.910 -15.760  1.00  0.00           C
ATOM   1923  CD  GLN A 192      44.260  40.210 -16.410  1.00  0.00           C
ATOM   1924  OE1 GLN A 192      44.670  39.150 -16.010  1.00  0.00           O
ATOM   1925  NE2 GLN A 192      44.620  40.670 -17.570  1.00  0.00           N
ATOM   1926 1HE2 GLN A 192      44.170  41.310 -18.200  1.00  0.00           H
ATOM   1927 2HE2 GLN A 192      45.330  40.080 -17.930  1.00  0.00           H
ATOM   1928  C   GLN A 192      42.580  43.660 -13.240  1.00  0.00           C
ATOM   1929  O   GLN A 192      43.420  44.570 -13.070  1.00  0.00           O
ATOM   1930  N   ALA A 193      41.840  43.200 -12.260  1.00  0.00           N
ATOM   1931  H   ALA A 193      41.700  42.210 -12.210  1.00  0.00           H
ATOM   1932  CA  ALA A 193      41.860  43.930 -11.000  1.00  0.00           C
ATOM   1933  CB  ALA A 193      40.390  44.200 -10.680  1.00  0.00           C
ATOM   1934  C   ALA A 193      42.510  43.340  -9.810  1.00  0.00           C
ATOM   1935  O   ALA A 193      42.420  42.130  -9.670  1.00  0.00           O
ATOM   1936  N   ALA A 194      43.420  44.130  -9.180  1.00  0.00           N
ATOM   1937  H   ALA A 194      43.600  45.070  -9.480  1.00  0.00           H
ATOM   1938  CA  ALA A 194      44.180  43.800  -8.030  1.00  0.00           C
ATOM   1939  CB  ALA A 194      44.840  45.030  -7.470  1.00  0.00           C
ATOM   1940  C   ALA A 194      43.540  43.020  -6.910  1.00  0.00           C
ATOM   1941  O   ALA A 194      44.300  42.230  -6.320  1.00  0.00           O
ATOM   1942  N   GLY A 195      42.350  43.270  -6.400  1.00  0.00           N
ATOM   1943  H   GLY A 195      41.820  44.050  -6.720  1.00  0.00           H
ATOM   1944  CA  GLY A 195      41.690  42.480  -5.320  1.00  0.00           C
ATOM   1945  C   GLY A 195      41.820  43.200  -3.940  1.00  0.00           C
ATOM   1946  O   GLY A 195      40.970  43.900  -3.450  1.00  0.00           O
ATOM   1947  N   THR A 196      43.030  42.950  -3.300  1.00  0.00           N
ATOM   1948  H   THR A 196      43.570  42.200  -3.690  1.00  0.00           H
ATOM   1949  CA  THR A 196      43.410  43.640  -2.010  1.00  0.00           C
ATOM   1950  CB  THR A 196      43.280  42.690  -0.780  1.00  0.00           C
ATOM   1951  OG1 THR A 196      44.160  41.540  -0.920  1.00  0.00           O
ATOM   1952  HG1 THR A 196      44.290  41.270   0.030  1.00  0.00           H
ATOM   1953  CG2 THR A 196      41.820  42.300  -0.380  1.00  0.00           C
ATOM   1954  C   THR A 196      44.750  44.400  -1.920  1.00  0.00           C
ATOM   1955  O   THR A 196      45.800  43.810  -1.850  1.00  0.00           O
ATOM   1956  N   ASP A 197      44.640  45.740  -1.970  1.00  0.00           N
ATOM   1957  H   ASP A 197      43.790  46.240  -2.120  1.00  0.00           H
ATOM   1958  CA  ASP A 197      45.830  46.600  -1.980  1.00  0.00           C
ATOM   1959  CB  ASP A 197      45.430  47.970  -2.560  1.00  0.00           C
ATOM   1960  CG  ASP A 197      46.550  49.040  -2.740  1.00  0.00           C
ATOM   1961  OD1 ASP A 197      47.010  49.290  -3.900  1.00  0.00           O
ATOM   1962  OD2 ASP A 197      46.900  49.630  -1.690  1.00  0.00           O
ATOM   1963  C   ASP A 197      46.340  46.710  -0.540  1.00  0.00           C
ATOM   1964  O   ASP A 197      45.580  46.900   0.390  1.00  0.00           O
ATOM   1965  N   THR A 198      47.360  45.840  -0.580  1.00  0.00           N
ATOM   1966  H   THR A 198      47.560  45.380  -1.450  1.00  0.00           H
ATOM   1967  CA  THR A 198      48.220  45.550   0.570  1.00  0.00           C
ATOM   1968  CB  THR A 198      48.050  44.090   1.090  1.00  0.00           C
ATOM   1969  OG1 THR A 198      48.020  43.140   0.010  1.00  0.00           O
ATOM   1970  HG1 THR A 198      47.250  43.480  -0.520  1.00  0.00           H
ATOM   1971  CG2 THR A 198      46.710  43.990   1.880  1.00  0.00           C
ATOM   1972  C   THR A 198      49.700  45.680   0.130  1.00  0.00           C
ATOM   1973  O   THR A 198      50.060  45.360  -1.000  1.00  0.00           O
ATOM   1974  N   THR A 199      50.550  46.410   0.900  1.00  0.00           N
ATOM   1975  H   THR A 199      50.200  47.030   1.610  1.00  0.00           H
ATOM   1976  CA  THR A 199      52.010  46.470   0.730  1.00  0.00           C
ATOM   1977  CB  THR A 199      52.470  47.890   0.290  1.00  0.00           C
ATOM   1978  OG1 THR A 199      53.860  47.960  -0.070  1.00  0.00           O
ATOM   1979  HG1 THR A 199      54.120  48.930  -0.080  1.00  0.00           H
ATOM   1980  CG2 THR A 199      52.080  49.000   1.190  1.00  0.00           C
ATOM   1981  C   THR A 199      52.820  46.130   1.970  1.00  0.00           C
ATOM   1982  O   THR A 199      52.180  45.790   2.980  1.00  0.00           O
ATOM   1983  N   ILE A 200      54.130  46.090   1.730  1.00  0.00           N
ATOM   1984  H   ILE A 200      54.500  46.700   1.030  1.00  0.00           H
ATOM   1985  CA  ILE A 200      55.090  45.370   2.590  1.00  0.00           C
ATOM   1986  CB  ILE A 200      56.370  45.200   1.830  1.00  0.00           C
ATOM   1987  CG1 ILE A 200      56.170  44.760   0.370  1.00  0.00           C
ATOM   1988  CG2 ILE A 200      57.010  43.970   2.490  1.00  0.00           C
ATOM   1989  CD  ILE A 200      57.350  44.900  -0.620  1.00  0.00           C
ATOM   1990  C   ILE A 200      55.480  46.000   3.950  1.00  0.00           C
ATOM   1991  O   ILE A 200      56.270  46.930   4.070  1.00  0.00           O
ATOM   1992  N   THR A 201      55.150  45.250   4.980  1.00  0.00           N
ATOM   1993  H   THR A 201      54.760  44.330   4.930  1.00  0.00           H
ATOM   1994  CA  THR A 201      55.560  45.600   6.380  1.00  0.00           C
ATOM   1995  CB  THR A 201      54.700  45.120   7.570  1.00  0.00           C
ATOM   1996  OG1 THR A 201      54.440  43.710   7.370  1.00  0.00           O
ATOM   1997  HG1 THR A 201      53.580  43.540   6.880  1.00  0.00           H
ATOM   1998  CG2 THR A 201      53.370  45.880   7.800  1.00  0.00           C
ATOM   1999  C   THR A 201      57.050  45.340   6.680  1.00  0.00           C
ATOM   2000  O   THR A 201      57.660  46.240   7.150  1.00  0.00           O
ATOM   2001  N   VAL A 202      57.630  44.220   6.280  1.00  0.00           N
ATOM   2002  H   VAL A 202      57.210  43.500   5.720  1.00  0.00           H
ATOM   2003  CA  VAL A 202      59.100  44.040   6.530  1.00  0.00           C
ATOM   2004  CB  VAL A 202      59.520  42.590   6.130  1.00  0.00           C
ATOM   2005  CG1 VAL A 202      59.090  42.220   4.670  1.00  0.00           C
ATOM   2006  CG2 VAL A 202      61.000  42.280   6.390  1.00  0.00           C
ATOM   2007  C   VAL A 202      60.050  45.100   5.910  1.00  0.00           C
ATOM   2008  O   VAL A 202      60.640  45.830   6.720  1.00  0.00           O
ATOM   2009  N   ASN A 203      59.830  45.400   4.620  1.00  0.00           N
ATOM   2010  H   ASN A 203      59.410  44.800   3.940  1.00  0.00           H
ATOM   2011  CA  ASN A 203      60.420  46.500   3.880  1.00  0.00           C
ATOM   2012  CB  ASN A 203      59.990  46.480   2.390  1.00  0.00           C
ATOM   2013  CG  ASN A 203      60.490  45.380   1.530  1.00  0.00           C
ATOM   2014  OD1 ASN A 203      60.490  44.220   1.850  1.00  0.00           O
ATOM   2015  ND2 ASN A 203      60.800  45.740   0.330  1.00  0.00           N
ATOM   2016 1HD2 ASN A 203      60.570  46.650  -0.020  1.00  0.00           H
ATOM   2017 2HD2 ASN A 203      61.280  45.070  -0.240  1.00  0.00           H
ATOM   2018  C   ASN A 203      60.240  47.860   4.560  1.00  0.00           C
ATOM   2019  O   ASN A 203      61.250  48.510   4.830  1.00  0.00           O
ATOM   2020  N   VAL A 204      59.020  48.350   4.950  1.00  0.00           N
ATOM   2021  H   VAL A 204      58.160  47.920   4.700  1.00  0.00           H
ATOM   2022  CA  VAL A 204      58.760  49.680   5.590  1.00  0.00           C
ATOM   2023  CB  VAL A 204      57.200  49.930   5.750  1.00  0.00           C
ATOM   2024  CG1 VAL A 204      56.750  50.920   6.820  1.00  0.00           C
ATOM   2025  CG2 VAL A 204      56.740  50.460   4.390  1.00  0.00           C
ATOM   2026  C   VAL A 204      59.630  49.800   6.850  1.00  0.00           C
ATOM   2027  O   VAL A 204      60.380  50.730   6.950  1.00  0.00           O
ATOM   2028  N   LEU A 205      59.490  48.770   7.730  1.00  0.00           N
ATOM   2029  H   LEU A 205      58.890  47.990   7.580  1.00  0.00           H
ATOM   2030  CA  LEU A 205      60.360  48.680   8.920  1.00  0.00           C
ATOM   2031  CB  LEU A 205      60.050  47.460   9.820  1.00  0.00           C
ATOM   2032  CG  LEU A 205      58.760  47.610  10.610  1.00  0.00           C
ATOM   2033  CD1 LEU A 205      58.580  46.340  11.460  1.00  0.00           C
ATOM   2034  CD2 LEU A 205      58.500  48.890  11.470  1.00  0.00           C
ATOM   2035  C   LEU A 205      61.920  48.740   8.620  1.00  0.00           C
ATOM   2036  O   LEU A 205      62.570  49.260   9.530  1.00  0.00           O
ATOM   2037  N   ALA A 206      62.410  48.040   7.550  1.00  0.00           N
ATOM   2038  H   ALA A 206      61.890  47.270   7.180  1.00  0.00           H
ATOM   2039  CA  ALA A 206      63.790  48.180   7.070  1.00  0.00           C
ATOM   2040  CB  ALA A 206      63.880  47.300   5.850  1.00  0.00           C
ATOM   2041  C   ALA A 206      64.230  49.710   6.860  1.00  0.00           C
ATOM   2042  O   ALA A 206      65.310  50.090   7.260  1.00  0.00           O
ATOM   2043  N   TRP A 207      63.410  50.480   6.130  1.00  0.00           N
ATOM   2044  H   TRP A 207      62.720  50.020   5.570  1.00  0.00           H
ATOM   2045  CA  TRP A 207      63.540  51.960   5.900  1.00  0.00           C
ATOM   2046  CB  TRP A 207      62.350  52.410   5.110  1.00  0.00           C
ATOM   2047  CG  TRP A 207      62.540  53.740   4.440  1.00  0.00           C
ATOM   2048  CD1 TRP A 207      63.580  54.120   3.650  1.00  0.00           C
ATOM   2049  HD1 TRP A 207      64.420  53.520   3.320  1.00  0.00           H
ATOM   2050  CD2 TRP A 207      61.790  54.900   4.700  1.00  0.00           C
ATOM   2051  NE1 TRP A 207      63.510  55.450   3.470  1.00  0.00           N
ATOM   2052  HE1 TRP A 207      64.300  56.020   3.240  1.00  0.00           H
ATOM   2053  CE2 TRP A 207      62.420  55.930   4.060  1.00  0.00           C
ATOM   2054  CE3 TRP A 207      60.730  55.130   5.580  1.00  0.00           C
ATOM   2055  HE3 TRP A 207      60.510  54.470   6.420  1.00  0.00           H
ATOM   2056  CZ2 TRP A 207      61.900  57.230   4.250  1.00  0.00           C
ATOM   2057  HZ2 TRP A 207      62.420  58.010   3.680  1.00  0.00           H
ATOM   2058  CZ3 TRP A 207      60.260  56.410   5.720  1.00  0.00           C
ATOM   2059  HZ3 TRP A 207      59.460  56.670   6.430  1.00  0.00           H
ATOM   2060  CH2 TRP A 207      60.770  57.420   5.010  1.00  0.00           C
ATOM   2061  HH2 TRP A 207      60.280  58.390   5.070  1.00  0.00           H
ATOM   2062  C   TRP A 207      63.720  52.710   7.220  1.00  0.00           C
ATOM   2063  O   TRP A 207      64.580  53.560   7.410  1.00  0.00           O
ATOM   2064  N   LEU A 208      62.890  52.410   8.200  1.00  0.00           N
ATOM   2065  H   LEU A 208      62.050  51.880   8.100  1.00  0.00           H
ATOM   2066  CA  LEU A 208      63.120  52.930   9.590  1.00  0.00           C
ATOM   2067  CB  LEU A 208      61.890  52.560  10.370  1.00  0.00           C
ATOM   2068  CG  LEU A 208      60.590  53.260  10.020  1.00  0.00           C
ATOM   2069  CD1 LEU A 208      59.500  52.900  11.050  1.00  0.00           C
ATOM   2070  CD2 LEU A 208      60.680  54.780   9.750  1.00  0.00           C
ATOM   2071  C   LEU A 208      64.410  52.490  10.250  1.00  0.00           C
ATOM   2072  O   LEU A 208      65.030  53.230  11.070  1.00  0.00           O
ATOM   2073  N   TYR A 209      64.710  51.190  10.270  1.00  0.00           N
ATOM   2074  H   TYR A 209      63.990  50.570   9.960  1.00  0.00           H
ATOM   2075  CA  TYR A 209      65.960  50.630  10.830  1.00  0.00           C
ATOM   2076  CB  TYR A 209      66.060  49.130  10.800  1.00  0.00           C
ATOM   2077  CG  TYR A 209      65.310  48.460  11.900  1.00  0.00           C
ATOM   2078  CD1 TYR A 209      65.770  48.440  13.210  1.00  0.00           C
ATOM   2079  HD1 TYR A 209      66.520  49.140  13.580  1.00  0.00           H
ATOM   2080  CD2 TYR A 209      64.280  47.580  11.510  1.00  0.00           C
ATOM   2081  HD2 TYR A 209      64.060  47.330  10.470  1.00  0.00           H
ATOM   2082  CE1 TYR A 209      65.260  47.550  14.130  1.00  0.00           C
ATOM   2083  HE1 TYR A 209      65.820  47.410  15.050  1.00  0.00           H
ATOM   2084  CE2 TYR A 209      63.850  46.660  12.450  1.00  0.00           C
ATOM   2085  HE2 TYR A 209      63.070  45.970  12.140  1.00  0.00           H
ATOM   2086  CZ  TYR A 209      64.310  46.630  13.780  1.00  0.00           C
ATOM   2087  OH  TYR A 209      63.630  45.980  14.770  1.00  0.00           O
ATOM   2088  HH  TYR A 209      63.980  46.240  15.670  1.00  0.00           H
ATOM   2089  C   TYR A 209      67.160  51.240  10.090  1.00  0.00           C
ATOM   2090  O   TYR A 209      68.200  51.430  10.750  1.00  0.00           O
ATOM   2091  N   ALA A 210      67.120  51.410   8.770  1.00  0.00           N
ATOM   2092  H   ALA A 210      66.590  50.780   8.210  1.00  0.00           H
ATOM   2093  CA  ALA A 210      68.120  52.250   8.020  1.00  0.00           C
ATOM   2094  CB  ALA A 210      67.850  52.110   6.550  1.00  0.00           C
ATOM   2095  C   ALA A 210      68.130  53.790   8.400  1.00  0.00           C
ATOM   2096  O   ALA A 210      69.230  54.200   8.660  1.00  0.00           O
ATOM   2097  N   ALA A 211      66.970  54.470   8.580  1.00  0.00           N
ATOM   2098  H   ALA A 211      66.110  54.130   8.200  1.00  0.00           H
ATOM   2099  CA  ALA A 211      66.780  55.710   9.320  1.00  0.00           C
ATOM   2100  CB  ALA A 211      65.360  56.050   9.630  1.00  0.00           C
ATOM   2101  C   ALA A 211      67.650  55.870  10.630  1.00  0.00           C
ATOM   2102  O   ALA A 211      68.500  56.730  10.680  1.00  0.00           O
ATOM   2103  N   VAL A 212      67.530  54.900  11.580  1.00  0.00           N
ATOM   2104  H   VAL A 212      66.920  54.110  11.490  1.00  0.00           H
ATOM   2105  CA  VAL A 212      68.290  54.980  12.880  1.00  0.00           C
ATOM   2106  CB  VAL A 212      67.660  54.070  13.990  1.00  0.00           C
ATOM   2107  CG1 VAL A 212      68.050  52.640  13.680  1.00  0.00           C
ATOM   2108  CG2 VAL A 212      67.990  54.510  15.460  1.00  0.00           C
ATOM   2109  C   VAL A 212      69.800  54.780  12.820  1.00  0.00           C
ATOM   2110  O   VAL A 212      70.570  55.330  13.690  1.00  0.00           O
ATOM   2111  N   ILE A 213      70.340  54.020  11.860  1.00  0.00           N
ATOM   2112  H   ILE A 213      69.870  53.290  11.360  1.00  0.00           H
ATOM   2113  CA  ILE A 213      71.810  53.980  11.610  1.00  0.00           C
ATOM   2114  CB  ILE A 213      72.140  52.690  10.920  1.00  0.00           C
ATOM   2115  CG1 ILE A 213      71.520  51.480  11.650  1.00  0.00           C
ATOM   2116  CG2 ILE A 213      73.660  52.500  10.950  1.00  0.00           C
ATOM   2117  CD  ILE A 213      71.350  50.200  10.850  1.00  0.00           C
ATOM   2118  C   ILE A 213      72.230  55.270  10.840  1.00  0.00           C
ATOM   2119  O   ILE A 213      73.120  55.960  11.290  1.00  0.00           O
ATOM   2120  N   ASN A 214      71.620  55.400   9.660  1.00  0.00           N
ATOM   2121  H   ASN A 214      70.740  54.940   9.530  1.00  0.00           H
ATOM   2122  CA  ASN A 214      72.130  56.370   8.650  1.00  0.00           C
ATOM   2123  CB  ASN A 214      72.340  55.520   7.400  1.00  0.00           C
ATOM   2124  CG  ASN A 214      73.810  55.370   7.020  1.00  0.00           C
ATOM   2125  OD1 ASN A 214      74.570  54.460   7.490  1.00  0.00           O
ATOM   2126  ND2 ASN A 214      74.380  56.250   6.230  1.00  0.00           N
ATOM   2127 1HD2 ASN A 214      73.920  57.070   5.890  1.00  0.00           H
ATOM   2128 2HD2 ASN A 214      75.250  56.070   5.790  1.00  0.00           H
ATOM   2129  C   ASN A 214      71.370  57.710   8.380  1.00  0.00           C
ATOM   2130  O   ASN A 214      71.420  58.160   7.280  1.00  0.00           O
ATOM   2131  N   GLY A 215      70.610  58.190   9.360  1.00  0.00           N
ATOM   2132  H   GLY A 215      70.550  57.760  10.270  1.00  0.00           H
ATOM   2133  CA  GLY A 215      69.840  59.480   9.280  1.00  0.00           C
ATOM   2134  C   GLY A 215      69.100  59.730  10.630  1.00  0.00           C
ATOM   2135  O   GLY A 215      69.650  59.970  11.690  1.00  0.00           O
ATOM   2136  N   ASP A 216      67.780  59.890  10.370  1.00  0.00           N
ATOM   2137  H   ASP A 216      67.340  59.640   9.510  1.00  0.00           H
ATOM   2138  CA  ASP A 216      66.870  60.280  11.440  1.00  0.00           C
ATOM   2139  CB  ASP A 216      65.500  60.530  10.800  1.00  0.00           C
ATOM   2140  CG  ASP A 216      65.680  61.580   9.720  1.00  0.00           C
ATOM   2141  OD1 ASP A 216      65.390  61.290   8.550  1.00  0.00           O
ATOM   2142  OD2 ASP A 216      65.770  62.740  10.120  1.00  0.00           O
ATOM   2143  C   ASP A 216      66.690  59.240  12.590  1.00  0.00           C
ATOM   2144  O   ASP A 216      66.470  58.030  12.380  1.00  0.00           O
ATOM   2145  N   ARG A 217      66.710  59.730  13.820  1.00  0.00           N
ATOM   2146  H   ARG A 217      67.180  60.590  14.020  1.00  0.00           H
ATOM   2147  CA  ARG A 217      66.460  58.890  14.950  1.00  0.00           C
ATOM   2148  CB  ARG A 217      67.520  59.100  16.010  1.00  0.00           C
ATOM   2149  CG  ARG A 217      68.730  58.230  15.720  1.00  0.00           C
ATOM   2150  CD  ARG A 217      69.820  58.340  16.840  1.00  0.00           C
ATOM   2151  NE  ARG A 217      70.890  57.320  16.740  1.00  0.00           N
ATOM   2152  HE  ARG A 217      71.410  57.450  15.900  1.00  0.00           H
ATOM   2153  CZ  ARG A 217      71.060  56.210  17.490  1.00  0.00           C
ATOM   2154  NH1 ARG A 217      70.210  55.860  18.480  1.00  0.00           N
ATOM   2155 1HH1 ARG A 217      69.340  56.360  18.550  1.00  0.00           H
ATOM   2156 2HH1 ARG A 217      70.390  55.090  19.090  1.00  0.00           H
ATOM   2157  NH2 ARG A 217      72.040  55.410  17.220  1.00  0.00           N
ATOM   2158 1HH2 ARG A 217      72.830  55.580  16.630  1.00  0.00           H
ATOM   2159 2HH2 ARG A 217      72.010  54.490  17.610  1.00  0.00           H
ATOM   2160  C   ARG A 217      65.120  59.100  15.690  1.00  0.00           C
ATOM   2161  O   ARG A 217      64.570  58.130  16.200  1.00  0.00           O
ATOM   2162  N   TRP A 218      64.440  60.260  15.430  1.00  0.00           N
ATOM   2163  H   TRP A 218      64.670  60.860  14.670  1.00  0.00           H
ATOM   2164  CA  TRP A 218      63.390  60.700  16.360  1.00  0.00           C
ATOM   2165  CB  TRP A 218      63.030  62.150  15.990  1.00  0.00           C
ATOM   2166  CG  TRP A 218      62.470  62.230  14.600  1.00  0.00           C
ATOM   2167  CD1 TRP A 218      63.080  62.370  13.430  1.00  0.00           C
ATOM   2168  HD1 TRP A 218      64.090  62.780  13.320  1.00  0.00           H
ATOM   2169  CD2 TRP A 218      61.120  62.170  14.300  1.00  0.00           C
ATOM   2170  NE1 TRP A 218      62.270  62.410  12.400  1.00  0.00           N
ATOM   2171  HE1 TRP A 218      62.480  62.770  11.490  1.00  0.00           H
ATOM   2172  CE2 TRP A 218      61.010  62.280  12.930  1.00  0.00           C
ATOM   2173  CE3 TRP A 218      60.020  61.980  15.130  1.00  0.00           C
ATOM   2174  HE3 TRP A 218      60.130  61.830  16.210  1.00  0.00           H
ATOM   2175  CZ2 TRP A 218      59.750  62.280  12.400  1.00  0.00           C
ATOM   2176  HZ2 TRP A 218      59.640  62.140  11.320  1.00  0.00           H
ATOM   2177  CZ3 TRP A 218      58.790  61.930  14.510  1.00  0.00           C
ATOM   2178  HZ3 TRP A 218      57.910  61.870  15.150  1.00  0.00           H
ATOM   2179  CH2 TRP A 218      58.640  62.120  13.180  1.00  0.00           C
ATOM   2180  HH2 TRP A 218      57.620  61.960  12.820  1.00  0.00           H
ATOM   2181  C   TRP A 218      62.060  59.870  16.530  1.00  0.00           C
ATOM   2182  O   TRP A 218      61.590  59.830  17.660  1.00  0.00           O
ATOM   2183  N   PHE A 219      61.590  59.170  15.470  1.00  0.00           N
ATOM   2184  H   PHE A 219      62.080  59.140  14.600  1.00  0.00           H
ATOM   2185  CA  PHE A 219      60.240  58.510  15.480  1.00  0.00           C
ATOM   2186  CB  PHE A 219      59.860  58.040  14.040  1.00  0.00           C
ATOM   2187  CG  PHE A 219      60.880  57.060  13.440  1.00  0.00           C
ATOM   2188  CD1 PHE A 219      60.640  55.760  13.760  1.00  0.00           C
ATOM   2189  HD1 PHE A 219      59.640  55.330  13.760  1.00  0.00           H
ATOM   2190  CD2 PHE A 219      62.070  57.460  12.830  1.00  0.00           C
ATOM   2191  HD2 PHE A 219      62.100  58.360  12.220  1.00  0.00           H
ATOM   2192  CE1 PHE A 219      61.710  54.930  13.690  1.00  0.00           C
ATOM   2193  HE1 PHE A 219      61.650  53.940  14.150  1.00  0.00           H
ATOM   2194  CE2 PHE A 219      63.170  56.630  12.810  1.00  0.00           C
ATOM   2195  HE2 PHE A 219      64.130  56.940  12.380  1.00  0.00           H
ATOM   2196  CZ  PHE A 219      62.940  55.370  13.270  1.00  0.00           C
ATOM   2197  HZ  PHE A 219      63.800  54.690  13.290  1.00  0.00           H
ATOM   2198  C   PHE A 219      60.030  57.400  16.510  1.00  0.00           C
ATOM   2199  O   PHE A 219      58.860  57.020  16.720  1.00  0.00           O
ATOM   2200  N   LEU A 220      61.060  56.950  17.150  1.00  0.00           N
ATOM   2201  H   LEU A 220      61.970  57.360  17.040  1.00  0.00           H
ATOM   2202  CA  LEU A 220      61.140  55.800  18.140  1.00  0.00           C
ATOM   2203  CB  LEU A 220      62.610  55.540  18.480  1.00  0.00           C
ATOM   2204  CG  LEU A 220      63.270  54.700  17.450  1.00  0.00           C
ATOM   2205  CD1 LEU A 220      64.790  54.810  17.610  1.00  0.00           C
ATOM   2206  CD2 LEU A 220      62.760  53.290  17.480  1.00  0.00           C
ATOM   2207  C   LEU A 220      60.200  55.850  19.390  1.00  0.00           C
ATOM   2208  O   LEU A 220      60.270  56.860  20.140  1.00  0.00           O
ATOM   2209  N   ASN A 221      59.260  54.930  19.350  1.00  0.00           N
ATOM   2210  H   ASN A 221      59.220  54.220  18.650  1.00  0.00           H
ATOM   2211  CA  ASN A 221      58.250  54.690  20.340  1.00  0.00           C
ATOM   2212  CB  ASN A 221      56.870  55.220  20.030  1.00  0.00           C
ATOM   2213  CG  ASN A 221      56.950  56.750  20.110  1.00  0.00           C
ATOM   2214  OD1 ASN A 221      57.030  57.350  21.170  1.00  0.00           O
ATOM   2215  ND2 ASN A 221      56.530  57.500  19.070  1.00  0.00           N
ATOM   2216 1HD2 ASN A 221      56.310  57.130  18.170  1.00  0.00           H
ATOM   2217 2HD2 ASN A 221      56.500  58.450  19.370  1.00  0.00           H
ATOM   2218  C   ASN A 221      58.150  53.190  20.760  1.00  0.00           C
ATOM   2219  O   ASN A 221      57.490  52.220  20.200  1.00  0.00           O
ATOM   2220  N   ARG A 222      58.730  53.030  21.960  1.00  0.00           N
ATOM   2221  H   ARG A 222      59.080  53.820  22.450  1.00  0.00           H
ATOM   2222  CA  ARG A 222      58.900  51.680  22.530  1.00  0.00           C
ATOM   2223  CB  ARG A 222      60.420  51.520  22.830  1.00  0.00           C
ATOM   2224  CG  ARG A 222      61.300  51.960  21.670  1.00  0.00           C
ATOM   2225  CD  ARG A 222      62.760  51.580  22.000  1.00  0.00           C
ATOM   2226  NE  ARG A 222      63.070  50.110  22.040  1.00  0.00           N
ATOM   2227  HE  ARG A 222      62.260  49.520  22.100  1.00  0.00           H
ATOM   2228  CZ  ARG A 222      64.280  49.600  22.190  1.00  0.00           C
ATOM   2229  NH1 ARG A 222      65.300  50.360  22.430  1.00  0.00           N
ATOM   2230 1HH1 ARG A 222      65.180  51.360  22.460  1.00  0.00           H
ATOM   2231 2HH1 ARG A 222      66.150  49.910  22.700  1.00  0.00           H
ATOM   2232  NH2 ARG A 222      64.480  48.320  22.220  1.00  0.00           N
ATOM   2233 1HH2 ARG A 222      63.660  47.810  21.960  1.00  0.00           H
ATOM   2234 2HH2 ARG A 222      65.390  47.960  22.440  1.00  0.00           H
ATOM   2235  C   ARG A 222      58.010  51.210  23.670  1.00  0.00           C
ATOM   2236  O   ARG A 222      58.230  51.410  24.900  1.00  0.00           O
ATOM   2237  N   PHE A 223      56.970  50.540  23.290  1.00  0.00           N
ATOM   2238  H   PHE A 223      56.870  50.230  22.340  1.00  0.00           H
ATOM   2239  CA  PHE A 223      55.990  50.080  24.280  1.00  0.00           C
ATOM   2240  CB  PHE A 223      55.250  51.210  24.950  1.00  0.00           C
ATOM   2241  CG  PHE A 223      54.460  52.170  24.070  1.00  0.00           C
ATOM   2242  CD1 PHE A 223      55.050  53.380  23.660  1.00  0.00           C
ATOM   2243  HD1 PHE A 223      56.010  53.660  24.080  1.00  0.00           H
ATOM   2244  CD2 PHE A 223      53.270  51.660  23.600  1.00  0.00           C
ATOM   2245  HD2 PHE A 223      52.920  50.710  23.980  1.00  0.00           H
ATOM   2246  CE1 PHE A 223      54.330  54.020  22.650  1.00  0.00           C
ATOM   2247  HE1 PHE A 223      54.770  54.850  22.100  1.00  0.00           H
ATOM   2248  CE2 PHE A 223      52.570  52.360  22.680  1.00  0.00           C
ATOM   2249  HE2 PHE A 223      51.540  52.070  22.470  1.00  0.00           H
ATOM   2250  CZ  PHE A 223      53.120  53.500  22.140  1.00  0.00           C
ATOM   2251  HZ  PHE A 223      52.630  54.120  21.400  1.00  0.00           H
ATOM   2252  C   PHE A 223      55.120  48.860  23.900  1.00  0.00           C
ATOM   2253  O   PHE A 223      54.880  48.720  22.690  1.00  0.00           O
ATOM   2254  N   THR A 224      54.470  48.380  24.940  1.00  0.00           N
ATOM   2255  H   THR A 224      54.380  48.980  25.740  1.00  0.00           H
ATOM   2256  CA  THR A 224      53.650  47.100  24.970  1.00  0.00           C
ATOM   2257  CB  THR A 224      52.990  46.920  26.350  1.00  0.00           C
ATOM   2258  OG1 THR A 224      52.360  48.140  26.780  1.00  0.00           O
ATOM   2259  HG1 THR A 224      52.990  48.630  27.380  1.00  0.00           H
ATOM   2260  CG2 THR A 224      53.990  46.430  27.370  1.00  0.00           C
ATOM   2261  C   THR A 224      52.620  47.030  23.820  1.00  0.00           C
ATOM   2262  O   THR A 224      51.760  47.930  23.610  1.00  0.00           O
ATOM   2263  N   THR A 225      52.850  46.110  22.910  1.00  0.00           N
ATOM   2264  H   THR A 225      53.760  45.710  22.940  1.00  0.00           H
ATOM   2265  CA  THR A 225      52.090  45.850  21.710  1.00  0.00           C
ATOM   2266  CB  THR A 225      52.600  46.670  20.520  1.00  0.00           C
ATOM   2267  OG1 THR A 225      52.540  48.070  20.860  1.00  0.00           O
ATOM   2268  HG1 THR A 225      52.420  48.140  21.850  1.00  0.00           H
ATOM   2269  CG2 THR A 225      51.790  46.590  19.190  1.00  0.00           C
ATOM   2270  C   THR A 225      52.050  44.350  21.300  1.00  0.00           C
ATOM   2271  O   THR A 225      53.000  43.600  21.420  1.00  0.00           O
ATOM   2272  N   THR A 226      50.790  43.940  21.240  1.00  0.00           N
ATOM   2273  H   THR A 226      50.060  44.480  21.670  1.00  0.00           H
ATOM   2274  CA  THR A 226      50.440  42.530  20.870  1.00  0.00           C
ATOM   2275  CB  THR A 226      49.360  41.930  21.790  1.00  0.00           C
ATOM   2276  OG1 THR A 226      48.200  42.760  21.620  1.00  0.00           O
ATOM   2277  HG1 THR A 226      48.050  42.780  20.630  1.00  0.00           H
ATOM   2278  CG2 THR A 226      49.760  41.850  23.270  1.00  0.00           C
ATOM   2279  C   THR A 226      50.110  42.390  19.360  1.00  0.00           C
ATOM   2280  O   THR A 226      48.990  42.700  18.980  1.00  0.00           O
ATOM   2281  N   LEU A 227      50.870  41.640  18.530  1.00  0.00           N
ATOM   2282  H   LEU A 227      51.440  40.960  18.990  1.00  0.00           H
ATOM   2283  CA  LEU A 227      50.700  41.590  17.090  1.00  0.00           C
ATOM   2284  CB  LEU A 227      51.430  40.420  16.380  1.00  0.00           C
ATOM   2285  CG  LEU A 227      52.960  40.360  16.620  1.00  0.00           C
ATOM   2286  CD1 LEU A 227      53.460  39.020  16.070  1.00  0.00           C
ATOM   2287  CD2 LEU A 227      53.880  41.320  15.810  1.00  0.00           C
ATOM   2288  C   LEU A 227      49.380  41.700  16.440  1.00  0.00           C
ATOM   2289  O   LEU A 227      49.250  42.690  15.740  1.00  0.00           O
ATOM   2290  N   ASN A 228      48.420  40.910  16.810  1.00  0.00           N
ATOM   2291  H   ASN A 228      48.650  40.160  17.420  1.00  0.00           H
ATOM   2292  CA  ASN A 228      46.940  41.070  16.360  1.00  0.00           C
ATOM   2293  CB  ASN A 228      46.100  40.580  17.570  1.00  0.00           C
ATOM   2294  CG  ASN A 228      44.550  40.590  17.470  1.00  0.00           C
ATOM   2295  OD1 ASN A 228      43.970  41.680  17.430  1.00  0.00           O
ATOM   2296  ND2 ASN A 228      43.860  39.510  17.760  1.00  0.00           N
ATOM   2297 1HD2 ASN A 228      44.320  38.650  17.950  1.00  0.00           H
ATOM   2298 2HD2 ASN A 228      42.900  39.560  18.060  1.00  0.00           H
ATOM   2299  C   ASN A 228      46.490  42.520  16.020  1.00  0.00           C
ATOM   2300  O   ASN A 228      46.260  42.910  14.830  1.00  0.00           O
ATOM   2301  N   ASP A 229      46.520  43.350  17.050  1.00  0.00           N
ATOM   2302  H   ASP A 229      46.430  42.990  17.970  1.00  0.00           H
ATOM   2303  CA  ASP A 229      46.320  44.860  17.070  1.00  0.00           C
ATOM   2304  CB  ASP A 229      46.920  45.410  18.380  1.00  0.00           C
ATOM   2305  CG  ASP A 229      46.180  46.640  18.830  1.00  0.00           C
ATOM   2306  OD1 ASP A 229      45.420  46.480  19.810  1.00  0.00           O
ATOM   2307  OD2 ASP A 229      46.440  47.760  18.250  1.00  0.00           O
ATOM   2308  C   ASP A 229      47.060  45.540  15.900  1.00  0.00           C
ATOM   2309  O   ASP A 229      46.410  46.070  15.040  1.00  0.00           O
ATOM   2310  N   PHE A 230      48.400  45.420  15.920  1.00  0.00           N
ATOM   2311  H   PHE A 230      48.890  44.690  16.400  1.00  0.00           H
ATOM   2312  CA  PHE A 230      49.220  45.960  14.770  1.00  0.00           C
ATOM   2313  CB  PHE A 230      50.730  45.860  15.060  1.00  0.00           C
ATOM   2314  CG  PHE A 230      51.750  46.200  13.920  1.00  0.00           C
ATOM   2315  CD1 PHE A 230      52.140  47.490  13.500  1.00  0.00           C
ATOM   2316  HD1 PHE A 230      51.920  48.320  14.160  1.00  0.00           H
ATOM   2317  CD2 PHE A 230      52.170  45.120  13.230  1.00  0.00           C
ATOM   2318  HD2 PHE A 230      52.250  44.180  13.770  1.00  0.00           H
ATOM   2319  CE1 PHE A 230      52.880  47.700  12.340  1.00  0.00           C
ATOM   2320  HE1 PHE A 230      53.440  48.630  12.270  1.00  0.00           H
ATOM   2321  CE2 PHE A 230      52.850  45.260  12.030  1.00  0.00           C
ATOM   2322  HE2 PHE A 230      52.960  44.400  11.370  1.00  0.00           H
ATOM   2323  CZ  PHE A 230      53.310  46.530  11.610  1.00  0.00           C
ATOM   2324  HZ  PHE A 230      54.070  46.680  10.840  1.00  0.00           H
ATOM   2325  C   PHE A 230      48.990  45.480  13.390  1.00  0.00           C
ATOM   2326  O   PHE A 230      48.750  46.270  12.480  1.00  0.00           O
ATOM   2327  N   ASN A 231      48.710  44.160  13.240  1.00  0.00           N
ATOM   2328  H   ASN A 231      49.240  43.550  13.830  1.00  0.00           H
ATOM   2329  CA  ASN A 231      48.090  43.540  12.050  1.00  0.00           C
ATOM   2330  CB  ASN A 231      47.890  42.070  12.350  1.00  0.00           C
ATOM   2331  CG  ASN A 231      49.080  41.140  12.610  1.00  0.00           C
ATOM   2332  OD1 ASN A 231      50.220  41.560  12.520  1.00  0.00           O
ATOM   2333  ND2 ASN A 231      48.930  39.850  12.710  1.00  0.00           N
ATOM   2334 1HD2 ASN A 231      48.030  39.420  12.810  1.00  0.00           H
ATOM   2335 2HD2 ASN A 231      49.790  39.350  12.660  1.00  0.00           H
ATOM   2336  C   ASN A 231      46.790  44.090  11.480  1.00  0.00           C
ATOM   2337  O   ASN A 231      46.730  44.340  10.280  1.00  0.00           O
ATOM   2338  N   LEU A 232      45.860  44.520  12.350  1.00  0.00           N
ATOM   2339  H   LEU A 232      46.220  44.390  13.270  1.00  0.00           H
ATOM   2340  CA  LEU A 232      44.580  45.280  12.130  1.00  0.00           C
ATOM   2341  CB  LEU A 232      43.540  45.250  13.220  1.00  0.00           C
ATOM   2342  CG  LEU A 232      42.550  44.130  13.360  1.00  0.00           C
ATOM   2343  CD1 LEU A 232      43.230  42.940  14.040  1.00  0.00           C
ATOM   2344  CD2 LEU A 232      41.430  44.640  14.290  1.00  0.00           C
ATOM   2345  C   LEU A 232      44.840  46.740  11.670  1.00  0.00           C
ATOM   2346  O   LEU A 232      44.430  46.990  10.530  1.00  0.00           O
ATOM   2347  N   VAL A 233      45.530  47.540  12.450  1.00  0.00           N
ATOM   2348  H   VAL A 233      45.950  47.310  13.330  1.00  0.00           H
ATOM   2349  CA  VAL A 233      45.850  48.920  11.980  1.00  0.00           C
ATOM   2350  CB  VAL A 233      46.880  49.440  13.000  1.00  0.00           C
ATOM   2351  CG1 VAL A 233      47.450  50.780  12.490  1.00  0.00           C
ATOM   2352  CG2 VAL A 233      46.250  49.520  14.420  1.00  0.00           C
ATOM   2353  C   VAL A 233      46.570  48.880  10.620  1.00  0.00           C
ATOM   2354  O   VAL A 233      46.080  49.590   9.710  1.00  0.00           O
ATOM   2355  N   ALA A 234      47.570  48.040  10.440  1.00  0.00           N
ATOM   2356  H   ALA A 234      47.890  47.460  11.190  1.00  0.00           H
ATOM   2357  CA  ALA A 234      48.250  47.670   9.190  1.00  0.00           C
ATOM   2358  CB  ALA A 234      49.330  46.590   9.320  1.00  0.00           C
ATOM   2359  C   ALA A 234      47.300  47.320   8.000  1.00  0.00           C
ATOM   2360  O   ALA A 234      47.110  48.140   7.170  1.00  0.00           O
ATOM   2361  N   MET A 235      46.510  46.240   8.110  1.00  0.00           N
ATOM   2362  H   MET A 235      46.590  45.580   8.860  1.00  0.00           H
ATOM   2363  CA  MET A 235      45.300  45.830   7.220  1.00  0.00           C
ATOM   2364  CB  MET A 235      44.450  44.670   7.730  1.00  0.00           C
ATOM   2365  CG  MET A 235      45.130  43.320   7.590  1.00  0.00           C
ATOM   2366  SD  MET A 235      43.990  42.070   8.140  1.00  0.00           S
ATOM   2367  CE  MET A 235      44.390  42.020   9.840  1.00  0.00           C
ATOM   2368  C   MET A 235      44.350  46.960   6.890  1.00  0.00           C
ATOM   2369  O   MET A 235      43.590  46.850   5.880  1.00  0.00           O
ATOM   2370  N   LYS A 236      44.100  47.770   7.900  1.00  0.00           N
ATOM   2371  H   LYS A 236      44.230  47.550   8.870  1.00  0.00           H
ATOM   2372  CA  LYS A 236      43.440  49.100   7.690  1.00  0.00           C
ATOM   2373  CB  LYS A 236      42.980  49.790   8.970  1.00  0.00           C
ATOM   2374  CG  LYS A 236      41.940  49.050   9.800  1.00  0.00           C
ATOM   2375  CD  LYS A 236      41.420  50.120  10.850  1.00  0.00           C
ATOM   2376  CE  LYS A 236      39.990  49.750  11.100  1.00  0.00           C
ATOM   2377  NZ  LYS A 236      39.200  49.650   9.860  1.00  0.00           N
ATOM   2378  HZ1 LYS A 236      39.260  48.760   9.420  1.00  0.00           H
ATOM   2379  HZ2 LYS A 236      38.260  49.750  10.190  1.00  0.00           H
ATOM   2380  HZ3 LYS A 236      39.500  50.370   9.240  1.00  0.00           H
ATOM   2381  C   LYS A 236      44.180  50.070   6.770  1.00  0.00           C
ATOM   2382  O   LYS A 236      43.760  50.250   5.620  1.00  0.00           O
ATOM   2383  N   TYR A 237      45.410  50.420   7.190  1.00  0.00           N
ATOM   2384  H   TYR A 237      45.560  50.210   8.150  1.00  0.00           H
ATOM   2385  CA  TYR A 237      46.250  51.360   6.340  1.00  0.00           C
ATOM   2386  CB  TYR A 237      47.390  52.020   7.190  1.00  0.00           C
ATOM   2387  CG  TYR A 237      46.880  53.180   7.990  1.00  0.00           C
ATOM   2388  CD1 TYR A 237      46.650  52.950   9.360  1.00  0.00           C
ATOM   2389  HD1 TYR A 237      47.370  52.220   9.720  1.00  0.00           H
ATOM   2390  CD2 TYR A 237      46.480  54.430   7.450  1.00  0.00           C
ATOM   2391  HD2 TYR A 237      46.870  54.710   6.470  1.00  0.00           H
ATOM   2392  CE1 TYR A 237      46.010  53.860  10.170  1.00  0.00           C
ATOM   2393  HE1 TYR A 237      45.990  53.710  11.250  1.00  0.00           H
ATOM   2394  CE2 TYR A 237      45.790  55.350   8.270  1.00  0.00           C
ATOM   2395  HE2 TYR A 237      45.270  56.200   7.810  1.00  0.00           H
ATOM   2396  CZ  TYR A 237      45.510  55.060   9.590  1.00  0.00           C
ATOM   2397  OH  TYR A 237      44.700  55.860  10.310  1.00  0.00           O
ATOM   2398  HH  TYR A 237      44.490  56.630   9.710  1.00  0.00           H
ATOM   2399  C   TYR A 237      46.870  50.700   5.100  1.00  0.00           C
ATOM   2400  O   TYR A 237      47.810  51.280   4.520  1.00  0.00           O
ATOM   2401  N   ASN A 238      46.300  49.590   4.610  1.00  0.00           N
ATOM   2402  H   ASN A 238      45.370  49.330   4.890  1.00  0.00           H
ATOM   2403  CA  ASN A 238      46.730  48.780   3.440  1.00  0.00           C
ATOM   2404  CB  ASN A 238      46.640  49.620   2.200  1.00  0.00           C
ATOM   2405  CG  ASN A 238      45.170  49.940   1.770  1.00  0.00           C
ATOM   2406  OD1 ASN A 238      44.240  50.100   2.500  1.00  0.00           O
ATOM   2407  ND2 ASN A 238      44.980  49.950   0.520  1.00  0.00           N
ATOM   2408 1HD2 ASN A 238      45.650  49.610  -0.140  1.00  0.00           H
ATOM   2409 2HD2 ASN A 238      44.050  50.150   0.190  1.00  0.00           H
ATOM   2410  C   ASN A 238      48.150  48.110   3.470  1.00  0.00           C
ATOM   2411  O   ASN A 238      48.860  48.110   2.460  1.00  0.00           O
ATOM   2412  N   TYR A 239      48.390  47.360   4.500  1.00  0.00           N
ATOM   2413  H   TYR A 239      47.760  47.300   5.270  1.00  0.00           H
ATOM   2414  CA  TYR A 239      49.580  46.600   4.730  1.00  0.00           C
ATOM   2415  CB  TYR A 239      50.440  47.350   5.750  1.00  0.00           C
ATOM   2416  CG  TYR A 239      51.080  48.670   5.220  1.00  0.00           C
ATOM   2417  CD1 TYR A 239      52.390  48.740   4.700  1.00  0.00           C
ATOM   2418  HD1 TYR A 239      53.100  47.920   4.730  1.00  0.00           H
ATOM   2419  CD2 TYR A 239      50.400  49.850   5.540  1.00  0.00           C
ATOM   2420  HD2 TYR A 239      49.370  49.760   5.880  1.00  0.00           H
ATOM   2421  CE1 TYR A 239      52.910  50.020   4.440  1.00  0.00           C
ATOM   2422  HE1 TYR A 239      53.920  50.130   4.050  1.00  0.00           H
ATOM   2423  CE2 TYR A 239      50.920  51.090   5.220  1.00  0.00           C
ATOM   2424  HE2 TYR A 239      50.330  52.010   5.330  1.00  0.00           H
ATOM   2425  CZ  TYR A 239      52.160  51.150   4.730  1.00  0.00           C
ATOM   2426  OH  TYR A 239      52.670  52.340   4.500  1.00  0.00           O
ATOM   2427  HH  TYR A 239      53.440  52.270   3.860  1.00  0.00           H
ATOM   2428  C   TYR A 239      49.490  45.120   5.230  1.00  0.00           C
ATOM   2429  O   TYR A 239      48.630  44.750   5.950  1.00  0.00           O
ATOM   2430  N   GLU A 240      50.430  44.310   4.630  1.00  0.00           N
ATOM   2431  H   GLU A 240      51.130  44.730   4.060  1.00  0.00           H
ATOM   2432  CA  GLU A 240      50.510  42.840   4.780  1.00  0.00           C
ATOM   2433  CB  GLU A 240      51.320  42.110   3.690  1.00  0.00           C
ATOM   2434  CG  GLU A 240      52.740  42.650   3.510  1.00  0.00           C
ATOM   2435  CD  GLU A 240      53.790  41.910   4.380  1.00  0.00           C
ATOM   2436  OE1 GLU A 240      53.600  40.730   4.550  1.00  0.00           O
ATOM   2437  OE2 GLU A 240      54.740  42.560   4.870  1.00  0.00           O
ATOM   2438  C   GLU A 240      50.960  42.450   6.200  1.00  0.00           C
ATOM   2439  O   GLU A 240      52.010  43.000   6.670  1.00  0.00           O
ATOM   2440  N   PRO A 241      50.110  41.660   6.900  1.00  0.00           N
ATOM   2441  CA  PRO A 241      50.210  41.440   8.400  1.00  0.00           C
ATOM   2442  CB  PRO A 241      48.940  40.600   8.770  1.00  0.00           C
ATOM   2443  CG  PRO A 241      48.160  40.630   7.380  1.00  0.00           C
ATOM   2444  CD  PRO A 241      49.200  40.730   6.330  1.00  0.00           C
ATOM   2445  C   PRO A 241      51.460  40.660   8.800  1.00  0.00           C
ATOM   2446  O   PRO A 241      52.020  39.840   8.070  1.00  0.00           O
ATOM   2447  N   LEU A 242      51.980  41.090   9.930  1.00  0.00           N
ATOM   2448  H   LEU A 242      51.380  41.670  10.480  1.00  0.00           H
ATOM   2449  CA  LEU A 242      53.320  40.670  10.560  1.00  0.00           C
ATOM   2450  CB  LEU A 242      53.470  41.560  11.840  1.00  0.00           C
ATOM   2451  CG  LEU A 242      54.920  41.940  12.150  1.00  0.00           C
ATOM   2452  CD1 LEU A 242      55.850  40.790  12.470  1.00  0.00           C
ATOM   2453  CD2 LEU A 242      55.560  42.730  10.960  1.00  0.00           C
ATOM   2454  C   LEU A 242      53.490  39.170  10.950  1.00  0.00           C
ATOM   2455  O   LEU A 242      53.150  38.780  12.090  1.00  0.00           O
ATOM   2456  N   THR A 243      54.020  38.350  10.080  1.00  0.00           N
ATOM   2457  H   THR A 243      54.460  38.680   9.240  1.00  0.00           H
ATOM   2458  CA  THR A 243      54.220  36.900  10.260  1.00  0.00           C
ATOM   2459  CB  THR A 243      53.860  36.060   8.960  1.00  0.00           C
ATOM   2460  OG1 THR A 243      54.680  36.390   7.820  1.00  0.00           O
ATOM   2461  HG1 THR A 243      55.270  35.650   7.510  1.00  0.00           H
ATOM   2462  CG2 THR A 243      52.410  36.090   8.660  1.00  0.00           C
ATOM   2463  C   THR A 243      55.660  36.600  10.660  1.00  0.00           C
ATOM   2464  O   THR A 243      56.500  37.460  10.580  1.00  0.00           O
ATOM   2465  N   GLN A 244      55.910  35.480  11.270  1.00  0.00           N
ATOM   2466  H   GLN A 244      55.160  34.990  11.710  1.00  0.00           H
ATOM   2467  CA  GLN A 244      57.350  34.930  11.580  1.00  0.00           C
ATOM   2468  CB  GLN A 244      57.520  33.510  12.170  1.00  0.00           C
ATOM   2469  CG  GLN A 244      58.870  33.030  12.750  1.00  0.00           C
ATOM   2470  CD  GLN A 244      59.260  33.820  13.990  1.00  0.00           C
ATOM   2471  OE1 GLN A 244      58.530  34.160  14.890  1.00  0.00           O
ATOM   2472  NE2 GLN A 244      60.560  34.160  14.100  1.00  0.00           N
ATOM   2473 1HE2 GLN A 244      61.140  33.990  13.300  1.00  0.00           H
ATOM   2474 2HE2 GLN A 244      61.070  34.430  14.920  1.00  0.00           H
ATOM   2475  C   GLN A 244      58.450  35.300  10.530  1.00  0.00           C
ATOM   2476  O   GLN A 244      59.390  35.970  10.870  1.00  0.00           O
ATOM   2477  N   ASP A 245      58.080  35.260   9.180  1.00  0.00           N
ATOM   2478  H   ASP A 245      57.290  34.720   8.910  1.00  0.00           H
ATOM   2479  CA  ASP A 245      58.960  35.740   8.100  1.00  0.00           C
ATOM   2480  CB  ASP A 245      58.200  35.650   6.720  1.00  0.00           C
ATOM   2481  CG  ASP A 245      57.410  34.350   6.650  1.00  0.00           C
ATOM   2482  OD1 ASP A 245      56.420  34.240   7.350  1.00  0.00           O
ATOM   2483  OD2 ASP A 245      57.880  33.540   5.850  1.00  0.00           O
ATOM   2484  C   ASP A 245      59.610  37.120   8.310  1.00  0.00           C
ATOM   2485  O   ASP A 245      60.840  37.080   8.430  1.00  0.00           O
ATOM   2486  N   HIS A 246      58.770  38.070   8.730  1.00  0.00           N
ATOM   2487  H   HIS A 246      57.870  38.070   8.300  1.00  0.00           H
ATOM   2488  CA  HIS A 246      59.240  39.370   9.140  1.00  0.00           C
ATOM   2489  CB  HIS A 246      57.940  40.150   9.530  1.00  0.00           C
ATOM   2490  CG  HIS A 246      56.900  40.250   8.480  1.00  0.00           C
ATOM   2491  ND1 HIS A 246      56.180  39.230   7.990  1.00  0.00           N
ATOM   2492  CD2 HIS A 246      56.400  41.370   7.960  1.00  0.00           C
ATOM   2493  HD2 HIS A 246      56.460  42.410   8.310  1.00  0.00           H
ATOM   2494  CE1 HIS A 246      55.310  39.690   7.110  1.00  0.00           C
ATOM   2495  HE1 HIS A 246      54.570  39.070   6.600  1.00  0.00           H
ATOM   2496  NE2 HIS A 246      55.420  40.970   7.060  1.00  0.00           N
ATOM   2497  HE2 HIS A 246      55.020  41.560   6.360  1.00  0.00           H
ATOM   2498  C   HIS A 246      60.120  39.400  10.380  1.00  0.00           C
ATOM   2499  O   HIS A 246      61.300  39.740  10.160  1.00  0.00           O
ATOM   2500  N   VAL A 247      59.780  38.680  11.480  1.00  0.00           N
ATOM   2501  H   VAL A 247      59.010  38.050  11.410  1.00  0.00           H
ATOM   2502  CA  VAL A 247      60.610  38.710  12.720  1.00  0.00           C
ATOM   2503  CB  VAL A 247      59.910  37.980  13.850  1.00  0.00           C
ATOM   2504  CG1 VAL A 247      60.740  37.880  15.110  1.00  0.00           C
ATOM   2505  CG2 VAL A 247      58.500  38.510  14.100  1.00  0.00           C
ATOM   2506  C   VAL A 247      61.980  38.150  12.470  1.00  0.00           C
ATOM   2507  O   VAL A 247      62.920  39.000  12.590  1.00  0.00           O
ATOM   2508  N   ASP A 248      62.130  37.010  11.790  1.00  0.00           N
ATOM   2509  H   ASP A 248      61.360  36.460  11.460  1.00  0.00           H
ATOM   2510  CA  ASP A 248      63.480  36.540  11.370  1.00  0.00           C
ATOM   2511  CB  ASP A 248      63.500  35.060  10.950  1.00  0.00           C
ATOM   2512  CG  ASP A 248      63.060  34.150  12.150  1.00  0.00           C
ATOM   2513  OD1 ASP A 248      63.860  34.080  13.140  1.00  0.00           O
ATOM   2514  OD2 ASP A 248      62.180  33.260  12.020  1.00  0.00           O
ATOM   2515  C   ASP A 248      64.250  37.350  10.320  1.00  0.00           C
ATOM   2516  O   ASP A 248      65.460  37.370  10.410  1.00  0.00           O
ATOM   2517  N   ILE A 249      63.600  37.860   9.230  1.00  0.00           N
ATOM   2518  H   ILE A 249      62.730  37.470   8.930  1.00  0.00           H
ATOM   2519  CA  ILE A 249      64.240  38.750   8.160  1.00  0.00           C
ATOM   2520  CB  ILE A 249      63.380  38.880   6.920  1.00  0.00           C
ATOM   2521  CG1 ILE A 249      63.020  37.530   6.230  1.00  0.00           C
ATOM   2522  CG2 ILE A 249      64.000  39.740   5.870  1.00  0.00           C
ATOM   2523  CD  ILE A 249      61.980  37.710   5.180  1.00  0.00           C
ATOM   2524  C   ILE A 249      64.800  40.140   8.670  1.00  0.00           C
ATOM   2525  O   ILE A 249      65.930  40.470   8.280  1.00  0.00           O
ATOM   2526  N   LEU A 250      64.120  40.700   9.670  1.00  0.00           N
ATOM   2527  H   LEU A 250      63.260  40.280   9.970  1.00  0.00           H
ATOM   2528  CA  LEU A 250      64.750  41.800  10.430  1.00  0.00           C
ATOM   2529  CB  LEU A 250      63.690  42.520  11.210  1.00  0.00           C
ATOM   2530  CG  LEU A 250      62.720  43.200  10.270  1.00  0.00           C
ATOM   2531  CD1 LEU A 250      61.400  43.680  10.930  1.00  0.00           C
ATOM   2532  CD2 LEU A 250      63.300  44.430   9.630  1.00  0.00           C
ATOM   2533  C   LEU A 250      65.850  41.380  11.400  1.00  0.00           C
ATOM   2534  O   LEU A 250      66.750  42.170  11.590  1.00  0.00           O
ATOM   2535  N   GLY A 251      65.700  40.200  11.910  1.00  0.00           N
ATOM   2536  H   GLY A 251      64.770  39.820  11.890  1.00  0.00           H
ATOM   2537  CA  GLY A 251      66.580  39.400  12.810  1.00  0.00           C
ATOM   2538  C   GLY A 251      67.870  40.060  13.370  1.00  0.00           C
ATOM   2539  O   GLY A 251      67.960  40.270  14.590  1.00  0.00           O
ATOM   2540  N   PRO A 252      68.970  40.090  12.590  1.00  0.00           N
ATOM   2541  CA  PRO A 252      70.190  40.870  12.800  1.00  0.00           C
ATOM   2542  CB  PRO A 252      71.190  40.570  11.640  1.00  0.00           C
ATOM   2543  CG  PRO A 252      70.760  39.200  11.180  1.00  0.00           C
ATOM   2544  CD  PRO A 252      69.220  39.250  11.390  1.00  0.00           C
ATOM   2545  C   PRO A 252      69.920  42.300  13.280  1.00  0.00           C
ATOM   2546  O   PRO A 252      70.020  42.620  14.480  1.00  0.00           O
ATOM   2547  N   LEU A 253      69.380  43.130  12.370  1.00  0.00           N
ATOM   2548  H   LEU A 253      68.920  42.730  11.580  1.00  0.00           H
ATOM   2549  CA  LEU A 253      69.110  44.560  12.510  1.00  0.00           C
ATOM   2550  CB  LEU A 253      68.210  45.080  11.310  1.00  0.00           C
ATOM   2551  CG  LEU A 253      68.980  45.150   9.980  1.00  0.00           C
ATOM   2552  CD1 LEU A 253      68.050  45.110   8.800  1.00  0.00           C
ATOM   2553  CD2 LEU A 253      70.110  46.220  10.110  1.00  0.00           C
ATOM   2554  C   LEU A 253      68.360  44.890  13.820  1.00  0.00           C
ATOM   2555  O   LEU A 253      68.980  45.540  14.700  1.00  0.00           O
ATOM   2556  N   SER A 254      67.260  44.220  14.100  1.00  0.00           N
ATOM   2557  H   SER A 254      66.720  43.720  13.420  1.00  0.00           H
ATOM   2558  CA  SER A 254      66.600  44.310  15.450  1.00  0.00           C
ATOM   2559  CB  SER A 254      65.500  43.250  15.520  1.00  0.00           C
ATOM   2560  OG  SER A 254      64.610  43.410  14.420  1.00  0.00           O
ATOM   2561  HG  SER A 254      64.290  44.350  14.550  1.00  0.00           H
ATOM   2562  C   SER A 254      67.540  44.180  16.700  1.00  0.00           C
ATOM   2563  O   SER A 254      67.680  45.150  17.410  1.00  0.00           O
ATOM   2564  N   ALA A 255      68.390  43.150  16.670  1.00  0.00           N
ATOM   2565  H   ALA A 255      68.410  42.640  15.810  1.00  0.00           H
ATOM   2566  CA  ALA A 255      69.380  42.840  17.680  1.00  0.00           C
ATOM   2567  CB  ALA A 255      69.910  41.420  17.610  1.00  0.00           C
ATOM   2568  C   ALA A 255      70.560  43.770  17.790  1.00  0.00           C
ATOM   2569  O   ALA A 255      70.620  44.710  18.550  1.00  0.00           O
ATOM   2570  N   GLN A 256      71.200  43.890  16.630  1.00  0.00           N
ATOM   2571  H   GLN A 256      70.720  43.710  15.770  1.00  0.00           H
ATOM   2572  CA  GLN A 256      72.400  44.780  16.600  1.00  0.00           C
ATOM   2573  CB  GLN A 256      73.240  44.350  15.410  1.00  0.00           C
ATOM   2574  CG  GLN A 256      73.530  42.770  15.450  1.00  0.00           C
ATOM   2575  CD  GLN A 256      74.280  42.430  14.170  1.00  0.00           C
ATOM   2576  OE1 GLN A 256      73.730  42.820  13.140  1.00  0.00           O
ATOM   2577  NE2 GLN A 256      75.280  41.570  14.260  1.00  0.00           N
ATOM   2578 1HE2 GLN A 256      75.710  41.320  15.120  1.00  0.00           H
ATOM   2579 2HE2 GLN A 256      75.250  40.920  13.490  1.00  0.00           H
ATOM   2580  C   GLN A 256      72.140  46.280  16.780  1.00  0.00           C
ATOM   2581  O   GLN A 256      72.800  46.910  17.580  1.00  0.00           O
ATOM   2582  N   THR A 257      71.110  46.810  16.180  1.00  0.00           N
ATOM   2583  H   THR A 257      70.520  46.150  15.720  1.00  0.00           H
ATOM   2584  CA  THR A 257      70.680  48.260  16.400  1.00  0.00           C
ATOM   2585  CB  THR A 257      69.540  48.780  15.540  1.00  0.00           C
ATOM   2586  OG1 THR A 257      68.280  48.070  15.640  1.00  0.00           O
ATOM   2587  HG1 THR A 257      68.380  47.150  15.260  1.00  0.00           H
ATOM   2588  CG2 THR A 257      70.000  48.690  14.070  1.00  0.00           C
ATOM   2589  C   THR A 257      70.340  48.540  17.880  1.00  0.00           C
ATOM   2590  O   THR A 257      70.310  49.690  18.220  1.00  0.00           O
ATOM   2591  N   GLY A 258      69.840  47.480  18.570  1.00  0.00           N
ATOM   2592  H   GLY A 258      69.990  46.510  18.350  1.00  0.00           H
ATOM   2593  CA  GLY A 258      69.220  47.600  19.950  1.00  0.00           C
ATOM   2594  C   GLY A 258      67.820  48.100  19.850  1.00  0.00           C
ATOM   2595  O   GLY A 258      67.390  48.600  20.900  1.00  0.00           O
ATOM   2596  N   ILE A 259      66.990  47.550  18.910  1.00  0.00           N
ATOM   2597  H   ILE A 259      67.280  46.740  18.400  1.00  0.00           H
ATOM   2598  CA  ILE A 259      65.580  47.960  18.740  1.00  0.00           C
ATOM   2599  CB  ILE A 259      65.300  49.120  17.770  1.00  0.00           C
ATOM   2600  CG1 ILE A 259      66.220  50.260  17.970  1.00  0.00           C
ATOM   2601  CG2 ILE A 259      63.850  49.620  18.010  1.00  0.00           C
ATOM   2602  CD  ILE A 259      66.030  51.340  16.840  1.00  0.00           C
ATOM   2603  C   ILE A 259      64.680  46.700  18.290  1.00  0.00           C
ATOM   2604  O   ILE A 259      64.540  46.460  17.050  1.00  0.00           O
ATOM   2605  N   ALA A 260      64.080  45.980  19.200  1.00  0.00           N
ATOM   2606  H   ALA A 260      64.380  46.030  20.160  1.00  0.00           H
ATOM   2607  CA  ALA A 260      63.180  44.860  18.910  1.00  0.00           C
ATOM   2608  CB  ALA A 260      62.850  44.140  20.230  1.00  0.00           C
ATOM   2609  C   ALA A 260      61.940  45.070  18.040  1.00  0.00           C
ATOM   2610  O   ALA A 260      61.440  46.210  17.850  1.00  0.00           O
ATOM   2611  N   VAL A 261      61.550  44.050  17.260  1.00  0.00           N
ATOM   2612  H   VAL A 261      62.170  43.300  17.040  1.00  0.00           H
ATOM   2613  CA  VAL A 261      60.460  44.100  16.260  1.00  0.00           C
ATOM   2614  CB  VAL A 261      60.300  42.770  15.440  1.00  0.00           C
ATOM   2615  CG1 VAL A 261      61.680  42.380  14.970  1.00  0.00           C
ATOM   2616  CG2 VAL A 261      59.740  41.600  16.240  1.00  0.00           C
ATOM   2617  C   VAL A 261      59.160  44.540  16.950  1.00  0.00           C
ATOM   2618  O   VAL A 261      58.540  45.430  16.410  1.00  0.00           O
ATOM   2619  N   LEU A 262      58.940  44.210  18.180  1.00  0.00           N
ATOM   2620  H   LEU A 262      59.530  43.510  18.580  1.00  0.00           H
ATOM   2621  CA  LEU A 262      57.810  44.720  19.000  1.00  0.00           C
ATOM   2622  CB  LEU A 262      57.550  43.830  20.190  1.00  0.00           C
ATOM   2623  CG  LEU A 262      56.790  42.490  19.900  1.00  0.00           C
ATOM   2624  CD1 LEU A 262      56.680  41.620  21.100  1.00  0.00           C
ATOM   2625  CD2 LEU A 262      55.440  42.850  19.240  1.00  0.00           C
ATOM   2626  C   LEU A 262      57.810  46.250  19.250  1.00  0.00           C
ATOM   2627  O   LEU A 262      56.800  46.920  19.010  1.00  0.00           O
ATOM   2628  N   ASP A 263      58.940  46.800  19.670  1.00  0.00           N
ATOM   2629  H   ASP A 263      59.680  46.220  20.020  1.00  0.00           H
ATOM   2630  CA  ASP A 263      59.200  48.250  19.710  1.00  0.00           C
ATOM   2631  CB  ASP A 263      60.660  48.440  20.170  1.00  0.00           C
ATOM   2632  CG  ASP A 263      60.860  47.750  21.500  1.00  0.00           C
ATOM   2633  OD1 ASP A 263      61.740  46.940  21.510  1.00  0.00           O
ATOM   2634  OD2 ASP A 263      60.300  48.210  22.540  1.00  0.00           O
ATOM   2635  C   ASP A 263      59.030  48.860  18.300  1.00  0.00           C
ATOM   2636  O   ASP A 263      58.410  49.940  18.100  1.00  0.00           O
ATOM   2637  N   MET A 264      59.390  48.120  17.280  1.00  0.00           N
ATOM   2638  H   MET A 264      59.620  47.150  17.320  1.00  0.00           H
ATOM   2639  CA  MET A 264      59.160  48.580  15.910  1.00  0.00           C
ATOM   2640  CB  MET A 264      60.070  47.990  14.800  1.00  0.00           C
ATOM   2641  CG  MET A 264      61.440  48.740  14.770  1.00  0.00           C
ATOM   2642  SD  MET A 264      61.220  50.520  14.470  1.00  0.00           S
ATOM   2643  CE  MET A 264      62.880  50.720  13.890  1.00  0.00           C
ATOM   2644  C   MET A 264      57.730  48.600  15.520  1.00  0.00           C
ATOM   2645  O   MET A 264      57.260  49.580  14.910  1.00  0.00           O
ATOM   2646  N   CYS A 265      56.960  47.520  15.800  1.00  0.00           N
ATOM   2647  H   CYS A 265      57.350  46.620  16.010  1.00  0.00           H
ATOM   2648  CA  CYS A 265      55.520  47.540  15.510  1.00  0.00           C
ATOM   2649  CB  CYS A 265      54.860  46.200  15.780  1.00  0.00           C
ATOM   2650  SG  CYS A 265      55.540  44.840  14.750  1.00  0.00           S
ATOM   2651  HG  CYS A 265      54.890  45.220  13.660  1.00  0.00           H
ATOM   2652  C   CYS A 265      54.760  48.650  16.210  1.00  0.00           C
ATOM   2653  O   CYS A 265      53.990  49.360  15.610  1.00  0.00           O
ATOM   2654  N   ALA A 266      55.070  48.940  17.520  1.00  0.00           N
ATOM   2655  H   ALA A 266      55.790  48.360  17.900  1.00  0.00           H
ATOM   2656  CA  ALA A 266      54.580  50.080  18.270  1.00  0.00           C
ATOM   2657  CB  ALA A 266      55.270  49.850  19.620  1.00  0.00           C
ATOM   2658  C   ALA A 266      54.950  51.500  17.720  1.00  0.00           C
ATOM   2659  O   ALA A 266      54.090  52.330  17.560  1.00  0.00           O
ATOM   2660  N   SER A 267      56.230  51.710  17.330  1.00  0.00           N
ATOM   2661  H   SER A 267      56.970  51.270  17.840  1.00  0.00           H
ATOM   2662  CA  SER A 267      56.640  52.940  16.570  1.00  0.00           C
ATOM   2663  CB  SER A 267      58.150  52.930  16.230  1.00  0.00           C
ATOM   2664  OG  SER A 267      58.960  52.900  17.380  1.00  0.00           O
ATOM   2665  HG  SER A 267      59.000  51.920  17.580  1.00  0.00           H
ATOM   2666  C   SER A 267      55.940  53.090  15.210  1.00  0.00           C
ATOM   2667  O   SER A 267      55.400  54.220  14.960  1.00  0.00           O
ATOM   2668  N   LEU A 268      55.860  52.070  14.380  1.00  0.00           N
ATOM   2669  H   LEU A 268      56.530  51.330  14.450  1.00  0.00           H
ATOM   2670  CA  LEU A 268      55.010  52.110  13.110  1.00  0.00           C
ATOM   2671  CB  LEU A 268      55.210  50.800  12.360  1.00  0.00           C
ATOM   2672  CG  LEU A 268      54.860  50.850  10.840  1.00  0.00           C
ATOM   2673  CD1 LEU A 268      55.320  52.150  10.160  1.00  0.00           C
ATOM   2674  CD2 LEU A 268      55.300  49.600  10.120  1.00  0.00           C
ATOM   2675  C   LEU A 268      53.500  52.210  13.350  1.00  0.00           C
ATOM   2676  O   LEU A 268      52.880  53.030  12.660  1.00  0.00           O
ATOM   2677  N   LYS A 269      52.940  51.590  14.410  1.00  0.00           N
ATOM   2678  H   LYS A 269      53.440  50.920  14.950  1.00  0.00           H
ATOM   2679  CA  LYS A 269      51.560  51.970  14.840  1.00  0.00           C
ATOM   2680  CB  LYS A 269      51.210  51.100  16.070  1.00  0.00           C
ATOM   2681  CG  LYS A 269      49.750  50.770  15.940  1.00  0.00           C
ATOM   2682  CD  LYS A 269      49.130  50.090  17.150  1.00  0.00           C
ATOM   2683  CE  LYS A 269      48.310  51.070  17.970  1.00  0.00           C
ATOM   2684  NZ  LYS A 269      47.910  50.360  19.150  1.00  0.00           N
ATOM   2685  HZ1 LYS A 269      47.400  50.860  19.850  1.00  0.00           H
ATOM   2686  HZ2 LYS A 269      47.360  49.560  18.910  1.00  0.00           H
ATOM   2687  HZ3 LYS A 269      48.730  50.080  19.640  1.00  0.00           H
ATOM   2688  C   LYS A 269      51.340  53.460  15.010  1.00  0.00           C
ATOM   2689  O   LYS A 269      50.550  53.970  14.200  1.00  0.00           O
ATOM   2690  N   GLU A 270      52.280  54.150  15.670  1.00  0.00           N
ATOM   2691  H   GLU A 270      52.890  53.640  16.260  1.00  0.00           H
ATOM   2692  CA  GLU A 270      52.220  55.600  15.820  1.00  0.00           C
ATOM   2693  CB  GLU A 270      53.300  56.130  16.740  1.00  0.00           C
ATOM   2694  CG  GLU A 270      53.070  55.650  18.190  1.00  0.00           C
ATOM   2695  CD  GLU A 270      51.870  56.200  18.970  1.00  0.00           C
ATOM   2696  OE1 GLU A 270      50.870  55.510  19.190  1.00  0.00           O
ATOM   2697  OE2 GLU A 270      51.920  57.330  19.530  1.00  0.00           O
ATOM   2698  C   GLU A 270      52.340  56.300  14.440  1.00  0.00           C
ATOM   2699  O   GLU A 270      51.480  57.110  14.030  1.00  0.00           O
ATOM   2700  N   LEU A 271      53.300  55.950  13.590  1.00  0.00           N
ATOM   2701  H   LEU A 271      53.910  55.200  13.830  1.00  0.00           H
ATOM   2702  CA  LEU A 271      53.470  56.470  12.200  1.00  0.00           C
ATOM   2703  CB  LEU A 271      54.810  56.020  11.530  1.00  0.00           C
ATOM   2704  CG  LEU A 271      56.080  56.450  12.190  1.00  0.00           C
ATOM   2705  CD1 LEU A 271      57.240  56.200  11.250  1.00  0.00           C
ATOM   2706  CD2 LEU A 271      56.150  57.970  12.460  1.00  0.00           C
ATOM   2707  C   LEU A 271      52.360  56.160  11.230  1.00  0.00           C
ATOM   2708  O   LEU A 271      52.010  56.960  10.350  1.00  0.00           O
ATOM   2709  N   LEU A 272      51.710  55.070  11.380  1.00  0.00           N
ATOM   2710  H   LEU A 272      52.250  54.300  11.750  1.00  0.00           H
ATOM   2711  CA  LEU A 272      50.480  54.820  10.620  1.00  0.00           C
ATOM   2712  CB  LEU A 272      50.150  53.350  10.330  1.00  0.00           C
ATOM   2713  CG  LEU A 272      51.160  52.720   9.380  1.00  0.00           C
ATOM   2714  CD1 LEU A 272      51.030  51.210   9.380  1.00  0.00           C
ATOM   2715  CD2 LEU A 272      51.020  53.370   7.950  1.00  0.00           C
ATOM   2716  C   LEU A 272      49.190  55.450  11.190  1.00  0.00           C
ATOM   2717  O   LEU A 272      48.510  56.170  10.410  1.00  0.00           O
ATOM   2718  N   GLN A 273      48.840  55.270  12.460  1.00  0.00           N
ATOM   2719  H   GLN A 273      49.460  54.810  13.100  1.00  0.00           H
ATOM   2720  CA  GLN A 273      47.550  55.880  12.930  1.00  0.00           C
ATOM   2721  CB  GLN A 273      47.200  55.240  14.280  1.00  0.00           C
ATOM   2722  CG  GLN A 273      46.920  53.760  14.370  1.00  0.00           C
ATOM   2723  CD  GLN A 273      46.560  53.310  15.780  1.00  0.00           C
ATOM   2724  OE1 GLN A 273      47.140  53.620  16.780  1.00  0.00           O
ATOM   2725  NE2 GLN A 273      45.460  52.570  15.810  1.00  0.00           N
ATOM   2726 1HE2 GLN A 273      44.910  52.330  15.020  1.00  0.00           H
ATOM   2727 2HE2 GLN A 273      45.320  52.000  16.620  1.00  0.00           H
ATOM   2728  C   GLN A 273      47.770  57.390  13.040  1.00  0.00           C
ATOM   2729  O   GLN A 273      46.910  58.020  12.470  1.00  0.00           O
ATOM   2730  N   ASN A 274      48.570  57.920  13.960  1.00  0.00           N
ATOM   2731  H   ASN A 274      49.060  57.360  14.620  1.00  0.00           H
ATOM   2732  CA  ASN A 274      48.840  59.390  14.050  1.00  0.00           C
ATOM   2733  CB  ASN A 274      49.350  59.720  15.460  1.00  0.00           C
ATOM   2734  CG  ASN A 274      49.860  61.130  15.580  1.00  0.00           C
ATOM   2735  OD1 ASN A 274      49.260  62.000  14.870  1.00  0.00           O
ATOM   2736  ND2 ASN A 274      50.930  61.430  16.340  1.00  0.00           N
ATOM   2737 1HD2 ASN A 274      51.480  60.820  16.910  1.00  0.00           H
ATOM   2738 2HD2 ASN A 274      51.210  62.390  16.320  1.00  0.00           H
ATOM   2739  C   ASN A 274      49.620  59.970  12.820  1.00  0.00           C
ATOM   2740  O   ASN A 274      49.070  60.520  11.870  1.00  0.00           O
ATOM   2741  N   GLY A 275      50.930  59.570  12.880  1.00  0.00           N
ATOM   2742  H   GLY A 275      51.250  58.780  13.410  1.00  0.00           H
ATOM   2743  CA  GLY A 275      51.860  60.020  11.810  1.00  0.00           C
ATOM   2744  C   GLY A 275      53.120  60.690  12.330  1.00  0.00           C
ATOM   2745  O   GLY A 275      53.500  60.510  13.500  1.00  0.00           O
ATOM   2746  N   MET A 276      53.530  61.650  11.540  1.00  0.00           N
ATOM   2747  H   MET A 276      53.030  61.880  10.700  1.00  0.00           H
ATOM   2748  CA  MET A 276      54.780  62.380  11.720  1.00  0.00           C
ATOM   2749  CB  MET A 276      55.560  62.370  10.410  1.00  0.00           C
ATOM   2750  CG  MET A 276      55.950  61.050   9.840  1.00  0.00           C
ATOM   2751  SD  MET A 276      56.670  61.020   8.140  1.00  0.00           S
ATOM   2752  CE  MET A 276      56.340  59.280   7.920  1.00  0.00           C
ATOM   2753  C   MET A 276      54.600  63.860  12.080  1.00  0.00           C
ATOM   2754  O   MET A 276      54.110  64.640  11.250  1.00  0.00           O
ATOM   2755  N   ASN A 277      54.940  64.110  13.330  1.00  0.00           N
ATOM   2756  H   ASN A 277      55.250  63.440  14.000  1.00  0.00           H
ATOM   2757  CA  ASN A 277      54.810  65.420  13.910  1.00  0.00           C
ATOM   2758  CB  ASN A 277      54.700  65.170  15.400  1.00  0.00           C
ATOM   2759  CG  ASN A 277      55.740  64.280  16.060  1.00  0.00           C
ATOM   2760  OD1 ASN A 277      56.000  63.180  15.650  1.00  0.00           O
ATOM   2761  ND2 ASN A 277      56.400  64.870  17.040  1.00  0.00           N
ATOM   2762 1HD2 ASN A 277      56.080  65.780  17.290  1.00  0.00           H
ATOM   2763 2HD2 ASN A 277      56.920  64.330  17.690  1.00  0.00           H
ATOM   2764  C   ASN A 277      55.810  66.420  13.430  1.00  0.00           C
ATOM   2765  O   ASN A 277      57.050  66.290  13.710  1.00  0.00           O
ATOM   2766  N   GLY A 278      55.350  67.250  12.570  1.00  0.00           N
ATOM   2767  H   GLY A 278      54.360  67.390  12.570  1.00  0.00           H
ATOM   2768  CA  GLY A 278      56.200  68.390  12.020  1.00  0.00           C
ATOM   2769  C   GLY A 278      57.150  67.980  10.880  1.00  0.00           C
ATOM   2770  O   GLY A 278      57.110  68.360   9.690  1.00  0.00           O
ATOM   2771  N   ARG A 279      58.040  67.000  11.150  1.00  0.00           N
ATOM   2772  H   ARG A 279      57.920  66.560  12.040  1.00  0.00           H
ATOM   2773  CA  ARG A 279      59.160  66.530  10.390  1.00  0.00           C
ATOM   2774  CB  ARG A 279      60.100  66.010  11.450  1.00  0.00           C
ATOM   2775  CG  ARG A 279      60.820  67.150  12.110  1.00  0.00           C
ATOM   2776  CD  ARG A 279      62.010  66.600  12.940  1.00  0.00           C
ATOM   2777  NE  ARG A 279      61.740  66.000  14.220  1.00  0.00           N
ATOM   2778  HE  ARG A 279      60.790  65.920  14.520  1.00  0.00           H
ATOM   2779  CZ  ARG A 279      62.640  65.710  15.150  1.00  0.00           C
ATOM   2780  NH1 ARG A 279      63.900  65.910  14.980  1.00  0.00           N
ATOM   2781 1HH1 ARG A 279      64.330  66.280  14.160  1.00  0.00           H
ATOM   2782 2HH1 ARG A 279      64.520  65.920  15.760  1.00  0.00           H
ATOM   2783  NH2 ARG A 279      62.310  65.380  16.410  1.00  0.00           N
ATOM   2784 1HH2 ARG A 279      61.410  65.300  16.840  1.00  0.00           H
ATOM   2785 2HH2 ARG A 279      63.100  65.000  16.870  1.00  0.00           H
ATOM   2786  C   ARG A 279      58.740  65.520   9.280  1.00  0.00           C
ATOM   2787  O   ARG A 279      57.590  65.090   9.150  1.00  0.00           O
ATOM   2788  N   THR A 280      59.770  65.090   8.550  1.00  0.00           N
ATOM   2789  H   THR A 280      60.680  65.480   8.710  1.00  0.00           H
ATOM   2790  CA  THR A 280      59.610  63.920   7.640  1.00  0.00           C
ATOM   2791  CB  THR A 280      59.490  64.330   6.120  1.00  0.00           C
ATOM   2792  OG1 THR A 280      60.660  65.000   5.690  1.00  0.00           O
ATOM   2793  HG1 THR A 280      60.570  65.480   4.820  1.00  0.00           H
ATOM   2794  CG2 THR A 280      58.080  64.960   5.870  1.00  0.00           C
ATOM   2795  C   THR A 280      60.840  62.920   7.730  1.00  0.00           C
ATOM   2796  O   THR A 280      61.890  63.290   8.280  1.00  0.00           O
ATOM   2797  N   ILE A 281      60.780  61.610   7.450  1.00  0.00           N
ATOM   2798  H   ILE A 281      60.170  61.230   6.750  1.00  0.00           H
ATOM   2799  CA  ILE A 281      61.950  60.680   7.670  1.00  0.00           C
ATOM   2800  CB  ILE A 281      61.570  59.400   8.480  1.00  0.00           C
ATOM   2801  CG1 ILE A 281      60.920  59.730   9.850  1.00  0.00           C
ATOM   2802  CG2 ILE A 281      62.780  58.650   8.910  1.00  0.00           C
ATOM   2803  CD  ILE A 281      59.870  58.720  10.230  1.00  0.00           C
ATOM   2804  C   ILE A 281      62.620  60.350   6.340  1.00  0.00           C
ATOM   2805  O   ILE A 281      61.990  60.310   5.310  1.00  0.00           O
ATOM   2806  N   LEU A 282      63.950  60.510   6.310  1.00  0.00           N
ATOM   2807  H   LEU A 282      64.500  60.840   7.090  1.00  0.00           H
ATOM   2808  CA  LEU A 282      64.890  60.490   5.200  1.00  0.00           C
ATOM   2809  CB  LEU A 282      65.220  59.040   4.700  1.00  0.00           C
ATOM   2810  CG  LEU A 282      65.650  58.110   5.820  1.00  0.00           C
ATOM   2811  CD1 LEU A 282      65.960  56.740   5.160  1.00  0.00           C
ATOM   2812  CD2 LEU A 282      66.890  58.550   6.550  1.00  0.00           C
ATOM   2813  C   LEU A 282      64.540  61.380   3.940  1.00  0.00           C
ATOM   2814  O   LEU A 282      64.850  61.130   2.780  1.00  0.00           O
ATOM   2815  N   GLY A 283      63.900  62.500   4.270  1.00  0.00           N
ATOM   2816  H   GLY A 283      63.980  63.050   5.100  1.00  0.00           H
ATOM   2817  CA  GLY A 283      63.110  63.360   3.340  1.00  0.00           C
ATOM   2818  C   GLY A 283      61.990  62.790   2.500  1.00  0.00           C
ATOM   2819  O   GLY A 283      61.960  63.030   1.290  1.00  0.00           O
ATOM   2820  N   SER A 284      61.150  61.970   3.120  1.00  0.00           N
ATOM   2821  H   SER A 284      61.550  61.430   3.860  1.00  0.00           H
ATOM   2822  CA  SER A 284      59.850  61.560   2.580  1.00  0.00           C
ATOM   2823  CB  SER A 284      59.940  60.270   1.740  1.00  0.00           C
ATOM   2824  OG  SER A 284      58.680  59.920   1.210  1.00  0.00           O
ATOM   2825  HG  SER A 284      58.470  60.630   0.540  1.00  0.00           H
ATOM   2826  C   SER A 284      58.770  61.470   3.670  1.00  0.00           C
ATOM   2827  O   SER A 284      59.130  61.290   4.850  1.00  0.00           O
ATOM   2828  N   ALA A 285      57.650  62.070   3.300  1.00  0.00           N
ATOM   2829  H   ALA A 285      57.690  62.840   2.670  1.00  0.00           H
ATOM   2830  CA  ALA A 285      56.390  61.930   4.040  1.00  0.00           C
ATOM   2831  CB  ALA A 285      55.310  62.950   3.540  1.00  0.00           C
ATOM   2832  C   ALA A 285      55.850  60.490   4.140  1.00  0.00           C
ATOM   2833  O   ALA A 285      54.920  60.230   4.860  1.00  0.00           O
ATOM   2834  N   LEU A 286      56.230  59.740   3.100  1.00  0.00           N
ATOM   2835  H   LEU A 286      57.100  59.920   2.640  1.00  0.00           H
ATOM   2836  CA  LEU A 286      55.630  58.410   2.940  1.00  0.00           C
ATOM   2837  CB  LEU A 286      54.890  58.330   1.570  1.00  0.00           C
ATOM   2838  CG  LEU A 286      53.640  59.160   1.610  1.00  0.00           C
ATOM   2839  CD1 LEU A 286      53.000  59.500   0.260  1.00  0.00           C
ATOM   2840  CD2 LEU A 286      52.560  58.380   2.390  1.00  0.00           C
ATOM   2841  C   LEU A 286      56.660  57.260   2.950  1.00  0.00           C
ATOM   2842  O   LEU A 286      57.780  57.260   2.520  1.00  0.00           O
ATOM   2843  N   LEU A 287      56.200  56.200   3.600  1.00  0.00           N
ATOM   2844  H   LEU A 287      55.210  56.070   3.580  1.00  0.00           H
ATOM   2845  CA  LEU A 287      56.880  54.940   3.930  1.00  0.00           C
ATOM   2846  CB  LEU A 287      56.070  54.160   4.890  1.00  0.00           C
ATOM   2847  CG  LEU A 287      56.150  54.860   6.290  1.00  0.00           C
ATOM   2848  CD1 LEU A 287      55.120  54.340   7.270  1.00  0.00           C
ATOM   2849  CD2 LEU A 287      57.500  54.710   6.940  1.00  0.00           C
ATOM   2850  C   LEU A 287      57.430  54.080   2.760  1.00  0.00           C
ATOM   2851  O   LEU A 287      56.740  53.260   2.150  1.00  0.00           O
ATOM   2852  N   GLU A 288      58.680  54.170   2.580  1.00  0.00           N
ATOM   2853  H   GLU A 288      59.270  54.650   3.230  1.00  0.00           H
ATOM   2854  CA  GLU A 288      59.290  53.590   1.350  1.00  0.00           C
ATOM   2855  CB  GLU A 288      60.570  54.420   1.030  1.00  0.00           C
ATOM   2856  CG  GLU A 288      61.440  54.000  -0.170  1.00  0.00           C
ATOM   2857  CD  GLU A 288      60.650  54.060  -1.460  1.00  0.00           C
ATOM   2858  OE1 GLU A 288      59.890  53.170  -1.830  1.00  0.00           O
ATOM   2859  OE2 GLU A 288      60.930  54.920  -2.320  1.00  0.00           O
ATOM   2860  C   GLU A 288      59.560  52.000   1.290  1.00  0.00           C
ATOM   2861  O   GLU A 288      60.570  51.480   1.810  1.00  0.00           O
ATOM   2862  N   ASP A 289      58.570  51.490   0.640  1.00  0.00           N
ATOM   2863  H   ASP A 289      57.780  52.040   0.390  1.00  0.00           H
ATOM   2864  CA  ASP A 289      58.350  50.070   0.300  1.00  0.00           C
ATOM   2865  CB  ASP A 289      57.030  49.930  -0.460  1.00  0.00           C
ATOM   2866  CG  ASP A 289      55.900  50.870  -0.080  1.00  0.00           C
ATOM   2867  OD1 ASP A 289      55.960  52.040  -0.510  1.00  0.00           O
ATOM   2868  OD2 ASP A 289      54.890  50.290   0.440  1.00  0.00           O
ATOM   2869  C   ASP A 289      59.450  49.340  -0.530  1.00  0.00           C
ATOM   2870  O   ASP A 289      59.930  48.230  -0.240  1.00  0.00           O
ATOM   2871  N   GLU A 290      60.210  50.110  -1.310  1.00  0.00           N
ATOM   2872  H   GLU A 290      59.940  51.070  -1.330  1.00  0.00           H
ATOM   2873  CA  GLU A 290      61.220  49.590  -2.180  1.00  0.00           C
ATOM   2874  CB  GLU A 290      61.040  50.270  -3.520  1.00  0.00           C
ATOM   2875  CG  GLU A 290      60.120  49.450  -4.460  1.00  0.00           C
ATOM   2876  CD  GLU A 290      59.660  50.140  -5.750  1.00  0.00           C
ATOM   2877  OE1 GLU A 290      59.330  51.340  -5.790  1.00  0.00           O
ATOM   2878  OE2 GLU A 290      59.500  49.490  -6.780  1.00  0.00           O
ATOM   2879  C   GLU A 290      62.590  49.750  -1.580  1.00  0.00           C
ATOM   2880  O   GLU A 290      63.580  50.040  -2.280  1.00  0.00           O
ATOM   2881  N   PHE A 291      62.650  49.590  -0.230  1.00  0.00           N
ATOM   2882  H   PHE A 291      61.850  49.720   0.350  1.00  0.00           H
ATOM   2883  CA  PHE A 291      63.980  49.480   0.440  1.00  0.00           C
ATOM   2884  CB  PHE A 291      64.310  50.760   1.250  1.00  0.00           C
ATOM   2885  CG  PHE A 291      65.470  51.560   0.850  1.00  0.00           C
ATOM   2886  CD1 PHE A 291      66.540  51.530   1.740  1.00  0.00           C
ATOM   2887  HD1 PHE A 291      66.250  51.460   2.790  1.00  0.00           H
ATOM   2888  CD2 PHE A 291      65.760  51.790  -0.460  1.00  0.00           C
ATOM   2889  HD2 PHE A 291      64.990  51.920  -1.220  1.00  0.00           H
ATOM   2890  CE1 PHE A 291      67.860  51.640   1.310  1.00  0.00           C
ATOM   2891  HE1 PHE A 291      68.750  51.640   1.950  1.00  0.00           H
ATOM   2892  CE2 PHE A 291      67.020  51.960  -0.950  1.00  0.00           C
ATOM   2893  HE2 PHE A 291      67.180  52.010  -2.030  1.00  0.00           H
ATOM   2894  CZ  PHE A 291      68.120  51.910  -0.040  1.00  0.00           C
ATOM   2895  HZ  PHE A 291      69.150  52.050  -0.360  1.00  0.00           H
ATOM   2896  C   PHE A 291      64.190  48.220   1.340  1.00  0.00           C
ATOM   2897  O   PHE A 291      63.440  48.120   2.270  1.00  0.00           O
ATOM   2898  N   THR A 292      64.690  47.160   0.690  1.00  0.00           N
ATOM   2899  H   THR A 292      65.000  47.340  -0.240  1.00  0.00           H
ATOM   2900  CA  THR A 292      64.820  45.790   1.250  1.00  0.00           C
ATOM   2901  CB  THR A 292      65.260  44.740   0.280  1.00  0.00           C
ATOM   2902  OG1 THR A 292      66.700  44.750   0.010  1.00  0.00           O
ATOM   2903  HG1 THR A 292      66.920  45.370  -0.740  1.00  0.00           H
ATOM   2904  CG2 THR A 292      64.240  44.600  -0.830  1.00  0.00           C
ATOM   2905  C   THR A 292      65.670  45.700   2.520  1.00  0.00           C
ATOM   2906  O   THR A 292      66.710  46.390   2.440  1.00  0.00           O
ATOM   2907  N   PRO A 293      65.530  44.720   3.420  1.00  0.00           N
ATOM   2908  CA  PRO A 293      66.550  44.330   4.440  1.00  0.00           C
ATOM   2909  CB  PRO A 293      65.830  43.080   5.080  1.00  0.00           C
ATOM   2910  CG  PRO A 293      64.490  43.660   5.150  1.00  0.00           C
ATOM   2911  CD  PRO A 293      64.210  44.140   3.800  1.00  0.00           C
ATOM   2912  C   PRO A 293      67.910  44.010   3.750  1.00  0.00           C
ATOM   2913  O   PRO A 293      68.950  44.560   4.220  1.00  0.00           O
ATOM   2914  N   PHE A 294      67.910  43.430   2.570  1.00  0.00           N
ATOM   2915  H   PHE A 294      67.130  42.930   2.190  1.00  0.00           H
ATOM   2916  CA  PHE A 294      69.130  43.190   1.730  1.00  0.00           C
ATOM   2917  CB  PHE A 294      68.670  42.420   0.520  1.00  0.00           C
ATOM   2918  CG  PHE A 294      69.850  41.910  -0.370  1.00  0.00           C
ATOM   2919  CD1 PHE A 294      70.430  42.800  -1.220  1.00  0.00           C
ATOM   2920  HD1 PHE A 294      69.940  43.750  -1.450  1.00  0.00           H
ATOM   2921  CD2 PHE A 294      70.420  40.680  -0.190  1.00  0.00           C
ATOM   2922  HD2 PHE A 294      69.950  40.030   0.540  1.00  0.00           H
ATOM   2923  CE1 PHE A 294      71.640  42.480  -1.880  1.00  0.00           C
ATOM   2924  HE1 PHE A 294      72.220  43.240  -2.400  1.00  0.00           H
ATOM   2925  CE2 PHE A 294      71.640  40.310  -0.720  1.00  0.00           C
ATOM   2926  HE2 PHE A 294      71.970  39.270  -0.680  1.00  0.00           H
ATOM   2927  CZ  PHE A 294      72.260  41.270  -1.530  1.00  0.00           C
ATOM   2928  HZ  PHE A 294      73.140  40.900  -2.050  1.00  0.00           H
ATOM   2929  C   PHE A 294      69.970  44.490   1.360  1.00  0.00           C
ATOM   2930  O   PHE A 294      71.020  44.630   1.940  1.00  0.00           O
ATOM   2931  N   ASP A 295      69.260  45.450   0.900  1.00  0.00           N
ATOM   2932  H   ASP A 295      68.300  45.390   0.630  1.00  0.00           H
ATOM   2933  CA  ASP A 295      69.880  46.740   0.500  1.00  0.00           C
ATOM   2934  CB  ASP A 295      68.870  47.550  -0.330  1.00  0.00           C
ATOM   2935  CG  ASP A 295      68.370  46.780  -1.620  1.00  0.00           C
ATOM   2936  OD1 ASP A 295      67.160  46.830  -1.850  1.00  0.00           O
ATOM   2937  OD2 ASP A 295      69.240  46.180  -2.290  1.00  0.00           O
ATOM   2938  C   ASP A 295      70.280  47.590   1.750  1.00  0.00           C
ATOM   2939  O   ASP A 295      71.300  48.280   1.760  1.00  0.00           O
ATOM   2940  N   VAL A 296      69.510  47.470   2.790  1.00  0.00           N
ATOM   2941  H   VAL A 296      68.640  46.970   2.740  1.00  0.00           H
ATOM   2942  CA  VAL A 296      69.860  48.190   4.030  1.00  0.00           C
ATOM   2943  CB  VAL A 296      68.590  48.190   4.950  1.00  0.00           C
ATOM   2944  CG1 VAL A 296      68.720  48.470   6.440  1.00  0.00           C
ATOM   2945  CG2 VAL A 296      67.470  49.120   4.380  1.00  0.00           C
ATOM   2946  C   VAL A 296      71.100  47.660   4.780  1.00  0.00           C
ATOM   2947  O   VAL A 296      71.860  48.430   5.350  1.00  0.00           O
ATOM   2948  N   VAL A 297      71.060  46.340   4.740  1.00  0.00           N
ATOM   2949  H   VAL A 297      70.320  45.730   4.460  1.00  0.00           H
ATOM   2950  CA  VAL A 297      72.220  45.570   5.340  1.00  0.00           C
ATOM   2951  CB  VAL A 297      71.870  44.130   5.710  1.00  0.00           C
ATOM   2952  CG1 VAL A 297      71.990  43.150   4.570  1.00  0.00           C
ATOM   2953  CG2 VAL A 297      72.670  43.710   6.850  1.00  0.00           C
ATOM   2954  C   VAL A 297      73.560  45.790   4.630  1.00  0.00           C
ATOM   2955  O   VAL A 297      74.630  46.210   5.060  1.00  0.00           O
ATOM   2956  N   ARG A 298      73.400  45.810   3.310  1.00  0.00           N
ATOM   2957  H   ARG A 298      72.600  45.320   2.970  1.00  0.00           H
ATOM   2958  CA  ARG A 298      74.440  46.350   2.390  1.00  0.00           C
ATOM   2959  CB  ARG A 298      74.020  46.040   1.020  1.00  0.00           C
ATOM   2960  CG  ARG A 298      74.020  44.550   0.640  1.00  0.00           C
ATOM   2961  CD  ARG A 298      75.430  43.980   0.780  1.00  0.00           C
ATOM   2962  NE  ARG A 298      75.400  42.560   0.770  1.00  0.00           N
ATOM   2963  HE  ARG A 298      75.410  42.060   1.640  1.00  0.00           H
ATOM   2964  CZ  ARG A 298      75.360  41.710  -0.230  1.00  0.00           C
ATOM   2965  NH1 ARG A 298      75.400  42.220  -1.450  1.00  0.00           N
ATOM   2966 1HH1 ARG A 298      75.370  43.190  -1.670  1.00  0.00           H
ATOM   2967 2HH1 ARG A 298      75.340  41.540  -2.190  1.00  0.00           H
ATOM   2968  NH2 ARG A 298      75.400  40.410   0.050  1.00  0.00           N
ATOM   2969 1HH2 ARG A 298      75.370  40.250   1.040  1.00  0.00           H
ATOM   2970 2HH2 ARG A 298      75.850  39.680  -0.470  1.00  0.00           H
ATOM   2971  C   ARG A 298      74.880  47.860   2.420  1.00  0.00           C
ATOM   2972  O   ARG A 298      75.990  48.110   2.040  1.00  0.00           O
ATOM   2973  N   GLN A 299      73.900  48.720   2.660  1.00  0.00           N
ATOM   2974  H   GLN A 299      72.990  48.560   2.290  1.00  0.00           H
ATOM   2975  CA  GLN A 299      74.280  50.160   2.910  1.00  0.00           C
ATOM   2976  CB  GLN A 299      73.260  50.990   2.230  1.00  0.00           C
ATOM   2977  CG  GLN A 299      73.450  50.970   0.730  1.00  0.00           C
ATOM   2978  CD  GLN A 299      72.220  51.470  -0.070  1.00  0.00           C
ATOM   2979  OE1 GLN A 299      72.130  52.630  -0.320  1.00  0.00           O
ATOM   2980  NE2 GLN A 299      71.580  50.670  -0.770  1.00  0.00           N
ATOM   2981 1HE2 GLN A 299      71.760  49.690  -0.830  1.00  0.00           H
ATOM   2982 2HE2 GLN A 299      71.030  50.990  -1.540  1.00  0.00           H
ATOM   2983  C   GLN A 299      74.920  50.520   4.290  1.00  0.00           C
ATOM   2984  O   GLN A 299      76.090  50.930   4.380  1.00  0.00           O
ATOM   2985  N   CYS A 300      74.070  50.310   5.360  1.00  0.00           N
ATOM   2986  H   CYS A 300      73.250  49.770   5.190  1.00  0.00           H
ATOM   2987  CA  CYS A 300      74.160  50.860   6.730  1.00  0.00           C
ATOM   2988  CB  CYS A 300      73.270  50.100   7.730  1.00  0.00           C
ATOM   2989  SG  CYS A 300      71.590  50.590   7.430  1.00  0.00           S
ATOM   2990  HG  CYS A 300      71.410  49.720   6.440  1.00  0.00           H
ATOM   2991  C   CYS A 300      75.610  50.840   7.370  1.00  0.00           C
ATOM   2992  O   CYS A 300      76.210  49.750   7.540  1.00  0.00           O
ATOM   2993  N   SER A 301      76.110  51.990   7.800  1.00  0.00           N
ATOM   2994  H   SER A 301      75.550  52.820   7.670  1.00  0.00           H
ATOM   2995  CA  SER A 301      77.450  52.270   8.310  1.00  0.00           C
ATOM   2996  CB  SER A 301      77.950  53.580   7.770  1.00  0.00           C
ATOM   2997  OG  SER A 301      79.140  54.180   8.310  1.00  0.00           O
ATOM   2998  HG  SER A 301      79.320  55.020   7.790  1.00  0.00           H
ATOM   2999  C   SER A 301      77.430  52.250   9.860  1.00  0.00           C
ATOM   3000  O   SER A 301      76.970  53.200  10.540  1.00  0.00           O
ATOM   3001  N   GLY A 302      77.650  51.060  10.480  1.00  0.00           N
ATOM   3002  H   GLY A 302      77.660  50.190   9.990  1.00  0.00           H
ATOM   3003  CA  GLY A 302      77.710  50.840  11.950  1.00  0.00           C
ATOM   3004  C   GLY A 302      76.360  50.440  12.630  1.00  0.00           C
ATOM   3005  O   GLY A 302      75.780  51.110  13.550  1.00  0.00           O
ATOM   3006  N   VAL A 303      76.080  49.220  12.240  1.00  0.00           N
ATOM   3007  H   VAL A 303      76.800  48.570  12.000  1.00  0.00           H
ATOM   3008  CA  VAL A 303      74.890  48.460  12.690  1.00  0.00           C
ATOM   3009  CB  VAL A 303      74.560  47.170  11.940  1.00  0.00           C
ATOM   3010  CG1 VAL A 303      73.890  47.370  10.640  1.00  0.00           C
ATOM   3011  CG2 VAL A 303      75.810  46.410  11.700  1.00  0.00           C
ATOM   3012  C   VAL A 303      74.970  48.260  14.210  1.00  0.00           C
ATOM   3013  O   VAL A 303      73.890  48.070  14.810  1.00  0.00           O
ATOM   3014  N   THR A 304      76.140  47.950  14.760  1.00  0.00           N
ATOM   3015  H   THR A 304      76.970  47.930  14.210  1.00  0.00           H
ATOM   3016  CA  THR A 304      76.230  47.650  16.180  1.00  0.00           C
ATOM   3017  CB  THR A 304      77.500  46.930  16.610  1.00  0.00           C
ATOM   3018  OG1 THR A 304      78.610  47.620  16.110  1.00  0.00           O
ATOM   3019  HG1 THR A 304      79.370  47.000  16.300  1.00  0.00           H
ATOM   3020  CG2 THR A 304      77.320  45.480  16.200  1.00  0.00           C
ATOM   3021  C   THR A 304      76.010  48.830  17.090  1.00  0.00           C
ATOM   3022  O   THR A 304      76.940  49.590  17.370  1.00  0.00           O
ATOM   3023  N   PHE A 305      74.800  48.980  17.600  1.00  0.00           N
ATOM   3024  H   PHE A 305      74.120  48.370  17.210  1.00  0.00           H
ATOM   3025  CA  PHE A 305      74.410  49.960  18.640  1.00  0.00           C
ATOM   3026  CB  PHE A 305      73.460  51.020  18.060  1.00  0.00           C
ATOM   3027  CG  PHE A 305      74.180  52.020  17.080  1.00  0.00           C
ATOM   3028  CD1 PHE A 305      73.880  52.080  15.710  1.00  0.00           C
ATOM   3029  HD1 PHE A 305      73.580  51.200  15.160  1.00  0.00           H
ATOM   3030  CD2 PHE A 305      74.810  53.160  17.620  1.00  0.00           C
ATOM   3031  HD2 PHE A 305      75.130  53.040  18.650  1.00  0.00           H
ATOM   3032  CE1 PHE A 305      74.080  53.250  14.970  1.00  0.00           C
ATOM   3033  HE1 PHE A 305      73.720  53.280  13.940  1.00  0.00           H
ATOM   3034  CE2 PHE A 305      75.060  54.350  16.920  1.00  0.00           C
ATOM   3035  HE2 PHE A 305      75.370  55.290  17.400  1.00  0.00           H
ATOM   3036  CZ  PHE A 305      74.680  54.380  15.530  1.00  0.00           C
ATOM   3037  HZ  PHE A 305      74.910  55.230  14.890  1.00  0.00           H
ATOM   3038  C   PHE A 305      73.890  49.290  19.990  1.00  0.00           C
ATOM   3039  O   PHE A 305      72.760  48.920  20.220  1.00  0.00           O
ATOM   3040  N   GLN A 306      74.900  49.000  20.820  1.00  0.00           N
ATOM   3041  H   GLN A 306      75.740  49.530  20.730  1.00  0.00           H
ATOM   3042  CA  GLN A 306      74.850  48.430  22.170  1.00  0.00           C
ATOM   3043  CB  GLN A 306      76.060  47.570  22.430  1.00  0.00           C
ATOM   3044  CG  GLN A 306      76.240  46.310  21.620  1.00  0.00           C
ATOM   3045  CD  GLN A 306      77.640  45.810  21.880  1.00  0.00           C
ATOM   3046  OE1 GLN A 306      78.620  46.540  22.020  1.00  0.00           O
ATOM   3047  NE2 GLN A 306      77.680  44.540  22.210  1.00  0.00           N
ATOM   3048 1HE2 GLN A 306      76.760  44.160  22.320  1.00  0.00           H
ATOM   3049 2HE2 GLN A 306      78.480  43.970  22.400  1.00  0.00           H
ATOM   3050  C   GLN A 306      74.610  49.420  23.300  1.00  0.00           C
ATOM   3051  O1  GLN A 306      75.540  50.020  23.770  1.00  0.00           O
ATOM   3052  O2  GLN A 306      73.460  49.470  23.780  1.00  0.00           O
ATOM   3053  C42 UNK B 307      48.340  39.300 -27.350  1.00  0.00           C
ATOM   3054  N2  UNK B 307      48.650  39.140 -28.740  1.00  0.00           N
ATOM   3055  H22 UNK B 307      48.020  38.490 -29.170  1.00  0.00           H
ATOM   3056  C41 UNK B 307      49.620  39.690 -29.490  1.00  0.00           C
ATOM   3057  N3  UNK B 307      49.170  39.950 -30.680  1.00  0.00           N
ATOM   3058  H33 UNK B 307      48.280  39.710 -31.070  1.00  0.00           H
ATOM   3059  H32 UNK B 307      49.830  40.420 -31.260  1.00  0.00           H
ATOM   3060  N1  UNK B 307      50.510  40.470 -28.870  1.00  0.00           N
ATOM   3061  H9F UNK B 307      50.250  40.580 -27.910  1.00  0.00           H
ATOM   3062  C22 UNK B 307      51.740  40.980 -29.330  1.00  0.00           C
ATOM   3063  C26 UNK B 307      52.250  42.110 -28.630  1.00  0.00           C
ATOM   3064  H26 UNK B 307      51.960  42.270 -27.590  1.00  0.00           H
ATOM   3065  C21 UNK B 307      52.370  40.540 -30.520  1.00  0.00           C
ATOM   3066  H21 UNK B 307      52.060  39.610 -31.000  1.00  0.00           H
ATOM   3067  C24 UNK B 307      53.540  41.140 -31.020  1.00  0.00           C
ATOM   3068  H24 UNK B 307      53.880  40.900 -32.030  1.00  0.00           H
ATOM   3069  C23 UNK B 307      54.060  42.250 -30.280  1.00  0.00           C
ATOM   3070  H23 UNK B 307      54.960  42.690 -30.690  1.00  0.00           H
ATOM   3071  C25 UNK B 307      53.400  42.750 -29.150  1.00  0.00           C
ATOM   3072  C20 UNK B 307      53.930  44.140 -28.800  1.00  0.00           C
ATOM   3073  C17 UNK B 307      52.970  45.230 -29.380  1.00  0.00           C
ATOM   3074  C16 UNK B 307      53.520  46.620 -29.270  1.00  0.00           C
ATOM   3075  C15 UNK B 307      52.610  47.530 -30.210  1.00  0.00           C
ATOM   3076  C14 UNK B 307      53.090  49.050 -30.190  1.00  0.00           C
ATOM   3077  C37 UNK B 307      52.050  49.730 -29.390  1.00  0.00           C
ATOM   3078  C39 UNK B 307      51.250  50.840 -29.780  1.00  0.00           C
ATOM   3079  C40 UNK B 307      51.380  51.230 -31.120  1.00  0.00           C
ATOM   3080  O6  UNK B 307      50.580  52.210 -31.630  1.00  0.00           O
ATOM   3081  H6  UNK B 307      51.170  52.870 -32.110  1.00  0.00           H
ATOM   3082  C38 UNK B 307      52.300  50.630 -31.950  1.00  0.00           C
ATOM   3083  C13 UNK B 307      53.100  49.560 -31.640  1.00  0.00           C
ATOM   3084  C12 UNK B 307      54.460  50.030 -32.130  1.00  0.00           C
ATOM   3085  C11 UNK B 307      55.350  48.870 -32.580  1.00  0.00           C
ATOM   3086  O1  UNK B 307      56.690  49.450 -32.800  1.00  0.00           O
ATOM   3087  H9E UNK B 307      57.320  49.040 -32.140  1.00  0.00           H
ATOM   3088  C10 UNK B 307      54.690  48.430 -33.940  1.00  0.00           C
ATOM   3089  C9  UNK B 307      55.420  47.150 -34.440  1.00  0.00           C
ATOM   3090  O2  UNK B 307      56.630  46.850 -34.460  1.00  0.00           O
ATOM   3091  C8  UNK B 307      54.460  46.040 -34.780  1.00  0.00           C
ATOM   3092  C7  UNK B 307      54.170  45.120 -33.540  1.00  0.00           C
ATOM   3093  C4  UNK B 307      53.080  44.050 -33.800  1.00  0.00           C
ATOM   3094  C5  UNK B 307      51.750  44.300 -33.350  1.00  0.00           C
ATOM   3095  H51 UNK B 307      51.360  45.290 -33.100  1.00  0.00           H
ATOM   3096  C3  UNK B 307      53.490  42.820 -34.470  1.00  0.00           C
ATOM   3097  H3  UNK B 307      54.500  42.500 -34.710  1.00  0.00           H
ATOM   3098  C2  UNK B 307      52.500  41.850 -34.590  1.00  0.00           C
ATOM   3099  H2  UNK B 307      52.760  40.880 -35.000  1.00  0.00           H
ATOM   3100  C1  UNK B 307      51.190  42.020 -34.060  1.00  0.00           C
ATOM   3101  O4  UNK B 307      50.210  41.030 -33.930  1.00  0.00           O
ATOM   3102  C19 UNK B 307      50.510  39.650 -34.140  1.00  0.00           C
ATOM   3103  C6  UNK B 307      50.830  43.250 -33.460  1.00  0.00           C
ATOM   3104  O3  UNK B 307      49.510  43.250 -32.880  1.00  0.00           O
ATOM   3105  C18 UNK B 307      49.140  44.080 -31.780  1.00  0.00           C
ATOM   3106  C27 UNK B 307      48.280  43.340 -30.720  1.00  0.00           C
ATOM   3107  C34 UNK B 307      48.680  43.370 -29.390  1.00  0.00           C
ATOM   3108  H34 UNK B 307      49.650  43.810 -29.150  1.00  0.00           H
ATOM   3109  C32 UNK B 307      47.840  42.720 -28.470  1.00  0.00           C
ATOM   3110  C28 UNK B 307      48.160  43.010 -27.130  1.00  0.00           C
ATOM   3111  H28 UNK B 307      48.920  43.720 -26.810  1.00  0.00           H
ATOM   3112  C31 UNK B 307      47.310  42.480 -26.160  1.00  0.00           C
ATOM   3113  H31 UNK B 307      47.610  42.790 -25.160  1.00  0.00           H
ATOM   3114  C30 UNK B 307      46.120  41.820 -26.540  1.00  0.00           C
ATOM   3115  O5  UNK B 307      45.190  41.840 -25.530  1.00  0.00           O
ATOM   3116  H52 UNK B 307      44.370  42.290 -25.870  1.00  0.00           H
ATOM   3117  C29 UNK B 307      45.780  41.530 -27.860  1.00  0.00           C
ATOM   3118  H29 UNK B 307      44.910  40.890 -28.020  1.00  0.00           H
ATOM   3119  C33 UNK B 307      46.650  41.990 -28.820  1.00  0.00           C
ATOM   3120  C36 UNK B 307      46.260  41.960 -30.170  1.00  0.00           C
ATOM   3121  H36 UNK B 307      45.340  41.490 -30.530  1.00  0.00           H
ATOM   3122  C35 UNK B 307      47.120  42.610 -31.110  1.00  0.00           C
ATOM   3123  H35 UNK B 307      46.950  42.350 -32.150  1.00  0.00           H
TER
ENDMDL
