# Supplementary material for: Microsecond MD Simulation and Multiple-Conformation Virtual Screening to Identify Potential Anti-COVID-19 Inhibitors Against SARS-CoV-2 Main Protease
Source: Front Chem. 2021 Jan 13;8:595273. doi: 10.3389/fchem.2020.595273 (PMC7873971; doi:10.3389/fchem.2020.595273)
Supplement: Supplementary file 2 [file Data_Sheet_1.ZIP › Ns_Pose_PDB/Ns_Pose_PDB/100ns_Protien-Ligand_Conplex/2_TCM_24045/0ns.pdb]

REMARK    GENERATED BY TRJCONV
TITLE     23796.mol225801 in water t=   0.00000 step= 0
REMARK    THIS IS A SIMULATION BOX
CRYST1   98.040   98.040   98.040  90.00  90.00  90.00 P 1           1
MODEL        1
ATOM      1  N   SER A   1      29.030  32.770  53.720  1.00  0.00           N
ATOM      2  H1  SER A   1      29.460  32.240  52.990  1.00  0.00           H
ATOM      3  H2  SER A   1      28.930  32.090  54.460  1.00  0.00           H
ATOM      4  H3  SER A   1      28.160  33.170  53.420  1.00  0.00           H
ATOM      5  CA  SER A   1      29.960  33.800  54.170  1.00  0.00           C
ATOM      6  CB  SER A   1      29.510  34.290  55.600  1.00  0.00           C
ATOM      7  OG  SER A   1      30.660  34.840  56.240  1.00  0.00           O
ATOM      8  HG  SER A   1      30.380  35.630  56.790  1.00  0.00           H
ATOM      9  C   SER A   1      31.350  33.130  54.240  1.00  0.00           C
ATOM     10  O   SER A   1      31.390  31.910  54.140  1.00  0.00           O
ATOM     11  N   GLY A   2      32.380  33.810  53.800  1.00  0.00           N
ATOM     12  H   GLY A   2      32.400  34.740  53.430  1.00  0.00           H
ATOM     13  CA  GLY A   2      33.760  33.240  53.860  1.00  0.00           C
ATOM     14  C   GLY A   2      34.740  34.230  54.480  1.00  0.00           C
ATOM     15  O   GLY A   2      34.490  35.360  55.030  1.00  0.00           O
ATOM     16  N   PHE A   3      36.000  33.890  54.210  1.00  0.00           N
ATOM     17  H   PHE A   3      36.200  33.090  53.640  1.00  0.00           H
ATOM     18  CA  PHE A   3      37.230  34.590  54.700  1.00  0.00           C
ATOM     19  CB  PHE A   3      38.390  33.630  54.560  1.00  0.00           C
ATOM     20  CG  PHE A   3      39.610  34.030  55.390  1.00  0.00           C
ATOM     21  CD1 PHE A   3      39.500  34.090  56.820  1.00  0.00           C
ATOM     22  HD1 PHE A   3      38.480  34.110  57.190  1.00  0.00           H
ATOM     23  CD2 PHE A   3      40.830  34.200  54.760  1.00  0.00           C
ATOM     24  HD2 PHE A   3      40.760  34.100  53.680  1.00  0.00           H
ATOM     25  CE1 PHE A   3      40.670  34.440  57.600  1.00  0.00           C
ATOM     26  HE1 PHE A   3      40.510  34.560  58.670  1.00  0.00           H
ATOM     27  CE2 PHE A   3      41.950  34.520  55.480  1.00  0.00           C
ATOM     28  HE2 PHE A   3      42.830  34.870  54.940  1.00  0.00           H
ATOM     29  CZ  PHE A   3      41.870  34.590  56.880  1.00  0.00           C
ATOM     30  HZ  PHE A   3      42.690  34.950  57.510  1.00  0.00           H
ATOM     31  C   PHE A   3      37.450  35.930  54.010  1.00  0.00           C
ATOM     32  O   PHE A   3      38.300  36.170  53.080  1.00  0.00           O
ATOM     33  N   ARG A   4      36.700  36.970  54.430  1.00  0.00           N
ATOM     34  H   ARG A   4      36.000  36.860  55.140  1.00  0.00           H
ATOM     35  CA  ARG A   4      36.810  38.330  53.970  1.00  0.00           C
ATOM     36  CB  ARG A   4      35.900  39.130  54.890  1.00  0.00           C
ATOM     37  CG  ARG A   4      35.710  40.590  54.390  1.00  0.00           C
ATOM     38  CD  ARG A   4      34.720  41.340  55.310  1.00  0.00           C
ATOM     39  NE  ARG A   4      34.540  42.620  54.630  1.00  0.00           N
ATOM     40  HE  ARG A   4      34.890  42.670  53.700  1.00  0.00           H
ATOM     41  CZ  ARG A   4      33.670  43.550  55.080  1.00  0.00           C
ATOM     42  NH1 ARG A   4      32.940  43.330  56.160  1.00  0.00           N
ATOM     43 1HH1 ARG A   4      32.960  42.510  56.720  1.00  0.00           H
ATOM     44 2HH1 ARG A   4      32.200  43.990  56.320  1.00  0.00           H
ATOM     45  NH2 ARG A   4      33.740  44.810  54.560  1.00  0.00           N
ATOM     46 1HH2 ARG A   4      34.360  45.010  53.810  1.00  0.00           H
ATOM     47 2HH2 ARG A   4      33.210  45.580  54.910  1.00  0.00           H
ATOM     48  C   ARG A   4      38.240  38.900  54.150  1.00  0.00           C
ATOM     49  O   ARG A   4      38.850  38.780  55.190  1.00  0.00           O
ATOM     50  N   LYS A   5      38.730  39.580  53.110  1.00  0.00           N
ATOM     51  H   LYS A   5      38.390  39.540  52.170  1.00  0.00           H
ATOM     52  CA  LYS A   5      40.000  40.270  53.090  1.00  0.00           C
ATOM     53  CB  LYS A   5      40.370  40.290  51.540  1.00  0.00           C
ATOM     54  CG  LYS A   5      41.790  40.630  51.230  1.00  0.00           C
ATOM     55  CD  LYS A   5      42.150  40.290  49.770  1.00  0.00           C
ATOM     56  CE  LYS A   5      41.180  40.880  48.790  1.00  0.00           C
ATOM     57  NZ  LYS A   5      41.620  40.780  47.380  1.00  0.00           N
ATOM     58  HZ1 LYS A   5      40.930  40.840  46.660  1.00  0.00           H
ATOM     59  HZ2 LYS A   5      42.300  41.490  47.200  1.00  0.00           H
ATOM     60  HZ3 LYS A   5      42.120  39.920  47.250  1.00  0.00           H
ATOM     61  C   LYS A   5      39.980  41.620  53.800  1.00  0.00           C
ATOM     62  O   LYS A   5      40.060  42.700  53.130  1.00  0.00           O
ATOM     63  N   MET A   6      39.950  41.580  55.130  1.00  0.00           N
ATOM     64  H   MET A   6      40.340  40.790  55.600  1.00  0.00           H
ATOM     65  CA  MET A   6      39.620  42.690  55.970  1.00  0.00           C
ATOM     66  CB  MET A   6      39.360  42.310  57.390  1.00  0.00           C
ATOM     67  CG  MET A   6      38.270  41.350  57.440  1.00  0.00           C
ATOM     68  SD  MET A   6      38.110  40.640  59.090  1.00  0.00           S
ATOM     69  CE  MET A   6      36.830  39.460  58.710  1.00  0.00           C
ATOM     70  C   MET A   6      40.640  43.820  55.980  1.00  0.00           C
ATOM     71  O   MET A   6      41.810  43.550  56.230  1.00  0.00           O
ATOM     72  N   ALA A   7      40.070  45.020  55.750  1.00  0.00           N
ATOM     73  H   ALA A   7      39.130  45.090  55.420  1.00  0.00           H
ATOM     74  CA  ALA A   7      40.860  46.300  55.760  1.00  0.00           C
ATOM     75  CB  ALA A   7      40.310  47.350  54.840  1.00  0.00           C
ATOM     76  C   ALA A   7      40.870  46.800  57.250  1.00  0.00           C
ATOM     77  O   ALA A   7      39.920  46.690  58.080  1.00  0.00           O
ATOM     78  N   PHE A   8      41.980  47.400  57.580  1.00  0.00           N
ATOM     79  H   PHE A   8      42.650  47.650  56.890  1.00  0.00           H
ATOM     80  CA  PHE A   8      42.160  47.990  58.940  1.00  0.00           C
ATOM     81  CB  PHE A   8      43.590  48.600  58.970  1.00  0.00           C
ATOM     82  CG  PHE A   8      44.640  47.470  59.180  1.00  0.00           C
ATOM     83  CD1 PHE A   8      44.820  46.940  60.480  1.00  0.00           C
ATOM     84  HD1 PHE A   8      44.210  47.260  61.320  1.00  0.00           H
ATOM     85  CD2 PHE A   8      45.270  46.880  58.100  1.00  0.00           C
ATOM     86  HD2 PHE A   8      45.260  47.280  57.080  1.00  0.00           H
ATOM     87  CE1 PHE A   8      45.920  46.120  60.720  1.00  0.00           C
ATOM     88  HE1 PHE A   8      46.020  45.590  61.660  1.00  0.00           H
ATOM     89  CE2 PHE A   8      46.270  45.940  58.410  1.00  0.00           C
ATOM     90  HE2 PHE A   8      46.810  45.450  57.600  1.00  0.00           H
ATOM     91  CZ  PHE A   8      46.660  45.650  59.650  1.00  0.00           C
ATOM     92  HZ  PHE A   8      47.510  44.980  59.760  1.00  0.00           H
ATOM     93  C   PHE A   8      41.210  49.120  59.290  1.00  0.00           C
ATOM     94  O   PHE A   8      41.150  50.000  58.450  1.00  0.00           O
ATOM     95  N   PRO A   9      40.620  49.130  60.500  1.00  0.00           N
ATOM     96  CA  PRO A   9      39.700  50.170  61.030  1.00  0.00           C
ATOM     97  CB  PRO A   9      39.750  49.970  62.540  1.00  0.00           C
ATOM     98  CG  PRO A   9      39.920  48.530  62.710  1.00  0.00           C
ATOM     99  CD  PRO A   9      40.790  48.110  61.510  1.00  0.00           C
ATOM    100  C   PRO A   9      39.870  51.570  60.490  1.00  0.00           C
ATOM    101  O   PRO A   9      40.580  52.390  61.010  1.00  0.00           O
ATOM    102  N   SER A  10      39.040  51.840  59.510  1.00  0.00           N
ATOM    103  H   SER A  10      38.270  51.240  59.270  1.00  0.00           H
ATOM    104  CA  SER A  10      39.160  53.110  58.740  1.00  0.00           C
ATOM    105  CB  SER A  10      38.420  53.210  57.390  1.00  0.00           C
ATOM    106  OG  SER A  10      36.990  53.210  57.520  1.00  0.00           O
ATOM    107  HG  SER A  10      36.590  53.890  56.900  1.00  0.00           H
ATOM    108  C   SER A  10      38.930  54.570  59.330  1.00  0.00           C
ATOM    109  O   SER A  10      39.430  55.510  58.690  1.00  0.00           O
ATOM    110  N   GLY A  11      38.140  54.760  60.440  1.00  0.00           N
ATOM    111  H   GLY A  11      37.640  54.020  60.900  1.00  0.00           H
ATOM    112  CA  GLY A  11      37.930  56.080  60.990  1.00  0.00           C
ATOM    113  C   GLY A  11      39.200  56.930  61.290  1.00  0.00           C
ATOM    114  O   GLY A  11      39.120  58.110  61.050  1.00  0.00           O
ATOM    115  N   LYS A  12      40.280  56.240  61.600  1.00  0.00           N
ATOM    116  H   LYS A  12      40.220  55.340  62.020  1.00  0.00           H
ATOM    117  CA  LYS A  12      41.580  56.890  61.830  1.00  0.00           C
ATOM    118  CB  LYS A  12      42.740  55.920  62.260  1.00  0.00           C
ATOM    119  CG  LYS A  12      42.410  55.310  63.620  1.00  0.00           C
ATOM    120  CD  LYS A  12      43.150  54.070  63.810  1.00  0.00           C
ATOM    121  CE  LYS A  12      43.490  53.910  65.300  1.00  0.00           C
ATOM    122  NZ  LYS A  12      44.570  52.980  65.660  1.00  0.00           N
ATOM    123  HZ1 LYS A  12      44.550  52.200  65.030  1.00  0.00           H
ATOM    124  HZ2 LYS A  12      45.500  53.360  65.670  1.00  0.00           H
ATOM    125  HZ3 LYS A  12      44.350  52.550  66.530  1.00  0.00           H
ATOM    126  C   LYS A  12      42.050  57.560  60.550  1.00  0.00           C
ATOM    127  O   LYS A  12      42.380  58.750  60.610  1.00  0.00           O
ATOM    128  N   VAL A  13      42.100  56.800  59.430  1.00  0.00           N
ATOM    129  H   VAL A  13      42.030  55.820  59.570  1.00  0.00           H
ATOM    130  CA  VAL A  13      42.450  57.410  58.140  1.00  0.00           C
ATOM    131  CB  VAL A  13      43.050  56.450  57.050  1.00  0.00           C
ATOM    132  CG1 VAL A  13      43.520  57.200  55.830  1.00  0.00           C
ATOM    133  CG2 VAL A  13      44.170  55.640  57.710  1.00  0.00           C
ATOM    134  C   VAL A  13      41.390  58.310  57.520  1.00  0.00           C
ATOM    135  O   VAL A  13      41.650  59.430  57.020  1.00  0.00           O
ATOM    136  N   GLU A  14      40.180  57.820  57.550  1.00  0.00           N
ATOM    137  H   GLU A  14      39.940  56.910  57.900  1.00  0.00           H
ATOM    138  CA  GLU A  14      39.130  58.670  56.970  1.00  0.00           C
ATOM    139  CB  GLU A  14      37.740  57.950  57.050  1.00  0.00           C
ATOM    140  CG  GLU A  14      37.600  56.650  56.200  1.00  0.00           C
ATOM    141  CD  GLU A  14      36.200  55.990  56.300  1.00  0.00           C
ATOM    142  OE1 GLU A  14      35.240  56.590  56.830  1.00  0.00           O
ATOM    143  OE2 GLU A  14      36.070  54.870  55.770  1.00  0.00           O
ATOM    144  C   GLU A  14      38.960  60.120  57.570  1.00  0.00           C
ATOM    145  O   GLU A  14      38.910  61.090  56.820  1.00  0.00           O
ATOM    146  N   GLY A  15      39.360  60.150  58.820  1.00  0.00           N
ATOM    147  H   GLY A  15      39.530  59.260  59.240  1.00  0.00           H
ATOM    148  CA  GLY A  15      39.430  61.400  59.630  1.00  0.00           C
ATOM    149  C   GLY A  15      40.150  62.610  58.990  1.00  0.00           C
ATOM    150  O   GLY A  15      39.640  63.720  59.130  1.00  0.00           O
ATOM    151  N   CYS A  16      41.140  62.330  58.140  1.00  0.00           N
ATOM    152  H   CYS A  16      41.570  61.430  58.010  1.00  0.00           H
ATOM    153  CA  CYS A  16      41.950  63.390  57.600  1.00  0.00           C
ATOM    154  CB  CYS A  16      43.340  63.440  58.220  1.00  0.00           C
ATOM    155  SG  CYS A  16      43.520  63.740  60.050  1.00  0.00           S
ATOM    156  HG  CYS A  16      44.830  64.000  59.980  1.00  0.00           H
ATOM    157  C   CYS A  16      42.110  63.470  56.050  1.00  0.00           C
ATOM    158  O   CYS A  16      43.090  64.140  55.580  1.00  0.00           O
ATOM    159  N   MET A  17      41.450  62.610  55.290  1.00  0.00           N
ATOM    160  H   MET A  17      40.760  62.000  55.660  1.00  0.00           H
ATOM    161  CA  MET A  17      41.580  62.470  53.850  1.00  0.00           C
ATOM    162  CB  MET A  17      41.250  61.030  53.390  1.00  0.00           C
ATOM    163  CG  MET A  17      42.480  60.210  53.380  1.00  0.00           C
ATOM    164  SD  MET A  17      43.780  61.020  52.310  1.00  0.00           S
ATOM    165  CE  MET A  17      43.060  60.860  50.680  1.00  0.00           C
ATOM    166  C   MET A  17      40.750  63.410  53.020  1.00  0.00           C
ATOM    167  O   MET A  17      39.520  63.320  52.950  1.00  0.00           O
ATOM    168  N   VAL A  18      41.480  64.360  52.460  1.00  0.00           N
ATOM    169  H   VAL A  18      42.460  64.380  52.660  1.00  0.00           H
ATOM    170  CA  VAL A  18      40.980  65.670  51.980  1.00  0.00           C
ATOM    171  CB  VAL A  18      41.410  66.750  52.920  1.00  0.00           C
ATOM    172  CG1 VAL A  18      40.960  66.480  54.390  1.00  0.00           C
ATOM    173  CG2 VAL A  18      42.900  67.030  52.910  1.00  0.00           C
ATOM    174  C   VAL A  18      41.210  66.050  50.530  1.00  0.00           C
ATOM    175  O   VAL A  18      41.920  65.330  49.880  1.00  0.00           O
ATOM    176  N   GLN A  19      40.250  66.790  50.010  1.00  0.00           N
ATOM    177  H   GLN A  19      39.490  67.070  50.590  1.00  0.00           H
ATOM    178  CA  GLN A  19      40.170  67.380  48.650  1.00  0.00           C
ATOM    179  CB  GLN A  19      38.740  67.950  48.630  1.00  0.00           C
ATOM    180  CG  GLN A  19      38.510  68.630  47.270  1.00  0.00           C
ATOM    181  CD  GLN A  19      37.350  69.590  47.200  1.00  0.00           C
ATOM    182  OE1 GLN A  19      36.170  69.320  47.330  1.00  0.00           O
ATOM    183  NE2 GLN A  19      37.620  70.660  46.500  1.00  0.00           N
ATOM    184 1HE2 GLN A  19      38.470  70.650  45.980  1.00  0.00           H
ATOM    185 2HE2 GLN A  19      36.970  71.400  46.340  1.00  0.00           H
ATOM    186  C   GLN A  19      41.160  68.530  48.640  1.00  0.00           C
ATOM    187  O   GLN A  19      41.380  69.330  49.560  1.00  0.00           O
ATOM    188  N   VAL A  20      42.090  68.400  47.690  1.00  0.00           N
ATOM    189  H   VAL A  20      42.130  67.590  47.110  1.00  0.00           H
ATOM    190  CA  VAL A  20      43.110  69.400  47.290  1.00  0.00           C
ATOM    191  CB  VAL A  20      44.560  68.900  47.450  1.00  0.00           C
ATOM    192  CG1 VAL A  20      45.430  70.090  47.180  1.00  0.00           C
ATOM    193  CG2 VAL A  20      44.860  68.400  48.860  1.00  0.00           C
ATOM    194  C   VAL A  20      42.870  69.880  45.830  1.00  0.00           C
ATOM    195  O   VAL A  20      42.800  69.020  44.940  1.00  0.00           O
ATOM    196  N   THR A  21      42.560  71.170  45.760  1.00  0.00           N
ATOM    197  H   THR A  21      42.700  71.840  46.480  1.00  0.00           H
ATOM    198  CA  THR A  21      42.250  71.830  44.490  1.00  0.00           C
ATOM    199  CB  THR A  21      40.840  72.490  44.600  1.00  0.00           C
ATOM    200  OG1 THR A  21      39.850  71.400  44.420  1.00  0.00           O
ATOM    201  HG1 THR A  21      39.770  71.150  43.450  1.00  0.00           H
ATOM    202  CG2 THR A  21      40.640  73.660  43.600  1.00  0.00           C
ATOM    203  C   THR A  21      43.320  72.950  44.130  1.00  0.00           C
ATOM    204  O   THR A  21      43.760  73.740  44.980  1.00  0.00           O
ATOM    205  N   CYS A  22      43.810  72.860  42.900  1.00  0.00           N
ATOM    206  H   CYS A  22      43.810  71.990  42.400  1.00  0.00           H
ATOM    207  CA  CYS A  22      44.680  73.870  42.240  1.00  0.00           C
ATOM    208  CB  CYS A  22      46.160  73.470  41.920  1.00  0.00           C
ATOM    209  SG  CYS A  22      47.280  74.810  41.460  1.00  0.00           S
ATOM    210  HG  CYS A  22      47.300  75.520  42.580  1.00  0.00           H
ATOM    211  C   CYS A  22      44.140  74.180  40.870  1.00  0.00           C
ATOM    212  O   CYS A  22      43.870  73.310  40.070  1.00  0.00           O
ATOM    213  N   GLY A  23      43.980  75.460  40.620  1.00  0.00           N
ATOM    214  H   GLY A  23      44.390  76.040  41.330  1.00  0.00           H
ATOM    215  CA  GLY A  23      43.290  76.030  39.460  1.00  0.00           C
ATOM    216  C   GLY A  23      41.890  75.430  39.290  1.00  0.00           C
ATOM    217  O   GLY A  23      40.890  75.960  39.830  1.00  0.00           O
ATOM    218  N   THR A  24      41.840  74.490  38.350  1.00  0.00           N
ATOM    219  H   THR A  24      42.580  74.290  37.700  1.00  0.00           H
ATOM    220  CA  THR A  24      40.630  73.580  38.320  1.00  0.00           C
ATOM    221  CB  THR A  24      39.970  73.660  36.930  1.00  0.00           C
ATOM    222  OG1 THR A  24      38.730  72.880  36.840  1.00  0.00           O
ATOM    223  HG1 THR A  24      38.940  71.940  36.570  1.00  0.00           H
ATOM    224  CG2 THR A  24      40.870  73.320  35.780  1.00  0.00           C
ATOM    225  C   THR A  24      40.860  72.060  38.660  1.00  0.00           C
ATOM    226  O   THR A  24      40.030  71.380  39.210  1.00  0.00           O
ATOM    227  N   THR A  25      42.110  71.710  38.780  1.00  0.00           N
ATOM    228  H   THR A  25      42.750  72.400  39.090  1.00  0.00           H
ATOM    229  CA  THR A  25      42.590  70.340  39.010  1.00  0.00           C
ATOM    230  CB  THR A  25      44.030  70.220  38.520  1.00  0.00           C
ATOM    231  OG1 THR A  25      44.050  70.510  37.140  1.00  0.00           O
ATOM    232  HG1 THR A  25      44.980  70.670  36.830  1.00  0.00           H
ATOM    233  CG2 THR A  25      44.420  68.750  38.590  1.00  0.00           C
ATOM    234  C   THR A  25      42.530  69.870  40.470  1.00  0.00           C
ATOM    235  O   THR A  25      43.110  70.580  41.350  1.00  0.00           O
ATOM    236  N   THR A  26      41.490  69.080  40.650  1.00  0.00           N
ATOM    237  H   THR A  26      40.720  69.050  40.020  1.00  0.00           H
ATOM    238  CA  THR A  26      41.110  68.570  41.950  1.00  0.00           C
ATOM    239  CB  THR A  26      39.640  68.810  42.140  1.00  0.00           C
ATOM    240  OG1 THR A  26      39.290  70.210  42.150  1.00  0.00           O
ATOM    241  HG1 THR A  26      38.510  70.340  41.540  1.00  0.00           H
ATOM    242  CG2 THR A  26      39.220  68.150  43.520  1.00  0.00           C
ATOM    243  C   THR A  26      41.450  67.080  42.120  1.00  0.00           C
ATOM    244  O   THR A  26      41.480  66.290  41.130  1.00  0.00           O
ATOM    245  N   LEU A  27      42.100  66.850  43.240  1.00  0.00           N
ATOM    246  H   LEU A  27      42.310  67.600  43.880  1.00  0.00           H
ATOM    247  CA  LEU A  27      42.630  65.520  43.720  1.00  0.00           C
ATOM    248  CB  LEU A  27      43.970  65.090  43.090  1.00  0.00           C
ATOM    249  CG  LEU A  27      45.190  66.000  43.120  1.00  0.00           C
ATOM    250  CD1 LEU A  27      45.750  66.280  44.560  1.00  0.00           C
ATOM    251  CD2 LEU A  27      46.220  65.330  42.260  1.00  0.00           C
ATOM    252  C   LEU A  27      42.530  65.390  45.290  1.00  0.00           C
ATOM    253  O   LEU A  27      42.110  66.330  46.010  1.00  0.00           O
ATOM    254  N   ASN A  28      43.200  64.340  45.790  1.00  0.00           N
ATOM    255  H   ASN A  28      43.800  63.730  45.260  1.00  0.00           H
ATOM    256  CA  ASN A  28      43.230  64.030  47.240  1.00  0.00           C
ATOM    257  CB  ASN A  28      42.910  62.610  47.620  1.00  0.00           C
ATOM    258  CG  ASN A  28      41.500  62.290  47.240  1.00  0.00           C
ATOM    259  OD1 ASN A  28      40.480  62.230  47.920  1.00  0.00           O
ATOM    260  ND2 ASN A  28      41.430  61.740  46.080  1.00  0.00           N
ATOM    261 1HD2 ASN A  28      42.220  61.630  45.490  1.00  0.00           H
ATOM    262 2HD2 ASN A  28      40.530  61.400  45.800  1.00  0.00           H
ATOM    263  C   ASN A  28      44.540  64.400  47.870  1.00  0.00           C
ATOM    264  O   ASN A  28      45.560  64.170  47.270  1.00  0.00           O
ATOM    265  N   GLY A  29      44.490  64.520  49.200  1.00  0.00           N
ATOM    266  H   GLY A  29      43.610  64.560  49.680  1.00  0.00           H
ATOM    267  CA  GLY A  29      45.730  64.610  49.980  1.00  0.00           C
ATOM    268  C   GLY A  29      45.580  64.080  51.430  1.00  0.00           C
ATOM    269  O   GLY A  29      44.510  64.110  52.070  1.00  0.00           O
ATOM    270  N   LEU A  30      46.770  64.010  52.050  1.00  0.00           N
ATOM    271  H   LEU A  30      47.610  64.220  51.540  1.00  0.00           H
ATOM    272  CA  LEU A  30      47.000  63.700  53.470  1.00  0.00           C
ATOM    273  CB  LEU A  30      48.280  62.890  53.530  1.00  0.00           C
ATOM    274  CG  LEU A  30      48.420  61.920  54.590  1.00  0.00           C
ATOM    275  CD1 LEU A  30      48.390  62.510  55.980  1.00  0.00           C
ATOM    276  CD2 LEU A  30      47.450  60.750  54.370  1.00  0.00           C
ATOM    277  C   LEU A  30      47.140  64.990  54.330  1.00  0.00           C
ATOM    278  O   LEU A  30      48.090  65.820  54.180  1.00  0.00           O
ATOM    279  N   TRP A  31      46.090  65.280  55.080  1.00  0.00           N
ATOM    280  H   TRP A  31      45.240  64.800  54.870  1.00  0.00           H
ATOM    281  CA  TRP A  31      46.140  66.400  56.120  1.00  0.00           C
ATOM    282  CB  TRP A  31      44.850  67.170  56.210  1.00  0.00           C
ATOM    283  CG  TRP A  31      44.750  68.450  57.050  1.00  0.00           C
ATOM    284  CD1 TRP A  31      45.730  69.270  57.440  1.00  0.00           C
ATOM    285  HD1 TRP A  31      46.760  69.220  57.110  1.00  0.00           H
ATOM    286  CD2 TRP A  31      43.550  68.960  57.520  1.00  0.00           C
ATOM    287  NE1 TRP A  31      45.170  70.300  58.110  1.00  0.00           N
ATOM    288  HE1 TRP A  31      45.650  71.100  58.460  1.00  0.00           H
ATOM    289  CE2 TRP A  31      43.840  70.070  58.260  1.00  0.00           C
ATOM    290  CE3 TRP A  31      42.240  68.550  57.460  1.00  0.00           C
ATOM    291  HE3 TRP A  31      41.870  67.970  56.610  1.00  0.00           H
ATOM    292  CZ2 TRP A  31      42.850  70.670  59.030  1.00  0.00           C
ATOM    293  HZ2 TRP A  31      43.040  71.550  59.640  1.00  0.00           H
ATOM    294  CZ3 TRP A  31      41.330  69.140  58.290  1.00  0.00           C
ATOM    295  HZ3 TRP A  31      40.450  68.510  58.430  1.00  0.00           H
ATOM    296  CH2 TRP A  31      41.560  70.190  59.100  1.00  0.00           C
ATOM    297  HH2 TRP A  31      40.850  70.600  59.810  1.00  0.00           H
ATOM    298  C   TRP A  31      46.720  66.100  57.460  1.00  0.00           C
ATOM    299  O   TRP A  31      46.090  65.500  58.330  1.00  0.00           O
ATOM    300  N   LEU A  32      48.010  66.390  57.550  1.00  0.00           N
ATOM    301  H   LEU A  32      48.360  66.980  56.830  1.00  0.00           H
ATOM    302  CA  LEU A  32      48.940  65.950  58.600  1.00  0.00           C
ATOM    303  CB  LEU A  32      50.230  65.300  57.940  1.00  0.00           C
ATOM    304  CG  LEU A  32      51.190  64.480  58.850  1.00  0.00           C
ATOM    305  CD1 LEU A  32      52.170  65.340  59.690  1.00  0.00           C
ATOM    306  CD2 LEU A  32      50.510  63.400  59.730  1.00  0.00           C
ATOM    307  C   LEU A  32      49.430  67.130  59.380  1.00  0.00           C
ATOM    308  O   LEU A  32      50.290  67.920  58.940  1.00  0.00           O
ATOM    309  N   ASP A  33      48.850  67.210  60.560  1.00  0.00           N
ATOM    310  H   ASP A  33      48.530  66.450  61.120  1.00  0.00           H
ATOM    311  CA  ASP A  33      49.100  68.350  61.450  1.00  0.00           C
ATOM    312  CB  ASP A  33      50.450  68.350  62.260  1.00  0.00           C
ATOM    313  CG  ASP A  33      50.400  67.410  63.510  1.00  0.00           C
ATOM    314  OD1 ASP A  33      49.470  66.640  63.770  1.00  0.00           O
ATOM    315  OD2 ASP A  33      51.390  67.570  64.240  1.00  0.00           O
ATOM    316  C   ASP A  33      48.850  69.750  60.790  1.00  0.00           C
ATOM    317  O   ASP A  33      47.680  69.910  60.370  1.00  0.00           O
ATOM    318  N   ASP A  34      49.810  70.660  60.530  1.00  0.00           N
ATOM    319  H   ASP A  34      50.710  70.490  60.940  1.00  0.00           H
ATOM    320  CA  ASP A  34      49.600  71.810  59.700  1.00  0.00           C
ATOM    321  CB  ASP A  34      50.230  73.100  60.440  1.00  0.00           C
ATOM    322  CG  ASP A  34      51.760  73.060  60.720  1.00  0.00           C
ATOM    323  OD1 ASP A  34      52.410  72.260  60.050  1.00  0.00           O
ATOM    324  OD2 ASP A  34      52.150  73.770  61.610  1.00  0.00           O
ATOM    325  C   ASP A  34      50.200  71.650  58.280  1.00  0.00           C
ATOM    326  O   ASP A  34      49.950  72.590  57.510  1.00  0.00           O
ATOM    327  N   VAL A  35      50.540  70.370  57.920  1.00  0.00           N
ATOM    328  H   VAL A  35      50.250  69.560  58.410  1.00  0.00           H
ATOM    329  CA  VAL A  35      51.200  70.030  56.580  1.00  0.00           C
ATOM    330  CB  VAL A  35      52.530  69.230  56.740  1.00  0.00           C
ATOM    331  CG1 VAL A  35      53.490  69.490  55.570  1.00  0.00           C
ATOM    332  CG2 VAL A  35      53.230  69.450  58.090  1.00  0.00           C
ATOM    333  C   VAL A  35      50.210  69.240  55.740  1.00  0.00           C
ATOM    334  O   VAL A  35      49.560  68.410  56.310  1.00  0.00           O
ATOM    335  N   VAL A  36      50.140  69.490  54.480  1.00  0.00           N
ATOM    336  H   VAL A  36      50.680  70.230  54.070  1.00  0.00           H
ATOM    337  CA  VAL A  36      49.280  68.790  53.500  1.00  0.00           C
ATOM    338  CB  VAL A  36      48.260  69.800  53.040  1.00  0.00           C
ATOM    339  CG1 VAL A  36      47.580  69.430  51.690  1.00  0.00           C
ATOM    340  CG2 VAL A  36      47.100  69.920  53.860  1.00  0.00           C
ATOM    341  C   VAL A  36      50.000  68.000  52.360  1.00  0.00           C
ATOM    342  O   VAL A  36      50.700  68.560  51.560  1.00  0.00           O
ATOM    343  N   TYR A  37      50.010  66.640  52.490  1.00  0.00           N
ATOM    344  H   TYR A  37      49.410  66.210  53.170  1.00  0.00           H
ATOM    345  CA  TYR A  37      50.780  65.790  51.570  1.00  0.00           C
ATOM    346  CB  TYR A  37      51.330  64.500  52.270  1.00  0.00           C
ATOM    347  CG  TYR A  37      52.140  64.560  53.580  1.00  0.00           C
ATOM    348  CD1 TYR A  37      52.750  65.770  54.060  1.00  0.00           C
ATOM    349  HD1 TYR A  37      52.580  66.720  53.550  1.00  0.00           H
ATOM    350  CD2 TYR A  37      52.360  63.370  54.290  1.00  0.00           C
ATOM    351  HD2 TYR A  37      52.130  62.420  53.790  1.00  0.00           H
ATOM    352  CE1 TYR A  37      53.610  65.700  55.200  1.00  0.00           C
ATOM    353  HE1 TYR A  37      54.000  66.540  55.770  1.00  0.00           H
ATOM    354  CE2 TYR A  37      53.100  63.350  55.420  1.00  0.00           C
ATOM    355  HE2 TYR A  37      53.400  62.360  55.750  1.00  0.00           H
ATOM    356  CZ  TYR A  37      53.790  64.500  55.880  1.00  0.00           C
ATOM    357  OH  TYR A  37      54.810  64.260  56.780  1.00  0.00           O
ATOM    358  HH  TYR A  37      55.330  65.120  56.790  1.00  0.00           H
ATOM    359  C   TYR A  37      49.790  65.500  50.400  1.00  0.00           C
ATOM    360  O   TYR A  37      48.930  64.610  50.480  1.00  0.00           O
ATOM    361  N   CYS A  38      50.210  65.940  49.240  1.00  0.00           N
ATOM    362  H   CYS A  38      50.980  66.560  49.120  1.00  0.00           H
ATOM    363  CA  CYS A  38      49.380  65.740  48.020  1.00  0.00           C
ATOM    364  CB  CYS A  38      48.460  66.880  47.720  1.00  0.00           C
ATOM    365  SG  CYS A  38      49.170  68.510  47.560  1.00  0.00           S
ATOM    366  HG  CYS A  38      50.150  68.300  48.430  1.00  0.00           H
ATOM    367  C   CYS A  38      50.240  65.510  46.780  1.00  0.00           C
ATOM    368  O   CYS A  38      51.330  65.980  46.710  1.00  0.00           O
ATOM    369  N   PRO A  39      49.810  64.680  45.830  1.00  0.00           N
ATOM    370  CA  PRO A  39      50.550  64.400  44.600  1.00  0.00           C
ATOM    371  CB  PRO A  39      49.500  63.670  43.780  1.00  0.00           C
ATOM    372  CG  PRO A  39      48.640  63.020  44.770  1.00  0.00           C
ATOM    373  CD  PRO A  39      48.490  64.150  45.710  1.00  0.00           C
ATOM    374  C   PRO A  39      50.740  65.700  43.800  1.00  0.00           C
ATOM    375  O   PRO A  39      49.850  66.520  43.570  1.00  0.00           O
ATOM    376  N   ARG A  40      51.980  65.880  43.400  1.00  0.00           N
ATOM    377  H   ARG A  40      52.700  65.290  43.770  1.00  0.00           H
ATOM    378  CA  ARG A  40      52.380  67.080  42.640  1.00  0.00           C
ATOM    379  CB  ARG A  40      53.890  67.290  42.650  1.00  0.00           C
ATOM    380  CG  ARG A  40      54.470  66.540  41.460  1.00  0.00           C
ATOM    381  CD  ARG A  40      55.980  66.740  41.330  1.00  0.00           C
ATOM    382  NE  ARG A  40      56.500  65.670  40.460  1.00  0.00           N
ATOM    383  HE  ARG A  40      55.750  65.200  39.990  1.00  0.00           H
ATOM    384  CZ  ARG A  40      57.750  65.420  40.140  1.00  0.00           C
ATOM    385  NH1 ARG A  40      58.800  66.300  40.330  1.00  0.00           N
ATOM    386 1HH1 ARG A  40      58.600  67.180  40.770  1.00  0.00           H
ATOM    387 2HH1 ARG A  40      59.680  65.980  40.000  1.00  0.00           H
ATOM    388  NH2 ARG A  40      58.050  64.400  39.300  1.00  0.00           N
ATOM    389 1HH2 ARG A  40      57.280  63.790  39.090  1.00  0.00           H
ATOM    390 2HH2 ARG A  40      58.900  64.310  38.790  1.00  0.00           H
ATOM    391  C   ARG A  40      51.660  67.510  41.330  1.00  0.00           C
ATOM    392  O   ARG A  40      51.440  68.700  41.230  1.00  0.00           O
ATOM    393  N   HIS A  41      51.220  66.570  40.500  1.00  0.00           N
ATOM    394  H   HIS A  41      51.590  65.640  40.530  1.00  0.00           H
ATOM    395  CA  HIS A  41      50.350  66.870  39.340  1.00  0.00           C
ATOM    396  CB  HIS A  41      50.290  65.870  38.210  1.00  0.00           C
ATOM    397  CG  HIS A  41      49.560  64.640  38.730  1.00  0.00           C
ATOM    398  ND1 HIS A  41      48.300  64.510  38.970  1.00  0.00           N
ATOM    399  CD2 HIS A  41      50.130  63.460  38.810  1.00  0.00           C
ATOM    400  HD2 HIS A  41      51.170  63.150  38.920  1.00  0.00           H
ATOM    401  CE1 HIS A  41      48.060  63.200  39.050  1.00  0.00           C
ATOM    402  HE1 HIS A  41      47.070  62.790  39.270  1.00  0.00           H
ATOM    403  NE2 HIS A  41      49.180  62.530  38.900  1.00  0.00           N
ATOM    404  HE2 HIS A  41      49.290  61.560  39.110  1.00  0.00           H
ATOM    405  C   HIS A  41      48.960  67.580  39.410  1.00  0.00           C
ATOM    406  O   HIS A  41      48.540  68.130  38.370  1.00  0.00           O
ATOM    407  N   VAL A  42      48.760  68.080  40.610  1.00  0.00           N
ATOM    408  H   VAL A  42      48.970  67.530  41.410  1.00  0.00           H
ATOM    409  CA  VAL A  42      47.700  69.090  40.920  1.00  0.00           C
ATOM    410  CB  VAL A  42      47.670  69.300  42.430  1.00  0.00           C
ATOM    411  CG1 VAL A  42      49.010  69.820  43.010  1.00  0.00           C
ATOM    412  CG2 VAL A  42      46.500  70.120  42.910  1.00  0.00           C
ATOM    413  C   VAL A  42      47.930  70.350  40.100  1.00  0.00           C
ATOM    414  O   VAL A  42      47.000  71.080  39.860  1.00  0.00           O
ATOM    415  N   ILE A  43      49.220  70.700  40.040  1.00  0.00           N
ATOM    416  H   ILE A  43      49.920  70.110  40.440  1.00  0.00           H
ATOM    417  CA  ILE A  43      49.690  71.960  39.370  1.00  0.00           C
ATOM    418  CB  ILE A  43      51.150  72.130  39.750  1.00  0.00           C
ATOM    419  CG1 ILE A  43      52.040  70.980  39.100  1.00  0.00           C
ATOM    420  CG2 ILE A  43      51.300  72.200  41.230  1.00  0.00           C
ATOM    421  CD  ILE A  43      53.570  70.900  39.450  1.00  0.00           C
ATOM    422  C   ILE A  43      49.400  72.100  37.910  1.00  0.00           C
ATOM    423  O   ILE A  43      49.550  73.220  37.390  1.00  0.00           O
ATOM    424  N   CYS A  44      49.070  71.020  37.230  1.00  0.00           N
ATOM    425  H   CYS A  44      48.900  70.150  37.700  1.00  0.00           H
ATOM    426  CA  CYS A  44      48.820  70.890  35.790  1.00  0.00           C
ATOM    427  CB  CYS A  44      49.720  69.840  35.220  1.00  0.00           C
ATOM    428  SG  CYS A  44      51.430  70.450  34.910  1.00  0.00           S
ATOM    429  HG  CYS A  44      51.840  69.400  34.200  1.00  0.00           H
ATOM    430  C   CYS A  44      47.350  70.580  35.510  1.00  0.00           C
ATOM    431  O   CYS A  44      46.770  69.900  36.330  1.00  0.00           O
ATOM    432  N   THR A  45      46.920  70.930  34.270  1.00  0.00           N
ATOM    433  H   THR A  45      47.470  71.460  33.630  1.00  0.00           H
ATOM    434  CA  THR A  45      45.550  70.550  33.860  1.00  0.00           C
ATOM    435  CB  THR A  45      44.630  71.760  34.070  1.00  0.00           C
ATOM    436  OG1 THR A  45      43.270  71.370  33.860  1.00  0.00           O
ATOM    437  HG1 THR A  45      43.020  70.630  34.490  1.00  0.00           H
ATOM    438  CG2 THR A  45      44.950  72.990  33.270  1.00  0.00           C
ATOM    439  C   THR A  45      45.340  69.960  32.440  1.00  0.00           C
ATOM    440  O   THR A  45      45.920  70.430  31.490  1.00  0.00           O
ATOM    441  N   SER A  46      44.830  68.720  32.360  1.00  0.00           N
ATOM    442  H   SER A  46      44.840  68.160  33.190  1.00  0.00           H
ATOM    443  CA  SER A  46      44.600  68.020  31.080  1.00  0.00           C
ATOM    444  CB  SER A  46      43.410  68.560  30.280  1.00  0.00           C
ATOM    445  OG  SER A  46      43.380  67.970  28.960  1.00  0.00           O
ATOM    446  HG  SER A  46      42.700  68.470  28.430  1.00  0.00           H
ATOM    447  C   SER A  46      45.850  67.820  30.120  1.00  0.00           C
ATOM    448  O   SER A  46      46.750  67.040  30.500  1.00  0.00           O
ATOM    449  N   GLU A  47      46.070  68.670  29.120  1.00  0.00           N
ATOM    450  H   GLU A  47      45.430  69.420  28.970  1.00  0.00           H
ATOM    451  CA  GLU A  47      47.250  68.590  28.200  1.00  0.00           C
ATOM    452  CB  GLU A  47      47.080  69.280  26.820  1.00  0.00           C
ATOM    453  CG  GLU A  47      46.060  68.480  26.030  1.00  0.00           C
ATOM    454  CD  GLU A  47      45.950  68.950  24.580  1.00  0.00           C
ATOM    455  OE1 GLU A  47      46.850  69.690  24.140  1.00  0.00           O
ATOM    456  OE2 GLU A  47      44.890  68.740  23.920  1.00  0.00           O
ATOM    457  C   GLU A  47      48.640  68.930  28.820  1.00  0.00           C
ATOM    458  O   GLU A  47      49.520  68.160  28.490  1.00  0.00           O
ATOM    459  N   ASP A  48      48.660  69.670  29.900  1.00  0.00           N
ATOM    460  H   ASP A  48      47.890  70.180  30.270  1.00  0.00           H
ATOM    461  CA  ASP A  48      49.860  69.900  30.690  1.00  0.00           C
ATOM    462  CB  ASP A  48      49.410  70.780  31.800  1.00  0.00           C
ATOM    463  CG  ASP A  48      48.860  72.120  31.460  1.00  0.00           C
ATOM    464  OD1 ASP A  48      49.150  72.650  30.330  1.00  0.00           O
ATOM    465  OD2 ASP A  48      48.210  72.670  32.340  1.00  0.00           O
ATOM    466  C   ASP A  48      50.490  68.690  31.370  1.00  0.00           C
ATOM    467  O   ASP A  48      51.430  68.940  32.140  1.00  0.00           O
ATOM    468  N   MET A  49      49.820  67.530  31.310  1.00  0.00           N
ATOM    469  H   MET A  49      48.830  67.500  31.190  1.00  0.00           H
ATOM    470  CA  MET A  49      50.370  66.260  31.870  1.00  0.00           C
ATOM    471  CB  MET A  49      49.150  65.370  32.220  1.00  0.00           C
ATOM    472  CG  MET A  49      48.140  66.070  33.110  1.00  0.00           C
ATOM    473  SD  MET A  49      48.480  66.160  34.940  1.00  0.00           S
ATOM    474  CE  MET A  49      48.630  64.460  35.360  1.00  0.00           C
ATOM    475  C   MET A  49      51.290  65.580  30.890  1.00  0.00           C
ATOM    476  O   MET A  49      51.880  64.540  31.270  1.00  0.00           O
ATOM    477  N   LEU A  50      51.270  65.870  29.600  1.00  0.00           N
ATOM    478  H   LEU A  50      50.550  66.460  29.230  1.00  0.00           H
ATOM    479  CA  LEU A  50      52.160  65.380  28.560  1.00  0.00           C
ATOM    480  CB  LEU A  50      51.640  65.900  27.170  1.00  0.00           C
ATOM    481  CG  LEU A  50      50.440  65.150  26.540  1.00  0.00           C
ATOM    482  CD1 LEU A  50      49.700  66.140  25.760  1.00  0.00           C
ATOM    483  CD2 LEU A  50      50.950  64.030  25.690  1.00  0.00           C
ATOM    484  C   LEU A  50      53.510  65.970  28.850  1.00  0.00           C
ATOM    485  O   LEU A  50      53.730  67.190  28.610  1.00  0.00           O
ATOM    486  N   ASN A  51      54.370  65.090  29.380  1.00  0.00           N
ATOM    487  H   ASN A  51      54.120  64.290  29.920  1.00  0.00           H
ATOM    488  CA  ASN A  51      55.740  65.380  29.860  1.00  0.00           C
ATOM    489  CB  ASN A  51      56.720  64.760  28.940  1.00  0.00           C
ATOM    490  CG  ASN A  51      56.870  63.320  29.250  1.00  0.00           C
ATOM    491  OD1 ASN A  51      56.730  62.870  30.410  1.00  0.00           O
ATOM    492  ND2 ASN A  51      57.060  62.490  28.330  1.00  0.00           N
ATOM    493 1HD2 ASN A  51      57.160  62.690  27.360  1.00  0.00           H
ATOM    494 2HD2 ASN A  51      56.680  61.580  28.530  1.00  0.00           H
ATOM    495  C   ASN A  51      56.120  66.800  30.180  1.00  0.00           C
ATOM    496  O   ASN A  51      57.030  67.420  29.530  1.00  0.00           O
ATOM    497  N   PRO A  52      55.780  67.300  31.420  1.00  0.00           N
ATOM    498  CA  PRO A  52      56.200  68.680  31.910  1.00  0.00           C
ATOM    499  CB  PRO A  52      54.910  69.240  32.520  1.00  0.00           C
ATOM    500  CG  PRO A  52      54.180  68.010  33.080  1.00  0.00           C
ATOM    501  CD  PRO A  52      54.470  66.930  32.080  1.00  0.00           C
ATOM    502  C   PRO A  52      57.220  68.520  33.000  1.00  0.00           C
ATOM    503  O   PRO A  52      57.310  67.510  33.690  1.00  0.00           O
ATOM    504  N   ASN A  53      57.920  69.580  33.190  1.00  0.00           N
ATOM    505  H   ASN A  53      57.740  70.400  32.650  1.00  0.00           H
ATOM    506  CA  ASN A  53      58.960  69.600  34.230  1.00  0.00           C
ATOM    507  CB  ASN A  53      60.160  70.500  33.880  1.00  0.00           C
ATOM    508  CG  ASN A  53      61.010  70.090  32.700  1.00  0.00           C
ATOM    509  OD1 ASN A  53      61.130  68.900  32.430  1.00  0.00           O
ATOM    510  ND2 ASN A  53      61.790  71.040  32.180  1.00  0.00           N
ATOM    511 1HD2 ASN A  53      61.880  71.950  32.590  1.00  0.00           H
ATOM    512 2HD2 ASN A  53      62.240  70.830  31.320  1.00  0.00           H
ATOM    513  C   ASN A  53      58.410  70.090  35.540  1.00  0.00           C
ATOM    514  O   ASN A  53      58.200  71.270  35.720  1.00  0.00           O
ATOM    515  N   TYR A  54      57.760  69.140  36.300  1.00  0.00           N
ATOM    516  H   TYR A  54      57.800  68.170  36.060  1.00  0.00           H
ATOM    517  CA  TYR A  54      56.970  69.490  37.500  1.00  0.00           C
ATOM    518  CB  TYR A  54      56.320  68.250  38.120  1.00  0.00           C
ATOM    519  CG  TYR A  54      55.210  67.430  37.420  1.00  0.00           C
ATOM    520  CD1 TYR A  54      54.140  68.110  36.940  1.00  0.00           C
ATOM    521  HD1 TYR A  54      53.920  69.180  37.050  1.00  0.00           H
ATOM    522  CD2 TYR A  54      55.310  66.040  37.380  1.00  0.00           C
ATOM    523  HD2 TYR A  54      56.320  65.620  37.410  1.00  0.00           H
ATOM    524  CE1 TYR A  54      53.140  67.330  36.360  1.00  0.00           C
ATOM    525  HE1 TYR A  54      52.260  67.860  36.000  1.00  0.00           H
ATOM    526  CE2 TYR A  54      54.270  65.320  36.890  1.00  0.00           C
ATOM    527  HE2 TYR A  54      54.280  64.240  36.990  1.00  0.00           H
ATOM    528  CZ  TYR A  54      53.170  65.960  36.350  1.00  0.00           C
ATOM    529  OH  TYR A  54      52.450  65.380  35.400  1.00  0.00           O
ATOM    530  HH  TYR A  54      52.470  64.390  35.540  1.00  0.00           H
ATOM    531  C   TYR A  54      57.560  70.450  38.520  1.00  0.00           C
ATOM    532  O   TYR A  54      57.040  71.400  39.070  1.00  0.00           O
ATOM    533  N   GLU A  55      58.930  70.420  38.550  1.00  0.00           N
ATOM    534  H   GLU A  55      59.460  69.640  38.220  1.00  0.00           H
ATOM    535  CA  GLU A  55      59.890  71.320  39.270  1.00  0.00           C
ATOM    536  CB  GLU A  55      61.340  70.890  38.980  1.00  0.00           C
ATOM    537  CG  GLU A  55      61.710  69.470  39.270  1.00  0.00           C
ATOM    538  CD  GLU A  55      61.460  68.550  38.050  1.00  0.00           C
ATOM    539  OE1 GLU A  55      60.690  68.800  37.140  1.00  0.00           O
ATOM    540  OE2 GLU A  55      62.150  67.500  37.910  1.00  0.00           O
ATOM    541  C   GLU A  55      59.870  72.760  38.740  1.00  0.00           C
ATOM    542  O   GLU A  55      59.270  73.610  39.380  1.00  0.00           O
ATOM    543  N   ASP A  56      60.100  72.840  37.420  1.00  0.00           N
ATOM    544  H   ASP A  56      60.630  72.110  36.980  1.00  0.00           H
ATOM    545  CA  ASP A  56      59.930  74.120  36.690  1.00  0.00           C
ATOM    546  CB  ASP A  56      60.300  73.910  35.170  1.00  0.00           C
ATOM    547  CG  ASP A  56      61.790  73.640  34.840  1.00  0.00           C
ATOM    548  OD1 ASP A  56      62.520  73.990  35.760  1.00  0.00           O
ATOM    549  OD2 ASP A  56      62.160  73.430  33.700  1.00  0.00           O
ATOM    550  C   ASP A  56      58.500  74.730  36.750  1.00  0.00           C
ATOM    551  O   ASP A  56      58.480  75.990  36.740  1.00  0.00           O
ATOM    552  N   LEU A  57      57.460  73.890  36.760  1.00  0.00           N
ATOM    553  H   LEU A  57      57.550  72.920  36.540  1.00  0.00           H
ATOM    554  CA  LEU A  57      56.110  74.450  36.940  1.00  0.00           C
ATOM    555  CB  LEU A  57      55.120  73.340  36.600  1.00  0.00           C
ATOM    556  CG  LEU A  57      55.110  73.100  35.110  1.00  0.00           C
ATOM    557  CD1 LEU A  57      54.430  71.730  34.850  1.00  0.00           C
ATOM    558  CD2 LEU A  57      54.270  74.100  34.330  1.00  0.00           C
ATOM    559  C   LEU A  57      55.860  74.980  38.390  1.00  0.00           C
ATOM    560  O   LEU A  57      55.220  76.000  38.650  1.00  0.00           O
ATOM    561  N   LEU A  58      56.270  74.170  39.400  1.00  0.00           N
ATOM    562  H   LEU A  58      56.640  73.270  39.190  1.00  0.00           H
ATOM    563  CA  LEU A  58      56.010  74.500  40.830  1.00  0.00           C
ATOM    564  CB  LEU A  58      56.590  73.510  41.880  1.00  0.00           C
ATOM    565  CG  LEU A  58      56.180  73.760  43.340  1.00  0.00           C
ATOM    566  CD1 LEU A  58      54.660  73.680  43.550  1.00  0.00           C
ATOM    567  CD2 LEU A  58      56.800  72.760  44.270  1.00  0.00           C
ATOM    568  C   LEU A  58      56.750  75.840  41.150  1.00  0.00           C
ATOM    569  O   LEU A  58      56.180  76.640  41.940  1.00  0.00           O
ATOM    570  N   ILE A  59      58.070  75.880  40.860  1.00  0.00           N
ATOM    571  H   ILE A  59      58.510  75.160  40.330  1.00  0.00           H
ATOM    572  CA  ILE A  59      58.830  77.160  41.030  1.00  0.00           C
ATOM    573  CB  ILE A  59      60.220  76.990  40.360  1.00  0.00           C
ATOM    574  CG1 ILE A  59      61.060  76.180  41.390  1.00  0.00           C
ATOM    575  CG2 ILE A  59      60.970  78.310  39.850  1.00  0.00           C
ATOM    576  CD  ILE A  59      62.510  75.920  40.810  1.00  0.00           C
ATOM    577  C   ILE A  59      58.040  78.450  40.610  1.00  0.00           C
ATOM    578  O   ILE A  59      58.160  79.490  41.290  1.00  0.00           O
ATOM    579  N   ARG A  60      57.170  78.320  39.640  1.00  0.00           N
ATOM    580  H   ARG A  60      57.130  77.490  39.080  1.00  0.00           H
ATOM    581  CA  ARG A  60      56.300  79.460  39.160  1.00  0.00           C
ATOM    582  CB  ARG A  60      56.320  79.420  37.670  1.00  0.00           C
ATOM    583  CG  ARG A  60      57.750  79.330  37.100  1.00  0.00           C
ATOM    584  CD  ARG A  60      57.920  79.240  35.570  1.00  0.00           C
ATOM    585  NE  ARG A  60      57.320  77.960  35.150  1.00  0.00           N
ATOM    586  HE  ARG A  60      56.810  77.490  35.860  1.00  0.00           H
ATOM    587  CZ  ARG A  60      57.230  77.420  33.920  1.00  0.00           C
ATOM    588  NH1 ARG A  60      57.690  78.070  32.860  1.00  0.00           N
ATOM    589 1HH1 ARG A  60      58.090  78.960  33.060  1.00  0.00           H
ATOM    590 2HH1 ARG A  60      57.410  77.890  31.910  1.00  0.00           H
ATOM    591  NH2 ARG A  60      57.020  76.110  33.850  1.00  0.00           N
ATOM    592 1HH2 ARG A  60      56.810  75.640  34.700  1.00  0.00           H
ATOM    593 2HH2 ARG A  60      56.990  75.570  33.010  1.00  0.00           H
ATOM    594  C   ARG A  60      54.850  79.390  39.700  1.00  0.00           C
ATOM    595  O   ARG A  60      53.890  79.970  39.170  1.00  0.00           O
ATOM    596  N   LYS A  61      54.680  78.640  40.800  1.00  0.00           N
ATOM    597  H   LYS A  61      55.350  77.930  41.000  1.00  0.00           H
ATOM    598  CA  LYS A  61      53.410  78.650  41.590  1.00  0.00           C
ATOM    599  CB  LYS A  61      52.840  77.250  41.990  1.00  0.00           C
ATOM    600  CG  LYS A  61      52.450  76.340  40.800  1.00  0.00           C
ATOM    601  CD  LYS A  61      51.070  76.720  40.260  1.00  0.00           C
ATOM    602  CE  LYS A  61      50.690  75.940  39.040  1.00  0.00           C
ATOM    603  NZ  LYS A  61      49.600  76.480  38.200  1.00  0.00           N
ATOM    604  HZ1 LYS A  61      49.380  75.900  37.420  1.00  0.00           H
ATOM    605  HZ2 LYS A  61      48.780  76.630  38.760  1.00  0.00           H
ATOM    606  HZ3 LYS A  61      49.700  77.390  37.810  1.00  0.00           H
ATOM    607  C   LYS A  61      53.450  79.490  42.860  1.00  0.00           C
ATOM    608  O   LYS A  61      54.500  79.630  43.430  1.00  0.00           O
ATOM    609  N   SER A  62      52.270  79.920  43.250  1.00  0.00           N
ATOM    610  H   SER A  62      51.440  79.850  42.690  1.00  0.00           H
ATOM    611  CA  SER A  62      52.090  80.720  44.450  1.00  0.00           C
ATOM    612  CB  SER A  62      51.550  82.090  43.960  1.00  0.00           C
ATOM    613  OG  SER A  62      51.220  82.960  45.060  1.00  0.00           O
ATOM    614  HG  SER A  62      50.310  83.360  44.960  1.00  0.00           H
ATOM    615  C   SER A  62      51.090  80.080  45.380  1.00  0.00           C
ATOM    616  O   SER A  62      50.150  79.540  44.860  1.00  0.00           O
ATOM    617  N   ASN A  63      51.040  80.580  46.640  1.00  0.00           N
ATOM    618  H   ASN A  63      51.650  81.360  46.780  1.00  0.00           H
ATOM    619  CA  ASN A  63      50.170  79.990  47.640  1.00  0.00           C
ATOM    620  CB  ASN A  63      50.550  80.730  48.950  1.00  0.00           C
ATOM    621  CG  ASN A  63      51.970  80.620  49.500  1.00  0.00           C
ATOM    622  OD1 ASN A  63      52.730  79.630  49.330  1.00  0.00           O
ATOM    623  ND2 ASN A  63      52.210  81.620  50.340  1.00  0.00           N
ATOM    624 1HD2 ASN A  63      51.570  82.390  50.360  1.00  0.00           H
ATOM    625 2HD2 ASN A  63      52.950  81.480  51.000  1.00  0.00           H
ATOM    626  C   ASN A  63      48.700  80.080  47.350  1.00  0.00           C
ATOM    627  O   ASN A  63      48.000  79.040  47.240  1.00  0.00           O
ATOM    628  N   HIS A  64      48.340  81.180  46.650  1.00  0.00           N
ATOM    629  H   HIS A  64      48.930  81.980  46.530  1.00  0.00           H
ATOM    630  CA  HIS A  64      46.940  81.480  46.210  1.00  0.00           C
ATOM    631  CB  HIS A  64      46.790  83.020  45.970  1.00  0.00           C
ATOM    632  CG  HIS A  64      47.620  83.600  44.830  1.00  0.00           C
ATOM    633  ND1 HIS A  64      48.920  83.870  44.850  1.00  0.00           N
ATOM    634  CD2 HIS A  64      47.140  84.200  43.760  1.00  0.00           C
ATOM    635  HD2 HIS A  64      46.070  84.210  43.540  1.00  0.00           H
ATOM    636  CE1 HIS A  64      49.180  84.710  43.850  1.00  0.00           C
ATOM    637  HE1 HIS A  64      50.160  85.080  43.570  1.00  0.00           H
ATOM    638  NE2 HIS A  64      48.090  84.880  43.150  1.00  0.00           N
ATOM    639  HE2 HIS A  64      48.000  85.510  42.380  1.00  0.00           H
ATOM    640  C   HIS A  64      46.450  80.720  45.010  1.00  0.00           C
ATOM    641  O   HIS A  64      45.340  80.890  44.530  1.00  0.00           O
ATOM    642  N   ASN A  65      47.270  79.840  44.540  1.00  0.00           N
ATOM    643  H   ASN A  65      48.260  79.860  44.720  1.00  0.00           H
ATOM    644  CA  ASN A  65      46.780  78.980  43.430  1.00  0.00           C
ATOM    645  CB  ASN A  65      47.910  78.540  42.540  1.00  0.00           C
ATOM    646  CG  ASN A  65      48.640  79.750  41.850  1.00  0.00           C
ATOM    647  OD1 ASN A  65      49.870  79.760  41.880  1.00  0.00           O
ATOM    648  ND2 ASN A  65      47.880  80.650  41.240  1.00  0.00           N
ATOM    649 1HD2 ASN A  65      46.880  80.580  41.290  1.00  0.00           H
ATOM    650 2HD2 ASN A  65      48.330  81.190  40.530  1.00  0.00           H
ATOM    651  C   ASN A  65      46.150  77.730  44.070  1.00  0.00           C
ATOM    652  O   ASN A  65      45.210  77.180  43.460  1.00  0.00           O
ATOM    653  N   PHE A  66      46.400  77.410  45.350  1.00  0.00           N
ATOM    654  H   PHE A  66      46.700  78.140  45.970  1.00  0.00           H
ATOM    655  CA  PHE A  66      45.940  76.190  45.940  1.00  0.00           C
ATOM    656  CB  PHE A  66      47.240  75.580  46.490  1.00  0.00           C
ATOM    657  CG  PHE A  66      48.380  75.230  45.480  1.00  0.00           C
ATOM    658  CD1 PHE A  66      48.380  74.010  44.820  1.00  0.00           C
ATOM    659  HD1 PHE A  66      47.600  73.260  44.970  1.00  0.00           H
ATOM    660  CD2 PHE A  66      49.430  76.100  45.320  1.00  0.00           C
ATOM    661  HD2 PHE A  66      49.590  76.970  45.960  1.00  0.00           H
ATOM    662  CE1 PHE A  66      49.390  73.650  44.010  1.00  0.00           C
ATOM    663  HE1 PHE A  66      49.390  72.660  43.550  1.00  0.00           H
ATOM    664  CE2 PHE A  66      50.520  75.720  44.550  1.00  0.00           C
ATOM    665  HE2 PHE A  66      51.350  76.330  44.210  1.00  0.00           H
ATOM    666  CZ  PHE A  66      50.480  74.530  43.880  1.00  0.00           C
ATOM    667  HZ  PHE A  66      51.400  74.220  43.370  1.00  0.00           H
ATOM    668  C   PHE A  66      44.910  76.400  47.080  1.00  0.00           C
ATOM    669  O   PHE A  66      44.880  77.370  47.850  1.00  0.00           O
ATOM    670  N   LEU A  67      44.070  75.430  47.140  1.00  0.00           N
ATOM    671  H   LEU A  67      43.940  74.780  46.390  1.00  0.00           H
ATOM    672  CA  LEU A  67      43.010  75.340  48.110  1.00  0.00           C
ATOM    673  CB  LEU A  67      41.780  75.850  47.410  1.00  0.00           C
ATOM    674  CG  LEU A  67      40.570  76.120  48.290  1.00  0.00           C
ATOM    675  CD1 LEU A  67      40.820  77.160  49.360  1.00  0.00           C
ATOM    676  CD2 LEU A  67      39.260  76.440  47.600  1.00  0.00           C
ATOM    677  C   LEU A  67      42.740  73.870  48.560  1.00  0.00           C
ATOM    678  O   LEU A  67      42.750  72.970  47.690  1.00  0.00           O
ATOM    679  N   VAL A  68      42.520  73.730  49.860  1.00  0.00           N
ATOM    680  H   VAL A  68      42.490  74.470  50.530  1.00  0.00           H
ATOM    681  CA  VAL A  68      42.270  72.390  50.420  1.00  0.00           C
ATOM    682  CB  VAL A  68      43.370  72.050  51.460  1.00  0.00           C
ATOM    683  CG1 VAL A  68      43.220  70.630  51.980  1.00  0.00           C
ATOM    684  CG2 VAL A  68      44.740  72.060  50.800  1.00  0.00           C
ATOM    685  C   VAL A  68      40.850  72.430  51.050  1.00  0.00           C
ATOM    686  O   VAL A  68      40.380  73.450  51.510  1.00  0.00           O
ATOM    687  N   GLN A  69      40.220  71.210  51.010  1.00  0.00           N
ATOM    688  H   GLN A  69      40.430  70.570  50.270  1.00  0.00           H
ATOM    689  CA  GLN A  69      38.920  71.020  51.690  1.00  0.00           C
ATOM    690  CB  GLN A  69      37.810  71.280  50.650  1.00  0.00           C
ATOM    691  CG  GLN A  69      36.510  71.610  51.370  1.00  0.00           C
ATOM    692  CD  GLN A  69      35.500  72.230  50.410  1.00  0.00           C
ATOM    693  OE1 GLN A  69      35.880  72.940  49.460  1.00  0.00           O
ATOM    694  NE2 GLN A  69      34.300  71.860  50.640  1.00  0.00           N
ATOM    695 1HE2 GLN A  69      34.050  71.110  51.250  1.00  0.00           H
ATOM    696 2HE2 GLN A  69      33.530  72.420  50.310  1.00  0.00           H
ATOM    697  C   GLN A  69      38.780  69.690  52.430  1.00  0.00           C
ATOM    698  O   GLN A  69      38.860  68.600  51.840  1.00  0.00           O
ATOM    699  N   ALA A  70      38.400  69.780  53.690  1.00  0.00           N
ATOM    700  H   ALA A  70      38.170  70.610  54.200  1.00  0.00           H
ATOM    701  CA  ALA A  70      38.140  68.610  54.560  1.00  0.00           C
ATOM    702  CB  ALA A  70      38.750  68.990  55.920  1.00  0.00           C
ATOM    703  C   ALA A  70      36.650  68.310  54.690  1.00  0.00           C
ATOM    704  O   ALA A  70      36.060  68.470  55.790  1.00  0.00           O
ATOM    705  N   GLY A  71      36.100  67.640  53.720  1.00  0.00           N
ATOM    706  H   GLY A  71      36.750  67.150  53.140  1.00  0.00           H
ATOM    707  CA  GLY A  71      34.590  67.510  53.500  1.00  0.00           C
ATOM    708  C   GLY A  71      33.990  68.900  53.220  1.00  0.00           C
ATOM    709  O   GLY A  71      33.890  69.290  52.070  1.00  0.00           O
ATOM    710  N   ASN A  72      33.560  69.580  54.300  1.00  0.00           N
ATOM    711  H   ASN A  72      33.610  69.130  55.190  1.00  0.00           H
ATOM    712  CA  ASN A  72      32.900  70.910  54.200  1.00  0.00           C
ATOM    713  CB  ASN A  72      31.610  70.930  55.000  1.00  0.00           C
ATOM    714  CG  ASN A  72      30.500  70.210  54.250  1.00  0.00           C
ATOM    715  OD1 ASN A  72      29.910  70.720  53.310  1.00  0.00           O
ATOM    716  ND2 ASN A  72      29.860  69.270  54.940  1.00  0.00           N
ATOM    717 1HD2 ASN A  72      30.060  69.060  55.900  1.00  0.00           H
ATOM    718 2HD2 ASN A  72      29.170  68.690  54.500  1.00  0.00           H
ATOM    719  C   ASN A  72      33.870  72.020  54.630  1.00  0.00           C
ATOM    720  O   ASN A  72      33.740  73.130  54.140  1.00  0.00           O
ATOM    721  N   VAL A  73      34.520  71.740  55.770  1.00  0.00           N
ATOM    722  H   VAL A  73      34.380  70.890  56.270  1.00  0.00           H
ATOM    723  CA  VAL A  73      35.550  72.550  56.420  1.00  0.00           C
ATOM    724  CB  VAL A  73      36.070  71.880  57.720  1.00  0.00           C
ATOM    725  CG1 VAL A  73      37.230  72.620  58.390  1.00  0.00           C
ATOM    726  CG2 VAL A  73      34.880  71.730  58.710  1.00  0.00           C
ATOM    727  C   VAL A  73      36.540  72.870  55.310  1.00  0.00           C
ATOM    728  O   VAL A  73      37.210  71.950  54.850  1.00  0.00           O
ATOM    729  N   GLN A  74      36.560  74.120  54.840  1.00  0.00           N
ATOM    730  H   GLN A  74      36.230  74.850  55.440  1.00  0.00           H
ATOM    731  CA  GLN A  74      37.410  74.560  53.690  1.00  0.00           C
ATOM    732  CB  GLN A  74      36.570  75.440  52.710  1.00  0.00           C
ATOM    733  CG  GLN A  74      37.430  75.630  51.460  1.00  0.00           C
ATOM    734  CD  GLN A  74      36.530  76.540  50.520  1.00  0.00           C
ATOM    735  OE1 GLN A  74      36.500  77.730  50.530  1.00  0.00           O
ATOM    736  NE2 GLN A  74      35.880  75.790  49.590  1.00  0.00           N
ATOM    737 1HE2 GLN A  74      36.070  74.810  49.510  1.00  0.00           H
ATOM    738 2HE2 GLN A  74      35.110  76.070  49.030  1.00  0.00           H
ATOM    739  C   GLN A  74      38.640  75.310  54.190  1.00  0.00           C
ATOM    740  O   GLN A  74      38.630  76.190  55.080  1.00  0.00           O
ATOM    741  N   LEU A  75      39.790  74.820  53.780  1.00  0.00           N
ATOM    742  H   LEU A  75      39.790  74.130  53.050  1.00  0.00           H
ATOM    743  CA  LEU A  75      41.180  75.070  54.300  1.00  0.00           C
ATOM    744  CB  LEU A  75      41.830  73.700  54.460  1.00  0.00           C
ATOM    745  CG  LEU A  75      41.180  72.840  55.520  1.00  0.00           C
ATOM    746  CD1 LEU A  75      41.800  71.450  55.470  1.00  0.00           C
ATOM    747  CD2 LEU A  75      41.360  73.640  56.910  1.00  0.00           C
ATOM    748  C   LEU A  75      41.980  76.000  53.310  1.00  0.00           C
ATOM    749  O   LEU A  75      42.370  75.620  52.190  1.00  0.00           O
ATOM    750  N   ARG A  76      42.640  76.990  53.930  1.00  0.00           N
ATOM    751  H   ARG A  76      42.580  77.010  54.930  1.00  0.00           H
ATOM    752  CA  ARG A  76      43.460  77.990  53.170  1.00  0.00           C
ATOM    753  CB  ARG A  76      43.210  79.340  53.870  1.00  0.00           C
ATOM    754  CG  ARG A  76      41.750  79.850  53.650  1.00  0.00           C
ATOM    755  CD  ARG A  76      41.490  81.210  54.170  1.00  0.00           C
ATOM    756  NE  ARG A  76      41.630  81.150  55.600  1.00  0.00           N
ATOM    757  HE  ARG A  76      41.130  80.360  55.970  1.00  0.00           H
ATOM    758  CZ  ARG A  76      42.310  81.930  56.460  1.00  0.00           C
ATOM    759  NH1 ARG A  76      42.850  83.050  55.900  1.00  0.00           N
ATOM    760 1HH1 ARG A  76      42.800  83.120  54.910  1.00  0.00           H
ATOM    761 2HH1 ARG A  76      43.260  83.740  56.490  1.00  0.00           H
ATOM    762  NH2 ARG A  76      42.130  81.860  57.790  1.00  0.00           N
ATOM    763 1HH2 ARG A  76      41.380  81.330  58.180  1.00  0.00           H
ATOM    764 2HH2 ARG A  76      42.840  82.150  58.420  1.00  0.00           H
ATOM    765  C   ARG A  76      44.910  77.550  53.210  1.00  0.00           C
ATOM    766  O   ARG A  76      45.350  76.940  54.150  1.00  0.00           O
ATOM    767  N   VAL A  77      45.590  77.870  52.140  1.00  0.00           N
ATOM    768  H   VAL A  77      45.110  78.340  51.390  1.00  0.00           H
ATOM    769  CA  VAL A  77      47.000  77.390  51.880  1.00  0.00           C
ATOM    770  CB  VAL A  77      47.270  76.590  50.530  1.00  0.00           C
ATOM    771  CG1 VAL A  77      48.690  76.050  50.530  1.00  0.00           C
ATOM    772  CG2 VAL A  77      46.190  75.540  50.280  1.00  0.00           C
ATOM    773  C   VAL A  77      47.920  78.590  52.020  1.00  0.00           C
ATOM    774  O   VAL A  77      47.870  79.560  51.260  1.00  0.00           O
ATOM    775  N   ILE A  78      48.810  78.480  53.010  1.00  0.00           N
ATOM    776  H   ILE A  78      48.790  77.620  53.510  1.00  0.00           H
ATOM    777  CA  ILE A  78      49.730  79.560  53.380  1.00  0.00           C
ATOM    778  CB  ILE A  78      49.750  79.910  54.860  1.00  0.00           C
ATOM    779  CG1 ILE A  78      49.960  78.700  55.810  1.00  0.00           C
ATOM    780  CG2 ILE A  78      48.500  80.640  55.240  1.00  0.00           C
ATOM    781  CD  ILE A  78      50.730  79.140  57.070  1.00  0.00           C
ATOM    782  C   ILE A  78      51.260  79.270  53.050  1.00  0.00           C
ATOM    783  O   ILE A  78      52.160  80.030  53.350  1.00  0.00           O
ATOM    784  N   GLY A  79      51.530  78.150  52.350  1.00  0.00           N
ATOM    785  H   GLY A  79      50.890  77.400  52.210  1.00  0.00           H
ATOM    786  CA  GLY A  79      52.910  77.790  51.970  1.00  0.00           C
ATOM    787  C   GLY A  79      53.030  76.390  51.340  1.00  0.00           C
ATOM    788  O   GLY A  79      52.050  75.570  51.510  1.00  0.00           O
ATOM    789  N   HIS A  80      54.100  76.130  50.600  1.00  0.00           N
ATOM    790  H   HIS A  80      54.670  76.900  50.330  1.00  0.00           H
ATOM    791  CA  HIS A  80      54.390  74.850  49.930  1.00  0.00           C
ATOM    792  CB  HIS A  80      53.700  74.710  48.570  1.00  0.00           C
ATOM    793  CG  HIS A  80      54.080  75.650  47.520  1.00  0.00           C
ATOM    794  ND1 HIS A  80      53.430  76.770  47.230  1.00  0.00           N
ATOM    795  HD1 HIS A  80      52.610  77.090  47.700  1.00  0.00           H
ATOM    796  CD2 HIS A  80      54.940  75.390  46.520  1.00  0.00           C
ATOM    797  HD2 HIS A  80      55.380  74.430  46.250  1.00  0.00           H
ATOM    798  CE1 HIS A  80      53.960  77.250  46.110  1.00  0.00           C
ATOM    799  HE1 HIS A  80      53.770  78.280  45.830  1.00  0.00           H
ATOM    800  NE2 HIS A  80      54.870  76.400  45.670  1.00  0.00           N
ATOM    801  C   HIS A  80      55.800  74.420  49.600  1.00  0.00           C
ATOM    802  O   HIS A  80      56.620  75.220  49.150  1.00  0.00           O
ATOM    803  N   SER A  81      56.070  73.130  49.600  1.00  0.00           N
ATOM    804  H   SER A  81      55.350  72.450  49.740  1.00  0.00           H
ATOM    805  CA  SER A  81      57.350  72.520  49.110  1.00  0.00           C
ATOM    806  CB  SER A  81      58.290  72.420  50.340  1.00  0.00           C
ATOM    807  OG  SER A  81      59.610  71.970  50.070  1.00  0.00           O
ATOM    808  HG  SER A  81      60.240  71.940  50.840  1.00  0.00           H
ATOM    809  C   SER A  81      57.180  71.150  48.430  1.00  0.00           C
ATOM    810  O   SER A  81      56.420  70.330  48.990  1.00  0.00           O
ATOM    811  N   MET A  82      57.950  70.920  47.330  1.00  0.00           N
ATOM    812  H   MET A  82      58.610  71.580  46.970  1.00  0.00           H
ATOM    813  CA  MET A  82      58.040  69.540  46.710  1.00  0.00           C
ATOM    814  CB  MET A  82      58.550  69.710  45.270  1.00  0.00           C
ATOM    815  CG  MET A  82      58.150  68.540  44.390  1.00  0.00           C
ATOM    816  SD  MET A  82      58.470  68.820  42.600  1.00  0.00           S
ATOM    817  CE  MET A  82      60.220  68.820  42.830  1.00  0.00           C
ATOM    818  C   MET A  82      59.000  68.620  47.470  1.00  0.00           C
ATOM    819  O   MET A  82      60.130  69.050  47.760  1.00  0.00           O
ATOM    820  N   GLN A  83      58.550  67.380  47.670  1.00  0.00           N
ATOM    821  H   GLN A  83      57.590  67.140  47.760  1.00  0.00           H
ATOM    822  CA  GLN A  83      59.370  66.300  48.180  1.00  0.00           C
ATOM    823  CB  GLN A  83      59.100  65.920  49.580  1.00  0.00           C
ATOM    824  CG  GLN A  83      60.460  65.520  50.250  1.00  0.00           C
ATOM    825  CD  GLN A  83      60.160  65.080  51.660  1.00  0.00           C
ATOM    826  OE1 GLN A  83      59.350  65.550  52.450  1.00  0.00           O
ATOM    827  NE2 GLN A  83      60.600  63.910  51.910  1.00  0.00           N
ATOM    828 1HE2 GLN A  83      61.290  63.450  51.340  1.00  0.00           H
ATOM    829 2HE2 GLN A  83      60.230  63.580  52.770  1.00  0.00           H
ATOM    830  C   GLN A  83      59.240  65.080  47.250  1.00  0.00           C
ATOM    831  O   GLN A  83      58.250  64.300  47.220  1.00  0.00           O
ATOM    832  N   ASN A  84      60.050  65.260  46.180  1.00  0.00           N
ATOM    833  H   ASN A  84      60.700  66.020  46.190  1.00  0.00           H
ATOM    834  CA  ASN A  84      60.070  64.360  44.970  1.00  0.00           C
ATOM    835  CB  ASN A  84      60.450  62.890  45.330  1.00  0.00           C
ATOM    836  CG  ASN A  84      61.700  62.630  46.160  1.00  0.00           C
ATOM    837  OD1 ASN A  84      62.840  62.760  45.650  1.00  0.00           O
ATOM    838  ND2 ASN A  84      61.590  62.380  47.460  1.00  0.00           N
ATOM    839 1HD2 ASN A  84      60.810  62.430  48.080  1.00  0.00           H
ATOM    840 2HD2 ASN A  84      62.430  62.110  47.920  1.00  0.00           H
ATOM    841  C   ASN A  84      58.900  64.450  43.940  1.00  0.00           C
ATOM    842  O   ASN A  84      58.690  65.470  43.270  1.00  0.00           O
ATOM    843  N   CYS A  85      57.990  63.500  44.170  1.00  0.00           N
ATOM    844  H   CYS A  85      58.250  62.620  44.580  1.00  0.00           H
ATOM    845  CA  CYS A  85      56.640  63.510  43.490  1.00  0.00           C
ATOM    846  CB  CYS A  85      56.360  62.200  42.710  1.00  0.00           C
ATOM    847  SG  CYS A  85      57.390  62.010  41.230  1.00  0.00           S
ATOM    848  HG  CYS A  85      56.370  61.840  40.400  1.00  0.00           H
ATOM    849  C   CYS A  85      55.500  63.950  44.380  1.00  0.00           C
ATOM    850  O   CYS A  85      54.350  64.010  43.870  1.00  0.00           O
ATOM    851  N   VAL A  86      55.830  64.360  45.580  1.00  0.00           N
ATOM    852  H   VAL A  86      56.760  64.480  45.940  1.00  0.00           H
ATOM    853  CA  VAL A  86      54.800  64.730  46.620  1.00  0.00           C
ATOM    854  CB  VAL A  86      54.810  63.700  47.770  1.00  0.00           C
ATOM    855  CG1 VAL A  86      53.770  64.090  48.790  1.00  0.00           C
ATOM    856  CG2 VAL A  86      54.320  62.310  47.240  1.00  0.00           C
ATOM    857  C   VAL A  86      54.950  66.200  47.070  1.00  0.00           C
ATOM    858  O   VAL A  86      55.940  66.660  47.660  1.00  0.00           O
ATOM    859  N   LEU A  87      53.870  66.920  46.740  1.00  0.00           N
ATOM    860  H   LEU A  87      53.050  66.530  46.320  1.00  0.00           H
ATOM    861  CA  LEU A  87      53.730  68.260  47.150  1.00  0.00           C
ATOM    862  CB  LEU A  87      52.790  68.980  46.180  1.00  0.00           C
ATOM    863  CG  LEU A  87      52.640  70.510  46.220  1.00  0.00           C
ATOM    864  CD1 LEU A  87      53.920  71.290  46.340  1.00  0.00           C
ATOM    865  CD2 LEU A  87      51.890  71.160  45.040  1.00  0.00           C
ATOM    866  C   LEU A  87      53.180  68.460  48.540  1.00  0.00           C
ATOM    867  O   LEU A  87      51.940  68.520  48.790  1.00  0.00           O
ATOM    868  N   LYS A  88      54.080  68.900  49.440  1.00  0.00           N
ATOM    869  H   LYS A  88      54.840  69.430  49.040  1.00  0.00           H
ATOM    870  CA  LYS A  88      53.860  69.050  50.840  1.00  0.00           C
ATOM    871  CB  LYS A  88      55.030  68.410  51.530  1.00  0.00           C
ATOM    872  CG  LYS A  88      54.870  66.910  51.530  1.00  0.00           C
ATOM    873  CD  LYS A  88      55.970  66.270  52.320  1.00  0.00           C
ATOM    874  CE  LYS A  88      56.000  64.780  52.210  1.00  0.00           C
ATOM    875  NZ  LYS A  88      56.980  64.130  53.060  1.00  0.00           N
ATOM    876  HZ1 LYS A  88      57.940  64.370  52.890  1.00  0.00           H
ATOM    877  HZ2 LYS A  88      56.710  64.320  54.000  1.00  0.00           H
ATOM    878  HZ3 LYS A  88      57.000  63.140  52.880  1.00  0.00           H
ATOM    879  C   LYS A  88      53.700  70.500  51.200  1.00  0.00           C
ATOM    880  O   LYS A  88      54.590  71.320  51.070  1.00  0.00           O
ATOM    881  N   LEU A  89      52.430  70.780  50.970  1.00  0.00           N
ATOM    882  H   LEU A  89      51.800  70.120  50.560  1.00  0.00           H
ATOM    883  CA  LEU A  89      51.770  72.070  51.260  1.00  0.00           C
ATOM    884  CB  LEU A  89      50.370  72.110  50.620  1.00  0.00           C
ATOM    885  CG  LEU A  89      50.080  71.960  49.160  1.00  0.00           C
ATOM    886  CD1 LEU A  89      48.550  71.850  48.950  1.00  0.00           C
ATOM    887  CD2 LEU A  89      50.640  73.090  48.350  1.00  0.00           C
ATOM    888  C   LEU A  89      51.590  72.290  52.790  1.00  0.00           C
ATOM    889  O   LEU A  89      51.780  71.400  53.560  1.00  0.00           O
ATOM    890  N   LYS A  90      51.210  73.540  53.210  1.00  0.00           N
ATOM    891  H   LYS A  90      51.510  74.230  52.560  1.00  0.00           H
ATOM    892  CA  LYS A  90      50.980  73.870  54.630  1.00  0.00           C
ATOM    893  CB  LYS A  90      52.030  74.870  55.110  1.00  0.00           C
ATOM    894  CG  LYS A  90      53.480  74.490  55.070  1.00  0.00           C
ATOM    895  CD  LYS A  90      53.870  73.820  56.360  1.00  0.00           C
ATOM    896  CE  LYS A  90      54.050  74.870  57.510  1.00  0.00           C
ATOM    897  NZ  LYS A  90      54.500  74.210  58.700  1.00  0.00           N
ATOM    898  HZ1 LYS A  90      55.400  73.820  58.510  1.00  0.00           H
ATOM    899  HZ2 LYS A  90      54.620  74.780  59.520  1.00  0.00           H
ATOM    900  HZ3 LYS A  90      53.820  73.520  58.950  1.00  0.00           H
ATOM    901  C   LYS A  90      49.660  74.690  54.710  1.00  0.00           C
ATOM    902  O   LYS A  90      49.290  75.470  53.810  1.00  0.00           O
ATOM    903  N   VAL A  91      48.860  74.250  55.690  1.00  0.00           N
ATOM    904  H   VAL A  91      49.180  73.550  56.340  1.00  0.00           H
ATOM    905  CA  VAL A  91      47.540  74.820  55.960  1.00  0.00           C
ATOM    906  CB  VAL A  91      46.230  74.010  55.970  1.00  0.00           C
ATOM    907  CG1 VAL A  91      45.600  73.740  54.570  1.00  0.00           C
ATOM    908  CG2 VAL A  91      46.480  72.680  56.670  1.00  0.00           C
ATOM    909  C   VAL A  91      47.430  75.750  57.120  1.00  0.00           C
ATOM    910  O   VAL A  91      48.210  75.620  58.100  1.00  0.00           O
ATOM    911  N   ASP A  92      46.490  76.660  56.940  1.00  0.00           N
ATOM    912  H   ASP A  92      45.990  76.630  56.070  1.00  0.00           H
ATOM    913  CA  ASP A  92      46.090  77.680  57.900  1.00  0.00           C
ATOM    914  CB  ASP A  92      45.030  78.570  57.230  1.00  0.00           C
ATOM    915  CG  ASP A  92      43.630  77.910  57.110  1.00  0.00           C
ATOM    916  OD1 ASP A  92      43.620  76.720  56.810  1.00  0.00           O
ATOM    917  OD2 ASP A  92      42.520  78.550  57.120  1.00  0.00           O
ATOM    918  C   ASP A  92      45.550  77.110  59.270  1.00  0.00           C
ATOM    919  O   ASP A  92      45.680  77.740  60.270  1.00  0.00           O
ATOM    920  N   THR A  93      45.060  75.860  59.170  1.00  0.00           N
ATOM    921  H   THR A  93      44.680  75.610  58.280  1.00  0.00           H
ATOM    922  CA  THR A  93      44.520  75.060  60.290  1.00  0.00           C
ATOM    923  CB  THR A  93      42.990  74.720  60.030  1.00  0.00           C
ATOM    924  OG1 THR A  93      42.340  75.870  59.490  1.00  0.00           O
ATOM    925  HG1 THR A  93      42.610  76.010  58.540  1.00  0.00           H
ATOM    926  CG2 THR A  93      42.330  74.050  61.220  1.00  0.00           C
ATOM    927  C   THR A  93      45.360  73.790  60.520  1.00  0.00           C
ATOM    928  O   THR A  93      45.300  72.950  59.600  1.00  0.00           O
ATOM    929  N   ALA A  94      45.870  73.830  61.740  1.00  0.00           N
ATOM    930  H   ALA A  94      45.670  74.590  62.360  1.00  0.00           H
ATOM    931  CA  ALA A  94      46.370  72.630  62.430  1.00  0.00           C
ATOM    932  CB  ALA A  94      47.130  73.060  63.710  1.00  0.00           C
ATOM    933  C   ALA A  94      45.170  71.630  62.690  1.00  0.00           C
ATOM    934  O   ALA A  94      44.150  72.190  63.140  1.00  0.00           O
ATOM    935  N   ASN A  95      45.300  70.460  62.110  1.00  0.00           N
ATOM    936  H   ASN A  95      46.110  70.330  61.540  1.00  0.00           H
ATOM    937  CA  ASN A  95      44.300  69.330  62.200  1.00  0.00           C
ATOM    938  CB  ASN A  95      44.870  68.210  61.300  1.00  0.00           C
ATOM    939  CG  ASN A  95      43.780  67.130  60.990  1.00  0.00           C
ATOM    940  OD1 ASN A  95      42.740  67.020  61.700  1.00  0.00           O
ATOM    941  ND2 ASN A  95      43.750  66.660  59.800  1.00  0.00           N
ATOM    942 1HD2 ASN A  95      44.370  66.880  59.050  1.00  0.00           H
ATOM    943 2HD2 ASN A  95      43.240  65.800  59.790  1.00  0.00           H
ATOM    944  C   ASN A  95      44.190  68.830  63.660  1.00  0.00           C
ATOM    945  O   ASN A  95      45.270  68.630  64.260  1.00  0.00           O
ATOM    946  N   PRO A  96      42.990  68.620  64.220  1.00  0.00           N
ATOM    947  CA  PRO A  96      42.730  67.860  65.480  1.00  0.00           C
ATOM    948  CB  PRO A  96      41.180  67.890  65.610  1.00  0.00           C
ATOM    949  CG  PRO A  96      40.750  69.100  64.800  1.00  0.00           C
ATOM    950  CD  PRO A  96      41.840  69.260  63.680  1.00  0.00           C
ATOM    951  C   PRO A  96      43.050  66.400  65.300  1.00  0.00           C
ATOM    952  O   PRO A  96      43.840  66.020  66.160  1.00  0.00           O
ATOM    953  N   LYS A  97      42.980  65.790  64.090  1.00  0.00           N
ATOM    954  H   LYS A  97      42.990  66.200  63.180  1.00  0.00           H
ATOM    955  CA  LYS A  97      42.800  64.280  64.140  1.00  0.00           C
ATOM    956  CB  LYS A  97      41.630  63.950  63.150  1.00  0.00           C
ATOM    957  CG  LYS A  97      40.320  64.630  63.510  1.00  0.00           C
ATOM    958  CD  LYS A  97      39.350  64.700  62.310  1.00  0.00           C
ATOM    959  CE  LYS A  97      39.440  66.070  61.630  1.00  0.00           C
ATOM    960  NZ  LYS A  97      38.510  66.030  60.490  1.00  0.00           N
ATOM    961  HZ1 LYS A  97      37.680  65.570  60.800  1.00  0.00           H
ATOM    962  HZ2 LYS A  97      38.290  66.950  60.170  1.00  0.00           H
ATOM    963  HZ3 LYS A  97      38.990  65.580  59.730  1.00  0.00           H
ATOM    964  C   LYS A  97      44.070  63.530  63.650  1.00  0.00           C
ATOM    965  O   LYS A  97      44.010  62.290  63.410  1.00  0.00           O
ATOM    966  N   THR A  98      45.300  63.980  63.880  1.00  0.00           N
ATOM    967  H   THR A  98      45.370  64.850  64.360  1.00  0.00           H
ATOM    968  CA  THR A  98      46.590  63.390  63.470  1.00  0.00           C
ATOM    969  CB  THR A  98      47.320  64.170  62.420  1.00  0.00           C
ATOM    970  OG1 THR A  98      47.130  65.570  62.620  1.00  0.00           O
ATOM    971  HG1 THR A  98      47.700  65.940  63.360  1.00  0.00           H
ATOM    972  CG2 THR A  98      46.840  63.710  61.070  1.00  0.00           C
ATOM    973  C   THR A  98      47.540  63.110  64.650  1.00  0.00           C
ATOM    974  O   THR A  98      47.980  64.130  65.260  1.00  0.00           O
ATOM    975  N   PRO A  99      47.570  61.850  65.150  1.00  0.00           N
ATOM    976  CA  PRO A  99      48.620  61.490  66.160  1.00  0.00           C
ATOM    977  CB  PRO A  99      47.680  61.010  67.270  1.00  0.00           C
ATOM    978  CG  PRO A  99      46.610  60.260  66.570  1.00  0.00           C
ATOM    979  CD  PRO A  99      46.460  60.900  65.260  1.00  0.00           C
ATOM    980  C   PRO A  99      49.800  60.590  65.770  1.00  0.00           C
ATOM    981  O   PRO A  99      50.180  60.500  64.640  1.00  0.00           O
ATOM    982  N   LYS A 100      50.560  60.000  66.730  1.00  0.00           N
ATOM    983  H   LYS A 100      50.270  60.230  67.660  1.00  0.00           H
ATOM    984  CA  LYS A 100      51.690  59.030  66.680  1.00  0.00           C
ATOM    985  CB  LYS A 100      51.290  58.020  67.760  1.00  0.00           C
ATOM    986  CG  LYS A 100      52.530  57.160  68.000  1.00  0.00           C
ATOM    987  CD  LYS A 100      52.240  55.860  68.620  1.00  0.00           C
ATOM    988  CE  LYS A 100      51.950  56.170  70.090  1.00  0.00           C
ATOM    989  NZ  LYS A 100      52.050  54.930  70.910  1.00  0.00           N
ATOM    990  HZ1 LYS A 100      52.030  55.120  71.900  1.00  0.00           H
ATOM    991  HZ2 LYS A 100      51.180  54.440  70.880  1.00  0.00           H
ATOM    992  HZ3 LYS A 100      52.790  54.280  70.720  1.00  0.00           H
ATOM    993  C   LYS A 100      52.000  58.350  65.300  1.00  0.00           C
ATOM    994  O   LYS A 100      51.330  57.430  64.930  1.00  0.00           O
ATOM    995  N   TYR A 101      53.170  58.680  64.760  1.00  0.00           N
ATOM    996  H   TYR A 101      53.780  59.310  65.250  1.00  0.00           H
ATOM    997  CA  TYR A 101      53.550  58.280  63.420  1.00  0.00           C
ATOM    998  CB  TYR A 101      52.790  59.220  62.500  1.00  0.00           C
ATOM    999  CG  TYR A 101      53.620  60.250  61.650  1.00  0.00           C
ATOM   1000  CD1 TYR A 101      53.840  61.480  62.170  1.00  0.00           C
ATOM   1001  HD1 TYR A 101      53.790  61.570  63.250  1.00  0.00           H
ATOM   1002  CD2 TYR A 101      53.870  60.030  60.290  1.00  0.00           C
ATOM   1003  HD2 TYR A 101      53.690  59.080  59.790  1.00  0.00           H
ATOM   1004  CE1 TYR A 101      54.330  62.540  61.400  1.00  0.00           C
ATOM   1005  HE1 TYR A 101      54.380  63.480  61.950  1.00  0.00           H
ATOM   1006  CE2 TYR A 101      54.370  61.070  59.510  1.00  0.00           C
ATOM   1007  HE2 TYR A 101      54.220  60.970  58.430  1.00  0.00           H
ATOM   1008  CZ  TYR A 101      54.620  62.320  60.100  1.00  0.00           C
ATOM   1009  OH  TYR A 101      55.230  63.320  59.410  1.00  0.00           O
ATOM   1010  HH  TYR A 101      55.370  62.950  58.480  1.00  0.00           H
ATOM   1011  C   TYR A 101      55.060  58.060  63.100  1.00  0.00           C
ATOM   1012  O   TYR A 101      55.980  58.700  63.630  1.00  0.00           O
ATOM   1013  N   LYS A 102      55.320  57.100  62.150  1.00  0.00           N
ATOM   1014  H   LYS A 102      54.650  56.420  61.890  1.00  0.00           H
ATOM   1015  CA  LYS A 102      56.740  56.920  61.580  1.00  0.00           C
ATOM   1016  CB  LYS A 102      57.570  55.880  62.400  1.00  0.00           C
ATOM   1017  CG  LYS A 102      56.740  54.650  62.750  1.00  0.00           C
ATOM   1018  CD  LYS A 102      57.670  53.660  63.370  1.00  0.00           C
ATOM   1019  CE  LYS A 102      57.580  52.180  62.950  1.00  0.00           C
ATOM   1020  NZ  LYS A 102      58.010  51.330  64.020  1.00  0.00           N
ATOM   1021  HZ1 LYS A 102      57.220  50.770  64.260  1.00  0.00           H
ATOM   1022  HZ2 LYS A 102      58.730  50.760  63.610  1.00  0.00           H
ATOM   1023  HZ3 LYS A 102      58.330  51.820  64.830  1.00  0.00           H
ATOM   1024  C   LYS A 102      56.800  56.470  60.120  1.00  0.00           C
ATOM   1025  O   LYS A 102      56.940  55.270  59.800  1.00  0.00           O
ATOM   1026  N   PHE A 103      56.770  57.400  59.150  1.00  0.00           N
ATOM   1027  H   PHE A 103      56.680  58.360  59.430  1.00  0.00           H
ATOM   1028  CA  PHE A 103      56.550  57.120  57.690  1.00  0.00           C
ATOM   1029  CB  PHE A 103      56.780  58.400  56.840  1.00  0.00           C
ATOM   1030  CG  PHE A 103      58.040  59.080  57.260  1.00  0.00           C
ATOM   1031  CD1 PHE A 103      57.850  60.090  58.120  1.00  0.00           C
ATOM   1032  HD1 PHE A 103      56.910  60.630  58.100  1.00  0.00           H
ATOM   1033  CD2 PHE A 103      59.360  58.730  56.910  1.00  0.00           C
ATOM   1034  HD2 PHE A 103      59.570  58.060  56.070  1.00  0.00           H
ATOM   1035  CE1 PHE A 103      58.940  60.670  58.840  1.00  0.00           C
ATOM   1036  HE1 PHE A 103      58.870  61.090  59.850  1.00  0.00           H
ATOM   1037  CE2 PHE A 103      60.420  59.230  57.620  1.00  0.00           C
ATOM   1038  HE2 PHE A 103      61.410  58.810  57.410  1.00  0.00           H
ATOM   1039  CZ  PHE A 103      60.210  60.160  58.670  1.00  0.00           C
ATOM   1040  HZ  PHE A 103      61.010  60.490  59.330  1.00  0.00           H
ATOM   1041  C   PHE A 103      57.290  55.970  57.010  1.00  0.00           C
ATOM   1042  O   PHE A 103      58.430  55.790  57.350  1.00  0.00           O
ATOM   1043  N   VAL A 104      56.750  55.160  56.110  1.00  0.00           N
ATOM   1044  H   VAL A 104      55.810  55.300  55.790  1.00  0.00           H
ATOM   1045  CA  VAL A 104      57.490  54.070  55.340  1.00  0.00           C
ATOM   1046  CB  VAL A 104      57.490  52.690  55.940  1.00  0.00           C
ATOM   1047  CG1 VAL A 104      58.130  52.670  57.280  1.00  0.00           C
ATOM   1048  CG2 VAL A 104      56.100  52.110  56.040  1.00  0.00           C
ATOM   1049  C   VAL A 104      57.400  54.020  53.800  1.00  0.00           C
ATOM   1050  O   VAL A 104      56.730  54.760  53.050  1.00  0.00           O
ATOM   1051  N   ARG A 105      58.060  52.960  53.270  1.00  0.00           N
ATOM   1052  H   ARG A 105      58.910  52.720  53.740  1.00  0.00           H
ATOM   1053  CA  ARG A 105      57.980  52.350  51.930  1.00  0.00           C
ATOM   1054  CB  ARG A 105      59.270  52.670  51.220  1.00  0.00           C
ATOM   1055  CG  ARG A 105      59.380  52.080  49.830  1.00  0.00           C
ATOM   1056  CD  ARG A 105      60.330  52.950  48.940  1.00  0.00           C
ATOM   1057  NE  ARG A 105      60.410  52.450  47.570  1.00  0.00           N
ATOM   1058  HE  ARG A 105      60.900  51.580  47.510  1.00  0.00           H
ATOM   1059  CZ  ARG A 105      60.230  53.120  46.390  1.00  0.00           C
ATOM   1060  NH1 ARG A 105      59.860  54.420  46.420  1.00  0.00           N
ATOM   1061 1HH1 ARG A 105      59.760  54.890  47.300  1.00  0.00           H
ATOM   1062 2HH1 ARG A 105      59.400  54.750  45.600  1.00  0.00           H
ATOM   1063  NH2 ARG A 105      60.290  52.540  45.210  1.00  0.00           N
ATOM   1064 1HH2 ARG A 105      60.390  51.550  45.040  1.00  0.00           H
ATOM   1065 2HH2 ARG A 105      60.080  53.160  44.460  1.00  0.00           H
ATOM   1066  C   ARG A 105      57.880  50.840  52.100  1.00  0.00           C
ATOM   1067  O   ARG A 105      58.570  50.260  52.900  1.00  0.00           O
ATOM   1068  N   ILE A 106      56.930  50.150  51.420  1.00  0.00           N
ATOM   1069  H   ILE A 106      56.500  50.570  50.620  1.00  0.00           H
ATOM   1070  CA  ILE A 106      56.640  48.700  51.500  1.00  0.00           C
ATOM   1071  CB  ILE A 106      55.120  48.530  51.450  1.00  0.00           C
ATOM   1072  CG1 ILE A 106      54.590  48.010  52.760  1.00  0.00           C
ATOM   1073  CG2 ILE A 106      54.380  47.930  50.190  1.00  0.00           C
ATOM   1074  CD  ILE A 106      54.780  48.850  54.030  1.00  0.00           C
ATOM   1075  C   ILE A 106      57.250  47.930  50.310  1.00  0.00           C
ATOM   1076  O   ILE A 106      57.700  48.530  49.390  1.00  0.00           O
ATOM   1077  N   GLN A 107      57.560  46.660  50.510  1.00  0.00           N
ATOM   1078  H   GLN A 107      57.530  46.240  51.420  1.00  0.00           H
ATOM   1079  CA  GLN A 107      58.260  45.850  49.520  1.00  0.00           C
ATOM   1080  CB  GLN A 107      59.290  44.980  50.140  1.00  0.00           C
ATOM   1081  CG  GLN A 107      60.280  45.790  51.070  1.00  0.00           C
ATOM   1082  CD  GLN A 107      61.070  46.890  50.460  1.00  0.00           C
ATOM   1083  OE1 GLN A 107      61.550  46.870  49.340  1.00  0.00           O
ATOM   1084  NE2 GLN A 107      61.300  47.920  51.190  1.00  0.00           N
ATOM   1085 1HE2 GLN A 107      61.030  47.970  52.150  1.00  0.00           H
ATOM   1086 2HE2 GLN A 107      61.930  48.630  50.870  1.00  0.00           H
ATOM   1087  C   GLN A 107      57.260  45.130  48.550  1.00  0.00           C
ATOM   1088  O   GLN A 107      56.180  44.750  49.010  1.00  0.00           O
ATOM   1089  N   PRO A 108      57.620  44.890  47.280  1.00  0.00           N
ATOM   1090  CA  PRO A 108      56.770  44.130  46.270  1.00  0.00           C
ATOM   1091  CB  PRO A 108      57.640  43.910  45.060  1.00  0.00           C
ATOM   1092  CG  PRO A 108      58.400  45.230  44.990  1.00  0.00           C
ATOM   1093  CD  PRO A 108      58.640  45.590  46.480  1.00  0.00           C
ATOM   1094  C   PRO A 108      56.410  42.780  46.860  1.00  0.00           C
ATOM   1095  O   PRO A 108      57.280  42.250  47.500  1.00  0.00           O
ATOM   1096  N   GLY A 109      55.100  42.610  46.980  1.00  0.00           N
ATOM   1097  H   GLY A 109      54.470  43.250  46.540  1.00  0.00           H
ATOM   1098  CA  GLY A 109      54.500  41.440  47.670  1.00  0.00           C
ATOM   1099  C   GLY A 109      54.140  41.720  49.160  1.00  0.00           C
ATOM   1100  O   GLY A 109      53.780  40.840  49.930  1.00  0.00           O
ATOM   1101  N   GLN A 110      54.120  42.980  49.590  1.00  0.00           N
ATOM   1102  H   GLN A 110      54.710  43.670  49.170  1.00  0.00           H
ATOM   1103  CA  GLN A 110      53.410  43.340  50.830  1.00  0.00           C
ATOM   1104  CB  GLN A 110      54.290  44.270  51.580  1.00  0.00           C
ATOM   1105  CG  GLN A 110      55.640  43.600  51.930  1.00  0.00           C
ATOM   1106  CD  GLN A 110      56.370  44.390  52.970  1.00  0.00           C
ATOM   1107  OE1 GLN A 110      57.170  45.310  52.750  1.00  0.00           O
ATOM   1108  NE2 GLN A 110      56.160  44.120  54.240  1.00  0.00           N
ATOM   1109 1HE2 GLN A 110      55.490  43.430  54.500  1.00  0.00           H
ATOM   1110 2HE2 GLN A 110      56.600  44.560  55.030  1.00  0.00           H
ATOM   1111  C   GLN A 110      52.020  44.010  50.710  1.00  0.00           C
ATOM   1112  O   GLN A 110      51.820  44.580  49.650  1.00  0.00           O
ATOM   1113  N   THR A 111      51.200  43.970  51.710  1.00  0.00           N
ATOM   1114  H   THR A 111      51.440  43.560  52.590  1.00  0.00           H
ATOM   1115  CA  THR A 111      49.830  44.460  51.620  1.00  0.00           C
ATOM   1116  CB  THR A 111      48.740  43.440  52.180  1.00  0.00           C
ATOM   1117  OG1 THR A 111      49.200  43.040  53.500  1.00  0.00           O
ATOM   1118  HG1 THR A 111      48.470  42.410  53.770  1.00  0.00           H
ATOM   1119  CG2 THR A 111      48.110  42.400  51.280  1.00  0.00           C
ATOM   1120  C   THR A 111      49.550  45.750  52.430  1.00  0.00           C
ATOM   1121  O   THR A 111      49.970  45.930  53.560  1.00  0.00           O
ATOM   1122  N   PHE A 112      48.520  46.400  51.880  1.00  0.00           N
ATOM   1123  H   PHE A 112      48.270  46.260  50.920  1.00  0.00           H
ATOM   1124  CA  PHE A 112      47.890  47.550  52.560  1.00  0.00           C
ATOM   1125  CB  PHE A 112      48.810  48.760  52.520  1.00  0.00           C
ATOM   1126  CG  PHE A 112      49.310  49.170  51.130  1.00  0.00           C
ATOM   1127  CD1 PHE A 112      48.330  49.420  50.140  1.00  0.00           C
ATOM   1128  HD1 PHE A 112      47.340  49.780  50.420  1.00  0.00           H
ATOM   1129  CD2 PHE A 112      50.600  48.990  50.830  1.00  0.00           C
ATOM   1130  HD2 PHE A 112      51.360  48.930  51.610  1.00  0.00           H
ATOM   1131  CE1 PHE A 112      48.740  49.420  48.800  1.00  0.00           C
ATOM   1132  HE1 PHE A 112      47.970  49.550  48.040  1.00  0.00           H
ATOM   1133  CE2 PHE A 112      51.000  48.950  49.510  1.00  0.00           C
ATOM   1134  HE2 PHE A 112      52.010  48.800  49.120  1.00  0.00           H
ATOM   1135  CZ  PHE A 112      50.060  49.220  48.480  1.00  0.00           C
ATOM   1136  HZ  PHE A 112      50.300  49.210  47.420  1.00  0.00           H
ATOM   1137  C   PHE A 112      46.380  47.740  52.250  1.00  0.00           C
ATOM   1138  O   PHE A 112      45.920  47.440  51.170  1.00  0.00           O
ATOM   1139  N   SER A 113      45.760  48.400  53.260  1.00  0.00           N
ATOM   1140  H   SER A 113      46.340  48.610  54.040  1.00  0.00           H
ATOM   1141  CA  SER A 113      44.370  48.910  53.250  1.00  0.00           C
ATOM   1142  CB  SER A 113      43.700  49.290  54.550  1.00  0.00           C
ATOM   1143  OG  SER A 113      43.700  48.150  55.340  1.00  0.00           O
ATOM   1144  HG  SER A 113      44.090  47.340  54.910  1.00  0.00           H
ATOM   1145  C   SER A 113      44.330  50.100  52.300  1.00  0.00           C
ATOM   1146  O   SER A 113      44.730  51.150  52.720  1.00  0.00           O
ATOM   1147  N   VAL A 114      43.650  49.840  51.260  1.00  0.00           N
ATOM   1148  H   VAL A 114      43.300  48.930  51.040  1.00  0.00           H
ATOM   1149  CA  VAL A 114      43.420  50.920  50.260  1.00  0.00           C
ATOM   1150  CB  VAL A 114      43.540  50.330  48.810  1.00  0.00           C
ATOM   1151  CG1 VAL A 114      43.190  51.120  47.640  1.00  0.00           C
ATOM   1152  CG2 VAL A 114      44.920  49.700  48.540  1.00  0.00           C
ATOM   1153  C   VAL A 114      42.140  51.620  50.490  1.00  0.00           C
ATOM   1154  O   VAL A 114      41.050  51.070  50.340  1.00  0.00           O
ATOM   1155  N   LEU A 115      42.210  52.860  50.980  1.00  0.00           N
ATOM   1156  H   LEU A 115      43.090  53.320  51.140  1.00  0.00           H
ATOM   1157  CA  LEU A 115      41.030  53.790  51.110  1.00  0.00           C
ATOM   1158  CB  LEU A 115      41.310  54.730  52.330  1.00  0.00           C
ATOM   1159  CG  LEU A 115      40.040  55.510  52.760  1.00  0.00           C
ATOM   1160  CD1 LEU A 115      39.080  54.590  53.510  1.00  0.00           C
ATOM   1161  CD2 LEU A 115      40.380  56.770  53.490  1.00  0.00           C
ATOM   1162  C   LEU A 115      40.820  54.620  49.810  1.00  0.00           C
ATOM   1163  O   LEU A 115      41.780  55.240  49.340  1.00  0.00           O
ATOM   1164  N   ALA A 116      39.870  54.020  49.070  1.00  0.00           N
ATOM   1165  H   ALA A 116      39.140  53.460  49.460  1.00  0.00           H
ATOM   1166  CA  ALA A 116      39.570  54.470  47.710  1.00  0.00           C
ATOM   1167  CB  ALA A 116      38.640  53.430  47.130  1.00  0.00           C
ATOM   1168  C   ALA A 116      38.820  55.830  47.790  1.00  0.00           C
ATOM   1169  O   ALA A 116      37.740  55.950  48.250  1.00  0.00           O
ATOM   1170  N   CYS A 117      39.620  56.850  47.560  1.00  0.00           N
ATOM   1171  H   CYS A 117      40.600  56.720  47.400  1.00  0.00           H
ATOM   1172  CA  CYS A 117      39.190  58.270  47.680  1.00  0.00           C
ATOM   1173  CB  CYS A 117      40.080  59.040  48.550  1.00  0.00           C
ATOM   1174  SG  CYS A 117      39.840  58.680  50.310  1.00  0.00           S
ATOM   1175  HG  CYS A 117      39.640  59.940  50.670  1.00  0.00           H
ATOM   1176  C   CYS A 117      38.960  59.060  46.420  1.00  0.00           C
ATOM   1177  O   CYS A 117      39.870  59.380  45.650  1.00  0.00           O
ATOM   1178  N   TYR A 118      37.780  59.560  46.380  1.00  0.00           N
ATOM   1179  H   TYR A 118      37.120  59.400  47.110  1.00  0.00           H
ATOM   1180  CA  TYR A 118      37.290  60.450  45.300  1.00  0.00           C
ATOM   1181  CB  TYR A 118      36.010  59.740  44.790  1.00  0.00           C
ATOM   1182  CG  TYR A 118      36.370  58.430  44.190  1.00  0.00           C
ATOM   1183  CD1 TYR A 118      36.590  58.390  42.780  1.00  0.00           C
ATOM   1184  HD1 TYR A 118      36.470  59.300  42.180  1.00  0.00           H
ATOM   1185  CD2 TYR A 118      36.410  57.200  44.870  1.00  0.00           C
ATOM   1186  HD2 TYR A 118      36.030  57.190  45.890  1.00  0.00           H
ATOM   1187  CE1 TYR A 118      36.770  57.170  42.200  1.00  0.00           C
ATOM   1188  HE1 TYR A 118      37.070  57.120  41.150  1.00  0.00           H
ATOM   1189  CE2 TYR A 118      36.750  56.030  44.230  1.00  0.00           C
ATOM   1190  HE2 TYR A 118      36.980  55.200  44.900  1.00  0.00           H
ATOM   1191  CZ  TYR A 118      36.840  56.000  42.890  1.00  0.00           C
ATOM   1192  OH  TYR A 118      37.170  54.850  42.260  1.00  0.00           O
ATOM   1193  HH  TYR A 118      37.210  54.150  42.970  1.00  0.00           H
ATOM   1194  C   TYR A 118      37.160  61.920  45.710  1.00  0.00           C
ATOM   1195  O   TYR A 118      36.180  62.300  46.370  1.00  0.00           O
ATOM   1196  N   ASN A 119      38.210  62.640  45.420  1.00  0.00           N
ATOM   1197  H   ASN A 119      38.880  62.280  44.760  1.00  0.00           H
ATOM   1198  CA  ASN A 119      38.270  64.070  45.720  1.00  0.00           C
ATOM   1199  CB  ASN A 119      37.600  64.940  44.610  1.00  0.00           C
ATOM   1200  CG  ASN A 119      38.040  64.550  43.190  1.00  0.00           C
ATOM   1201  OD1 ASN A 119      39.160  64.150  42.890  1.00  0.00           O
ATOM   1202  ND2 ASN A 119      37.210  64.820  42.250  1.00  0.00           N
ATOM   1203 1HD2 ASN A 119      36.430  65.410  42.450  1.00  0.00           H
ATOM   1204 2HD2 ASN A 119      37.610  64.800  41.330  1.00  0.00           H
ATOM   1205  C   ASN A 119      37.790  64.520  47.090  1.00  0.00           C
ATOM   1206  O   ASN A 119      36.840  65.320  47.220  1.00  0.00           O
ATOM   1207  N   GLY A 120      38.260  63.910  48.180  1.00  0.00           N
ATOM   1208  H   GLY A 120      39.090  63.360  48.170  1.00  0.00           H
ATOM   1209  CA  GLY A 120      37.760  64.140  49.580  1.00  0.00           C
ATOM   1210  C   GLY A 120      36.660  63.330  50.210  1.00  0.00           C
ATOM   1211  O   GLY A 120      36.630  63.270  51.430  1.00  0.00           O
ATOM   1212  N   SER A 121      36.140  62.550  49.320  1.00  0.00           N
ATOM   1213  H   SER A 121      36.500  62.430  48.400  1.00  0.00           H
ATOM   1214  CA  SER A 121      35.060  61.630  49.650  1.00  0.00           C
ATOM   1215  CB  SER A 121      33.980  61.540  48.530  1.00  0.00           C
ATOM   1216  OG  SER A 121      32.970  60.640  49.010  1.00  0.00           O
ATOM   1217  HG  SER A 121      32.200  61.270  49.140  1.00  0.00           H
ATOM   1218  C   SER A 121      35.740  60.310  49.740  1.00  0.00           C
ATOM   1219  O   SER A 121      36.150  59.830  48.750  1.00  0.00           O
ATOM   1220  N   PRO A 122      35.760  59.640  50.920  1.00  0.00           N
ATOM   1221  CA  PRO A 122      36.290  58.260  50.990  1.00  0.00           C
ATOM   1222  CB  PRO A 122      36.880  58.100  52.460  1.00  0.00           C
ATOM   1223  CG  PRO A 122      37.000  59.530  53.010  1.00  0.00           C
ATOM   1224  CD  PRO A 122      35.880  60.280  52.240  1.00  0.00           C
ATOM   1225  C   PRO A 122      35.150  57.270  50.720  1.00  0.00           C
ATOM   1226  O   PRO A 122      34.140  57.410  51.410  1.00  0.00           O
ATOM   1227  N   SER A 123      35.270  56.510  49.630  1.00  0.00           N
ATOM   1228  H   SER A 123      36.200  56.450  49.250  1.00  0.00           H
ATOM   1229  CA  SER A 123      34.180  55.590  49.240  1.00  0.00           C
ATOM   1230  CB  SER A 123      34.310  55.450  47.710  1.00  0.00           C
ATOM   1231  OG  SER A 123      33.060  54.920  47.330  1.00  0.00           O
ATOM   1232  HG  SER A 123      32.880  55.070  46.360  1.00  0.00           H
ATOM   1233  C   SER A 123      34.190  54.210  49.930  1.00  0.00           C
ATOM   1234  O   SER A 123      33.180  53.760  50.380  1.00  0.00           O
ATOM   1235  N   GLY A 124      35.370  53.610  50.160  1.00  0.00           N
ATOM   1236  H   GLY A 124      36.170  53.730  49.580  1.00  0.00           H
ATOM   1237  CA  GLY A 124      35.450  52.480  51.090  1.00  0.00           C
ATOM   1238  C   GLY A 124      36.890  51.920  50.990  1.00  0.00           C
ATOM   1239  O   GLY A 124      37.770  52.620  50.410  1.00  0.00           O
ATOM   1240  N   VAL A 125      37.080  50.920  51.800  1.00  0.00           N
ATOM   1241  H   VAL A 125      36.330  50.290  52.020  1.00  0.00           H
ATOM   1242  CA  VAL A 125      38.450  50.400  52.140  1.00  0.00           C
ATOM   1243  CB  VAL A 125      38.670  50.890  53.570  1.00  0.00           C
ATOM   1244  CG1 VAL A 125      37.800  50.290  54.660  1.00  0.00           C
ATOM   1245  CG2 VAL A 125      40.140  50.750  54.000  1.00  0.00           C
ATOM   1246  C   VAL A 125      38.460  48.790  52.060  1.00  0.00           C
ATOM   1247  O   VAL A 125      37.710  48.010  52.700  1.00  0.00           O
ATOM   1248  N   TYR A 126      39.480  48.400  51.410  1.00  0.00           N
ATOM   1249  H   TYR A 126      40.180  48.990  51.010  1.00  0.00           H
ATOM   1250  CA  TYR A 126      39.700  46.930  51.170  1.00  0.00           C
ATOM   1251  CB  TYR A 126      39.140  46.490  49.780  1.00  0.00           C
ATOM   1252  CG  TYR A 126      39.470  47.540  48.740  1.00  0.00           C
ATOM   1253  CD1 TYR A 126      38.520  48.480  48.480  1.00  0.00           C
ATOM   1254  HD1 TYR A 126      37.680  48.470  49.170  1.00  0.00           H
ATOM   1255  CD2 TYR A 126      40.610  47.480  47.980  1.00  0.00           C
ATOM   1256  HD2 TYR A 126      41.410  46.760  48.170  1.00  0.00           H
ATOM   1257  CE1 TYR A 126      38.780  49.480  47.520  1.00  0.00           C
ATOM   1258  HE1 TYR A 126      38.060  50.280  47.420  1.00  0.00           H
ATOM   1259  CE2 TYR A 126      40.860  48.420  46.980  1.00  0.00           C
ATOM   1260  HE2 TYR A 126      41.830  48.580  46.490  1.00  0.00           H
ATOM   1261  CZ  TYR A 126      39.950  49.410  46.810  1.00  0.00           C
ATOM   1262  OH  TYR A 126      40.270  50.580  46.200  1.00  0.00           O
ATOM   1263  HH  TYR A 126      39.600  51.300  46.380  1.00  0.00           H
ATOM   1264  C   TYR A 126      41.210  46.700  51.250  1.00  0.00           C
ATOM   1265  O   TYR A 126      41.980  47.570  50.870  1.00  0.00           O
ATOM   1266  N   GLN A 127      41.640  45.580  51.800  1.00  0.00           N
ATOM   1267  H   GLN A 127      41.030  44.890  52.180  1.00  0.00           H
ATOM   1268  CA  GLN A 127      43.030  45.150  51.830  1.00  0.00           C
ATOM   1269  CB  GLN A 127      43.210  44.050  52.930  1.00  0.00           C
ATOM   1270  CG  GLN A 127      44.610  43.830  53.580  1.00  0.00           C
ATOM   1271  CD  GLN A 127      45.170  44.980  54.430  1.00  0.00           C
ATOM   1272  OE1 GLN A 127      44.410  45.690  55.060  1.00  0.00           O
ATOM   1273  NE2 GLN A 127      46.400  44.790  54.880  1.00  0.00           N
ATOM   1274 1HE2 GLN A 127      46.760  43.860  54.890  1.00  0.00           H
ATOM   1275 2HE2 GLN A 127      46.820  45.490  55.460  1.00  0.00           H
ATOM   1276  C   GLN A 127      43.500  44.730  50.460  1.00  0.00           C
ATOM   1277  O   GLN A 127      42.910  43.850  49.850  1.00  0.00           O
ATOM   1278  N   CYS A 128      44.540  45.390  49.930  1.00  0.00           N
ATOM   1279  H   CYS A 128      44.950  46.060  50.550  1.00  0.00           H
ATOM   1280  CA  CYS A 128      45.120  45.070  48.650  1.00  0.00           C
ATOM   1281  CB  CYS A 128      44.510  45.900  47.560  1.00  0.00           C
ATOM   1282  SG  CYS A 128      45.160  45.540  45.840  1.00  0.00           S
ATOM   1283  HG  CYS A 128      45.070  44.210  45.790  1.00  0.00           H
ATOM   1284  C   CYS A 128      46.670  45.040  48.610  1.00  0.00           C
ATOM   1285  O   CYS A 128      47.290  45.680  49.510  1.00  0.00           O
ATOM   1286  N   ALA A 129      47.250  44.330  47.650  1.00  0.00           N
ATOM   1287  H   ALA A 129      46.710  43.950  46.900  1.00  0.00           H
ATOM   1288  CA  ALA A 129      48.750  44.260  47.600  1.00  0.00           C
ATOM   1289  CB  ALA A 129      49.320  42.890  47.380  1.00  0.00           C
ATOM   1290  C   ALA A 129      49.570  45.090  46.600  1.00  0.00           C
ATOM   1291  O   ALA A 129      49.070  45.340  45.470  1.00  0.00           O
ATOM   1292  N   MET A 130      50.770  45.320  47.110  1.00  0.00           N
ATOM   1293  H   MET A 130      51.080  45.140  48.040  1.00  0.00           H
ATOM   1294  CA  MET A 130      51.760  45.920  46.160  1.00  0.00           C
ATOM   1295  CB  MET A 130      52.800  46.810  46.870  1.00  0.00           C
ATOM   1296  CG  MET A 130      53.970  47.370  46.070  1.00  0.00           C
ATOM   1297  SD  MET A 130      53.450  48.060  44.440  1.00  0.00           S
ATOM   1298  CE  MET A 130      53.280  49.750  44.760  1.00  0.00           C
ATOM   1299  C   MET A 130      52.310  44.820  45.220  1.00  0.00           C
ATOM   1300  O   MET A 130      53.070  43.970  45.730  1.00  0.00           O
ATOM   1301  N   ARG A 131      51.590  44.650  44.110  1.00  0.00           N
ATOM   1302  H   ARG A 131      51.270  45.510  43.700  1.00  0.00           H
ATOM   1303  CA  ARG A 131      51.880  43.600  43.080  1.00  0.00           C
ATOM   1304  CB  ARG A 131      50.830  43.780  41.910  1.00  0.00           C
ATOM   1305  CG  ARG A 131      49.360  43.840  42.290  1.00  0.00           C
ATOM   1306  CD  ARG A 131      48.880  42.550  43.010  1.00  0.00           C
ATOM   1307  NE  ARG A 131      49.220  41.340  42.270  1.00  0.00           N
ATOM   1308  HE  ARG A 131      49.630  41.450  41.370  1.00  0.00           H
ATOM   1309  CZ  ARG A 131      48.840  40.090  42.580  1.00  0.00           C
ATOM   1310  NH1 ARG A 131      48.060  39.740  43.580  1.00  0.00           N
ATOM   1311 1HH1 ARG A 131      47.630  40.410  44.190  1.00  0.00           H
ATOM   1312 2HH1 ARG A 131      48.020  38.750  43.690  1.00  0.00           H
ATOM   1313  NH2 ARG A 131      49.000  39.100  41.690  1.00  0.00           N
ATOM   1314 1HH2 ARG A 131      49.520  39.240  40.850  1.00  0.00           H
ATOM   1315 2HH2 ARG A 131      48.670  38.200  41.960  1.00  0.00           H
ATOM   1316  C   ARG A 131      53.370  43.680  42.590  1.00  0.00           C
ATOM   1317  O   ARG A 131      53.740  44.750  42.130  1.00  0.00           O
ATOM   1318  N   PRO A 132      54.010  42.570  42.230  1.00  0.00           N
ATOM   1319  CA  PRO A 132      55.390  42.480  41.620  1.00  0.00           C
ATOM   1320  CB  PRO A 132      55.490  41.000  41.400  1.00  0.00           C
ATOM   1321  CG  PRO A 132      54.810  40.420  42.630  1.00  0.00           C
ATOM   1322  CD  PRO A 132      53.530  41.230  42.650  1.00  0.00           C
ATOM   1323  C   PRO A 132      55.950  43.450  40.570  1.00  0.00           C
ATOM   1324  O   PRO A 132      56.910  44.120  40.880  1.00  0.00           O
ATOM   1325  N   ASN A 133      55.140  43.630  39.520  1.00  0.00           N
ATOM   1326  H   ASN A 133      54.250  43.170  39.450  1.00  0.00           H
ATOM   1327  CA  ASN A 133      55.260  44.820  38.610  1.00  0.00           C
ATOM   1328  CB  ASN A 133      54.210  44.670  37.520  1.00  0.00           C
ATOM   1329  CG  ASN A 133      52.770  44.830  37.920  1.00  0.00           C
ATOM   1330  OD1 ASN A 133      52.410  44.950  39.080  1.00  0.00           O
ATOM   1331  ND2 ASN A 133      51.860  44.480  37.000  1.00  0.00           N
ATOM   1332 1HD2 ASN A 133      52.090  44.300  36.050  1.00  0.00           H
ATOM   1333 2HD2 ASN A 133      50.930  44.420  37.370  1.00  0.00           H
ATOM   1334  C   ASN A 133      55.350  46.270  39.220  1.00  0.00           C
ATOM   1335  O   ASN A 133      55.590  47.210  38.530  1.00  0.00           O
ATOM   1336  N   PHE A 134      55.160  46.410  40.560  1.00  0.00           N
ATOM   1337  H   PHE A 134      55.010  45.630  41.170  1.00  0.00           H
ATOM   1338  CA  PHE A 134      54.980  47.760  41.290  1.00  0.00           C
ATOM   1339  CB  PHE A 134      56.190  48.650  41.040  1.00  0.00           C
ATOM   1340  CG  PHE A 134      57.480  48.230  41.870  1.00  0.00           C
ATOM   1341  CD1 PHE A 134      57.600  48.580  43.190  1.00  0.00           C
ATOM   1342  HD1 PHE A 134      56.710  48.640  43.810  1.00  0.00           H
ATOM   1343  CD2 PHE A 134      58.510  47.610  41.190  1.00  0.00           C
ATOM   1344  HD2 PHE A 134      58.460  47.490  40.100  1.00  0.00           H
ATOM   1345  CE1 PHE A 134      58.810  48.430  43.840  1.00  0.00           C
ATOM   1346  HE1 PHE A 134      58.990  48.680  44.880  1.00  0.00           H
ATOM   1347  CE2 PHE A 134      59.740  47.490  41.840  1.00  0.00           C
ATOM   1348  HE2 PHE A 134      60.490  46.830  41.410  1.00  0.00           H
ATOM   1349  CZ  PHE A 134      59.920  47.950  43.120  1.00  0.00           C
ATOM   1350  HZ  PHE A 134      60.950  48.060  43.450  1.00  0.00           H
ATOM   1351  C   PHE A 134      53.640  48.490  41.150  1.00  0.00           C
ATOM   1352  O   PHE A 134      53.660  49.730  41.170  1.00  0.00           O
ATOM   1353  N   THR A 135      52.510  47.750  41.020  1.00  0.00           N
ATOM   1354  H   THR A 135      52.510  46.820  41.390  1.00  0.00           H
ATOM   1355  CA  THR A 135      51.160  48.400  40.980  1.00  0.00           C
ATOM   1356  CB  THR A 135      50.540  48.440  39.600  1.00  0.00           C
ATOM   1357  OG1 THR A 135      50.370  47.110  39.030  1.00  0.00           O
ATOM   1358  HG1 THR A 135      51.270  46.730  38.820  1.00  0.00           H
ATOM   1359  CG2 THR A 135      51.410  49.190  38.590  1.00  0.00           C
ATOM   1360  C   THR A 135      50.210  47.830  42.060  1.00  0.00           C
ATOM   1361  O   THR A 135      50.570  46.880  42.860  1.00  0.00           O
ATOM   1362  N   ILE A 136      49.090  48.570  42.170  1.00  0.00           N
ATOM   1363  H   ILE A 136      49.000  49.550  42.020  1.00  0.00           H
ATOM   1364  CA  ILE A 136      47.910  47.940  42.810  1.00  0.00           C
ATOM   1365  CB  ILE A 136      47.490  48.640  44.080  1.00  0.00           C
ATOM   1366  CG1 ILE A 136      46.760  49.960  43.960  1.00  0.00           C
ATOM   1367  CG2 ILE A 136      48.610  48.820  45.050  1.00  0.00           C
ATOM   1368  CD  ILE A 136      45.480  50.030  44.870  1.00  0.00           C
ATOM   1369  C   ILE A 136      46.710  47.670  41.890  1.00  0.00           C
ATOM   1370  O   ILE A 136      46.320  48.440  40.990  1.00  0.00           O
ATOM   1371  N   LYS A 137      45.920  46.700  42.350  1.00  0.00           N
ATOM   1372  H   LYS A 137      46.140  46.170  43.180  1.00  0.00           H
ATOM   1373  CA  LYS A 137      44.670  46.200  41.700  1.00  0.00           C
ATOM   1374  CB  LYS A 137      44.750  44.680  41.430  1.00  0.00           C
ATOM   1375  CG  LYS A 137      45.650  44.010  40.360  1.00  0.00           C
ATOM   1376  CD  LYS A 137      45.450  42.560  40.580  1.00  0.00           C
ATOM   1377  CE  LYS A 137      46.180  41.630  39.690  1.00  0.00           C
ATOM   1378  NZ  LYS A 137      45.360  40.430  39.470  1.00  0.00           N
ATOM   1379  HZ1 LYS A 137      45.690  40.050  38.600  1.00  0.00           H
ATOM   1380  HZ2 LYS A 137      45.370  39.660  40.110  1.00  0.00           H
ATOM   1381  HZ3 LYS A 137      44.470  40.840  39.320  1.00  0.00           H
ATOM   1382  C   LYS A 137      43.400  46.610  42.460  1.00  0.00           C
ATOM   1383  O   LYS A 137      42.520  45.800  42.650  1.00  0.00           O
ATOM   1384  N   GLY A 138      43.160  47.880  42.510  1.00  0.00           N
ATOM   1385  H   GLY A 138      43.520  48.440  41.760  1.00  0.00           H
ATOM   1386  CA  GLY A 138      42.150  48.520  43.350  1.00  0.00           C
ATOM   1387  C   GLY A 138      41.070  49.310  42.620  1.00  0.00           C
ATOM   1388  O   GLY A 138      41.280  49.590  41.400  1.00  0.00           O
ATOM   1389  N   SER A 139      39.950  49.620  43.340  1.00  0.00           N
ATOM   1390  H   SER A 139      40.110  49.830  44.300  1.00  0.00           H
ATOM   1391  CA  SER A 139      38.700  50.280  42.690  1.00  0.00           C
ATOM   1392  CB  SER A 139      37.400  49.780  43.380  1.00  0.00           C
ATOM   1393  OG  SER A 139      36.240  49.990  42.550  1.00  0.00           O
ATOM   1394  HG  SER A 139      36.370  49.880  41.560  1.00  0.00           H
ATOM   1395  C   SER A 139      38.830  51.770  42.520  1.00  0.00           C
ATOM   1396  O   SER A 139      38.270  52.530  43.300  1.00  0.00           O
ATOM   1397  N   PHE A 140      39.450  52.060  41.400  1.00  0.00           N
ATOM   1398  H   PHE A 140      39.700  51.320  40.780  1.00  0.00           H
ATOM   1399  CA  PHE A 140      39.980  53.380  41.080  1.00  0.00           C
ATOM   1400  CB  PHE A 140      41.540  53.250  41.190  1.00  0.00           C
ATOM   1401  CG  PHE A 140      42.200  53.530  42.520  1.00  0.00           C
ATOM   1402  CD1 PHE A 140      41.600  53.590  43.740  1.00  0.00           C
ATOM   1403  HD1 PHE A 140      40.590  54.000  43.730  1.00  0.00           H
ATOM   1404  CD2 PHE A 140      43.560  53.370  42.540  1.00  0.00           C
ATOM   1405  HD2 PHE A 140      44.090  53.620  41.620  1.00  0.00           H
ATOM   1406  CE1 PHE A 140      42.230  53.430  44.920  1.00  0.00           C
ATOM   1407  HE1 PHE A 140      41.620  53.360  45.820  1.00  0.00           H
ATOM   1408  CE2 PHE A 140      44.270  53.240  43.680  1.00  0.00           C
ATOM   1409  HE2 PHE A 140      45.260  52.810  43.550  1.00  0.00           H
ATOM   1410  CZ  PHE A 140      43.620  53.280  44.920  1.00  0.00           C
ATOM   1411  HZ  PHE A 140      44.210  53.220  45.830  1.00  0.00           H
ATOM   1412  C   PHE A 140      39.450  53.880  39.760  1.00  0.00           C
ATOM   1413  O   PHE A 140      39.640  53.230  38.710  1.00  0.00           O
ATOM   1414  N   LEU A 141      38.550  54.880  39.900  1.00  0.00           N
ATOM   1415  H   LEU A 141      38.060  55.010  40.760  1.00  0.00           H
ATOM   1416  CA  LEU A 141      38.030  55.640  38.790  1.00  0.00           C
ATOM   1417  CB  LEU A 141      36.540  55.340  38.640  1.00  0.00           C
ATOM   1418  CG  LEU A 141      36.110  54.110  37.830  1.00  0.00           C
ATOM   1419  CD1 LEU A 141      36.340  52.940  38.800  1.00  0.00           C
ATOM   1420  CD2 LEU A 141      34.680  54.250  37.410  1.00  0.00           C
ATOM   1421  C   LEU A 141      38.390  57.150  38.910  1.00  0.00           C
ATOM   1422  O   LEU A 141      39.150  57.600  39.780  1.00  0.00           O
ATOM   1423  N   ASN A 142      37.940  57.920  37.940  1.00  0.00           N
ATOM   1424  H   ASN A 142      37.500  57.510  37.140  1.00  0.00           H
ATOM   1425  CA  ASN A 142      38.110  59.390  37.880  1.00  0.00           C
ATOM   1426  CB  ASN A 142      37.380  59.900  36.690  1.00  0.00           C
ATOM   1427  CG  ASN A 142      38.230  59.690  35.430  1.00  0.00           C
ATOM   1428  OD1 ASN A 142      38.030  58.720  34.700  1.00  0.00           O
ATOM   1429  ND2 ASN A 142      38.920  60.790  35.040  1.00  0.00           N
ATOM   1430 1HD2 ASN A 142      38.870  61.690  35.480  1.00  0.00           H
ATOM   1431 2HD2 ASN A 142      39.610  60.740  34.320  1.00  0.00           H
ATOM   1432  C   ASN A 142      37.910  60.100  39.230  1.00  0.00           C
ATOM   1433  O   ASN A 142      36.750  60.220  39.640  1.00  0.00           O
ATOM   1434  N   GLY A 143      38.950  60.560  39.840  1.00  0.00           N
ATOM   1435  H   GLY A 143      39.780  60.760  39.320  1.00  0.00           H
ATOM   1436  CA  GLY A 143      38.800  61.110  41.170  1.00  0.00           C
ATOM   1437  C   GLY A 143      39.700  60.440  42.290  1.00  0.00           C
ATOM   1438  O   GLY A 143      39.970  61.170  43.230  1.00  0.00           O
ATOM   1439  N   SER A 144      40.140  59.230  42.000  1.00  0.00           N
ATOM   1440  H   SER A 144      39.880  58.750  41.160  1.00  0.00           H
ATOM   1441  CA  SER A 144      41.110  58.430  42.850  1.00  0.00           C
ATOM   1442  CB  SER A 144      41.250  57.050  42.210  1.00  0.00           C
ATOM   1443  OG  SER A 144      41.910  57.060  40.960  1.00  0.00           O
ATOM   1444  HG  SER A 144      42.180  56.120  40.760  1.00  0.00           H
ATOM   1445  C   SER A 144      42.470  58.980  43.130  1.00  0.00           C
ATOM   1446  O   SER A 144      43.100  58.510  44.050  1.00  0.00           O
ATOM   1447  N   CYS A 145      42.970  59.750  42.110  1.00  0.00           N
ATOM   1448  H   CYS A 145      42.510  59.570  41.240  1.00  0.00           H
ATOM   1449  CA  CYS A 145      44.080  60.720  42.200  1.00  0.00           C
ATOM   1450  CB  CYS A 145      43.880  61.800  41.130  1.00  0.00           C
ATOM   1451  SG  CYS A 145      44.320  61.230  39.470  1.00  0.00           S
ATOM   1452  HG  CYS A 145      43.130  60.690  39.210  1.00  0.00           H
ATOM   1453  C   CYS A 145      44.320  61.160  43.680  1.00  0.00           C
ATOM   1454  O   CYS A 145      43.510  61.910  44.300  1.00  0.00           O
ATOM   1455  N   GLY A 146      45.420  60.640  44.300  1.00  0.00           N
ATOM   1456  H   GLY A 146      46.150  60.230  43.760  1.00  0.00           H
ATOM   1457  CA  GLY A 146      45.830  60.880  45.730  1.00  0.00           C
ATOM   1458  C   GLY A 146      45.500  59.830  46.880  1.00  0.00           C
ATOM   1459  O   GLY A 146      45.770  60.110  48.020  1.00  0.00           O
ATOM   1460  N   SER A 147      44.820  58.780  46.490  1.00  0.00           N
ATOM   1461  H   SER A 147      44.200  58.910  45.720  1.00  0.00           H
ATOM   1462  CA  SER A 147      44.380  57.590  47.390  1.00  0.00           C
ATOM   1463  CB  SER A 147      43.700  56.530  46.560  1.00  0.00           C
ATOM   1464  OG  SER A 147      42.380  57.050  46.180  1.00  0.00           O
ATOM   1465  HG  SER A 147      42.590  57.350  45.240  1.00  0.00           H
ATOM   1466  C   SER A 147      45.460  56.830  48.100  1.00  0.00           C
ATOM   1467  O   SER A 147      46.540  56.640  47.620  1.00  0.00           O
ATOM   1468  N   VAL A 148      45.020  56.450  49.270  1.00  0.00           N
ATOM   1469  H   VAL A 148      44.040  56.350  49.470  1.00  0.00           H
ATOM   1470  CA  VAL A 148      45.930  55.960  50.390  1.00  0.00           C
ATOM   1471  CB  VAL A 148      45.680  56.650  51.730  1.00  0.00           C
ATOM   1472  CG1 VAL A 148      46.290  58.060  51.720  1.00  0.00           C
ATOM   1473  CG2 VAL A 148      44.180  56.810  52.040  1.00  0.00           C
ATOM   1474  C   VAL A 148      46.010  54.450  50.760  1.00  0.00           C
ATOM   1475  O   VAL A 148      44.950  53.800  50.660  1.00  0.00           O
ATOM   1476  N   GLY A 149      47.210  53.960  50.890  1.00  0.00           N
ATOM   1477  H   GLY A 149      48.030  54.520  50.730  1.00  0.00           H
ATOM   1478  CA  GLY A 149      47.570  52.620  51.300  1.00  0.00           C
ATOM   1479  C   GLY A 149      48.110  52.620  52.750  1.00  0.00           C
ATOM   1480  O   GLY A 149      49.120  53.250  53.000  1.00  0.00           O
ATOM   1481  N   PHE A 150      47.270  52.050  53.560  1.00  0.00           N
ATOM   1482  H   PHE A 150      46.400  51.640  53.310  1.00  0.00           H
ATOM   1483  CA  PHE A 150      47.640  52.030  54.990  1.00  0.00           C
ATOM   1484  CB  PHE A 150      46.830  52.960  55.990  1.00  0.00           C
ATOM   1485  CG  PHE A 150      45.350  52.600  56.100  1.00  0.00           C
ATOM   1486  CD1 PHE A 150      44.940  51.810  57.190  1.00  0.00           C
ATOM   1487  HD1 PHE A 150      45.540  50.990  57.590  1.00  0.00           H
ATOM   1488  CD2 PHE A 150      44.430  53.190  55.300  1.00  0.00           C
ATOM   1489  HD2 PHE A 150      44.740  53.830  54.470  1.00  0.00           H
ATOM   1490  CE1 PHE A 150      43.620  51.750  57.500  1.00  0.00           C
ATOM   1491  HE1 PHE A 150      43.230  51.240  58.380  1.00  0.00           H
ATOM   1492  CE2 PHE A 150      43.090  53.140  55.560  1.00  0.00           C
ATOM   1493  HE2 PHE A 150      42.380  53.650  54.900  1.00  0.00           H
ATOM   1494  CZ  PHE A 150      42.650  52.410  56.700  1.00  0.00           C
ATOM   1495  HZ  PHE A 150      41.600  52.370  57.000  1.00  0.00           H
ATOM   1496  C   PHE A 150      47.640  50.620  55.620  1.00  0.00           C
ATOM   1497  O   PHE A 150      47.020  49.730  55.140  1.00  0.00           O
ATOM   1498  N   ASN A 151      48.370  50.420  56.710  1.00  0.00           N
ATOM   1499  H   ASN A 151      49.300  50.770  56.760  1.00  0.00           H
ATOM   1500  CA  ASN A 151      48.010  49.340  57.650  1.00  0.00           C
ATOM   1501  CB  ASN A 151      49.090  48.250  57.560  1.00  0.00           C
ATOM   1502  CG  ASN A 151      49.050  47.470  56.260  1.00  0.00           C
ATOM   1503  OD1 ASN A 151      47.910  47.180  55.860  1.00  0.00           O
ATOM   1504  ND2 ASN A 151      50.210  46.980  55.840  1.00  0.00           N
ATOM   1505 1HD2 ASN A 151      51.080  47.240  56.270  1.00  0.00           H
ATOM   1506 2HD2 ASN A 151      50.180  46.580  54.930  1.00  0.00           H
ATOM   1507  C   ASN A 151      47.970  49.960  59.060  1.00  0.00           C
ATOM   1508  O   ASN A 151      47.850  51.180  59.100  1.00  0.00           O
ATOM   1509  N   ILE A 152      47.640  49.100  60.050  1.00  0.00           N
ATOM   1510  H   ILE A 152      47.230  48.210  59.870  1.00  0.00           H
ATOM   1511  CA  ILE A 152      47.700  49.520  61.510  1.00  0.00           C
ATOM   1512  CB  ILE A 152      46.320  49.740  62.200  1.00  0.00           C
ATOM   1513  CG1 ILE A 152      45.240  50.470  61.370  1.00  0.00           C
ATOM   1514  CG2 ILE A 152      46.460  50.520  63.510  1.00  0.00           C
ATOM   1515  CD  ILE A 152      43.930  50.920  62.060  1.00  0.00           C
ATOM   1516  C   ILE A 152      48.570  48.570  62.330  1.00  0.00           C
ATOM   1517  O   ILE A 152      48.230  47.420  62.550  1.00  0.00           O
ATOM   1518  N   ASP A 153      49.640  49.130  62.880  1.00  0.00           N
ATOM   1519  H   ASP A 153      50.020  49.940  62.420  1.00  0.00           H
ATOM   1520  CA  ASP A 153      50.490  48.580  63.970  1.00  0.00           C
ATOM   1521  CB  ASP A 153      51.870  49.180  63.810  1.00  0.00           C
ATOM   1522  CG  ASP A 153      52.880  48.300  63.040  1.00  0.00           C
ATOM   1523  OD1 ASP A 153      52.540  47.620  62.120  1.00  0.00           O
ATOM   1524  OD2 ASP A 153      54.090  48.430  63.420  1.00  0.00           O
ATOM   1525  C   ASP A 153      49.830  48.980  65.320  1.00  0.00           C
ATOM   1526  O   ASP A 153      50.430  49.640  66.200  1.00  0.00           O
ATOM   1527  N   TYR A 154      48.570  48.500  65.580  1.00  0.00           N
ATOM   1528  H   TYR A 154      48.220  47.730  65.040  1.00  0.00           H
ATOM   1529  CA  TYR A 154      47.770  48.830  66.790  1.00  0.00           C
ATOM   1530  CB  TYR A 154      48.430  48.170  68.060  1.00  0.00           C
ATOM   1531  CG  TYR A 154      48.840  46.710  67.890  1.00  0.00           C
ATOM   1532  CD1 TYR A 154      47.830  45.840  67.720  1.00  0.00           C
ATOM   1533  HD1 TYR A 154      46.900  46.210  67.290  1.00  0.00           H
ATOM   1534  CD2 TYR A 154      50.110  46.220  68.210  1.00  0.00           C
ATOM   1535  HD2 TYR A 154      50.930  46.950  68.180  1.00  0.00           H
ATOM   1536  CE1 TYR A 154      48.050  44.450  67.900  1.00  0.00           C
ATOM   1537  HE1 TYR A 154      47.290  43.770  67.530  1.00  0.00           H
ATOM   1538  CE2 TYR A 154      50.330  44.830  68.320  1.00  0.00           C
ATOM   1539  HE2 TYR A 154      51.380  44.520  68.350  1.00  0.00           H
ATOM   1540  CZ  TYR A 154      49.310  43.940  68.220  1.00  0.00           C
ATOM   1541  OH  TYR A 154      49.550  42.590  68.310  1.00  0.00           O
ATOM   1542  HH  TYR A 154      50.520  42.380  68.460  1.00  0.00           H
ATOM   1543  C   TYR A 154      47.400  50.300  67.000  1.00  0.00           C
ATOM   1544  O   TYR A 154      46.330  50.700  66.550  1.00  0.00           O
ATOM   1545  N   ASP A 155      48.160  51.050  67.780  1.00  0.00           N
ATOM   1546  H   ASP A 155      49.010  50.610  68.070  1.00  0.00           H
ATOM   1547  CA  ASP A 155      47.890  52.460  67.830  1.00  0.00           C
ATOM   1548  CB  ASP A 155      48.460  53.100  69.050  1.00  0.00           C
ATOM   1549  CG  ASP A 155      49.770  52.600  69.610  1.00  0.00           C
ATOM   1550  OD1 ASP A 155      50.710  52.410  68.870  1.00  0.00           O
ATOM   1551  OD2 ASP A 155      49.880  52.650  70.840  1.00  0.00           O
ATOM   1552  C   ASP A 155      48.400  53.130  66.500  1.00  0.00           C
ATOM   1553  O   ASP A 155      47.580  53.800  65.830  1.00  0.00           O
ATOM   1554  N   CYS A 156      49.730  53.230  66.380  1.00  0.00           N
ATOM   1555  H   CYS A 156      50.240  52.910  67.170  1.00  0.00           H
ATOM   1556  CA  CYS A 156      50.630  53.590  65.250  1.00  0.00           C
ATOM   1557  CB  CYS A 156      52.020  53.190  65.790  1.00  0.00           C
ATOM   1558  SG  CYS A 156      53.410  54.260  65.180  1.00  0.00           S
ATOM   1559  HG  CYS A 156      54.280  54.010  66.150  1.00  0.00           H
ATOM   1560  C   CYS A 156      50.200  52.880  63.970  1.00  0.00           C
ATOM   1561  O   CYS A 156      49.650  51.760  64.070  1.00  0.00           O
ATOM   1562  N   VAL A 157      50.380  53.440  62.840  1.00  0.00           N
ATOM   1563  H   VAL A 157      50.920  54.270  62.720  1.00  0.00           H
ATOM   1564  CA  VAL A 157      49.700  52.920  61.610  1.00  0.00           C
ATOM   1565  CB  VAL A 157      48.780  53.940  61.060  1.00  0.00           C
ATOM   1566  CG1 VAL A 157      48.120  53.860  59.710  1.00  0.00           C
ATOM   1567  CG2 VAL A 157      47.580  53.950  61.990  1.00  0.00           C
ATOM   1568  C   VAL A 157      50.720  52.220  60.700  1.00  0.00           C
ATOM   1569  O   VAL A 157      51.200  51.110  60.960  1.00  0.00           O
ATOM   1570  N   SER A 158      50.700  52.500  59.330  1.00  0.00           N
ATOM   1571  H   SER A 158      49.870  52.780  58.850  1.00  0.00           H
ATOM   1572  CA  SER A 158      51.790  52.210  58.330  1.00  0.00           C
ATOM   1573  CB  SER A 158      51.950  50.730  58.010  1.00  0.00           C
ATOM   1574  OG  SER A 158      52.990  50.510  57.010  1.00  0.00           O
ATOM   1575  HG  SER A 158      52.880  49.530  56.830  1.00  0.00           H
ATOM   1576  C   SER A 158      51.450  52.870  56.980  1.00  0.00           C
ATOM   1577  O   SER A 158      50.480  52.500  56.320  1.00  0.00           O
ATOM   1578  N   PHE A 159      52.020  54.100  56.840  1.00  0.00           N
ATOM   1579  H   PHE A 159      52.600  54.460  57.570  1.00  0.00           H
ATOM   1580  CA  PHE A 159      51.860  54.840  55.610  1.00  0.00           C
ATOM   1581  CB  PHE A 159      51.630  56.330  55.830  1.00  0.00           C
ATOM   1582  CG  PHE A 159      50.140  56.750  55.920  1.00  0.00           C
ATOM   1583  CD1 PHE A 159      49.110  55.880  55.460  1.00  0.00           C
ATOM   1584  HD1 PHE A 159      49.260  54.840  55.170  1.00  0.00           H
ATOM   1585  CD2 PHE A 159      49.870  57.990  56.390  1.00  0.00           C
ATOM   1586  HD2 PHE A 159      50.660  58.730  56.520  1.00  0.00           H
ATOM   1587  CE1 PHE A 159      47.770  56.270  55.600  1.00  0.00           C
ATOM   1588  HE1 PHE A 159      46.950  55.720  55.140  1.00  0.00           H
ATOM   1589  CE2 PHE A 159      48.530  58.360  56.510  1.00  0.00           C
ATOM   1590  HE2 PHE A 159      48.290  59.390  56.770  1.00  0.00           H
ATOM   1591  CZ  PHE A 159      47.520  57.520  56.170  1.00  0.00           C
ATOM   1592  HZ  PHE A 159      46.500  57.770  56.450  1.00  0.00           H
ATOM   1593  C   PHE A 159      53.020  54.630  54.680  1.00  0.00           C
ATOM   1594  O   PHE A 159      54.120  55.120  54.910  1.00  0.00           O
ATOM   1595  N   CYS A 160      52.700  54.290  53.460  1.00  0.00           N
ATOM   1596  H   CYS A 160      51.990  54.860  53.040  1.00  0.00           H
ATOM   1597  CA  CYS A 160      53.530  53.520  52.490  1.00  0.00           C
ATOM   1598  CB  CYS A 160      53.580  52.000  52.860  1.00  0.00           C
ATOM   1599  SG  CYS A 160      51.960  51.220  53.060  1.00  0.00           S
ATOM   1600  HG  CYS A 160      52.170  50.580  54.210  1.00  0.00           H
ATOM   1601  C   CYS A 160      53.350  53.730  51.020  1.00  0.00           C
ATOM   1602  O   CYS A 160      54.390  53.590  50.320  1.00  0.00           O
ATOM   1603  N   TYR A 161      52.100  53.750  50.600  1.00  0.00           N
ATOM   1604  H   TYR A 161      51.340  53.910  51.240  1.00  0.00           H
ATOM   1605  CA  TYR A 161      51.590  54.000  49.250  1.00  0.00           C
ATOM   1606  CB  TYR A 161      51.040  52.680  48.660  1.00  0.00           C
ATOM   1607  CG  TYR A 161      50.500  52.800  47.230  1.00  0.00           C
ATOM   1608  CD1 TYR A 161      51.340  52.770  46.090  1.00  0.00           C
ATOM   1609  HD1 TYR A 161      52.420  52.680  46.140  1.00  0.00           H
ATOM   1610  CD2 TYR A 161      49.120  52.800  47.110  1.00  0.00           C
ATOM   1611  HD2 TYR A 161      48.550  52.950  48.020  1.00  0.00           H
ATOM   1612  CE1 TYR A 161      50.670  52.730  44.890  1.00  0.00           C
ATOM   1613  HE1 TYR A 161      51.310  52.780  44.000  1.00  0.00           H
ATOM   1614  CE2 TYR A 161      48.490  52.820  45.920  1.00  0.00           C
ATOM   1615  HE2 TYR A 161      47.420  52.640  45.830  1.00  0.00           H
ATOM   1616  CZ  TYR A 161      49.290  52.740  44.790  1.00  0.00           C
ATOM   1617  OH  TYR A 161      48.670  52.770  43.600  1.00  0.00           O
ATOM   1618  HH  TYR A 161      49.200  52.220  42.960  1.00  0.00           H
ATOM   1619  C   TYR A 161      50.560  55.180  49.090  1.00  0.00           C
ATOM   1620  O   TYR A 161      49.480  55.310  49.680  1.00  0.00           O
ATOM   1621  N   MET A 162      50.990  56.130  48.200  1.00  0.00           N
ATOM   1622  H   MET A 162      51.940  56.370  47.970  1.00  0.00           H
ATOM   1623  CA  MET A 162      50.060  57.170  47.750  1.00  0.00           C
ATOM   1624  CB  MET A 162      50.590  58.630  47.840  1.00  0.00           C
ATOM   1625  CG  MET A 162      49.400  59.530  48.130  1.00  0.00           C
ATOM   1626  SD  MET A 162      49.800  61.320  48.210  1.00  0.00           S
ATOM   1627  CE  MET A 162      48.170  62.020  48.430  1.00  0.00           C
ATOM   1628  C   MET A 162      49.840  56.930  46.250  1.00  0.00           C
ATOM   1629  O   MET A 162      50.790  57.130  45.430  1.00  0.00           O
ATOM   1630  N   HIS A 163      48.570  56.830  45.820  1.00  0.00           N
ATOM   1631  H   HIS A 163      47.840  56.810  46.500  1.00  0.00           H
ATOM   1632  CA  HIS A 163      48.210  56.660  44.410  1.00  0.00           C
ATOM   1633  CB  HIS A 163      46.700  56.180  44.280  1.00  0.00           C
ATOM   1634  CG  HIS A 163      46.170  56.120  42.890  1.00  0.00           C
ATOM   1635  ND1 HIS A 163      45.240  56.940  42.420  1.00  0.00           N
ATOM   1636  HD1 HIS A 163      44.840  57.650  42.990  1.00  0.00           H
ATOM   1637  CD2 HIS A 163      46.640  55.450  41.840  1.00  0.00           C
ATOM   1638  HD2 HIS A 163      47.100  54.470  41.780  1.00  0.00           H
ATOM   1639  CE1 HIS A 163      45.230  56.800  41.060  1.00  0.00           C
ATOM   1640  HE1 HIS A 163      44.570  57.280  40.330  1.00  0.00           H
ATOM   1641  NE2 HIS A 163      46.120  55.920  40.660  1.00  0.00           N
ATOM   1642  C   HIS A 163      48.480  58.000  43.650  1.00  0.00           C
ATOM   1643  O   HIS A 163      48.190  59.060  44.200  1.00  0.00           O
ATOM   1644  N   HIS A 164      49.010  57.880  42.420  1.00  0.00           N
ATOM   1645  H   HIS A 164      49.300  56.970  42.130  1.00  0.00           H
ATOM   1646  CA  HIS A 164      49.200  59.130  41.560  1.00  0.00           C
ATOM   1647  CB  HIS A 164      50.680  59.570  41.380  1.00  0.00           C
ATOM   1648  CG  HIS A 164      51.250  60.240  42.690  1.00  0.00           C
ATOM   1649  ND1 HIS A 164      50.860  60.080  43.940  1.00  0.00           N
ATOM   1650  HD1 HIS A 164      50.040  59.570  44.210  1.00  0.00           H
ATOM   1651  CD2 HIS A 164      52.340  61.010  42.810  1.00  0.00           C
ATOM   1652  HD2 HIS A 164      52.940  61.340  41.960  1.00  0.00           H
ATOM   1653  CE1 HIS A 164      51.650  60.740  44.760  1.00  0.00           C
ATOM   1654  HE1 HIS A 164      51.480  60.770  45.840  1.00  0.00           H
ATOM   1655  NE2 HIS A 164      52.630  61.240  44.080  1.00  0.00           N
ATOM   1656  C   HIS A 164      48.420  58.990  40.200  1.00  0.00           C
ATOM   1657  O   HIS A 164      47.940  60.020  39.840  1.00  0.00           O
ATOM   1658  N   MET A 165      48.580  58.030  39.360  1.00  0.00           N
ATOM   1659  H   MET A 165      49.370  57.410  39.350  1.00  0.00           H
ATOM   1660  CA  MET A 165      47.770  57.930  38.120  1.00  0.00           C
ATOM   1661  CB  MET A 165      48.320  58.840  36.990  1.00  0.00           C
ATOM   1662  CG  MET A 165      49.740  58.430  36.510  1.00  0.00           C
ATOM   1663  SD  MET A 165      50.420  59.260  35.030  1.00  0.00           S
ATOM   1664  CE  MET A 165      49.020  58.990  33.940  1.00  0.00           C
ATOM   1665  C   MET A 165      47.650  56.510  37.600  1.00  0.00           C
ATOM   1666  O   MET A 165      48.570  55.660  37.750  1.00  0.00           O
ATOM   1667  N   GLU A 166      46.510  56.180  37.000  1.00  0.00           N
ATOM   1668  H   GLU A 166      45.760  56.830  37.090  1.00  0.00           H
ATOM   1669  CA  GLU A 166      46.370  54.880  36.270  1.00  0.00           C
ATOM   1670  CB  GLU A 166      44.880  54.600  36.040  1.00  0.00           C
ATOM   1671  CG  GLU A 166      44.560  53.230  35.510  1.00  0.00           C
ATOM   1672  CD  GLU A 166      43.070  53.200  35.100  1.00  0.00           C
ATOM   1673  OE1 GLU A 166      42.620  54.170  34.430  1.00  0.00           O
ATOM   1674  OE2 GLU A 166      42.390  52.210  35.380  1.00  0.00           O
ATOM   1675  C   GLU A 166      47.280  54.750  35.130  1.00  0.00           C
ATOM   1676  O   GLU A 166      47.560  55.700  34.410  1.00  0.00           O
ATOM   1677  N   LEU A 167      47.920  53.590  35.070  1.00  0.00           N
ATOM   1678  H   LEU A 167      47.810  52.910  35.790  1.00  0.00           H
ATOM   1679  CA  LEU A 167      48.710  53.140  33.940  1.00  0.00           C
ATOM   1680  CB  LEU A 167      49.750  52.140  34.310  1.00  0.00           C
ATOM   1681  CG  LEU A 167      50.790  52.610  35.340  1.00  0.00           C
ATOM   1682  CD1 LEU A 167      51.490  51.390  35.940  1.00  0.00           C
ATOM   1683  CD2 LEU A 167      51.770  53.590  34.800  1.00  0.00           C
ATOM   1684  C   LEU A 167      47.880  52.680  32.740  1.00  0.00           C
ATOM   1685  O   LEU A 167      47.050  51.910  33.100  1.00  0.00           O
ATOM   1686  N   PRO A 168      48.270  52.850  31.510  1.00  0.00           N
ATOM   1687  CA  PRO A 168      47.600  52.320  30.300  1.00  0.00           C
ATOM   1688  CB  PRO A 168      48.750  52.620  29.270  1.00  0.00           C
ATOM   1689  CG  PRO A 168      49.300  53.970  29.680  1.00  0.00           C
ATOM   1690  CD  PRO A 168      49.410  53.760  31.190  1.00  0.00           C
ATOM   1691  C   PRO A 168      47.250  50.830  30.350  1.00  0.00           C
ATOM   1692  O   PRO A 168      46.310  50.290  29.830  1.00  0.00           O
ATOM   1693  N   THR A 169      48.060  50.160  31.160  1.00  0.00           N
ATOM   1694  H   THR A 169      49.010  50.460  31.260  1.00  0.00           H
ATOM   1695  CA  THR A 169      47.880  48.740  31.550  1.00  0.00           C
ATOM   1696  CB  THR A 169      49.070  48.110  32.320  1.00  0.00           C
ATOM   1697  OG1 THR A 169      50.290  48.510  31.680  1.00  0.00           O
ATOM   1698  HG1 THR A 169      50.340  48.110  30.770  1.00  0.00           H
ATOM   1699  CG2 THR A 169      48.970  46.560  32.290  1.00  0.00           C
ATOM   1700  C   THR A 169      46.530  48.380  32.140  1.00  0.00           C
ATOM   1701  O   THR A 169      45.920  47.400  31.840  1.00  0.00           O
ATOM   1702  N   GLY A 170      45.930  49.390  32.810  1.00  0.00           N
ATOM   1703  H   GLY A 170      46.170  50.350  32.610  1.00  0.00           H
ATOM   1704  CA  GLY A 170      44.590  49.250  33.580  1.00  0.00           C
ATOM   1705  C   GLY A 170      44.790  48.830  35.060  1.00  0.00           C
ATOM   1706  O   GLY A 170      43.980  48.140  35.690  1.00  0.00           O
ATOM   1707  N   VAL A 171      45.880  49.350  35.610  1.00  0.00           N
ATOM   1708  H   VAL A 171      46.270  50.230  35.340  1.00  0.00           H
ATOM   1709  CA  VAL A 171      46.210  48.970  37.010  1.00  0.00           C
ATOM   1710  CB  VAL A 171      46.990  47.630  37.070  1.00  0.00           C
ATOM   1711  CG1 VAL A 171      48.380  47.750  36.400  1.00  0.00           C
ATOM   1712  CG2 VAL A 171      47.080  47.120  38.520  1.00  0.00           C
ATOM   1713  C   VAL A 171      47.020  50.130  37.590  1.00  0.00           C
ATOM   1714  O   VAL A 171      47.620  50.820  36.770  1.00  0.00           O
ATOM   1715  N   HIS A 172      46.990  50.370  38.900  1.00  0.00           N
ATOM   1716  H   HIS A 172      46.480  49.770  39.520  1.00  0.00           H
ATOM   1717  CA  HIS A 172      47.180  51.760  39.430  1.00  0.00           C
ATOM   1718  CB  HIS A 172      46.060  52.210  40.330  1.00  0.00           C
ATOM   1719  CG  HIS A 172      44.650  51.770  39.730  1.00  0.00           C
ATOM   1720  ND1 HIS A 172      43.860  52.350  38.800  1.00  0.00           N
ATOM   1721  CD2 HIS A 172      44.120  50.610  39.980  1.00  0.00           C
ATOM   1722  HD2 HIS A 172      44.390  49.910  40.770  1.00  0.00           H
ATOM   1723  CE1 HIS A 172      42.900  51.470  38.550  1.00  0.00           C
ATOM   1724  HE1 HIS A 172      42.020  51.750  37.960  1.00  0.00           H
ATOM   1725  NE2 HIS A 172      43.080  50.340  39.180  1.00  0.00           N
ATOM   1726  HE2 HIS A 172      42.690  49.420  39.200  1.00  0.00           H
ATOM   1727  C   HIS A 172      48.440  51.950  40.230  1.00  0.00           C
ATOM   1728  O   HIS A 172      48.690  51.090  41.100  1.00  0.00           O
ATOM   1729  N   ALA A 173      49.020  53.130  39.960  1.00  0.00           N
ATOM   1730  H   ALA A 173      48.810  53.880  39.330  1.00  0.00           H
ATOM   1731  CA  ALA A 173      50.430  53.300  40.430  1.00  0.00           C
ATOM   1732  CB  ALA A 173      51.410  53.270  39.260  1.00  0.00           C
ATOM   1733  C   ALA A 173      50.610  54.590  41.230  1.00  0.00           C
ATOM   1734  O   ALA A 173      49.830  55.560  41.120  1.00  0.00           O
ATOM   1735  N   GLY A 174      51.770  54.680  41.910  1.00  0.00           N
ATOM   1736  H   GLY A 174      52.550  54.080  41.730  1.00  0.00           H
ATOM   1737  CA  GLY A 174      52.060  55.720  42.940  1.00  0.00           C
ATOM   1738  C   GLY A 174      53.350  55.770  43.700  1.00  0.00           C
ATOM   1739  O   GLY A 174      54.390  55.200  43.230  1.00  0.00           O
ATOM   1740  N   THR A 175      53.370  56.630  44.700  1.00  0.00           N
ATOM   1741  H   THR A 175      52.600  57.240  44.900  1.00  0.00           H
ATOM   1742  CA  THR A 175      54.590  56.970  45.500  1.00  0.00           C
ATOM   1743  CB  THR A 175      54.920  58.440  45.530  1.00  0.00           C
ATOM   1744  OG1 THR A 175      53.730  59.190  45.780  1.00  0.00           O
ATOM   1745  HG1 THR A 175      53.580  59.930  45.120  1.00  0.00           H
ATOM   1746  CG2 THR A 175      55.560  58.960  44.200  1.00  0.00           C
ATOM   1747  C   THR A 175      54.640  56.590  47.000  1.00  0.00           C
ATOM   1748  O   THR A 175      53.570  56.140  47.500  1.00  0.00           O
ATOM   1749  N   ASP A 176      55.740  56.690  47.690  1.00  0.00           N
ATOM   1750  H   ASP A 176      56.610  56.900  47.260  1.00  0.00           H
ATOM   1751  CA  ASP A 176      55.860  56.710  49.120  1.00  0.00           C
ATOM   1752  CB  ASP A 176      57.180  56.040  49.610  1.00  0.00           C
ATOM   1753  CG  ASP A 176      58.520  56.700  49.260  1.00  0.00           C
ATOM   1754  OD1 ASP A 176      58.540  57.950  49.210  1.00  0.00           O
ATOM   1755  OD2 ASP A 176      59.550  56.000  49.130  1.00  0.00           O
ATOM   1756  C   ASP A 176      55.560  58.090  49.680  1.00  0.00           C
ATOM   1757  O   ASP A 176      55.640  59.010  48.910  1.00  0.00           O
ATOM   1758  N   LEU A 177      55.130  58.270  50.940  1.00  0.00           N
ATOM   1759  H   LEU A 177      55.240  57.590  51.650  1.00  0.00           H
ATOM   1760  CA  LEU A 177      54.700  59.570  51.510  1.00  0.00           C
ATOM   1761  CB  LEU A 177      54.080  59.460  52.910  1.00  0.00           C
ATOM   1762  CG  LEU A 177      52.760  58.680  53.020  1.00  0.00           C
ATOM   1763  CD1 LEU A 177      51.730  59.710  53.460  1.00  0.00           C
ATOM   1764  CD2 LEU A 177      52.110  58.050  51.790  1.00  0.00           C
ATOM   1765  C   LEU A 177      55.910  60.520  51.430  1.00  0.00           C
ATOM   1766  O   LEU A 177      55.780  61.710  51.660  1.00  0.00           O
ATOM   1767  N   GLU A 178      57.150  59.990  51.470  1.00  0.00           N
ATOM   1768  H   GLU A 178      57.330  59.050  51.740  1.00  0.00           H
ATOM   1769  CA  GLU A 178      58.300  60.870  51.290  1.00  0.00           C
ATOM   1770  CB  GLU A 178      59.490  60.260  52.130  1.00  0.00           C
ATOM   1771  CG  GLU A 178      59.310  60.290  53.660  1.00  0.00           C
ATOM   1772  CD  GLU A 178      58.810  61.600  54.200  1.00  0.00           C
ATOM   1773  OE1 GLU A 178      59.570  62.640  54.220  1.00  0.00           O
ATOM   1774  OE2 GLU A 178      57.680  61.610  54.730  1.00  0.00           O
ATOM   1775  C   GLU A 178      58.610  61.240  49.830  1.00  0.00           C
ATOM   1776  O   GLU A 178      59.680  61.830  49.560  1.00  0.00           O
ATOM   1777  N   GLY A 179      57.690  60.820  48.920  1.00  0.00           N
ATOM   1778  H   GLY A 179      56.760  60.480  49.050  1.00  0.00           H
ATOM   1779  CA  GLY A 179      57.930  61.230  47.540  1.00  0.00           C
ATOM   1780  C   GLY A 179      58.560  60.370  46.420  1.00  0.00           C
ATOM   1781  O   GLY A 179      58.450  60.600  45.220  1.00  0.00           O
ATOM   1782  N   ASN A 180      59.050  59.170  46.830  1.00  0.00           N
ATOM   1783  H   ASN A 180      58.740  58.610  47.590  1.00  0.00           H
ATOM   1784  CA  ASN A 180      59.890  58.360  45.920  1.00  0.00           C
ATOM   1785  CB  ASN A 180      61.020  57.650  46.670  1.00  0.00           C
ATOM   1786  CG  ASN A 180      61.870  58.560  47.600  1.00  0.00           C
ATOM   1787  OD1 ASN A 180      62.860  59.140  47.260  1.00  0.00           O
ATOM   1788  ND2 ASN A 180      61.380  58.810  48.790  1.00  0.00           N
ATOM   1789 1HD2 ASN A 180      60.410  58.630  48.950  1.00  0.00           H
ATOM   1790 2HD2 ASN A 180      61.910  59.450  49.360  1.00  0.00           H
ATOM   1791  C   ASN A 180      58.970  57.370  45.190  1.00  0.00           C
ATOM   1792  O   ASN A 180      58.130  56.670  45.780  1.00  0.00           O
ATOM   1793  N   PHE A 181      58.920  57.480  43.900  1.00  0.00           N
ATOM   1794  H   PHE A 181      59.220  58.330  43.480  1.00  0.00           H
ATOM   1795  CA  PHE A 181      58.160  56.530  43.020  1.00  0.00           C
ATOM   1796  CB  PHE A 181      58.340  56.820  41.530  1.00  0.00           C
ATOM   1797  CG  PHE A 181      56.970  57.290  40.940  1.00  0.00           C
ATOM   1798  CD1 PHE A 181      56.790  58.630  40.660  1.00  0.00           C
ATOM   1799  HD1 PHE A 181      57.580  59.360  40.840  1.00  0.00           H
ATOM   1800  CD2 PHE A 181      55.920  56.340  40.680  1.00  0.00           C
ATOM   1801  HD2 PHE A 181      56.040  55.310  41.000  1.00  0.00           H
ATOM   1802  CE1 PHE A 181      55.470  58.960  40.300  1.00  0.00           C
ATOM   1803  HE1 PHE A 181      55.230  60.020  40.320  1.00  0.00           H
ATOM   1804  CE2 PHE A 181      54.720  56.700  40.210  1.00  0.00           C
ATOM   1805  HE2 PHE A 181      53.900  56.000  40.340  1.00  0.00           H
ATOM   1806  CZ  PHE A 181      54.450  58.080  40.130  1.00  0.00           C
ATOM   1807  HZ  PHE A 181      53.490  58.460  39.780  1.00  0.00           H
ATOM   1808  C   PHE A 181      58.360  54.990  43.190  1.00  0.00           C
ATOM   1809  O   PHE A 181      59.480  54.520  43.380  1.00  0.00           O
ATOM   1810  N   TYR A 182      57.270  54.180  43.190  1.00  0.00           N
ATOM   1811  H   TYR A 182      56.380  54.620  43.160  1.00  0.00           H
ATOM   1812  CA  TYR A 182      57.310  52.700  43.120  1.00  0.00           C
ATOM   1813  CB  TYR A 182      56.080  52.060  43.730  1.00  0.00           C
ATOM   1814  CG  TYR A 182      56.130  52.180  45.240  1.00  0.00           C
ATOM   1815  CD1 TYR A 182      56.850  51.220  45.900  1.00  0.00           C
ATOM   1816  HD1 TYR A 182      57.500  50.520  45.370  1.00  0.00           H
ATOM   1817  CD2 TYR A 182      55.520  53.200  45.970  1.00  0.00           C
ATOM   1818  HD2 TYR A 182      54.830  53.860  45.440  1.00  0.00           H
ATOM   1819  CE1 TYR A 182      56.940  51.210  47.310  1.00  0.00           C
ATOM   1820  HE1 TYR A 182      57.440  50.390  47.820  1.00  0.00           H
ATOM   1821  CE2 TYR A 182      55.530  53.200  47.400  1.00  0.00           C
ATOM   1822  HE2 TYR A 182      55.140  54.010  48.020  1.00  0.00           H
ATOM   1823  CZ  TYR A 182      56.190  52.170  48.020  1.00  0.00           C
ATOM   1824  OH  TYR A 182      56.160  51.940  49.380  1.00  0.00           O
ATOM   1825  HH  TYR A 182      55.670  52.680  49.850  1.00  0.00           H
ATOM   1826  C   TYR A 182      57.530  52.230  41.650  1.00  0.00           C
ATOM   1827  O   TYR A 182      56.590  52.340  40.870  1.00  0.00           O
ATOM   1828  N   GLY A 183      58.710  51.740  41.340  1.00  0.00           N
ATOM   1829  H   GLY A 183      59.380  51.850  42.080  1.00  0.00           H
ATOM   1830  CA  GLY A 183      59.070  51.230  39.990  1.00  0.00           C
ATOM   1831  C   GLY A 183      59.390  52.240  38.900  1.00  0.00           C
ATOM   1832  O   GLY A 183      59.500  53.470  39.110  1.00  0.00           O
ATOM   1833  N   PRO A 184      59.450  51.690  37.710  1.00  0.00           N
ATOM   1834  CA  PRO A 184      59.970  52.500  36.630  1.00  0.00           C
ATOM   1835  CB  PRO A 184      60.530  51.500  35.690  1.00  0.00           C
ATOM   1836  CG  PRO A 184      59.800  50.210  35.870  1.00  0.00           C
ATOM   1837  CD  PRO A 184      59.350  50.310  37.270  1.00  0.00           C
ATOM   1838  C   PRO A 184      58.870  53.340  35.940  1.00  0.00           C
ATOM   1839  O   PRO A 184      58.750  53.510  34.720  1.00  0.00           O
ATOM   1840  N   PHE A 185      58.210  54.180  36.800  1.00  0.00           N
ATOM   1841  H   PHE A 185      58.560  54.320  37.730  1.00  0.00           H
ATOM   1842  CA  PHE A 185      56.960  54.920  36.490  1.00  0.00           C
ATOM   1843  CB  PHE A 185      55.830  54.330  37.390  1.00  0.00           C
ATOM   1844  CG  PHE A 185      55.460  52.850  37.090  1.00  0.00           C
ATOM   1845  CD1 PHE A 185      55.790  52.170  35.920  1.00  0.00           C
ATOM   1846  HD1 PHE A 185      56.230  52.700  35.080  1.00  0.00           H
ATOM   1847  CD2 PHE A 185      54.990  52.180  38.130  1.00  0.00           C
ATOM   1848  HD2 PHE A 185      54.660  52.630  39.070  1.00  0.00           H
ATOM   1849  CE1 PHE A 185      55.650  50.840  35.810  1.00  0.00           C
ATOM   1850  HE1 PHE A 185      55.790  50.280  34.880  1.00  0.00           H
ATOM   1851  CE2 PHE A 185      54.910  50.770  38.050  1.00  0.00           C
ATOM   1852  HE2 PHE A 185      54.360  50.260  38.840  1.00  0.00           H
ATOM   1853  CZ  PHE A 185      55.280  50.070  36.890  1.00  0.00           C
ATOM   1854  HZ  PHE A 185      55.170  48.990  36.830  1.00  0.00           H
ATOM   1855  C   PHE A 185      57.040  56.450  36.810  1.00  0.00           C
ATOM   1856  O   PHE A 185      57.760  56.770  37.750  1.00  0.00           O
ATOM   1857  N   VAL A 186      56.220  57.200  36.190  1.00  0.00           N
ATOM   1858  H   VAL A 186      55.740  56.820  35.400  1.00  0.00           H
ATOM   1859  CA  VAL A 186      56.170  58.650  36.370  1.00  0.00           C
ATOM   1860  CB  VAL A 186      56.990  59.410  35.390  1.00  0.00           C
ATOM   1861  CG1 VAL A 186      58.430  59.330  35.590  1.00  0.00           C
ATOM   1862  CG2 VAL A 186      56.590  59.160  33.970  1.00  0.00           C
ATOM   1863  C   VAL A 186      54.720  59.160  36.370  1.00  0.00           C
ATOM   1864  O   VAL A 186      53.770  58.610  35.860  1.00  0.00           O
ATOM   1865  N   ASP A 187      54.570  60.180  37.250  1.00  0.00           N
ATOM   1866  H   ASP A 187      55.260  60.340  37.950  1.00  0.00           H
ATOM   1867  CA  ASP A 187      53.320  60.940  37.420  1.00  0.00           C
ATOM   1868  CB  ASP A 187      53.350  61.560  38.880  1.00  0.00           C
ATOM   1869  CG  ASP A 187      54.520  62.540  39.210  1.00  0.00           C
ATOM   1870  OD1 ASP A 187      55.640  62.100  39.080  1.00  0.00           O
ATOM   1871  OD2 ASP A 187      54.270  63.730  39.490  1.00  0.00           O
ATOM   1872  C   ASP A 187      52.900  61.860  36.340  1.00  0.00           C
ATOM   1873  O   ASP A 187      52.320  62.950  36.540  1.00  0.00           O
ATOM   1874  N   ARG A 188      53.050  61.330  35.110  1.00  0.00           N
ATOM   1875  H   ARG A 188      52.870  60.340  35.080  1.00  0.00           H
ATOM   1876  CA  ARG A 188      52.950  62.080  33.840  1.00  0.00           C
ATOM   1877  CB  ARG A 188      54.320  62.410  33.210  1.00  0.00           C
ATOM   1878  CG  ARG A 188      55.260  63.230  34.110  1.00  0.00           C
ATOM   1879  CD  ARG A 188      56.710  63.050  33.620  1.00  0.00           C
ATOM   1880  NE  ARG A 188      57.600  64.100  34.180  1.00  0.00           N
ATOM   1881  HE  ARG A 188      57.490  64.410  35.120  1.00  0.00           H
ATOM   1882  CZ  ARG A 188      58.580  64.580  33.430  1.00  0.00           C
ATOM   1883  NH1 ARG A 188      58.700  64.270  32.140  1.00  0.00           N
ATOM   1884 1HH1 ARG A 188      58.070  63.580  31.770  1.00  0.00           H
ATOM   1885 2HH1 ARG A 188      59.430  64.500  31.500  1.00  0.00           H
ATOM   1886  NH2 ARG A 188      59.590  65.220  34.040  1.00  0.00           N
ATOM   1887 1HH2 ARG A 188      59.620  65.570  34.980  1.00  0.00           H
ATOM   1888 2HH2 ARG A 188      60.370  65.450  33.450  1.00  0.00           H
ATOM   1889  C   ARG A 188      52.120  61.270  32.840  1.00  0.00           C
ATOM   1890  O   ARG A 188      52.530  60.140  32.650  1.00  0.00           O
ATOM   1891  N   GLN A 189      51.610  61.920  31.770  1.00  0.00           N
ATOM   1892  H   GLN A 189      51.720  62.890  31.560  1.00  0.00           H
ATOM   1893  CA  GLN A 189      50.850  61.130  30.740  1.00  0.00           C
ATOM   1894  CB  GLN A 189      49.550  61.900  30.350  1.00  0.00           C
ATOM   1895  CG  GLN A 189      48.900  61.420  29.050  1.00  0.00           C
ATOM   1896  CD  GLN A 189      47.590  62.170  28.750  1.00  0.00           C
ATOM   1897  OE1 GLN A 189      46.580  62.250  29.400  1.00  0.00           O
ATOM   1898  NE2 GLN A 189      47.450  62.620  27.560  1.00  0.00           N
ATOM   1899 1HE2 GLN A 189      48.110  62.390  26.850  1.00  0.00           H
ATOM   1900 2HE2 GLN A 189      46.560  63.030  27.350  1.00  0.00           H
ATOM   1901  C   GLN A 189      51.870  60.840  29.590  1.00  0.00           C
ATOM   1902  O   GLN A 189      52.150  61.690  28.800  1.00  0.00           O
ATOM   1903  N   THR A 190      52.650  59.800  29.800  1.00  0.00           N
ATOM   1904  H   THR A 190      52.670  59.360  30.700  1.00  0.00           H
ATOM   1905  CA  THR A 190      53.740  59.420  28.820  1.00  0.00           C
ATOM   1906  CB  THR A 190      55.130  59.910  29.300  1.00  0.00           C
ATOM   1907  OG1 THR A 190      56.120  59.740  28.360  1.00  0.00           O
ATOM   1908  HG1 THR A 190      56.980  59.540  28.820  1.00  0.00           H
ATOM   1909  CG2 THR A 190      55.620  59.370  30.680  1.00  0.00           C
ATOM   1910  C   THR A 190      53.700  57.920  28.450  1.00  0.00           C
ATOM   1911  O   THR A 190      53.020  57.190  29.090  1.00  0.00           O
ATOM   1912  N   ALA A 191      54.560  57.460  27.520  1.00  0.00           N
ATOM   1913  H   ALA A 191      54.880  58.170  26.890  1.00  0.00           H
ATOM   1914  CA  ALA A 191      54.750  56.020  27.190  1.00  0.00           C
ATOM   1915  CB  ALA A 191      55.520  55.960  25.880  1.00  0.00           C
ATOM   1916  C   ALA A 191      55.270  55.120  28.270  1.00  0.00           C
ATOM   1917  O   ALA A 191      56.490  54.940  28.350  1.00  0.00           O
ATOM   1918  N   GLN A 192      54.390  54.840  29.230  1.00  0.00           N
ATOM   1919  H   GLN A 192      53.680  55.530  29.360  1.00  0.00           H
ATOM   1920  CA  GLN A 192      54.680  53.950  30.320  1.00  0.00           C
ATOM   1921  CB  GLN A 192      54.730  54.810  31.610  1.00  0.00           C
ATOM   1922  CG  GLN A 192      53.340  55.380  32.020  1.00  0.00           C
ATOM   1923  CD  GLN A 192      53.320  56.250  33.270  1.00  0.00           C
ATOM   1924  OE1 GLN A 192      54.030  56.110  34.220  1.00  0.00           O
ATOM   1925  NE2 GLN A 192      52.460  57.230  33.200  1.00  0.00           N
ATOM   1926 1HE2 GLN A 192      51.980  57.340  32.330  1.00  0.00           H
ATOM   1927 2HE2 GLN A 192      52.400  57.810  34.010  1.00  0.00           H
ATOM   1928  C   GLN A 192      53.590  52.830  30.390  1.00  0.00           C
ATOM   1929  O   GLN A 192      52.440  52.930  29.880  1.00  0.00           O
ATOM   1930  N   ALA A 193      53.970  51.770  31.040  1.00  0.00           N
ATOM   1931  H   ALA A 193      54.880  51.650  31.450  1.00  0.00           H
ATOM   1932  CA  ALA A 193      53.150  50.540  31.250  1.00  0.00           C
ATOM   1933  CB  ALA A 193      52.920  49.680  30.000  1.00  0.00           C
ATOM   1934  C   ALA A 193      53.530  49.680  32.380  1.00  0.00           C
ATOM   1935  O   ALA A 193      54.710  49.410  32.620  1.00  0.00           O
ATOM   1936  N   ALA A 194      52.540  49.070  33.090  1.00  0.00           N
ATOM   1937  H   ALA A 194      51.640  48.930  32.680  1.00  0.00           H
ATOM   1938  CA  ALA A 194      52.830  48.190  34.230  1.00  0.00           C
ATOM   1939  CB  ALA A 194      51.620  47.740  35.060  1.00  0.00           C
ATOM   1940  C   ALA A 194      53.280  46.910  33.540  1.00  0.00           C
ATOM   1941  O   ALA A 194      52.690  46.440  32.510  1.00  0.00           O
ATOM   1942  N   GLY A 195      54.330  46.300  34.080  1.00  0.00           N
ATOM   1943  H   GLY A 195      54.990  46.680  34.720  1.00  0.00           H
ATOM   1944  CA  GLY A 195      54.870  45.060  33.470  1.00  0.00           C
ATOM   1945  C   GLY A 195      54.040  43.830  33.900  1.00  0.00           C
ATOM   1946  O   GLY A 195      53.070  43.980  34.640  1.00  0.00           O
ATOM   1947  N   THR A 196      54.430  42.700  33.400  1.00  0.00           N
ATOM   1948  H   THR A 196      55.310  42.580  32.950  1.00  0.00           H
ATOM   1949  CA  THR A 196      53.690  41.430  33.840  1.00  0.00           C
ATOM   1950  CB  THR A 196      54.100  40.130  33.060  1.00  0.00           C
ATOM   1951  OG1 THR A 196      53.180  39.120  33.530  1.00  0.00           O
ATOM   1952  HG1 THR A 196      53.470  38.270  33.100  1.00  0.00           H
ATOM   1953  CG2 THR A 196      55.530  39.630  33.300  1.00  0.00           C
ATOM   1954  C   THR A 196      53.630  41.190  35.320  1.00  0.00           C
ATOM   1955  O   THR A 196      54.680  41.150  35.960  1.00  0.00           O
ATOM   1956  N   ASP A 197      52.430  41.250  35.930  1.00  0.00           N
ATOM   1957  H   ASP A 197      51.570  41.380  35.450  1.00  0.00           H
ATOM   1958  CA  ASP A 197      52.130  40.870  37.260  1.00  0.00           C
ATOM   1959  CB  ASP A 197      50.780  41.540  37.700  1.00  0.00           C
ATOM   1960  CG  ASP A 197      50.280  41.170  39.070  1.00  0.00           C
ATOM   1961  OD1 ASP A 197      51.110  41.210  40.000  1.00  0.00           O
ATOM   1962  OD2 ASP A 197      49.040  40.890  39.160  1.00  0.00           O
ATOM   1963  C   ASP A 197      52.050  39.350  37.430  1.00  0.00           C
ATOM   1964  O   ASP A 197      51.920  38.610  36.450  1.00  0.00           O
ATOM   1965  N   THR A 198      52.380  38.940  38.610  1.00  0.00           N
ATOM   1966  H   THR A 198      52.270  39.490  39.440  1.00  0.00           H
ATOM   1967  CA  THR A 198      52.590  37.490  38.900  1.00  0.00           C
ATOM   1968  CB  THR A 198      54.050  37.080  39.040  1.00  0.00           C
ATOM   1969  OG1 THR A 198      54.750  37.930  39.940  1.00  0.00           O
ATOM   1970  HG1 THR A 198      54.380  37.780  40.860  1.00  0.00           H
ATOM   1971  CG2 THR A 198      54.810  36.950  37.710  1.00  0.00           C
ATOM   1972  C   THR A 198      51.740  37.140  40.140  1.00  0.00           C
ATOM   1973  O   THR A 198      51.650  37.910  41.130  1.00  0.00           O
ATOM   1974  N   THR A 199      51.170  35.940  40.130  1.00  0.00           N
ATOM   1975  H   THR A 199      51.250  35.300  39.360  1.00  0.00           H
ATOM   1976  CA  THR A 199      50.310  35.400  41.190  1.00  0.00           C
ATOM   1977  CB  THR A 199      49.510  34.200  40.930  1.00  0.00           C
ATOM   1978  OG1 THR A 199      48.410  34.530  40.040  1.00  0.00           O
ATOM   1979  HG1 THR A 199      47.870  35.260  40.460  1.00  0.00           H
ATOM   1980  CG2 THR A 199      48.980  33.590  42.190  1.00  0.00           C
ATOM   1981  C   THR A 199      51.160  35.260  42.460  1.00  0.00           C
ATOM   1982  O   THR A 199      52.230  34.630  42.340  1.00  0.00           O
ATOM   1983  N   ILE A 200      50.900  36.080  43.460  1.00  0.00           N
ATOM   1984  H   ILE A 200      49.960  36.410  43.590  1.00  0.00           H
ATOM   1985  CA  ILE A 200      51.800  36.300  44.620  1.00  0.00           C
ATOM   1986  CB  ILE A 200      51.440  37.620  45.440  1.00  0.00           C
ATOM   1987  CG1 ILE A 200      51.530  38.830  44.550  1.00  0.00           C
ATOM   1988  CG2 ILE A 200      52.460  37.810  46.620  1.00  0.00           C
ATOM   1989  CD  ILE A 200      51.130  40.090  45.330  1.00  0.00           C
ATOM   1990  C   ILE A 200      51.920  35.100  45.590  1.00  0.00           C
ATOM   1991  O   ILE A 200      51.170  34.880  46.520  1.00  0.00           O
ATOM   1992  N   THR A 201      53.010  34.350  45.410  1.00  0.00           N
ATOM   1993  H   THR A 201      53.740  34.700  44.820  1.00  0.00           H
ATOM   1994  CA  THR A 201      53.190  32.990  46.010  1.00  0.00           C
ATOM   1995  CB  THR A 201      54.460  32.420  45.420  1.00  0.00           C
ATOM   1996  OG1 THR A 201      54.440  32.360  44.030  1.00  0.00           O
ATOM   1997  HG1 THR A 201      55.390  32.210  43.740  1.00  0.00           H
ATOM   1998  CG2 THR A 201      54.610  30.990  45.930  1.00  0.00           C
ATOM   1999  C   THR A 201      53.210  33.070  47.530  1.00  0.00           C
ATOM   2000  O   THR A 201      52.460  32.350  48.150  1.00  0.00           O
ATOM   2001  N   VAL A 202      54.110  33.880  48.120  1.00  0.00           N
ATOM   2002  H   VAL A 202      54.890  34.270  47.620  1.00  0.00           H
ATOM   2003  CA  VAL A 202      54.060  34.100  49.620  1.00  0.00           C
ATOM   2004  CB  VAL A 202      55.040  35.250  49.950  1.00  0.00           C
ATOM   2005  CG1 VAL A 202      54.620  36.610  49.450  1.00  0.00           C
ATOM   2006  CG2 VAL A 202      55.180  35.310  51.540  1.00  0.00           C
ATOM   2007  C   VAL A 202      52.660  34.420  50.230  1.00  0.00           C
ATOM   2008  O   VAL A 202      52.300  33.850  51.230  1.00  0.00           O
ATOM   2009  N   ASN A 203      51.860  35.090  49.450  1.00  0.00           N
ATOM   2010  H   ASN A 203      52.100  35.660  48.660  1.00  0.00           H
ATOM   2011  CA  ASN A 203      50.470  35.410  49.810  1.00  0.00           C
ATOM   2012  CB  ASN A 203      49.900  36.600  49.060  1.00  0.00           C
ATOM   2013  CG  ASN A 203      50.570  37.890  49.490  1.00  0.00           C
ATOM   2014  OD1 ASN A 203      51.460  38.050  50.320  1.00  0.00           O
ATOM   2015  ND2 ASN A 203      49.960  38.940  48.880  1.00  0.00           N
ATOM   2016 1HD2 ASN A 203      49.220  38.840  48.220  1.00  0.00           H
ATOM   2017 2HD2 ASN A 203      50.190  39.850  49.230  1.00  0.00           H
ATOM   2018  C   ASN A 203      49.570  34.230  49.640  1.00  0.00           C
ATOM   2019  O   ASN A 203      48.660  33.970  50.460  1.00  0.00           O
ATOM   2020  N   VAL A 204      49.740  33.480  48.550  1.00  0.00           N
ATOM   2021  H   VAL A 204      50.240  33.820  47.750  1.00  0.00           H
ATOM   2022  CA  VAL A 204      48.930  32.260  48.320  1.00  0.00           C
ATOM   2023  CB  VAL A 204      49.150  31.690  46.930  1.00  0.00           C
ATOM   2024  CG1 VAL A 204      48.420  30.380  46.700  1.00  0.00           C
ATOM   2025  CG2 VAL A 204      48.720  32.670  45.860  1.00  0.00           C
ATOM   2026  C   VAL A 204      49.080  31.120  49.430  1.00  0.00           C
ATOM   2027  O   VAL A 204      48.150  30.430  49.910  1.00  0.00           O
ATOM   2028  N   LEU A 205      50.350  30.900  49.770  1.00  0.00           N
ATOM   2029  H   LEU A 205      51.120  31.440  49.430  1.00  0.00           H
ATOM   2030  CA  LEU A 205      50.790  30.070  50.890  1.00  0.00           C
ATOM   2031  CB  LEU A 205      52.310  29.850  50.780  1.00  0.00           C
ATOM   2032  CG  LEU A 205      52.640  29.080  49.490  1.00  0.00           C
ATOM   2033  CD1 LEU A 205      54.100  29.340  49.090  1.00  0.00           C
ATOM   2034  CD2 LEU A 205      52.380  27.600  49.810  1.00  0.00           C
ATOM   2035  C   LEU A 205      50.440  30.620  52.240  1.00  0.00           C
ATOM   2036  O   LEU A 205      49.890  29.820  53.050  1.00  0.00           O
ATOM   2037  N   ALA A 206      50.510  31.880  52.430  1.00  0.00           N
ATOM   2038  H   ALA A 206      50.990  32.460  51.770  1.00  0.00           H
ATOM   2039  CA  ALA A 206      49.800  32.450  53.660  1.00  0.00           C
ATOM   2040  CB  ALA A 206      50.080  33.960  53.680  1.00  0.00           C
ATOM   2041  C   ALA A 206      48.290  32.180  53.870  1.00  0.00           C
ATOM   2042  O   ALA A 206      47.920  31.610  54.910  1.00  0.00           O
ATOM   2043  N   TRP A 207      47.600  32.440  52.730  1.00  0.00           N
ATOM   2044  H   TRP A 207      47.840  33.190  52.110  1.00  0.00           H
ATOM   2045  CA  TRP A 207      46.220  31.960  52.620  1.00  0.00           C
ATOM   2046  CB  TRP A 207      45.750  32.390  51.250  1.00  0.00           C
ATOM   2047  CG  TRP A 207      44.260  32.540  51.170  1.00  0.00           C
ATOM   2048  CD1 TRP A 207      43.470  33.470  51.700  1.00  0.00           C
ATOM   2049  HD1 TRP A 207      43.630  34.000  52.640  1.00  0.00           H
ATOM   2050  CD2 TRP A 207      43.410  31.870  50.260  1.00  0.00           C
ATOM   2051  NE1 TRP A 207      42.330  33.560  51.050  1.00  0.00           N
ATOM   2052  HE1 TRP A 207      41.570  34.170  51.260  1.00  0.00           H
ATOM   2053  CE2 TRP A 207      42.230  32.540  50.250  1.00  0.00           C
ATOM   2054  CE3 TRP A 207      43.570  30.710  49.510  1.00  0.00           C
ATOM   2055  HE3 TRP A 207      44.500  30.140  49.410  1.00  0.00           H
ATOM   2056  CZ2 TRP A 207      41.110  32.090  49.580  1.00  0.00           C
ATOM   2057  HZ2 TRP A 207      40.140  32.540  49.820  1.00  0.00           H
ATOM   2058  CZ3 TRP A 207      42.450  30.280  48.780  1.00  0.00           C
ATOM   2059  HZ3 TRP A 207      42.640  29.400  48.170  1.00  0.00           H
ATOM   2060  CH2 TRP A 207      41.230  30.930  48.810  1.00  0.00           C
ATOM   2061  HH2 TRP A 207      40.350  30.530  48.310  1.00  0.00           H
ATOM   2062  C   TRP A 207      45.980  30.500  52.890  1.00  0.00           C
ATOM   2063  O   TRP A 207      45.090  30.140  53.660  1.00  0.00           O
ATOM   2064  N   LEU A 208      46.790  29.640  52.220  1.00  0.00           N
ATOM   2065  H   LEU A 208      47.480  29.980  51.590  1.00  0.00           H
ATOM   2066  CA  LEU A 208      46.770  28.200  52.540  1.00  0.00           C
ATOM   2067  CB  LEU A 208      47.580  27.370  51.500  1.00  0.00           C
ATOM   2068  CG  LEU A 208      47.030  27.420  50.060  1.00  0.00           C
ATOM   2069  CD1 LEU A 208      47.960  26.740  49.050  1.00  0.00           C
ATOM   2070  CD2 LEU A 208      45.550  26.880  49.900  1.00  0.00           C
ATOM   2071  C   LEU A 208      47.100  27.790  53.970  1.00  0.00           C
ATOM   2072  O   LEU A 208      46.540  26.770  54.370  1.00  0.00           O
ATOM   2073  N   TYR A 209      48.070  28.410  54.680  1.00  0.00           N
ATOM   2074  H   TYR A 209      48.950  28.670  54.270  1.00  0.00           H
ATOM   2075  CA  TYR A 209      48.200  28.240  56.150  1.00  0.00           C
ATOM   2076  CB  TYR A 209      49.440  29.010  56.630  1.00  0.00           C
ATOM   2077  CG  TYR A 209      50.700  28.200  56.340  1.00  0.00           C
ATOM   2078  CD1 TYR A 209      51.090  27.320  57.300  1.00  0.00           C
ATOM   2079  HD1 TYR A 209      50.600  27.370  58.270  1.00  0.00           H
ATOM   2080  CD2 TYR A 209      51.560  28.460  55.280  1.00  0.00           C
ATOM   2081  HD2 TYR A 209      51.460  29.420  54.760  1.00  0.00           H
ATOM   2082  CE1 TYR A 209      52.300  26.610  57.260  1.00  0.00           C
ATOM   2083  HE1 TYR A 209      52.510  25.740  57.880  1.00  0.00           H
ATOM   2084  CE2 TYR A 209      52.840  27.910  55.220  1.00  0.00           C
ATOM   2085  HE2 TYR A 209      53.550  28.260  54.470  1.00  0.00           H
ATOM   2086  CZ  TYR A 209      53.230  27.050  56.220  1.00  0.00           C
ATOM   2087  OH  TYR A 209      54.410  26.480  56.140  1.00  0.00           O
ATOM   2088  HH  TYR A 209      54.520  25.730  56.810  1.00  0.00           H
ATOM   2089  C   TYR A 209      46.990  28.710  56.990  1.00  0.00           C
ATOM   2090  O   TYR A 209      46.560  27.970  57.890  1.00  0.00           O
ATOM   2091  N   ALA A 210      46.530  29.920  56.670  1.00  0.00           N
ATOM   2092  H   ALA A 210      47.000  30.520  56.010  1.00  0.00           H
ATOM   2093  CA  ALA A 210      45.270  30.600  57.130  1.00  0.00           C
ATOM   2094  CB  ALA A 210      45.010  31.840  56.270  1.00  0.00           C
ATOM   2095  C   ALA A 210      44.050  29.660  57.100  1.00  0.00           C
ATOM   2096  O   ALA A 210      43.320  29.510  58.050  1.00  0.00           O
ATOM   2097  N   ALA A 211      43.910  29.050  55.920  1.00  0.00           N
ATOM   2098  H   ALA A 211      44.140  29.560  55.090  1.00  0.00           H
ATOM   2099  CA  ALA A 211      43.000  27.960  55.600  1.00  0.00           C
ATOM   2100  CB  ALA A 211      43.190  27.590  54.130  1.00  0.00           C
ATOM   2101  C   ALA A 211      43.070  26.810  56.540  1.00  0.00           C
ATOM   2102  O   ALA A 211      42.180  26.510  57.330  1.00  0.00           O
ATOM   2103  N   VAL A 212      44.320  26.290  56.660  1.00  0.00           N
ATOM   2104  H   VAL A 212      45.000  26.590  55.990  1.00  0.00           H
ATOM   2105  CA  VAL A 212      44.710  25.200  57.570  1.00  0.00           C
ATOM   2106  CB  VAL A 212      46.200  24.690  57.380  1.00  0.00           C
ATOM   2107  CG1 VAL A 212      46.840  23.870  58.480  1.00  0.00           C
ATOM   2108  CG2 VAL A 212      46.210  23.860  56.080  1.00  0.00           C
ATOM   2109  C   VAL A 212      44.420  25.610  59.050  1.00  0.00           C
ATOM   2110  O   VAL A 212      43.830  24.850  59.760  1.00  0.00           O
ATOM   2111  N   ILE A 213      44.920  26.740  59.570  1.00  0.00           N
ATOM   2112  H   ILE A 213      45.520  27.290  58.980  1.00  0.00           H
ATOM   2113  CA  ILE A 213      44.530  27.350  60.870  1.00  0.00           C
ATOM   2114  CB  ILE A 213      45.240  28.720  61.080  1.00  0.00           C
ATOM   2115  CG1 ILE A 213      46.740  28.520  61.020  1.00  0.00           C
ATOM   2116  CG2 ILE A 213      44.800  29.280  62.450  1.00  0.00           C
ATOM   2117  CD  ILE A 213      47.540  29.780  60.620  1.00  0.00           C
ATOM   2118  C   ILE A 213      42.980  27.360  61.060  1.00  0.00           C
ATOM   2119  O   ILE A 213      42.580  26.760  62.090  1.00  0.00           O
ATOM   2120  N   ASN A 214      42.150  27.920  60.160  1.00  0.00           N
ATOM   2121  H   ASN A 214      42.570  28.290  59.330  1.00  0.00           H
ATOM   2122  CA  ASN A 214      40.700  27.890  60.230  1.00  0.00           C
ATOM   2123  CB  ASN A 214      40.100  28.640  58.990  1.00  0.00           C
ATOM   2124  CG  ASN A 214      38.940  29.590  59.210  1.00  0.00           C
ATOM   2125  OD1 ASN A 214      37.910  29.240  59.630  1.00  0.00           O
ATOM   2126  ND2 ASN A 214      39.060  30.790  58.790  1.00  0.00           N
ATOM   2127 1HD2 ASN A 214      39.920  31.030  58.350  1.00  0.00           H
ATOM   2128 2HD2 ASN A 214      38.190  31.270  58.680  1.00  0.00           H
ATOM   2129  C   ASN A 214      40.120  26.430  60.320  1.00  0.00           C
ATOM   2130  O   ASN A 214      39.450  26.100  61.270  1.00  0.00           O
ATOM   2131  N   GLY A 215      40.370  25.590  59.300  1.00  0.00           N
ATOM   2132  H   GLY A 215      40.990  25.880  58.560  1.00  0.00           H
ATOM   2133  CA  GLY A 215      39.800  24.240  59.230  1.00  0.00           C
ATOM   2134  C   GLY A 215      39.980  23.550  57.890  1.00  0.00           C
ATOM   2135  O   GLY A 215      40.080  22.300  57.860  1.00  0.00           O
ATOM   2136  N   ASP A 216      40.010  24.280  56.770  1.00  0.00           N
ATOM   2137  H   ASP A 216      39.670  25.220  56.730  1.00  0.00           H
ATOM   2138  CA  ASP A 216      40.090  23.770  55.400  1.00  0.00           C
ATOM   2139  CB  ASP A 216      39.860  25.000  54.450  1.00  0.00           C
ATOM   2140  CG  ASP A 216      38.460  25.610  54.660  1.00  0.00           C
ATOM   2141  OD1 ASP A 216      38.220  26.430  55.620  1.00  0.00           O
ATOM   2142  OD2 ASP A 216      37.570  25.460  53.760  1.00  0.00           O
ATOM   2143  C   ASP A 216      41.490  23.220  55.000  1.00  0.00           C
ATOM   2144  O   ASP A 216      42.470  23.930  54.950  1.00  0.00           O
ATOM   2145  N   ARG A 217      41.630  21.860  55.050  1.00  0.00           N
ATOM   2146  H   ARG A 217      40.860  21.230  55.180  1.00  0.00           H
ATOM   2147  CA  ARG A 217      42.910  21.210  54.790  1.00  0.00           C
ATOM   2148  CB  ARG A 217      43.640  21.030  56.130  1.00  0.00           C
ATOM   2149  CG  ARG A 217      42.940  19.920  57.060  1.00  0.00           C
ATOM   2150  CD  ARG A 217      43.410  19.760  58.520  1.00  0.00           C
ATOM   2151  NE  ARG A 217      44.860  19.470  58.540  1.00  0.00           N
ATOM   2152  HE  ARG A 217      45.260  18.710  58.030  1.00  0.00           H
ATOM   2153  CZ  ARG A 217      45.770  20.200  59.200  1.00  0.00           C
ATOM   2154  NH1 ARG A 217      45.460  21.260  60.000  1.00  0.00           N
ATOM   2155 1HH1 ARG A 217      44.480  21.420  60.110  1.00  0.00           H
ATOM   2156 2HH1 ARG A 217      46.120  21.910  60.380  1.00  0.00           H
ATOM   2157  NH2 ARG A 217      47.050  19.830  59.180  1.00  0.00           N
ATOM   2158 1HH2 ARG A 217      47.500  19.070  58.700  1.00  0.00           H
ATOM   2159 2HH2 ARG A 217      47.570  20.270  59.920  1.00  0.00           H
ATOM   2160  C   ARG A 217      42.850  19.990  53.910  1.00  0.00           C
ATOM   2161  O   ARG A 217      43.880  19.420  53.740  1.00  0.00           O
ATOM   2162  N   TRP A 218      41.830  19.740  53.080  1.00  0.00           N
ATOM   2163  H   TRP A 218      40.930  20.090  53.340  1.00  0.00           H
ATOM   2164  CA  TRP A 218      41.860  18.620  52.040  1.00  0.00           C
ATOM   2165  CB  TRP A 218      40.620  18.770  51.180  1.00  0.00           C
ATOM   2166  CG  TRP A 218      40.510  20.120  50.510  1.00  0.00           C
ATOM   2167  CD1 TRP A 218      39.860  21.160  50.990  1.00  0.00           C
ATOM   2168  HD1 TRP A 218      39.040  21.060  51.690  1.00  0.00           H
ATOM   2169  CD2 TRP A 218      40.920  20.420  49.220  1.00  0.00           C
ATOM   2170  NE1 TRP A 218      39.810  22.140  50.040  1.00  0.00           N
ATOM   2171  HE1 TRP A 218      39.290  22.990  50.060  1.00  0.00           H
ATOM   2172  CE2 TRP A 218      40.360  21.660  48.950  1.00  0.00           C
ATOM   2173  CE3 TRP A 218      41.570  19.720  48.160  1.00  0.00           C
ATOM   2174  HE3 TRP A 218      42.000  18.750  48.420  1.00  0.00           H
ATOM   2175  CZ2 TRP A 218      40.510  22.210  47.670  1.00  0.00           C
ATOM   2176  HZ2 TRP A 218      40.300  23.250  47.430  1.00  0.00           H
ATOM   2177  CZ3 TRP A 218      41.680  20.220  46.920  1.00  0.00           C
ATOM   2178  HZ3 TRP A 218      42.400  19.820  46.220  1.00  0.00           H
ATOM   2179  CH2 TRP A 218      41.120  21.480  46.670  1.00  0.00           C
ATOM   2180  HH2 TRP A 218      41.230  21.860  45.650  1.00  0.00           H
ATOM   2181  C   TRP A 218      43.190  18.540  51.230  1.00  0.00           C
ATOM   2182  O   TRP A 218      43.690  17.460  50.890  1.00  0.00           O
ATOM   2183  N   PHE A 219      43.700  19.820  50.910  1.00  0.00           N
ATOM   2184  H   PHE A 219      43.000  20.530  50.910  1.00  0.00           H
ATOM   2185  CA  PHE A 219      44.850  20.040  50.070  1.00  0.00           C
ATOM   2186  CB  PHE A 219      44.660  21.470  49.520  1.00  0.00           C
ATOM   2187  CG  PHE A 219      44.780  22.550  50.560  1.00  0.00           C
ATOM   2188  CD1 PHE A 219      46.010  23.050  50.980  1.00  0.00           C
ATOM   2189  HD1 PHE A 219      46.890  22.720  50.440  1.00  0.00           H
ATOM   2190  CD2 PHE A 219      43.700  23.130  51.080  1.00  0.00           C
ATOM   2191  HD2 PHE A 219      42.720  22.700  50.830  1.00  0.00           H
ATOM   2192  CE1 PHE A 219      46.050  24.060  51.890  1.00  0.00           C
ATOM   2193  HE1 PHE A 219      46.960  24.670  51.940  1.00  0.00           H
ATOM   2194  CE2 PHE A 219      43.680  24.200  51.950  1.00  0.00           C
ATOM   2195  HE2 PHE A 219      42.770  24.800  52.000  1.00  0.00           H
ATOM   2196  CZ  PHE A 219      44.910  24.620  52.410  1.00  0.00           C
ATOM   2197  HZ  PHE A 219      44.960  25.410  53.170  1.00  0.00           H
ATOM   2198  C   PHE A 219      46.230  19.760  50.630  1.00  0.00           C
ATOM   2199  O   PHE A 219      47.180  19.970  49.890  1.00  0.00           O
ATOM   2200  N   LEU A 220      46.380  19.440  51.910  1.00  0.00           N
ATOM   2201  H   LEU A 220      45.610  19.660  52.520  1.00  0.00           H
ATOM   2202  CA  LEU A 220      47.630  19.030  52.580  1.00  0.00           C
ATOM   2203  CB  LEU A 220      47.620  18.990  54.070  1.00  0.00           C
ATOM   2204  CG  LEU A 220      47.790  20.490  54.650  1.00  0.00           C
ATOM   2205  CD1 LEU A 220      47.510  20.540  56.130  1.00  0.00           C
ATOM   2206  CD2 LEU A 220      49.260  20.920  54.660  1.00  0.00           C
ATOM   2207  C   LEU A 220      48.240  17.660  52.130  1.00  0.00           C
ATOM   2208  O   LEU A 220      47.650  16.620  52.330  1.00  0.00           O
ATOM   2209  N   ASN A 221      49.180  17.820  51.180  1.00  0.00           N
ATOM   2210  H   ASN A 221      49.470  18.740  50.910  1.00  0.00           H
ATOM   2211  CA  ASN A 221      49.700  16.670  50.370  1.00  0.00           C
ATOM   2212  CB  ASN A 221      50.410  17.290  49.200  1.00  0.00           C
ATOM   2213  CG  ASN A 221      51.900  17.630  49.270  1.00  0.00           C
ATOM   2214  OD1 ASN A 221      52.640  16.790  48.830  1.00  0.00           O
ATOM   2215  ND2 ASN A 221      52.250  18.660  49.980  1.00  0.00           N
ATOM   2216 1HD2 ASN A 221      51.590  19.220  50.470  1.00  0.00           H
ATOM   2217 2HD2 ASN A 221      53.220  18.900  50.090  1.00  0.00           H
ATOM   2218  C   ASN A 221      50.610  15.650  51.100  1.00  0.00           C
ATOM   2219  O   ASN A 221      51.200  15.940  52.180  1.00  0.00           O
ATOM   2220  N   ARG A 222      50.790  14.490  50.430  1.00  0.00           N
ATOM   2221  H   ARG A 222      50.200  14.290  49.650  1.00  0.00           H
ATOM   2222  CA  ARG A 222      51.630  13.420  50.910  1.00  0.00           C
ATOM   2223  CB  ARG A 222      51.340  12.100  50.070  1.00  0.00           C
ATOM   2224  CG  ARG A 222      52.400  10.970  50.110  1.00  0.00           C
ATOM   2225  CD  ARG A 222      52.560  10.310  51.510  1.00  0.00           C
ATOM   2226  NE  ARG A 222      53.650   9.350  51.640  1.00  0.00           N
ATOM   2227  HE  ARG A 222      53.310   8.460  51.350  1.00  0.00           H
ATOM   2228  CZ  ARG A 222      54.960   9.660  51.860  1.00  0.00           C
ATOM   2229  NH1 ARG A 222      55.330  10.940  51.980  1.00  0.00           N
ATOM   2230 1HH1 ARG A 222      54.660  11.660  51.780  1.00  0.00           H
ATOM   2231 2HH1 ARG A 222      56.290  11.240  52.040  1.00  0.00           H
ATOM   2232  NH2 ARG A 222      55.920   8.730  51.750  1.00  0.00           N
ATOM   2233 1HH2 ARG A 222      55.630   7.830  51.410  1.00  0.00           H
ATOM   2234 2HH2 ARG A 222      56.910   8.880  51.770  1.00  0.00           H
ATOM   2235  C   ARG A 222      53.130  13.720  51.050  1.00  0.00           C
ATOM   2236  O   ARG A 222      53.720  13.160  51.980  1.00  0.00           O
ATOM   2237  N   PHE A 223      53.740  14.600  50.240  1.00  0.00           N
ATOM   2238  H   PHE A 223      53.220  15.290  49.740  1.00  0.00           H
ATOM   2239  CA  PHE A 223      55.240  14.680  50.170  1.00  0.00           C
ATOM   2240  CB  PHE A 223      55.530  14.300  48.720  1.00  0.00           C
ATOM   2241  CG  PHE A 223      55.160  12.940  48.220  1.00  0.00           C
ATOM   2242  CD1 PHE A 223      54.250  12.930  47.190  1.00  0.00           C
ATOM   2243  HD1 PHE A 223      54.030  13.800  46.580  1.00  0.00           H
ATOM   2244  CD2 PHE A 223      55.810  11.850  48.670  1.00  0.00           C
ATOM   2245  HD2 PHE A 223      56.830  11.980  49.010  1.00  0.00           H
ATOM   2246  CE1 PHE A 223      53.870  11.660  46.750  1.00  0.00           C
ATOM   2247  HE1 PHE A 223      52.830  11.530  46.450  1.00  0.00           H
ATOM   2248  CE2 PHE A 223      55.460  10.630  48.150  1.00  0.00           C
ATOM   2249  HE2 PHE A 223      55.850   9.700  48.550  1.00  0.00           H
ATOM   2250  CZ  PHE A 223      54.490  10.510  47.250  1.00  0.00           C
ATOM   2251  HZ  PHE A 223      54.210   9.560  46.790  1.00  0.00           H
ATOM   2252  C   PHE A 223      55.780  16.060  50.540  1.00  0.00           C
ATOM   2253  O   PHE A 223      55.080  16.840  51.260  1.00  0.00           O
ATOM   2254  N   THR A 224      57.060  16.270  50.360  1.00  0.00           N
ATOM   2255  H   THR A 224      57.770  15.580  50.220  1.00  0.00           H
ATOM   2256  CA  THR A 224      57.680  17.610  50.520  1.00  0.00           C
ATOM   2257  CB  THR A 224      58.510  17.770  51.790  1.00  0.00           C
ATOM   2258  OG1 THR A 224      58.940  19.110  51.960  1.00  0.00           O
ATOM   2259  HG1 THR A 224      58.750  19.360  52.910  1.00  0.00           H
ATOM   2260  CG2 THR A 224      59.710  16.840  51.880  1.00  0.00           C
ATOM   2261  C   THR A 224      58.390  17.910  49.160  1.00  0.00           C
ATOM   2262  O   THR A 224      58.720  16.970  48.450  1.00  0.00           O
ATOM   2263  N   THR A 225      58.530  19.150  48.750  1.00  0.00           N
ATOM   2264  H   THR A 225      58.100  19.800  49.390  1.00  0.00           H
ATOM   2265  CA  THR A 225      59.150  19.600  47.490  1.00  0.00           C
ATOM   2266  CB  THR A 225      58.180  20.310  46.540  1.00  0.00           C
ATOM   2267  OG1 THR A 225      58.540  20.020  45.180  1.00  0.00           O
ATOM   2268  HG1 THR A 225      58.650  19.030  45.090  1.00  0.00           H
ATOM   2269  CG2 THR A 225      58.020  21.820  46.800  1.00  0.00           C
ATOM   2270  C   THR A 225      60.450  20.460  47.770  1.00  0.00           C
ATOM   2271  O   THR A 225      60.770  20.490  49.000  1.00  0.00           O
ATOM   2272  N   THR A 226      61.260  20.740  46.740  1.00  0.00           N
ATOM   2273  H   THR A 226      61.130  20.350  45.820  1.00  0.00           H
ATOM   2274  CA  THR A 226      62.410  21.720  46.970  1.00  0.00           C
ATOM   2275  CB  THR A 226      63.770  21.310  46.280  1.00  0.00           C
ATOM   2276  OG1 THR A 226      63.890  21.380  44.860  1.00  0.00           O
ATOM   2277  HG1 THR A 226      63.640  20.480  44.500  1.00  0.00           H
ATOM   2278  CG2 THR A 226      64.220  19.950  46.850  1.00  0.00           C
ATOM   2279  C   THR A 226      62.090  23.120  46.340  1.00  0.00           C
ATOM   2280  O   THR A 226      61.220  23.240  45.490  1.00  0.00           O
ATOM   2281  N   LEU A 227      62.880  24.060  46.830  1.00  0.00           N
ATOM   2282  H   LEU A 227      63.550  23.950  47.560  1.00  0.00           H
ATOM   2283  CA  LEU A 227      62.600  25.480  46.440  1.00  0.00           C
ATOM   2284  CB  LEU A 227      63.560  26.500  47.080  1.00  0.00           C
ATOM   2285  CG  LEU A 227      63.190  28.060  47.090  1.00  0.00           C
ATOM   2286  CD1 LEU A 227      61.950  28.430  47.920  1.00  0.00           C
ATOM   2287  CD2 LEU A 227      64.300  28.760  47.770  1.00  0.00           C
ATOM   2288  C   LEU A 227      62.700  25.580  44.860  1.00  0.00           C
ATOM   2289  O   LEU A 227      61.620  25.970  44.300  1.00  0.00           O
ATOM   2290  N   ASN A 228      63.730  25.020  44.200  1.00  0.00           N
ATOM   2291  H   ASN A 228      64.460  24.550  44.700  1.00  0.00           H
ATOM   2292  CA  ASN A 228      63.890  24.930  42.730  1.00  0.00           C
ATOM   2293  CB  ASN A 228      65.330  24.320  42.430  1.00  0.00           C
ATOM   2294  CG  ASN A 228      66.400  25.280  42.970  1.00  0.00           C
ATOM   2295  OD1 ASN A 228      66.910  25.080  44.090  1.00  0.00           O
ATOM   2296  ND2 ASN A 228      66.950  25.980  42.050  1.00  0.00           N
ATOM   2297 1HD2 ASN A 228      66.810  25.750  41.090  1.00  0.00           H
ATOM   2298 2HD2 ASN A 228      67.590  26.740  42.200  1.00  0.00           H
ATOM   2299  C   ASN A 228      62.810  24.190  41.950  1.00  0.00           C
ATOM   2300  O   ASN A 228      62.180  24.820  41.090  1.00  0.00           O
ATOM   2301  N   ASP A 229      62.580  22.950  42.380  1.00  0.00           N
ATOM   2302  H   ASP A 229      63.280  22.360  42.790  1.00  0.00           H
ATOM   2303  CA  ASP A 229      61.420  22.180  41.940  1.00  0.00           C
ATOM   2304  CB  ASP A 229      61.620  20.760  42.610  1.00  0.00           C
ATOM   2305  CG  ASP A 229      62.730  19.830  42.220  1.00  0.00           C
ATOM   2306  OD1 ASP A 229      62.760  19.490  40.990  1.00  0.00           O
ATOM   2307  OD2 ASP A 229      63.440  19.280  43.090  1.00  0.00           O
ATOM   2308  C   ASP A 229      60.020  22.750  42.180  1.00  0.00           C
ATOM   2309  O   ASP A 229      59.150  22.410  41.320  1.00  0.00           O
ATOM   2310  N   PHE A 230      59.840  23.510  43.230  1.00  0.00           N
ATOM   2311  H   PHE A 230      60.560  23.510  43.920  1.00  0.00           H
ATOM   2312  CA  PHE A 230      58.610  24.350  43.450  1.00  0.00           C
ATOM   2313  CB  PHE A 230      58.600  24.870  44.890  1.00  0.00           C
ATOM   2314  CG  PHE A 230      57.370  25.600  45.340  1.00  0.00           C
ATOM   2315  CD1 PHE A 230      56.090  25.170  45.050  1.00  0.00           C
ATOM   2316  HD1 PHE A 230      55.790  24.130  45.020  1.00  0.00           H
ATOM   2317  CD2 PHE A 230      57.500  26.980  45.780  1.00  0.00           C
ATOM   2318  HD2 PHE A 230      58.520  27.340  45.920  1.00  0.00           H
ATOM   2319  CE1 PHE A 230      55.030  26.060  45.100  1.00  0.00           C
ATOM   2320  HE1 PHE A 230      54.030  25.700  44.840  1.00  0.00           H
ATOM   2321  CE2 PHE A 230      56.470  27.850  45.770  1.00  0.00           C
ATOM   2322  HE2 PHE A 230      56.710  28.900  45.940  1.00  0.00           H
ATOM   2323  CZ  PHE A 230      55.210  27.330  45.510  1.00  0.00           C
ATOM   2324  HZ  PHE A 230      54.350  28.000  45.570  1.00  0.00           H
ATOM   2325  C   PHE A 230      58.490  25.440  42.410  1.00  0.00           C
ATOM   2326  O   PHE A 230      57.640  25.440  41.520  1.00  0.00           O
ATOM   2327  N   ASN A 231      59.530  26.350  42.450  1.00  0.00           N
ATOM   2328  H   ASN A 231      60.280  26.420  43.100  1.00  0.00           H
ATOM   2329  CA  ASN A 231      59.610  27.500  41.520  1.00  0.00           C
ATOM   2330  CB  ASN A 231      60.900  28.340  41.780  1.00  0.00           C
ATOM   2331  CG  ASN A 231      61.010  29.170  43.060  1.00  0.00           C
ATOM   2332  OD1 ASN A 231      59.970  29.360  43.760  1.00  0.00           O
ATOM   2333  ND2 ASN A 231      62.090  29.880  43.180  1.00  0.00           N
ATOM   2334 1HD2 ASN A 231      62.730  29.890  42.410  1.00  0.00           H
ATOM   2335 2HD2 ASN A 231      62.180  30.410  44.020  1.00  0.00           H
ATOM   2336  C   ASN A 231      59.460  27.180  40.020  1.00  0.00           C
ATOM   2337  O   ASN A 231      58.630  27.780  39.310  1.00  0.00           O
ATOM   2338  N   LEU A 232      60.270  26.270  39.490  1.00  0.00           N
ATOM   2339  H   LEU A 232      61.090  25.850  39.880  1.00  0.00           H
ATOM   2340  CA  LEU A 232      60.110  25.770  38.120  1.00  0.00           C
ATOM   2341  CB  LEU A 232      61.030  24.560  37.900  1.00  0.00           C
ATOM   2342  CG  LEU A 232      62.500  24.960  37.680  1.00  0.00           C
ATOM   2343  CD1 LEU A 232      63.290  23.710  37.730  1.00  0.00           C
ATOM   2344  CD2 LEU A 232      62.700  25.660  36.330  1.00  0.00           C
ATOM   2345  C   LEU A 232      58.690  25.450  37.690  1.00  0.00           C
ATOM   2346  O   LEU A 232      58.330  25.650  36.520  1.00  0.00           O
ATOM   2347  N   VAL A 233      58.060  24.610  38.580  1.00  0.00           N
ATOM   2348  H   VAL A 233      58.420  24.340  39.470  1.00  0.00           H
ATOM   2349  CA  VAL A 233      56.630  24.290  38.330  1.00  0.00           C
ATOM   2350  CB  VAL A 233      56.170  23.100  39.180  1.00  0.00           C
ATOM   2351  CG1 VAL A 233      54.710  22.670  38.870  1.00  0.00           C
ATOM   2352  CG2 VAL A 233      56.940  21.860  38.920  1.00  0.00           C
ATOM   2353  C   VAL A 233      55.670  25.560  38.400  1.00  0.00           C
ATOM   2354  O   VAL A 233      55.070  25.890  37.320  1.00  0.00           O
ATOM   2355  N   ALA A 234      55.690  26.300  39.550  1.00  0.00           N
ATOM   2356  H   ALA A 234      56.030  25.970  40.430  1.00  0.00           H
ATOM   2357  CA  ALA A 234      54.910  27.550  39.720  1.00  0.00           C
ATOM   2358  CB  ALA A 234      55.180  28.080  41.140  1.00  0.00           C
ATOM   2359  C   ALA A 234      55.090  28.650  38.610  1.00  0.00           C
ATOM   2360  O   ALA A 234      54.090  29.210  38.200  1.00  0.00           O
ATOM   2361  N   MET A 235      56.310  28.760  38.110  1.00  0.00           N
ATOM   2362  H   MET A 235      57.040  28.230  38.550  1.00  0.00           H
ATOM   2363  CA  MET A 235      56.620  29.690  37.020  1.00  0.00           C
ATOM   2364  CB  MET A 235      58.140  29.780  36.790  1.00  0.00           C
ATOM   2365  CG  MET A 235      58.570  30.980  37.690  1.00  0.00           C
ATOM   2366  SD  MET A 235      60.280  31.390  37.490  1.00  0.00           S
ATOM   2367  CE  MET A 235      61.160  29.880  37.880  1.00  0.00           C
ATOM   2368  C   MET A 235      55.890  29.580  35.670  1.00  0.00           C
ATOM   2369  O   MET A 235      55.430  30.550  35.060  1.00  0.00           O
ATOM   2370  N   LYS A 236      55.480  28.320  35.370  1.00  0.00           N
ATOM   2371  H   LYS A 236      55.660  27.520  35.930  1.00  0.00           H
ATOM   2372  CA  LYS A 236      54.580  27.970  34.260  1.00  0.00           C
ATOM   2373  CB  LYS A 236      54.590  26.470  34.120  1.00  0.00           C
ATOM   2374  CG  LYS A 236      55.960  25.870  33.790  1.00  0.00           C
ATOM   2375  CD  LYS A 236      55.950  24.340  33.810  1.00  0.00           C
ATOM   2376  CE  LYS A 236      57.370  23.850  33.440  1.00  0.00           C
ATOM   2377  NZ  LYS A 236      57.280  22.520  32.870  1.00  0.00           N
ATOM   2378  HZ1 LYS A 236      56.960  22.710  31.940  1.00  0.00           H
ATOM   2379  HZ2 LYS A 236      58.150  22.040  32.890  1.00  0.00           H
ATOM   2380  HZ3 LYS A 236      56.620  21.920  33.330  1.00  0.00           H
ATOM   2381  C   LYS A 236      53.190  28.520  34.460  1.00  0.00           C
ATOM   2382  O   LYS A 236      52.520  28.820  33.480  1.00  0.00           O
ATOM   2383  N   TYR A 237      52.700  28.490  35.710  1.00  0.00           N
ATOM   2384  H   TYR A 237      53.230  28.160  36.500  1.00  0.00           H
ATOM   2385  CA  TYR A 237      51.400  29.060  35.960  1.00  0.00           C
ATOM   2386  CB  TYR A 237      50.740  28.210  37.060  1.00  0.00           C
ATOM   2387  CG  TYR A 237      50.720  26.710  36.830  1.00  0.00           C
ATOM   2388  CD1 TYR A 237      51.810  25.900  37.170  1.00  0.00           C
ATOM   2389  HD1 TYR A 237      52.740  26.340  37.530  1.00  0.00           H
ATOM   2390  CD2 TYR A 237      49.670  26.160  36.180  1.00  0.00           C
ATOM   2391  HD2 TYR A 237      48.910  26.770  35.670  1.00  0.00           H
ATOM   2392  CE1 TYR A 237      51.820  24.540  36.880  1.00  0.00           C
ATOM   2393  HE1 TYR A 237      52.690  23.950  37.180  1.00  0.00           H
ATOM   2394  CE2 TYR A 237      49.590  24.790  35.920  1.00  0.00           C
ATOM   2395  HE2 TYR A 237      48.620  24.310  35.760  1.00  0.00           H
ATOM   2396  CZ  TYR A 237      50.680  23.940  36.190  1.00  0.00           C
ATOM   2397  OH  TYR A 237      50.780  22.690  35.740  1.00  0.00           O
ATOM   2398  HH  TYR A 237      49.960  22.460  35.210  1.00  0.00           H
ATOM   2399  C   TYR A 237      51.360  30.590  36.400  1.00  0.00           C
ATOM   2400  O   TYR A 237      50.360  31.070  36.900  1.00  0.00           O
ATOM   2401  N   ASN A 238      52.450  31.290  35.990  1.00  0.00           N
ATOM   2402  H   ASN A 238      52.940  31.030  35.170  1.00  0.00           H
ATOM   2403  CA  ASN A 238      52.690  32.710  36.250  1.00  0.00           C
ATOM   2404  CB  ASN A 238      51.870  33.640  35.270  1.00  0.00           C
ATOM   2405  CG  ASN A 238      52.310  35.080  35.150  1.00  0.00           C
ATOM   2406  OD1 ASN A 238      53.110  35.450  34.290  1.00  0.00           O
ATOM   2407  ND2 ASN A 238      51.470  35.900  35.720  1.00  0.00           N
ATOM   2408 1HD2 ASN A 238      50.610  35.490  36.030  1.00  0.00           H
ATOM   2409 2HD2 ASN A 238      51.500  36.890  35.580  1.00  0.00           H
ATOM   2410  C   ASN A 238      52.600  33.100  37.730  1.00  0.00           C
ATOM   2411  O   ASN A 238      51.940  34.050  38.160  1.00  0.00           O
ATOM   2412  N   TYR A 239      53.390  32.440  38.530  1.00  0.00           N
ATOM   2413  H   TYR A 239      54.170  31.890  38.240  1.00  0.00           H
ATOM   2414  CA  TYR A 239      53.500  32.640  39.990  1.00  0.00           C
ATOM   2415  CB  TYR A 239      53.380  31.340  40.730  1.00  0.00           C
ATOM   2416  CG  TYR A 239      51.940  31.020  41.100  1.00  0.00           C
ATOM   2417  CD1 TYR A 239      51.090  30.510  40.120  1.00  0.00           C
ATOM   2418  HD1 TYR A 239      51.380  30.440  39.080  1.00  0.00           H
ATOM   2419  CD2 TYR A 239      51.510  31.030  42.390  1.00  0.00           C
ATOM   2420  HD2 TYR A 239      52.100  31.500  43.180  1.00  0.00           H
ATOM   2421  CE1 TYR A 239      49.890  29.950  40.490  1.00  0.00           C
ATOM   2422  HE1 TYR A 239      49.280  29.500  39.700  1.00  0.00           H
ATOM   2423  CE2 TYR A 239      50.270  30.510  42.710  1.00  0.00           C
ATOM   2424  HE2 TYR A 239      49.970  30.570  43.760  1.00  0.00           H
ATOM   2425  CZ  TYR A 239      49.440  29.930  41.770  1.00  0.00           C
ATOM   2426  OH  TYR A 239      48.080  29.700  41.980  1.00  0.00           O
ATOM   2427  HH  TYR A 239      47.870  29.760  42.960  1.00  0.00           H
ATOM   2428  C   TYR A 239      54.840  33.390  40.300  1.00  0.00           C
ATOM   2429  O   TYR A 239      55.730  33.360  39.480  1.00  0.00           O
ATOM   2430  N   GLU A 240      54.870  33.990  41.490  1.00  0.00           N
ATOM   2431  H   GLU A 240      54.040  33.900  42.040  1.00  0.00           H
ATOM   2432  CA  GLU A 240      55.950  34.800  41.970  1.00  0.00           C
ATOM   2433  CB  GLU A 240      55.370  35.520  43.210  1.00  0.00           C
ATOM   2434  CG  GLU A 240      56.360  36.450  43.880  1.00  0.00           C
ATOM   2435  CD  GLU A 240      56.160  36.710  45.380  1.00  0.00           C
ATOM   2436  OE1 GLU A 240      56.650  37.750  45.930  1.00  0.00           O
ATOM   2437  OE2 GLU A 240      55.420  35.960  45.980  1.00  0.00           O
ATOM   2438  C   GLU A 240      57.130  33.830  42.360  1.00  0.00           C
ATOM   2439  O   GLU A 240      56.940  32.820  43.050  1.00  0.00           O
ATOM   2440  N   PRO A 241      58.320  33.900  41.760  1.00  0.00           N
ATOM   2441  CA  PRO A 241      59.480  33.000  42.080  1.00  0.00           C
ATOM   2442  CB  PRO A 241      60.580  33.610  41.290  1.00  0.00           C
ATOM   2443  CG  PRO A 241      59.920  34.150  40.090  1.00  0.00           C
ATOM   2444  CD  PRO A 241      58.620  34.740  40.560  1.00  0.00           C
ATOM   2445  C   PRO A 241      59.960  33.230  43.490  1.00  0.00           C
ATOM   2446  O   PRO A 241      60.620  34.200  43.870  1.00  0.00           O
ATOM   2447  N   LEU A 242      59.670  32.230  44.270  1.00  0.00           N
ATOM   2448  H   LEU A 242      59.350  31.330  43.960  1.00  0.00           H
ATOM   2449  CA  LEU A 242      59.890  32.140  45.710  1.00  0.00           C
ATOM   2450  CB  LEU A 242      59.090  30.960  46.270  1.00  0.00           C
ATOM   2451  CG  LEU A 242      58.730  31.060  47.760  1.00  0.00           C
ATOM   2452  CD1 LEU A 242      57.480  31.880  47.890  1.00  0.00           C
ATOM   2453  CD2 LEU A 242      58.730  29.700  48.420  1.00  0.00           C
ATOM   2454  C   LEU A 242      61.400  32.150  46.090  1.00  0.00           C
ATOM   2455  O   LEU A 242      62.180  31.430  45.380  1.00  0.00           O
ATOM   2456  N   THR A 243      61.600  32.740  47.300  1.00  0.00           N
ATOM   2457  H   THR A 243      60.810  33.230  47.690  1.00  0.00           H
ATOM   2458  CA  THR A 243      62.930  33.040  47.930  1.00  0.00           C
ATOM   2459  CB  THR A 243      63.230  34.580  47.740  1.00  0.00           C
ATOM   2460  OG1 THR A 243      62.340  35.380  48.500  1.00  0.00           O
ATOM   2461  HG1 THR A 243      61.390  35.160  48.280  1.00  0.00           H
ATOM   2462  CG2 THR A 243      63.320  35.150  46.330  1.00  0.00           C
ATOM   2463  C   THR A 243      62.970  32.830  49.460  1.00  0.00           C
ATOM   2464  O   THR A 243      61.960  32.920  50.150  1.00  0.00           O
ATOM   2465  N   GLN A 244      64.210  32.680  49.970  1.00  0.00           N
ATOM   2466  H   GLN A 244      64.990  32.300  49.460  1.00  0.00           H
ATOM   2467  CA  GLN A 244      64.420  32.530  51.420  1.00  0.00           C
ATOM   2468  CB  GLN A 244      65.890  32.290  51.760  1.00  0.00           C
ATOM   2469  CG  GLN A 244      66.330  31.840  53.150  1.00  0.00           C
ATOM   2470  CD  GLN A 244      65.660  30.630  53.740  1.00  0.00           C
ATOM   2471  OE1 GLN A 244      66.030  29.520  53.420  1.00  0.00           O
ATOM   2472  NE2 GLN A 244      64.850  30.810  54.760  1.00  0.00           N
ATOM   2473 1HE2 GLN A 244      64.810  31.680  55.240  1.00  0.00           H
ATOM   2474 2HE2 GLN A 244      64.350  30.000  55.070  1.00  0.00           H
ATOM   2475  C   GLN A 244      63.940  33.680  52.310  1.00  0.00           C
ATOM   2476  O   GLN A 244      63.300  33.350  53.300  1.00  0.00           O
ATOM   2477  N   ASP A 245      63.770  34.920  51.870  1.00  0.00           N
ATOM   2478  H   ASP A 245      64.290  35.090  51.040  1.00  0.00           H
ATOM   2479  CA  ASP A 245      63.120  36.110  52.450  1.00  0.00           C
ATOM   2480  CB  ASP A 245      63.430  37.310  51.520  1.00  0.00           C
ATOM   2481  CG  ASP A 245      64.900  37.700  51.580  1.00  0.00           C
ATOM   2482  OD1 ASP A 245      65.690  37.070  50.880  1.00  0.00           O
ATOM   2483  OD2 ASP A 245      65.080  38.750  52.180  1.00  0.00           O
ATOM   2484  C   ASP A 245      61.610  35.910  52.600  1.00  0.00           C
ATOM   2485  O   ASP A 245      61.150  35.940  53.730  1.00  0.00           O
ATOM   2486  N   HIS A 246      61.030  35.270  51.600  1.00  0.00           N
ATOM   2487  H   HIS A 246      61.400  35.100  50.690  1.00  0.00           H
ATOM   2488  CA  HIS A 246      59.590  34.860  51.570  1.00  0.00           C
ATOM   2489  CB  HIS A 246      59.120  34.410  50.150  1.00  0.00           C
ATOM   2490  CG  HIS A 246      59.250  35.310  48.940  1.00  0.00           C
ATOM   2491  ND1 HIS A 246      59.780  34.870  47.800  1.00  0.00           N
ATOM   2492  CD2 HIS A 246      58.520  36.400  48.750  1.00  0.00           C
ATOM   2493  HD2 HIS A 246      58.210  37.110  49.520  1.00  0.00           H
ATOM   2494  CE1 HIS A 246      59.350  35.730  46.900  1.00  0.00           C
ATOM   2495  HE1 HIS A 246      59.740  35.840  45.880  1.00  0.00           H
ATOM   2496  NE2 HIS A 246      58.540  36.600  47.470  1.00  0.00           N
ATOM   2497  HE2 HIS A 246      57.810  37.020  46.920  1.00  0.00           H
ATOM   2498  C   HIS A 246      59.280  33.700  52.610  1.00  0.00           C
ATOM   2499  O   HIS A 246      58.190  33.630  53.090  1.00  0.00           O
ATOM   2500  N   VAL A 247      60.230  32.770  52.640  1.00  0.00           N
ATOM   2501  H   VAL A 247      61.030  32.830  52.030  1.00  0.00           H
ATOM   2502  CA  VAL A 247      60.150  31.600  53.530  1.00  0.00           C
ATOM   2503  CB  VAL A 247      61.390  30.700  53.210  1.00  0.00           C
ATOM   2504  CG1 VAL A 247      61.560  29.580  54.350  1.00  0.00           C
ATOM   2505  CG2 VAL A 247      61.270  29.980  51.900  1.00  0.00           C
ATOM   2506  C   VAL A 247      60.320  32.080  55.000  1.00  0.00           C
ATOM   2507  O   VAL A 247      59.570  31.650  55.870  1.00  0.00           O
ATOM   2508  N   ASP A 248      61.260  32.970  55.290  1.00  0.00           N
ATOM   2509  H   ASP A 248      61.960  33.160  54.610  1.00  0.00           H
ATOM   2510  CA  ASP A 248      61.480  33.610  56.610  1.00  0.00           C
ATOM   2511  CB  ASP A 248      62.570  34.560  56.680  1.00  0.00           C
ATOM   2512  CG  ASP A 248      63.940  34.000  57.010  1.00  0.00           C
ATOM   2513  OD1 ASP A 248      64.610  33.540  56.080  1.00  0.00           O
ATOM   2514  OD2 ASP A 248      64.310  33.910  58.200  1.00  0.00           O
ATOM   2515  C   ASP A 248      60.200  34.360  56.990  1.00  0.00           C
ATOM   2516  O   ASP A 248      59.650  34.250  58.090  1.00  0.00           O
ATOM   2517  N   ILE A 249      59.620  35.250  56.140  1.00  0.00           N
ATOM   2518  H   ILE A 249      59.890  35.330  55.180  1.00  0.00           H
ATOM   2519  CA  ILE A 249      58.400  36.000  56.380  1.00  0.00           C
ATOM   2520  CB  ILE A 249      57.980  36.900  55.220  1.00  0.00           C
ATOM   2521  CG1 ILE A 249      59.060  38.000  54.900  1.00  0.00           C
ATOM   2522  CG2 ILE A 249      56.710  37.630  55.400  1.00  0.00           C
ATOM   2523  CD  ILE A 249      59.620  38.900  56.030  1.00  0.00           C
ATOM   2524  C   ILE A 249      57.250  35.070  56.870  1.00  0.00           C
ATOM   2525  O   ILE A 249      56.540  35.390  57.780  1.00  0.00           O
ATOM   2526  N   LEU A 250      57.100  33.910  56.210  1.00  0.00           N
ATOM   2527  H   LEU A 250      57.240  33.770  55.230  1.00  0.00           H
ATOM   2528  CA  LEU A 250      56.120  32.870  56.740  1.00  0.00           C
ATOM   2529  CB  LEU A 250      56.100  31.700  55.800  1.00  0.00           C
ATOM   2530  CG  LEU A 250      55.820  31.870  54.330  1.00  0.00           C
ATOM   2531  CD1 LEU A 250      55.370  30.600  53.670  1.00  0.00           C
ATOM   2532  CD2 LEU A 250      54.620  32.820  54.180  1.00  0.00           C
ATOM   2533  C   LEU A 250      56.350  32.460  58.210  1.00  0.00           C
ATOM   2534  O   LEU A 250      55.380  32.010  58.840  1.00  0.00           O
ATOM   2535  N   GLY A 251      57.640  32.130  58.510  1.00  0.00           N
ATOM   2536  H   GLY A 251      58.230  32.490  57.780  1.00  0.00           H
ATOM   2537  CA  GLY A 251      58.200  31.650  59.790  1.00  0.00           C
ATOM   2538  C   GLY A 251      57.290  31.420  61.050  1.00  0.00           C
ATOM   2539  O   GLY A 251      57.200  30.280  61.430  1.00  0.00           O
ATOM   2540  N   PRO A 252      56.660  32.530  61.570  1.00  0.00           N
ATOM   2541  CA  PRO A 252      55.750  32.590  62.700  1.00  0.00           C
ATOM   2542  CB  PRO A 252      55.240  34.080  62.690  1.00  0.00           C
ATOM   2543  CG  PRO A 252      55.440  34.430  61.190  1.00  0.00           C
ATOM   2544  CD  PRO A 252      56.850  33.890  61.000  1.00  0.00           C
ATOM   2545  C   PRO A 252      54.490  31.690  62.630  1.00  0.00           C
ATOM   2546  O   PRO A 252      54.480  30.740  63.430  1.00  0.00           O
ATOM   2547  N   LEU A 253      53.970  31.630  61.430  1.00  0.00           N
ATOM   2548  H   LEU A 253      54.390  32.080  60.640  1.00  0.00           H
ATOM   2549  CA  LEU A 253      52.820  30.840  61.070  1.00  0.00           C
ATOM   2550  CB  LEU A 253      52.060  31.580  59.970  1.00  0.00           C
ATOM   2551  CG  LEU A 253      51.270  32.750  60.570  1.00  0.00           C
ATOM   2552  CD1 LEU A 253      50.610  33.640  59.520  1.00  0.00           C
ATOM   2553  CD2 LEU A 253      50.120  32.320  61.540  1.00  0.00           C
ATOM   2554  C   LEU A 253      53.010  29.380  60.710  1.00  0.00           C
ATOM   2555  O   LEU A 253      52.340  28.460  61.190  1.00  0.00           O
ATOM   2556  N   SER A 254      53.990  29.050  59.860  1.00  0.00           N
ATOM   2557  H   SER A 254      54.010  29.460  58.940  1.00  0.00           H
ATOM   2558  CA  SER A 254      54.660  27.710  59.910  1.00  0.00           C
ATOM   2559  CB  SER A 254      55.980  27.790  59.090  1.00  0.00           C
ATOM   2560  OG  SER A 254      56.520  26.470  59.080  1.00  0.00           O
ATOM   2561  HG  SER A 254      55.830  25.790  58.850  1.00  0.00           H
ATOM   2562  C   SER A 254      55.000  27.060  61.240  1.00  0.00           C
ATOM   2563  O   SER A 254      54.690  25.960  61.540  1.00  0.00           O
ATOM   2564  N   ALA A 255      55.590  27.840  62.130  1.00  0.00           N
ATOM   2565  H   ALA A 255      55.960  28.730  61.850  1.00  0.00           H
ATOM   2566  CA  ALA A 255      55.830  27.390  63.560  1.00  0.00           C
ATOM   2567  CB  ALA A 255      56.810  28.370  64.190  1.00  0.00           C
ATOM   2568  C   ALA A 255      54.530  27.260  64.370  1.00  0.00           C
ATOM   2569  O   ALA A 255      54.530  26.250  65.100  1.00  0.00           O
ATOM   2570  N   GLN A 256      53.580  28.170  64.310  1.00  0.00           N
ATOM   2571  H   GLN A 256      53.760  28.970  63.730  1.00  0.00           H
ATOM   2572  CA  GLN A 256      52.250  28.080  64.920  1.00  0.00           C
ATOM   2573  CB  GLN A 256      51.500  29.290  64.470  1.00  0.00           C
ATOM   2574  CG  GLN A 256      50.260  29.580  65.350  1.00  0.00           C
ATOM   2575  CD  GLN A 256      49.790  31.050  64.990  1.00  0.00           C
ATOM   2576  OE1 GLN A 256      50.460  32.040  65.000  1.00  0.00           O
ATOM   2577  NE2 GLN A 256      48.530  31.200  65.070  1.00  0.00           N
ATOM   2578 1HE2 GLN A 256      47.960  30.450  65.420  1.00  0.00           H
ATOM   2579 2HE2 GLN A 256      48.250  32.150  65.000  1.00  0.00           H
ATOM   2580  C   GLN A 256      51.370  26.900  64.500  1.00  0.00           C
ATOM   2581  O   GLN A 256      50.500  26.410  65.260  1.00  0.00           O
ATOM   2582  N   THR A 257      51.470  26.490  63.190  1.00  0.00           N
ATOM   2583  H   THR A 257      51.890  27.040  62.470  1.00  0.00           H
ATOM   2584  CA  THR A 257      50.820  25.250  62.620  1.00  0.00           C
ATOM   2585  CB  THR A 257      50.530  25.260  61.110  1.00  0.00           C
ATOM   2586  OG1 THR A 257      51.680  25.810  60.420  1.00  0.00           O
ATOM   2587  HG1 THR A 257      51.530  26.800  60.360  1.00  0.00           H
ATOM   2588  CG2 THR A 257      49.360  26.190  60.780  1.00  0.00           C
ATOM   2589  C   THR A 257      51.650  23.980  62.850  1.00  0.00           C
ATOM   2590  O   THR A 257      51.080  22.940  62.670  1.00  0.00           O
ATOM   2591  N   GLY A 258      52.970  24.110  62.790  1.00  0.00           N
ATOM   2592  H   GLY A 258      53.420  25.000  62.650  1.00  0.00           H
ATOM   2593  CA  GLY A 258      53.870  22.950  62.850  1.00  0.00           C
ATOM   2594  C   GLY A 258      54.200  22.310  61.520  1.00  0.00           C
ATOM   2595  O   GLY A 258      54.430  21.090  61.500  1.00  0.00           O
ATOM   2596  N   ILE A 259      53.800  22.940  60.400  1.00  0.00           N
ATOM   2597  H   ILE A 259      53.320  23.820  60.390  1.00  0.00           H
ATOM   2598  CA  ILE A 259      54.010  22.480  58.980  1.00  0.00           C
ATOM   2599  CB  ILE A 259      52.770  22.560  58.080  1.00  0.00           C
ATOM   2600  CG1 ILE A 259      51.680  21.760  58.820  1.00  0.00           C
ATOM   2601  CG2 ILE A 259      52.980  22.000  56.670  1.00  0.00           C
ATOM   2602  CD  ILE A 259      50.300  22.110  58.400  1.00  0.00           C
ATOM   2603  C   ILE A 259      55.200  23.280  58.390  1.00  0.00           C
ATOM   2604  O   ILE A 259      55.070  24.470  58.220  1.00  0.00           O
ATOM   2605  N   ALA A 260      56.250  22.570  57.970  1.00  0.00           N
ATOM   2606  H   ALA A 260      56.350  21.610  58.230  1.00  0.00           H
ATOM   2607  CA  ALA A 260      57.420  23.190  57.230  1.00  0.00           C
ATOM   2608  CB  ALA A 260      58.420  22.140  56.840  1.00  0.00           C
ATOM   2609  C   ALA A 260      56.960  23.920  55.960  1.00  0.00           C
ATOM   2610  O   ALA A 260      56.050  23.490  55.270  1.00  0.00           O
ATOM   2611  N   VAL A 261      57.730  24.950  55.590  1.00  0.00           N
ATOM   2612  H   VAL A 261      58.370  25.330  56.260  1.00  0.00           H
ATOM   2613  CA  VAL A 261      57.460  25.750  54.380  1.00  0.00           C
ATOM   2614  CB  VAL A 261      58.520  26.880  54.270  1.00  0.00           C
ATOM   2615  CG1 VAL A 261      58.160  27.800  53.110  1.00  0.00           C
ATOM   2616  CG2 VAL A 261      58.420  27.720  55.500  1.00  0.00           C
ATOM   2617  C   VAL A 261      57.260  24.900  53.090  1.00  0.00           C
ATOM   2618  O   VAL A 261      56.280  25.120  52.380  1.00  0.00           O
ATOM   2619  N   LEU A 262      58.260  24.040  52.820  1.00  0.00           N
ATOM   2620  H   LEU A 262      59.030  23.870  53.430  1.00  0.00           H
ATOM   2621  CA  LEU A 262      58.220  23.210  51.610  1.00  0.00           C
ATOM   2622  CB  LEU A 262      59.620  22.560  51.460  1.00  0.00           C
ATOM   2623  CG  LEU A 262      60.630  23.730  51.130  1.00  0.00           C
ATOM   2624  CD1 LEU A 262      62.080  23.260  51.060  1.00  0.00           C
ATOM   2625  CD2 LEU A 262      60.270  24.410  49.780  1.00  0.00           C
ATOM   2626  C   LEU A 262      57.100  22.130  51.520  1.00  0.00           C
ATOM   2627  O   LEU A 262      56.790  21.850  50.340  1.00  0.00           O
ATOM   2628  N   ASP A 263      56.590  21.610  52.670  1.00  0.00           N
ATOM   2629  H   ASP A 263      57.230  21.660  53.450  1.00  0.00           H
ATOM   2630  CA  ASP A 263      55.320  20.890  52.830  1.00  0.00           C
ATOM   2631  CB  ASP A 263      55.150  20.400  54.300  1.00  0.00           C
ATOM   2632  CG  ASP A 263      56.290  19.490  54.690  1.00  0.00           C
ATOM   2633  OD1 ASP A 263      57.470  19.670  54.280  1.00  0.00           O
ATOM   2634  OD2 ASP A 263      55.960  18.570  55.510  1.00  0.00           O
ATOM   2635  C   ASP A 263      54.090  21.620  52.360  1.00  0.00           C
ATOM   2636  O   ASP A 263      53.400  20.990  51.560  1.00  0.00           O
ATOM   2637  N   MET A 264      53.980  22.940  52.650  1.00  0.00           N
ATOM   2638  H   MET A 264      54.530  23.410  53.340  1.00  0.00           H
ATOM   2639  CA  MET A 264      52.890  23.780  52.080  1.00  0.00           C
ATOM   2640  CB  MET A 264      52.690  25.130  52.760  1.00  0.00           C
ATOM   2641  CG  MET A 264      51.260  25.680  52.660  1.00  0.00           C
ATOM   2642  SD  MET A 264      50.010  24.450  53.210  1.00  0.00           S
ATOM   2643  CE  MET A 264      50.010  24.950  54.940  1.00  0.00           C
ATOM   2644  C   MET A 264      53.090  24.080  50.580  1.00  0.00           C
ATOM   2645  O   MET A 264      52.210  23.820  49.770  1.00  0.00           O
ATOM   2646  N   CYS A 265      54.360  24.510  50.230  1.00  0.00           N
ATOM   2647  H   CYS A 265      55.100  24.690  50.880  1.00  0.00           H
ATOM   2648  CA  CYS A 265      54.750  24.590  48.810  1.00  0.00           C
ATOM   2649  CB  CYS A 265      56.250  24.860  48.570  1.00  0.00           C
ATOM   2650  SG  CYS A 265      57.010  26.130  49.570  1.00  0.00           S
ATOM   2651  HG  CYS A 265      56.640  27.280  49.010  1.00  0.00           H
ATOM   2652  C   CYS A 265      54.340  23.330  47.950  1.00  0.00           C
ATOM   2653  O   CYS A 265      53.950  23.500  46.800  1.00  0.00           O
ATOM   2654  N   ALA A 266      54.580  22.140  48.480  1.00  0.00           N
ATOM   2655  H   ALA A 266      55.230  21.890  49.200  1.00  0.00           H
ATOM   2656  CA  ALA A 266      54.110  20.910  47.830  1.00  0.00           C
ATOM   2657  CB  ALA A 266      54.840  19.850  48.610  1.00  0.00           C
ATOM   2658  C   ALA A 266      52.630  20.660  47.680  1.00  0.00           C
ATOM   2659  O   ALA A 266      52.060  20.270  46.660  1.00  0.00           O
ATOM   2660  N   SER A 267      51.890  21.200  48.650  1.00  0.00           N
ATOM   2661  H   SER A 267      52.340  21.380  49.530  1.00  0.00           H
ATOM   2662  CA  SER A 267      50.420  21.370  48.690  1.00  0.00           C
ATOM   2663  CB  SER A 267      49.830  21.910  50.010  1.00  0.00           C
ATOM   2664  OG  SER A 267      50.350  20.950  50.950  1.00  0.00           O
ATOM   2665  HG  SER A 267      49.880  21.050  51.830  1.00  0.00           H
ATOM   2666  C   SER A 267      50.020  22.200  47.490  1.00  0.00           C
ATOM   2667  O   SER A 267      49.200  21.840  46.640  1.00  0.00           O
ATOM   2668  N   LEU A 268      50.710  23.350  47.330  1.00  0.00           N
ATOM   2669  H   LEU A 268      51.380  23.560  48.040  1.00  0.00           H
ATOM   2670  CA  LEU A 268      50.430  24.380  46.230  1.00  0.00           C
ATOM   2671  CB  LEU A 268      51.300  25.590  46.420  1.00  0.00           C
ATOM   2672  CG  LEU A 268      51.030  26.620  45.340  1.00  0.00           C
ATOM   2673  CD1 LEU A 268      49.590  27.030  45.060  1.00  0.00           C
ATOM   2674  CD2 LEU A 268      51.570  28.000  45.780  1.00  0.00           C
ATOM   2675  C   LEU A 268      50.750  23.740  44.870  1.00  0.00           C
ATOM   2676  O   LEU A 268      50.000  23.930  43.910  1.00  0.00           O
ATOM   2677  N   LYS A 269      51.850  22.960  44.800  1.00  0.00           N
ATOM   2678  H   LYS A 269      52.500  23.140  45.540  1.00  0.00           H
ATOM   2679  CA  LYS A 269      52.220  22.070  43.650  1.00  0.00           C
ATOM   2680  CB  LYS A 269      53.620  21.420  43.980  1.00  0.00           C
ATOM   2681  CG  LYS A 269      54.350  20.740  42.840  1.00  0.00           C
ATOM   2682  CD  LYS A 269      55.730  20.270  43.330  1.00  0.00           C
ATOM   2683  CE  LYS A 269      56.600  19.880  42.120  1.00  0.00           C
ATOM   2684  NZ  LYS A 269      57.920  19.400  42.630  1.00  0.00           N
ATOM   2685  HZ1 LYS A 269      58.590  19.230  41.910  1.00  0.00           H
ATOM   2686  HZ2 LYS A 269      58.140  20.060  43.360  1.00  0.00           H
ATOM   2687  HZ3 LYS A 269      57.680  18.590  43.170  1.00  0.00           H
ATOM   2688  C   LYS A 269      51.100  21.080  43.230  1.00  0.00           C
ATOM   2689  O   LYS A 269      50.840  20.880  42.020  1.00  0.00           O
ATOM   2690  N   GLU A 270      50.420  20.470  44.160  1.00  0.00           N
ATOM   2691  H   GLU A 270      50.590  20.620  45.130  1.00  0.00           H
ATOM   2692  CA  GLU A 270      49.230  19.560  43.860  1.00  0.00           C
ATOM   2693  CB  GLU A 270      48.870  18.740  45.100  1.00  0.00           C
ATOM   2694  CG  GLU A 270      47.750  17.700  45.110  1.00  0.00           C
ATOM   2695  CD  GLU A 270      47.750  16.680  46.290  1.00  0.00           C
ATOM   2696  OE1 GLU A 270      46.780  16.840  47.040  1.00  0.00           O
ATOM   2697  OE2 GLU A 270      48.340  15.630  46.110  1.00  0.00           O
ATOM   2698  C   GLU A 270      48.000  20.430  43.470  1.00  0.00           C
ATOM   2699  O   GLU A 270      47.350  20.150  42.420  1.00  0.00           O
ATOM   2700  N   LEU A 271      47.800  21.550  44.110  1.00  0.00           N
ATOM   2701  H   LEU A 271      48.260  21.720  44.990  1.00  0.00           H
ATOM   2702  CA  LEU A 271      46.820  22.600  43.630  1.00  0.00           C
ATOM   2703  CB  LEU A 271      46.470  23.650  44.670  1.00  0.00           C
ATOM   2704  CG  LEU A 271      45.720  22.970  45.820  1.00  0.00           C
ATOM   2705  CD1 LEU A 271      45.610  24.060  46.870  1.00  0.00           C
ATOM   2706  CD2 LEU A 271      44.420  22.310  45.400  1.00  0.00           C
ATOM   2707  C   LEU A 271      47.140  23.180  42.220  1.00  0.00           C
ATOM   2708  O   LEU A 271      46.220  23.730  41.610  1.00  0.00           O
ATOM   2709  N   LEU A 272      48.350  23.090  41.760  1.00  0.00           N
ATOM   2710  H   LEU A 272      49.120  22.860  42.360  1.00  0.00           H
ATOM   2711  CA  LEU A 272      48.700  23.490  40.370  1.00  0.00           C
ATOM   2712  CB  LEU A 272      50.030  24.270  40.320  1.00  0.00           C
ATOM   2713  CG  LEU A 272      50.020  25.620  41.050  1.00  0.00           C
ATOM   2714  CD1 LEU A 272      51.480  26.040  41.110  1.00  0.00           C
ATOM   2715  CD2 LEU A 272      49.250  26.700  40.270  1.00  0.00           C
ATOM   2716  C   LEU A 272      48.610  22.470  39.300  1.00  0.00           C
ATOM   2717  O   LEU A 272      47.570  22.400  38.610  1.00  0.00           O
ATOM   2718  N   GLN A 273      49.480  21.460  39.370  1.00  0.00           N
ATOM   2719  H   GLN A 273      50.070  21.280  40.150  1.00  0.00           H
ATOM   2720  CA  GLN A 273      49.540  20.440  38.330  1.00  0.00           C
ATOM   2721  CB  GLN A 273      50.740  19.570  38.630  1.00  0.00           C
ATOM   2722  CG  GLN A 273      52.020  20.350  38.950  1.00  0.00           C
ATOM   2723  CD  GLN A 273      53.230  19.440  38.960  1.00  0.00           C
ATOM   2724  OE1 GLN A 273      53.690  18.830  39.960  1.00  0.00           O
ATOM   2725  NE2 GLN A 273      53.900  19.310  37.860  1.00  0.00           N
ATOM   2726 1HE2 GLN A 273      53.470  19.480  36.970  1.00  0.00           H
ATOM   2727 2HE2 GLN A 273      54.870  19.050  37.910  1.00  0.00           H
ATOM   2728  C   GLN A 273      48.280  19.540  38.400  1.00  0.00           C
ATOM   2729  O   GLN A 273      47.870  19.040  37.410  1.00  0.00           O
ATOM   2730  N   ASN A 274      48.000  19.110  39.650  1.00  0.00           N
ATOM   2731  H   ASN A 274      48.610  19.120  40.440  1.00  0.00           H
ATOM   2732  CA  ASN A 274      46.890  18.180  39.870  1.00  0.00           C
ATOM   2733  CB  ASN A 274      46.980  17.380  41.210  1.00  0.00           C
ATOM   2734  CG  ASN A 274      48.300  16.710  41.610  1.00  0.00           C
ATOM   2735  OD1 ASN A 274      49.370  17.170  41.380  1.00  0.00           O
ATOM   2736  ND2 ASN A 274      48.180  15.550  42.200  1.00  0.00           N
ATOM   2737 1HD2 ASN A 274      47.320  15.070  42.380  1.00  0.00           H
ATOM   2738 2HD2 ASN A 274      49.050  15.140  42.450  1.00  0.00           H
ATOM   2739  C   ASN A 274      45.550  18.910  39.920  1.00  0.00           C
ATOM   2740  O   ASN A 274      44.470  18.240  39.940  1.00  0.00           O
ATOM   2741  N   GLY A 275      45.630  20.160  40.380  1.00  0.00           N
ATOM   2742  H   GLY A 275      46.290  20.400  41.100  1.00  0.00           H
ATOM   2743  CA  GLY A 275      44.500  21.050  40.300  1.00  0.00           C
ATOM   2744  C   GLY A 275      43.630  21.000  41.560  1.00  0.00           C
ATOM   2745  O   GLY A 275      43.720  20.070  42.380  1.00  0.00           O
ATOM   2746  N   MET A 276      42.990  22.150  41.690  1.00  0.00           N
ATOM   2747  H   MET A 276      43.060  22.860  40.990  1.00  0.00           H
ATOM   2748  CA  MET A 276      42.030  22.510  42.760  1.00  0.00           C
ATOM   2749  CB  MET A 276      41.660  23.990  42.650  1.00  0.00           C
ATOM   2750  CG  MET A 276      42.930  24.860  42.890  1.00  0.00           C
ATOM   2751  SD  MET A 276      42.540  26.580  43.300  1.00  0.00           S
ATOM   2752  CE  MET A 276      42.150  26.630  45.060  1.00  0.00           C
ATOM   2753  C   MET A 276      40.690  21.680  42.480  1.00  0.00           C
ATOM   2754  O   MET A 276      40.230  21.010  43.370  1.00  0.00           O
ATOM   2755  N   ASN A 277      40.180  21.870  41.250  1.00  0.00           N
ATOM   2756  H   ASN A 277      40.630  22.540  40.660  1.00  0.00           H
ATOM   2757  CA  ASN A 277      39.080  21.010  40.670  1.00  0.00           C
ATOM   2758  CB  ASN A 277      39.440  19.560  40.300  1.00  0.00           C
ATOM   2759  CG  ASN A 277      40.870  19.450  39.700  1.00  0.00           C
ATOM   2760  OD1 ASN A 277      41.390  20.240  38.890  1.00  0.00           O
ATOM   2761  ND2 ASN A 277      41.550  18.390  40.070  1.00  0.00           N
ATOM   2762 1HD2 ASN A 277      41.110  17.590  40.490  1.00  0.00           H
ATOM   2763 2HD2 ASN A 277      42.510  18.250  39.820  1.00  0.00           H
ATOM   2764  C   ASN A 277      37.710  21.040  41.390  1.00  0.00           C
ATOM   2765  O   ASN A 277      37.350  20.100  42.100  1.00  0.00           O
ATOM   2766  N   GLY A 278      36.890  22.090  41.280  1.00  0.00           N
ATOM   2767  H   GLY A 278      37.060  22.840  40.650  1.00  0.00           H
ATOM   2768  CA  GLY A 278      35.560  22.160  42.050  1.00  0.00           C
ATOM   2769  C   GLY A 278      35.690  22.470  43.510  1.00  0.00           C
ATOM   2770  O   GLY A 278      34.810  23.160  44.080  1.00  0.00           O
ATOM   2771  N   ARG A 279      36.260  21.540  44.260  1.00  0.00           N
ATOM   2772  H   ARG A 279      36.180  20.570  44.000  1.00  0.00           H
ATOM   2773  CA  ARG A 279      36.460  21.620  45.730  1.00  0.00           C
ATOM   2774  CB  ARG A 279      37.570  20.690  46.220  1.00  0.00           C
ATOM   2775  CG  ARG A 279      37.290  19.260  45.630  1.00  0.00           C
ATOM   2776  CD  ARG A 279      38.440  18.310  45.870  1.00  0.00           C
ATOM   2777  NE  ARG A 279      39.560  18.660  44.950  1.00  0.00           N
ATOM   2778  HE  ARG A 279      39.320  19.450  44.380  1.00  0.00           H
ATOM   2779  CZ  ARG A 279      40.650  17.960  44.740  1.00  0.00           C
ATOM   2780  NH1 ARG A 279      40.790  16.920  45.500  1.00  0.00           N
ATOM   2781 1HH1 ARG A 279      39.940  16.710  45.980  1.00  0.00           H
ATOM   2782 2HH1 ARG A 279      41.600  16.340  45.630  1.00  0.00           H
ATOM   2783  NH2 ARG A 279      41.640  18.410  43.990  1.00  0.00           N
ATOM   2784 1HH2 ARG A 279      41.560  19.310  43.570  1.00  0.00           H
ATOM   2785 2HH2 ARG A 279      42.430  17.840  43.760  1.00  0.00           H
ATOM   2786  C   ARG A 279      36.860  22.990  46.290  1.00  0.00           C
ATOM   2787  O   ARG A 279      37.750  23.580  45.690  1.00  0.00           O
ATOM   2788  N   THR A 280      36.190  23.430  47.330  1.00  0.00           N
ATOM   2789  H   THR A 280      35.440  22.930  47.780  1.00  0.00           H
ATOM   2790  CA  THR A 280      36.400  24.760  47.960  1.00  0.00           C
ATOM   2791  CB  THR A 280      35.070  25.400  48.330  1.00  0.00           C
ATOM   2792  OG1 THR A 280      34.300  24.560  49.060  1.00  0.00           O
ATOM   2793  HG1 THR A 280      33.410  24.950  49.270  1.00  0.00           H
ATOM   2794  CG2 THR A 280      34.330  26.020  47.110  1.00  0.00           C
ATOM   2795  C   THR A 280      37.410  24.860  49.170  1.00  0.00           C
ATOM   2796  O   THR A 280      37.640  23.850  49.790  1.00  0.00           O
ATOM   2797  N   ILE A 281      37.810  26.120  49.460  1.00  0.00           N
ATOM   2798  H   ILE A 281      37.860  26.770  48.710  1.00  0.00           H
ATOM   2799  CA  ILE A 281      38.660  26.610  50.600  1.00  0.00           C
ATOM   2800  CB  ILE A 281      40.170  26.600  50.190  1.00  0.00           C
ATOM   2801  CG1 ILE A 281      40.630  25.210  49.720  1.00  0.00           C
ATOM   2802  CG2 ILE A 281      41.150  27.190  51.250  1.00  0.00           C
ATOM   2803  CD  ILE A 281      41.790  25.280  48.770  1.00  0.00           C
ATOM   2804  C   ILE A 281      38.160  28.010  51.030  1.00  0.00           C
ATOM   2805  O   ILE A 281      37.780  28.860  50.240  1.00  0.00           O
ATOM   2806  N   LEU A 282      37.990  28.310  52.380  1.00  0.00           N
ATOM   2807  H   LEU A 282      38.020  27.580  53.060  1.00  0.00           H
ATOM   2808  CA  LEU A 282      37.490  29.570  53.020  1.00  0.00           C
ATOM   2809  CB  LEU A 282      38.630  30.600  53.050  1.00  0.00           C
ATOM   2810  CG  LEU A 282      39.890  29.960  53.750  1.00  0.00           C
ATOM   2811  CD1 LEU A 282      41.150  30.760  53.360  1.00  0.00           C
ATOM   2812  CD2 LEU A 282      39.650  29.890  55.300  1.00  0.00           C
ATOM   2813  C   LEU A 282      36.190  30.200  52.410  1.00  0.00           C
ATOM   2814  O   LEU A 282      35.890  31.370  52.700  1.00  0.00           O
ATOM   2815  N   GLY A 283      35.350  29.380  51.750  1.00  0.00           N
ATOM   2816  H   GLY A 283      35.360  28.390  51.930  1.00  0.00           H
ATOM   2817  CA  GLY A 283      34.200  29.780  50.940  1.00  0.00           C
ATOM   2818  C   GLY A 283      34.640  30.210  49.560  1.00  0.00           C
ATOM   2819  O   GLY A 283      33.930  30.990  48.910  1.00  0.00           O
ATOM   2820  N   SER A 284      35.870  29.900  49.010  1.00  0.00           N
ATOM   2821  H   SER A 284      36.620  29.430  49.480  1.00  0.00           H
ATOM   2822  CA  SER A 284      36.210  30.270  47.640  1.00  0.00           C
ATOM   2823  CB  SER A 284      37.140  31.520  47.570  1.00  0.00           C
ATOM   2824  OG  SER A 284      37.390  31.750  46.220  1.00  0.00           O
ATOM   2825  HG  SER A 284      38.020  32.510  46.080  1.00  0.00           H
ATOM   2826  C   SER A 284      36.730  29.080  46.770  1.00  0.00           C
ATOM   2827  O   SER A 284      37.340  28.150  47.300  1.00  0.00           O
ATOM   2828  N   ALA A 285      36.360  29.110  45.490  1.00  0.00           N
ATOM   2829  H   ALA A 285      35.820  29.890  45.190  1.00  0.00           H
ATOM   2830  CA  ALA A 285      36.890  28.120  44.520  1.00  0.00           C
ATOM   2831  CB  ALA A 285      35.970  27.860  43.390  1.00  0.00           C
ATOM   2832  C   ALA A 285      38.320  28.420  44.110  1.00  0.00           C
ATOM   2833  O   ALA A 285      39.050  27.490  43.800  1.00  0.00           O
ATOM   2834  N   LEU A 286      38.780  29.610  43.990  1.00  0.00           N
ATOM   2835  H   LEU A 286      38.370  30.280  44.600  1.00  0.00           H
ATOM   2836  CA  LEU A 286      40.180  29.980  43.500  1.00  0.00           C
ATOM   2837  CB  LEU A 286      40.090  31.130  42.520  1.00  0.00           C
ATOM   2838  CG  LEU A 286      39.490  30.560  41.170  1.00  0.00           C
ATOM   2839  CD1 LEU A 286      39.150  31.620  40.060  1.00  0.00           C
ATOM   2840  CD2 LEU A 286      40.430  29.570  40.580  1.00  0.00           C
ATOM   2841  C   LEU A 286      41.050  30.400  44.640  1.00  0.00           C
ATOM   2842  O   LEU A 286      40.620  31.050  45.570  1.00  0.00           O
ATOM   2843  N   LEU A 287      42.370  30.410  44.380  1.00  0.00           N
ATOM   2844  H   LEU A 287      42.740  29.990  43.550  1.00  0.00           H
ATOM   2845  CA  LEU A 287      43.380  30.980  45.280  1.00  0.00           C
ATOM   2846  CB  LEU A 287      44.840  30.660  44.990  1.00  0.00           C
ATOM   2847  CG  LEU A 287      45.050  29.060  45.110  1.00  0.00           C
ATOM   2848  CD1 LEU A 287      46.340  28.550  44.370  1.00  0.00           C
ATOM   2849  CD2 LEU A 287      45.010  28.610  46.580  1.00  0.00           C
ATOM   2850  C   LEU A 287      43.350  32.530  45.210  1.00  0.00           C
ATOM   2851  O   LEU A 287      43.460  33.160  44.150  1.00  0.00           O
ATOM   2852  N   GLU A 288      43.030  33.090  46.320  1.00  0.00           N
ATOM   2853  H   GLU A 288      42.840  32.500  47.110  1.00  0.00           H
ATOM   2854  CA  GLU A 288      43.250  34.530  46.620  1.00  0.00           C
ATOM   2855  CB  GLU A 288      42.390  34.910  47.850  1.00  0.00           C
ATOM   2856  CG  GLU A 288      42.340  36.460  48.210  1.00  0.00           C
ATOM   2857  CD  GLU A 288      41.930  37.480  47.160  1.00  0.00           C
ATOM   2858  OE1 GLU A 288      40.710  37.660  47.040  1.00  0.00           O
ATOM   2859  OE2 GLU A 288      42.870  38.170  46.610  1.00  0.00           O
ATOM   2860  C   GLU A 288      44.690  34.820  46.990  1.00  0.00           C
ATOM   2861  O   GLU A 288      45.240  34.080  47.810  1.00  0.00           O
ATOM   2862  N   ASP A 289      45.250  35.870  46.320  1.00  0.00           N
ATOM   2863  H   ASP A 289      44.960  36.390  45.510  1.00  0.00           H
ATOM   2864  CA  ASP A 289      46.630  36.290  46.580  1.00  0.00           C
ATOM   2865  CB  ASP A 289      47.560  36.010  45.360  1.00  0.00           C
ATOM   2866  CG  ASP A 289      47.250  36.540  43.990  1.00  0.00           C
ATOM   2867  OD1 ASP A 289      46.090  36.640  43.660  1.00  0.00           O
ATOM   2868  OD2 ASP A 289      48.240  36.710  43.260  1.00  0.00           O
ATOM   2869  C   ASP A 289      46.890  37.790  47.070  1.00  0.00           C
ATOM   2870  O   ASP A 289      47.930  38.430  46.840  1.00  0.00           O
ATOM   2871  N   GLU A 290      46.060  38.100  48.060  1.00  0.00           N
ATOM   2872  H   GLU A 290      45.160  37.670  48.130  1.00  0.00           H
ATOM   2873  CA  GLU A 290      46.220  39.370  48.790  1.00  0.00           C
ATOM   2874  CB  GLU A 290      45.480  40.550  48.150  1.00  0.00           C
ATOM   2875  CG  GLU A 290      45.830  40.860  46.660  1.00  0.00           C
ATOM   2876  CD  GLU A 290      45.060  42.120  46.250  1.00  0.00           C
ATOM   2877  OE1 GLU A 290      43.950  42.390  46.670  1.00  0.00           O
ATOM   2878  OE2 GLU A 290      45.580  42.830  45.420  1.00  0.00           O
ATOM   2879  C   GLU A 290      46.070  39.300  50.330  1.00  0.00           C
ATOM   2880  O   GLU A 290      45.490  40.240  50.910  1.00  0.00           O
ATOM   2881  N   PHE A 291      46.590  38.200  50.840  1.00  0.00           N
ATOM   2882  H   PHE A 291      46.730  37.330  50.370  1.00  0.00           H
ATOM   2883  CA  PHE A 291      46.780  38.070  52.330  1.00  0.00           C
ATOM   2884  CB  PHE A 291      45.900  37.030  53.140  1.00  0.00           C
ATOM   2885  CG  PHE A 291      44.470  37.410  53.440  1.00  0.00           C
ATOM   2886  CD1 PHE A 291      43.500  37.320  52.450  1.00  0.00           C
ATOM   2887  HD1 PHE A 291      43.750  37.430  51.400  1.00  0.00           H
ATOM   2888  CD2 PHE A 291      44.170  37.550  54.810  1.00  0.00           C
ATOM   2889  HD2 PHE A 291      44.950  37.880  55.490  1.00  0.00           H
ATOM   2890  CE1 PHE A 291      42.170  37.390  52.930  1.00  0.00           C
ATOM   2891  HE1 PHE A 291      41.410  37.100  52.210  1.00  0.00           H
ATOM   2892  CE2 PHE A 291      42.880  37.630  55.250  1.00  0.00           C
ATOM   2893  HE2 PHE A 291      42.640  37.560  56.310  1.00  0.00           H
ATOM   2894  CZ  PHE A 291      41.840  37.520  54.280  1.00  0.00           C
ATOM   2895  HZ  PHE A 291      40.800  37.320  54.540  1.00  0.00           H
ATOM   2896  C   PHE A 291      48.190  37.650  52.720  1.00  0.00           C
ATOM   2897  O   PHE A 291      48.580  36.510  52.490  1.00  0.00           O
ATOM   2898  N   THR A 292      48.850  38.550  53.430  1.00  0.00           N
ATOM   2899  H   THR A 292      48.300  39.350  53.680  1.00  0.00           H
ATOM   2900  CA  THR A 292      50.200  38.350  54.070  1.00  0.00           C
ATOM   2901  CB  THR A 292      50.930  39.690  54.350  1.00  0.00           C
ATOM   2902  OG1 THR A 292      50.210  40.510  55.250  1.00  0.00           O
ATOM   2903  HG1 THR A 292      49.430  40.980  54.830  1.00  0.00           H
ATOM   2904  CG2 THR A 292      51.110  40.400  53.020  1.00  0.00           C
ATOM   2905  C   THR A 292      50.180  37.540  55.410  1.00  0.00           C
ATOM   2906  O   THR A 292      49.120  37.390  56.010  1.00  0.00           O
ATOM   2907  N   PRO A 293      51.290  36.930  55.860  1.00  0.00           N
ATOM   2908  CA  PRO A 293      51.590  36.430  57.240  1.00  0.00           C
ATOM   2909  CB  PRO A 293      53.120  36.210  57.310  1.00  0.00           C
ATOM   2910  CG  PRO A 293      53.450  35.750  55.910  1.00  0.00           C
ATOM   2911  CD  PRO A 293      52.360  36.480  54.990  1.00  0.00           C
ATOM   2912  C   PRO A 293      51.170  37.380  58.320  1.00  0.00           C
ATOM   2913  O   PRO A 293      50.320  37.030  59.010  1.00  0.00           O
ATOM   2914  N   PHE A 294      51.590  38.630  58.280  1.00  0.00           N
ATOM   2915  H   PHE A 294      52.430  38.830  57.770  1.00  0.00           H
ATOM   2916  CA  PHE A 294      51.010  39.760  59.040  1.00  0.00           C
ATOM   2917  CB  PHE A 294      51.580  40.990  58.310  1.00  0.00           C
ATOM   2918  CG  PHE A 294      51.300  42.420  58.750  1.00  0.00           C
ATOM   2919  CD1 PHE A 294      50.260  43.170  58.240  1.00  0.00           C
ATOM   2920  HD1 PHE A 294      49.700  42.820  57.370  1.00  0.00           H
ATOM   2921  CD2 PHE A 294      52.170  43.020  59.630  1.00  0.00           C
ATOM   2922  HD2 PHE A 294      53.020  42.460  60.020  1.00  0.00           H
ATOM   2923  CE1 PHE A 294      49.930  44.430  58.710  1.00  0.00           C
ATOM   2924  HE1 PHE A 294      49.160  45.040  58.240  1.00  0.00           H
ATOM   2925  CE2 PHE A 294      51.900  44.290  60.130  1.00  0.00           C
ATOM   2926  HE2 PHE A 294      52.270  44.560  61.120  1.00  0.00           H
ATOM   2927  CZ  PHE A 294      50.750  45.020  59.700  1.00  0.00           C
ATOM   2928  HZ  PHE A 294      50.550  45.960  60.210  1.00  0.00           H
ATOM   2929  C   PHE A 294      49.430  39.830  59.080  1.00  0.00           C
ATOM   2930  O   PHE A 294      48.900  39.660  60.210  1.00  0.00           O
ATOM   2931  N   ASP A 295      48.720  39.880  57.940  1.00  0.00           N
ATOM   2932  H   ASP A 295      49.100  40.060  57.040  1.00  0.00           H
ATOM   2933  CA  ASP A 295      47.250  39.870  57.930  1.00  0.00           C
ATOM   2934  CB  ASP A 295      46.800  39.910  56.450  1.00  0.00           C
ATOM   2935  CG  ASP A 295      47.220  41.090  55.580  1.00  0.00           C
ATOM   2936  OD1 ASP A 295      47.160  42.230  56.030  1.00  0.00           O
ATOM   2937  OD2 ASP A 295      47.610  40.900  54.420  1.00  0.00           O
ATOM   2938  C   ASP A 295      46.620  38.610  58.520  1.00  0.00           C
ATOM   2939  O   ASP A 295      45.450  38.700  58.920  1.00  0.00           O
ATOM   2940  N   VAL A 296      47.180  37.450  58.240  1.00  0.00           N
ATOM   2941  H   VAL A 296      47.780  37.330  57.440  1.00  0.00           H
ATOM   2942  CA  VAL A 296      46.830  36.230  58.870  1.00  0.00           C
ATOM   2943  CB  VAL A 296      47.490  35.090  58.070  1.00  0.00           C
ATOM   2944  CG1 VAL A 296      47.220  33.760  58.760  1.00  0.00           C
ATOM   2945  CG2 VAL A 296      46.950  34.920  56.670  1.00  0.00           C
ATOM   2946  C   VAL A 296      47.090  36.250  60.420  1.00  0.00           C
ATOM   2947  O   VAL A 296      46.260  35.590  61.070  1.00  0.00           O
ATOM   2948  N   VAL A 297      48.280  36.730  60.840  1.00  0.00           N
ATOM   2949  H   VAL A 297      49.130  36.760  60.310  1.00  0.00           H
ATOM   2950  CA  VAL A 297      48.490  36.840  62.300  1.00  0.00           C
ATOM   2951  CB  VAL A 297      49.910  37.330  62.650  1.00  0.00           C
ATOM   2952  CG1 VAL A 297      50.140  37.440  64.150  1.00  0.00           C
ATOM   2953  CG2 VAL A 297      51.080  36.530  62.180  1.00  0.00           C
ATOM   2954  C   VAL A 297      47.380  37.690  62.910  1.00  0.00           C
ATOM   2955  O   VAL A 297      46.650  37.150  63.710  1.00  0.00           O
ATOM   2956  N   ARG A 298      47.060  38.780  62.250  1.00  0.00           N
ATOM   2957  H   ARG A 298      47.620  39.040  61.460  1.00  0.00           H
ATOM   2958  CA  ARG A 298      45.880  39.670  62.580  1.00  0.00           C
ATOM   2959  CB  ARG A 298      45.770  40.910  61.670  1.00  0.00           C
ATOM   2960  CG  ARG A 298      44.570  41.900  61.930  1.00  0.00           C
ATOM   2961  CD  ARG A 298      44.380  43.040  60.890  1.00  0.00           C
ATOM   2962  NE  ARG A 298      44.720  42.760  59.500  1.00  0.00           N
ATOM   2963  HE  ARG A 298      45.530  42.190  59.360  1.00  0.00           H
ATOM   2964  CZ  ARG A 298      44.100  43.390  58.510  1.00  0.00           C
ATOM   2965  NH1 ARG A 298      43.030  44.220  58.660  1.00  0.00           N
ATOM   2966 1HH1 ARG A 298      42.770  44.650  59.530  1.00  0.00           H
ATOM   2967 2HH1 ARG A 298      42.330  44.340  57.960  1.00  0.00           H
ATOM   2968  NH2 ARG A 298      44.600  43.350  57.300  1.00  0.00           N
ATOM   2969 1HH2 ARG A 298      45.450  42.880  57.070  1.00  0.00           H
ATOM   2970 2HH2 ARG A 298      44.130  43.720  56.500  1.00  0.00           H
ATOM   2971  C   ARG A 298      44.530  38.970  62.590  1.00  0.00           C
ATOM   2972  O   ARG A 298      44.080  38.720  63.720  1.00  0.00           O
ATOM   2973  N   GLN A 299      44.100  38.420  61.480  1.00  0.00           N
ATOM   2974  H   GLN A 299      44.460  38.750  60.610  1.00  0.00           H
ATOM   2975  CA  GLN A 299      42.880  37.610  61.240  1.00  0.00           C
ATOM   2976  CB  GLN A 299      42.490  37.560  59.750  1.00  0.00           C
ATOM   2977  CG  GLN A 299      40.980  37.480  59.570  1.00  0.00           C
ATOM   2978  CD  GLN A 299      40.580  37.920  58.190  1.00  0.00           C
ATOM   2979  OE1 GLN A 299      41.000  38.940  57.650  1.00  0.00           O
ATOM   2980  NE2 GLN A 299      39.520  37.360  57.660  1.00  0.00           N
ATOM   2981 1HE2 GLN A 299      39.050  36.650  58.170  1.00  0.00           H
ATOM   2982 2HE2 GLN A 299      39.280  37.730  56.760  1.00  0.00           H
ATOM   2983  C   GLN A 299      42.700  36.230  61.900  1.00  0.00           C
ATOM   2984  O   GLN A 299      41.680  35.980  62.570  1.00  0.00           O
ATOM   2985  N   CYS A 300      43.750  35.400  61.850  1.00  0.00           N
ATOM   2986  H   CYS A 300      44.400  35.550  61.100  1.00  0.00           H
ATOM   2987  CA  CYS A 300      43.630  33.980  62.320  1.00  0.00           C
ATOM   2988  CB  CYS A 300      44.300  33.030  61.300  1.00  0.00           C
ATOM   2989  SG  CYS A 300      43.470  32.860  59.710  1.00  0.00           S
ATOM   2990  HG  CYS A 300      42.510  32.110  60.240  1.00  0.00           H
ATOM   2991  C   CYS A 300      44.130  33.750  63.790  1.00  0.00           C
ATOM   2992  O   CYS A 300      43.430  33.090  64.560  1.00  0.00           O
ATOM   2993  N   SER A 301      45.100  34.560  64.160  1.00  0.00           N
ATOM   2994  H   SER A 301      45.110  35.480  63.770  1.00  0.00           H
ATOM   2995  CA  SER A 301      45.870  34.210  65.430  1.00  0.00           C
ATOM   2996  CB  SER A 301      47.350  34.670  65.340  1.00  0.00           C
ATOM   2997  OG  SER A 301      48.120  33.940  66.340  1.00  0.00           O
ATOM   2998  HG  SER A 301      48.970  34.450  66.470  1.00  0.00           H
ATOM   2999  C   SER A 301      45.210  34.920  66.660  1.00  0.00           C
ATOM   3000  O   SER A 301      44.180  35.590  66.460  1.00  0.00           O
ATOM   3001  N   GLY A 302      45.510  34.620  67.930  1.00  0.00           N
ATOM   3002  H   GLY A 302      46.220  33.940  68.120  1.00  0.00           H
ATOM   3003  CA  GLY A 302      45.030  35.330  69.170  1.00  0.00           C
ATOM   3004  C   GLY A 302      45.830  36.590  69.370  1.00  0.00           C
ATOM   3005  O   GLY A 302      46.850  36.540  70.090  1.00  0.00           O
ATOM   3006  N   VAL A 303      45.600  37.500  68.460  1.00  0.00           N
ATOM   3007  H   VAL A 303      44.960  37.350  67.700  1.00  0.00           H
ATOM   3008  CA  VAL A 303      46.180  38.870  68.510  1.00  0.00           C
ATOM   3009  CB  VAL A 303      46.530  39.180  67.040  1.00  0.00           C
ATOM   3010  CG1 VAL A 303      46.950  40.670  66.870  1.00  0.00           C
ATOM   3011  CG2 VAL A 303      47.770  38.270  66.640  1.00  0.00           C
ATOM   3012  C   VAL A 303      45.210  39.900  69.140  1.00  0.00           C
ATOM   3013  O   VAL A 303      44.030  39.830  68.920  1.00  0.00           O
ATOM   3014  N   THR A 304      45.760  40.630  70.100  1.00  0.00           N
ATOM   3015  H   THR A 304      46.620  40.300  70.490  1.00  0.00           H
ATOM   3016  CA  THR A 304      45.060  41.750  70.850  1.00  0.00           C
ATOM   3017  CB  THR A 304      46.040  42.220  71.900  1.00  0.00           C
ATOM   3018  OG1 THR A 304      45.500  43.050  72.910  1.00  0.00           O
ATOM   3019  HG1 THR A 304      45.960  42.850  73.780  1.00  0.00           H
ATOM   3020  CG2 THR A 304      47.280  42.890  71.300  1.00  0.00           C
ATOM   3021  C   THR A 304      44.520  42.820  69.880  1.00  0.00           C
ATOM   3022  O   THR A 304      44.940  42.870  68.740  1.00  0.00           O
ATOM   3023  N   PHE A 305      43.770  43.760  70.460  1.00  0.00           N
ATOM   3024  H   PHE A 305      43.720  43.780  71.460  1.00  0.00           H
ATOM   3025  CA  PHE A 305      43.250  45.020  69.810  1.00  0.00           C
ATOM   3026  CB  PHE A 305      44.410  45.890  69.360  1.00  0.00           C
ATOM   3027  CG  PHE A 305      44.390  47.400  69.710  1.00  0.00           C
ATOM   3028  CD1 PHE A 305      44.900  47.820  70.960  1.00  0.00           C
ATOM   3029  HD1 PHE A 305      44.810  47.120  71.790  1.00  0.00           H
ATOM   3030  CD2 PHE A 305      44.100  48.330  68.760  1.00  0.00           C
ATOM   3031  HD2 PHE A 305      43.990  48.000  67.730  1.00  0.00           H
ATOM   3032  CE1 PHE A 305      45.300  49.100  71.170  1.00  0.00           C
ATOM   3033  HE1 PHE A 305      45.650  49.460  72.140  1.00  0.00           H
ATOM   3034  CE2 PHE A 305      44.440  49.690  68.980  1.00  0.00           C
ATOM   3035  HE2 PHE A 305      44.560  50.330  68.110  1.00  0.00           H
ATOM   3036  CZ  PHE A 305      45.140  50.030  70.130  1.00  0.00           C
ATOM   3037  HZ  PHE A 305      45.570  51.030  70.120  1.00  0.00           H
ATOM   3038  C   PHE A 305      42.130  44.850  68.800  1.00  0.00           C
ATOM   3039  O   PHE A 305      41.810  45.760  68.040  1.00  0.00           O
ATOM   3040  N   GLN A 306      41.410  43.740  68.940  1.00  0.00           N
ATOM   3041  H   GLN A 306      41.620  42.980  69.570  1.00  0.00           H
ATOM   3042  CA  GLN A 306      40.310  43.400  67.950  1.00  0.00           C
ATOM   3043  CB  GLN A 306      40.860  42.620  66.720  1.00  0.00           C
ATOM   3044  CG  GLN A 306      41.580  41.350  67.060  1.00  0.00           C
ATOM   3045  CD  GLN A 306      42.270  40.660  65.900  1.00  0.00           C
ATOM   3046  OE1 GLN A 306      42.420  41.160  64.790  1.00  0.00           O
ATOM   3047  NE2 GLN A 306      42.690  39.540  66.230  1.00  0.00           N
ATOM   3048 1HE2 GLN A 306      42.650  39.180  67.160  1.00  0.00           H
ATOM   3049 2HE2 GLN A 306      42.990  38.940  65.480  1.00  0.00           H
ATOM   3050  C   GLN A 306      39.130  42.740  68.620  1.00  0.00           C
ATOM   3051  O1  GLN A 306      38.040  43.290  68.530  1.00  0.00           O
ATOM   3052  O2  GLN A 306      39.210  41.650  69.240  1.00  0.00           O
ATOM   3053  C40 UNK B 307      60.870  55.160  59.850  1.00  0.00           C
ATOM   3054  C39 UNK B 307      62.140  54.460  59.340  1.00  0.00           C
ATOM   3055  O6  UNK B 307      62.610  55.080  58.130  1.00  0.00           O
ATOM   3056  H62 UNK B 307      61.970  54.920  57.380  1.00  0.00           H
ATOM   3057  C16 UNK B 307      61.690  53.030  59.220  1.00  0.00           C
ATOM   3058  C15 UNK B 307      62.750  52.080  58.730  1.00  0.00           C
ATOM   3059  C14 UNK B 307      62.240  50.660  58.870  1.00  0.00           C
ATOM   3060  C13 UNK B 307      60.960  50.460  58.000  1.00  0.00           C
ATOM   3061  C12 UNK B 307      60.490  49.090  58.430  1.00  0.00           C
ATOM   3062  C11 UNK B 307      59.170  48.710  57.830  1.00  0.00           C
ATOM   3063  C10 UNK B 307      57.970  49.250  58.570  1.00  0.00           C
ATOM   3064  C9  UNK B 307      56.530  49.080  58.150  1.00  0.00           C
ATOM   3065  O2  UNK B 307      56.160  48.410  57.180  1.00  0.00           O
ATOM   3066  C8  UNK B 307      55.510  49.750  59.050  1.00  0.00           C
ATOM   3067  C7  UNK B 307      56.030  51.130  59.490  1.00  0.00           C
ATOM   3068  C2  UNK B 307      55.010  52.010  60.220  1.00  0.00           C
ATOM   3069  C3  UNK B 307      54.700  53.280  59.630  1.00  0.00           C
ATOM   3070  H3  UNK B 307      54.890  53.440  58.570  1.00  0.00           H
ATOM   3071  C1  UNK B 307      54.460  51.610  61.440  1.00  0.00           C
ATOM   3072  H1  UNK B 307      54.670  50.590  61.750  1.00  0.00           H
ATOM   3073  C6  UNK B 307      53.690  52.520  62.130  1.00  0.00           C
ATOM   3074  H61 UNK B 307      53.050  52.180  62.940  1.00  0.00           H
ATOM   3075  C5  UNK B 307      53.410  53.820  61.630  1.00  0.00           C
ATOM   3076  O1  UNK B 307      52.980  54.810  62.440  1.00  0.00           O
ATOM   3077  H9D UNK B 307      53.380  54.620  63.330  1.00  0.00           H
ATOM   3078  C4  UNK B 307      53.880  54.210  60.340  1.00  0.00           C
ATOM   3079  O3  UNK B 307      53.470  55.210  59.510  1.00  0.00           O
ATOM   3080  C17 UNK B 307      52.900  56.400  60.080  1.00  0.00           C
ATOM   3081  C18 UNK B 307      51.370  56.410  59.910  1.00  0.00           C
ATOM   3082  C20 UNK B 307      50.590  57.620  60.510  1.00  0.00           C
ATOM   3083  C19 UNK B 307      49.910  57.470  61.730  1.00  0.00           C
ATOM   3084  H19 UNK B 307      50.270  56.730  62.440  1.00  0.00           H
ATOM   3085  C24 UNK B 307      50.500  58.790  59.760  1.00  0.00           C
ATOM   3086  H24 UNK B 307      51.000  59.020  58.820  1.00  0.00           H
ATOM   3087  C23 UNK B 307      49.720  59.900  60.250  1.00  0.00           C
ATOM   3088  H23 UNK B 307      49.700  60.860  59.730  1.00  0.00           H
ATOM   3089  C22 UNK B 307      49.120  59.710  61.480  1.00  0.00           C
ATOM   3090  O4  UNK B 307      48.680  60.760  62.240  1.00  0.00           O
ATOM   3091  H4  UNK B 307      48.990  60.630  63.190  1.00  0.00           H
ATOM   3092  C21 UNK B 307      49.050  58.530  62.190  1.00  0.00           C
ATOM   3093  C25 UNK B 307      47.750  58.140  62.960  1.00  0.00           C
ATOM   3094  C30 UNK B 307      46.530  58.140  62.030  1.00  0.00           C
ATOM   3095  C26 UNK B 307      45.660  59.210  62.270  1.00  0.00           C
ATOM   3096  H26 UNK B 307      45.410  59.400  63.310  1.00  0.00           H
ATOM   3097  C29 UNK B 307      45.160  59.950  61.170  1.00  0.00           C
ATOM   3098  H29 UNK B 307      44.510  60.820  61.330  1.00  0.00           H
ATOM   3099  C28 UNK B 307      45.440  59.540  59.880  1.00  0.00           C
ATOM   3100  C27 UNK B 307      45.450  60.540  58.790  1.00  0.00           C
ATOM   3101  N2  UNK B 307      44.860  59.970  57.610  1.00  0.00           N
ATOM   3102  H22 UNK B 307      44.720  60.770  57.020  1.00  0.00           H
ATOM   3103  H28 UNK B 307      43.990  59.510  57.770  1.00  0.00           H
ATOM   3104  H21 UNK B 307      45.520  59.380  57.140  1.00  0.00           H
ATOM   3105  N1  UNK B 307      46.870  60.860  58.550  1.00  0.00           N
ATOM   3106  H9F UNK B 307      46.860  61.790  58.200  1.00  0.00           H
ATOM   3107  H9G UNK B 307      47.220  60.260  57.830  1.00  0.00           H
ATOM   3108  H9E UNK B 307      47.440  60.780  59.370  1.00  0.00           H
ATOM   3109  C32 UNK B 307      46.090  58.320  59.670  1.00  0.00           C
ATOM   3110  H32 UNK B 307      45.940  57.860  58.700  1.00  0.00           H
ATOM   3111  C31 UNK B 307      46.620  57.560  60.760  1.00  0.00           C
ATOM   3112  H31 UNK B 307      47.100  56.590  60.620  1.00  0.00           H
ATOM   3113  C33 UNK B 307      47.850  56.880  63.860  1.00  0.00           C
ATOM   3114  C35 UNK B 307      46.670  56.490  64.720  1.00  0.00           C
ATOM   3115  O5  UNK B 307      45.900  55.660  64.220  1.00  0.00           O
ATOM   3116  C37 UNK B 307      46.690  56.730  66.000  1.00  0.00           C
ATOM   3117  C34 UNK B 307      47.780  56.710  66.790  1.00  0.00           C
ATOM   3118  H34 UNK B 307      48.750  57.110  66.480  1.00  0.00           H
ATOM   3119  C38 UNK B 307      47.250  56.690  68.030  1.00  0.00           C
ATOM   3120  H38 UNK B 307      47.870  56.750  68.920  1.00  0.00           H
ATOM   3121  N3  UNK B 307      45.940  56.810  68.020  1.00  0.00           N
ATOM   3122  H35 UNK B 307      45.290  56.810  68.790  1.00  0.00           H
ATOM   3123  C36 UNK B 307      45.610  56.840  66.740  1.00  0.00           C
ATOM   3124  H36 UNK B 307      44.600  56.960  66.350  1.00  0.00           H
TER
ENDMDL
