# Supplementary material for: Microsecond MD Simulation and Multiple-Conformation Virtual Screening to Identify Potential Anti-COVID-19 Inhibitors Against SARS-CoV-2 Main Protease
Source: Front Chem. 2021 Jan 13;8:595273. doi: 10.3389/fchem.2020.595273 (PMC7873971; doi:10.3389/fchem.2020.595273)
Supplement: Supplementary file 2 [file Data_Sheet_1.ZIP › Ns_Pose_PDB/Ns_Pose_PDB/100ns_Protien-Ligand_Conplex/2_TCM_24045/100ns.pdb]

REMARK    GENERATED BY TRJCONV
TITLE     23796.mol225801_molecule1 in water t= 100000.00000
REMARK    THIS IS A SIMULATION BOX
CRYST1   99.114   99.114   99.114  90.00  90.00  90.00 P 1           1
MODEL        1
ATOM      1  N   SER A   1      17.170  -1.650  40.890  1.00  0.00           N
ATOM      2  H1  SER A   1      17.940  -1.240  41.390  1.00  0.00           H
ATOM      3  H2  SER A   1      17.600  -2.060  40.090  1.00  0.00           H
ATOM      4  H3  SER A   1      16.480  -0.990  40.590  1.00  0.00           H
ATOM      5  CA  SER A   1      16.720  -2.650  41.920  1.00  0.00           C
ATOM      6  CB  SER A   1      17.860  -3.600  42.350  1.00  0.00           C
ATOM      7  OG  SER A   1      18.520  -4.130  41.190  1.00  0.00           O
ATOM      8  HG  SER A   1      19.440  -4.400  41.480  1.00  0.00           H
ATOM      9  C   SER A   1      16.070  -2.010  43.140  1.00  0.00           C
ATOM     10  O   SER A   1      16.850  -1.330  43.790  1.00  0.00           O
ATOM     11  N   GLY A   2      14.790  -2.200  43.410  1.00  0.00           N
ATOM     12  H   GLY A   2      14.220  -2.800  42.860  1.00  0.00           H
ATOM     13  CA  GLY A   2      14.250  -1.750  44.730  1.00  0.00           C
ATOM     14  C   GLY A   2      14.100  -0.230  44.790  1.00  0.00           C
ATOM     15  O   GLY A   2      13.430   0.340  43.980  1.00  0.00           O
ATOM     16  N   PHE A   3      14.510   0.330  45.910  1.00  0.00           N
ATOM     17  H   PHE A   3      15.100  -0.150  46.560  1.00  0.00           H
ATOM     18  CA  PHE A   3      14.230   1.750  46.190  1.00  0.00           C
ATOM     19  CB  PHE A   3      14.280   2.000  47.710  1.00  0.00           C
ATOM     20  CG  PHE A   3      13.510   3.290  48.090  1.00  0.00           C
ATOM     21  CD1 PHE A   3      14.140   4.520  48.180  1.00  0.00           C
ATOM     22  HD1 PHE A   3      15.230   4.480  48.130  1.00  0.00           H
ATOM     23  CD2 PHE A   3      12.170   3.260  48.370  1.00  0.00           C
ATOM     24  HD2 PHE A   3      11.680   2.290  48.340  1.00  0.00           H
ATOM     25  CE1 PHE A   3      13.430   5.730  48.410  1.00  0.00           C
ATOM     26  HE1 PHE A   3      13.920   6.670  48.670  1.00  0.00           H
ATOM     27  CE2 PHE A   3      11.430   4.420  48.620  1.00  0.00           C
ATOM     28  HE2 PHE A   3      10.380   4.280  48.870  1.00  0.00           H
ATOM     29  CZ  PHE A   3      12.080   5.670  48.630  1.00  0.00           C
ATOM     30  HZ  PHE A   3      11.460   6.560  48.700  1.00  0.00           H
ATOM     31  C   PHE A   3      15.260   2.520  45.320  1.00  0.00           C
ATOM     32  O   PHE A   3      16.420   2.170  45.170  1.00  0.00           O
ATOM     33  N   ARG A   4      14.770   3.630  44.710  1.00  0.00           N
ATOM     34  H   ARG A   4      13.790   3.770  44.620  1.00  0.00           H
ATOM     35  CA  ARG A   4      15.490   4.640  43.910  1.00  0.00           C
ATOM     36  CB  ARG A   4      14.640   5.210  42.790  1.00  0.00           C
ATOM     37  CG  ARG A   4      15.400   6.310  41.910  1.00  0.00           C
ATOM     38  CD  ARG A   4      14.590   6.930  40.800  1.00  0.00           C
ATOM     39  NE  ARG A   4      13.610   7.830  41.440  1.00  0.00           N
ATOM     40  HE  ARG A   4      14.100   8.640  41.780  1.00  0.00           H
ATOM     41  CZ  ARG A   4      12.280   7.680  41.600  1.00  0.00           C
ATOM     42  NH1 ARG A   4      11.590   6.640  41.210  1.00  0.00           N
ATOM     43 1HH1 ARG A   4      12.030   5.780  40.930  1.00  0.00           H
ATOM     44 2HH1 ARG A   4      10.620   6.550  41.410  1.00  0.00           H
ATOM     45  NH2 ARG A   4      11.580   8.750  42.000  1.00  0.00           N
ATOM     46 1HH2 ARG A   4      11.940   9.650  42.250  1.00  0.00           H
ATOM     47 2HH2 ARG A   4      10.620   8.560  42.220  1.00  0.00           H
ATOM     48  C   ARG A   4      16.030   5.760  44.860  1.00  0.00           C
ATOM     49  O   ARG A   4      15.200   6.390  45.510  1.00  0.00           O
ATOM     50  N   LYS A   5      17.290   5.570  45.190  1.00  0.00           N
ATOM     51  H   LYS A   5      17.790   4.820  44.760  1.00  0.00           H
ATOM     52  CA  LYS A   5      17.960   6.600  45.990  1.00  0.00           C
ATOM     53  CB  LYS A   5      19.430   6.240  45.930  1.00  0.00           C
ATOM     54  CG  LYS A   5      19.760   4.920  46.550  1.00  0.00           C
ATOM     55  CD  LYS A   5      20.950   4.210  45.960  1.00  0.00           C
ATOM     56  CE  LYS A   5      22.210   4.890  46.160  1.00  0.00           C
ATOM     57  NZ  LYS A   5      23.180   4.450  45.110  1.00  0.00           N
ATOM     58  HZ1 LYS A   5      23.170   3.460  44.950  1.00  0.00           H
ATOM     59  HZ2 LYS A   5      22.760   4.890  44.320  1.00  0.00           H
ATOM     60  HZ3 LYS A   5      24.120   4.710  45.300  1.00  0.00           H
ATOM     61  C   LYS A   5      17.740   8.060  45.430  1.00  0.00           C
ATOM     62  O   LYS A   5      18.340   8.460  44.400  1.00  0.00           O
ATOM     63  N   MET A   6      16.940   8.880  46.130  1.00  0.00           N
ATOM     64  H   MET A   6      16.780   8.740  47.110  1.00  0.00           H
ATOM     65  CA  MET A   6      16.400  10.090  45.530  1.00  0.00           C
ATOM     66  CB  MET A   6      14.990  10.270  46.200  1.00  0.00           C
ATOM     67  CG  MET A   6      13.900   9.300  45.790  1.00  0.00           C
ATOM     68  SD  MET A   6      13.000   9.850  44.330  1.00  0.00           S
ATOM     69  CE  MET A   6      11.830  10.900  45.130  1.00  0.00           C
ATOM     70  C   MET A   6      17.340  11.370  45.560  1.00  0.00           C
ATOM     71  O   MET A   6      17.140  12.370  46.300  1.00  0.00           O
ATOM     72  N   ALA A   7      18.290  11.370  44.570  1.00  0.00           N
ATOM     73  H   ALA A   7      18.560  10.460  44.260  1.00  0.00           H
ATOM     74  CA  ALA A   7      19.090  12.470  44.060  1.00  0.00           C
ATOM     75  CB  ALA A   7      20.090  11.990  43.030  1.00  0.00           C
ATOM     76  C   ALA A   7      18.220  13.620  43.470  1.00  0.00           C
ATOM     77  O   ALA A   7      17.860  13.490  42.320  1.00  0.00           O
ATOM     78  N   PHE A   8      18.080  14.720  44.170  1.00  0.00           N
ATOM     79  H   PHE A   8      18.500  14.840  45.070  1.00  0.00           H
ATOM     80  CA  PHE A   8      17.190  15.830  43.720  1.00  0.00           C
ATOM     81  CB  PHE A   8      17.360  17.020  44.620  1.00  0.00           C
ATOM     82  CG  PHE A   8      16.780  16.890  45.990  1.00  0.00           C
ATOM     83  CD1 PHE A   8      15.370  16.970  46.170  1.00  0.00           C
ATOM     84  HD1 PHE A   8      14.790  17.080  45.250  1.00  0.00           H
ATOM     85  CD2 PHE A   8      17.660  16.800  47.050  1.00  0.00           C
ATOM     86  HD2 PHE A   8      18.730  16.980  46.940  1.00  0.00           H
ATOM     87  CE1 PHE A   8      14.790  16.860  47.420  1.00  0.00           C
ATOM     88  HE1 PHE A   8      13.720  16.960  47.570  1.00  0.00           H
ATOM     89  CE2 PHE A   8      17.120  16.700  48.350  1.00  0.00           C
ATOM     90  HE2 PHE A   8      17.860  16.800  49.150  1.00  0.00           H
ATOM     91  CZ  PHE A   8      15.680  16.720  48.510  1.00  0.00           C
ATOM     92  HZ  PHE A   8      15.290  16.340  49.450  1.00  0.00           H
ATOM     93  C   PHE A   8      17.390  16.420  42.290  1.00  0.00           C
ATOM     94  O   PHE A   8      18.510  16.430  41.790  1.00  0.00           O
ATOM     95  N   PRO A   9      16.270  16.960  41.700  1.00  0.00           N
ATOM     96  CA  PRO A   9      16.300  17.480  40.330  1.00  0.00           C
ATOM     97  CB  PRO A   9      14.860  17.620  39.900  1.00  0.00           C
ATOM     98  CG  PRO A   9      14.040  17.810  41.160  1.00  0.00           C
ATOM     99  CD  PRO A   9      14.790  16.870  42.090  1.00  0.00           C
ATOM    100  C   PRO A   9      17.150  18.810  40.240  1.00  0.00           C
ATOM    101  O   PRO A   9      16.780  19.790  40.920  1.00  0.00           O
ATOM    102  N   SER A  10      18.170  18.870  39.380  1.00  0.00           N
ATOM    103  H   SER A  10      18.420  18.100  38.790  1.00  0.00           H
ATOM    104  CA  SER A  10      19.230  19.920  39.360  1.00  0.00           C
ATOM    105  CB  SER A  10      20.280  19.530  38.270  1.00  0.00           C
ATOM    106  OG  SER A  10      19.850  19.780  36.900  1.00  0.00           O
ATOM    107  HG  SER A  10      20.640  20.040  36.350  1.00  0.00           H
ATOM    108  C   SER A  10      18.820  21.390  39.090  1.00  0.00           C
ATOM    109  O   SER A  10      19.470  22.210  39.740  1.00  0.00           O
ATOM    110  N   GLY A  11      17.990  21.670  38.090  1.00  0.00           N
ATOM    111  H   GLY A  11      18.040  21.040  37.320  1.00  0.00           H
ATOM    112  CA  GLY A  11      17.480  23.000  37.780  1.00  0.00           C
ATOM    113  C   GLY A  11      17.980  24.250  38.480  1.00  0.00           C
ATOM    114  O   GLY A  11      18.880  24.950  38.030  1.00  0.00           O
ATOM    115  N   LYS A  12      17.450  24.490  39.580  1.00  0.00           N
ATOM    116  H   LYS A  12      16.630  24.010  39.880  1.00  0.00           H
ATOM    117  CA  LYS A  12      17.760  25.600  40.500  1.00  0.00           C
ATOM    118  CB  LYS A  12      16.950  25.570  41.770  1.00  0.00           C
ATOM    119  CG  LYS A  12      16.180  26.840  41.930  1.00  0.00           C
ATOM    120  CD  LYS A  12      15.040  26.640  42.970  1.00  0.00           C
ATOM    121  CE  LYS A  12      13.900  25.820  42.540  1.00  0.00           C
ATOM    122  NZ  LYS A  12      12.860  25.310  43.450  1.00  0.00           N
ATOM    123  HZ1 LYS A  12      13.310  24.590  43.980  1.00  0.00           H
ATOM    124  HZ2 LYS A  12      12.440  26.070  43.950  1.00  0.00           H
ATOM    125  HZ3 LYS A  12      12.140  24.810  42.980  1.00  0.00           H
ATOM    126  C   LYS A  12      19.190  25.770  40.900  1.00  0.00           C
ATOM    127  O   LYS A  12      19.890  26.700  40.420  1.00  0.00           O
ATOM    128  N   VAL A  13      19.820  24.620  41.220  1.00  0.00           N
ATOM    129  H   VAL A  13      19.350  23.760  41.050  1.00  0.00           H
ATOM    130  CA  VAL A  13      21.230  24.380  41.610  1.00  0.00           C
ATOM    131  CB  VAL A  13      21.520  23.320  42.650  1.00  0.00           C
ATOM    132  CG1 VAL A  13      20.710  23.660  43.960  1.00  0.00           C
ATOM    133  CG2 VAL A  13      21.380  21.870  42.210  1.00  0.00           C
ATOM    134  C   VAL A  13      22.300  24.320  40.480  1.00  0.00           C
ATOM    135  O   VAL A  13      23.380  24.900  40.560  1.00  0.00           O
ATOM    136  N   GLU A  14      21.890  23.700  39.390  1.00  0.00           N
ATOM    137  H   GLU A  14      21.080  23.120  39.440  1.00  0.00           H
ATOM    138  CA  GLU A  14      22.470  23.750  38.060  1.00  0.00           C
ATOM    139  CB  GLU A  14      21.960  22.520  37.210  1.00  0.00           C
ATOM    140  CG  GLU A  14      22.220  22.520  35.700  1.00  0.00           C
ATOM    141  CD  GLU A  14      21.640  21.340  34.970  1.00  0.00           C
ATOM    142  OE1 GLU A  14      20.740  21.580  34.160  1.00  0.00           O
ATOM    143  OE2 GLU A  14      22.040  20.210  35.280  1.00  0.00           O
ATOM    144  C   GLU A  14      22.440  25.150  37.400  1.00  0.00           C
ATOM    145  O   GLU A  14      23.200  25.390  36.490  1.00  0.00           O
ATOM    146  N   GLY A  15      21.390  25.840  37.690  1.00  0.00           N
ATOM    147  H   GLY A  15      20.550  25.370  37.970  1.00  0.00           H
ATOM    148  CA  GLY A  15      21.240  27.250  37.410  1.00  0.00           C
ATOM    149  C   GLY A  15      22.270  28.220  38.070  1.00  0.00           C
ATOM    150  O   GLY A  15      22.570  29.230  37.410  1.00  0.00           O
ATOM    151  N   CYS A  16      22.960  27.840  39.180  1.00  0.00           N
ATOM    152  H   CYS A  16      22.470  27.120  39.670  1.00  0.00           H
ATOM    153  CA  CYS A  16      24.160  28.460  39.750  1.00  0.00           C
ATOM    154  CB  CYS A  16      23.900  28.580  41.260  1.00  0.00           C
ATOM    155  SG  CYS A  16      22.430  29.620  41.540  1.00  0.00           S
ATOM    156  HG  CYS A  16      23.050  30.800  41.500  1.00  0.00           H
ATOM    157  C   CYS A  16      25.500  27.720  39.470  1.00  0.00           C
ATOM    158  O   CYS A  16      26.420  28.080  40.200  1.00  0.00           O
ATOM    159  N   MET A  17      25.650  27.010  38.360  1.00  0.00           N
ATOM    160  H   MET A  17      25.010  27.230  37.620  1.00  0.00           H
ATOM    161  CA  MET A  17      26.890  26.290  37.990  1.00  0.00           C
ATOM    162  CB  MET A  17      26.860  24.750  38.130  1.00  0.00           C
ATOM    163  CG  MET A  17      28.230  24.050  37.640  1.00  0.00           C
ATOM    164  SD  MET A  17      29.740  24.380  38.540  1.00  0.00           S
ATOM    165  CE  MET A  17      29.330  23.830  40.170  1.00  0.00           C
ATOM    166  C   MET A  17      27.490  26.830  36.680  1.00  0.00           C
ATOM    167  O   MET A  17      26.760  26.730  35.680  1.00  0.00           O
ATOM    168  N   VAL A  18      28.520  27.600  36.740  1.00  0.00           N
ATOM    169  H   VAL A  18      28.950  27.830  37.610  1.00  0.00           H
ATOM    170  CA  VAL A  18      29.220  28.090  35.530  1.00  0.00           C
ATOM    171  CB  VAL A  18      29.300  29.630  35.450  1.00  0.00           C
ATOM    172  CG1 VAL A  18      27.960  30.370  35.230  1.00  0.00           C
ATOM    173  CG2 VAL A  18      29.900  30.190  36.710  1.00  0.00           C
ATOM    174  C   VAL A  18      30.600  27.420  35.260  1.00  0.00           C
ATOM    175  O   VAL A  18      31.050  26.530  36.000  1.00  0.00           O
ATOM    176  N   GLN A  19      31.380  27.950  34.260  1.00  0.00           N
ATOM    177  H   GLN A  19      31.000  28.720  33.740  1.00  0.00           H
ATOM    178  CA  GLN A  19      32.810  27.670  34.140  1.00  0.00           C
ATOM    179  CB  GLN A  19      33.160  27.400  32.700  1.00  0.00           C
ATOM    180  CG  GLN A  19      34.600  27.050  32.310  1.00  0.00           C
ATOM    181  CD  GLN A  19      34.700  26.880  30.790  1.00  0.00           C
ATOM    182  OE1 GLN A  19      34.260  25.920  30.250  1.00  0.00           O
ATOM    183  NE2 GLN A  19      35.690  27.490  30.280  1.00  0.00           N
ATOM    184 1HE2 GLN A  19      36.470  27.960  30.710  1.00  0.00           H
ATOM    185 2HE2 GLN A  19      35.540  27.700  29.320  1.00  0.00           H
ATOM    186  C   GLN A  19      33.720  28.800  34.730  1.00  0.00           C
ATOM    187  O   GLN A  19      33.340  30.000  34.740  1.00  0.00           O
ATOM    188  N   VAL A  20      34.820  28.440  35.370  1.00  0.00           N
ATOM    189  H   VAL A  20      35.050  27.490  35.570  1.00  0.00           H
ATOM    190  CA  VAL A  20      35.870  29.410  35.700  1.00  0.00           C
ATOM    191  CB  VAL A  20      36.060  29.650  37.190  1.00  0.00           C
ATOM    192  CG1 VAL A  20      36.950  30.850  37.480  1.00  0.00           C
ATOM    193  CG2 VAL A  20      34.680  30.010  37.830  1.00  0.00           C
ATOM    194  C   VAL A  20      37.210  28.940  35.020  1.00  0.00           C
ATOM    195  O   VAL A  20      37.670  27.830  35.240  1.00  0.00           O
ATOM    196  N   THR A  21      37.510  29.730  34.060  1.00  0.00           N
ATOM    197  H   THR A  21      36.890  30.380  33.620  1.00  0.00           H
ATOM    198  CA  THR A  21      38.770  29.500  33.310  1.00  0.00           C
ATOM    199  CB  THR A  21      38.640  29.790  31.820  1.00  0.00           C
ATOM    200  OG1 THR A  21      37.290  29.550  31.350  1.00  0.00           O
ATOM    201  HG1 THR A  21      37.140  30.150  30.570  1.00  0.00           H
ATOM    202  CG2 THR A  21      39.730  29.120  31.010  1.00  0.00           C
ATOM    203  C   THR A  21      39.870  30.420  33.840  1.00  0.00           C
ATOM    204  O   THR A  21      39.740  31.620  33.820  1.00  0.00           O
ATOM    205  N   CYS A  22      40.810  29.920  34.640  1.00  0.00           N
ATOM    206  H   CYS A  22      40.950  28.970  34.930  1.00  0.00           H
ATOM    207  CA  CYS A  22      41.840  30.830  35.180  1.00  0.00           C
ATOM    208  CB  CYS A  22      41.930  30.680  36.650  1.00  0.00           C
ATOM    209  SG  CYS A  22      43.040  31.870  37.440  1.00  0.00           S
ATOM    210  HG  CYS A  22      42.820  31.630  38.730  1.00  0.00           H
ATOM    211  C   CYS A  22      43.170  30.320  34.490  1.00  0.00           C
ATOM    212  O   CYS A  22      43.680  29.290  34.780  1.00  0.00           O
ATOM    213  N   GLY A  23      43.520  30.960  33.370  1.00  0.00           N
ATOM    214  H   GLY A  23      42.980  31.680  32.940  1.00  0.00           H
ATOM    215  CA  GLY A  23      44.790  30.650  32.630  1.00  0.00           C
ATOM    216  C   GLY A  23      44.570  29.570  31.610  1.00  0.00           C
ATOM    217  O   GLY A  23      43.640  29.590  30.800  1.00  0.00           O
ATOM    218  N   THR A  24      45.120  28.370  32.000  1.00  0.00           N
ATOM    219  H   THR A  24      45.810  28.350  32.720  1.00  0.00           H
ATOM    220  CA  THR A  24      44.960  27.090  31.280  1.00  0.00           C
ATOM    221  CB  THR A  24      46.240  26.220  31.200  1.00  0.00           C
ATOM    222  OG1 THR A  24      46.910  26.150  32.450  1.00  0.00           O
ATOM    223  HG1 THR A  24      47.130  27.050  32.820  1.00  0.00           H
ATOM    224  CG2 THR A  24      47.110  26.680  30.020  1.00  0.00           C
ATOM    225  C   THR A  24      43.950  26.180  31.930  1.00  0.00           C
ATOM    226  O   THR A  24      43.420  25.270  31.260  1.00  0.00           O
ATOM    227  N   THR A  25      43.790  26.360  33.230  1.00  0.00           N
ATOM    228  H   THR A  25      44.000  27.230  33.690  1.00  0.00           H
ATOM    229  CA  THR A  25      43.010  25.460  34.110  1.00  0.00           C
ATOM    230  CB  THR A  25      43.400  25.350  35.600  1.00  0.00           C
ATOM    231  OG1 THR A  25      43.450  26.570  36.330  1.00  0.00           O
ATOM    232  HG1 THR A  25      43.380  26.370  37.310  1.00  0.00           H
ATOM    233  CG2 THR A  25      44.770  24.690  35.740  1.00  0.00           C
ATOM    234  C   THR A  25      41.540  25.780  34.000  1.00  0.00           C
ATOM    235  O   THR A  25      41.040  26.860  34.310  1.00  0.00           O
ATOM    236  N   THR A  26      40.710  24.790  33.740  1.00  0.00           N
ATOM    237  H   THR A  26      41.070  23.870  33.580  1.00  0.00           H
ATOM    238  CA  THR A  26      39.280  24.950  33.440  1.00  0.00           C
ATOM    239  CB  THR A  26      38.810  24.310  32.110  1.00  0.00           C
ATOM    240  OG1 THR A  26      39.440  23.100  31.780  1.00  0.00           O
ATOM    241  HG1 THR A  26      39.700  22.610  32.610  1.00  0.00           H
ATOM    242  CG2 THR A  26      39.010  25.300  30.970  1.00  0.00           C
ATOM    243  C   THR A  26      38.440  24.350  34.600  1.00  0.00           C
ATOM    244  O   THR A  26      38.070  23.190  34.550  1.00  0.00           O
ATOM    245  N   LEU A  27      37.920  25.140  35.460  1.00  0.00           N
ATOM    246  H   LEU A  27      37.850  26.110  35.220  1.00  0.00           H
ATOM    247  CA  LEU A  27      37.240  24.740  36.690  1.00  0.00           C
ATOM    248  CB  LEU A  27      37.950  25.150  38.070  1.00  0.00           C
ATOM    249  CG  LEU A  27      39.200  24.350  38.470  1.00  0.00           C
ATOM    250  CD1 LEU A  27      38.650  23.000  38.900  1.00  0.00           C
ATOM    251  CD2 LEU A  27      40.240  24.080  37.350  1.00  0.00           C
ATOM    252  C   LEU A  27      35.690  24.990  36.820  1.00  0.00           C
ATOM    253  O   LEU A  27      35.140  25.870  36.130  1.00  0.00           O
ATOM    254  N   ASN A  28      34.980  24.080  37.450  1.00  0.00           N
ATOM    255  H   ASN A  28      35.230  23.110  37.480  1.00  0.00           H
ATOM    256  CA  ASN A  28      33.550  24.260  37.830  1.00  0.00           C
ATOM    257  CB  ASN A  28      32.900  22.960  38.190  1.00  0.00           C
ATOM    258  CG  ASN A  28      33.140  21.750  37.330  1.00  0.00           C
ATOM    259  OD1 ASN A  28      32.630  21.670  36.240  1.00  0.00           O
ATOM    260  ND2 ASN A  28      33.890  20.840  37.790  1.00  0.00           N
ATOM    261 1HD2 ASN A  28      34.410  20.960  38.640  1.00  0.00           H
ATOM    262 2HD2 ASN A  28      33.890  19.910  37.430  1.00  0.00           H
ATOM    263  C   ASN A  28      33.300  25.280  38.960  1.00  0.00           C
ATOM    264  O   ASN A  28      33.690  25.110  40.130  1.00  0.00           O
ATOM    265  N   GLY A  29      32.320  26.090  38.720  1.00  0.00           N
ATOM    266  H   GLY A  29      31.600  25.960  38.040  1.00  0.00           H
ATOM    267  CA  GLY A  29      32.060  27.260  39.640  1.00  0.00           C
ATOM    268  C   GLY A  29      30.620  27.630  39.940  1.00  0.00           C
ATOM    269  O   GLY A  29      29.700  28.010  39.190  1.00  0.00           O
ATOM    270  N   LEU A  30      30.540  27.810  41.300  1.00  0.00           N
ATOM    271  H   LEU A  30      31.300  27.990  41.920  1.00  0.00           H
ATOM    272  CA  LEU A  30      29.270  28.120  42.030  1.00  0.00           C
ATOM    273  CB  LEU A  30      29.290  27.590  43.440  1.00  0.00           C
ATOM    274  CG  LEU A  30      27.910  27.280  44.030  1.00  0.00           C
ATOM    275  CD1 LEU A  30      27.390  26.040  43.240  1.00  0.00           C
ATOM    276  CD2 LEU A  30      28.020  27.050  45.540  1.00  0.00           C
ATOM    277  C   LEU A  30      28.920  29.620  42.040  1.00  0.00           C
ATOM    278  O   LEU A  30      29.370  30.420  42.940  1.00  0.00           O
ATOM    279  N   TRP A  31      27.890  29.930  41.340  1.00  0.00           N
ATOM    280  H   TRP A  31      27.210  29.300  40.950  1.00  0.00           H
ATOM    281  CA  TRP A  31      27.490  31.370  41.240  1.00  0.00           C
ATOM    282  CB  TRP A  31      27.280  31.640  39.760  1.00  0.00           C
ATOM    283  CG  TRP A  31      27.050  33.080  39.280  1.00  0.00           C
ATOM    284  CD1 TRP A  31      27.230  34.280  39.890  1.00  0.00           C
ATOM    285  HD1 TRP A  31      27.620  34.420  40.900  1.00  0.00           H
ATOM    286  CD2 TRP A  31      26.570  33.400  37.990  1.00  0.00           C
ATOM    287  NE1 TRP A  31      26.880  35.300  39.130  1.00  0.00           N
ATOM    288  HE1 TRP A  31      27.120  36.230  39.420  1.00  0.00           H
ATOM    289  CE2 TRP A  31      26.420  34.820  37.920  1.00  0.00           C
ATOM    290  CE3 TRP A  31      26.090  32.580  36.990  1.00  0.00           C
ATOM    291  HE3 TRP A  31      26.410  31.540  36.950  1.00  0.00           H
ATOM    292  CZ2 TRP A  31      25.980  35.430  36.720  1.00  0.00           C
ATOM    293  HZ2 TRP A  31      25.760  36.490  36.660  1.00  0.00           H
ATOM    294  CZ3 TRP A  31      25.570  33.210  35.840  1.00  0.00           C
ATOM    295  HZ3 TRP A  31      24.900  32.670  35.160  1.00  0.00           H
ATOM    296  CH2 TRP A  31      25.580  34.590  35.730  1.00  0.00           C
ATOM    297  HH2 TRP A  31      25.310  35.000  34.760  1.00  0.00           H
ATOM    298  C   TRP A  31      26.260  31.680  42.100  1.00  0.00           C
ATOM    299  O   TRP A  31      25.130  31.800  41.670  1.00  0.00           O
ATOM    300  N   LEU A  32      26.610  32.170  43.300  1.00  0.00           N
ATOM    301  H   LEU A  32      27.570  32.340  43.500  1.00  0.00           H
ATOM    302  CA  LEU A  32      25.580  32.590  44.310  1.00  0.00           C
ATOM    303  CB  LEU A  32      25.910  31.890  45.620  1.00  0.00           C
ATOM    304  CG  LEU A  32      25.490  30.410  45.650  1.00  0.00           C
ATOM    305  CD1 LEU A  32      26.000  29.860  46.970  1.00  0.00           C
ATOM    306  CD2 LEU A  32      24.030  30.220  45.480  1.00  0.00           C
ATOM    307  C   LEU A  32      25.540  34.080  44.510  1.00  0.00           C
ATOM    308  O   LEU A  32      26.590  34.710  44.760  1.00  0.00           O
ATOM    309  N   ASP A  33      24.340  34.620  44.420  1.00  0.00           N
ATOM    310  H   ASP A  33      23.540  34.030  44.410  1.00  0.00           H
ATOM    311  CA  ASP A  33      24.080  36.090  44.190  1.00  0.00           C
ATOM    312  CB  ASP A  33      24.120  36.940  45.500  1.00  0.00           C
ATOM    313  CG  ASP A  33      23.200  36.450  46.610  1.00  0.00           C
ATOM    314  OD1 ASP A  33      23.680  36.120  47.710  1.00  0.00           O
ATOM    315  OD2 ASP A  33      22.070  36.100  46.220  1.00  0.00           O
ATOM    316  C   ASP A  33      24.910  36.770  43.110  1.00  0.00           C
ATOM    317  O   ASP A  33      24.500  36.740  41.960  1.00  0.00           O
ATOM    318  N   ASP A  34      26.010  37.470  43.470  1.00  0.00           N
ATOM    319  H   ASP A  34      26.050  38.020  44.310  1.00  0.00           H
ATOM    320  CA  ASP A  34      27.010  37.870  42.510  1.00  0.00           C
ATOM    321  CB  ASP A  34      27.010  39.440  42.310  1.00  0.00           C
ATOM    322  CG  ASP A  34      27.230  40.330  43.560  1.00  0.00           C
ATOM    323  OD1 ASP A  34      26.840  41.550  43.630  1.00  0.00           O
ATOM    324  OD2 ASP A  34      27.710  39.720  44.550  1.00  0.00           O
ATOM    325  C   ASP A  34      28.420  37.370  42.720  1.00  0.00           C
ATOM    326  O   ASP A  34      29.250  37.600  41.840  1.00  0.00           O
ATOM    327  N   VAL A  35      28.470  36.380  43.600  1.00  0.00           N
ATOM    328  H   VAL A  35      27.660  36.070  44.090  1.00  0.00           H
ATOM    329  CA  VAL A  35      29.730  35.770  43.910  1.00  0.00           C
ATOM    330  CB  VAL A  35      30.100  35.990  45.430  1.00  0.00           C
ATOM    331  CG1 VAL A  35      30.540  37.450  45.690  1.00  0.00           C
ATOM    332  CG2 VAL A  35      28.870  35.630  46.320  1.00  0.00           C
ATOM    333  C   VAL A  35      29.920  34.340  43.420  1.00  0.00           C
ATOM    334  O   VAL A  35      29.140  33.440  43.720  1.00  0.00           O
ATOM    335  N   VAL A  36      31.110  34.190  42.780  1.00  0.00           N
ATOM    336  H   VAL A  36      31.600  34.980  42.430  1.00  0.00           H
ATOM    337  CA  VAL A  36      31.510  32.880  42.150  1.00  0.00           C
ATOM    338  CB  VAL A  36      32.010  33.040  40.730  1.00  0.00           C
ATOM    339  CG1 VAL A  36      31.820  31.740  39.930  1.00  0.00           C
ATOM    340  CG2 VAL A  36      31.290  34.170  39.970  1.00  0.00           C
ATOM    341  C   VAL A  36      32.500  32.040  42.940  1.00  0.00           C
ATOM    342  O   VAL A  36      33.620  32.520  43.090  1.00  0.00           O
ATOM    343  N   TYR A  37      32.070  30.960  43.520  1.00  0.00           N
ATOM    344  H   TYR A  37      31.110  30.660  43.550  1.00  0.00           H
ATOM    345  CA  TYR A  37      32.830  30.070  44.410  1.00  0.00           C
ATOM    346  CB  TYR A  37      32.020  29.390  45.530  1.00  0.00           C
ATOM    347  CG  TYR A  37      31.360  30.300  46.540  1.00  0.00           C
ATOM    348  CD1 TYR A  37      31.610  30.110  47.950  1.00  0.00           C
ATOM    349  HD1 TYR A  37      32.580  29.680  48.170  1.00  0.00           H
ATOM    350  CD2 TYR A  37      30.340  31.140  46.130  1.00  0.00           C
ATOM    351  HD2 TYR A  37      30.050  31.290  45.090  1.00  0.00           H
ATOM    352  CE1 TYR A  37      30.800  30.800  48.890  1.00  0.00           C
ATOM    353  HE1 TYR A  37      30.820  30.620  49.970  1.00  0.00           H
ATOM    354  CE2 TYR A  37      29.580  31.740  47.080  1.00  0.00           C
ATOM    355  HE2 TYR A  37      28.820  32.390  46.650  1.00  0.00           H
ATOM    356  CZ  TYR A  37      29.790  31.620  48.470  1.00  0.00           C
ATOM    357  OH  TYR A  37      29.050  32.340  49.350  1.00  0.00           O
ATOM    358  HH  TYR A  37      29.320  32.160  50.300  1.00  0.00           H
ATOM    359  C   TYR A  37      33.580  29.070  43.530  1.00  0.00           C
ATOM    360  O   TYR A  37      33.120  28.400  42.610  1.00  0.00           O
ATOM    361  N   CYS A  38      34.860  29.270  43.460  1.00  0.00           N
ATOM    362  H   CYS A  38      35.210  30.180  43.670  1.00  0.00           H
ATOM    363  CA  CYS A  38      35.900  28.300  42.890  1.00  0.00           C
ATOM    364  CB  CYS A  38      36.480  28.840  41.610  1.00  0.00           C
ATOM    365  SG  CYS A  38      37.310  30.460  41.730  1.00  0.00           S
ATOM    366  HG  CYS A  38      36.330  31.040  42.410  1.00  0.00           H
ATOM    367  C   CYS A  38      37.010  27.800  43.880  1.00  0.00           C
ATOM    368  O   CYS A  38      37.290  28.510  44.890  1.00  0.00           O
ATOM    369  N   PRO A  39      37.410  26.490  43.830  1.00  0.00           N
ATOM    370  CA  PRO A  39      38.540  25.870  44.570  1.00  0.00           C
ATOM    371  CB  PRO A  39      38.660  24.420  44.040  1.00  0.00           C
ATOM    372  CG  PRO A  39      37.230  24.090  43.470  1.00  0.00           C
ATOM    373  CD  PRO A  39      36.600  25.480  43.110  1.00  0.00           C
ATOM    374  C   PRO A  39      39.900  26.570  44.400  1.00  0.00           C
ATOM    375  O   PRO A  39      40.200  27.100  43.330  1.00  0.00           O
ATOM    376  N   ARG A  40      40.860  26.120  45.250  1.00  0.00           N
ATOM    377  H   ARG A  40      40.650  25.360  45.860  1.00  0.00           H
ATOM    378  CA  ARG A  40      42.300  26.550  45.290  1.00  0.00           C
ATOM    379  CB  ARG A  40      42.890  26.090  46.650  1.00  0.00           C
ATOM    380  CG  ARG A  40      42.230  26.910  47.750  1.00  0.00           C
ATOM    381  CD  ARG A  40      43.140  27.780  48.490  1.00  0.00           C
ATOM    382  NE  ARG A  40      43.490  27.350  49.880  1.00  0.00           N
ATOM    383  HE  ARG A  40      43.120  26.490  50.230  1.00  0.00           H
ATOM    384  CZ  ARG A  40      44.270  27.970  50.770  1.00  0.00           C
ATOM    385  NH1 ARG A  40      44.870  29.100  50.380  1.00  0.00           N
ATOM    386 1HH1 ARG A  40      44.500  29.680  49.660  1.00  0.00           H
ATOM    387 2HH1 ARG A  40      45.350  29.590  51.110  1.00  0.00           H
ATOM    388  NH2 ARG A  40      44.360  27.590  52.060  1.00  0.00           N
ATOM    389 1HH2 ARG A  40      43.740  26.890  52.400  1.00  0.00           H
ATOM    390 2HH2 ARG A  40      45.150  27.930  52.560  1.00  0.00           H
ATOM    391  C   ARG A  40      43.120  26.260  44.000  1.00  0.00           C
ATOM    392  O   ARG A  40      44.120  26.970  43.830  1.00  0.00           O
ATOM    393  N   HIS A  41      42.690  25.300  43.240  1.00  0.00           N
ATOM    394  H   HIS A  41      42.260  24.500  43.660  1.00  0.00           H
ATOM    395  CA  HIS A  41      43.140  25.090  41.810  1.00  0.00           C
ATOM    396  CB  HIS A  41      42.210  24.150  41.010  1.00  0.00           C
ATOM    397  CG  HIS A  41      42.310  22.680  41.400  1.00  0.00           C
ATOM    398  ND1 HIS A  41      43.330  21.910  41.100  1.00  0.00           N
ATOM    399  CD2 HIS A  41      41.350  21.930  41.990  1.00  0.00           C
ATOM    400  HD2 HIS A  41      40.310  22.230  42.030  1.00  0.00           H
ATOM    401  CE1 HIS A  41      43.000  20.660  41.430  1.00  0.00           C
ATOM    402  HE1 HIS A  41      43.610  19.790  41.200  1.00  0.00           H
ATOM    403  NE2 HIS A  41      41.840  20.700  41.990  1.00  0.00           N
ATOM    404  HE2 HIS A  41      41.380  19.940  42.450  1.00  0.00           H
ATOM    405  C   HIS A  41      43.380  26.400  41.020  1.00  0.00           C
ATOM    406  O   HIS A  41      44.300  26.450  40.200  1.00  0.00           O
ATOM    407  N   VAL A  42      42.490  27.320  41.030  1.00  0.00           N
ATOM    408  H   VAL A  42      41.670  27.190  41.580  1.00  0.00           H
ATOM    409  CA  VAL A  42      42.610  28.590  40.250  1.00  0.00           C
ATOM    410  CB  VAL A  42      41.190  29.150  40.050  1.00  0.00           C
ATOM    411  CG1 VAL A  42      40.180  28.070  39.590  1.00  0.00           C
ATOM    412  CG2 VAL A  42      40.690  29.680  41.380  1.00  0.00           C
ATOM    413  C   VAL A  42      43.660  29.660  40.750  1.00  0.00           C
ATOM    414  O   VAL A  42      43.640  30.810  40.290  1.00  0.00           O
ATOM    415  N   ILE A  43      44.470  29.200  41.750  1.00  0.00           N
ATOM    416  H   ILE A  43      44.220  28.360  42.230  1.00  0.00           H
ATOM    417  CA  ILE A  43      45.700  29.970  42.230  1.00  0.00           C
ATOM    418  CB  ILE A  43      45.520  30.660  43.610  1.00  0.00           C
ATOM    419  CG1 ILE A  43      45.130  29.770  44.790  1.00  0.00           C
ATOM    420  CG2 ILE A  43      44.400  31.710  43.390  1.00  0.00           C
ATOM    421  CD  ILE A  43      45.190  30.420  46.160  1.00  0.00           C
ATOM    422  C   ILE A  43      46.960  29.110  42.230  1.00  0.00           C
ATOM    423  O   ILE A  43      47.940  29.420  41.490  1.00  0.00           O
ATOM    424  N   CYS A  44      46.880  27.880  42.720  1.00  0.00           N
ATOM    425  H   CYS A  44      46.030  27.400  42.910  1.00  0.00           H
ATOM    426  CA  CYS A  44      47.990  26.950  42.710  1.00  0.00           C
ATOM    427  CB  CYS A  44      48.930  27.240  43.830  1.00  0.00           C
ATOM    428  SG  CYS A  44      50.330  26.070  44.030  1.00  0.00           S
ATOM    429  HG  CYS A  44      50.650  26.450  45.270  1.00  0.00           H
ATOM    430  C   CYS A  44      47.530  25.520  42.710  1.00  0.00           C
ATOM    431  O   CYS A  44      46.540  25.180  43.260  1.00  0.00           O
ATOM    432  N   THR A  45      48.290  24.690  41.970  1.00  0.00           N
ATOM    433  H   THR A  45      49.060  25.070  41.460  1.00  0.00           H
ATOM    434  CA  THR A  45      48.040  23.260  41.950  1.00  0.00           C
ATOM    435  CB  THR A  45      47.760  22.700  40.500  1.00  0.00           C
ATOM    436  OG1 THR A  45      48.750  23.180  39.630  1.00  0.00           O
ATOM    437  HG1 THR A  45      49.360  22.450  39.330  1.00  0.00           H
ATOM    438  CG2 THR A  45      46.250  22.920  40.090  1.00  0.00           C
ATOM    439  C   THR A  45      49.080  22.430  42.680  1.00  0.00           C
ATOM    440  O   THR A  45      48.780  21.320  43.050  1.00  0.00           O
ATOM    441  N   SER A  46      50.350  22.990  42.700  1.00  0.00           N
ATOM    442  H   SER A  46      50.610  23.750  42.110  1.00  0.00           H
ATOM    443  CA  SER A  46      51.380  22.190  43.420  1.00  0.00           C
ATOM    444  CB  SER A  46      52.450  21.570  42.450  1.00  0.00           C
ATOM    445  OG  SER A  46      51.690  20.750  41.500  1.00  0.00           O
ATOM    446  HG  SER A  46      51.310  21.300  40.760  1.00  0.00           H
ATOM    447  C   SER A  46      52.060  22.910  44.560  1.00  0.00           C
ATOM    448  O   SER A  46      52.720  23.910  44.400  1.00  0.00           O
ATOM    449  N   GLU A  47      51.690  22.450  45.720  1.00  0.00           N
ATOM    450  H   GLU A  47      51.030  21.710  45.860  1.00  0.00           H
ATOM    451  CA  GLU A  47      52.220  23.110  46.920  1.00  0.00           C
ATOM    452  CB  GLU A  47      51.050  23.720  47.740  1.00  0.00           C
ATOM    453  CG  GLU A  47      50.360  25.040  47.260  1.00  0.00           C
ATOM    454  CD  GLU A  47      51.250  26.300  47.400  1.00  0.00           C
ATOM    455  OE1 GLU A  47      51.350  27.020  46.390  1.00  0.00           O
ATOM    456  OE2 GLU A  47      52.020  26.440  48.370  1.00  0.00           O
ATOM    457  C   GLU A  47      53.040  22.170  47.770  1.00  0.00           C
ATOM    458  O   GLU A  47      53.210  20.970  47.500  1.00  0.00           O
ATOM    459  N   ASP A  48      53.440  22.620  48.930  1.00  0.00           N
ATOM    460  H   ASP A  48      53.000  23.450  49.270  1.00  0.00           H
ATOM    461  CA  ASP A  48      54.510  22.060  49.790  1.00  0.00           C
ATOM    462  CB  ASP A  48      55.260  23.240  50.380  1.00  0.00           C
ATOM    463  CG  ASP A  48      56.520  22.890  51.180  1.00  0.00           C
ATOM    464  OD1 ASP A  48      56.350  22.550  52.370  1.00  0.00           O
ATOM    465  OD2 ASP A  48      57.660  23.050  50.640  1.00  0.00           O
ATOM    466  C   ASP A  48      53.910  21.250  50.960  1.00  0.00           C
ATOM    467  O   ASP A  48      53.100  21.670  51.760  1.00  0.00           O
ATOM    468  N   MET A  49      54.190  19.920  50.750  1.00  0.00           N
ATOM    469  H   MET A  49      54.820  19.740  50.000  1.00  0.00           H
ATOM    470  CA  MET A  49      53.920  18.840  51.750  1.00  0.00           C
ATOM    471  CB  MET A  49      54.690  17.610  51.460  1.00  0.00           C
ATOM    472  CG  MET A  49      54.290  16.780  50.230  1.00  0.00           C
ATOM    473  SD  MET A  49      54.790  17.580  48.690  1.00  0.00           S
ATOM    474  CE  MET A  49      54.380  16.350  47.480  1.00  0.00           C
ATOM    475  C   MET A  49      53.810  19.140  53.250  1.00  0.00           C
ATOM    476  O   MET A  49      52.850  18.780  53.920  1.00  0.00           O
ATOM    477  N   LEU A  50      54.730  19.950  53.780  1.00  0.00           N
ATOM    478  H   LEU A  50      55.440  20.400  53.220  1.00  0.00           H
ATOM    479  CA  LEU A  50      54.730  20.450  55.190  1.00  0.00           C
ATOM    480  CB  LEU A  50      56.250  20.480  55.560  1.00  0.00           C
ATOM    481  CG  LEU A  50      56.530  20.210  57.060  1.00  0.00           C
ATOM    482  CD1 LEU A  50      56.200  21.370  57.980  1.00  0.00           C
ATOM    483  CD2 LEU A  50      55.870  18.920  57.520  1.00  0.00           C
ATOM    484  C   LEU A  50      54.100  21.870  55.270  1.00  0.00           C
ATOM    485  O   LEU A  50      53.110  22.040  55.940  1.00  0.00           O
ATOM    486  N   ASN A  51      54.570  22.810  54.490  1.00  0.00           N
ATOM    487  H   ASN A  51      55.160  22.690  53.700  1.00  0.00           H
ATOM    488  CA  ASN A  51      53.940  24.180  54.650  1.00  0.00           C
ATOM    489  CB  ASN A  51      54.810  25.120  55.450  1.00  0.00           C
ATOM    490  CG  ASN A  51      54.220  25.280  56.870  1.00  0.00           C
ATOM    491  OD1 ASN A  51      54.310  24.380  57.720  1.00  0.00           O
ATOM    492  ND2 ASN A  51      53.460  26.280  57.120  1.00  0.00           N
ATOM    493 1HD2 ASN A  51      53.280  26.940  56.390  1.00  0.00           H
ATOM    494 2HD2 ASN A  51      53.040  26.320  58.030  1.00  0.00           H
ATOM    495  C   ASN A  51      53.340  24.820  53.350  1.00  0.00           C
ATOM    496  O   ASN A  51      54.110  25.470  52.700  1.00  0.00           O
ATOM    497  N   PRO A  52      52.070  24.640  53.130  1.00  0.00           N
ATOM    498  CA  PRO A  52      51.400  25.240  51.950  1.00  0.00           C
ATOM    499  CB  PRO A  52      49.960  24.660  52.060  1.00  0.00           C
ATOM    500  CG  PRO A  52      49.820  24.140  53.450  1.00  0.00           C
ATOM    501  CD  PRO A  52      51.230  23.580  53.740  1.00  0.00           C
ATOM    502  C   PRO A  52      51.440  26.740  52.070  1.00  0.00           C
ATOM    503  O   PRO A  52      51.340  27.250  53.160  1.00  0.00           O
ATOM    504  N   ASN A  53      51.710  27.430  50.970  1.00  0.00           N
ATOM    505  H   ASN A  53      52.010  26.930  50.160  1.00  0.00           H
ATOM    506  CA  ASN A  53      51.740  28.910  50.740  1.00  0.00           C
ATOM    507  CB  ASN A  53      52.850  29.250  49.760  1.00  0.00           C
ATOM    508  CG  ASN A  53      52.990  30.720  49.280  1.00  0.00           C
ATOM    509  OD1 ASN A  53      52.360  31.160  48.320  1.00  0.00           O
ATOM    510  ND2 ASN A  53      53.770  31.490  49.930  1.00  0.00           N
ATOM    511 1HD2 ASN A  53      54.340  31.130  50.670  1.00  0.00           H
ATOM    512 2HD2 ASN A  53      53.830  32.450  49.680  1.00  0.00           H
ATOM    513  C   ASN A  53      50.370  29.310  50.220  1.00  0.00           C
ATOM    514  O   ASN A  53      49.620  29.940  50.860  1.00  0.00           O
ATOM    515  N   TYR A  54      50.170  28.950  48.940  1.00  0.00           N
ATOM    516  H   TYR A  54      50.690  28.160  48.630  1.00  0.00           H
ATOM    517  CA  TYR A  54      49.090  29.600  48.110  1.00  0.00           C
ATOM    518  CB  TYR A  54      47.740  29.220  48.630  1.00  0.00           C
ATOM    519  CG  TYR A  54      47.450  27.700  48.580  1.00  0.00           C
ATOM    520  CD1 TYR A  54      47.250  26.900  49.730  1.00  0.00           C
ATOM    521  HD1 TYR A  54      47.480  27.320  50.710  1.00  0.00           H
ATOM    522  CD2 TYR A  54      47.130  27.180  47.350  1.00  0.00           C
ATOM    523  HD2 TYR A  54      47.300  27.810  46.480  1.00  0.00           H
ATOM    524  CE1 TYR A  54      46.720  25.640  49.660  1.00  0.00           C
ATOM    525  HE1 TYR A  54      46.850  24.940  50.480  1.00  0.00           H
ATOM    526  CE2 TYR A  54      46.600  25.940  47.230  1.00  0.00           C
ATOM    527  HE2 TYR A  54      46.460  25.580  46.210  1.00  0.00           H
ATOM    528  CZ  TYR A  54      46.360  25.160  48.350  1.00  0.00           C
ATOM    529  OH  TYR A  54      45.720  24.000  48.320  1.00  0.00           O
ATOM    530  HH  TYR A  54      44.960  24.050  48.970  1.00  0.00           H
ATOM    531  C   TYR A  54      49.330  31.130  47.790  1.00  0.00           C
ATOM    532  O   TYR A  54      49.330  31.630  46.680  1.00  0.00           O
ATOM    533  N   GLU A  55      49.300  31.870  48.900  1.00  0.00           N
ATOM    534  H   GLU A  55      49.240  31.400  49.780  1.00  0.00           H
ATOM    535  CA  GLU A  55      49.330  33.390  49.010  1.00  0.00           C
ATOM    536  CB  GLU A  55      49.690  33.820  50.430  1.00  0.00           C
ATOM    537  CG  GLU A  55      48.460  33.720  51.310  1.00  0.00           C
ATOM    538  CD  GLU A  55      48.840  34.010  52.740  1.00  0.00           C
ATOM    539  OE1 GLU A  55      49.430  33.080  53.390  1.00  0.00           O
ATOM    540  OE2 GLU A  55      48.540  35.160  53.190  1.00  0.00           O
ATOM    541  C   GLU A  55      50.070  34.230  47.970  1.00  0.00           C
ATOM    542  O   GLU A  55      49.500  35.190  47.420  1.00  0.00           O
ATOM    543  N   ASP A  56      51.340  33.850  47.700  1.00  0.00           N
ATOM    544  H   ASP A  56      51.680  32.970  48.050  1.00  0.00           H
ATOM    545  CA  ASP A  56      52.180  34.520  46.740  1.00  0.00           C
ATOM    546  CB  ASP A  56      53.630  34.050  46.730  1.00  0.00           C
ATOM    547  CG  ASP A  56      54.530  34.320  47.910  1.00  0.00           C
ATOM    548  OD1 ASP A  56      54.260  33.940  49.030  1.00  0.00           O
ATOM    549  OD2 ASP A  56      55.570  35.070  47.820  1.00  0.00           O
ATOM    550  C   ASP A  56      51.760  34.290  45.260  1.00  0.00           C
ATOM    551  O   ASP A  56      51.920  35.210  44.430  1.00  0.00           O
ATOM    552  N   LEU A  57      51.140  33.160  45.060  1.00  0.00           N
ATOM    553  H   LEU A  57      51.160  32.400  45.710  1.00  0.00           H
ATOM    554  CA  LEU A  57      50.570  32.900  43.750  1.00  0.00           C
ATOM    555  CB  LEU A  57      50.450  31.370  43.380  1.00  0.00           C
ATOM    556  CG  LEU A  57      51.800  30.720  43.440  1.00  0.00           C
ATOM    557  CD1 LEU A  57      51.700  29.280  43.810  1.00  0.00           C
ATOM    558  CD2 LEU A  57      52.670  30.930  42.200  1.00  0.00           C
ATOM    559  C   LEU A  57      49.220  33.640  43.420  1.00  0.00           C
ATOM    560  O   LEU A  57      48.940  34.010  42.240  1.00  0.00           O
ATOM    561  N   LEU A  58      48.460  33.810  44.510  1.00  0.00           N
ATOM    562  H   LEU A  58      48.530  33.180  45.290  1.00  0.00           H
ATOM    563  CA  LEU A  58      47.200  34.610  44.660  1.00  0.00           C
ATOM    564  CB  LEU A  58      46.470  34.380  46.040  1.00  0.00           C
ATOM    565  CG  LEU A  58      45.140  35.040  46.360  1.00  0.00           C
ATOM    566  CD1 LEU A  58      43.920  34.380  45.650  1.00  0.00           C
ATOM    567  CD2 LEU A  58      44.970  34.850  47.840  1.00  0.00           C
ATOM    568  C   LEU A  58      47.410  36.120  44.380  1.00  0.00           C
ATOM    569  O   LEU A  58      46.880  36.580  43.350  1.00  0.00           O
ATOM    570  N   ILE A  59      48.370  36.740  44.950  1.00  0.00           N
ATOM    571  H   ILE A  59      48.860  36.420  45.770  1.00  0.00           H
ATOM    572  CA  ILE A  59      48.790  38.120  44.630  1.00  0.00           C
ATOM    573  CB  ILE A  59      49.990  38.470  45.610  1.00  0.00           C
ATOM    574  CG1 ILE A  59      49.580  38.330  47.080  1.00  0.00           C
ATOM    575  CG2 ILE A  59      50.440  39.920  45.280  1.00  0.00           C
ATOM    576  CD  ILE A  59      50.830  38.080  47.980  1.00  0.00           C
ATOM    577  C   ILE A  59      49.160  38.450  43.150  1.00  0.00           C
ATOM    578  O   ILE A  59      48.990  39.530  42.540  1.00  0.00           O
ATOM    579  N   ARG A  60      49.720  37.400  42.490  1.00  0.00           N
ATOM    580  H   ARG A  60      49.900  36.530  42.940  1.00  0.00           H
ATOM    581  CA  ARG A  60      50.130  37.470  41.010  1.00  0.00           C
ATOM    582  CB  ARG A  60      51.140  36.390  40.680  1.00  0.00           C
ATOM    583  CG  ARG A  60      52.380  36.410  41.570  1.00  0.00           C
ATOM    584  CD  ARG A  60      53.560  35.510  41.160  1.00  0.00           C
ATOM    585  NE  ARG A  60      54.550  35.280  42.210  1.00  0.00           N
ATOM    586  HE  ARG A  60      54.900  36.080  42.700  1.00  0.00           H
ATOM    587  CZ  ARG A  60      55.210  34.160  42.440  1.00  0.00           C
ATOM    588  NH1 ARG A  60      55.190  33.130  41.590  1.00  0.00           N
ATOM    589 1HH1 ARG A  60      54.580  33.070  40.800  1.00  0.00           H
ATOM    590 2HH1 ARG A  60      55.630  32.280  41.880  1.00  0.00           H
ATOM    591  NH2 ARG A  60      55.960  34.050  43.580  1.00  0.00           N
ATOM    592 1HH2 ARG A  60      56.040  34.830  44.200  1.00  0.00           H
ATOM    593 2HH2 ARG A  60      56.590  33.270  43.590  1.00  0.00           H
ATOM    594  C   ARG A  60      48.960  37.350  40.120  1.00  0.00           C
ATOM    595  O   ARG A  60      49.140  37.310  38.940  1.00  0.00           O
ATOM    596  N   LYS A  61      47.880  36.740  40.600  1.00  0.00           N
ATOM    597  H   LYS A  61      47.810  36.590  41.590  1.00  0.00           H
ATOM    598  CA  LYS A  61      46.570  36.670  39.850  1.00  0.00           C
ATOM    599  CB  LYS A  61      45.780  35.500  40.370  1.00  0.00           C
ATOM    600  CG  LYS A  61      46.290  34.100  39.990  1.00  0.00           C
ATOM    601  CD  LYS A  61      46.110  33.740  38.520  1.00  0.00           C
ATOM    602  CE  LYS A  61      46.540  32.270  38.210  1.00  0.00           C
ATOM    603  NZ  LYS A  61      46.310  31.890  36.820  1.00  0.00           N
ATOM    604  HZ1 LYS A  61      46.410  30.900  36.720  1.00  0.00           H
ATOM    605  HZ2 LYS A  61      45.380  32.180  36.580  1.00  0.00           H
ATOM    606  HZ3 LYS A  61      46.930  32.230  36.110  1.00  0.00           H
ATOM    607  C   LYS A  61      45.690  37.900  39.920  1.00  0.00           C
ATOM    608  O   LYS A  61      45.540  38.450  41.010  1.00  0.00           O
ATOM    609  N   SER A  62      45.360  38.370  38.710  1.00  0.00           N
ATOM    610  H   SER A  62      45.720  38.120  37.820  1.00  0.00           H
ATOM    611  CA  SER A  62      44.470  39.500  38.490  1.00  0.00           C
ATOM    612  CB  SER A  62      44.910  40.310  37.260  1.00  0.00           C
ATOM    613  OG  SER A  62      45.090  39.460  36.160  1.00  0.00           O
ATOM    614  HG  SER A  62      45.410  40.000  35.390  1.00  0.00           H
ATOM    615  C   SER A  62      43.050  39.000  38.280  1.00  0.00           C
ATOM    616  O   SER A  62      42.730  37.850  37.930  1.00  0.00           O
ATOM    617  N   ASN A  63      42.120  39.950  38.330  1.00  0.00           N
ATOM    618  H   ASN A  63      42.320  40.890  38.610  1.00  0.00           H
ATOM    619  CA  ASN A  63      40.720  39.790  38.000  1.00  0.00           C
ATOM    620  CB  ASN A  63      40.010  41.090  38.150  1.00  0.00           C
ATOM    621  CG  ASN A  63      39.560  41.340  39.600  1.00  0.00           C
ATOM    622  OD1 ASN A  63      38.990  40.490  40.320  1.00  0.00           O
ATOM    623  ND2 ASN A  63      39.610  42.580  39.950  1.00  0.00           N
ATOM    624 1HD2 ASN A  63      40.000  43.200  39.260  1.00  0.00           H
ATOM    625 2HD2 ASN A  63      39.620  42.930  40.880  1.00  0.00           H
ATOM    626  C   ASN A  63      40.580  39.350  36.530  1.00  0.00           C
ATOM    627  O   ASN A  63      39.860  38.380  36.250  1.00  0.00           O
ATOM    628  N   HIS A  64      41.420  39.810  35.620  1.00  0.00           N
ATOM    629  H   HIS A  64      41.950  40.640  35.770  1.00  0.00           H
ATOM    630  CA  HIS A  64      41.320  39.530  34.190  1.00  0.00           C
ATOM    631  CB  HIS A  64      42.000  40.680  33.400  1.00  0.00           C
ATOM    632  CG  HIS A  64      41.380  42.050  33.460  1.00  0.00           C
ATOM    633  ND1 HIS A  64      40.670  42.580  34.440  1.00  0.00           N
ATOM    634  CD2 HIS A  64      41.230  42.740  32.310  1.00  0.00           C
ATOM    635  HD2 HIS A  64      41.700  42.570  31.340  1.00  0.00           H
ATOM    636  CE1 HIS A  64      39.930  43.530  33.910  1.00  0.00           C
ATOM    637  HE1 HIS A  64      39.300  44.200  34.500  1.00  0.00           H
ATOM    638  NE2 HIS A  64      40.240  43.590  32.580  1.00  0.00           N
ATOM    639  HE2 HIS A  64      39.800  44.180  31.900  1.00  0.00           H
ATOM    640  C   HIS A  64      41.740  38.090  33.860  1.00  0.00           C
ATOM    641  O   HIS A  64      41.660  37.710  32.640  1.00  0.00           O
ATOM    642  N   ASN A  65      42.350  37.320  34.760  1.00  0.00           N
ATOM    643  H   ASN A  65      42.760  37.770  35.560  1.00  0.00           H
ATOM    644  CA  ASN A  65      42.660  35.890  34.600  1.00  0.00           C
ATOM    645  CB  ASN A  65      43.790  35.600  35.580  1.00  0.00           C
ATOM    646  CG  ASN A  65      44.710  34.530  35.070  1.00  0.00           C
ATOM    647  OD1 ASN A  65      44.420  33.410  35.360  1.00  0.00           O
ATOM    648  ND2 ASN A  65      45.830  34.850  34.530  1.00  0.00           N
ATOM    649 1HD2 ASN A  65      46.160  35.770  34.370  1.00  0.00           H
ATOM    650 2HD2 ASN A  65      46.480  34.120  34.300  1.00  0.00           H
ATOM    651  C   ASN A  65      41.370  35.060  34.790  1.00  0.00           C
ATOM    652  O   ASN A  65      41.140  34.110  34.100  1.00  0.00           O
ATOM    653  N   PHE A  66      40.550  35.380  35.850  1.00  0.00           N
ATOM    654  H   PHE A  66      40.540  36.290  36.260  1.00  0.00           H
ATOM    655  CA  PHE A  66      39.520  34.400  36.370  1.00  0.00           C
ATOM    656  CB  PHE A  66      39.110  34.630  37.820  1.00  0.00           C
ATOM    657  CG  PHE A  66      40.160  34.580  38.930  1.00  0.00           C
ATOM    658  CD1 PHE A  66      40.420  33.380  39.600  1.00  0.00           C
ATOM    659  HD1 PHE A  66      40.160  32.400  39.210  1.00  0.00           H
ATOM    660  CD2 PHE A  66      40.750  35.740  39.280  1.00  0.00           C
ATOM    661  HD2 PHE A  66      40.640  36.600  38.620  1.00  0.00           H
ATOM    662  CE1 PHE A  66      41.310  33.410  40.680  1.00  0.00           C
ATOM    663  HE1 PHE A  66      41.610  32.560  41.300  1.00  0.00           H
ATOM    664  CE2 PHE A  66      41.660  35.750  40.350  1.00  0.00           C
ATOM    665  HE2 PHE A  66      42.220  36.670  40.510  1.00  0.00           H
ATOM    666  CZ  PHE A  66      41.930  34.620  41.070  1.00  0.00           C
ATOM    667  HZ  PHE A  66      42.560  34.530  41.960  1.00  0.00           H
ATOM    668  C   PHE A  66      38.270  34.550  35.500  1.00  0.00           C
ATOM    669  O   PHE A  66      37.180  35.020  35.800  1.00  0.00           O
ATOM    670  N   LEU A  67      38.320  34.010  34.280  1.00  0.00           N
ATOM    671  H   LEU A  67      39.120  33.500  33.980  1.00  0.00           H
ATOM    672  CA  LEU A  67      37.200  34.160  33.240  1.00  0.00           C
ATOM    673  CB  LEU A  67      37.710  33.910  31.920  1.00  0.00           C
ATOM    674  CG  LEU A  67      38.960  34.760  31.420  1.00  0.00           C
ATOM    675  CD1 LEU A  67      39.480  33.890  30.260  1.00  0.00           C
ATOM    676  CD2 LEU A  67      38.870  36.230  30.920  1.00  0.00           C
ATOM    677  C   LEU A  67      35.880  33.360  33.500  1.00  0.00           C
ATOM    678  O   LEU A  67      35.890  32.110  33.220  1.00  0.00           O
ATOM    679  N   VAL A  68      35.020  34.000  34.290  1.00  0.00           N
ATOM    680  H   VAL A  68      35.200  34.730  34.950  1.00  0.00           H
ATOM    681  CA  VAL A  68      33.700  33.450  34.550  1.00  0.00           C
ATOM    682  CB  VAL A  68      33.050  34.170  35.680  1.00  0.00           C
ATOM    683  CG1 VAL A  68      31.610  33.790  35.860  1.00  0.00           C
ATOM    684  CG2 VAL A  68      33.710  33.620  36.930  1.00  0.00           C
ATOM    685  C   VAL A  68      32.850  33.480  33.250  1.00  0.00           C
ATOM    686  O   VAL A  68      32.320  34.520  32.760  1.00  0.00           O
ATOM    687  N   GLN A  69      32.570  32.240  32.820  1.00  0.00           N
ATOM    688  H   GLN A  69      32.780  31.430  33.370  1.00  0.00           H
ATOM    689  CA  GLN A  69      31.880  31.960  31.520  1.00  0.00           C
ATOM    690  CB  GLN A  69      32.770  31.080  30.700  1.00  0.00           C
ATOM    691  CG  GLN A  69      32.220  31.080  29.270  1.00  0.00           C
ATOM    692  CD  GLN A  69      33.110  30.350  28.350  1.00  0.00           C
ATOM    693  OE1 GLN A  69      34.260  30.030  28.560  1.00  0.00           O
ATOM    694  NE2 GLN A  69      32.580  29.850  27.300  1.00  0.00           N
ATOM    695 1HE2 GLN A  69      31.590  29.840  27.180  1.00  0.00           H
ATOM    696 2HE2 GLN A  69      33.130  29.450  26.560  1.00  0.00           H
ATOM    697  C   GLN A  69      30.540  31.180  31.650  1.00  0.00           C
ATOM    698  O   GLN A  69      30.560  30.000  32.030  1.00  0.00           O
ATOM    699  N   ALA A  70      29.480  31.900  31.460  1.00  0.00           N
ATOM    700  H   ALA A  70      29.580  32.860  31.190  1.00  0.00           H
ATOM    701  CA  ALA A  70      28.110  31.340  31.460  1.00  0.00           C
ATOM    702  CB  ALA A  70      27.230  32.340  32.200  1.00  0.00           C
ATOM    703  C   ALA A  70      27.620  30.950  30.040  1.00  0.00           C
ATOM    704  O   ALA A  70      26.940  31.690  29.350  1.00  0.00           O
ATOM    705  N   GLY A  71      28.200  29.780  29.580  1.00  0.00           N
ATOM    706  H   GLY A  71      29.020  29.380  29.990  1.00  0.00           H
ATOM    707  CA  GLY A  71      27.860  29.330  28.220  1.00  0.00           C
ATOM    708  C   GLY A  71      28.660  30.110  27.190  1.00  0.00           C
ATOM    709  O   GLY A  71      29.870  29.830  27.130  1.00  0.00           O
ATOM    710  N   ASN A  72      27.970  31.190  26.860  1.00  0.00           N
ATOM    711  H   ASN A  72      27.230  31.490  27.460  1.00  0.00           H
ATOM    712  CA  ASN A  72      28.320  32.110  25.810  1.00  0.00           C
ATOM    713  CB  ASN A  72      27.130  32.130  24.860  1.00  0.00           C
ATOM    714  CG  ASN A  72      25.790  32.700  25.360  1.00  0.00           C
ATOM    715  OD1 ASN A  72      25.410  32.610  26.500  1.00  0.00           O
ATOM    716  ND2 ASN A  72      25.100  33.300  24.450  1.00  0.00           N
ATOM    717 1HD2 ASN A  72      25.470  33.380  23.520  1.00  0.00           H
ATOM    718 2HD2 ASN A  72      24.250  33.700  24.780  1.00  0.00           H
ATOM    719  C   ASN A  72      28.820  33.410  26.300  1.00  0.00           C
ATOM    720  O   ASN A  72      29.970  33.780  26.110  1.00  0.00           O
ATOM    721  N   VAL A  73      28.020  34.060  27.080  1.00  0.00           N
ATOM    722  H   VAL A  73      27.050  33.840  27.000  1.00  0.00           H
ATOM    723  CA  VAL A  73      28.350  35.290  27.850  1.00  0.00           C
ATOM    724  CB  VAL A  73      27.130  35.890  28.530  1.00  0.00           C
ATOM    725  CG1 VAL A  73      27.380  37.230  29.150  1.00  0.00           C
ATOM    726  CG2 VAL A  73      25.830  35.750  27.740  1.00  0.00           C
ATOM    727  C   VAL A  73      29.490  35.090  28.910  1.00  0.00           C
ATOM    728  O   VAL A  73      29.410  34.420  29.910  1.00  0.00           O
ATOM    729  N   GLN A  74      30.510  35.900  28.670  1.00  0.00           N
ATOM    730  H   GLN A  74      30.650  36.190  27.720  1.00  0.00           H
ATOM    731  CA  GLN A  74      31.600  35.990  29.650  1.00  0.00           C
ATOM    732  CB  GLN A  74      32.930  36.060  28.880  1.00  0.00           C
ATOM    733  CG  GLN A  74      33.280  34.740  28.190  1.00  0.00           C
ATOM    734  CD  GLN A  74      34.780  34.430  28.120  1.00  0.00           C
ATOM    735  OE1 GLN A  74      35.220  33.320  27.800  1.00  0.00           O
ATOM    736  NE2 GLN A  74      35.650  35.400  28.300  1.00  0.00           N
ATOM    737 1HE2 GLN A  74      35.410  36.320  28.590  1.00  0.00           H
ATOM    738 2HE2 GLN A  74      36.630  35.230  28.310  1.00  0.00           H
ATOM    739  C   GLN A  74      31.420  37.120  30.690  1.00  0.00           C
ATOM    740  O   GLN A  74      31.290  38.310  30.310  1.00  0.00           O
ATOM    741  N   LEU A  75      31.440  36.820  31.950  1.00  0.00           N
ATOM    742  H   LEU A  75      31.910  36.000  32.270  1.00  0.00           H
ATOM    743  CA  LEU A  75      31.050  37.780  33.040  1.00  0.00           C
ATOM    744  CB  LEU A  75      30.390  36.890  34.100  1.00  0.00           C
ATOM    745  CG  LEU A  75      28.970  36.410  33.670  1.00  0.00           C
ATOM    746  CD1 LEU A  75      28.580  35.110  34.350  1.00  0.00           C
ATOM    747  CD2 LEU A  75      27.850  37.400  33.970  1.00  0.00           C
ATOM    748  C   LEU A  75      32.220  38.600  33.580  1.00  0.00           C
ATOM    749  O   LEU A  75      33.360  38.140  33.830  1.00  0.00           O
ATOM    750  N   ARG A  76      31.880  39.790  33.980  1.00  0.00           N
ATOM    751  H   ARG A  76      30.910  39.970  34.140  1.00  0.00           H
ATOM    752  CA  ARG A  76      32.910  40.810  34.260  1.00  0.00           C
ATOM    753  CB  ARG A  76      32.400  42.160  33.700  1.00  0.00           C
ATOM    754  CG  ARG A  76      32.180  42.170  32.200  1.00  0.00           C
ATOM    755  CD  ARG A  76      31.620  43.420  31.460  1.00  0.00           C
ATOM    756  NE  ARG A  76      30.450  44.160  32.160  1.00  0.00           N
ATOM    757  HE  ARG A  76      29.530  43.940  31.820  1.00  0.00           H
ATOM    758  CZ  ARG A  76      30.500  45.240  32.930  1.00  0.00           C
ATOM    759  NH1 ARG A  76      31.600  46.010  33.040  1.00  0.00           N
ATOM    760 1HH1 ARG A  76      32.370  45.800  32.430  1.00  0.00           H
ATOM    761 2HH1 ARG A  76      31.510  46.910  33.460  1.00  0.00           H
ATOM    762  NH2 ARG A  76      29.520  45.500  33.840  1.00  0.00           N
ATOM    763 1HH2 ARG A  76      28.680  44.970  33.870  1.00  0.00           H
ATOM    764 2HH2 ARG A  76      29.680  46.270  34.460  1.00  0.00           H
ATOM    765  C   ARG A  76      33.430  40.850  35.680  1.00  0.00           C
ATOM    766  O   ARG A  76      32.990  41.660  36.480  1.00  0.00           O
ATOM    767  N   VAL A  77      34.320  39.960  36.000  1.00  0.00           N
ATOM    768  H   VAL A  77      34.670  39.260  35.380  1.00  0.00           H
ATOM    769  CA  VAL A  77      34.990  39.800  37.320  1.00  0.00           C
ATOM    770  CB  VAL A  77      35.910  38.640  37.500  1.00  0.00           C
ATOM    771  CG1 VAL A  77      36.200  38.320  39.000  1.00  0.00           C
ATOM    772  CG2 VAL A  77      35.210  37.380  36.930  1.00  0.00           C
ATOM    773  C   VAL A  77      35.760  41.090  37.700  1.00  0.00           C
ATOM    774  O   VAL A  77      36.580  41.640  37.000  1.00  0.00           O
ATOM    775  N   ILE A  78      35.360  41.540  38.930  1.00  0.00           N
ATOM    776  H   ILE A  78      34.610  41.060  39.390  1.00  0.00           H
ATOM    777  CA  ILE A  78      35.730  42.800  39.540  1.00  0.00           C
ATOM    778  CB  ILE A  78      34.640  43.870  39.470  1.00  0.00           C
ATOM    779  CG1 ILE A  78      33.220  43.510  39.900  1.00  0.00           C
ATOM    780  CG2 ILE A  78      34.650  44.480  38.030  1.00  0.00           C
ATOM    781  CD  ILE A  78      32.110  44.590  39.760  1.00  0.00           C
ATOM    782  C   ILE A  78      36.200  42.580  40.980  1.00  0.00           C
ATOM    783  O   ILE A  78      36.230  43.530  41.800  1.00  0.00           O
ATOM    784  N   GLY A  79      36.550  41.370  41.380  1.00  0.00           N
ATOM    785  H   GLY A  79      36.930  40.730  40.710  1.00  0.00           H
ATOM    786  CA  GLY A  79      36.840  41.080  42.820  1.00  0.00           C
ATOM    787  C   GLY A  79      37.330  39.610  43.090  1.00  0.00           C
ATOM    788  O   GLY A  79      36.580  38.680  42.740  1.00  0.00           O
ATOM    789  N   HIS A  80      38.400  39.450  43.860  1.00  0.00           N
ATOM    790  H   HIS A  80      38.940  40.150  44.340  1.00  0.00           H
ATOM    791  CA  HIS A  80      38.800  38.100  44.310  1.00  0.00           C
ATOM    792  CB  HIS A  80      39.910  37.540  43.330  1.00  0.00           C
ATOM    793  CG  HIS A  80      41.040  38.630  42.980  1.00  0.00           C
ATOM    794  ND1 HIS A  80      41.020  39.420  41.860  1.00  0.00           N
ATOM    795  HD1 HIS A  80      40.280  39.390  41.190  1.00  0.00           H
ATOM    796  CD2 HIS A  80      42.040  39.080  43.710  1.00  0.00           C
ATOM    797  HD2 HIS A  80      42.160  38.830  44.760  1.00  0.00           H
ATOM    798  CE1 HIS A  80      41.950  40.340  41.960  1.00  0.00           C
ATOM    799  HE1 HIS A  80      42.070  41.210  41.310  1.00  0.00           H
ATOM    800  NE2 HIS A  80      42.670  40.090  43.110  1.00  0.00           N
ATOM    801  C   HIS A  80      39.100  37.740  45.720  1.00  0.00           C
ATOM    802  O   HIS A  80      40.080  38.190  46.270  1.00  0.00           O
ATOM    803  N   SER A  81      38.180  37.140  46.490  1.00  0.00           N
ATOM    804  H   SER A  81      37.220  37.160  46.200  1.00  0.00           H
ATOM    805  CA  SER A  81      38.330  36.870  47.960  1.00  0.00           C
ATOM    806  CB  SER A  81      37.170  37.350  48.750  1.00  0.00           C
ATOM    807  OG  SER A  81      37.630  37.390  50.120  1.00  0.00           O
ATOM    808  HG  SER A  81      37.870  38.330  50.350  1.00  0.00           H
ATOM    809  C   SER A  81      38.730  35.440  48.280  1.00  0.00           C
ATOM    810  O   SER A  81      37.940  34.520  48.230  1.00  0.00           O
ATOM    811  N   MET A  82      39.990  35.150  48.680  1.00  0.00           N
ATOM    812  H   MET A  82      40.660  35.900  48.670  1.00  0.00           H
ATOM    813  CA  MET A  82      40.400  33.840  49.200  1.00  0.00           C
ATOM    814  CB  MET A  82      41.870  33.580  48.930  1.00  0.00           C
ATOM    815  CG  MET A  82      42.300  32.090  48.940  1.00  0.00           C
ATOM    816  SD  MET A  82      44.030  31.840  49.540  1.00  0.00           S
ATOM    817  CE  MET A  82      43.830  32.270  51.320  1.00  0.00           C
ATOM    818  C   MET A  82      40.070  33.490  50.650  1.00  0.00           C
ATOM    819  O   MET A  82      40.950  33.780  51.490  1.00  0.00           O
ATOM    820  N   GLN A  83      38.890  32.940  50.890  1.00  0.00           N
ATOM    821  H   GLN A  83      38.260  32.660  50.170  1.00  0.00           H
ATOM    822  CA  GLN A  83      38.390  32.690  52.270  1.00  0.00           C
ATOM    823  CB  GLN A  83      36.880  32.930  52.280  1.00  0.00           C
ATOM    824  CG  GLN A  83      36.570  34.420  52.150  1.00  0.00           C
ATOM    825  CD  GLN A  83      36.970  35.430  53.210  1.00  0.00           C
ATOM    826  OE1 GLN A  83      36.720  35.210  54.380  1.00  0.00           O
ATOM    827  NE2 GLN A  83      37.330  36.600  52.860  1.00  0.00           N
ATOM    828 1HE2 GLN A  83      37.400  36.940  51.920  1.00  0.00           H
ATOM    829 2HE2 GLN A  83      37.730  37.220  53.540  1.00  0.00           H
ATOM    830  C   GLN A  83      38.730  31.240  52.670  1.00  0.00           C
ATOM    831  O   GLN A  83      38.070  30.260  52.350  1.00  0.00           O
ATOM    832  N   ASN A  84      39.950  31.020  53.200  1.00  0.00           N
ATOM    833  H   ASN A  84      40.380  31.730  53.760  1.00  0.00           H
ATOM    834  CA  ASN A  84      40.660  29.700  53.210  1.00  0.00           C
ATOM    835  CB  ASN A  84      40.350  28.960  54.490  1.00  0.00           C
ATOM    836  CG  ASN A  84      41.290  27.810  54.900  1.00  0.00           C
ATOM    837  OD1 ASN A  84      41.770  27.000  54.150  1.00  0.00           O
ATOM    838  ND2 ASN A  84      41.510  27.850  56.180  1.00  0.00           N
ATOM    839 1HD2 ASN A  84      41.070  28.550  56.740  1.00  0.00           H
ATOM    840 2HD2 ASN A  84      42.000  27.110  56.640  1.00  0.00           H
ATOM    841  C   ASN A  84      40.610  28.840  51.990  1.00  0.00           C
ATOM    842  O   ASN A  84      41.320  29.030  51.030  1.00  0.00           O
ATOM    843  N   CYS A  85      39.630  27.930  51.950  1.00  0.00           N
ATOM    844  H   CYS A  85      39.240  27.670  52.840  1.00  0.00           H
ATOM    845  CA  CYS A  85      39.460  27.040  50.780  1.00  0.00           C
ATOM    846  CB  CYS A  85      38.850  25.690  51.170  1.00  0.00           C
ATOM    847  SG  CYS A  85      39.830  24.880  52.450  1.00  0.00           S
ATOM    848  HG  CYS A  85      40.920  24.930  51.690  1.00  0.00           H
ATOM    849  C   CYS A  85      38.560  27.570  49.620  1.00  0.00           C
ATOM    850  O   CYS A  85      38.840  27.160  48.470  1.00  0.00           O
ATOM    851  N   VAL A  86      37.820  28.610  49.790  1.00  0.00           N
ATOM    852  H   VAL A  86      37.900  29.190  50.600  1.00  0.00           H
ATOM    853  CA  VAL A  86      36.930  29.130  48.720  1.00  0.00           C
ATOM    854  CB  VAL A  86      35.490  29.180  49.280  1.00  0.00           C
ATOM    855  CG1 VAL A  86      34.900  27.800  49.360  1.00  0.00           C
ATOM    856  CG2 VAL A  86      35.430  29.990  50.570  1.00  0.00           C
ATOM    857  C   VAL A  86      37.460  30.430  48.140  1.00  0.00           C
ATOM    858  O   VAL A  86      37.740  31.420  48.770  1.00  0.00           O
ATOM    859  N   LEU A  87      37.440  30.480  46.810  1.00  0.00           N
ATOM    860  H   LEU A  87      37.040  29.780  46.210  1.00  0.00           H
ATOM    861  CA  LEU A  87      37.690  31.750  46.090  1.00  0.00           C
ATOM    862  CB  LEU A  87      38.790  31.470  45.080  1.00  0.00           C
ATOM    863  CG  LEU A  87      39.840  32.570  44.950  1.00  0.00           C
ATOM    864  CD1 LEU A  87      41.090  31.920  44.280  1.00  0.00           C
ATOM    865  CD2 LEU A  87      39.260  33.910  44.400  1.00  0.00           C
ATOM    866  C   LEU A  87      36.420  32.370  45.530  1.00  0.00           C
ATOM    867  O   LEU A  87      35.860  31.720  44.650  1.00  0.00           O
ATOM    868  N   LYS A  88      36.030  33.510  46.040  1.00  0.00           N
ATOM    869  H   LYS A  88      36.560  33.800  46.850  1.00  0.00           H
ATOM    870  CA  LYS A  88      34.740  34.170  45.770  1.00  0.00           C
ATOM    871  CB  LYS A  88      34.330  34.700  47.170  1.00  0.00           C
ATOM    872  CG  LYS A  88      33.940  33.570  48.050  1.00  0.00           C
ATOM    873  CD  LYS A  88      33.500  34.000  49.440  1.00  0.00           C
ATOM    874  CE  LYS A  88      32.080  34.590  49.430  1.00  0.00           C
ATOM    875  NZ  LYS A  88      31.510  34.870  50.760  1.00  0.00           N
ATOM    876  HZ1 LYS A  88      32.230  35.360  51.260  1.00  0.00           H
ATOM    877  HZ2 LYS A  88      30.720  35.460  50.610  1.00  0.00           H
ATOM    878  HZ3 LYS A  88      31.180  34.000  51.120  1.00  0.00           H
ATOM    879  C   LYS A  88      35.010  35.320  44.780  1.00  0.00           C
ATOM    880  O   LYS A  88      35.350  36.470  45.050  1.00  0.00           O
ATOM    881  N   LEU A  89      34.750  35.000  43.570  1.00  0.00           N
ATOM    882  H   LEU A  89      34.330  34.130  43.300  1.00  0.00           H
ATOM    883  CA  LEU A  89      34.890  35.980  42.520  1.00  0.00           C
ATOM    884  CB  LEU A  89      35.010  35.210  41.220  1.00  0.00           C
ATOM    885  CG  LEU A  89      36.340  34.400  41.290  1.00  0.00           C
ATOM    886  CD1 LEU A  89      36.480  33.300  40.170  1.00  0.00           C
ATOM    887  CD2 LEU A  89      37.510  35.360  41.310  1.00  0.00           C
ATOM    888  C   LEU A  89      33.650  36.890  42.470  1.00  0.00           C
ATOM    889  O   LEU A  89      32.530  36.410  42.360  1.00  0.00           O
ATOM    890  N   LYS A  90      33.870  38.180  42.640  1.00  0.00           N
ATOM    891  H   LYS A  90      34.830  38.410  42.460  1.00  0.00           H
ATOM    892  CA  LYS A  90      32.760  39.130  42.530  1.00  0.00           C
ATOM    893  CB  LYS A  90      33.130  40.410  43.270  1.00  0.00           C
ATOM    894  CG  LYS A  90      32.000  41.430  43.380  1.00  0.00           C
ATOM    895  CD  LYS A  90      30.870  41.040  44.300  1.00  0.00           C
ATOM    896  CE  LYS A  90      30.150  42.320  44.740  1.00  0.00           C
ATOM    897  NZ  LYS A  90      29.250  42.000  45.870  1.00  0.00           N
ATOM    898  HZ1 LYS A  90      29.000  42.780  46.450  1.00  0.00           H
ATOM    899  HZ2 LYS A  90      28.390  41.620  45.520  1.00  0.00           H
ATOM    900  HZ3 LYS A  90      29.750  41.400  46.490  1.00  0.00           H
ATOM    901  C   LYS A  90      32.600  39.450  41.040  1.00  0.00           C
ATOM    902  O   LYS A  90      33.550  39.900  40.410  1.00  0.00           O
ATOM    903  N   VAL A  91      31.480  39.070  40.420  1.00  0.00           N
ATOM    904  H   VAL A  91      30.920  38.320  40.790  1.00  0.00           H
ATOM    905  CA  VAL A  91      31.130  39.380  39.000  1.00  0.00           C
ATOM    906  CB  VAL A  91      30.560  38.170  38.210  1.00  0.00           C
ATOM    907  CG1 VAL A  91      31.670  37.130  37.820  1.00  0.00           C
ATOM    908  CG2 VAL A  91      29.420  37.520  38.890  1.00  0.00           C
ATOM    909  C   VAL A  91      30.190  40.630  38.980  1.00  0.00           C
ATOM    910  O   VAL A  91      29.550  41.050  39.930  1.00  0.00           O
ATOM    911  N   ASP A  92      30.060  41.190  37.810  1.00  0.00           N
ATOM    912  H   ASP A  92      30.600  40.870  37.030  1.00  0.00           H
ATOM    913  CA  ASP A  92      29.220  42.410  37.490  1.00  0.00           C
ATOM    914  CB  ASP A  92      29.340  42.930  36.050  1.00  0.00           C
ATOM    915  CG  ASP A  92      28.880  42.040  34.890  1.00  0.00           C
ATOM    916  OD1 ASP A  92      27.720  42.320  34.500  1.00  0.00           O
ATOM    917  OD2 ASP A  92      29.370  40.940  34.740  1.00  0.00           O
ATOM    918  C   ASP A  92      27.710  42.300  37.720  1.00  0.00           C
ATOM    919  O   ASP A  92      27.040  43.420  37.660  1.00  0.00           O
ATOM    920  N   THR A  93      27.210  41.080  37.670  1.00  0.00           N
ATOM    921  H   THR A  93      27.710  40.390  37.150  1.00  0.00           H
ATOM    922  CA  THR A  93      25.770  40.850  37.610  1.00  0.00           C
ATOM    923  CB  THR A  93      25.310  40.560  36.110  1.00  0.00           C
ATOM    924  OG1 THR A  93      26.280  39.960  35.270  1.00  0.00           O
ATOM    925  HG1 THR A  93      26.910  40.680  34.990  1.00  0.00           H
ATOM    926  CG2 THR A  93      24.660  41.790  35.510  1.00  0.00           C
ATOM    927  C   THR A  93      25.200  39.650  38.470  1.00  0.00           C
ATOM    928  O   THR A  93      25.830  38.680  38.770  1.00  0.00           O
ATOM    929  N   ALA A  94      24.010  39.970  39.020  1.00  0.00           N
ATOM    930  H   ALA A  94      23.680  40.890  38.810  1.00  0.00           H
ATOM    931  CA  ALA A  94      23.300  39.070  39.900  1.00  0.00           C
ATOM    932  CB  ALA A  94      22.150  39.830  40.570  1.00  0.00           C
ATOM    933  C   ALA A  94      22.860  37.860  39.110  1.00  0.00           C
ATOM    934  O   ALA A  94      22.350  37.970  38.000  1.00  0.00           O
ATOM    935  N   ASN A  95      22.950  36.680  39.740  1.00  0.00           N
ATOM    936  H   ASN A  95      23.580  36.720  40.520  1.00  0.00           H
ATOM    937  CA  ASN A  95      22.440  35.390  39.240  1.00  0.00           C
ATOM    938  CB  ASN A  95      22.910  34.200  40.110  1.00  0.00           C
ATOM    939  CG  ASN A  95      22.800  32.770  39.630  1.00  0.00           C
ATOM    940  OD1 ASN A  95      21.830  32.080  39.820  1.00  0.00           O
ATOM    941  ND2 ASN A  95      23.790  32.310  39.000  1.00  0.00           N
ATOM    942 1HD2 ASN A  95      24.620  32.850  38.920  1.00  0.00           H
ATOM    943 2HD2 ASN A  95      23.800  31.330  38.760  1.00  0.00           H
ATOM    944  C   ASN A  95      20.920  35.390  39.050  1.00  0.00           C
ATOM    945  O   ASN A  95      20.150  35.830  39.940  1.00  0.00           O
ATOM    946  N   PRO A  96      20.510  34.850  37.920  1.00  0.00           N
ATOM    947  CA  PRO A  96      19.080  34.830  37.540  1.00  0.00           C
ATOM    948  CB  PRO A  96      19.110  34.250  36.090  1.00  0.00           C
ATOM    949  CG  PRO A  96      20.470  34.630  35.500  1.00  0.00           C
ATOM    950  CD  PRO A  96      21.410  34.470  36.760  1.00  0.00           C
ATOM    951  C   PRO A  96      18.210  33.920  38.440  1.00  0.00           C
ATOM    952  O   PRO A  96      17.020  34.180  38.680  1.00  0.00           O
ATOM    953  N   LYS A  97      18.780  32.760  38.810  1.00  0.00           N
ATOM    954  H   LYS A  97      19.540  32.410  38.270  1.00  0.00           H
ATOM    955  CA  LYS A  97      18.150  31.750  39.700  1.00  0.00           C
ATOM    956  CB  LYS A  97      18.670  30.310  39.480  1.00  0.00           C
ATOM    957  CG  LYS A  97      17.970  29.440  38.380  1.00  0.00           C
ATOM    958  CD  LYS A  97      16.520  28.960  38.630  1.00  0.00           C
ATOM    959  CE  LYS A  97      15.710  27.960  37.830  1.00  0.00           C
ATOM    960  NZ  LYS A  97      15.740  28.520  36.420  1.00  0.00           N
ATOM    961  HZ1 LYS A  97      15.690  29.520  36.490  1.00  0.00           H
ATOM    962  HZ2 LYS A  97      16.570  28.250  35.920  1.00  0.00           H
ATOM    963  HZ3 LYS A  97      14.990  28.210  35.840  1.00  0.00           H
ATOM    964  C   LYS A  97      18.310  32.020  41.210  1.00  0.00           C
ATOM    965  O   LYS A  97      17.340  32.360  41.910  1.00  0.00           O
ATOM    966  N   THR A  98      19.590  32.110  41.620  1.00  0.00           N
ATOM    967  H   THR A  98      20.360  32.240  41.000  1.00  0.00           H
ATOM    968  CA  THR A  98      20.010  32.300  43.060  1.00  0.00           C
ATOM    969  CB  THR A  98      20.710  33.660  43.310  1.00  0.00           C
ATOM    970  OG1 THR A  98      21.540  33.480  44.490  1.00  0.00           O
ATOM    971  HG1 THR A  98      21.510  34.290  45.070  1.00  0.00           H
ATOM    972  CG2 THR A  98      19.840  34.950  43.450  1.00  0.00           C
ATOM    973  C   THR A  98      19.100  31.890  44.250  1.00  0.00           C
ATOM    974  O   THR A  98      18.300  32.730  44.620  1.00  0.00           O
ATOM    975  N   PRO A  99      19.190  30.660  44.790  1.00  0.00           N
ATOM    976  CA  PRO A  99      18.230  30.120  45.830  1.00  0.00           C
ATOM    977  CB  PRO A  99      18.890  28.790  46.180  1.00  0.00           C
ATOM    978  CG  PRO A  99      20.380  29.010  45.910  1.00  0.00           C
ATOM    979  CD  PRO A  99      20.400  29.860  44.640  1.00  0.00           C
ATOM    980  C   PRO A  99      18.010  31.060  47.070  1.00  0.00           C
ATOM    981  O   PRO A  99      19.020  31.710  47.410  1.00  0.00           O
ATOM    982  N   LYS A 100      16.940  30.850  47.770  1.00  0.00           N
ATOM    983  H   LYS A 100      16.110  30.510  47.320  1.00  0.00           H
ATOM    984  CA  LYS A 100      16.850  31.310  49.170  1.00  0.00           C
ATOM    985  CB  LYS A 100      15.420  31.220  49.790  1.00  0.00           C
ATOM    986  CG  LYS A 100      15.450  31.780  51.270  1.00  0.00           C
ATOM    987  CD  LYS A 100      14.040  32.150  51.780  1.00  0.00           C
ATOM    988  CE  LYS A 100      14.290  32.860  53.140  1.00  0.00           C
ATOM    989  NZ  LYS A 100      15.070  34.100  52.950  1.00  0.00           N
ATOM    990  HZ1 LYS A 100      14.660  34.860  52.440  1.00  0.00           H
ATOM    991  HZ2 LYS A 100      15.310  34.430  53.860  1.00  0.00           H
ATOM    992  HZ3 LYS A 100      15.960  33.900  52.540  1.00  0.00           H
ATOM    993  C   LYS A 100      17.760  30.290  49.900  1.00  0.00           C
ATOM    994  O   LYS A 100      17.370  29.170  50.290  1.00  0.00           O
ATOM    995  N   TYR A 101      19.030  30.720  50.010  1.00  0.00           N
ATOM    996  H   TYR A 101      19.210  31.700  50.060  1.00  0.00           H
ATOM    997  CA  TYR A 101      20.160  29.900  50.480  1.00  0.00           C
ATOM    998  CB  TYR A 101      21.350  29.830  49.540  1.00  0.00           C
ATOM    999  CG  TYR A 101      22.200  31.080  49.390  1.00  0.00           C
ATOM   1000  CD1 TYR A 101      23.360  31.180  50.180  1.00  0.00           C
ATOM   1001  HD1 TYR A 101      23.590  30.410  50.920  1.00  0.00           H
ATOM   1002  CD2 TYR A 101      21.970  32.050  48.420  1.00  0.00           C
ATOM   1003  HD2 TYR A 101      21.240  31.790  47.660  1.00  0.00           H
ATOM   1004  CE1 TYR A 101      24.180  32.250  49.960  1.00  0.00           C
ATOM   1005  HE1 TYR A 101      24.900  32.510  50.730  1.00  0.00           H
ATOM   1006  CE2 TYR A 101      22.890  33.060  48.230  1.00  0.00           C
ATOM   1007  HE2 TYR A 101      22.560  33.800  47.490  1.00  0.00           H
ATOM   1008  CZ  TYR A 101      24.000  33.190  48.960  1.00  0.00           C
ATOM   1009  OH  TYR A 101      24.990  34.160  48.780  1.00  0.00           O
ATOM   1010  HH  TYR A 101      24.430  34.900  48.420  1.00  0.00           H
ATOM   1011  C   TYR A 101      20.630  29.880  51.960  1.00  0.00           C
ATOM   1012  O   TYR A 101      20.920  30.870  52.630  1.00  0.00           O
ATOM   1013  N   LYS A 102      20.880  28.590  52.290  1.00  0.00           N
ATOM   1014  H   LYS A 102      20.640  27.850  51.660  1.00  0.00           H
ATOM   1015  CA  LYS A 102      21.560  28.200  53.510  1.00  0.00           C
ATOM   1016  CB  LYS A 102      20.720  27.250  54.390  1.00  0.00           C
ATOM   1017  CG  LYS A 102      19.450  27.840  55.070  1.00  0.00           C
ATOM   1018  CD  LYS A 102      18.900  26.820  56.070  1.00  0.00           C
ATOM   1019  CE  LYS A 102      17.550  27.250  56.750  1.00  0.00           C
ATOM   1020  NZ  LYS A 102      17.010  26.320  57.720  1.00  0.00           N
ATOM   1021  HZ1 LYS A 102      16.500  25.580  57.260  1.00  0.00           H
ATOM   1022  HZ2 LYS A 102      17.750  25.910  58.250  1.00  0.00           H
ATOM   1023  HZ3 LYS A 102      16.430  26.730  58.420  1.00  0.00           H
ATOM   1024  C   LYS A 102      22.890  27.410  53.350  1.00  0.00           C
ATOM   1025  O   LYS A 102      23.010  26.590  52.420  1.00  0.00           O
ATOM   1026  N   PHE A 103      23.690  27.450  54.370  1.00  0.00           N
ATOM   1027  H   PHE A 103      23.490  28.060  55.130  1.00  0.00           H
ATOM   1028  CA  PHE A 103      24.940  26.740  54.530  1.00  0.00           C
ATOM   1029  CB  PHE A 103      26.050  27.810  54.440  1.00  0.00           C
ATOM   1030  CG  PHE A 103      26.170  28.590  53.160  1.00  0.00           C
ATOM   1031  CD1 PHE A 103      26.000  28.150  51.890  1.00  0.00           C
ATOM   1032  HD1 PHE A 103      25.290  27.350  51.670  1.00  0.00           H
ATOM   1033  CD2 PHE A 103      26.540  29.890  53.310  1.00  0.00           C
ATOM   1034  HD2 PHE A 103      26.580  30.280  54.330  1.00  0.00           H
ATOM   1035  CE1 PHE A 103      26.240  28.910  50.790  1.00  0.00           C
ATOM   1036  HE1 PHE A 103      26.200  28.580  49.750  1.00  0.00           H
ATOM   1037  CE2 PHE A 103      26.700  30.700  52.210  1.00  0.00           C
ATOM   1038  HE2 PHE A 103      26.950  31.750  52.370  1.00  0.00           H
ATOM   1039  CZ  PHE A 103      26.600  30.210  50.970  1.00  0.00           C
ATOM   1040  HZ  PHE A 103      26.890  30.850  50.140  1.00  0.00           H
ATOM   1041  C   PHE A 103      25.170  25.850  55.790  1.00  0.00           C
ATOM   1042  O   PHE A 103      25.690  26.360  56.790  1.00  0.00           O
ATOM   1043  N   VAL A 104      25.110  24.520  55.580  1.00  0.00           N
ATOM   1044  H   VAL A 104      25.070  24.050  54.700  1.00  0.00           H
ATOM   1045  CA  VAL A 104      25.220  23.610  56.680  1.00  0.00           C
ATOM   1046  CB  VAL A 104      23.950  22.830  56.930  1.00  0.00           C
ATOM   1047  CG1 VAL A 104      22.740  23.610  57.420  1.00  0.00           C
ATOM   1048  CG2 VAL A 104      23.680  22.000  55.680  1.00  0.00           C
ATOM   1049  C   VAL A 104      26.410  22.680  56.500  1.00  0.00           C
ATOM   1050  O   VAL A 104      27.040  22.780  55.450  1.00  0.00           O
ATOM   1051  N   ARG A 105      26.760  21.960  57.560  1.00  0.00           N
ATOM   1052  H   ARG A 105      26.230  21.940  58.410  1.00  0.00           H
ATOM   1053  CA  ARG A 105      27.740  20.890  57.590  1.00  0.00           C
ATOM   1054  CB  ARG A 105      28.440  20.840  58.950  1.00  0.00           C
ATOM   1055  CG  ARG A 105      29.770  20.080  58.970  1.00  0.00           C
ATOM   1056  CD  ARG A 105      30.930  20.830  58.310  1.00  0.00           C
ATOM   1057  NE  ARG A 105      32.150  20.040  58.230  1.00  0.00           N
ATOM   1058  HE  ARG A 105      32.170  19.250  58.850  1.00  0.00           H
ATOM   1059  CZ  ARG A 105      33.300  20.360  57.540  1.00  0.00           C
ATOM   1060  NH1 ARG A 105      33.290  21.330  56.710  1.00  0.00           N
ATOM   1061 1HH1 ARG A 105      32.400  21.730  56.490  1.00  0.00           H
ATOM   1062 2HH1 ARG A 105      34.100  21.690  56.240  1.00  0.00           H
ATOM   1063  NH2 ARG A 105      34.460  19.750  57.690  1.00  0.00           N
ATOM   1064 1HH2 ARG A 105      34.510  18.900  58.210  1.00  0.00           H
ATOM   1065 2HH2 ARG A 105      35.280  20.080  57.220  1.00  0.00           H
ATOM   1066  C   ARG A 105      27.130  19.530  57.200  1.00  0.00           C
ATOM   1067  O   ARG A 105      25.970  19.350  57.570  1.00  0.00           O
ATOM   1068  N   ILE A 106      27.860  18.750  56.420  1.00  0.00           N
ATOM   1069  H   ILE A 106      28.770  19.080  56.140  1.00  0.00           H
ATOM   1070  CA  ILE A 106      27.520  17.310  56.350  1.00  0.00           C
ATOM   1071  CB  ILE A 106      27.480  16.740  54.880  1.00  0.00           C
ATOM   1072  CG1 ILE A 106      26.670  15.420  54.810  1.00  0.00           C
ATOM   1073  CG2 ILE A 106      28.820  16.540  54.220  1.00  0.00           C
ATOM   1074  CD  ILE A 106      25.220  15.660  55.120  1.00  0.00           C
ATOM   1075  C   ILE A 106      28.200  16.330  57.370  1.00  0.00           C
ATOM   1076  O   ILE A 106      29.460  16.270  57.400  1.00  0.00           O
ATOM   1077  N   GLN A 107      27.430  15.540  58.070  1.00  0.00           N
ATOM   1078  H   GLN A 107      26.450  15.750  57.990  1.00  0.00           H
ATOM   1079  CA  GLN A 107      27.930  14.440  58.930  1.00  0.00           C
ATOM   1080  CB  GLN A 107      27.040  14.390  60.100  1.00  0.00           C
ATOM   1081  CG  GLN A 107      26.850  15.750  60.760  1.00  0.00           C
ATOM   1082  CD  GLN A 107      28.130  16.090  61.590  1.00  0.00           C
ATOM   1083  OE1 GLN A 107      29.090  15.340  61.760  1.00  0.00           O
ATOM   1084  NE2 GLN A 107      28.140  17.260  62.200  1.00  0.00           N
ATOM   1085 1HE2 GLN A 107      27.440  17.950  62.390  1.00  0.00           H
ATOM   1086 2HE2 GLN A 107      29.090  17.440  62.440  1.00  0.00           H
ATOM   1087  C   GLN A 107      27.880  13.080  58.140  1.00  0.00           C
ATOM   1088  O   GLN A 107      27.020  12.900  57.220  1.00  0.00           O
ATOM   1089  N   PRO A 108      28.790  12.090  58.480  1.00  0.00           N
ATOM   1090  CA  PRO A 108      28.990  10.800  57.800  1.00  0.00           C
ATOM   1091  CB  PRO A 108      30.190  10.170  58.480  1.00  0.00           C
ATOM   1092  CG  PRO A 108      30.060  10.690  59.890  1.00  0.00           C
ATOM   1093  CD  PRO A 108      29.680  12.180  59.710  1.00  0.00           C
ATOM   1094  C   PRO A 108      27.790   9.860  57.860  1.00  0.00           C
ATOM   1095  O   PRO A 108      26.860  10.150  58.630  1.00  0.00           O
ATOM   1096  N   GLY A 109      27.740   8.910  56.970  1.00  0.00           N
ATOM   1097  H   GLY A 109      28.530   8.730  56.380  1.00  0.00           H
ATOM   1098  CA  GLY A 109      26.640   7.990  56.740  1.00  0.00           C
ATOM   1099  C   GLY A 109      25.420   8.630  55.970  1.00  0.00           C
ATOM   1100  O   GLY A 109      25.030   8.240  54.910  1.00  0.00           O
ATOM   1101  N   GLN A 110      25.090   9.840  56.410  1.00  0.00           N
ATOM   1102  H   GLN A 110      25.750  10.240  57.050  1.00  0.00           H
ATOM   1103  CA  GLN A 110      23.950  10.690  55.970  1.00  0.00           C
ATOM   1104  CB  GLN A 110      23.730  12.080  56.600  1.00  0.00           C
ATOM   1105  CG  GLN A 110      23.250  12.020  58.050  1.00  0.00           C
ATOM   1106  CD  GLN A 110      23.060  13.410  58.700  1.00  0.00           C
ATOM   1107  OE1 GLN A 110      22.410  14.270  58.110  1.00  0.00           O
ATOM   1108  NE2 GLN A 110      23.520  13.570  59.940  1.00  0.00           N
ATOM   1109 1HE2 GLN A 110      23.960  12.830  60.450  1.00  0.00           H
ATOM   1110 2HE2 GLN A 110      23.240  14.400  60.430  1.00  0.00           H
ATOM   1111  C   GLN A 110      23.970  11.010  54.430  1.00  0.00           C
ATOM   1112  O   GLN A 110      24.990  11.490  53.920  1.00  0.00           O
ATOM   1113  N   THR A 111      22.930  10.690  53.620  1.00  0.00           N
ATOM   1114  H   THR A 111      22.110  10.350  54.080  1.00  0.00           H
ATOM   1115  CA  THR A 111      22.970  10.750  52.160  1.00  0.00           C
ATOM   1116  CB  THR A 111      21.980   9.830  51.480  1.00  0.00           C
ATOM   1117  OG1 THR A 111      20.840   9.610  52.260  1.00  0.00           O
ATOM   1118  HG1 THR A 111      20.060   9.200  51.800  1.00  0.00           H
ATOM   1119  CG2 THR A 111      22.580   8.460  51.030  1.00  0.00           C
ATOM   1120  C   THR A 111      22.630  12.130  51.690  1.00  0.00           C
ATOM   1121  O   THR A 111      21.730  12.830  52.140  1.00  0.00           O
ATOM   1122  N   PHE A 112      23.580  12.550  50.890  1.00  0.00           N
ATOM   1123  H   PHE A 112      24.490  12.130  50.800  1.00  0.00           H
ATOM   1124  CA  PHE A 112      23.570  13.800  50.130  1.00  0.00           C
ATOM   1125  CB  PHE A 112      24.440  14.840  50.820  1.00  0.00           C
ATOM   1126  CG  PHE A 112      25.940  14.480  50.890  1.00  0.00           C
ATOM   1127  CD1 PHE A 112      26.410  13.330  51.460  1.00  0.00           C
ATOM   1128  HD1 PHE A 112      25.780  12.590  51.960  1.00  0.00           H
ATOM   1129  CD2 PHE A 112      26.850  15.350  50.330  1.00  0.00           C
ATOM   1130  HD2 PHE A 112      26.500  16.250  49.820  1.00  0.00           H
ATOM   1131  CE1 PHE A 112      27.770  13.100  51.530  1.00  0.00           C
ATOM   1132  HE1 PHE A 112      28.160  12.250  52.100  1.00  0.00           H
ATOM   1133  CE2 PHE A 112      28.220  15.030  50.370  1.00  0.00           C
ATOM   1134  HE2 PHE A 112      28.900  15.720  49.870  1.00  0.00           H
ATOM   1135  CZ  PHE A 112      28.710  13.910  50.980  1.00  0.00           C
ATOM   1136  HZ  PHE A 112      29.740  13.800  51.320  1.00  0.00           H
ATOM   1137  C   PHE A 112      23.610  13.690  48.590  1.00  0.00           C
ATOM   1138  O   PHE A 112      24.240  12.850  47.930  1.00  0.00           O
ATOM   1139  N   SER A 113      23.010  14.700  48.030  1.00  0.00           N
ATOM   1140  H   SER A 113      22.670  15.480  48.560  1.00  0.00           H
ATOM   1141  CA  SER A 113      22.770  14.880  46.560  1.00  0.00           C
ATOM   1142  CB  SER A 113      21.460  15.650  46.240  1.00  0.00           C
ATOM   1143  OG  SER A 113      20.320  14.820  46.210  1.00  0.00           O
ATOM   1144  HG  SER A 113      20.150  14.440  47.120  1.00  0.00           H
ATOM   1145  C   SER A 113      23.890  15.640  45.870  1.00  0.00           C
ATOM   1146  O   SER A 113      23.930  16.880  45.880  1.00  0.00           O
ATOM   1147  N   VAL A 114      24.880  14.900  45.310  1.00  0.00           N
ATOM   1148  H   VAL A 114      24.870  13.900  45.210  1.00  0.00           H
ATOM   1149  CA  VAL A 114      26.080  15.520  44.710  1.00  0.00           C
ATOM   1150  CB  VAL A 114      27.400  14.820  45.130  1.00  0.00           C
ATOM   1151  CG1 VAL A 114      28.680  15.620  44.690  1.00  0.00           C
ATOM   1152  CG2 VAL A 114      27.440  14.600  46.620  1.00  0.00           C
ATOM   1153  C   VAL A 114      25.970  15.690  43.170  1.00  0.00           C
ATOM   1154  O   VAL A 114      26.130  14.710  42.350  1.00  0.00           O
ATOM   1155  N   LEU A 115      25.870  16.960  42.700  1.00  0.00           N
ATOM   1156  H   LEU A 115      25.950  17.750  43.310  1.00  0.00           H
ATOM   1157  CA  LEU A 115      25.740  17.420  41.310  1.00  0.00           C
ATOM   1158  CB  LEU A 115      25.190  18.880  41.190  1.00  0.00           C
ATOM   1159  CG  LEU A 115      24.910  19.330  39.770  1.00  0.00           C
ATOM   1160  CD1 LEU A 115      23.830  18.570  39.020  1.00  0.00           C
ATOM   1161  CD2 LEU A 115      24.610  20.780  39.760  1.00  0.00           C
ATOM   1162  C   LEU A 115      27.100  17.400  40.560  1.00  0.00           C
ATOM   1163  O   LEU A 115      27.980  18.290  40.740  1.00  0.00           O
ATOM   1164  N   ALA A 116      27.250  16.310  39.830  1.00  0.00           N
ATOM   1165  H   ALA A 116      26.520  15.680  39.560  1.00  0.00           H
ATOM   1166  CA  ALA A 116      28.490  15.950  39.110  1.00  0.00           C
ATOM   1167  CB  ALA A 116      28.320  14.530  38.620  1.00  0.00           C
ATOM   1168  C   ALA A 116      28.880  16.930  37.960  1.00  0.00           C
ATOM   1169  O   ALA A 116      28.260  16.840  36.890  1.00  0.00           O
ATOM   1170  N   CYS A 117      29.850  17.860  38.200  1.00  0.00           N
ATOM   1171  H   CYS A 117      30.450  17.700  38.980  1.00  0.00           H
ATOM   1172  CA  CYS A 117      30.230  18.810  37.190  1.00  0.00           C
ATOM   1173  CB  CYS A 117      30.100  20.200  37.850  1.00  0.00           C
ATOM   1174  SG  CYS A 117      28.520  20.540  38.580  1.00  0.00           S
ATOM   1175  HG  CYS A 117      28.690  19.760  39.640  1.00  0.00           H
ATOM   1176  C   CYS A 117      31.630  18.530  36.600  1.00  0.00           C
ATOM   1177  O   CYS A 117      32.590  18.280  37.360  1.00  0.00           O
ATOM   1178  N   TYR A 118      31.740  18.640  35.250  1.00  0.00           N
ATOM   1179  H   TYR A 118      30.930  18.940  34.750  1.00  0.00           H
ATOM   1180  CA  TYR A 118      32.980  18.360  34.520  1.00  0.00           C
ATOM   1181  CB  TYR A 118      32.750  17.110  33.740  1.00  0.00           C
ATOM   1182  CG  TYR A 118      32.220  15.990  34.600  1.00  0.00           C
ATOM   1183  CD1 TYR A 118      33.100  15.150  35.300  1.00  0.00           C
ATOM   1184  HD1 TYR A 118      34.180  15.320  35.310  1.00  0.00           H
ATOM   1185  CD2 TYR A 118      30.890  15.660  34.440  1.00  0.00           C
ATOM   1186  HD2 TYR A 118      30.280  16.430  33.980  1.00  0.00           H
ATOM   1187  CE1 TYR A 118      32.640  13.940  35.580  1.00  0.00           C
ATOM   1188  HE1 TYR A 118      33.160  13.270  36.260  1.00  0.00           H
ATOM   1189  CE2 TYR A 118      30.380  14.420  34.840  1.00  0.00           C
ATOM   1190  HE2 TYR A 118      29.310  14.230  34.840  1.00  0.00           H
ATOM   1191  CZ  TYR A 118      31.300  13.580  35.340  1.00  0.00           C
ATOM   1192  OH  TYR A 118      31.000  12.290  35.410  1.00  0.00           O
ATOM   1193  HH  TYR A 118      31.800  11.720  35.190  1.00  0.00           H
ATOM   1194  C   TYR A 118      33.450  19.540  33.660  1.00  0.00           C
ATOM   1195  O   TYR A 118      32.830  19.930  32.650  1.00  0.00           O
ATOM   1196  N   ASN A 119      34.420  20.220  34.240  1.00  0.00           N
ATOM   1197  H   ASN A 119      34.700  19.930  35.150  1.00  0.00           H
ATOM   1198  CA  ASN A 119      35.120  21.390  33.560  1.00  0.00           C
ATOM   1199  CB  ASN A 119      36.190  20.780  32.640  1.00  0.00           C
ATOM   1200  CG  ASN A 119      37.200  19.920  33.430  1.00  0.00           C
ATOM   1201  OD1 ASN A 119      37.260  18.680  33.350  1.00  0.00           O
ATOM   1202  ND2 ASN A 119      37.880  20.480  34.400  1.00  0.00           N
ATOM   1203 1HD2 ASN A 119      37.720  21.460  34.540  1.00  0.00           H
ATOM   1204 2HD2 ASN A 119      38.510  19.980  35.000  1.00  0.00           H
ATOM   1205  C   ASN A 119      34.160  22.440  33.030  1.00  0.00           C
ATOM   1206  O   ASN A 119      34.140  22.860  31.890  1.00  0.00           O
ATOM   1207  N   GLY A 120      33.200  22.680  33.950  1.00  0.00           N
ATOM   1208  H   GLY A 120      33.070  22.130  34.780  1.00  0.00           H
ATOM   1209  CA  GLY A 120      32.040  23.620  33.760  1.00  0.00           C
ATOM   1210  C   GLY A 120      30.690  22.930  33.580  1.00  0.00           C
ATOM   1211  O   GLY A 120      29.940  22.850  34.500  1.00  0.00           O
ATOM   1212  N   SER A 121      30.530  22.360  32.420  1.00  0.00           N
ATOM   1213  H   SER A 121      31.350  22.270  31.850  1.00  0.00           H
ATOM   1214  CA  SER A 121      29.330  21.640  32.050  1.00  0.00           C
ATOM   1215  CB  SER A 121      29.250  21.380  30.580  1.00  0.00           C
ATOM   1216  OG  SER A 121      27.920  21.000  30.190  1.00  0.00           O
ATOM   1217  HG  SER A 121      27.880  20.840  29.200  1.00  0.00           H
ATOM   1218  C   SER A 121      28.920  20.470  32.970  1.00  0.00           C
ATOM   1219  O   SER A 121      29.660  19.460  32.970  1.00  0.00           O
ATOM   1220  N   PRO A 122      27.740  20.680  33.610  1.00  0.00           N
ATOM   1221  CA  PRO A 122      27.150  19.720  34.570  1.00  0.00           C
ATOM   1222  CB  PRO A 122      25.840  20.310  35.000  1.00  0.00           C
ATOM   1223  CG  PRO A 122      26.200  21.840  34.910  1.00  0.00           C
ATOM   1224  CD  PRO A 122      26.930  21.920  33.550  1.00  0.00           C
ATOM   1225  C   PRO A 122      26.870  18.420  33.870  1.00  0.00           C
ATOM   1226  O   PRO A 122      26.450  18.460  32.720  1.00  0.00           O
ATOM   1227  N   SER A 123      27.060  17.280  34.520  1.00  0.00           N
ATOM   1228  H   SER A 123      27.530  17.300  35.410  1.00  0.00           H
ATOM   1229  CA  SER A 123      26.460  15.980  34.070  1.00  0.00           C
ATOM   1230  CB  SER A 123      27.150  15.210  32.940  1.00  0.00           C
ATOM   1231  OG  SER A 123      27.320  16.170  31.850  1.00  0.00           O
ATOM   1232  HG  SER A 123      26.790  16.960  32.180  1.00  0.00           H
ATOM   1233  C   SER A 123      26.040  15.020  35.250  1.00  0.00           C
ATOM   1234  O   SER A 123      26.840  14.230  35.750  1.00  0.00           O
ATOM   1235  N   GLY A 124      24.770  15.120  35.710  1.00  0.00           N
ATOM   1236  H   GLY A 124      24.180  15.880  35.440  1.00  0.00           H
ATOM   1237  CA  GLY A 124      24.260  14.100  36.660  1.00  0.00           C
ATOM   1238  C   GLY A 124      24.200  14.360  38.190  1.00  0.00           C
ATOM   1239  O   GLY A 124      24.940  15.210  38.660  1.00  0.00           O
ATOM   1240  N   VAL A 125      23.200  13.780  38.880  1.00  0.00           N
ATOM   1241  H   VAL A 125      22.460  13.280  38.430  1.00  0.00           H
ATOM   1242  CA  VAL A 125      23.150  13.950  40.380  1.00  0.00           C
ATOM   1243  CB  VAL A 125      21.900  14.680  40.870  1.00  0.00           C
ATOM   1244  CG1 VAL A 125      22.190  15.390  42.200  1.00  0.00           C
ATOM   1245  CG2 VAL A 125      21.320  15.720  39.870  1.00  0.00           C
ATOM   1246  C   VAL A 125      23.110  12.610  41.120  1.00  0.00           C
ATOM   1247  O   VAL A 125      22.360  11.660  40.850  1.00  0.00           O
ATOM   1248  N   TYR A 126      24.210  12.370  41.810  1.00  0.00           N
ATOM   1249  H   TYR A 126      25.010  12.960  41.700  1.00  0.00           H
ATOM   1250  CA  TYR A 126      24.560  11.150  42.530  1.00  0.00           C
ATOM   1251  CB  TYR A 126      26.070  11.060  42.580  1.00  0.00           C
ATOM   1252  CG  TYR A 126      26.680  10.640  41.200  1.00  0.00           C
ATOM   1253  CD1 TYR A 126      26.530   9.270  40.920  1.00  0.00           C
ATOM   1254  HD1 TYR A 126      26.540   8.650  41.810  1.00  0.00           H
ATOM   1255  CD2 TYR A 126      27.080  11.570  40.270  1.00  0.00           C
ATOM   1256  HD2 TYR A 126      27.220  12.640  40.420  1.00  0.00           H
ATOM   1257  CE1 TYR A 126      26.870   8.800  39.630  1.00  0.00           C
ATOM   1258  HE1 TYR A 126      27.000   7.720  39.500  1.00  0.00           H
ATOM   1259  CE2 TYR A 126      27.310  11.100  39.000  1.00  0.00           C
ATOM   1260  HE2 TYR A 126      27.640  11.870  38.300  1.00  0.00           H
ATOM   1261  CZ  TYR A 126      27.240   9.750  38.660  1.00  0.00           C
ATOM   1262  OH  TYR A 126      27.750   9.370  37.450  1.00  0.00           O
ATOM   1263  HH  TYR A 126      27.900   8.390  37.590  1.00  0.00           H
ATOM   1264  C   TYR A 126      24.040  11.330  43.980  1.00  0.00           C
ATOM   1265  O   TYR A 126      24.370  12.270  44.710  1.00  0.00           O
ATOM   1266  N   GLN A 127      23.490  10.200  44.490  1.00  0.00           N
ATOM   1267  H   GLN A 127      23.340   9.380  43.940  1.00  0.00           H
ATOM   1268  CA  GLN A 127      23.080  10.120  45.900  1.00  0.00           C
ATOM   1269  CB  GLN A 127      21.650   9.840  46.110  1.00  0.00           C
ATOM   1270  CG  GLN A 127      21.160  10.580  47.410  1.00  0.00           C
ATOM   1271  CD  GLN A 127      19.850  10.040  47.870  1.00  0.00           C
ATOM   1272  OE1 GLN A 127      19.580   8.840  47.900  1.00  0.00           O
ATOM   1273  NE2 GLN A 127      19.130  10.890  48.580  1.00  0.00           N
ATOM   1274 1HE2 GLN A 127      19.380  11.820  48.850  1.00  0.00           H
ATOM   1275 2HE2 GLN A 127      18.260  10.470  48.810  1.00  0.00           H
ATOM   1276  C   GLN A 127      24.020   9.320  46.700  1.00  0.00           C
ATOM   1277  O   GLN A 127      23.880   8.080  46.810  1.00  0.00           O
ATOM   1278  N   CYS A 128      25.030   9.990  47.260  1.00  0.00           N
ATOM   1279  H   CYS A 128      25.000  10.970  47.490  1.00  0.00           H
ATOM   1280  CA  CYS A 128      26.210   9.360  47.900  1.00  0.00           C
ATOM   1281  CB  CYS A 128      27.570   9.840  47.310  1.00  0.00           C
ATOM   1282  SG  CYS A 128      27.810   9.540  45.530  1.00  0.00           S
ATOM   1283  HG  CYS A 128      28.970   8.890  45.610  1.00  0.00           H
ATOM   1284  C   CYS A 128      26.240   9.580  49.400  1.00  0.00           C
ATOM   1285  O   CYS A 128      25.960  10.680  49.840  1.00  0.00           O
ATOM   1286  N   ALA A 129      26.970   8.660  50.050  1.00  0.00           N
ATOM   1287  H   ALA A 129      27.500   7.990  49.530  1.00  0.00           H
ATOM   1288  CA  ALA A 129      27.350   8.800  51.470  1.00  0.00           C
ATOM   1289  CB  ALA A 129      26.720   7.690  52.290  1.00  0.00           C
ATOM   1290  C   ALA A 129      28.880   8.870  51.620  1.00  0.00           C
ATOM   1291  O   ALA A 129      29.650   8.680  50.660  1.00  0.00           O
ATOM   1292  N   MET A 130      29.230   9.560  52.710  1.00  0.00           N
ATOM   1293  H   MET A 130      28.510  10.010  53.240  1.00  0.00           H
ATOM   1294  CA  MET A 130      30.560   9.670  53.370  1.00  0.00           C
ATOM   1295  CB  MET A 130      30.800  11.130  53.890  1.00  0.00           C
ATOM   1296  CG  MET A 130      30.970  12.270  52.970  1.00  0.00           C
ATOM   1297  SD  MET A 130      31.230  13.610  54.220  1.00  0.00           S
ATOM   1298  CE  MET A 130      32.230  14.590  53.090  1.00  0.00           C
ATOM   1299  C   MET A 130      30.800   8.620  54.480  1.00  0.00           C
ATOM   1300  O   MET A 130      30.110   8.730  55.540  1.00  0.00           O
ATOM   1301  N   ARG A 131      32.040   8.000  54.400  1.00  0.00           N
ATOM   1302  H   ARG A 131      32.550   8.110  53.550  1.00  0.00           H
ATOM   1303  CA  ARG A 131      32.550   7.080  55.490  1.00  0.00           C
ATOM   1304  CB  ARG A 131      33.550   6.110  54.800  1.00  0.00           C
ATOM   1305  CG  ARG A 131      32.880   5.380  53.590  1.00  0.00           C
ATOM   1306  CD  ARG A 131      33.980   4.480  53.000  1.00  0.00           C
ATOM   1307  NE  ARG A 131      33.330   3.370  52.240  1.00  0.00           N
ATOM   1308  HE  ARG A 131      32.660   3.620  51.550  1.00  0.00           H
ATOM   1309  CZ  ARG A 131      33.370   2.030  52.450  1.00  0.00           C
ATOM   1310  NH1 ARG A 131      34.160   1.460  53.370  1.00  0.00           N
ATOM   1311 1HH1 ARG A 131      34.840   1.930  53.930  1.00  0.00           H
ATOM   1312 2HH1 ARG A 131      33.860   0.560  53.680  1.00  0.00           H
ATOM   1313  NH2 ARG A 131      32.500   1.270  51.810  1.00  0.00           N
ATOM   1314 1HH2 ARG A 131      31.760   1.690  51.290  1.00  0.00           H
ATOM   1315 2HH2 ARG A 131      32.810   0.330  51.660  1.00  0.00           H
ATOM   1316  C   ARG A 131      33.240   7.820  56.640  1.00  0.00           C
ATOM   1317  O   ARG A 131      33.960   8.780  56.390  1.00  0.00           O
ATOM   1318  N   PRO A 132      33.080   7.360  57.890  1.00  0.00           N
ATOM   1319  CA  PRO A 132      33.570   7.960  59.120  1.00  0.00           C
ATOM   1320  CB  PRO A 132      34.030   6.810  60.070  1.00  0.00           C
ATOM   1321  CG  PRO A 132      32.930   5.810  59.640  1.00  0.00           C
ATOM   1322  CD  PRO A 132      32.580   6.050  58.200  1.00  0.00           C
ATOM   1323  C   PRO A 132      34.450   9.220  59.120  1.00  0.00           C
ATOM   1324  O   PRO A 132      34.020  10.380  59.310  1.00  0.00           O
ATOM   1325  N   ASN A 133      35.690   9.040  58.670  1.00  0.00           N
ATOM   1326  H   ASN A 133      36.000   8.240  58.160  1.00  0.00           H
ATOM   1327  CA  ASN A 133      36.640  10.180  58.640  1.00  0.00           C
ATOM   1328  CB  ASN A 133      38.140   9.720  58.880  1.00  0.00           C
ATOM   1329  CG  ASN A 133      38.370   9.360  60.350  1.00  0.00           C
ATOM   1330  OD1 ASN A 133      38.830  10.150  61.140  1.00  0.00           O
ATOM   1331  ND2 ASN A 133      38.190   8.060  60.700  1.00  0.00           N
ATOM   1332 1HD2 ASN A 133      38.020   7.370  60.000  1.00  0.00           H
ATOM   1333 2HD2 ASN A 133      38.010   7.800  61.650  1.00  0.00           H
ATOM   1334  C   ASN A 133      36.490  11.160  57.420  1.00  0.00           C
ATOM   1335  O   ASN A 133      37.510  11.670  56.950  1.00  0.00           O
ATOM   1336  N   PHE A 134      35.220  11.520  57.130  1.00  0.00           N
ATOM   1337  H   PHE A 134      34.520  11.340  57.820  1.00  0.00           H
ATOM   1338  CA  PHE A 134      34.660  12.200  55.960  1.00  0.00           C
ATOM   1339  CB  PHE A 134      34.980  13.710  56.150  1.00  0.00           C
ATOM   1340  CG  PHE A 134      34.330  14.370  57.360  1.00  0.00           C
ATOM   1341  CD1 PHE A 134      35.070  14.310  58.540  1.00  0.00           C
ATOM   1342  HD1 PHE A 134      36.160  14.360  58.440  1.00  0.00           H
ATOM   1343  CD2 PHE A 134      32.910  14.660  57.320  1.00  0.00           C
ATOM   1344  HD2 PHE A 134      32.310  14.770  56.420  1.00  0.00           H
ATOM   1345  CE1 PHE A 134      34.420  14.420  59.770  1.00  0.00           C
ATOM   1346  HE1 PHE A 134      35.060  14.830  60.560  1.00  0.00           H
ATOM   1347  CE2 PHE A 134      32.300  14.680  58.560  1.00  0.00           C
ATOM   1348  HE2 PHE A 134      31.280  15.050  58.620  1.00  0.00           H
ATOM   1349  CZ  PHE A 134      33.030  14.640  59.800  1.00  0.00           C
ATOM   1350  HZ  PHE A 134      32.500  14.500  60.750  1.00  0.00           H
ATOM   1351  C   PHE A 134      35.290  11.740  54.700  1.00  0.00           C
ATOM   1352  O   PHE A 134      35.520  12.520  53.790  1.00  0.00           O
ATOM   1353  N   THR A 135      35.350  10.430  54.500  1.00  0.00           N
ATOM   1354  H   THR A 135      35.100   9.720  55.160  1.00  0.00           H
ATOM   1355  CA  THR A 135      35.990   9.920  53.240  1.00  0.00           C
ATOM   1356  CB  THR A 135      37.050   8.800  53.500  1.00  0.00           C
ATOM   1357  OG1 THR A 135      36.440   7.730  54.160  1.00  0.00           O
ATOM   1358  HG1 THR A 135      36.800   7.680  55.100  1.00  0.00           H
ATOM   1359  CG2 THR A 135      38.300   9.340  54.200  1.00  0.00           C
ATOM   1360  C   THR A 135      34.870   9.480  52.250  1.00  0.00           C
ATOM   1361  O   THR A 135      33.950   8.800  52.700  1.00  0.00           O
ATOM   1362  N   ILE A 136      34.820  10.140  51.130  1.00  0.00           N
ATOM   1363  H   ILE A 136      35.310  11.010  51.100  1.00  0.00           H
ATOM   1364  CA  ILE A 136      33.880   9.740  50.050  1.00  0.00           C
ATOM   1365  CB  ILE A 136      32.920  10.880  49.670  1.00  0.00           C
ATOM   1366  CG1 ILE A 136      31.900  10.490  48.550  1.00  0.00           C
ATOM   1367  CG2 ILE A 136      33.660  12.150  49.280  1.00  0.00           C
ATOM   1368  CD  ILE A 136      30.800  11.510  48.200  1.00  0.00           C
ATOM   1369  C   ILE A 136      34.670   9.300  48.790  1.00  0.00           C
ATOM   1370  O   ILE A 136      35.660   9.830  48.350  1.00  0.00           O
ATOM   1371  N   LYS A 137      34.140   8.230  48.150  1.00  0.00           N
ATOM   1372  H   LYS A 137      33.330   7.740  48.460  1.00  0.00           H
ATOM   1373  CA  LYS A 137      34.920   7.540  47.050  1.00  0.00           C
ATOM   1374  CB  LYS A 137      35.390   6.170  47.530  1.00  0.00           C
ATOM   1375  CG  LYS A 137      36.610   5.620  46.840  1.00  0.00           C
ATOM   1376  CD  LYS A 137      36.670   4.120  47.170  1.00  0.00           C
ATOM   1377  CE  LYS A 137      37.920   3.480  46.500  1.00  0.00           C
ATOM   1378  NZ  LYS A 137      37.800   2.040  46.680  1.00  0.00           N
ATOM   1379  HZ1 LYS A 137      38.240   1.690  47.510  1.00  0.00           H
ATOM   1380  HZ2 LYS A 137      36.830   1.810  46.680  1.00  0.00           H
ATOM   1381  HZ3 LYS A 137      38.300   1.670  45.890  1.00  0.00           H
ATOM   1382  C   LYS A 137      34.080   7.320  45.790  1.00  0.00           C
ATOM   1383  O   LYS A 137      32.910   6.860  45.750  1.00  0.00           O
ATOM   1384  N   GLY A 138      34.600   7.960  44.740  1.00  0.00           N
ATOM   1385  H   GLY A 138      35.270   8.670  44.930  1.00  0.00           H
ATOM   1386  CA  GLY A 138      34.460   7.670  43.350  1.00  0.00           C
ATOM   1387  C   GLY A 138      33.160   8.140  42.690  1.00  0.00           C
ATOM   1388  O   GLY A 138      32.920   9.320  42.760  1.00  0.00           O
ATOM   1389  N   SER A 139      32.560   7.230  41.900  1.00  0.00           N
ATOM   1390  H   SER A 139      32.820   6.270  41.950  1.00  0.00           H
ATOM   1391  CA  SER A 139      31.280   7.480  41.190  1.00  0.00           C
ATOM   1392  CB  SER A 139      30.130   8.020  42.050  1.00  0.00           C
ATOM   1393  OG  SER A 139      29.590   6.970  42.910  1.00  0.00           O
ATOM   1394  HG  SER A 139      29.830   7.100  43.870  1.00  0.00           H
ATOM   1395  C   SER A 139      31.420   8.380  39.980  1.00  0.00           C
ATOM   1396  O   SER A 139      31.390   7.990  38.780  1.00  0.00           O
ATOM   1397  N   PHE A 140      31.740   9.610  40.330  1.00  0.00           N
ATOM   1398  H   PHE A 140      31.800   9.910  41.280  1.00  0.00           H
ATOM   1399  CA  PHE A 140      31.970  10.750  39.420  1.00  0.00           C
ATOM   1400  CB  PHE A 140      31.250  12.040  39.950  1.00  0.00           C
ATOM   1401  CG  PHE A 140      31.340  12.220  41.520  1.00  0.00           C
ATOM   1402  CD1 PHE A 140      30.350  11.650  42.280  1.00  0.00           C
ATOM   1403  HD1 PHE A 140      29.430  11.260  41.850  1.00  0.00           H
ATOM   1404  CD2 PHE A 140      32.330  12.940  42.120  1.00  0.00           C
ATOM   1405  HD2 PHE A 140      33.150  13.380  41.560  1.00  0.00           H
ATOM   1406  CE1 PHE A 140      30.300  11.860  43.640  1.00  0.00           C
ATOM   1407  HE1 PHE A 140      29.420  11.620  44.240  1.00  0.00           H
ATOM   1408  CE2 PHE A 140      32.320  13.230  43.500  1.00  0.00           C
ATOM   1409  HE2 PHE A 140      33.090  13.730  44.080  1.00  0.00           H
ATOM   1410  CZ  PHE A 140      31.280  12.650  44.240  1.00  0.00           C
ATOM   1411  HZ  PHE A 140      31.340  12.870  45.300  1.00  0.00           H
ATOM   1412  C   PHE A 140      33.450  11.020  39.280  1.00  0.00           C
ATOM   1413  O   PHE A 140      33.950  11.660  40.120  1.00  0.00           O
ATOM   1414  N   LEU A 141      34.090  10.350  38.360  1.00  0.00           N
ATOM   1415  H   LEU A 141      33.670   9.700  37.730  1.00  0.00           H
ATOM   1416  CA  LEU A 141      35.540  10.320  38.170  1.00  0.00           C
ATOM   1417  CB  LEU A 141      36.140   8.970  37.890  1.00  0.00           C
ATOM   1418  CG  LEU A 141      35.760   7.990  38.990  1.00  0.00           C
ATOM   1419  CD1 LEU A 141      35.630   6.510  38.430  1.00  0.00           C
ATOM   1420  CD2 LEU A 141      36.650   8.160  40.160  1.00  0.00           C
ATOM   1421  C   LEU A 141      36.080  11.240  37.070  1.00  0.00           C
ATOM   1422  O   LEU A 141      35.430  11.470  36.050  1.00  0.00           O
ATOM   1423  N   ASN A 142      37.180  11.930  37.400  1.00  0.00           N
ATOM   1424  H   ASN A 142      37.730  11.860  38.240  1.00  0.00           H
ATOM   1425  CA  ASN A 142      37.880  12.830  36.460  1.00  0.00           C
ATOM   1426  CB  ASN A 142      38.200  12.270  35.040  1.00  0.00           C
ATOM   1427  CG  ASN A 142      39.260  11.150  35.110  1.00  0.00           C
ATOM   1428  OD1 ASN A 142      38.910   9.970  35.070  1.00  0.00           O
ATOM   1429  ND2 ASN A 142      40.570  11.390  35.120  1.00  0.00           N
ATOM   1430 1HD2 ASN A 142      40.980  12.290  34.950  1.00  0.00           H
ATOM   1431 2HD2 ASN A 142      41.020  10.680  35.670  1.00  0.00           H
ATOM   1432  C   ASN A 142      37.240  14.200  36.190  1.00  0.00           C
ATOM   1433  O   ASN A 142      36.330  14.310  35.410  1.00  0.00           O
ATOM   1434  N   GLY A 143      37.900  15.240  36.730  1.00  0.00           N
ATOM   1435  H   GLY A 143      38.780  15.090  37.180  1.00  0.00           H
ATOM   1436  CA  GLY A 143      37.550  16.650  36.420  1.00  0.00           C
ATOM   1437  C   GLY A 143      36.260  17.170  37.170  1.00  0.00           C
ATOM   1438  O   GLY A 143      35.600  18.090  36.730  1.00  0.00           O
ATOM   1439  N   SER A 144      35.930  16.490  38.270  1.00  0.00           N
ATOM   1440  H   SER A 144      36.570  15.790  38.610  1.00  0.00           H
ATOM   1441  CA  SER A 144      34.800  16.760  39.210  1.00  0.00           C
ATOM   1442  CB  SER A 144      34.530  15.470  40.000  1.00  0.00           C
ATOM   1443  OG  SER A 144      35.450  15.120  41.090  1.00  0.00           O
ATOM   1444  HG  SER A 144      36.100  14.480  40.680  1.00  0.00           H
ATOM   1445  C   SER A 144      34.930  17.980  40.190  1.00  0.00           C
ATOM   1446  O   SER A 144      34.050  18.280  40.880  1.00  0.00           O
ATOM   1447  N   CYS A 145      36.230  18.480  40.330  1.00  0.00           N
ATOM   1448  H   CYS A 145      36.960  17.900  39.980  1.00  0.00           H
ATOM   1449  CA  CYS A 145      36.590  19.670  41.130  1.00  0.00           C
ATOM   1450  CB  CYS A 145      38.080  20.100  41.040  1.00  0.00           C
ATOM   1451  SG  CYS A 145      39.440  18.900  41.440  1.00  0.00           S
ATOM   1452  HG  CYS A 145      38.730  17.890  40.950  1.00  0.00           H
ATOM   1453  C   CYS A 145      35.700  20.910  40.880  1.00  0.00           C
ATOM   1454  O   CYS A 145      35.700  21.460  39.800  1.00  0.00           O
ATOM   1455  N   GLY A 146      34.920  21.240  41.900  1.00  0.00           N
ATOM   1456  H   GLY A 146      35.260  21.180  42.840  1.00  0.00           H
ATOM   1457  CA  GLY A 146      33.780  22.120  41.870  1.00  0.00           C
ATOM   1458  C   GLY A 146      32.380  21.620  42.230  1.00  0.00           C
ATOM   1459  O   GLY A 146      31.610  22.320  42.900  1.00  0.00           O
ATOM   1460  N   SER A 147      32.200  20.340  41.940  1.00  0.00           N
ATOM   1461  H   SER A 147      32.860  19.640  41.660  1.00  0.00           H
ATOM   1462  CA  SER A 147      30.890  19.680  42.050  1.00  0.00           C
ATOM   1463  CB  SER A 147      31.110  18.210  41.800  1.00  0.00           C
ATOM   1464  OG  SER A 147      31.620  17.930  40.500  1.00  0.00           O
ATOM   1465  HG  SER A 147      32.570  18.190  40.380  1.00  0.00           H
ATOM   1466  C   SER A 147      30.300  19.920  43.410  1.00  0.00           C
ATOM   1467  O   SER A 147      30.790  19.480  44.410  1.00  0.00           O
ATOM   1468  N   VAL A 148      28.970  20.350  43.300  1.00  0.00           N
ATOM   1469  H   VAL A 148      28.600  20.450  42.380  1.00  0.00           H
ATOM   1470  CA  VAL A 148      28.220  20.690  44.560  1.00  0.00           C
ATOM   1471  CB  VAL A 148      27.670  22.140  44.540  1.00  0.00           C
ATOM   1472  CG1 VAL A 148      28.720  23.160  44.810  1.00  0.00           C
ATOM   1473  CG2 VAL A 148      26.830  22.380  43.310  1.00  0.00           C
ATOM   1474  C   VAL A 148      27.240  19.690  45.180  1.00  0.00           C
ATOM   1475  O   VAL A 148      26.410  19.140  44.460  1.00  0.00           O
ATOM   1476  N   GLY A 149      27.330  19.540  46.500  1.00  0.00           N
ATOM   1477  H   GLY A 149      28.080  19.980  46.990  1.00  0.00           H
ATOM   1478  CA  GLY A 149      26.550  18.620  47.300  1.00  0.00           C
ATOM   1479  C   GLY A 149      25.430  19.460  47.980  1.00  0.00           C
ATOM   1480  O   GLY A 149      25.650  20.220  48.970  1.00  0.00           O
ATOM   1481  N   PHE A 150      24.170  19.170  47.730  1.00  0.00           N
ATOM   1482  H   PHE A 150      23.840  18.330  47.310  1.00  0.00           H
ATOM   1483  CA  PHE A 150      23.000  19.990  48.110  1.00  0.00           C
ATOM   1484  CB  PHE A 150      22.400  20.870  46.990  1.00  0.00           C
ATOM   1485  CG  PHE A 150      21.620  20.140  45.850  1.00  0.00           C
ATOM   1486  CD1 PHE A 150      20.210  20.250  45.920  1.00  0.00           C
ATOM   1487  HD1 PHE A 150      19.670  20.620  46.790  1.00  0.00           H
ATOM   1488  CD2 PHE A 150      22.270  19.440  44.840  1.00  0.00           C
ATOM   1489  HD2 PHE A 150      23.300  19.710  44.600  1.00  0.00           H
ATOM   1490  CE1 PHE A 150      19.460  19.590  44.920  1.00  0.00           C
ATOM   1491  HE1 PHE A 150      18.380  19.490  44.980  1.00  0.00           H
ATOM   1492  CE2 PHE A 150      21.460  18.750  43.930  1.00  0.00           C
ATOM   1493  HE2 PHE A 150      21.970  18.140  43.180  1.00  0.00           H
ATOM   1494  CZ  PHE A 150      20.100  18.840  43.950  1.00  0.00           C
ATOM   1495  HZ  PHE A 150      19.500  18.370  43.170  1.00  0.00           H
ATOM   1496  C   PHE A 150      21.840  19.180  48.710  1.00  0.00           C
ATOM   1497  O   PHE A 150      21.970  17.960  48.770  1.00  0.00           O
ATOM   1498  N   ASN A 151      21.000  19.930  49.390  1.00  0.00           N
ATOM   1499  H   ASN A 151      21.190  20.900  49.470  1.00  0.00           H
ATOM   1500  CA  ASN A 151      19.820  19.460  50.090  1.00  0.00           C
ATOM   1501  CB  ASN A 151      20.160  19.030  51.560  1.00  0.00           C
ATOM   1502  CG  ASN A 151      19.090  18.150  52.120  1.00  0.00           C
ATOM   1503  OD1 ASN A 151      18.170  17.640  51.510  1.00  0.00           O
ATOM   1504  ND2 ASN A 151      19.250  17.800  53.360  1.00  0.00           N
ATOM   1505 1HD2 ASN A 151      19.870  18.210  54.030  1.00  0.00           H
ATOM   1506 2HD2 ASN A 151      18.860  16.920  53.620  1.00  0.00           H
ATOM   1507  C   ASN A 151      18.720  20.590  50.060  1.00  0.00           C
ATOM   1508  O   ASN A 151      19.070  21.760  49.960  1.00  0.00           O
ATOM   1509  N   ILE A 152      17.480  20.260  49.810  1.00  0.00           N
ATOM   1510  H   ILE A 152      17.080  19.350  49.910  1.00  0.00           H
ATOM   1511  CA  ILE A 152      16.440  21.290  49.750  1.00  0.00           C
ATOM   1512  CB  ILE A 152      15.700  21.410  48.430  1.00  0.00           C
ATOM   1513  CG1 ILE A 152      16.640  21.480  47.210  1.00  0.00           C
ATOM   1514  CG2 ILE A 152      14.680  22.570  48.520  1.00  0.00           C
ATOM   1515  CD  ILE A 152      16.010  20.690  46.060  1.00  0.00           C
ATOM   1516  C   ILE A 152      15.490  20.990  50.910  1.00  0.00           C
ATOM   1517  O   ILE A 152      14.940  19.910  50.990  1.00  0.00           O
ATOM   1518  N   ASP A 153      15.540  21.880  51.910  1.00  0.00           N
ATOM   1519  H   ASP A 153      15.910  22.800  51.770  1.00  0.00           H
ATOM   1520  CA  ASP A 153      14.730  21.880  53.080  1.00  0.00           C
ATOM   1521  CB  ASP A 153      15.500  22.430  54.310  1.00  0.00           C
ATOM   1522  CG  ASP A 153      14.870  21.880  55.570  1.00  0.00           C
ATOM   1523  OD1 ASP A 153      14.680  20.640  55.650  1.00  0.00           O
ATOM   1524  OD2 ASP A 153      14.740  22.630  56.520  1.00  0.00           O
ATOM   1525  C   ASP A 153      13.490  22.760  52.930  1.00  0.00           C
ATOM   1526  O   ASP A 153      13.500  23.930  53.290  1.00  0.00           O
ATOM   1527  N   TYR A 154      12.670  22.210  52.010  1.00  0.00           N
ATOM   1528  H   TYR A 154      12.810  21.230  51.820  1.00  0.00           H
ATOM   1529  CA  TYR A 154      11.450  22.920  51.540  1.00  0.00           C
ATOM   1530  CB  TYR A 154      10.290  22.800  52.490  1.00  0.00           C
ATOM   1531  CG  TYR A 154       9.760  21.340  52.660  1.00  0.00           C
ATOM   1532  CD1 TYR A 154       8.670  20.860  51.980  1.00  0.00           C
ATOM   1533  HD1 TYR A 154       7.940  21.450  51.420  1.00  0.00           H
ATOM   1534  CD2 TYR A 154      10.430  20.580  53.640  1.00  0.00           C
ATOM   1535  HD2 TYR A 154      11.240  20.980  54.250  1.00  0.00           H
ATOM   1536  CE1 TYR A 154       8.280  19.570  52.250  1.00  0.00           C
ATOM   1537  HE1 TYR A 154       7.440  19.110  51.720  1.00  0.00           H
ATOM   1538  CE2 TYR A 154       9.990  19.290  53.890  1.00  0.00           C
ATOM   1539  HE2 TYR A 154      10.660  18.630  54.440  1.00  0.00           H
ATOM   1540  CZ  TYR A 154       8.950  18.740  53.150  1.00  0.00           C
ATOM   1541  OH  TYR A 154       8.550  17.480  53.350  1.00  0.00           O
ATOM   1542  HH  TYR A 154       9.200  16.910  53.850  1.00  0.00           H
ATOM   1543  C   TYR A 154      11.630  24.420  50.990  1.00  0.00           C
ATOM   1544  O   TYR A 154      12.220  24.570  49.900  1.00  0.00           O
ATOM   1545  N   ASP A 155      11.370  25.330  51.920  1.00  0.00           N
ATOM   1546  H   ASP A 155      11.380  24.950  52.840  1.00  0.00           H
ATOM   1547  CA  ASP A 155      11.500  26.790  52.000  1.00  0.00           C
ATOM   1548  CB  ASP A 155      11.080  27.320  53.370  1.00  0.00           C
ATOM   1549  CG  ASP A 155      11.910  26.640  54.510  1.00  0.00           C
ATOM   1550  OD1 ASP A 155      11.570  25.550  54.910  1.00  0.00           O
ATOM   1551  OD2 ASP A 155      12.920  27.250  54.930  1.00  0.00           O
ATOM   1552  C   ASP A 155      12.900  27.310  51.630  1.00  0.00           C
ATOM   1553  O   ASP A 155      13.100  28.220  50.820  1.00  0.00           O
ATOM   1554  N   CYS A 156      13.920  26.580  52.080  1.00  0.00           N
ATOM   1555  H   CYS A 156      13.790  25.750  52.620  1.00  0.00           H
ATOM   1556  CA  CYS A 156      15.330  26.980  52.000  1.00  0.00           C
ATOM   1557  CB  CYS A 156      15.880  27.260  53.370  1.00  0.00           C
ATOM   1558  SG  CYS A 156      15.210  28.630  54.430  1.00  0.00           S
ATOM   1559  HG  CYS A 156      14.040  28.020  54.630  1.00  0.00           H
ATOM   1560  C   CYS A 156      16.200  25.900  51.400  1.00  0.00           C
ATOM   1561  O   CYS A 156      15.970  24.750  51.710  1.00  0.00           O
ATOM   1562  N   VAL A 157      17.140  26.290  50.530  1.00  0.00           N
ATOM   1563  H   VAL A 157      17.180  27.280  50.350  1.00  0.00           H
ATOM   1564  CA  VAL A 157      18.100  25.460  49.850  1.00  0.00           C
ATOM   1565  CB  VAL A 157      18.180  25.850  48.380  1.00  0.00           C
ATOM   1566  CG1 VAL A 157      19.210  24.980  47.600  1.00  0.00           C
ATOM   1567  CG2 VAL A 157      16.790  25.610  47.750  1.00  0.00           C
ATOM   1568  C   VAL A 157      19.510  25.460  50.510  1.00  0.00           C
ATOM   1569  O   VAL A 157      20.330  26.390  50.540  1.00  0.00           O
ATOM   1570  N   SER A 158      19.780  24.250  51.000  1.00  0.00           N
ATOM   1571  H   SER A 158      19.240  23.540  50.540  1.00  0.00           H
ATOM   1572  CA  SER A 158      20.880  23.860  51.940  1.00  0.00           C
ATOM   1573  CB  SER A 158      20.300  22.940  53.040  1.00  0.00           C
ATOM   1574  OG  SER A 158      21.180  22.550  54.070  1.00  0.00           O
ATOM   1575  HG  SER A 158      20.620  22.380  54.880  1.00  0.00           H
ATOM   1576  C   SER A 158      22.160  23.220  51.350  1.00  0.00           C
ATOM   1577  O   SER A 158      21.960  22.410  50.410  1.00  0.00           O
ATOM   1578  N   PHE A 159      23.170  24.070  51.290  1.00  0.00           N
ATOM   1579  H   PHE A 159      23.000  25.020  51.580  1.00  0.00           H
ATOM   1580  CA  PHE A 159      24.500  23.690  50.890  1.00  0.00           C
ATOM   1581  CB  PHE A 159      25.330  24.750  50.240  1.00  0.00           C
ATOM   1582  CG  PHE A 159      24.990  25.070  48.790  1.00  0.00           C
ATOM   1583  CD1 PHE A 159      24.090  26.070  48.510  1.00  0.00           C
ATOM   1584  HD1 PHE A 159      23.410  26.410  49.300  1.00  0.00           H
ATOM   1585  CD2 PHE A 159      25.530  24.330  47.760  1.00  0.00           C
ATOM   1586  HD2 PHE A 159      26.320  23.610  48.000  1.00  0.00           H
ATOM   1587  CE1 PHE A 159      23.750  26.410  47.220  1.00  0.00           C
ATOM   1588  HE1 PHE A 159      23.100  27.250  46.970  1.00  0.00           H
ATOM   1589  CE2 PHE A 159      25.240  24.640  46.460  1.00  0.00           C
ATOM   1590  HE2 PHE A 159      25.800  24.360  45.570  1.00  0.00           H
ATOM   1591  CZ  PHE A 159      24.320  25.660  46.170  1.00  0.00           C
ATOM   1592  HZ  PHE A 159      24.000  25.850  45.150  1.00  0.00           H
ATOM   1593  C   PHE A 159      25.420  23.010  51.940  1.00  0.00           C
ATOM   1594  O   PHE A 159      25.540  23.520  53.030  1.00  0.00           O
ATOM   1595  N   CYS A 160      25.880  21.810  51.590  1.00  0.00           N
ATOM   1596  H   CYS A 160      25.460  21.350  50.800  1.00  0.00           H
ATOM   1597  CA  CYS A 160      26.710  21.010  52.480  1.00  0.00           C
ATOM   1598  CB  CYS A 160      26.030  19.740  52.890  1.00  0.00           C
ATOM   1599  SG  CYS A 160      26.010  18.350  51.720  1.00  0.00           S
ATOM   1600  HG  CYS A 160      25.910  17.360  52.590  1.00  0.00           H
ATOM   1601  C   CYS A 160      28.150  20.650  52.000  1.00  0.00           C
ATOM   1602  O   CYS A 160      29.070  20.400  52.750  1.00  0.00           O
ATOM   1603  N   TYR A 161      28.300  20.420  50.670  1.00  0.00           N
ATOM   1604  H   TYR A 161      27.580  20.460  49.980  1.00  0.00           H
ATOM   1605  CA  TYR A 161      29.620  20.090  50.100  1.00  0.00           C
ATOM   1606  CB  TYR A 161      29.730  18.620  49.750  1.00  0.00           C
ATOM   1607  CG  TYR A 161      31.110  18.020  49.620  1.00  0.00           C
ATOM   1608  CD1 TYR A 161      31.900  17.660  50.720  1.00  0.00           C
ATOM   1609  HD1 TYR A 161      31.660  18.020  51.720  1.00  0.00           H
ATOM   1610  CD2 TYR A 161      31.370  17.590  48.360  1.00  0.00           C
ATOM   1611  HD2 TYR A 161      30.550  17.640  47.640  1.00  0.00           H
ATOM   1612  CE1 TYR A 161      33.050  16.900  50.570  1.00  0.00           C
ATOM   1613  HE1 TYR A 161      33.750  16.650  51.370  1.00  0.00           H
ATOM   1614  CE2 TYR A 161      32.500  16.810  48.210  1.00  0.00           C
ATOM   1615  HE2 TYR A 161      32.880  16.700  47.200  1.00  0.00           H
ATOM   1616  CZ  TYR A 161      33.320  16.420  49.310  1.00  0.00           C
ATOM   1617  OH  TYR A 161      34.210  15.470  49.290  1.00  0.00           O
ATOM   1618  HH  TYR A 161      34.370  15.050  50.180  1.00  0.00           H
ATOM   1619  C   TYR A 161      29.890  20.840  48.790  1.00  0.00           C
ATOM   1620  O   TYR A 161      28.960  21.070  48.060  1.00  0.00           O
ATOM   1621  N   MET A 162      31.160  21.250  48.570  1.00  0.00           N
ATOM   1622  H   MET A 162      31.830  21.230  49.310  1.00  0.00           H
ATOM   1623  CA  MET A 162      31.740  21.620  47.250  1.00  0.00           C
ATOM   1624  CB  MET A 162      31.820  23.180  47.220  1.00  0.00           C
ATOM   1625  CG  MET A 162      32.480  23.550  45.890  1.00  0.00           C
ATOM   1626  SD  MET A 162      32.810  25.360  45.980  1.00  0.00           S
ATOM   1627  CE  MET A 162      32.820  25.590  44.150  1.00  0.00           C
ATOM   1628  C   MET A 162      33.080  20.950  47.040  1.00  0.00           C
ATOM   1629  O   MET A 162      33.800  20.660  48.050  1.00  0.00           O
ATOM   1630  N   HIS A 163      33.270  20.320  45.930  1.00  0.00           N
ATOM   1631  H   HIS A 163      32.540  20.290  45.240  1.00  0.00           H
ATOM   1632  CA  HIS A 163      34.470  19.610  45.500  1.00  0.00           C
ATOM   1633  CB  HIS A 163      34.280  18.600  44.410  1.00  0.00           C
ATOM   1634  CG  HIS A 163      34.880  17.170  44.620  1.00  0.00           C
ATOM   1635  ND1 HIS A 163      36.000  16.960  45.280  1.00  0.00           N
ATOM   1636  CD2 HIS A 163      34.660  16.190  43.790  1.00  0.00           C
ATOM   1637  HD2 HIS A 163      33.960  16.340  42.970  1.00  0.00           H
ATOM   1638  CE1 HIS A 163      36.580  15.920  44.660  1.00  0.00           C
ATOM   1639  HE1 HIS A 163      37.630  15.680  44.770  1.00  0.00           H
ATOM   1640  NE2 HIS A 163      35.700  15.400  43.830  1.00  0.00           N
ATOM   1641  HE2 HIS A 163      35.860  14.470  43.500  1.00  0.00           H
ATOM   1642  C   HIS A 163      35.750  20.340  45.280  1.00  0.00           C
ATOM   1643  O   HIS A 163      35.830  21.330  44.520  1.00  0.00           O
ATOM   1644  N   HIS A 164      36.760  19.910  46.040  1.00  0.00           N
ATOM   1645  H   HIS A 164      36.760  18.940  46.280  1.00  0.00           H
ATOM   1646  CA  HIS A 164      38.050  20.680  46.160  1.00  0.00           C
ATOM   1647  CB  HIS A 164      38.160  21.050  47.640  1.00  0.00           C
ATOM   1648  CG  HIS A 164      39.310  22.060  48.050  1.00  0.00           C
ATOM   1649  ND1 HIS A 164      40.300  22.520  47.330  1.00  0.00           N
ATOM   1650  CD2 HIS A 164      39.370  22.530  49.300  1.00  0.00           C
ATOM   1651  HD2 HIS A 164      38.870  22.150  50.190  1.00  0.00           H
ATOM   1652  CE1 HIS A 164      41.040  23.290  48.130  1.00  0.00           C
ATOM   1653  HE1 HIS A 164      41.960  23.820  47.880  1.00  0.00           H
ATOM   1654  NE2 HIS A 164      40.470  23.260  49.320  1.00  0.00           N
ATOM   1655  HE2 HIS A 164      40.910  23.750  50.080  1.00  0.00           H
ATOM   1656  C   HIS A 164      39.300  20.000  45.500  1.00  0.00           C
ATOM   1657  O   HIS A 164      39.850  20.390  44.470  1.00  0.00           O
ATOM   1658  N   MET A 165      39.590  18.780  46.000  1.00  0.00           N
ATOM   1659  H   MET A 165      38.870  18.380  46.580  1.00  0.00           H
ATOM   1660  CA  MET A 165      40.780  17.980  45.760  1.00  0.00           C
ATOM   1661  CB  MET A 165      41.740  17.980  46.950  1.00  0.00           C
ATOM   1662  CG  MET A 165      42.180  19.370  47.270  1.00  0.00           C
ATOM   1663  SD  MET A 165      43.580  19.460  48.470  1.00  0.00           S
ATOM   1664  CE  MET A 165      43.600  21.190  48.820  1.00  0.00           C
ATOM   1665  C   MET A 165      40.330  16.540  45.390  1.00  0.00           C
ATOM   1666  O   MET A 165      39.730  15.770  46.140  1.00  0.00           O
ATOM   1667  N   GLU A 166      40.860  16.230  44.190  1.00  0.00           N
ATOM   1668  H   GLU A 166      41.700  16.720  43.940  1.00  0.00           H
ATOM   1669  CA  GLU A 166      40.710  14.910  43.520  1.00  0.00           C
ATOM   1670  CB  GLU A 166      40.430  15.160  42.000  1.00  0.00           C
ATOM   1671  CG  GLU A 166      38.940  15.440  41.780  1.00  0.00           C
ATOM   1672  CD  GLU A 166      38.480  15.600  40.320  1.00  0.00           C
ATOM   1673  OE1 GLU A 166      38.620  16.690  39.750  1.00  0.00           O
ATOM   1674  OE2 GLU A 166      38.010  14.590  39.730  1.00  0.00           O
ATOM   1675  C   GLU A 166      41.930  14.020  43.700  1.00  0.00           C
ATOM   1676  O   GLU A 166      42.610  13.690  42.720  1.00  0.00           O
ATOM   1677  N   LEU A 167      41.910  13.330  44.840  1.00  0.00           N
ATOM   1678  H   LEU A 167      41.270  13.430  45.610  1.00  0.00           H
ATOM   1679  CA  LEU A 167      43.040  12.450  45.170  1.00  0.00           C
ATOM   1680  CB  LEU A 167      43.090  12.230  46.630  1.00  0.00           C
ATOM   1681  CG  LEU A 167      43.160  13.420  47.600  1.00  0.00           C
ATOM   1682  CD1 LEU A 167      43.190  12.800  49.010  1.00  0.00           C
ATOM   1683  CD2 LEU A 167      44.390  14.310  47.460  1.00  0.00           C
ATOM   1684  C   LEU A 167      42.910  11.110  44.300  1.00  0.00           C
ATOM   1685  O   LEU A 167      41.780  10.770  43.990  1.00  0.00           O
ATOM   1686  N   PRO A 168      43.990  10.410  44.030  1.00  0.00           N
ATOM   1687  CA  PRO A 168      43.980   9.130  43.260  1.00  0.00           C
ATOM   1688  CB  PRO A 168      45.450   8.860  43.010  1.00  0.00           C
ATOM   1689  CG  PRO A 168      46.280  10.080  43.320  1.00  0.00           C
ATOM   1690  CD  PRO A 168      45.340  10.960  44.150  1.00  0.00           C
ATOM   1691  C   PRO A 168      43.230   8.020  44.000  1.00  0.00           C
ATOM   1692  O   PRO A 168      42.700   8.110  45.120  1.00  0.00           O
ATOM   1693  N   THR A 169      42.980   6.970  43.230  1.00  0.00           N
ATOM   1694  H   THR A 169      43.280   7.020  42.280  1.00  0.00           H
ATOM   1695  CA  THR A 169      42.010   5.940  43.540  1.00  0.00           C
ATOM   1696  CB  THR A 169      42.460   4.890  44.560  1.00  0.00           C
ATOM   1697  OG1 THR A 169      42.850   5.510  45.780  1.00  0.00           O
ATOM   1698  HG1 THR A 169      42.740   6.510  45.750  1.00  0.00           H
ATOM   1699  CG2 THR A 169      43.540   4.100  43.860  1.00  0.00           C
ATOM   1700  C   THR A 169      40.530   6.420  43.970  1.00  0.00           C
ATOM   1701  O   THR A 169      39.930   5.920  44.920  1.00  0.00           O
ATOM   1702  N   GLY A 170      40.150   7.560  43.400  1.00  0.00           N
ATOM   1703  H   GLY A 170      40.710   8.070  42.750  1.00  0.00           H
ATOM   1704  CA  GLY A 170      38.750   8.120  43.460  1.00  0.00           C
ATOM   1705  C   GLY A 170      38.390   8.810  44.710  1.00  0.00           C
ATOM   1706  O   GLY A 170      37.210   9.140  44.890  1.00  0.00           O
ATOM   1707  N   VAL A 171      39.360   9.080  45.560  1.00  0.00           N
ATOM   1708  H   VAL A 171      40.320   8.900  45.360  1.00  0.00           H
ATOM   1709  CA  VAL A 171      39.030   9.540  46.930  1.00  0.00           C
ATOM   1710  CB  VAL A 171      40.200   9.320  47.930  1.00  0.00           C
ATOM   1711  CG1 VAL A 171      39.910   9.720  49.350  1.00  0.00           C
ATOM   1712  CG2 VAL A 171      40.840   7.930  47.920  1.00  0.00           C
ATOM   1713  C   VAL A 171      38.850  11.100  46.850  1.00  0.00           C
ATOM   1714  O   VAL A 171      39.830  11.870  46.770  1.00  0.00           O
ATOM   1715  N   HIS A 172      37.650  11.600  47.130  1.00  0.00           N
ATOM   1716  H   HIS A 172      36.990  11.100  47.690  1.00  0.00           H
ATOM   1717  CA  HIS A 172      37.260  13.030  46.950  1.00  0.00           C
ATOM   1718  CB  HIS A 172      35.930  13.110  46.330  1.00  0.00           C
ATOM   1719  CG  HIS A 172      35.860  12.410  44.950  1.00  0.00           C
ATOM   1720  ND1 HIS A 172      36.760  12.360  43.930  1.00  0.00           N
ATOM   1721  CD2 HIS A 172      34.810  11.710  44.630  1.00  0.00           C
ATOM   1722  HD2 HIS A 172      33.970  11.520  45.300  1.00  0.00           H
ATOM   1723  CE1 HIS A 172      36.180  11.640  42.950  1.00  0.00           C
ATOM   1724  HE1 HIS A 172      36.560  11.440  41.950  1.00  0.00           H
ATOM   1725  NE2 HIS A 172      34.990  11.230  43.360  1.00  0.00           N
ATOM   1726  HE2 HIS A 172      34.300  10.750  42.810  1.00  0.00           H
ATOM   1727  C   HIS A 172      37.440  13.750  48.320  1.00  0.00           C
ATOM   1728  O   HIS A 172      36.860  13.200  49.310  1.00  0.00           O
ATOM   1729  N   ALA A 173      38.230  14.830  48.280  1.00  0.00           N
ATOM   1730  H   ALA A 173      38.870  15.010  47.540  1.00  0.00           H
ATOM   1731  CA  ALA A 173      38.330  15.800  49.430  1.00  0.00           C
ATOM   1732  CB  ALA A 173      39.790  15.950  49.890  1.00  0.00           C
ATOM   1733  C   ALA A 173      37.800  17.180  49.050  1.00  0.00           C
ATOM   1734  O   ALA A 173      38.430  17.900  48.300  1.00  0.00           O
ATOM   1735  N   GLY A 174      36.510  17.420  49.310  1.00  0.00           N
ATOM   1736  H   GLY A 174      35.890  16.650  49.400  1.00  0.00           H
ATOM   1737  CA  GLY A 174      35.900  18.750  49.300  1.00  0.00           C
ATOM   1738  C   GLY A 174      35.940  19.710  50.520  1.00  0.00           C
ATOM   1739  O   GLY A 174      36.500  19.370  51.520  1.00  0.00           O
ATOM   1740  N   THR A 175      35.080  20.700  50.390  1.00  0.00           N
ATOM   1741  H   THR A 175      34.410  20.680  49.650  1.00  0.00           H
ATOM   1742  CA  THR A 175      35.010  21.840  51.360  1.00  0.00           C
ATOM   1743  CB  THR A 175      35.980  22.970  50.940  1.00  0.00           C
ATOM   1744  OG1 THR A 175      35.940  24.070  51.860  1.00  0.00           O
ATOM   1745  HG1 THR A 175      35.240  24.740  51.600  1.00  0.00           H
ATOM   1746  CG2 THR A 175      35.660  23.510  49.530  1.00  0.00           C
ATOM   1747  C   THR A 175      33.610  22.360  51.510  1.00  0.00           C
ATOM   1748  O   THR A 175      32.760  22.080  50.730  1.00  0.00           O
ATOM   1749  N   ASP A 176      33.340  22.880  52.690  1.00  0.00           N
ATOM   1750  H   ASP A 176      34.020  22.770  53.410  1.00  0.00           H
ATOM   1751  CA  ASP A 176      32.000  23.470  52.980  1.00  0.00           C
ATOM   1752  CB  ASP A 176      31.840  23.470  54.530  1.00  0.00           C
ATOM   1753  CG  ASP A 176      32.260  24.730  55.310  1.00  0.00           C
ATOM   1754  OD1 ASP A 176      31.720  25.030  56.430  1.00  0.00           O
ATOM   1755  OD2 ASP A 176      32.980  25.550  54.700  1.00  0.00           O
ATOM   1756  C   ASP A 176      32.120  24.880  52.250  1.00  0.00           C
ATOM   1757  O   ASP A 176      33.150  25.340  51.700  1.00  0.00           O
ATOM   1758  N   LEU A 177      30.990  25.640  52.300  1.00  0.00           N
ATOM   1759  H   LEU A 177      30.240  25.410  52.920  1.00  0.00           H
ATOM   1760  CA  LEU A 177      30.850  26.940  51.610  1.00  0.00           C
ATOM   1761  CB  LEU A 177      29.430  27.200  51.010  1.00  0.00           C
ATOM   1762  CG  LEU A 177      29.160  26.490  49.670  1.00  0.00           C
ATOM   1763  CD1 LEU A 177      30.050  27.000  48.540  1.00  0.00           C
ATOM   1764  CD2 LEU A 177      29.050  24.970  49.640  1.00  0.00           C
ATOM   1765  C   LEU A 177      31.510  28.200  52.250  1.00  0.00           C
ATOM   1766  O   LEU A 177      32.080  29.080  51.560  1.00  0.00           O
ATOM   1767  N   GLU A 178      31.620  28.280  53.550  1.00  0.00           N
ATOM   1768  H   GLU A 178      31.240  27.520  54.090  1.00  0.00           H
ATOM   1769  CA  GLU A 178      32.470  29.250  54.310  1.00  0.00           C
ATOM   1770  CB  GLU A 178      32.280  29.080  55.830  1.00  0.00           C
ATOM   1771  CG  GLU A 178      33.030  30.170  56.710  1.00  0.00           C
ATOM   1772  CD  GLU A 178      32.950  29.670  58.150  1.00  0.00           C
ATOM   1773  OE1 GLU A 178      32.240  30.150  59.020  1.00  0.00           O
ATOM   1774  OE2 GLU A 178      33.710  28.760  58.470  1.00  0.00           O
ATOM   1775  C   GLU A 178      33.990  29.050  53.980  1.00  0.00           C
ATOM   1776  O   GLU A 178      34.770  29.980  53.800  1.00  0.00           O
ATOM   1777  N   GLY A 179      34.370  27.790  53.890  1.00  0.00           N
ATOM   1778  H   GLY A 179      33.650  27.130  53.670  1.00  0.00           H
ATOM   1779  CA  GLY A 179      35.760  27.420  53.560  1.00  0.00           C
ATOM   1780  C   GLY A 179      36.510  26.470  54.450  1.00  0.00           C
ATOM   1781  O   GLY A 179      37.740  26.640  54.630  1.00  0.00           O
ATOM   1782  N   ASN A 180      35.830  25.430  54.850  1.00  0.00           N
ATOM   1783  H   ASN A 180      34.850  25.440  54.690  1.00  0.00           H
ATOM   1784  CA  ASN A 180      36.380  24.360  55.760  1.00  0.00           C
ATOM   1785  CB  ASN A 180      35.440  24.190  56.920  1.00  0.00           C
ATOM   1786  CG  ASN A 180      35.330  25.520  57.680  1.00  0.00           C
ATOM   1787  OD1 ASN A 180      36.240  26.120  58.270  1.00  0.00           O
ATOM   1788  ND2 ASN A 180      34.170  26.140  57.620  1.00  0.00           N
ATOM   1789 1HD2 ASN A 180      33.370  25.750  57.170  1.00  0.00           H
ATOM   1790 2HD2 ASN A 180      34.130  27.120  57.820  1.00  0.00           H
ATOM   1791  C   ASN A 180      36.480  23.020  55.010  1.00  0.00           C
ATOM   1792  O   ASN A 180      35.440  22.520  54.580  1.00  0.00           O
ATOM   1793  N   PHE A 181      37.500  22.320  55.380  1.00  0.00           N
ATOM   1794  H   PHE A 181      38.010  22.390  56.240  1.00  0.00           H
ATOM   1795  CA  PHE A 181      37.920  21.110  54.640  1.00  0.00           C
ATOM   1796  CB  PHE A 181      39.420  21.170  54.670  1.00  0.00           C
ATOM   1797  CG  PHE A 181      39.970  20.210  53.660  1.00  0.00           C
ATOM   1798  CD1 PHE A 181      40.120  18.850  53.920  1.00  0.00           C
ATOM   1799  HD1 PHE A 181      39.660  18.340  54.770  1.00  0.00           H
ATOM   1800  CD2 PHE A 181      40.460  20.750  52.470  1.00  0.00           C
ATOM   1801  HD2 PHE A 181      40.280  21.810  52.300  1.00  0.00           H
ATOM   1802  CE1 PHE A 181      40.750  18.070  53.060  1.00  0.00           C
ATOM   1803  HE1 PHE A 181      41.110  17.060  53.270  1.00  0.00           H
ATOM   1804  CE2 PHE A 181      41.090  19.930  51.520  1.00  0.00           C
ATOM   1805  HE2 PHE A 181      41.490  20.400  50.620  1.00  0.00           H
ATOM   1806  CZ  PHE A 181      41.270  18.590  51.830  1.00  0.00           C
ATOM   1807  HZ  PHE A 181      41.780  17.980  51.090  1.00  0.00           H
ATOM   1808  C   PHE A 181      37.260  19.910  55.350  1.00  0.00           C
ATOM   1809  O   PHE A 181      37.160  19.930  56.550  1.00  0.00           O
ATOM   1810  N   TYR A 182      37.050  18.880  54.550  1.00  0.00           N
ATOM   1811  H   TYR A 182      37.170  18.890  53.560  1.00  0.00           H
ATOM   1812  CA  TYR A 182      36.410  17.580  54.970  1.00  0.00           C
ATOM   1813  CB  TYR A 182      35.240  17.280  53.980  1.00  0.00           C
ATOM   1814  CG  TYR A 182      34.020  18.070  54.370  1.00  0.00           C
ATOM   1815  CD1 TYR A 182      33.170  17.490  55.220  1.00  0.00           C
ATOM   1816  HD1 TYR A 182      33.490  16.720  55.920  1.00  0.00           H
ATOM   1817  CD2 TYR A 182      33.590  19.190  53.670  1.00  0.00           C
ATOM   1818  HD2 TYR A 182      34.310  19.870  53.220  1.00  0.00           H
ATOM   1819  CE1 TYR A 182      31.890  18.050  55.340  1.00  0.00           C
ATOM   1820  HE1 TYR A 182      31.210  17.660  56.100  1.00  0.00           H
ATOM   1821  CE2 TYR A 182      32.310  19.580  53.750  1.00  0.00           C
ATOM   1822  HE2 TYR A 182      31.930  20.160  52.910  1.00  0.00           H
ATOM   1823  CZ  TYR A 182      31.420  19.090  54.680  1.00  0.00           C
ATOM   1824  OH  TYR A 182      30.490  19.860  55.280  1.00  0.00           O
ATOM   1825  HH  TYR A 182      30.100  20.440  54.570  1.00  0.00           H
ATOM   1826  C   TYR A 182      37.330  16.360  55.260  1.00  0.00           C
ATOM   1827  O   TYR A 182      37.920  15.850  54.280  1.00  0.00           O
ATOM   1828  N   GLY A 183      37.730  16.310  56.530  1.00  0.00           N
ATOM   1829  H   GLY A 183      37.650  17.030  57.210  1.00  0.00           H
ATOM   1830  CA  GLY A 183      38.460  15.070  56.980  1.00  0.00           C
ATOM   1831  C   GLY A 183      39.600  15.410  57.870  1.00  0.00           C
ATOM   1832  O   GLY A 183      40.050  16.590  57.820  1.00  0.00           O
ATOM   1833  N   PRO A 184      40.450  14.400  58.050  1.00  0.00           N
ATOM   1834  CA  PRO A 184      41.630  14.560  58.890  1.00  0.00           C
ATOM   1835  CB  PRO A 184      41.710  13.210  59.630  1.00  0.00           C
ATOM   1836  CG  PRO A 184      41.320  12.170  58.600  1.00  0.00           C
ATOM   1837  CD  PRO A 184      40.130  12.970  57.960  1.00  0.00           C
ATOM   1838  C   PRO A 184      42.930  14.770  58.100  1.00  0.00           C
ATOM   1839  O   PRO A 184      44.040  14.350  58.420  1.00  0.00           O
ATOM   1840  N   PHE A 185      42.750  15.660  57.130  1.00  0.00           N
ATOM   1841  H   PHE A 185      41.900  16.180  57.000  1.00  0.00           H
ATOM   1842  CA  PHE A 185      43.740  16.120  56.110  1.00  0.00           C
ATOM   1843  CB  PHE A 185      43.470  15.610  54.680  1.00  0.00           C
ATOM   1844  CG  PHE A 185      44.620  15.580  53.620  1.00  0.00           C
ATOM   1845  CD1 PHE A 185      44.660  16.390  52.450  1.00  0.00           C
ATOM   1846  HD1 PHE A 185      43.930  17.190  52.400  1.00  0.00           H
ATOM   1847  CD2 PHE A 185      45.730  14.800  53.880  1.00  0.00           C
ATOM   1848  HD2 PHE A 185      45.820  14.370  54.870  1.00  0.00           H
ATOM   1849  CE1 PHE A 185      45.840  16.230  51.640  1.00  0.00           C
ATOM   1850  HE1 PHE A 185      45.840  16.710  50.660  1.00  0.00           H
ATOM   1851  CE2 PHE A 185      46.780  14.620  53.020  1.00  0.00           C
ATOM   1852  HE2 PHE A 185      47.540  13.840  53.150  1.00  0.00           H
ATOM   1853  CZ  PHE A 185      46.850  15.360  51.900  1.00  0.00           C
ATOM   1854  HZ  PHE A 185      47.470  15.060  51.050  1.00  0.00           H
ATOM   1855  C   PHE A 185      43.690  17.700  55.990  1.00  0.00           C
ATOM   1856  O   PHE A 185      42.630  18.300  56.080  1.00  0.00           O
ATOM   1857  N   VAL A 186      44.780  18.270  55.610  1.00  0.00           N
ATOM   1858  H   VAL A 186      45.610  17.760  55.390  1.00  0.00           H
ATOM   1859  CA  VAL A 186      44.910  19.730  55.430  1.00  0.00           C
ATOM   1860  CB  VAL A 186      46.110  20.220  56.230  1.00  0.00           C
ATOM   1861  CG1 VAL A 186      47.410  19.860  55.540  1.00  0.00           C
ATOM   1862  CG2 VAL A 186      45.980  21.700  56.490  1.00  0.00           C
ATOM   1863  C   VAL A 186      44.820  20.220  53.940  1.00  0.00           C
ATOM   1864  O   VAL A 186      45.460  19.540  53.110  1.00  0.00           O
ATOM   1865  N   ASP A 187      44.170  21.370  53.760  1.00  0.00           N
ATOM   1866  H   ASP A 187      43.650  21.730  54.530  1.00  0.00           H
ATOM   1867  CA  ASP A 187      44.240  22.090  52.460  1.00  0.00           C
ATOM   1868  CB  ASP A 187      43.450  23.400  52.490  1.00  0.00           C
ATOM   1869  CG  ASP A 187      43.110  24.080  51.140  1.00  0.00           C
ATOM   1870  OD1 ASP A 187      43.980  24.170  50.310  1.00  0.00           O
ATOM   1871  OD2 ASP A 187      42.130  24.860  51.020  1.00  0.00           O
ATOM   1872  C   ASP A 187      45.680  22.370  52.000  1.00  0.00           C
ATOM   1873  O   ASP A 187      46.360  23.340  52.450  1.00  0.00           O
ATOM   1874  N   ARG A 188      46.310  21.390  51.340  1.00  0.00           N
ATOM   1875  H   ARG A 188      46.050  20.440  51.530  1.00  0.00           H
ATOM   1876  CA  ARG A 188      47.590  21.400  50.530  1.00  0.00           C
ATOM   1877  CB  ARG A 188      48.710  20.810  51.400  1.00  0.00           C
ATOM   1878  CG  ARG A 188      48.480  19.400  51.870  1.00  0.00           C
ATOM   1879  CD  ARG A 188      49.700  18.910  52.670  1.00  0.00           C
ATOM   1880  NE  ARG A 188      49.600  17.510  53.100  1.00  0.00           N
ATOM   1881  HE  ARG A 188      49.720  16.810  52.400  1.00  0.00           H
ATOM   1882  CZ  ARG A 188      49.710  17.100  54.400  1.00  0.00           C
ATOM   1883  NH1 ARG A 188      49.770  17.800  55.520  1.00  0.00           N
ATOM   1884 1HH1 ARG A 188      49.780  18.790  55.590  1.00  0.00           H
ATOM   1885 2HH1 ARG A 188      49.780  17.390  56.430  1.00  0.00           H
ATOM   1886  NH2 ARG A 188      49.440  15.830  54.730  1.00  0.00           N
ATOM   1887 1HH2 ARG A 188      49.100  15.280  53.970  1.00  0.00           H
ATOM   1888 2HH2 ARG A 188      49.410  15.430  55.650  1.00  0.00           H
ATOM   1889  C   ARG A 188      47.270  20.670  49.230  1.00  0.00           C
ATOM   1890  O   ARG A 188      46.950  19.470  49.350  1.00  0.00           O
ATOM   1891  N   GLN A 189      47.290  21.450  48.140  1.00  0.00           N
ATOM   1892  H   GLN A 189      47.020  22.410  48.240  1.00  0.00           H
ATOM   1893  CA  GLN A 189      47.260  20.980  46.720  1.00  0.00           C
ATOM   1894  CB  GLN A 189      47.200  22.200  45.750  1.00  0.00           C
ATOM   1895  CG  GLN A 189      45.810  22.730  45.610  1.00  0.00           C
ATOM   1896  CD  GLN A 189      45.000  22.040  44.560  1.00  0.00           C
ATOM   1897  OE1 GLN A 189      44.480  21.010  44.740  1.00  0.00           O
ATOM   1898  NE2 GLN A 189      45.020  22.500  43.320  1.00  0.00           N
ATOM   1899 1HE2 GLN A 189      45.450  23.380  43.150  1.00  0.00           H
ATOM   1900 2HE2 GLN A 189      44.600  22.040  42.530  1.00  0.00           H
ATOM   1901  C   GLN A 189      48.510  20.140  46.400  1.00  0.00           C
ATOM   1902  O   GLN A 189      49.580  20.620  46.020  1.00  0.00           O
ATOM   1903  N   THR A 190      48.190  18.830  46.410  1.00  0.00           N
ATOM   1904  H   THR A 190      47.250  18.580  46.660  1.00  0.00           H
ATOM   1905  CA  THR A 190      49.140  17.680  46.180  1.00  0.00           C
ATOM   1906  CB  THR A 190      50.240  17.700  47.270  1.00  0.00           C
ATOM   1907  OG1 THR A 190      51.030  16.560  47.170  1.00  0.00           O
ATOM   1908  HG1 THR A 190      50.810  15.930  47.920  1.00  0.00           H
ATOM   1909  CG2 THR A 190      49.730  17.850  48.710  1.00  0.00           C
ATOM   1910  C   THR A 190      48.320  16.360  46.150  1.00  0.00           C
ATOM   1911  O   THR A 190      47.670  16.010  47.100  1.00  0.00           O
ATOM   1912  N   ALA A 191      48.270  15.770  44.950  1.00  0.00           N
ATOM   1913  H   ALA A 191      48.670  16.180  44.130  1.00  0.00           H
ATOM   1914  CA  ALA A 191      47.480  14.530  44.710  1.00  0.00           C
ATOM   1915  CB  ALA A 191      47.160  14.350  43.230  1.00  0.00           C
ATOM   1916  C   ALA A 191      48.060  13.220  45.350  1.00  0.00           C
ATOM   1917  O   ALA A 191      48.600  12.320  44.600  1.00  0.00           O
ATOM   1918  N   GLN A 192      47.730  12.970  46.620  1.00  0.00           N
ATOM   1919  H   GLN A 192      47.200  13.650  47.120  1.00  0.00           H
ATOM   1920  CA  GLN A 192      48.230  11.840  47.410  1.00  0.00           C
ATOM   1921  CB  GLN A 192      49.190  12.320  48.500  1.00  0.00           C
ATOM   1922  CG  GLN A 192      50.570  12.700  47.960  1.00  0.00           C
ATOM   1923  CD  GLN A 192      51.400  13.230  49.090  1.00  0.00           C
ATOM   1924  OE1 GLN A 192      51.330  14.400  49.390  1.00  0.00           O
ATOM   1925  NE2 GLN A 192      51.890  12.310  49.920  1.00  0.00           N
ATOM   1926 1HE2 GLN A 192      51.640  11.360  49.730  1.00  0.00           H
ATOM   1927 2HE2 GLN A 192      52.570  12.510  50.610  1.00  0.00           H
ATOM   1928  C   GLN A 192      47.130  10.990  48.020  1.00  0.00           C
ATOM   1929  O   GLN A 192      46.350  11.430  48.890  1.00  0.00           O
ATOM   1930  N   ALA A 193      47.070   9.800  47.520  1.00  0.00           N
ATOM   1931  H   ALA A 193      47.840   9.510  46.960  1.00  0.00           H
ATOM   1932  CA  ALA A 193      45.940   8.830  47.680  1.00  0.00           C
ATOM   1933  CB  ALA A 193      46.340   7.630  46.800  1.00  0.00           C
ATOM   1934  C   ALA A 193      45.650   8.360  49.110  1.00  0.00           C
ATOM   1935  O   ALA A 193      46.410   7.580  49.750  1.00  0.00           O
ATOM   1936  N   ALA A 194      44.510   8.880  49.650  1.00  0.00           N
ATOM   1937  H   ALA A 194      43.920   9.500  49.140  1.00  0.00           H
ATOM   1938  CA  ALA A 194      44.160   8.690  51.060  1.00  0.00           C
ATOM   1939  CB  ALA A 194      43.150   9.810  51.420  1.00  0.00           C
ATOM   1940  C   ALA A 194      43.450   7.310  51.330  1.00  0.00           C
ATOM   1941  O   ALA A 194      43.210   6.510  50.380  1.00  0.00           O
ATOM   1942  N   GLY A 195      43.680   6.810  52.530  1.00  0.00           N
ATOM   1943  H   GLY A 195      44.330   7.170  53.200  1.00  0.00           H
ATOM   1944  CA  GLY A 195      43.130   5.490  52.920  1.00  0.00           C
ATOM   1945  C   GLY A 195      41.720   5.470  53.500  1.00  0.00           C
ATOM   1946  O   GLY A 195      41.460   5.980  54.570  1.00  0.00           O
ATOM   1947  N   THR A 196      40.750   5.020  52.720  1.00  0.00           N
ATOM   1948  H   THR A 196      40.990   4.760  51.790  1.00  0.00           H
ATOM   1949  CA  THR A 196      39.310   4.970  53.100  1.00  0.00           C
ATOM   1950  CB  THR A 196      38.300   4.530  51.900  1.00  0.00           C
ATOM   1951  OG1 THR A 196      38.740   3.300  51.380  1.00  0.00           O
ATOM   1952  HG1 THR A 196      39.630   3.430  50.940  1.00  0.00           H
ATOM   1953  CG2 THR A 196      38.230   5.640  50.810  1.00  0.00           C
ATOM   1954  C   THR A 196      38.910   4.120  54.290  1.00  0.00           C
ATOM   1955  O   THR A 196      39.380   2.990  54.460  1.00  0.00           O
ATOM   1956  N   ASP A 197      37.990   4.660  55.030  1.00  0.00           N
ATOM   1957  H   ASP A 197      37.790   5.630  54.920  1.00  0.00           H
ATOM   1958  CA  ASP A 197      37.480   4.100  56.290  1.00  0.00           C
ATOM   1959  CB  ASP A 197      36.680   5.170  57.020  1.00  0.00           C
ATOM   1960  CG  ASP A 197      37.430   6.470  57.420  1.00  0.00           C
ATOM   1961  OD1 ASP A 197      37.860   6.440  58.610  1.00  0.00           O
ATOM   1962  OD2 ASP A 197      37.620   7.270  56.480  1.00  0.00           O
ATOM   1963  C   ASP A 197      36.500   2.810  56.230  1.00  0.00           C
ATOM   1964  O   ASP A 197      36.040   2.460  55.180  1.00  0.00           O
ATOM   1965  N   THR A 198      36.050   2.390  57.440  1.00  0.00           N
ATOM   1966  H   THR A 198      36.210   2.900  58.290  1.00  0.00           H
ATOM   1967  CA  THR A 198      35.040   1.320  57.680  1.00  0.00           C
ATOM   1968  CB  THR A 198      34.730   1.140  59.140  1.00  0.00           C
ATOM   1969  OG1 THR A 198      34.770   2.430  59.810  1.00  0.00           O
ATOM   1970  HG1 THR A 198      34.090   2.590  60.530  1.00  0.00           H
ATOM   1971  CG2 THR A 198      35.790   0.200  59.670  1.00  0.00           C
ATOM   1972  C   THR A 198      33.690   1.580  56.940  1.00  0.00           C
ATOM   1973  O   THR A 198      33.270   2.710  56.690  1.00  0.00           O
ATOM   1974  N   THR A 199      32.960   0.490  56.620  1.00  0.00           N
ATOM   1975  H   THR A 199      33.420  -0.400  56.630  1.00  0.00           H
ATOM   1976  CA  THR A 199      31.580   0.520  56.120  1.00  0.00           C
ATOM   1977  CB  THR A 199      31.210  -0.750  55.220  1.00  0.00           C
ATOM   1978  OG1 THR A 199      31.970  -0.680  53.990  1.00  0.00           O
ATOM   1979  HG1 THR A 199      32.020  -1.610  53.630  1.00  0.00           H
ATOM   1980  CG2 THR A 199      29.740  -0.920  54.800  1.00  0.00           C
ATOM   1981  C   THR A 199      30.450   0.830  57.150  1.00  0.00           C
ATOM   1982  O   THR A 199      30.120   0.080  58.060  1.00  0.00           O
ATOM   1983  N   ILE A 200      29.710   1.770  56.560  1.00  0.00           N
ATOM   1984  H   ILE A 200      29.960   2.020  55.630  1.00  0.00           H
ATOM   1985  CA  ILE A 200      28.660   2.570  57.140  1.00  0.00           C
ATOM   1986  CB  ILE A 200      28.500   3.840  56.210  1.00  0.00           C
ATOM   1987  CG1 ILE A 200      28.670   3.470  54.710  1.00  0.00           C
ATOM   1988  CG2 ILE A 200      29.520   4.880  56.600  1.00  0.00           C
ATOM   1989  CD  ILE A 200      28.880   4.580  53.630  1.00  0.00           C
ATOM   1990  C   ILE A 200      27.300   1.780  57.190  1.00  0.00           C
ATOM   1991  O   ILE A 200      26.930   1.110  56.220  1.00  0.00           O
ATOM   1992  N   THR A 201      26.770   1.740  58.420  1.00  0.00           N
ATOM   1993  H   THR A 201      27.140   2.430  59.040  1.00  0.00           H
ATOM   1994  CA  THR A 201      25.660   0.830  58.830  1.00  0.00           C
ATOM   1995  CB  THR A 201      25.830   0.180  60.210  1.00  0.00           C
ATOM   1996  OG1 THR A 201      26.320   1.000  61.210  1.00  0.00           O
ATOM   1997  HG1 THR A 201      26.970   0.490  61.780  1.00  0.00           H
ATOM   1998  CG2 THR A 201      26.570  -1.070  60.020  1.00  0.00           C
ATOM   1999  C   THR A 201      24.240   1.380  58.690  1.00  0.00           C
ATOM   2000  O   THR A 201      23.370   0.650  58.130  1.00  0.00           O
ATOM   2001  N   VAL A 202      23.980   2.670  59.000  1.00  0.00           N
ATOM   2002  H   VAL A 202      24.670   3.190  59.510  1.00  0.00           H
ATOM   2003  CA  VAL A 202      22.640   3.290  58.750  1.00  0.00           C
ATOM   2004  CB  VAL A 202      22.660   4.720  59.260  1.00  0.00           C
ATOM   2005  CG1 VAL A 202      23.600   5.710  58.590  1.00  0.00           C
ATOM   2006  CG2 VAL A 202      21.270   5.240  59.490  1.00  0.00           C
ATOM   2007  C   VAL A 202      22.140   3.250  57.250  1.00  0.00           C
ATOM   2008  O   VAL A 202      21.050   2.760  57.020  1.00  0.00           O
ATOM   2009  N   ASN A 203      23.050   3.350  56.280  1.00  0.00           N
ATOM   2010  H   ASN A 203      23.900   3.860  56.400  1.00  0.00           H
ATOM   2011  CA  ASN A 203      22.830   3.150  54.810  1.00  0.00           C
ATOM   2012  CB  ASN A 203      24.080   3.330  54.020  1.00  0.00           C
ATOM   2013  CG  ASN A 203      24.880   4.620  54.310  1.00  0.00           C
ATOM   2014  OD1 ASN A 203      25.400   4.820  55.350  1.00  0.00           O
ATOM   2015  ND2 ASN A 203      24.560   5.700  53.600  1.00  0.00           N
ATOM   2016 1HD2 ASN A 203      23.970   5.660  52.800  1.00  0.00           H
ATOM   2017 2HD2 ASN A 203      24.890   6.550  54.010  1.00  0.00           H
ATOM   2018  C   ASN A 203      22.310   1.660  54.630  1.00  0.00           C
ATOM   2019  O   ASN A 203      21.100   1.420  54.400  1.00  0.00           O
ATOM   2020  N   VAL A 204      23.140   0.630  54.950  1.00  0.00           N
ATOM   2021  H   VAL A 204      24.140   0.640  54.940  1.00  0.00           H
ATOM   2022  CA  VAL A 204      22.660  -0.790  55.000  1.00  0.00           C
ATOM   2023  CB  VAL A 204      23.900  -1.640  55.480  1.00  0.00           C
ATOM   2024  CG1 VAL A 204      23.690  -3.160  55.310  1.00  0.00           C
ATOM   2025  CG2 VAL A 204      25.190  -1.220  54.830  1.00  0.00           C
ATOM   2026  C   VAL A 204      21.370  -1.270  55.760  1.00  0.00           C
ATOM   2027  O   VAL A 204      20.590  -2.220  55.320  1.00  0.00           O
ATOM   2028  N   LEU A 205      21.170  -0.630  56.950  1.00  0.00           N
ATOM   2029  H   LEU A 205      21.920  -0.150  57.410  1.00  0.00           H
ATOM   2030  CA  LEU A 205      19.990  -0.700  57.850  1.00  0.00           C
ATOM   2031  CB  LEU A 205      20.100   0.060  59.160  1.00  0.00           C
ATOM   2032  CG  LEU A 205      20.940  -0.570  60.240  1.00  0.00           C
ATOM   2033  CD1 LEU A 205      20.990   0.510  61.410  1.00  0.00           C
ATOM   2034  CD2 LEU A 205      20.350  -1.930  60.670  1.00  0.00           C
ATOM   2035  C   LEU A 205      18.650  -0.370  57.170  1.00  0.00           C
ATOM   2036  O   LEU A 205      17.720  -1.200  57.200  1.00  0.00           O
ATOM   2037  N   ALA A 206      18.690   0.720  56.480  1.00  0.00           N
ATOM   2038  H   ALA A 206      19.590   1.090  56.260  1.00  0.00           H
ATOM   2039  CA  ALA A 206      17.470   1.090  55.690  1.00  0.00           C
ATOM   2040  CB  ALA A 206      17.530   2.500  55.120  1.00  0.00           C
ATOM   2041  C   ALA A 206      17.190   0.170  54.550  1.00  0.00           C
ATOM   2042  O   ALA A 206      15.990  -0.130  54.290  1.00  0.00           O
ATOM   2043  N   TRP A 207      18.270  -0.350  53.980  1.00  0.00           N
ATOM   2044  H   TRP A 207      19.170  -0.150  54.360  1.00  0.00           H
ATOM   2045  CA  TRP A 207      18.180  -1.310  52.860  1.00  0.00           C
ATOM   2046  CB  TRP A 207      19.650  -1.420  52.300  1.00  0.00           C
ATOM   2047  CG  TRP A 207      19.680  -2.340  51.090  1.00  0.00           C
ATOM   2048  CD1 TRP A 207      19.270  -2.070  49.840  1.00  0.00           C
ATOM   2049  HD1 TRP A 207      18.530  -1.310  49.570  1.00  0.00           H
ATOM   2050  CD2 TRP A 207      20.510  -3.470  50.950  1.00  0.00           C
ATOM   2051  NE1 TRP A 207      19.900  -2.850  48.920  1.00  0.00           N
ATOM   2052  HE1 TRP A 207      19.640  -2.870  47.960  1.00  0.00           H
ATOM   2053  CE2 TRP A 207      20.630  -3.750  49.570  1.00  0.00           C
ATOM   2054  CE3 TRP A 207      21.170  -4.210  51.960  1.00  0.00           C
ATOM   2055  HE3 TRP A 207      21.230  -3.880  53.000  1.00  0.00           H
ATOM   2056  CZ2 TRP A 207      21.430  -4.820  49.160  1.00  0.00           C
ATOM   2057  HZ2 TRP A 207      21.430  -5.020  48.090  1.00  0.00           H
ATOM   2058  CZ3 TRP A 207      21.960  -5.260  51.510  1.00  0.00           C
ATOM   2059  HZ3 TRP A 207      22.230  -5.990  52.280  1.00  0.00           H
ATOM   2060  CH2 TRP A 207      22.080  -5.580  50.130  1.00  0.00           C
ATOM   2061  HH2 TRP A 207      22.810  -6.330  49.840  1.00  0.00           H
ATOM   2062  C   TRP A 207      17.510  -2.620  53.310  1.00  0.00           C
ATOM   2063  O   TRP A 207      16.360  -2.910  52.900  1.00  0.00           O
ATOM   2064  N   LEU A 208      18.090  -3.130  54.380  1.00  0.00           N
ATOM   2065  H   LEU A 208      19.030  -2.890  54.610  1.00  0.00           H
ATOM   2066  CA  LEU A 208      17.340  -4.160  55.180  1.00  0.00           C
ATOM   2067  CB  LEU A 208      18.130  -4.510  56.440  1.00  0.00           C
ATOM   2068  CG  LEU A 208      19.060  -5.670  56.170  1.00  0.00           C
ATOM   2069  CD1 LEU A 208      20.100  -5.600  55.060  1.00  0.00           C
ATOM   2070  CD2 LEU A 208      19.630  -5.990  57.520  1.00  0.00           C
ATOM   2071  C   LEU A 208      15.800  -4.010  55.610  1.00  0.00           C
ATOM   2072  O   LEU A 208      15.040  -4.950  55.300  1.00  0.00           O
ATOM   2073  N   TYR A 209      15.440  -2.850  56.110  1.00  0.00           N
ATOM   2074  H   TYR A 209      16.110  -2.170  56.410  1.00  0.00           H
ATOM   2075  CA  TYR A 209      14.040  -2.450  56.330  1.00  0.00           C
ATOM   2076  CB  TYR A 209      13.860  -1.050  57.020  1.00  0.00           C
ATOM   2077  CG  TYR A 209      13.890  -1.080  58.570  1.00  0.00           C
ATOM   2078  CD1 TYR A 209      12.740  -1.440  59.260  1.00  0.00           C
ATOM   2079  HD1 TYR A 209      11.720  -1.310  58.870  1.00  0.00           H
ATOM   2080  CD2 TYR A 209      15.120  -0.860  59.160  1.00  0.00           C
ATOM   2081  HD2 TYR A 209      15.880  -0.240  58.700  1.00  0.00           H
ATOM   2082  CE1 TYR A 209      12.800  -1.610  60.640  1.00  0.00           C
ATOM   2083  HE1 TYR A 209      11.990  -2.060  61.220  1.00  0.00           H
ATOM   2084  CE2 TYR A 209      15.180  -1.050  60.550  1.00  0.00           C
ATOM   2085  HE2 TYR A 209      16.140  -0.910  61.040  1.00  0.00           H
ATOM   2086  CZ  TYR A 209      14.020  -1.310  61.290  1.00  0.00           C
ATOM   2087  OH  TYR A 209      14.050  -1.180  62.610  1.00  0.00           O
ATOM   2088  HH  TYR A 209      13.230  -1.550  63.060  1.00  0.00           H
ATOM   2089  C   TYR A 209      13.280  -2.350  55.030  1.00  0.00           C
ATOM   2090  O   TYR A 209      12.190  -2.970  54.900  1.00  0.00           O
ATOM   2091  N   ALA A 210      13.770  -1.520  54.120  1.00  0.00           N
ATOM   2092  H   ALA A 210      14.460  -0.810  54.270  1.00  0.00           H
ATOM   2093  CA  ALA A 210      13.210  -1.330  52.780  1.00  0.00           C
ATOM   2094  CB  ALA A 210      14.270  -0.680  51.790  1.00  0.00           C
ATOM   2095  C   ALA A 210      12.730  -2.640  52.130  1.00  0.00           C
ATOM   2096  O   ALA A 210      11.560  -2.820  51.820  1.00  0.00           O
ATOM   2097  N   ALA A 211      13.590  -3.630  52.180  1.00  0.00           N
ATOM   2098  H   ALA A 211      14.540  -3.570  52.510  1.00  0.00           H
ATOM   2099  CA  ALA A 211      13.280  -5.050  51.710  1.00  0.00           C
ATOM   2100  CB  ALA A 211      14.390  -6.010  52.160  1.00  0.00           C
ATOM   2101  C   ALA A 211      11.970  -5.630  52.210  1.00  0.00           C
ATOM   2102  O   ALA A 211      11.090  -5.810  51.360  1.00  0.00           O
ATOM   2103  N   VAL A 212      11.740  -5.570  53.510  1.00  0.00           N
ATOM   2104  H   VAL A 212      12.470  -5.560  54.190  1.00  0.00           H
ATOM   2105  CA  VAL A 212      10.420  -6.060  54.020  1.00  0.00           C
ATOM   2106  CB  VAL A 212      10.470  -6.270  55.550  1.00  0.00           C
ATOM   2107  CG1 VAL A 212       9.300  -7.130  56.110  1.00  0.00           C
ATOM   2108  CG2 VAL A 212      11.800  -6.690  56.180  1.00  0.00           C
ATOM   2109  C   VAL A 212       9.080  -5.330  53.650  1.00  0.00           C
ATOM   2110  O   VAL A 212       8.110  -6.030  53.290  1.00  0.00           O
ATOM   2111  N   ILE A 213       9.330  -4.070  53.300  1.00  0.00           N
ATOM   2112  H   ILE A 213      10.290  -3.810  53.270  1.00  0.00           H
ATOM   2113  CA  ILE A 213       8.280  -3.200  52.760  1.00  0.00           C
ATOM   2114  CB  ILE A 213       8.490  -1.760  53.190  1.00  0.00           C
ATOM   2115  CG1 ILE A 213       9.150  -1.670  54.580  1.00  0.00           C
ATOM   2116  CG2 ILE A 213       7.190  -0.960  53.260  1.00  0.00           C
ATOM   2117  CD  ILE A 213       9.650  -0.280  54.910  1.00  0.00           C
ATOM   2118  C   ILE A 213       8.060  -3.350  51.220  1.00  0.00           C
ATOM   2119  O   ILE A 213       6.940  -3.280  50.790  1.00  0.00           O
ATOM   2120  N   ASN A 214       9.190  -3.600  50.490  1.00  0.00           N
ATOM   2121  H   ASN A 214      10.060  -3.460  50.970  1.00  0.00           H
ATOM   2122  CA  ASN A 214       9.180  -3.760  49.040  1.00  0.00           C
ATOM   2123  CB  ASN A 214      10.460  -3.290  48.520  1.00  0.00           C
ATOM   2124  CG  ASN A 214      10.470  -1.740  48.370  1.00  0.00           C
ATOM   2125  OD1 ASN A 214      10.250  -0.910  49.290  1.00  0.00           O
ATOM   2126  ND2 ASN A 214      10.880  -1.380  47.200  1.00  0.00           N
ATOM   2127 1HD2 ASN A 214      11.250  -2.110  46.630  1.00  0.00           H
ATOM   2128 2HD2 ASN A 214      10.690  -0.410  47.050  1.00  0.00           H
ATOM   2129  C   ASN A 214       8.940  -5.260  48.570  1.00  0.00           C
ATOM   2130  O   ASN A 214       7.930  -5.530  47.870  1.00  0.00           O
ATOM   2131  N   GLY A 215       9.840  -6.120  48.990  1.00  0.00           N
ATOM   2132  H   GLY A 215      10.450  -6.020  49.770  1.00  0.00           H
ATOM   2133  CA  GLY A 215       9.850  -7.570  48.570  1.00  0.00           C
ATOM   2134  C   GLY A 215      10.430  -8.430  49.650  1.00  0.00           C
ATOM   2135  O   GLY A 215       9.720  -9.030  50.450  1.00  0.00           O
ATOM   2136  N   ASP A 216      11.760  -8.710  49.500  1.00  0.00           N
ATOM   2137  H   ASP A 216      12.270  -8.390  48.710  1.00  0.00           H
ATOM   2138  CA  ASP A 216      12.500  -9.680  50.320  1.00  0.00           C
ATOM   2139  CB  ASP A 216      14.020  -9.390  49.970  1.00  0.00           C
ATOM   2140  CG  ASP A 216      14.350  -9.590  48.480  1.00  0.00           C
ATOM   2141  OD1 ASP A 216      14.230 -10.760  48.080  1.00  0.00           O
ATOM   2142  OD2 ASP A 216      14.600  -8.580  47.800  1.00  0.00           O
ATOM   2143  C   ASP A 216      12.270  -9.590  51.850  1.00  0.00           C
ATOM   2144  O   ASP A 216      12.930  -8.810  52.480  1.00  0.00           O
ATOM   2145  N   ARG A 217      11.700 -10.700  52.320  1.00  0.00           N
ATOM   2146  H   ARG A 217      11.350 -11.360  51.650  1.00  0.00           H
ATOM   2147  CA  ARG A 217      11.550 -10.940  53.760  1.00  0.00           C
ATOM   2148  CB  ARG A 217      10.120 -11.350  54.060  1.00  0.00           C
ATOM   2149  CG  ARG A 217       9.040 -10.290  53.800  1.00  0.00           C
ATOM   2150  CD  ARG A 217       7.710 -10.960  53.860  1.00  0.00           C
ATOM   2151  NE  ARG A 217       6.490 -10.140  53.830  1.00  0.00           N
ATOM   2152  HE  ARG A 217       6.560  -9.150  53.880  1.00  0.00           H
ATOM   2153  CZ  ARG A 217       5.230 -10.530  53.770  1.00  0.00           C
ATOM   2154  NH1 ARG A 217       4.910 -11.860  53.770  1.00  0.00           N
ATOM   2155 1HH1 ARG A 217       5.630 -12.530  53.950  1.00  0.00           H
ATOM   2156 2HH1 ARG A 217       3.990 -12.210  53.600  1.00  0.00           H
ATOM   2157  NH2 ARG A 217       4.180  -9.740  53.900  1.00  0.00           N
ATOM   2158 1HH2 ARG A 217       4.270  -8.790  54.200  1.00  0.00           H
ATOM   2159 2HH2 ARG A 217       3.290 -10.150  53.740  1.00  0.00           H
ATOM   2160  C   ARG A 217      12.440 -12.010  54.400  1.00  0.00           C
ATOM   2161  O   ARG A 217      12.820 -12.010  55.540  1.00  0.00           O
ATOM   2162  N   TRP A 218      12.620 -13.090  53.590  1.00  0.00           N
ATOM   2163  H   TRP A 218      11.970 -13.200  52.840  1.00  0.00           H
ATOM   2164  CA  TRP A 218      13.330 -14.380  53.850  1.00  0.00           C
ATOM   2165  CB  TRP A 218      13.920 -15.040  52.530  1.00  0.00           C
ATOM   2166  CG  TRP A 218      14.960 -14.200  51.690  1.00  0.00           C
ATOM   2167  CD1 TRP A 218      14.840 -12.930  51.190  1.00  0.00           C
ATOM   2168  HD1 TRP A 218      13.870 -12.510  50.910  1.00  0.00           H
ATOM   2169  CD2 TRP A 218      16.290 -14.640  51.510  1.00  0.00           C
ATOM   2170  NE1 TRP A 218      16.090 -12.590  50.820  1.00  0.00           N
ATOM   2171  HE1 TRP A 218      16.170 -11.740  50.290  1.00  0.00           H
ATOM   2172  CE2 TRP A 218      17.010 -13.530  51.020  1.00  0.00           C
ATOM   2173  CE3 TRP A 218      16.940 -15.820  51.760  1.00  0.00           C
ATOM   2174  HE3 TRP A 218      16.340 -16.540  52.310  1.00  0.00           H
ATOM   2175  CZ2 TRP A 218      18.370 -13.580  50.680  1.00  0.00           C
ATOM   2176  HZ2 TRP A 218      18.980 -12.720  50.400  1.00  0.00           H
ATOM   2177  CZ3 TRP A 218      18.230 -15.900  51.370  1.00  0.00           C
ATOM   2178  HZ3 TRP A 218      18.770 -16.800  51.660  1.00  0.00           H
ATOM   2179  CH2 TRP A 218      19.010 -14.840  50.900  1.00  0.00           C
ATOM   2180  HH2 TRP A 218      20.080 -15.010  50.850  1.00  0.00           H
ATOM   2181  C   TRP A 218      14.430 -14.300  54.900  1.00  0.00           C
ATOM   2182  O   TRP A 218      14.370 -15.160  55.810  1.00  0.00           O
ATOM   2183  N   PHE A 219      15.360 -13.330  54.800  1.00  0.00           N
ATOM   2184  H   PHE A 219      15.290 -12.770  53.970  1.00  0.00           H
ATOM   2185  CA  PHE A 219      16.600 -13.280  55.580  1.00  0.00           C
ATOM   2186  CB  PHE A 219      17.640 -12.240  55.080  1.00  0.00           C
ATOM   2187  CG  PHE A 219      17.160 -10.760  55.140  1.00  0.00           C
ATOM   2188  CD1 PHE A 219      17.170 -10.100  56.350  1.00  0.00           C
ATOM   2189  HD1 PHE A 219      17.940 -10.330  57.080  1.00  0.00           H
ATOM   2190  CD2 PHE A 219      16.580 -10.230  53.970  1.00  0.00           C
ATOM   2191  HD2 PHE A 219      16.820 -10.600  52.980  1.00  0.00           H
ATOM   2192  CE1 PHE A 219      16.540  -8.840  56.310  1.00  0.00           C
ATOM   2193  HE1 PHE A 219      16.710  -8.130  57.120  1.00  0.00           H
ATOM   2194  CE2 PHE A 219      15.860  -9.040  54.040  1.00  0.00           C
ATOM   2195  HE2 PHE A 219      15.410  -8.540  53.190  1.00  0.00           H
ATOM   2196  CZ  PHE A 219      15.800  -8.350  55.230  1.00  0.00           C
ATOM   2197  HZ  PHE A 219      15.080  -7.530  55.300  1.00  0.00           H
ATOM   2198  C   PHE A 219      16.340 -12.890  57.080  1.00  0.00           C
ATOM   2199  O   PHE A 219      17.240 -12.980  57.860  1.00  0.00           O
ATOM   2200  N   LEU A 220      15.180 -12.500  57.460  1.00  0.00           N
ATOM   2201  H   LEU A 220      14.440 -12.450  56.780  1.00  0.00           H
ATOM   2202  CA  LEU A 220      14.860 -12.080  58.860  1.00  0.00           C
ATOM   2203  CB  LEU A 220      13.420 -11.630  58.750  1.00  0.00           C
ATOM   2204  CG  LEU A 220      13.110 -10.300  59.460  1.00  0.00           C
ATOM   2205  CD1 LEU A 220      13.700  -9.070  58.880  1.00  0.00           C
ATOM   2206  CD2 LEU A 220      11.640 -10.010  59.480  1.00  0.00           C
ATOM   2207  C   LEU A 220      15.110 -13.180  59.920  1.00  0.00           C
ATOM   2208  O   LEU A 220      14.410 -14.220  59.900  1.00  0.00           O
ATOM   2209  N   ASN A 221      16.280 -13.030  60.490  1.00  0.00           N
ATOM   2210  H   ASN A 221      16.830 -12.210  60.320  1.00  0.00           H
ATOM   2211  CA  ASN A 221      16.640 -13.730  61.730  1.00  0.00           C
ATOM   2212  CB  ASN A 221      17.940 -14.430  61.350  1.00  0.00           C
ATOM   2213  CG  ASN A 221      17.770 -15.700  60.480  1.00  0.00           C
ATOM   2214  OD1 ASN A 221      18.130 -16.770  60.960  1.00  0.00           O
ATOM   2215  ND2 ASN A 221      17.670 -15.560  59.170  1.00  0.00           N
ATOM   2216 1HD2 ASN A 221      17.610 -14.640  58.760  1.00  0.00           H
ATOM   2217 2HD2 ASN A 221      17.670 -16.390  58.620  1.00  0.00           H
ATOM   2218  C   ASN A 221      16.640 -12.850  63.010  1.00  0.00           C
ATOM   2219  O   ASN A 221      17.650 -12.360  63.520  1.00  0.00           O
ATOM   2220  N   ARG A 222      15.600 -13.120  63.840  1.00  0.00           N
ATOM   2221  H   ARG A 222      14.880 -13.730  63.500  1.00  0.00           H
ATOM   2222  CA  ARG A 222      15.360 -12.350  65.070  1.00  0.00           C
ATOM   2223  CB  ARG A 222      13.990 -11.600  65.110  1.00  0.00           C
ATOM   2224  CG  ARG A 222      13.870 -10.560  63.920  1.00  0.00           C
ATOM   2225  CD  ARG A 222      12.490  -9.990  63.810  1.00  0.00           C
ATOM   2226  NE  ARG A 222      11.350 -10.950  63.700  1.00  0.00           N
ATOM   2227  HE  ARG A 222      11.300 -11.540  62.890  1.00  0.00           H
ATOM   2228  CZ  ARG A 222      10.620 -11.200  64.780  1.00  0.00           C
ATOM   2229  NH1 ARG A 222      10.980 -10.720  66.000  1.00  0.00           N
ATOM   2230 1HH1 ARG A 222      11.850 -10.250  66.090  1.00  0.00           H
ATOM   2231 2HH1 ARG A 222      10.430 -10.960  66.800  1.00  0.00           H
ATOM   2232  NH2 ARG A 222       9.540 -11.930  64.700  1.00  0.00           N
ATOM   2233 1HH2 ARG A 222       9.270 -12.290  63.800  1.00  0.00           H
ATOM   2234 2HH2 ARG A 222       9.130 -12.300  65.530  1.00  0.00           H
ATOM   2235  C   ARG A 222      15.650 -13.210  66.330  1.00  0.00           C
ATOM   2236  O   ARG A 222      15.030 -14.230  66.620  1.00  0.00           O
ATOM   2237  N   PHE A 223      16.950 -13.070  66.520  1.00  0.00           N
ATOM   2238  H   PHE A 223      17.430 -12.750  65.710  1.00  0.00           H
ATOM   2239  CA  PHE A 223      17.740 -13.560  67.670  1.00  0.00           C
ATOM   2240  CB  PHE A 223      19.040 -14.230  67.150  1.00  0.00           C
ATOM   2241  CG  PHE A 223      18.750 -15.480  66.380  1.00  0.00           C
ATOM   2242  CD1 PHE A 223      19.140 -15.450  65.070  1.00  0.00           C
ATOM   2243  HD1 PHE A 223      19.700 -14.660  64.580  1.00  0.00           H
ATOM   2244  CD2 PHE A 223      18.210 -16.610  67.010  1.00  0.00           C
ATOM   2245  HD2 PHE A 223      17.910 -16.760  68.040  1.00  0.00           H
ATOM   2246  CE1 PHE A 223      18.980 -16.580  64.330  1.00  0.00           C
ATOM   2247  HE1 PHE A 223      19.320 -16.620  63.300  1.00  0.00           H
ATOM   2248  CE2 PHE A 223      18.110 -17.790  66.190  1.00  0.00           C
ATOM   2249  HE2 PHE A 223      17.570 -18.690  66.480  1.00  0.00           H
ATOM   2250  CZ  PHE A 223      18.490 -17.700  64.860  1.00  0.00           C
ATOM   2251  HZ  PHE A 223      18.180 -18.510  64.200  1.00  0.00           H
ATOM   2252  C   PHE A 223      18.120 -12.440  68.690  1.00  0.00           C
ATOM   2253  O   PHE A 223      18.590 -11.350  68.280  1.00  0.00           O
ATOM   2254  N   THR A 224      17.990 -12.610  69.960  1.00  0.00           N
ATOM   2255  H   THR A 224      17.420 -13.430  70.070  1.00  0.00           H
ATOM   2256  CA  THR A 224      18.160 -11.700  71.110  1.00  0.00           C
ATOM   2257  CB  THR A 224      17.890 -12.360  72.480  1.00  0.00           C
ATOM   2258  OG1 THR A 224      18.100 -13.800  72.480  1.00  0.00           O
ATOM   2259  HG1 THR A 224      19.040 -14.120  72.340  1.00  0.00           H
ATOM   2260  CG2 THR A 224      16.440 -12.130  72.840  1.00  0.00           C
ATOM   2261  C   THR A 224      19.620 -11.220  71.230  1.00  0.00           C
ATOM   2262  O   THR A 224      20.460 -11.860  71.800  1.00  0.00           O
ATOM   2263  N   THR A 225      19.830 -10.120  70.500  1.00  0.00           N
ATOM   2264  H   THR A 225      19.200  -9.720  69.840  1.00  0.00           H
ATOM   2265  CA  THR A 225      21.080  -9.380  70.490  1.00  0.00           C
ATOM   2266  CB  THR A 225      21.500  -8.940  69.090  1.00  0.00           C
ATOM   2267  OG1 THR A 225      20.390  -8.150  68.530  1.00  0.00           O
ATOM   2268  HG1 THR A 225      20.220  -7.350  69.110  1.00  0.00           H
ATOM   2269  CG2 THR A 225      21.660 -10.150  68.160  1.00  0.00           C
ATOM   2270  C   THR A 225      20.990  -8.080  71.310  1.00  0.00           C
ATOM   2271  O   THR A 225      20.000  -7.370  71.420  1.00  0.00           O
ATOM   2272  N   THR A 226      22.050  -7.870  72.080  1.00  0.00           N
ATOM   2273  H   THR A 226      22.690  -8.600  72.280  1.00  0.00           H
ATOM   2274  CA  THR A 226      22.430  -6.660  72.880  1.00  0.00           C
ATOM   2275  CB  THR A 226      23.200  -7.070  74.120  1.00  0.00           C
ATOM   2276  OG1 THR A 226      24.430  -7.660  73.950  1.00  0.00           O
ATOM   2277  HG1 THR A 226      24.270  -8.540  73.510  1.00  0.00           H
ATOM   2278  CG2 THR A 226      22.380  -7.880  75.080  1.00  0.00           C
ATOM   2279  C   THR A 226      23.340  -5.780  71.990  1.00  0.00           C
ATOM   2280  O   THR A 226      23.930  -6.320  71.080  1.00  0.00           O
ATOM   2281  N   LEU A 227      23.530  -4.490  72.310  1.00  0.00           N
ATOM   2282  H   LEU A 227      22.800  -4.020  72.820  1.00  0.00           H
ATOM   2283  CA  LEU A 227      24.380  -3.610  71.540  1.00  0.00           C
ATOM   2284  CB  LEU A 227      24.260  -2.330  72.300  1.00  0.00           C
ATOM   2285  CG  LEU A 227      24.020  -1.040  71.500  1.00  0.00           C
ATOM   2286  CD1 LEU A 227      22.680  -0.920  70.770  1.00  0.00           C
ATOM   2287  CD2 LEU A 227      24.000   0.140  72.370  1.00  0.00           C
ATOM   2288  C   LEU A 227      25.790  -4.150  71.440  1.00  0.00           C
ATOM   2289  O   LEU A 227      26.220  -4.430  70.340  1.00  0.00           O
ATOM   2290  N   ASN A 228      26.360  -4.660  72.550  1.00  0.00           N
ATOM   2291  H   ASN A 228      26.050  -4.320  73.440  1.00  0.00           H
ATOM   2292  CA  ASN A 228      27.580  -5.500  72.590  1.00  0.00           C
ATOM   2293  CB  ASN A 228      27.810  -5.800  74.090  1.00  0.00           C
ATOM   2294  CG  ASN A 228      29.000  -6.560  74.570  1.00  0.00           C
ATOM   2295  OD1 ASN A 228      30.100  -6.060  74.650  1.00  0.00           O
ATOM   2296  ND2 ASN A 228      28.670  -7.630  75.290  1.00  0.00           N
ATOM   2297 1HD2 ASN A 228      27.710  -7.850  75.430  1.00  0.00           H
ATOM   2298 2HD2 ASN A 228      29.330  -8.150  75.840  1.00  0.00           H
ATOM   2299  C   ASN A 228      27.720  -6.770  71.710  1.00  0.00           C
ATOM   2300  O   ASN A 228      28.560  -6.720  70.850  1.00  0.00           O
ATOM   2301  N   ASP A 229      26.660  -7.560  71.580  1.00  0.00           N
ATOM   2302  H   ASP A 229      25.820  -7.320  72.050  1.00  0.00           H
ATOM   2303  CA  ASP A 229      26.630  -8.670  70.580  1.00  0.00           C
ATOM   2304  CB  ASP A 229      25.330  -9.420  70.750  1.00  0.00           C
ATOM   2305  CG  ASP A 229      25.140 -10.230  72.070  1.00  0.00           C
ATOM   2306  OD1 ASP A 229      24.120 -10.030  72.780  1.00  0.00           O
ATOM   2307  OD2 ASP A 229      26.120 -10.830  72.500  1.00  0.00           O
ATOM   2308  C   ASP A 229      26.740  -8.250  69.160  1.00  0.00           C
ATOM   2309  O   ASP A 229      27.580  -8.770  68.450  1.00  0.00           O
ATOM   2310  N   PHE A 230      25.990  -7.220  68.780  1.00  0.00           N
ATOM   2311  H   PHE A 230      25.190  -7.000  69.340  1.00  0.00           H
ATOM   2312  CA  PHE A 230      26.130  -6.680  67.410  1.00  0.00           C
ATOM   2313  CB  PHE A 230      24.930  -5.950  66.870  1.00  0.00           C
ATOM   2314  CG  PHE A 230      25.240  -5.370  65.490  1.00  0.00           C
ATOM   2315  CD1 PHE A 230      24.940  -6.060  64.330  1.00  0.00           C
ATOM   2316  HD1 PHE A 230      24.930  -7.150  64.330  1.00  0.00           H
ATOM   2317  CD2 PHE A 230      25.750  -4.080  65.450  1.00  0.00           C
ATOM   2318  HD2 PHE A 230      25.950  -3.430  66.310  1.00  0.00           H
ATOM   2319  CE1 PHE A 230      25.150  -5.420  63.130  1.00  0.00           C
ATOM   2320  HE1 PHE A 230      24.800  -5.930  62.240  1.00  0.00           H
ATOM   2321  CE2 PHE A 230      26.020  -3.540  64.240  1.00  0.00           C
ATOM   2322  HE2 PHE A 230      26.450  -2.540  64.140  1.00  0.00           H
ATOM   2323  CZ  PHE A 230      25.700  -4.190  63.090  1.00  0.00           C
ATOM   2324  HZ  PHE A 230      25.960  -3.870  62.080  1.00  0.00           H
ATOM   2325  C   PHE A 230      27.480  -5.890  67.290  1.00  0.00           C
ATOM   2326  O   PHE A 230      28.330  -6.190  66.440  1.00  0.00           O
ATOM   2327  N   ASN A 231      27.760  -5.080  68.260  1.00  0.00           N
ATOM   2328  H   ASN A 231      27.230  -5.020  69.110  1.00  0.00           H
ATOM   2329  CA  ASN A 231      28.940  -4.190  68.290  1.00  0.00           C
ATOM   2330  CB  ASN A 231      29.150  -3.350  69.500  1.00  0.00           C
ATOM   2331  CG  ASN A 231      28.100  -2.220  69.600  1.00  0.00           C
ATOM   2332  OD1 ASN A 231      27.250  -2.020  68.730  1.00  0.00           O
ATOM   2333  ND2 ASN A 231      28.260  -1.480  70.610  1.00  0.00           N
ATOM   2334 1HD2 ASN A 231      28.980  -1.620  71.290  1.00  0.00           H
ATOM   2335 2HD2 ASN A 231      27.610  -0.750  70.830  1.00  0.00           H
ATOM   2336  C   ASN A 231      30.250  -4.920  68.090  1.00  0.00           C
ATOM   2337  O   ASN A 231      31.040  -4.520  67.190  1.00  0.00           O
ATOM   2338  N   LEU A 232      30.460  -6.070  68.820  1.00  0.00           N
ATOM   2339  H   LEU A 232      29.830  -6.160  69.590  1.00  0.00           H
ATOM   2340  CA  LEU A 232      31.570  -6.990  68.650  1.00  0.00           C
ATOM   2341  CB  LEU A 232      31.650  -8.170  69.660  1.00  0.00           C
ATOM   2342  CG  LEU A 232      32.140  -7.820  71.090  1.00  0.00           C
ATOM   2343  CD1 LEU A 232      31.350  -8.810  72.010  1.00  0.00           C
ATOM   2344  CD2 LEU A 232      33.680  -8.020  71.250  1.00  0.00           C
ATOM   2345  C   LEU A 232      31.740  -7.480  67.190  1.00  0.00           C
ATOM   2346  O   LEU A 232      32.900  -7.540  66.770  1.00  0.00           O
ATOM   2347  N   VAL A 233      30.670  -8.020  66.660  1.00  0.00           N
ATOM   2348  H   VAL A 233      29.870  -8.300  67.180  1.00  0.00           H
ATOM   2349  CA  VAL A 233      30.600  -8.530  65.230  1.00  0.00           C
ATOM   2350  CB  VAL A 233      29.380  -9.320  64.950  1.00  0.00           C
ATOM   2351  CG1 VAL A 233      29.010  -9.570  63.430  1.00  0.00           C
ATOM   2352  CG2 VAL A 233      29.640 -10.730  65.600  1.00  0.00           C
ATOM   2353  C   VAL A 233      30.900  -7.420  64.150  1.00  0.00           C
ATOM   2354  O   VAL A 233      31.640  -7.750  63.220  1.00  0.00           O
ATOM   2355  N   ALA A 234      30.240  -6.250  64.310  1.00  0.00           N
ATOM   2356  H   ALA A 234      29.450  -6.070  64.900  1.00  0.00           H
ATOM   2357  CA  ALA A 234      30.590  -5.030  63.530  1.00  0.00           C
ATOM   2358  CB  ALA A 234      29.880  -3.830  64.070  1.00  0.00           C
ATOM   2359  C   ALA A 234      32.120  -4.900  63.560  1.00  0.00           C
ATOM   2360  O   ALA A 234      32.690  -4.920  62.450  1.00  0.00           O
ATOM   2361  N   MET A 235      32.710  -4.660  64.740  1.00  0.00           N
ATOM   2362  H   MET A 235      32.120  -4.380  65.490  1.00  0.00           H
ATOM   2363  CA  MET A 235      34.200  -4.530  64.930  1.00  0.00           C
ATOM   2364  CB  MET A 235      34.480  -4.270  66.430  1.00  0.00           C
ATOM   2365  CG  MET A 235      34.050  -2.880  66.860  1.00  0.00           C
ATOM   2366  SD  MET A 235      34.470  -2.680  68.650  1.00  0.00           S
ATOM   2367  CE  MET A 235      36.010  -1.820  68.530  1.00  0.00           C
ATOM   2368  C   MET A 235      35.010  -5.710  64.390  1.00  0.00           C
ATOM   2369  O   MET A 235      35.990  -5.500  63.640  1.00  0.00           O
ATOM   2370  N   LYS A 236      34.570  -6.940  64.680  1.00  0.00           N
ATOM   2371  H   LYS A 236      33.910  -7.160  65.400  1.00  0.00           H
ATOM   2372  CA  LYS A 236      35.270  -8.040  64.060  1.00  0.00           C
ATOM   2373  CB  LYS A 236      34.970  -9.320  64.780  1.00  0.00           C
ATOM   2374  CG  LYS A 236      35.590  -9.180  66.180  1.00  0.00           C
ATOM   2375  CD  LYS A 236      35.220 -10.300  67.150  1.00  0.00           C
ATOM   2376  CE  LYS A 236      35.690  -9.860  68.570  1.00  0.00           C
ATOM   2377  NZ  LYS A 236      37.100 -10.180  68.710  1.00  0.00           N
ATOM   2378  HZ1 LYS A 236      37.250 -11.170  68.740  1.00  0.00           H
ATOM   2379  HZ2 LYS A 236      37.640  -9.900  67.920  1.00  0.00           H
ATOM   2380  HZ3 LYS A 236      37.530  -9.650  69.440  1.00  0.00           H
ATOM   2381  C   LYS A 236      35.130  -8.120  62.540  1.00  0.00           C
ATOM   2382  O   LYS A 236      36.070  -8.530  61.850  1.00  0.00           O
ATOM   2383  N   TYR A 237      34.020  -7.740  61.890  1.00  0.00           N
ATOM   2384  H   TYR A 237      33.190  -7.580  62.430  1.00  0.00           H
ATOM   2385  CA  TYR A 237      33.840  -7.830  60.390  1.00  0.00           C
ATOM   2386  CB  TYR A 237      32.560  -8.710  60.050  1.00  0.00           C
ATOM   2387  CG  TYR A 237      32.850 -10.160  60.570  1.00  0.00           C
ATOM   2388  CD1 TYR A 237      33.980 -11.020  60.310  1.00  0.00           C
ATOM   2389  HD1 TYR A 237      34.600 -10.750  59.450  1.00  0.00           H
ATOM   2390  CD2 TYR A 237      31.970 -10.610  61.530  1.00  0.00           C
ATOM   2391  HD2 TYR A 237      30.940 -10.240  61.550  1.00  0.00           H
ATOM   2392  CE1 TYR A 237      34.240 -12.080  61.120  1.00  0.00           C
ATOM   2393  HE1 TYR A 237      35.080 -12.720  60.870  1.00  0.00           H
ATOM   2394  CE2 TYR A 237      32.270 -11.680  62.390  1.00  0.00           C
ATOM   2395  HE2 TYR A 237      31.600 -11.930  63.210  1.00  0.00           H
ATOM   2396  CZ  TYR A 237      33.410 -12.420  62.180  1.00  0.00           C
ATOM   2397  OH  TYR A 237      33.670 -13.510  62.900  1.00  0.00           O
ATOM   2398  HH  TYR A 237      34.190 -14.190  62.390  1.00  0.00           H
ATOM   2399  C   TYR A 237      33.670  -6.490  59.640  1.00  0.00           C
ATOM   2400  O   TYR A 237      32.750  -6.260  58.820  1.00  0.00           O
ATOM   2401  N   ASN A 238      34.490  -5.500  60.090  1.00  0.00           N
ATOM   2402  H   ASN A 238      34.930  -5.630  60.980  1.00  0.00           H
ATOM   2403  CA  ASN A 238      34.820  -4.190  59.510  1.00  0.00           C
ATOM   2404  CB  ASN A 238      35.770  -4.380  58.390  1.00  0.00           C
ATOM   2405  CG  ASN A 238      37.240  -4.560  58.840  1.00  0.00           C
ATOM   2406  OD1 ASN A 238      37.500  -5.120  59.920  1.00  0.00           O
ATOM   2407  ND2 ASN A 238      38.210  -4.080  58.110  1.00  0.00           N
ATOM   2408 1HD2 ASN A 238      38.090  -3.830  57.150  1.00  0.00           H
ATOM   2409 2HD2 ASN A 238      39.130  -4.070  58.510  1.00  0.00           H
ATOM   2410  C   ASN A 238      33.670  -3.300  59.140  1.00  0.00           C
ATOM   2411  O   ASN A 238      33.760  -2.330  58.430  1.00  0.00           O
ATOM   2412  N   TYR A 239      32.540  -3.420  59.920  1.00  0.00           N
ATOM   2413  H   TYR A 239      32.600  -4.070  60.680  1.00  0.00           H
ATOM   2414  CA  TYR A 239      31.450  -2.540  59.880  1.00  0.00           C
ATOM   2415  CB  TYR A 239      30.220  -3.360  59.400  1.00  0.00           C
ATOM   2416  CG  TYR A 239      29.960  -3.540  57.930  1.00  0.00           C
ATOM   2417  CD1 TYR A 239      30.870  -4.250  57.180  1.00  0.00           C
ATOM   2418  HD1 TYR A 239      31.960  -4.170  57.270  1.00  0.00           H
ATOM   2419  CD2 TYR A 239      28.660  -3.440  57.490  1.00  0.00           C
ATOM   2420  HD2 TYR A 239      27.930  -2.750  57.900  1.00  0.00           H
ATOM   2421  CE1 TYR A 239      30.510  -4.880  55.990  1.00  0.00           C
ATOM   2422  HE1 TYR A 239      31.310  -5.370  55.450  1.00  0.00           H
ATOM   2423  CE2 TYR A 239      28.260  -4.170  56.380  1.00  0.00           C
ATOM   2424  HE2 TYR A 239      27.230  -4.010  56.060  1.00  0.00           H
ATOM   2425  CZ  TYR A 239      29.170  -4.840  55.590  1.00  0.00           C
ATOM   2426  OH  TYR A 239      28.660  -5.390  54.450  1.00  0.00           O
ATOM   2427  HH  TYR A 239      29.300  -6.080  54.100  1.00  0.00           H
ATOM   2428  C   TYR A 239      31.330  -1.640  61.170  1.00  0.00           C
ATOM   2429  O   TYR A 239      32.020  -1.930  62.150  1.00  0.00           O
ATOM   2430  N   GLU A 240      30.440  -0.620  61.120  1.00  0.00           N
ATOM   2431  H   GLU A 240      30.030  -0.370  60.250  1.00  0.00           H
ATOM   2432  CA  GLU A 240      30.280   0.350  62.190  1.00  0.00           C
ATOM   2433  CB  GLU A 240      29.770   1.610  61.510  1.00  0.00           C
ATOM   2434  CG  GLU A 240      30.830   2.400  60.730  1.00  0.00           C
ATOM   2435  CD  GLU A 240      31.830   3.010  61.800  1.00  0.00           C
ATOM   2436  OE1 GLU A 240      33.040   2.790  61.720  1.00  0.00           O
ATOM   2437  OE2 GLU A 240      31.350   3.720  62.690  1.00  0.00           O
ATOM   2438  C   GLU A 240      29.280  -0.080  63.340  1.00  0.00           C
ATOM   2439  O   GLU A 240      28.090  -0.350  63.150  1.00  0.00           O
ATOM   2440  N   PRO A 241      29.820   0.010  64.570  1.00  0.00           N
ATOM   2441  CA  PRO A 241      29.060  -0.280  65.790  1.00  0.00           C
ATOM   2442  CB  PRO A 241      30.040   0.030  66.860  1.00  0.00           C
ATOM   2443  CG  PRO A 241      31.380  -0.450  66.280  1.00  0.00           C
ATOM   2444  CD  PRO A 241      31.250   0.100  64.880  1.00  0.00           C
ATOM   2445  C   PRO A 241      27.910   0.690  65.990  1.00  0.00           C
ATOM   2446  O   PRO A 241      27.980   1.880  65.670  1.00  0.00           O
ATOM   2447  N   LEU A 242      26.980   0.170  66.770  1.00  0.00           N
ATOM   2448  H   LEU A 242      27.110  -0.530  67.470  1.00  0.00           H
ATOM   2449  CA  LEU A 242      25.630   0.760  66.770  1.00  0.00           C
ATOM   2450  CB  LEU A 242      24.630  -0.390  66.760  1.00  0.00           C
ATOM   2451  CG  LEU A 242      23.620  -0.350  65.600  1.00  0.00           C
ATOM   2452  CD1 LEU A 242      24.280  -0.790  64.270  1.00  0.00           C
ATOM   2453  CD2 LEU A 242      22.540  -1.340  66.040  1.00  0.00           C
ATOM   2454  C   LEU A 242      25.410   1.750  67.960  1.00  0.00           C
ATOM   2455  O   LEU A 242      25.620   1.390  69.130  1.00  0.00           O
ATOM   2456  N   THR A 243      24.940   2.920  67.590  1.00  0.00           N
ATOM   2457  H   THR A 243      24.410   2.950  66.740  1.00  0.00           H
ATOM   2458  CA  THR A 243      25.030   4.100  68.530  1.00  0.00           C
ATOM   2459  CB  THR A 243      26.400   4.850  68.340  1.00  0.00           C
ATOM   2460  OG1 THR A 243      26.700   5.710  69.470  1.00  0.00           O
ATOM   2461  HG1 THR A 243      27.190   5.170  70.150  1.00  0.00           H
ATOM   2462  CG2 THR A 243      26.450   5.740  67.100  1.00  0.00           C
ATOM   2463  C   THR A 243      23.740   4.980  68.570  1.00  0.00           C
ATOM   2464  O   THR A 243      22.690   4.540  68.110  1.00  0.00           O
ATOM   2465  N   GLN A 244      23.740   6.060  69.360  1.00  0.00           N
ATOM   2466  H   GLN A 244      24.590   6.320  69.830  1.00  0.00           H
ATOM   2467  CA  GLN A 244      22.530   6.920  69.520  1.00  0.00           C
ATOM   2468  CB  GLN A 244      22.890   7.820  70.660  1.00  0.00           C
ATOM   2469  CG  GLN A 244      21.680   8.320  71.490  1.00  0.00           C
ATOM   2470  CD  GLN A 244      21.000   7.150  72.200  1.00  0.00           C
ATOM   2471  OE1 GLN A 244      21.540   6.640  73.150  1.00  0.00           O
ATOM   2472  NE2 GLN A 244      19.810   6.770  71.800  1.00  0.00           N
ATOM   2473 1HE2 GLN A 244      19.350   7.160  71.010  1.00  0.00           H
ATOM   2474 2HE2 GLN A 244      19.480   5.930  72.230  1.00  0.00           H
ATOM   2475  C   GLN A 244      21.920   7.540  68.260  1.00  0.00           C
ATOM   2476  O   GLN A 244      20.750   7.370  67.980  1.00  0.00           O
ATOM   2477  N   ASP A 245      22.800   7.860  67.260  1.00  0.00           N
ATOM   2478  H   ASP A 245      23.790   7.800  67.390  1.00  0.00           H
ATOM   2479  CA  ASP A 245      22.460   8.390  65.930  1.00  0.00           C
ATOM   2480  CB  ASP A 245      23.720   8.520  64.980  1.00  0.00           C
ATOM   2481  CG  ASP A 245      24.750   9.490  65.470  1.00  0.00           C
ATOM   2482  OD1 ASP A 245      24.630  10.620  65.000  1.00  0.00           O
ATOM   2483  OD2 ASP A 245      25.830   9.070  65.920  1.00  0.00           O
ATOM   2484  C   ASP A 245      21.510   7.500  65.130  1.00  0.00           C
ATOM   2485  O   ASP A 245      20.570   8.000  64.630  1.00  0.00           O
ATOM   2486  N   HIS A 246      21.860   6.250  64.970  1.00  0.00           N
ATOM   2487  H   HIS A 246      22.750   5.940  65.300  1.00  0.00           H
ATOM   2488  CA  HIS A 246      21.120   5.220  64.230  1.00  0.00           C
ATOM   2489  CB  HIS A 246      21.940   3.880  64.300  1.00  0.00           C
ATOM   2490  CG  HIS A 246      23.430   3.920  64.070  1.00  0.00           C
ATOM   2491  ND1 HIS A 246      24.360   4.240  64.910  1.00  0.00           N
ATOM   2492  CD2 HIS A 246      24.040   3.500  62.970  1.00  0.00           C
ATOM   2493  HD2 HIS A 246      23.580   3.060  62.100  1.00  0.00           H
ATOM   2494  CE1 HIS A 246      25.530   4.060  64.390  1.00  0.00           C
ATOM   2495  HE1 HIS A 246      26.500   4.330  64.810  1.00  0.00           H
ATOM   2496  NE2 HIS A 246      25.310   3.540  63.200  1.00  0.00           N
ATOM   2497  HE2 HIS A 246      26.040   3.080  62.690  1.00  0.00           H
ATOM   2498  C   HIS A 246      19.620   5.020  64.690  1.00  0.00           C
ATOM   2499  O   HIS A 246      18.680   5.160  63.880  1.00  0.00           O
ATOM   2500  N   VAL A 247      19.410   4.860  65.980  1.00  0.00           N
ATOM   2501  H   VAL A 247      20.180   4.670  66.600  1.00  0.00           H
ATOM   2502  CA  VAL A 247      18.040   4.710  66.510  1.00  0.00           C
ATOM   2503  CB  VAL A 247      18.120   4.290  68.000  1.00  0.00           C
ATOM   2504  CG1 VAL A 247      16.800   4.370  68.790  1.00  0.00           C
ATOM   2505  CG2 VAL A 247      18.640   2.780  68.140  1.00  0.00           C
ATOM   2506  C   VAL A 247      17.210   6.000  66.310  1.00  0.00           C
ATOM   2507  O   VAL A 247      16.060   5.860  65.800  1.00  0.00           O
ATOM   2508  N   ASP A 248      17.810   7.150  66.600  1.00  0.00           N
ATOM   2509  H   ASP A 248      18.720   7.230  67.000  1.00  0.00           H
ATOM   2510  CA  ASP A 248      17.220   8.480  66.490  1.00  0.00           C
ATOM   2511  CB  ASP A 248      18.290   9.510  66.810  1.00  0.00           C
ATOM   2512  CG  ASP A 248      17.860  11.000  66.860  1.00  0.00           C
ATOM   2513  OD1 ASP A 248      17.700  11.560  65.810  1.00  0.00           O
ATOM   2514  OD2 ASP A 248      18.020  11.640  67.910  1.00  0.00           O
ATOM   2515  C   ASP A 248      16.730   8.710  65.070  1.00  0.00           C
ATOM   2516  O   ASP A 248      15.590   9.080  64.840  1.00  0.00           O
ATOM   2517  N   ILE A 249      17.520   8.350  64.060  1.00  0.00           N
ATOM   2518  H   ILE A 249      18.510   8.350  64.180  1.00  0.00           H
ATOM   2519  CA  ILE A 249      17.140   8.410  62.650  1.00  0.00           C
ATOM   2520  CB  ILE A 249      18.370   8.120  61.800  1.00  0.00           C
ATOM   2521  CG1 ILE A 249      19.560   9.100  62.120  1.00  0.00           C
ATOM   2522  CG2 ILE A 249      18.010   8.250  60.290  1.00  0.00           C
ATOM   2523  CD  ILE A 249      20.780   8.640  61.320  1.00  0.00           C
ATOM   2524  C   ILE A 249      16.050   7.430  62.330  1.00  0.00           C
ATOM   2525  O   ILE A 249      14.980   7.790  61.810  1.00  0.00           O
ATOM   2526  N   LEU A 250      16.310   6.140  62.660  1.00  0.00           N
ATOM   2527  H   LEU A 250      17.140   5.770  63.090  1.00  0.00           H
ATOM   2528  CA  LEU A 250      15.410   5.030  62.220  1.00  0.00           C
ATOM   2529  CB  LEU A 250      15.910   3.640  62.660  1.00  0.00           C
ATOM   2530  CG  LEU A 250      16.790   3.060  61.540  1.00  0.00           C
ATOM   2531  CD1 LEU A 250      17.420   1.780  62.110  1.00  0.00           C
ATOM   2532  CD2 LEU A 250      15.980   2.660  60.320  1.00  0.00           C
ATOM   2533  C   LEU A 250      13.990   5.190  62.830  1.00  0.00           C
ATOM   2534  O   LEU A 250      13.080   4.630  62.180  1.00  0.00           O
ATOM   2535  N   GLY A 251      13.900   5.540  64.130  1.00  0.00           N
ATOM   2536  H   GLY A 251      14.750   5.530  64.650  1.00  0.00           H
ATOM   2537  CA  GLY A 251      12.670   6.000  64.820  1.00  0.00           C
ATOM   2538  C   GLY A 251      11.290   5.890  64.140  1.00  0.00           C
ATOM   2539  O   GLY A 251      10.600   4.870  64.250  1.00  0.00           O
ATOM   2540  N   PRO A 252      10.970   6.820  63.210  1.00  0.00           N
ATOM   2541  CA  PRO A 252       9.680   6.830  62.410  1.00  0.00           C
ATOM   2542  CB  PRO A 252       9.840   7.950  61.370  1.00  0.00           C
ATOM   2543  CG  PRO A 252      10.630   8.960  62.250  1.00  0.00           C
ATOM   2544  CD  PRO A 252      11.610   8.120  63.070  1.00  0.00           C
ATOM   2545  C   PRO A 252       9.480   5.510  61.720  1.00  0.00           C
ATOM   2546  O   PRO A 252       8.390   4.900  61.890  1.00  0.00           O
ATOM   2547  N   LEU A 253      10.490   4.970  61.060  1.00  0.00           N
ATOM   2548  H   LEU A 253      11.360   5.450  60.960  1.00  0.00           H
ATOM   2549  CA  LEU A 253      10.390   3.680  60.300  1.00  0.00           C
ATOM   2550  CB  LEU A 253      11.650   3.620  59.470  1.00  0.00           C
ATOM   2551  CG  LEU A 253      11.530   2.500  58.450  1.00  0.00           C
ATOM   2552  CD1 LEU A 253      10.470   2.700  57.390  1.00  0.00           C
ATOM   2553  CD2 LEU A 253      12.970   2.370  57.950  1.00  0.00           C
ATOM   2554  C   LEU A 253      10.270   2.530  61.330  1.00  0.00           C
ATOM   2555  O   LEU A 253       9.240   1.870  61.320  1.00  0.00           O
ATOM   2556  N   SER A 254      11.060   2.480  62.390  1.00  0.00           N
ATOM   2557  H   SER A 254      11.700   3.180  62.700  1.00  0.00           H
ATOM   2558  CA  SER A 254      11.000   1.370  63.380  1.00  0.00           C
ATOM   2559  CB  SER A 254      12.190   1.390  64.300  1.00  0.00           C
ATOM   2560  OG  SER A 254      12.150   2.370  65.300  1.00  0.00           O
ATOM   2561  HG  SER A 254      12.800   2.110  66.000  1.00  0.00           H
ATOM   2562  C   SER A 254       9.620   1.390  64.160  1.00  0.00           C
ATOM   2563  O   SER A 254       9.000   0.320  64.250  1.00  0.00           O
ATOM   2564  N   ALA A 255       8.970   2.580  64.450  1.00  0.00           N
ATOM   2565  H   ALA A 255       9.460   3.430  64.650  1.00  0.00           H
ATOM   2566  CA  ALA A 255       7.700   2.630  65.120  1.00  0.00           C
ATOM   2567  CB  ALA A 255       7.300   4.040  65.650  1.00  0.00           C
ATOM   2568  C   ALA A 255       6.460   2.230  64.230  1.00  0.00           C
ATOM   2569  O   ALA A 255       5.530   1.610  64.690  1.00  0.00           O
ATOM   2570  N   GLN A 256       6.530   2.590  62.990  1.00  0.00           N
ATOM   2571  H   GLN A 256       7.210   3.210  62.610  1.00  0.00           H
ATOM   2572  CA  GLN A 256       5.580   2.130  61.930  1.00  0.00           C
ATOM   2573  CB  GLN A 256       5.790   3.110  60.770  1.00  0.00           C
ATOM   2574  CG  GLN A 256       4.680   3.330  59.740  1.00  0.00           C
ATOM   2575  CD  GLN A 256       5.270   4.040  58.480  1.00  0.00           C
ATOM   2576  OE1 GLN A 256       5.420   3.500  57.390  1.00  0.00           O
ATOM   2577  NE2 GLN A 256       5.440   5.320  58.570  1.00  0.00           N
ATOM   2578 1HE2 GLN A 256       5.440   5.820  59.430  1.00  0.00           H
ATOM   2579 2HE2 GLN A 256       5.790   5.700  57.710  1.00  0.00           H
ATOM   2580  C   GLN A 256       5.740   0.730  61.340  1.00  0.00           C
ATOM   2581  O   GLN A 256       4.690   0.110  61.040  1.00  0.00           O
ATOM   2582  N   THR A 257       6.940   0.240  61.160  1.00  0.00           N
ATOM   2583  H   THR A 257       7.740   0.850  61.140  1.00  0.00           H
ATOM   2584  CA  THR A 257       7.210  -1.100  60.610  1.00  0.00           C
ATOM   2585  CB  THR A 257       8.410  -1.150  59.640  1.00  0.00           C
ATOM   2586  OG1 THR A 257       9.600  -0.950  60.470  1.00  0.00           O
ATOM   2587  HG1 THR A 257       9.690   0.020  60.660  1.00  0.00           H
ATOM   2588  CG2 THR A 257       8.260  -0.060  58.580  1.00  0.00           C
ATOM   2589  C   THR A 257       7.400  -2.230  61.570  1.00  0.00           C
ATOM   2590  O   THR A 257       7.560  -3.350  61.120  1.00  0.00           O
ATOM   2591  N   GLY A 258       7.490  -1.940  62.920  1.00  0.00           N
ATOM   2592  H   GLY A 258       7.400  -1.000  63.250  1.00  0.00           H
ATOM   2593  CA  GLY A 258       7.380  -2.850  64.070  1.00  0.00           C
ATOM   2594  C   GLY A 258       8.680  -3.380  64.560  1.00  0.00           C
ATOM   2595  O   GLY A 258       8.950  -3.330  65.730  1.00  0.00           O
ATOM   2596  N   ILE A 259       9.600  -3.520  63.630  1.00  0.00           N
ATOM   2597  H   ILE A 259       9.510  -3.280  62.660  1.00  0.00           H
ATOM   2598  CA  ILE A 259      10.820  -4.310  63.880  1.00  0.00           C
ATOM   2599  CB  ILE A 259      11.240  -5.050  62.620  1.00  0.00           C
ATOM   2600  CG1 ILE A 259      10.050  -5.920  62.120  1.00  0.00           C
ATOM   2601  CG2 ILE A 259      12.450  -6.020  62.890  1.00  0.00           C
ATOM   2602  CD  ILE A 259      10.360  -6.500  60.700  1.00  0.00           C
ATOM   2603  C   ILE A 259      11.930  -3.390  64.360  1.00  0.00           C
ATOM   2604  O   ILE A 259      12.010  -2.200  63.920  1.00  0.00           O
ATOM   2605  N   ALA A 260      12.310  -3.810  65.560  1.00  0.00           N
ATOM   2606  H   ALA A 260      11.860  -4.580  66.030  1.00  0.00           H
ATOM   2607  CA  ALA A 260      13.310  -3.090  66.400  1.00  0.00           C
ATOM   2608  CB  ALA A 260      13.380  -3.920  67.730  1.00  0.00           C
ATOM   2609  C   ALA A 260      14.680  -3.030  65.660  1.00  0.00           C
ATOM   2610  O   ALA A 260      15.220  -3.900  64.930  1.00  0.00           O
ATOM   2611  N   VAL A 261      15.440  -2.060  66.130  1.00  0.00           N
ATOM   2612  H   VAL A 261      15.020  -1.490  66.850  1.00  0.00           H
ATOM   2613  CA  VAL A 261      16.770  -1.620  65.580  1.00  0.00           C
ATOM   2614  CB  VAL A 261      17.230  -0.300  66.150  1.00  0.00           C
ATOM   2615  CG1 VAL A 261      18.590   0.110  65.510  1.00  0.00           C
ATOM   2616  CG2 VAL A 261      16.220   0.820  65.840  1.00  0.00           C
ATOM   2617  C   VAL A 261      17.830  -2.700  65.840  1.00  0.00           C
ATOM   2618  O   VAL A 261      18.550  -3.170  64.970  1.00  0.00           O
ATOM   2619  N   LEU A 262      17.680  -3.330  67.020  1.00  0.00           N
ATOM   2620  H   LEU A 262      17.150  -2.980  67.790  1.00  0.00           H
ATOM   2621  CA  LEU A 262      18.460  -4.590  67.260  1.00  0.00           C
ATOM   2622  CB  LEU A 262      18.770  -4.930  68.700  1.00  0.00           C
ATOM   2623  CG  LEU A 262      19.990  -4.120  69.190  1.00  0.00           C
ATOM   2624  CD1 LEU A 262      19.910  -3.900  70.720  1.00  0.00           C
ATOM   2625  CD2 LEU A 262      21.340  -4.640  68.750  1.00  0.00           C
ATOM   2626  C   LEU A 262      18.060  -5.890  66.630  1.00  0.00           C
ATOM   2627  O   LEU A 262      18.930  -6.690  66.200  1.00  0.00           O
ATOM   2628  N   ASP A 263      16.730  -6.000  66.460  1.00  0.00           N
ATOM   2629  H   ASP A 263      16.160  -5.470  67.090  1.00  0.00           H
ATOM   2630  CA  ASP A 263      16.110  -7.130  65.750  1.00  0.00           C
ATOM   2631  CB  ASP A 263      14.630  -6.890  65.840  1.00  0.00           C
ATOM   2632  CG  ASP A 263      14.020  -7.530  67.160  1.00  0.00           C
ATOM   2633  OD1 ASP A 263      12.870  -8.010  67.100  1.00  0.00           O
ATOM   2634  OD2 ASP A 263      14.640  -7.490  68.230  1.00  0.00           O
ATOM   2635  C   ASP A 263      16.520  -7.310  64.250  1.00  0.00           C
ATOM   2636  O   ASP A 263      16.950  -8.370  63.770  1.00  0.00           O
ATOM   2637  N   MET A 264      16.500  -6.140  63.660  1.00  0.00           N
ATOM   2638  H   MET A 264      16.030  -5.410  64.170  1.00  0.00           H
ATOM   2639  CA  MET A 264      17.170  -5.850  62.370  1.00  0.00           C
ATOM   2640  CB  MET A 264      16.970  -4.400  61.810  1.00  0.00           C
ATOM   2641  CG  MET A 264      15.550  -4.340  61.250  1.00  0.00           C
ATOM   2642  SD  MET A 264      15.400  -5.320  59.680  1.00  0.00           S
ATOM   2643  CE  MET A 264      13.750  -4.850  59.110  1.00  0.00           C
ATOM   2644  C   MET A 264      18.680  -6.220  62.250  1.00  0.00           C
ATOM   2645  O   MET A 264      19.060  -7.030  61.390  1.00  0.00           O
ATOM   2646  N   CYS A 265      19.410  -5.960  63.330  1.00  0.00           N
ATOM   2647  H   CYS A 265      19.000  -5.700  64.210  1.00  0.00           H
ATOM   2648  CA  CYS A 265      20.860  -6.090  63.470  1.00  0.00           C
ATOM   2649  CB  CYS A 265      21.610  -5.000  64.250  1.00  0.00           C
ATOM   2650  SG  CYS A 265      21.540  -3.370  63.460  1.00  0.00           S
ATOM   2651  HG  CYS A 265      20.220  -3.440  63.330  1.00  0.00           H
ATOM   2652  C   CYS A 265      21.270  -7.540  63.860  1.00  0.00           C
ATOM   2653  O   CYS A 265      22.410  -7.930  63.570  1.00  0.00           O
ATOM   2654  N   ALA A 266      20.510  -8.220  64.680  1.00  0.00           N
ATOM   2655  H   ALA A 266      19.800  -7.800  65.260  1.00  0.00           H
ATOM   2656  CA  ALA A 266      20.460  -9.690  64.760  1.00  0.00           C
ATOM   2657  CB  ALA A 266      19.210 -10.190  65.500  1.00  0.00           C
ATOM   2658  C   ALA A 266      20.490 -10.460  63.380  1.00  0.00           C
ATOM   2659  O   ALA A 266      21.420 -11.260  63.180  1.00  0.00           O
ATOM   2660  N   SER A 267      19.710  -9.950  62.470  1.00  0.00           N
ATOM   2661  H   SER A 267      18.810  -9.610  62.750  1.00  0.00           H
ATOM   2662  CA  SER A 267      19.780 -10.370  61.030  1.00  0.00           C
ATOM   2663  CB  SER A 267      18.590  -9.940  60.200  1.00  0.00           C
ATOM   2664  OG  SER A 267      17.340 -10.280  60.860  1.00  0.00           O
ATOM   2665  HG  SER A 267      16.610  -9.660  60.560  1.00  0.00           H
ATOM   2666  C   SER A 267      21.050  -9.900  60.300  1.00  0.00           C
ATOM   2667  O   SER A 267      21.730 -10.780  59.770  1.00  0.00           O
ATOM   2668  N   LEU A 268      21.470  -8.680  60.510  1.00  0.00           N
ATOM   2669  H   LEU A 268      21.020  -7.880  60.910  1.00  0.00           H
ATOM   2670  CA  LEU A 268      22.750  -8.200  59.880  1.00  0.00           C
ATOM   2671  CB  LEU A 268      22.860  -6.620  59.980  1.00  0.00           C
ATOM   2672  CG  LEU A 268      24.000  -5.820  59.360  1.00  0.00           C
ATOM   2673  CD1 LEU A 268      24.040  -6.120  57.870  1.00  0.00           C
ATOM   2674  CD2 LEU A 268      23.870  -4.300  59.670  1.00  0.00           C
ATOM   2675  C   LEU A 268      23.970  -9.060  60.270  1.00  0.00           C
ATOM   2676  O   LEU A 268      24.810  -9.480  59.460  1.00  0.00           O
ATOM   2677  N   LYS A 269      24.080  -9.280  61.570  1.00  0.00           N
ATOM   2678  H   LYS A 269      23.600  -8.710  62.230  1.00  0.00           H
ATOM   2679  CA  LYS A 269      24.960 -10.270  62.240  1.00  0.00           C
ATOM   2680  CB  LYS A 269      24.710 -10.390  63.750  1.00  0.00           C
ATOM   2681  CG  LYS A 269      25.680 -11.310  64.580  1.00  0.00           C
ATOM   2682  CD  LYS A 269      25.270 -11.470  66.050  1.00  0.00           C
ATOM   2683  CE  LYS A 269      26.020 -12.710  66.640  1.00  0.00           C
ATOM   2684  NZ  LYS A 269      25.550 -14.040  66.310  1.00  0.00           N
ATOM   2685  HZ1 LYS A 269      25.300 -14.030  65.340  1.00  0.00           H
ATOM   2686  HZ2 LYS A 269      26.220 -14.750  66.500  1.00  0.00           H
ATOM   2687  HZ3 LYS A 269      24.810 -14.350  66.910  1.00  0.00           H
ATOM   2688  C   LYS A 269      25.180 -11.580  61.590  1.00  0.00           C
ATOM   2689  O   LYS A 269      26.260 -11.910  61.260  1.00  0.00           O
ATOM   2690  N   GLU A 270      24.010 -12.030  61.010  1.00  0.00           N
ATOM   2691  H   GLU A 270      23.190 -11.530  61.270  1.00  0.00           H
ATOM   2692  CA  GLU A 270      24.040 -13.310  60.220  1.00  0.00           C
ATOM   2693  CB  GLU A 270      22.640 -13.900  60.150  1.00  0.00           C
ATOM   2694  CG  GLU A 270      22.670 -15.340  59.680  1.00  0.00           C
ATOM   2695  CD  GLU A 270      22.700 -16.340  60.820  1.00  0.00           C
ATOM   2696  OE1 GLU A 270      23.780 -16.880  61.060  1.00  0.00           O
ATOM   2697  OE2 GLU A 270      21.650 -16.640  61.420  1.00  0.00           O
ATOM   2698  C   GLU A 270      24.650 -13.100  58.800  1.00  0.00           C
ATOM   2699  O   GLU A 270      25.760 -13.650  58.630  1.00  0.00           O
ATOM   2700  N   LEU A 271      24.350 -11.970  58.140  1.00  0.00           N
ATOM   2701  H   LEU A 271      23.760 -11.290  58.590  1.00  0.00           H
ATOM   2702  CA  LEU A 271      24.770 -11.660  56.780  1.00  0.00           C
ATOM   2703  CB  LEU A 271      24.000 -10.430  56.230  1.00  0.00           C
ATOM   2704  CG  LEU A 271      22.530 -10.710  55.970  1.00  0.00           C
ATOM   2705  CD1 LEU A 271      21.790  -9.360  55.680  1.00  0.00           C
ATOM   2706  CD2 LEU A 271      22.370 -11.720  54.840  1.00  0.00           C
ATOM   2707  C   LEU A 271      26.250 -11.250  56.700  1.00  0.00           C
ATOM   2708  O   LEU A 271      27.000 -11.680  55.800  1.00  0.00           O
ATOM   2709  N   LEU A 272      26.730 -10.630  57.780  1.00  0.00           N
ATOM   2710  H   LEU A 272      26.020 -10.340  58.420  1.00  0.00           H
ATOM   2711  CA  LEU A 272      28.120 -10.480  58.110  1.00  0.00           C
ATOM   2712  CB  LEU A 272      28.300  -9.510  59.280  1.00  0.00           C
ATOM   2713  CG  LEU A 272      27.780  -8.060  59.180  1.00  0.00           C
ATOM   2714  CD1 LEU A 272      27.740  -7.460  60.530  1.00  0.00           C
ATOM   2715  CD2 LEU A 272      28.700  -7.220  58.240  1.00  0.00           C
ATOM   2716  C   LEU A 272      28.940 -11.780  58.350  1.00  0.00           C
ATOM   2717  O   LEU A 272      29.980 -12.010  57.710  1.00  0.00           O
ATOM   2718  N   GLN A 273      28.550 -12.630  59.280  1.00  0.00           N
ATOM   2719  H   GLN A 273      27.660 -12.450  59.710  1.00  0.00           H
ATOM   2720  CA  GLN A 273      29.210 -13.950  59.580  1.00  0.00           C
ATOM   2721  CB  GLN A 273      28.520 -14.710  60.700  1.00  0.00           C
ATOM   2722  CG  GLN A 273      28.510 -13.910  61.970  1.00  0.00           C
ATOM   2723  CD  GLN A 273      27.950 -14.650  63.210  1.00  0.00           C
ATOM   2724  OE1 GLN A 273      26.770 -14.780  63.650  1.00  0.00           O
ATOM   2725  NE2 GLN A 273      28.850 -15.260  63.990  1.00  0.00           N
ATOM   2726 1HE2 GLN A 273      29.810 -15.410  63.760  1.00  0.00           H
ATOM   2727 2HE2 GLN A 273      28.620 -15.630  64.890  1.00  0.00           H
ATOM   2728  C   GLN A 273      29.360 -14.890  58.400  1.00  0.00           C
ATOM   2729  O   GLN A 273      30.520 -15.340  58.200  1.00  0.00           O
ATOM   2730  N   ASN A 274      28.340 -15.000  57.590  1.00  0.00           N
ATOM   2731  H   ASN A 274      27.650 -14.280  57.610  1.00  0.00           H
ATOM   2732  CA  ASN A 274      28.210 -16.120  56.590  1.00  0.00           C
ATOM   2733  CB  ASN A 274      27.410 -17.350  57.150  1.00  0.00           C
ATOM   2734  CG  ASN A 274      25.980 -17.020  57.690  1.00  0.00           C
ATOM   2735  OD1 ASN A 274      25.270 -16.130  57.180  1.00  0.00           O
ATOM   2736  ND2 ASN A 274      25.460 -17.650  58.750  1.00  0.00           N
ATOM   2737 1HD2 ASN A 274      25.840 -18.450  59.210  1.00  0.00           H
ATOM   2738 2HD2 ASN A 274      24.680 -17.120  59.110  1.00  0.00           H
ATOM   2739  C   ASN A 274      27.810 -15.770  55.140  1.00  0.00           C
ATOM   2740  O   ASN A 274      28.540 -16.120  54.210  1.00  0.00           O
ATOM   2741  N   GLY A 275      26.640 -15.130  55.030  1.00  0.00           N
ATOM   2742  H   GLY A 275      26.110 -15.020  55.870  1.00  0.00           H
ATOM   2743  CA  GLY A 275      26.110 -14.670  53.690  1.00  0.00           C
ATOM   2744  C   GLY A 275      24.690 -14.970  53.200  1.00  0.00           C
ATOM   2745  O   GLY A 275      23.910 -15.550  53.960  1.00  0.00           O
ATOM   2746  N   MET A 276      24.490 -14.650  51.930  1.00  0.00           N
ATOM   2747  H   MET A 276      25.200 -14.190  51.390  1.00  0.00           H
ATOM   2748  CA  MET A 276      23.280 -14.980  51.140  1.00  0.00           C
ATOM   2749  CB  MET A 276      22.840 -13.770  50.320  1.00  0.00           C
ATOM   2750  CG  MET A 276      22.170 -12.720  51.150  1.00  0.00           C
ATOM   2751  SD  MET A 276      21.360 -11.470  50.130  1.00  0.00           S
ATOM   2752  CE  MET A 276      22.380 -10.060  50.490  1.00  0.00           C
ATOM   2753  C   MET A 276      23.480 -16.200  50.200  1.00  0.00           C
ATOM   2754  O   MET A 276      24.170 -16.170  49.230  1.00  0.00           O
ATOM   2755  N   ASN A 277      22.740 -17.220  50.530  1.00  0.00           N
ATOM   2756  H   ASN A 277      22.470 -17.360  51.490  1.00  0.00           H
ATOM   2757  CA  ASN A 277      22.590 -18.380  49.680  1.00  0.00           C
ATOM   2758  CB  ASN A 277      22.820 -19.670  50.520  1.00  0.00           C
ATOM   2759  CG  ASN A 277      23.240 -20.840  49.700  1.00  0.00           C
ATOM   2760  OD1 ASN A 277      22.470 -21.390  48.910  1.00  0.00           O
ATOM   2761  ND2 ASN A 277      24.470 -21.150  49.800  1.00  0.00           N
ATOM   2762 1HD2 ASN A 277      25.030 -20.780  50.540  1.00  0.00           H
ATOM   2763 2HD2 ASN A 277      24.940 -21.390  48.950  1.00  0.00           H
ATOM   2764  C   ASN A 277      21.170 -18.430  49.070  1.00  0.00           C
ATOM   2765  O   ASN A 277      20.250 -17.790  49.570  1.00  0.00           O
ATOM   2766  N   GLY A 278      21.230 -18.870  47.780  1.00  0.00           N
ATOM   2767  H   GLY A 278      22.110 -18.930  47.310  1.00  0.00           H
ATOM   2768  CA  GLY A 278      20.000 -19.100  46.980  1.00  0.00           C
ATOM   2769  C   GLY A 278      19.410 -17.800  46.390  1.00  0.00           C
ATOM   2770  O   GLY A 278      18.910 -17.810  45.280  1.00  0.00           O
ATOM   2771  N   ARG A 279      19.190 -16.880  47.330  1.00  0.00           N
ATOM   2772  H   ARG A 279      19.490 -16.950  48.280  1.00  0.00           H
ATOM   2773  CA  ARG A 279      18.440 -15.620  47.130  1.00  0.00           C
ATOM   2774  CB  ARG A 279      17.100 -15.680  47.850  1.00  0.00           C
ATOM   2775  CG  ARG A 279      15.970 -16.470  47.130  1.00  0.00           C
ATOM   2776  CD  ARG A 279      14.690 -16.480  48.020  1.00  0.00           C
ATOM   2777  NE  ARG A 279      14.100 -15.120  47.910  1.00  0.00           N
ATOM   2778  HE  ARG A 279      14.750 -14.460  47.540  1.00  0.00           H
ATOM   2779  CZ  ARG A 279      12.930 -14.790  48.320  1.00  0.00           C
ATOM   2780  NH1 ARG A 279      12.080 -15.730  48.760  1.00  0.00           N
ATOM   2781 1HH1 ARG A 279      12.220 -16.700  48.590  1.00  0.00           H
ATOM   2782 2HH1 ARG A 279      11.200 -15.430  49.150  1.00  0.00           H
ATOM   2783  NH2 ARG A 279      12.630 -13.550  48.500  1.00  0.00           N
ATOM   2784 1HH2 ARG A 279      13.320 -12.860  48.300  1.00  0.00           H
ATOM   2785 2HH2 ARG A 279      11.850 -13.260  49.050  1.00  0.00           H
ATOM   2786  C   ARG A 279      19.140 -14.240  47.440  1.00  0.00           C
ATOM   2787  O   ARG A 279      20.350 -14.250  47.600  1.00  0.00           O
ATOM   2788  N   THR A 280      18.340 -13.160  47.510  1.00  0.00           N
ATOM   2789  H   THR A 280      17.340 -13.220  47.560  1.00  0.00           H
ATOM   2790  CA  THR A 280      18.920 -11.800  47.420  1.00  0.00           C
ATOM   2791  CB  THR A 280      18.880 -11.110  46.030  1.00  0.00           C
ATOM   2792  OG1 THR A 280      17.570 -11.280  45.470  1.00  0.00           O
ATOM   2793  HG1 THR A 280      17.540 -12.180  45.030  1.00  0.00           H
ATOM   2794  CG2 THR A 280      19.930 -11.560  44.950  1.00  0.00           C
ATOM   2795  C   THR A 280      18.210 -10.770  48.290  1.00  0.00           C
ATOM   2796  O   THR A 280      17.030 -10.950  48.650  1.00  0.00           O
ATOM   2797  N   ILE A 281      18.910  -9.590  48.560  1.00  0.00           N
ATOM   2798  H   ILE A 281      19.900  -9.460  48.580  1.00  0.00           H
ATOM   2799  CA  ILE A 281      18.220  -8.430  49.160  1.00  0.00           C
ATOM   2800  CB  ILE A 281      18.800  -7.950  50.490  1.00  0.00           C
ATOM   2801  CG1 ILE A 281      18.850  -9.040  51.550  1.00  0.00           C
ATOM   2802  CG2 ILE A 281      17.870  -6.870  51.040  1.00  0.00           C
ATOM   2803  CD  ILE A 281      19.680  -8.590  52.800  1.00  0.00           C
ATOM   2804  C   ILE A 281      18.230  -7.330  48.080  1.00  0.00           C
ATOM   2805  O   ILE A 281      19.340  -6.930  47.730  1.00  0.00           O
ATOM   2806  N   LEU A 282      17.080  -7.080  47.450  1.00  0.00           N
ATOM   2807  H   LEU A 282      16.290  -7.610  47.770  1.00  0.00           H
ATOM   2808  CA  LEU A 282      16.940  -6.080  46.370  1.00  0.00           C
ATOM   2809  CB  LEU A 282      16.830  -4.690  46.940  1.00  0.00           C
ATOM   2810  CG  LEU A 282      15.540  -4.480  47.700  1.00  0.00           C
ATOM   2811  CD1 LEU A 282      15.650  -3.150  48.430  1.00  0.00           C
ATOM   2812  CD2 LEU A 282      14.400  -4.420  46.670  1.00  0.00           C
ATOM   2813  C   LEU A 282      17.980  -6.070  45.330  1.00  0.00           C
ATOM   2814  O   LEU A 282      18.780  -5.170  45.260  1.00  0.00           O
ATOM   2815  N   GLY A 283      17.870  -7.060  44.470  1.00  0.00           N
ATOM   2816  H   GLY A 283      17.280  -7.860  44.590  1.00  0.00           H
ATOM   2817  CA  GLY A 283      18.870  -7.220  43.360  1.00  0.00           C
ATOM   2818  C   GLY A 283      20.060  -8.040  43.720  1.00  0.00           C
ATOM   2819  O   GLY A 283      20.530  -8.710  42.800  1.00  0.00           O
ATOM   2820  N   SER A 284      20.830  -7.570  44.690  1.00  0.00           N
ATOM   2821  H   SER A 284      20.600  -6.730  45.200  1.00  0.00           H
ATOM   2822  CA  SER A 284      22.170  -8.060  45.160  1.00  0.00           C
ATOM   2823  CB  SER A 284      22.860  -6.890  45.920  1.00  0.00           C
ATOM   2824  OG  SER A 284      23.470  -6.150  44.870  1.00  0.00           O
ATOM   2825  HG  SER A 284      23.540  -5.220  45.220  1.00  0.00           H
ATOM   2826  C   SER A 284      22.220  -9.280  46.130  1.00  0.00           C
ATOM   2827  O   SER A 284      21.540  -9.140  47.140  1.00  0.00           O
ATOM   2828  N   ALA A 285      23.310 -10.100  45.950  1.00  0.00           N
ATOM   2829  H   ALA A 285      24.000  -9.970  45.240  1.00  0.00           H
ATOM   2830  CA  ALA A 285      23.550 -11.160  46.940  1.00  0.00           C
ATOM   2831  CB  ALA A 285      23.800 -12.440  46.130  1.00  0.00           C
ATOM   2832  C   ALA A 285      24.720 -10.730  47.790  1.00  0.00           C
ATOM   2833  O   ALA A 285      24.870 -11.510  48.720  1.00  0.00           O
ATOM   2834  N   LEU A 286      25.510  -9.690  47.500  1.00  0.00           N
ATOM   2835  H   LEU A 286      25.500  -9.400  46.540  1.00  0.00           H
ATOM   2836  CA  LEU A 286      26.500  -9.100  48.380  1.00  0.00           C
ATOM   2837  CB  LEU A 286      27.700  -8.520  47.540  1.00  0.00           C
ATOM   2838  CG  LEU A 286      28.530  -9.720  46.980  1.00  0.00           C
ATOM   2839  CD1 LEU A 286      29.730  -9.120  46.250  1.00  0.00           C
ATOM   2840  CD2 LEU A 286      29.140 -10.690  48.080  1.00  0.00           C
ATOM   2841  C   LEU A 286      25.940  -7.890  49.120  1.00  0.00           C
ATOM   2842  O   LEU A 286      25.200  -7.140  48.460  1.00  0.00           O
ATOM   2843  N   LEU A 287      26.400  -7.680  50.370  1.00  0.00           N
ATOM   2844  H   LEU A 287      27.250  -8.120  50.650  1.00  0.00           H
ATOM   2845  CA  LEU A 287      26.020  -6.500  51.180  1.00  0.00           C
ATOM   2846  CB  LEU A 287      26.430  -6.480  52.710  1.00  0.00           C
ATOM   2847  CG  LEU A 287      25.780  -7.680  53.400  1.00  0.00           C
ATOM   2848  CD1 LEU A 287      26.440  -8.060  54.750  1.00  0.00           C
ATOM   2849  CD2 LEU A 287      24.320  -7.460  53.540  1.00  0.00           C
ATOM   2850  C   LEU A 287      26.650  -5.230  50.550  1.00  0.00           C
ATOM   2851  O   LEU A 287      27.820  -4.920  50.750  1.00  0.00           O
ATOM   2852  N   GLU A 288      25.780  -4.530  49.820  1.00  0.00           N
ATOM   2853  H   GLU A 288      24.870  -4.910  49.620  1.00  0.00           H
ATOM   2854  CA  GLU A 288      26.120  -3.080  49.410  1.00  0.00           C
ATOM   2855  CB  GLU A 288      25.180  -2.730  48.250  1.00  0.00           C
ATOM   2856  CG  GLU A 288      25.160  -3.650  47.030  1.00  0.00           C
ATOM   2857  CD  GLU A 288      24.080  -3.240  46.000  1.00  0.00           C
ATOM   2858  OE1 GLU A 288      24.340  -2.490  45.090  1.00  0.00           O
ATOM   2859  OE2 GLU A 288      22.960  -3.800  46.160  1.00  0.00           O
ATOM   2860  C   GLU A 288      25.920  -2.060  50.520  1.00  0.00           C
ATOM   2861  O   GLU A 288      24.820  -2.040  51.060  1.00  0.00           O
ATOM   2862  N   ASP A 289      26.880  -1.080  50.420  1.00  0.00           N
ATOM   2863  H   ASP A 289      27.640  -1.440  49.900  1.00  0.00           H
ATOM   2864  CA  ASP A 289      27.050   0.090  51.320  1.00  0.00           C
ATOM   2865  CB  ASP A 289      28.510   0.430  51.490  1.00  0.00           C
ATOM   2866  CG  ASP A 289      29.250   0.600  50.200  1.00  0.00           C
ATOM   2867  OD1 ASP A 289      29.750  -0.410  49.700  1.00  0.00           O
ATOM   2868  OD2 ASP A 289      29.430   1.750  49.830  1.00  0.00           O
ATOM   2869  C   ASP A 289      26.160   1.320  51.000  1.00  0.00           C
ATOM   2870  O   ASP A 289      25.120   1.530  51.650  1.00  0.00           O
ATOM   2871  N   GLU A 290      26.550   2.130  50.030  1.00  0.00           N
ATOM   2872  H   GLU A 290      27.460   2.060  49.630  1.00  0.00           H
ATOM   2873  CA  GLU A 290      25.910   3.440  49.710  1.00  0.00           C
ATOM   2874  CB  GLU A 290      26.820   4.150  48.720  1.00  0.00           C
ATOM   2875  CG  GLU A 290      28.140   4.680  49.290  1.00  0.00           C
ATOM   2876  CD  GLU A 290      28.650   5.500  48.160  1.00  0.00           C
ATOM   2877  OE1 GLU A 290      28.070   6.530  47.820  1.00  0.00           O
ATOM   2878  OE2 GLU A 290      29.830   5.200  47.760  1.00  0.00           O
ATOM   2879  C   GLU A 290      24.480   3.330  49.160  1.00  0.00           C
ATOM   2880  O   GLU A 290      24.150   3.070  48.010  1.00  0.00           O
ATOM   2881  N   PHE A 291      23.610   3.320  50.180  1.00  0.00           N
ATOM   2882  H   PHE A 291      24.060   2.920  50.980  1.00  0.00           H
ATOM   2883  CA  PHE A 291      22.130   3.390  50.170  1.00  0.00           C
ATOM   2884  CB  PHE A 291      21.700   2.110  50.880  1.00  0.00           C
ATOM   2885  CG  PHE A 291      20.300   1.600  50.470  1.00  0.00           C
ATOM   2886  CD1 PHE A 291      19.240   2.050  51.170  1.00  0.00           C
ATOM   2887  HD1 PHE A 291      19.340   2.220  52.240  1.00  0.00           H
ATOM   2888  CD2 PHE A 291      20.040   1.470  49.090  1.00  0.00           C
ATOM   2889  HD2 PHE A 291      20.780   0.960  48.470  1.00  0.00           H
ATOM   2890  CE1 PHE A 291      18.050   2.530  50.560  1.00  0.00           C
ATOM   2891  HE1 PHE A 291      17.400   3.190  51.130  1.00  0.00           H
ATOM   2892  CE2 PHE A 291      18.900   1.910  48.400  1.00  0.00           C
ATOM   2893  HE2 PHE A 291      18.910   1.640  47.340  1.00  0.00           H
ATOM   2894  CZ  PHE A 291      17.910   2.520  49.170  1.00  0.00           C
ATOM   2895  HZ  PHE A 291      17.040   2.960  48.680  1.00  0.00           H
ATOM   2896  C   PHE A 291      21.600   4.710  50.840  1.00  0.00           C
ATOM   2897  O   PHE A 291      22.350   5.320  51.660  1.00  0.00           O
ATOM   2898  N   THR A 292      20.220   4.790  50.850  1.00  0.00           N
ATOM   2899  H   THR A 292      19.660   3.980  50.720  1.00  0.00           H
ATOM   2900  CA  THR A 292      19.530   6.000  51.480  1.00  0.00           C
ATOM   2901  CB  THR A 292      18.750   6.870  50.510  1.00  0.00           C
ATOM   2902  OG1 THR A 292      18.660   8.180  51.120  1.00  0.00           O
ATOM   2903  HG1 THR A 292      18.090   8.720  50.490  1.00  0.00           H
ATOM   2904  CG2 THR A 292      17.350   6.480  50.150  1.00  0.00           C
ATOM   2905  C   THR A 292      18.800   5.840  52.820  1.00  0.00           C
ATOM   2906  O   THR A 292      17.770   5.190  52.780  1.00  0.00           O
ATOM   2907  N   PRO A 293      19.240   6.430  53.930  1.00  0.00           N
ATOM   2908  CA  PRO A 293      18.640   6.500  55.290  1.00  0.00           C
ATOM   2909  CB  PRO A 293      19.680   7.150  56.180  1.00  0.00           C
ATOM   2910  CG  PRO A 293      21.040   6.880  55.470  1.00  0.00           C
ATOM   2911  CD  PRO A 293      20.660   6.860  53.990  1.00  0.00           C
ATOM   2912  C   PRO A 293      17.370   7.450  55.310  1.00  0.00           C
ATOM   2913  O   PRO A 293      16.270   6.980  55.230  1.00  0.00           O
ATOM   2914  N   PHE A 294      17.540   8.790  55.300  1.00  0.00           N
ATOM   2915  H   PHE A 294      18.370   9.350  55.270  1.00  0.00           H
ATOM   2916  CA  PHE A 294      16.420   9.690  55.610  1.00  0.00           C
ATOM   2917  CB  PHE A 294      16.930  11.060  55.920  1.00  0.00           C
ATOM   2918  CG  PHE A 294      17.390  11.350  57.370  1.00  0.00           C
ATOM   2919  CD1 PHE A 294      18.730  11.470  57.630  1.00  0.00           C
ATOM   2920  HD1 PHE A 294      19.460  11.350  56.830  1.00  0.00           H
ATOM   2921  CD2 PHE A 294      16.500  11.500  58.450  1.00  0.00           C
ATOM   2922  HD2 PHE A 294      15.430  11.410  58.240  1.00  0.00           H
ATOM   2923  CE1 PHE A 294      19.170  11.680  58.910  1.00  0.00           C
ATOM   2924  HE1 PHE A 294      20.190  11.370  59.120  1.00  0.00           H
ATOM   2925  CE2 PHE A 294      16.940  11.740  59.780  1.00  0.00           C
ATOM   2926  HE2 PHE A 294      16.260  11.850  60.630  1.00  0.00           H
ATOM   2927  CZ  PHE A 294      18.330  11.780  59.990  1.00  0.00           C
ATOM   2928  HZ  PHE A 294      18.710  11.950  60.990  1.00  0.00           H
ATOM   2929  C   PHE A 294      15.310   9.990  54.620  1.00  0.00           C
ATOM   2930  O   PHE A 294      14.290  10.460  55.090  1.00  0.00           O
ATOM   2931  N   ASP A 295      15.540   9.720  53.300  1.00  0.00           N
ATOM   2932  H   ASP A 295      16.380  10.010  52.850  1.00  0.00           H
ATOM   2933  CA  ASP A 295      14.460   9.360  52.360  1.00  0.00           C
ATOM   2934  CB  ASP A 295      15.100   9.000  51.030  1.00  0.00           C
ATOM   2935  CG  ASP A 295      15.590  10.160  50.170  1.00  0.00           C
ATOM   2936  OD1 ASP A 295      16.750  10.010  49.690  1.00  0.00           O
ATOM   2937  OD2 ASP A 295      14.870  11.120  49.880  1.00  0.00           O
ATOM   2938  C   ASP A 295      13.510   8.200  52.790  1.00  0.00           C
ATOM   2939  O   ASP A 295      12.350   8.430  53.160  1.00  0.00           O
ATOM   2940  N   VAL A 296      14.030   7.010  52.920  1.00  0.00           N
ATOM   2941  H   VAL A 296      14.990   6.880  52.680  1.00  0.00           H
ATOM   2942  CA  VAL A 296      13.190   5.850  53.190  1.00  0.00           C
ATOM   2943  CB  VAL A 296      13.930   4.490  53.270  1.00  0.00           C
ATOM   2944  CG1 VAL A 296      13.150   3.260  53.760  1.00  0.00           C
ATOM   2945  CG2 VAL A 296      14.680   4.260  51.930  1.00  0.00           C
ATOM   2946  C   VAL A 296      12.360   5.910  54.470  1.00  0.00           C
ATOM   2947  O   VAL A 296      11.160   5.690  54.480  1.00  0.00           O
ATOM   2948  N   VAL A 297      13.000   6.470  55.540  1.00  0.00           N
ATOM   2949  H   VAL A 297      13.990   6.340  55.480  1.00  0.00           H
ATOM   2950  CA  VAL A 297      12.360   6.790  56.860  1.00  0.00           C
ATOM   2951  CB  VAL A 297      13.440   7.520  57.730  1.00  0.00           C
ATOM   2952  CG1 VAL A 297      12.970   7.920  59.100  1.00  0.00           C
ATOM   2953  CG2 VAL A 297      14.550   6.530  57.930  1.00  0.00           C
ATOM   2954  C   VAL A 297      11.080   7.590  56.700  1.00  0.00           C
ATOM   2955  O   VAL A 297       9.990   7.200  56.990  1.00  0.00           O
ATOM   2956  N   ARG A 298      11.270   8.700  55.990  1.00  0.00           N
ATOM   2957  H   ARG A 298      12.170   8.740  55.550  1.00  0.00           H
ATOM   2958  CA  ARG A 298      10.180   9.670  55.580  1.00  0.00           C
ATOM   2959  CB  ARG A 298      10.950  10.850  55.110  1.00  0.00           C
ATOM   2960  CG  ARG A 298      11.470  11.850  56.190  1.00  0.00           C
ATOM   2961  CD  ARG A 298      12.390  12.940  55.590  1.00  0.00           C
ATOM   2962  NE  ARG A 298      12.980  13.800  56.600  1.00  0.00           N
ATOM   2963  HE  ARG A 298      12.320  14.350  57.110  1.00  0.00           H
ATOM   2964  CZ  ARG A 298      14.230  14.180  56.460  1.00  0.00           C
ATOM   2965  NH1 ARG A 298      14.930  13.980  55.370  1.00  0.00           N
ATOM   2966 1HH1 ARG A 298      14.300  13.650  54.670  1.00  0.00           H
ATOM   2967 2HH1 ARG A 298      15.720  14.550  55.150  1.00  0.00           H
ATOM   2968  NH2 ARG A 298      14.790  14.860  57.430  1.00  0.00           N
ATOM   2969 1HH2 ARG A 298      14.310  15.160  58.250  1.00  0.00           H
ATOM   2970 2HH2 ARG A 298      15.740  15.160  57.310  1.00  0.00           H
ATOM   2971  C   ARG A 298       9.190   9.110  54.510  1.00  0.00           C
ATOM   2972  O   ARG A 298       7.950   9.200  54.690  1.00  0.00           O
ATOM   2973  N   GLN A 299       9.710   8.550  53.420  1.00  0.00           N
ATOM   2974  H   GLN A 299      10.710   8.570  53.320  1.00  0.00           H
ATOM   2975  CA  GLN A 299       8.860   8.210  52.200  1.00  0.00           C
ATOM   2976  CB  GLN A 299       9.800   8.050  50.970  1.00  0.00           C
ATOM   2977  CG  GLN A 299      10.320   9.420  50.520  1.00  0.00           C
ATOM   2978  CD  GLN A 299       9.410  10.100  49.530  1.00  0.00           C
ATOM   2979  OE1 GLN A 299       9.300  11.280  49.420  1.00  0.00           O
ATOM   2980  NE2 GLN A 299       8.790   9.340  48.600  1.00  0.00           N
ATOM   2981 1HE2 GLN A 299       8.990   8.370  48.670  1.00  0.00           H
ATOM   2982 2HE2 GLN A 299       8.190   9.800  47.940  1.00  0.00           H
ATOM   2983  C   GLN A 299       8.030   6.930  52.450  1.00  0.00           C
ATOM   2984  O   GLN A 299       7.240   6.650  51.570  1.00  0.00           O
ATOM   2985  N   CYS A 300       8.080   6.400  53.670  1.00  0.00           N
ATOM   2986  H   CYS A 300       8.820   6.660  54.290  1.00  0.00           H
ATOM   2987  CA  CYS A 300       7.210   5.270  53.990  1.00  0.00           C
ATOM   2988  CB  CYS A 300       8.140   4.200  54.550  1.00  0.00           C
ATOM   2989  SG  CYS A 300       7.270   2.740  55.260  1.00  0.00           S
ATOM   2990  HG  CYS A 300       6.400   3.190  56.160  1.00  0.00           H
ATOM   2991  C   CYS A 300       6.090   5.550  54.950  1.00  0.00           C
ATOM   2992  O   CYS A 300       6.320   6.110  56.050  1.00  0.00           O
ATOM   2993  N   SER A 301       4.870   5.310  54.420  1.00  0.00           N
ATOM   2994  H   SER A 301       4.800   5.100  53.440  1.00  0.00           H
ATOM   2995  CA  SER A 301       3.590   5.430  55.140  1.00  0.00           C
ATOM   2996  CB  SER A 301       2.780   6.650  54.710  1.00  0.00           C
ATOM   2997  OG  SER A 301       3.600   7.850  54.620  1.00  0.00           O
ATOM   2998  HG  SER A 301       3.950   7.960  55.550  1.00  0.00           H
ATOM   2999  C   SER A 301       2.890   4.100  54.810  1.00  0.00           C
ATOM   3000  O   SER A 301       2.190   3.970  53.790  1.00  0.00           O
ATOM   3001  N   GLY A 302       3.190   3.050  55.630  1.00  0.00           N
ATOM   3002  H   GLY A 302       3.680   3.220  56.480  1.00  0.00           H
ATOM   3003  CA  GLY A 302       2.550   1.710  55.470  1.00  0.00           C
ATOM   3004  C   GLY A 302       3.190   0.940  54.300  1.00  0.00           C
ATOM   3005  O   GLY A 302       3.610  -0.230  54.400  1.00  0.00           O
ATOM   3006  N   VAL A 303       3.260   1.630  53.250  1.00  0.00           N
ATOM   3007  H   VAL A 303       2.830   2.540  53.270  1.00  0.00           H
ATOM   3008  CA  VAL A 303       3.900   1.330  51.940  1.00  0.00           C
ATOM   3009  CB  VAL A 303       2.780   1.070  50.880  1.00  0.00           C
ATOM   3010  CG1 VAL A 303       1.900  -0.040  51.440  1.00  0.00           C
ATOM   3011  CG2 VAL A 303       2.060   2.240  50.290  1.00  0.00           C
ATOM   3012  C   VAL A 303       5.010   2.350  51.520  1.00  0.00           C
ATOM   3013  O   VAL A 303       5.030   3.440  52.000  1.00  0.00           O
ATOM   3014  N   THR A 304       5.910   1.910  50.730  1.00  0.00           N
ATOM   3015  H   THR A 304       5.780   0.990  50.370  1.00  0.00           H
ATOM   3016  CA  THR A 304       7.060   2.730  50.250  1.00  0.00           C
ATOM   3017  CB  THR A 304       8.430   2.080  49.950  1.00  0.00           C
ATOM   3018  OG1 THR A 304       8.350   0.850  49.230  1.00  0.00           O
ATOM   3019  HG1 THR A 304       9.100   0.240  49.460  1.00  0.00           H
ATOM   3020  CG2 THR A 304       9.060   1.950  51.300  1.00  0.00           C
ATOM   3021  C   THR A 304       6.800   3.630  49.050  1.00  0.00           C
ATOM   3022  O   THR A 304       6.110   3.080  48.210  1.00  0.00           O
ATOM   3023  N   PHE A 305       6.910   4.940  49.210  1.00  0.00           N
ATOM   3024  H   PHE A 305       7.000   5.430  50.080  1.00  0.00           H
ATOM   3025  CA  PHE A 305       6.780   5.830  48.050  1.00  0.00           C
ATOM   3026  CB  PHE A 305       5.900   6.990  48.400  1.00  0.00           C
ATOM   3027  CG  PHE A 305       4.520   6.670  48.880  1.00  0.00           C
ATOM   3028  CD1 PHE A 305       4.220   6.290  50.170  1.00  0.00           C
ATOM   3029  HD1 PHE A 305       4.770   6.790  50.970  1.00  0.00           H
ATOM   3030  CD2 PHE A 305       3.510   6.560  47.940  1.00  0.00           C
ATOM   3031  HD2 PHE A 305       3.610   6.950  46.920  1.00  0.00           H
ATOM   3032  CE1 PHE A 305       2.980   5.770  50.500  1.00  0.00           C
ATOM   3033  HE1 PHE A 305       2.810   5.550  51.560  1.00  0.00           H
ATOM   3034  CE2 PHE A 305       2.360   5.940  48.280  1.00  0.00           C
ATOM   3035  HE2 PHE A 305       1.610   5.780  47.510  1.00  0.00           H
ATOM   3036  CZ  PHE A 305       2.060   5.540  49.560  1.00  0.00           C
ATOM   3037  HZ  PHE A 305       1.050   5.230  49.820  1.00  0.00           H
ATOM   3038  C   PHE A 305       8.070   6.220  47.300  1.00  0.00           C
ATOM   3039  O   PHE A 305       9.060   6.510  47.930  1.00  0.00           O
ATOM   3040  N   GLN A 306       8.090   6.020  45.990  1.00  0.00           N
ATOM   3041  H   GLN A 306       7.230   5.860  45.520  1.00  0.00           H
ATOM   3042  CA  GLN A 306       9.120   6.340  45.030  1.00  0.00           C
ATOM   3043  CB  GLN A 306       9.610   5.130  44.330  1.00  0.00           C
ATOM   3044  CG  GLN A 306      10.740   4.420  45.130  1.00  0.00           C
ATOM   3045  CD  GLN A 306      11.180   3.190  44.270  1.00  0.00           C
ATOM   3046  OE1 GLN A 306      12.030   3.350  43.420  1.00  0.00           O
ATOM   3047  NE2 GLN A 306      10.700   2.050  44.590  1.00  0.00           N
ATOM   3048 1HE2 GLN A 306      10.140   1.790  45.370  1.00  0.00           H
ATOM   3049 2HE2 GLN A 306      10.890   1.330  43.920  1.00  0.00           H
ATOM   3050  C   GLN A 306       8.480   7.190  43.930  1.00  0.00           C
ATOM   3051  O1  GLN A 306       8.890   8.370  43.600  1.00  0.00           O
ATOM   3052  O2  GLN A 306       7.390   6.850  43.400  1.00  0.00           O
ATOM   3053  C40 UNK B 307      23.470  38.560  33.270  1.00  0.00           C
ATOM   3054  C39 UNK B 307      24.500  38.200  32.260  1.00  0.00           C
ATOM   3055  O6  UNK B 307      24.950  39.250  31.360  1.00  0.00           O
ATOM   3056  H62 UNK B 307      25.590  39.860  31.830  1.00  0.00           H
ATOM   3057  C16 UNK B 307      24.130  37.020  31.300  1.00  0.00           C
ATOM   3058  C15 UNK B 307      24.490  35.810  32.130  1.00  0.00           C
ATOM   3059  C14 UNK B 307      23.680  34.570  31.780  1.00  0.00           C
ATOM   3060  C13 UNK B 307      23.990  34.140  30.340  1.00  0.00           C
ATOM   3061  C12 UNK B 307      23.100  33.010  29.850  1.00  0.00           C
ATOM   3062  C11 UNK B 307      23.310  31.820  30.780  1.00  0.00           C
ATOM   3063  C10 UNK B 307      23.740  30.540  30.100  1.00  0.00           C
ATOM   3064  C9  UNK B 307      24.640  29.520  30.780  1.00  0.00           C
ATOM   3065  O2  UNK B 307      25.080  29.740  31.890  1.00  0.00           O
ATOM   3066  C8  UNK B 307      24.910  28.180  30.120  1.00  0.00           C
ATOM   3067  C7  UNK B 307      23.780  27.610  29.260  1.00  0.00           C
ATOM   3068  C2  UNK B 307      24.320  26.470  28.420  1.00  0.00           C
ATOM   3069  C3  UNK B 307      24.830  26.840  27.210  1.00  0.00           C
ATOM   3070  H3  UNK B 307      24.590  27.800  26.760  1.00  0.00           H
ATOM   3071  C1  UNK B 307      24.310  25.140  28.910  1.00  0.00           C
ATOM   3072  H1  UNK B 307      24.030  25.050  29.960  1.00  0.00           H
ATOM   3073  C6  UNK B 307      24.830  24.120  28.060  1.00  0.00           C
ATOM   3074  H61 UNK B 307      24.930  23.110  28.450  1.00  0.00           H
ATOM   3075  C5  UNK B 307      25.420  24.480  26.810  1.00  0.00           C
ATOM   3076  O1  UNK B 307      26.210  23.590  26.110  1.00  0.00           O
ATOM   3077  H9D UNK B 307      26.520  22.950  26.810  1.00  0.00           H
ATOM   3078  C4  UNK B 307      25.400  25.820  26.360  1.00  0.00           C
ATOM   3079  O3  UNK B 307      26.040  26.100  25.180  1.00  0.00           O
ATOM   3080  C17 UNK B 307      26.210  27.400  24.650  1.00  0.00           C
ATOM   3081  C18 UNK B 307      27.090  27.330  23.460  1.00  0.00           C
ATOM   3082  C20 UNK B 307      28.530  27.620  23.810  1.00  0.00           C
ATOM   3083  C19 UNK B 307      29.280  26.760  24.660  1.00  0.00           C
ATOM   3084  H19 UNK B 307      29.000  25.720  24.800  1.00  0.00           H
ATOM   3085  C24 UNK B 307      29.080  28.800  23.270  1.00  0.00           C
ATOM   3086  H24 UNK B 307      28.390  29.370  22.650  1.00  0.00           H
ATOM   3087  C23 UNK B 307      30.370  29.140  23.710  1.00  0.00           C
ATOM   3088  H23 UNK B 307      31.000  29.900  23.260  1.00  0.00           H
ATOM   3089  C22 UNK B 307      31.100  28.360  24.600  1.00  0.00           C
ATOM   3090  O4  UNK B 307      32.450  28.490  24.670  1.00  0.00           O
ATOM   3091  H4  UNK B 307      32.800  29.010  23.890  1.00  0.00           H
ATOM   3092  C21 UNK B 307      30.590  27.150  25.070  1.00  0.00           C
ATOM   3093  C25 UNK B 307      31.300  26.230  26.150  1.00  0.00           C
ATOM   3094  C30 UNK B 307      30.570  26.130  27.520  1.00  0.00           C
ATOM   3095  C26 UNK B 307      31.270  26.830  28.540  1.00  0.00           C
ATOM   3096  H26 UNK B 307      32.310  27.100  28.360  1.00  0.00           H
ATOM   3097  C29 UNK B 307      30.640  26.980  29.760  1.00  0.00           C
ATOM   3098  H29 UNK B 307      31.270  27.260  30.600  1.00  0.00           H
ATOM   3099  C28 UNK B 307      29.370  26.410  29.970  1.00  0.00           C
ATOM   3100  C27 UNK B 307      28.780  26.520  31.380  1.00  0.00           C
ATOM   3101  N2  UNK B 307      29.390  25.590  32.380  1.00  0.00           N
ATOM   3102  H22 UNK B 307      28.990  25.780  33.270  1.00  0.00           H
ATOM   3103  H28 UNK B 307      30.370  25.790  32.330  1.00  0.00           H
ATOM   3104  H21 UNK B 307      29.340  24.620  32.150  1.00  0.00           H
ATOM   3105  N1  UNK B 307      27.310  26.220  31.440  1.00  0.00           N
ATOM   3106  H9F UNK B 307      27.150  25.290  31.760  1.00  0.00           H
ATOM   3107  H9G UNK B 307      26.900  26.320  30.530  1.00  0.00           H
ATOM   3108  H9E UNK B 307      26.800  26.770  32.100  1.00  0.00           H
ATOM   3109  C32 UNK B 307      28.630  25.780  28.960  1.00  0.00           C
ATOM   3110  H32 UNK B 307      27.610  25.410  29.100  1.00  0.00           H
ATOM   3111  C31 UNK B 307      29.280  25.630  27.700  1.00  0.00           C
ATOM   3112  H31 UNK B 307      28.750  25.190  26.850  1.00  0.00           H
ATOM   3113  C33 UNK B 307      31.510  24.870  25.600  1.00  0.00           C
ATOM   3114  C35 UNK B 307      32.800  24.960  24.710  1.00  0.00           C
ATOM   3115  O5  UNK B 307      33.940  24.750  25.160  1.00  0.00           O
ATOM   3116  C37 UNK B 307      32.650  25.080  23.350  1.00  0.00           C
ATOM   3117  C34 UNK B 307      31.900  24.320  22.550  1.00  0.00           C
ATOM   3118  H34 UNK B 307      31.150  23.610  22.920  1.00  0.00           H
ATOM   3119  C38 UNK B 307      32.290  24.530  21.290  1.00  0.00           C
ATOM   3120  H38 UNK B 307      32.020  23.960  20.400  1.00  0.00           H
ATOM   3121  N3  UNK B 307      33.190  25.500  21.320  1.00  0.00           N
ATOM   3122  H35 UNK B 307      33.650  25.920  20.540  1.00  0.00           H
ATOM   3123  C36 UNK B 307      33.470  25.810  22.580  1.00  0.00           C
ATOM   3124  H36 UNK B 307      34.240  26.460  22.990  1.00  0.00           H
TER
ENDMDL
