# Supplementary material for: Microsecond MD Simulation and Multiple-Conformation Virtual Screening to Identify Potential Anti-COVID-19 Inhibitors Against SARS-CoV-2 Main Protease
Source: Front Chem. 2021 Jan 13;8:595273. doi: 10.3389/fchem.2020.595273 (PMC7873971; doi:10.3389/fchem.2020.595273)
Supplement: Supplementary file 2 [file Data_Sheet_1.ZIP › Ns_Pose_PDB/Ns_Pose_PDB/100ns_Protien-Ligand_Conplex/3_TCM_20302/0ns.pdb]

REMARK    GENERATED BY TRJCONV
TITLE     2 -D-glucopyranoside in water t=   0.00000 step= 0
REMARK    THIS IS A SIMULATION BOX
CRYST1   98.685   98.685   98.685  90.00  90.00  90.00 P 1           1
MODEL        1
ATOM      1  N   SER A   1      29.780  31.520  52.030  1.00  0.00           N
ATOM      2  H1  SER A   1      28.800  31.730  52.070  1.00  0.00           H
ATOM      3  H2  SER A   1      30.030  31.230  51.100  1.00  0.00           H
ATOM      4  H3  SER A   1      29.860  30.720  52.620  1.00  0.00           H
ATOM      5  CA  SER A   1      30.650  32.580  52.550  1.00  0.00           C
ATOM      6  CB  SER A   1      30.430  32.560  54.060  1.00  0.00           C
ATOM      7  OG  SER A   1      31.000  33.700  54.730  1.00  0.00           O
ATOM      8  HG  SER A   1      30.740  33.760  55.690  1.00  0.00           H
ATOM      9  C   SER A   1      32.140  32.310  52.260  1.00  0.00           C
ATOM     10  O   SER A   1      32.520  31.180  52.090  1.00  0.00           O
ATOM     11  N   GLY A   2      32.970  33.270  52.490  1.00  0.00           N
ATOM     12  H   GLY A   2      32.860  33.880  53.280  1.00  0.00           H
ATOM     13  CA  GLY A   2      34.340  33.260  52.030  1.00  0.00           C
ATOM     14  C   GLY A   2      35.290  34.240  52.720  1.00  0.00           C
ATOM     15  O   GLY A   2      34.820  35.190  53.340  1.00  0.00           O
ATOM     16  N   PHE A   3      36.550  34.020  52.490  1.00  0.00           N
ATOM     17  H   PHE A   3      36.770  33.710  51.560  1.00  0.00           H
ATOM     18  CA  PHE A   3      37.560  34.770  53.230  1.00  0.00           C
ATOM     19  CB  PHE A   3      38.810  33.820  53.170  1.00  0.00           C
ATOM     20  CG  PHE A   3      39.980  34.260  54.180  1.00  0.00           C
ATOM     21  CD1 PHE A   3      39.680  34.720  55.450  1.00  0.00           C
ATOM     22  HD1 PHE A   3      38.690  34.610  55.910  1.00  0.00           H
ATOM     23  CD2 PHE A   3      41.270  34.280  53.700  1.00  0.00           C
ATOM     24  HD2 PHE A   3      41.550  33.830  52.740  1.00  0.00           H
ATOM     25  CE1 PHE A   3      40.780  35.140  56.280  1.00  0.00           C
ATOM     26  HE1 PHE A   3      40.570  35.490  57.290  1.00  0.00           H
ATOM     27  CE2 PHE A   3      42.340  34.820  54.400  1.00  0.00           C
ATOM     28  HE2 PHE A   3      43.350  34.780  53.980  1.00  0.00           H
ATOM     29  CZ  PHE A   3      42.020  35.230  55.670  1.00  0.00           C
ATOM     30  HZ  PHE A   3      42.890  35.310  56.320  1.00  0.00           H
ATOM     31  C   PHE A   3      37.830  36.190  52.610  1.00  0.00           C
ATOM     32  O   PHE A   3      38.250  36.480  51.470  1.00  0.00           O
ATOM     33  N   ARG A   4      37.230  37.080  53.390  1.00  0.00           N
ATOM     34  H   ARG A   4      36.830  36.890  54.290  1.00  0.00           H
ATOM     35  CA  ARG A   4      37.080  38.430  52.910  1.00  0.00           C
ATOM     36  CB  ARG A   4      36.010  39.130  53.750  1.00  0.00           C
ATOM     37  CG  ARG A   4      35.770  40.580  53.420  1.00  0.00           C
ATOM     38  CD  ARG A   4      35.020  41.460  54.460  1.00  0.00           C
ATOM     39  NE  ARG A   4      34.990  42.830  54.010  1.00  0.00           N
ATOM     40  HE  ARG A   4      34.950  42.990  53.020  1.00  0.00           H
ATOM     41  CZ  ARG A   4      34.810  43.940  54.770  1.00  0.00           C
ATOM     42  NH1 ARG A   4      34.920  43.810  56.100  1.00  0.00           N
ATOM     43 1HH1 ARG A   4      35.480  43.050  56.430  1.00  0.00           H
ATOM     44 2HH1 ARG A   4      34.530  44.540  56.660  1.00  0.00           H
ATOM     45  NH2 ARG A   4      34.420  45.140  54.210  1.00  0.00           N
ATOM     46 1HH2 ARG A   4      34.230  45.240  53.240  1.00  0.00           H
ATOM     47 2HH2 ARG A   4      34.550  46.030  54.640  1.00  0.00           H
ATOM     48  C   ARG A   4      38.360  39.280  52.980  1.00  0.00           C
ATOM     49  O   ARG A   4      39.100  39.190  54.010  1.00  0.00           O
ATOM     50  N   LYS A   5      38.840  39.890  51.870  1.00  0.00           N
ATOM     51  H   LYS A   5      38.460  39.690  50.970  1.00  0.00           H
ATOM     52  CA  LYS A   5      40.080  40.730  51.860  1.00  0.00           C
ATOM     53  CB  LYS A   5      40.430  41.090  50.410  1.00  0.00           C
ATOM     54  CG  LYS A   5      41.810  41.610  50.160  1.00  0.00           C
ATOM     55  CD  LYS A   5      42.430  41.320  48.730  1.00  0.00           C
ATOM     56  CE  LYS A   5      41.670  42.030  47.630  1.00  0.00           C
ATOM     57  NZ  LYS A   5      42.330  41.870  46.360  1.00  0.00           N
ATOM     58  HZ1 LYS A   5      41.720  42.210  45.650  1.00  0.00           H
ATOM     59  HZ2 LYS A   5      43.160  42.420  46.230  1.00  0.00           H
ATOM     60  HZ3 LYS A   5      42.480  40.910  46.160  1.00  0.00           H
ATOM     61  C   LYS A   5      39.920  41.950  52.820  1.00  0.00           C
ATOM     62  O   LYS A   5      39.500  43.000  52.330  1.00  0.00           O
ATOM     63  N   MET A   6      40.120  41.820  54.090  1.00  0.00           N
ATOM     64  H   MET A   6      40.480  40.980  54.490  1.00  0.00           H
ATOM     65  CA  MET A   6      39.820  42.920  55.030  1.00  0.00           C
ATOM     66  CB  MET A   6      39.510  42.350  56.390  1.00  0.00           C
ATOM     67  CG  MET A   6      38.320  41.420  56.460  1.00  0.00           C
ATOM     68  SD  MET A   6      37.060  41.760  57.720  1.00  0.00           S
ATOM     69  CE  MET A   6      38.210  41.360  59.040  1.00  0.00           C
ATOM     70  C   MET A   6      40.970  43.950  55.180  1.00  0.00           C
ATOM     71  O   MET A   6      42.150  43.780  55.220  1.00  0.00           O
ATOM     72  N   ALA A   7      40.370  45.090  55.250  1.00  0.00           N
ATOM     73  H   ALA A   7      39.380  45.240  55.240  1.00  0.00           H
ATOM     74  CA  ALA A   7      41.130  46.320  55.390  1.00  0.00           C
ATOM     75  CB  ALA A   7      40.420  47.410  54.550  1.00  0.00           C
ATOM     76  C   ALA A   7      41.260  46.830  56.860  1.00  0.00           C
ATOM     77  O   ALA A   7      40.810  46.100  57.700  1.00  0.00           O
ATOM     78  N   PHE A   8      42.190  47.810  57.040  1.00  0.00           N
ATOM     79  H   PHE A   8      42.770  48.160  56.300  1.00  0.00           H
ATOM     80  CA  PHE A   8      42.350  48.420  58.350  1.00  0.00           C
ATOM     81  CB  PHE A   8      43.810  48.980  58.340  1.00  0.00           C
ATOM     82  CG  PHE A   8      44.750  47.800  58.580  1.00  0.00           C
ATOM     83  CD1 PHE A   8      44.860  47.340  59.870  1.00  0.00           C
ATOM     84  HD1 PHE A   8      44.150  47.570  60.660  1.00  0.00           H
ATOM     85  CD2 PHE A   8      45.770  47.560  57.690  1.00  0.00           C
ATOM     86  HD2 PHE A   8      45.700  47.740  56.620  1.00  0.00           H
ATOM     87  CE1 PHE A   8      46.000  46.690  60.290  1.00  0.00           C
ATOM     88  HE1 PHE A   8      46.240  46.590  61.350  1.00  0.00           H
ATOM     89  CE2 PHE A   8      46.920  46.940  58.050  1.00  0.00           C
ATOM     90  HE2 PHE A   8      47.650  46.700  57.280  1.00  0.00           H
ATOM     91  CZ  PHE A   8      47.020  46.480  59.370  1.00  0.00           C
ATOM     92  HZ  PHE A   8      48.010  46.160  59.700  1.00  0.00           H
ATOM     93  C   PHE A   8      41.310  49.540  58.670  1.00  0.00           C
ATOM     94  O   PHE A   8      41.060  50.410  57.770  1.00  0.00           O
ATOM     95  N   PRO A   9      40.680  49.610  59.870  1.00  0.00           N
ATOM     96  CA  PRO A   9      39.610  50.530  60.150  1.00  0.00           C
ATOM     97  CB  PRO A   9      39.270  50.380  61.620  1.00  0.00           C
ATOM     98  CG  PRO A   9      39.740  48.940  61.940  1.00  0.00           C
ATOM     99  CD  PRO A   9      40.990  48.740  61.050  1.00  0.00           C
ATOM    100  C   PRO A   9      40.050  52.010  59.990  1.00  0.00           C
ATOM    101  O   PRO A   9      40.810  52.500  60.810  1.00  0.00           O
ATOM    102  N   SER A  10      39.590  52.620  58.900  1.00  0.00           N
ATOM    103  H   SER A  10      38.850  52.150  58.420  1.00  0.00           H
ATOM    104  CA  SER A  10      40.090  53.920  58.410  1.00  0.00           C
ATOM    105  CB  SER A  10      39.720  54.170  56.930  1.00  0.00           C
ATOM    106  OG  SER A  10      38.350  54.130  56.660  1.00  0.00           O
ATOM    107  HG  SER A  10      37.870  54.770  57.250  1.00  0.00           H
ATOM    108  C   SER A  10      40.010  55.250  59.230  1.00  0.00           C
ATOM    109  O   SER A  10      40.490  56.220  58.680  1.00  0.00           O
ATOM    110  N   GLY A  11      39.380  55.360  60.420  1.00  0.00           N
ATOM    111  H   GLY A  11      38.950  54.530  60.760  1.00  0.00           H
ATOM    112  CA  GLY A  11      39.090  56.610  61.130  1.00  0.00           C
ATOM    113  C   GLY A  11      40.280  57.550  61.230  1.00  0.00           C
ATOM    114  O   GLY A  11      40.230  58.700  60.880  1.00  0.00           O
ATOM    115  N   LYS A  12      41.350  56.910  61.680  1.00  0.00           N
ATOM    116  H   LYS A  12      41.220  56.180  62.350  1.00  0.00           H
ATOM    117  CA  LYS A  12      42.790  57.430  61.710  1.00  0.00           C
ATOM    118  CB  LYS A  12      43.800  56.350  62.080  1.00  0.00           C
ATOM    119  CG  LYS A  12      43.610  55.990  63.550  1.00  0.00           C
ATOM    120  CD  LYS A  12      44.700  54.900  63.900  1.00  0.00           C
ATOM    121  CE  LYS A  12      44.530  54.200  65.250  1.00  0.00           C
ATOM    122  NZ  LYS A  12      45.280  54.970  66.230  1.00  0.00           N
ATOM    123  HZ1 LYS A  12      45.300  54.650  67.180  1.00  0.00           H
ATOM    124  HZ2 LYS A  12      46.230  55.100  65.950  1.00  0.00           H
ATOM    125  HZ3 LYS A  12      44.870  55.870  66.310  1.00  0.00           H
ATOM    126  C   LYS A  12      43.230  58.220  60.400  1.00  0.00           C
ATOM    127  O   LYS A  12      43.960  59.180  60.480  1.00  0.00           O
ATOM    128  N   VAL A  13      42.750  57.780  59.230  1.00  0.00           N
ATOM    129  H   VAL A  13      42.190  56.950  59.180  1.00  0.00           H
ATOM    130  CA  VAL A  13      43.140  58.220  57.880  1.00  0.00           C
ATOM    131  CB  VAL A  13      43.620  57.000  57.130  1.00  0.00           C
ATOM    132  CG1 VAL A  13      44.200  57.470  55.800  1.00  0.00           C
ATOM    133  CG2 VAL A  13      44.800  56.310  57.860  1.00  0.00           C
ATOM    134  C   VAL A  13      42.050  58.990  57.110  1.00  0.00           C
ATOM    135  O   VAL A  13      42.320  60.140  56.720  1.00  0.00           O
ATOM    136  N   GLU A  14      40.800  58.650  57.390  1.00  0.00           N
ATOM    137  H   GLU A  14      40.450  57.850  57.880  1.00  0.00           H
ATOM    138  CA  GLU A  14      39.690  59.490  56.920  1.00  0.00           C
ATOM    139  CB  GLU A  14      38.410  58.830  57.310  1.00  0.00           C
ATOM    140  CG  GLU A  14      38.330  57.480  56.610  1.00  0.00           C
ATOM    141  CD  GLU A  14      37.160  56.810  57.280  1.00  0.00           C
ATOM    142  OE1 GLU A  14      36.000  57.130  56.860  1.00  0.00           O
ATOM    143  OE2 GLU A  14      37.320  56.020  58.250  1.00  0.00           O
ATOM    144  C   GLU A  14      39.790  60.930  57.320  1.00  0.00           C
ATOM    145  O   GLU A  14      40.000  61.830  56.560  1.00  0.00           O
ATOM    146  N   GLY A  15      40.000  61.000  58.620  1.00  0.00           N
ATOM    147  H   GLY A  15      40.090  60.150  59.130  1.00  0.00           H
ATOM    148  CA  GLY A  15      40.310  62.230  59.410  1.00  0.00           C
ATOM    149  C   GLY A  15      41.560  63.000  59.010  1.00  0.00           C
ATOM    150  O   GLY A  15      41.850  63.910  59.680  1.00  0.00           O
ATOM    151  N   CYS A  16      42.270  62.550  57.980  1.00  0.00           N
ATOM    152  H   CYS A  16      42.090  61.650  57.590  1.00  0.00           H
ATOM    153  CA  CYS A  16      43.420  63.250  57.350  1.00  0.00           C
ATOM    154  CB  CYS A  16      44.670  62.600  57.870  1.00  0.00           C
ATOM    155  SG  CYS A  16      45.020  62.850  59.630  1.00  0.00           S
ATOM    156  HG  CYS A  16      45.900  61.860  59.760  1.00  0.00           H
ATOM    157  C   CYS A  16      43.390  63.320  55.780  1.00  0.00           C
ATOM    158  O   CYS A  16      44.220  63.920  55.120  1.00  0.00           O
ATOM    159  N   MET A  17      42.330  62.800  55.130  1.00  0.00           N
ATOM    160  H   MET A  17      41.820  62.010  55.480  1.00  0.00           H
ATOM    161  CA  MET A  17      42.070  62.920  53.630  1.00  0.00           C
ATOM    162  CB  MET A  17      41.220  61.800  53.000  1.00  0.00           C
ATOM    163  CG  MET A  17      41.990  60.420  53.090  1.00  0.00           C
ATOM    164  SD  MET A  17      43.610  60.300  52.200  1.00  0.00           S
ATOM    165  CE  MET A  17      43.030  60.220  50.510  1.00  0.00           C
ATOM    166  C   MET A  17      41.460  64.210  53.170  1.00  0.00           C
ATOM    167  O   MET A  17      40.230  64.320  53.230  1.00  0.00           O
ATOM    168  N   VAL A  18      42.260  65.120  52.600  1.00  0.00           N
ATOM    169  H   VAL A  18      43.210  64.900  52.380  1.00  0.00           H
ATOM    170  CA  VAL A  18      41.810  66.470  52.300  1.00  0.00           C
ATOM    171  CB  VAL A  18      42.340  67.550  53.200  1.00  0.00           C
ATOM    172  CG1 VAL A  18      42.090  67.140  54.680  1.00  0.00           C
ATOM    173  CG2 VAL A  18      43.840  67.700  52.990  1.00  0.00           C
ATOM    174  C   VAL A  18      42.030  66.820  50.810  1.00  0.00           C
ATOM    175  O   VAL A  18      43.010  66.350  50.250  1.00  0.00           O
ATOM    176  N   GLN A  19      41.100  67.550  50.190  1.00  0.00           N
ATOM    177  H   GLN A  19      40.260  67.770  50.690  1.00  0.00           H
ATOM    178  CA  GLN A  19      41.220  68.200  48.880  1.00  0.00           C
ATOM    179  CB  GLN A  19      39.980  69.060  48.750  1.00  0.00           C
ATOM    180  CG  GLN A  19      39.820  69.470  47.270  1.00  0.00           C
ATOM    181  CD  GLN A  19      38.560  70.290  46.910  1.00  0.00           C
ATOM    182  OE1 GLN A  19      37.410  70.010  47.340  1.00  0.00           O
ATOM    183  NE2 GLN A  19      38.720  71.360  46.180  1.00  0.00           N
ATOM    184 1HE2 GLN A  19      39.620  71.570  45.790  1.00  0.00           H
ATOM    185 2HE2 GLN A  19      38.000  72.010  45.920  1.00  0.00           H
ATOM    186  C   GLN A  19      42.490  69.050  48.750  1.00  0.00           C
ATOM    187  O   GLN A  19      42.740  69.950  49.530  1.00  0.00           O
ATOM    188  N   VAL A  20      43.020  68.990  47.520  1.00  0.00           N
ATOM    189  H   VAL A  20      42.950  68.190  46.920  1.00  0.00           H
ATOM    190  CA  VAL A  20      44.110  69.870  47.090  1.00  0.00           C
ATOM    191  CB  VAL A  20      45.260  68.950  46.710  1.00  0.00           C
ATOM    192  CG1 VAL A  20      46.440  69.560  45.930  1.00  0.00           C
ATOM    193  CG2 VAL A  20      45.740  68.020  47.780  1.00  0.00           C
ATOM    194  C   VAL A  20      43.580  70.510  45.760  1.00  0.00           C
ATOM    195  O   VAL A  20      43.240  69.730  44.900  1.00  0.00           O
ATOM    196  N   THR A  21      43.890  71.800  45.580  1.00  0.00           N
ATOM    197  H   THR A  21      44.360  72.290  46.320  1.00  0.00           H
ATOM    198  CA  THR A  21      43.430  72.500  44.340  1.00  0.00           C
ATOM    199  CB  THR A  21      41.990  73.030  44.680  1.00  0.00           C
ATOM    200  OG1 THR A  21      41.110  71.930  44.920  1.00  0.00           O
ATOM    201  HG1 THR A  21      41.270  71.180  44.270  1.00  0.00           H
ATOM    202  CG2 THR A  21      41.400  73.790  43.490  1.00  0.00           C
ATOM    203  C   THR A  21      44.390  73.650  43.930  1.00  0.00           C
ATOM    204  O   THR A  21      44.480  74.760  44.560  1.00  0.00           O
ATOM    205  N   CYS A  22      44.860  73.400  42.680  1.00  0.00           N
ATOM    206  H   CYS A  22      44.380  72.750  42.080  1.00  0.00           H
ATOM    207  CA  CYS A  22      45.620  74.460  41.990  1.00  0.00           C
ATOM    208  CB  CYS A  22      47.090  74.210  41.640  1.00  0.00           C
ATOM    209  SG  CYS A  22      47.950  75.580  40.810  1.00  0.00           S
ATOM    210  HG  CYS A  22      47.970  76.390  41.870  1.00  0.00           H
ATOM    211  C   CYS A  22      44.760  75.070  40.730  1.00  0.00           C
ATOM    212  O   CYS A  22      44.910  74.520  39.630  1.00  0.00           O
ATOM    213  N   GLY A  23      44.410  76.310  40.870  1.00  0.00           N
ATOM    214  H   GLY A  23      44.930  76.950  41.440  1.00  0.00           H
ATOM    215  CA  GLY A  23      43.460  76.890  39.900  1.00  0.00           C
ATOM    216  C   GLY A  23      42.180  76.120  39.570  1.00  0.00           C
ATOM    217  O   GLY A  23      41.380  75.910  40.470  1.00  0.00           O
ATOM    218  N   THR A  24      42.220  75.440  38.450  1.00  0.00           N
ATOM    219  H   THR A  24      42.890  75.610  37.730  1.00  0.00           H
ATOM    220  CA  THR A  24      41.160  74.480  38.120  1.00  0.00           C
ATOM    221  CB  THR A  24      40.840  74.560  36.640  1.00  0.00           C
ATOM    222  OG1 THR A  24      39.790  73.590  36.360  1.00  0.00           O
ATOM    223  HG1 THR A  24      39.440  73.830  35.460  1.00  0.00           H
ATOM    224  CG2 THR A  24      42.090  74.260  35.810  1.00  0.00           C
ATOM    225  C   THR A  24      41.430  73.080  38.610  1.00  0.00           C
ATOM    226  O   THR A  24      40.480  72.570  39.210  1.00  0.00           O
ATOM    227  N   THR A  25      42.520  72.440  38.280  1.00  0.00           N
ATOM    228  H   THR A  25      43.230  72.830  37.700  1.00  0.00           H
ATOM    229  CA  THR A  25      42.870  71.040  38.710  1.00  0.00           C
ATOM    230  CB  THR A  25      44.350  70.670  38.340  1.00  0.00           C
ATOM    231  OG1 THR A  25      44.830  71.520  37.290  1.00  0.00           O
ATOM    232  HG1 THR A  25      45.630  71.140  36.820  1.00  0.00           H
ATOM    233  CG2 THR A  25      44.610  69.280  37.960  1.00  0.00           C
ATOM    234  C   THR A  25      42.840  70.820  40.230  1.00  0.00           C
ATOM    235  O   THR A  25      43.500  71.500  40.990  1.00  0.00           O
ATOM    236  N   THR A  26      42.250  69.610  40.480  1.00  0.00           N
ATOM    237  H   THR A  26      41.690  69.180  39.760  1.00  0.00           H
ATOM    238  CA  THR A  26      41.890  69.070  41.820  1.00  0.00           C
ATOM    239  CB  THR A  26      40.400  69.190  42.200  1.00  0.00           C
ATOM    240  OG1 THR A  26      40.030  70.520  41.880  1.00  0.00           O
ATOM    241  HG1 THR A  26      39.040  70.570  41.730  1.00  0.00           H
ATOM    242  CG2 THR A  26      40.050  68.860  43.680  1.00  0.00           C
ATOM    243  C   THR A  26      42.350  67.580  41.970  1.00  0.00           C
ATOM    244  O   THR A  26      42.340  66.860  40.990  1.00  0.00           O
ATOM    245  N   LEU A  27      43.000  67.290  43.130  1.00  0.00           N
ATOM    246  H   LEU A  27      43.020  67.980  43.860  1.00  0.00           H
ATOM    247  CA  LEU A  27      43.290  65.880  43.630  1.00  0.00           C
ATOM    248  CB  LEU A  27      44.510  65.320  42.920  1.00  0.00           C
ATOM    249  CG  LEU A  27      45.720  66.210  42.950  1.00  0.00           C
ATOM    250  CD1 LEU A  27      46.600  66.100  44.230  1.00  0.00           C
ATOM    251  CD2 LEU A  27      46.640  66.080  41.770  1.00  0.00           C
ATOM    252  C   LEU A  27      43.320  65.690  45.120  1.00  0.00           C
ATOM    253  O   LEU A  27      42.960  66.620  45.880  1.00  0.00           O
ATOM    254  N   ASN A  28      43.750  64.560  45.690  1.00  0.00           N
ATOM    255  H   ASN A  28      44.140  63.810  45.160  1.00  0.00           H
ATOM    256  CA  ASN A  28      43.720  64.240  47.120  1.00  0.00           C
ATOM    257  CB  ASN A  28      43.220  62.790  47.380  1.00  0.00           C
ATOM    258  CG  ASN A  28      41.840  62.630  46.710  1.00  0.00           C
ATOM    259  OD1 ASN A  28      40.820  62.970  47.290  1.00  0.00           O
ATOM    260  ND2 ASN A  28      41.860  62.160  45.500  1.00  0.00           N
ATOM    261 1HD2 ASN A  28      42.720  62.100  45.000  1.00  0.00           H
ATOM    262 2HD2 ASN A  28      41.060  61.620  45.230  1.00  0.00           H
ATOM    263  C   ASN A  28      45.080  64.470  47.780  1.00  0.00           C
ATOM    264  O   ASN A  28      46.050  64.670  47.040  1.00  0.00           O
ATOM    265  N   GLY A  29      45.090  64.510  49.090  1.00  0.00           N
ATOM    266  H   GLY A  29      44.190  64.660  49.500  1.00  0.00           H
ATOM    267  CA  GLY A  29      46.260  64.800  49.940  1.00  0.00           C
ATOM    268  C   GLY A  29      46.130  64.660  51.470  1.00  0.00           C
ATOM    269  O   GLY A  29      45.060  64.940  52.010  1.00  0.00           O
ATOM    270  N   LEU A  30      47.330  64.240  51.960  1.00  0.00           N
ATOM    271  H   LEU A  30      48.170  64.330  51.420  1.00  0.00           H
ATOM    272  CA  LEU A  30      47.570  63.820  53.400  1.00  0.00           C
ATOM    273  CB  LEU A  30      48.930  63.090  53.570  1.00  0.00           C
ATOM    274  CG  LEU A  30      49.000  61.960  54.550  1.00  0.00           C
ATOM    275  CD1 LEU A  30      48.450  62.190  56.010  1.00  0.00           C
ATOM    276  CD2 LEU A  30      48.270  60.810  53.920  1.00  0.00           C
ATOM    277  C   LEU A  30      47.610  64.970  54.420  1.00  0.00           C
ATOM    278  O   LEU A  30      48.600  65.730  54.550  1.00  0.00           O
ATOM    279  N   TRP A  31      46.620  65.000  55.290  1.00  0.00           N
ATOM    280  H   TRP A  31      45.800  64.460  55.090  1.00  0.00           H
ATOM    281  CA  TRP A  31      46.570  66.120  56.350  1.00  0.00           C
ATOM    282  CB  TRP A  31      45.210  66.750  56.480  1.00  0.00           C
ATOM    283  CG  TRP A  31      45.150  68.140  57.090  1.00  0.00           C
ATOM    284  CD1 TRP A  31      46.050  69.080  57.070  1.00  0.00           C
ATOM    285  HD1 TRP A  31      46.740  69.240  56.240  1.00  0.00           H
ATOM    286  CD2 TRP A  31      44.020  68.630  57.740  1.00  0.00           C
ATOM    287  NE1 TRP A  31      45.590  70.100  57.840  1.00  0.00           N
ATOM    288  HE1 TRP A  31      46.060  70.940  58.080  1.00  0.00           H
ATOM    289  CE2 TRP A  31      44.370  69.860  58.260  1.00  0.00           C
ATOM    290  CE3 TRP A  31      42.730  68.090  57.870  1.00  0.00           C
ATOM    291  HE3 TRP A  31      42.470  67.150  57.370  1.00  0.00           H
ATOM    292  CZ2 TRP A  31      43.390  70.600  58.860  1.00  0.00           C
ATOM    293  HZ2 TRP A  31      43.650  71.620  59.150  1.00  0.00           H
ATOM    294  CZ3 TRP A  31      41.830  68.800  58.530  1.00  0.00           C
ATOM    295  HZ3 TRP A  31      40.770  68.550  58.620  1.00  0.00           H
ATOM    296  CH2 TRP A  31      42.180  70.030  59.030  1.00  0.00           C
ATOM    297  HH2 TRP A  31      41.400  70.750  59.270  1.00  0.00           H
ATOM    298  C   TRP A  31      47.180  65.710  57.710  1.00  0.00           C
ATOM    299  O   TRP A  31      46.450  65.430  58.650  1.00  0.00           O
ATOM    300  N   LEU A  32      48.450  65.980  57.750  1.00  0.00           N
ATOM    301  H   LEU A  32      48.860  66.550  57.040  1.00  0.00           H
ATOM    302  CA  LEU A  32      49.270  65.650  58.880  1.00  0.00           C
ATOM    303  CB  LEU A  32      50.490  64.860  58.320  1.00  0.00           C
ATOM    304  CG  LEU A  32      51.180  63.730  59.080  1.00  0.00           C
ATOM    305  CD1 LEU A  32      51.680  64.250  60.400  1.00  0.00           C
ATOM    306  CD2 LEU A  32      50.240  62.550  59.300  1.00  0.00           C
ATOM    307  C   LEU A  32      49.670  66.820  59.810  1.00  0.00           C
ATOM    308  O   LEU A  32      50.400  67.710  59.330  1.00  0.00           O
ATOM    309  N   ASP A  33      48.940  67.080  60.860  1.00  0.00           N
ATOM    310  H   ASP A  33      48.170  66.600  61.280  1.00  0.00           H
ATOM    311  CA  ASP A  33      49.230  68.270  61.730  1.00  0.00           C
ATOM    312  CB  ASP A  33      50.540  68.180  62.560  1.00  0.00           C
ATOM    313  CG  ASP A  33      50.320  67.520  63.880  1.00  0.00           C
ATOM    314  OD1 ASP A  33      49.850  68.150  64.870  1.00  0.00           O
ATOM    315  OD2 ASP A  33      50.780  66.360  64.050  1.00  0.00           O
ATOM    316  C   ASP A  33      49.040  69.620  60.910  1.00  0.00           C
ATOM    317  O   ASP A  33      48.050  69.750  60.210  1.00  0.00           O
ATOM    318  N   ASP A  34      50.100  70.360  60.780  1.00  0.00           N
ATOM    319  H   ASP A  34      51.000  70.170  61.160  1.00  0.00           H
ATOM    320  CA  ASP A  34      50.130  71.630  60.030  1.00  0.00           C
ATOM    321  CB  ASP A  34      50.950  72.660  60.880  1.00  0.00           C
ATOM    322  CG  ASP A  34      52.410  72.380  61.160  1.00  0.00           C
ATOM    323  OD1 ASP A  34      53.000  71.310  60.850  1.00  0.00           O
ATOM    324  OD2 ASP A  34      53.050  73.420  61.580  1.00  0.00           O
ATOM    325  C   ASP A  34      50.750  71.520  58.600  1.00  0.00           C
ATOM    326  O   ASP A  34      51.590  72.320  58.220  1.00  0.00           O
ATOM    327  N   VAL A  35      50.590  70.370  58.030  1.00  0.00           N
ATOM    328  H   VAL A  35      50.030  69.670  58.480  1.00  0.00           H
ATOM    329  CA  VAL A  35      51.220  70.050  56.750  1.00  0.00           C
ATOM    330  CB  VAL A  35      52.520  69.210  56.920  1.00  0.00           C
ATOM    331  CG1 VAL A  35      53.430  69.110  55.710  1.00  0.00           C
ATOM    332  CG2 VAL A  35      53.440  69.700  58.060  1.00  0.00           C
ATOM    333  C   VAL A  35      50.330  69.120  55.890  1.00  0.00           C
ATOM    334  O   VAL A  35      49.370  68.540  56.350  1.00  0.00           O
ATOM    335  N   VAL A  36      50.480  69.380  54.560  1.00  0.00           N
ATOM    336  H   VAL A  36      51.060  70.130  54.260  1.00  0.00           H
ATOM    337  CA  VAL A  36      50.020  68.380  53.490  1.00  0.00           C
ATOM    338  CB  VAL A  36      48.770  68.890  52.770  1.00  0.00           C
ATOM    339  CG1 VAL A  36      48.130  67.840  51.790  1.00  0.00           C
ATOM    340  CG2 VAL A  36      47.640  69.290  53.790  1.00  0.00           C
ATOM    341  C   VAL A  36      51.070  67.920  52.510  1.00  0.00           C
ATOM    342  O   VAL A  36      51.680  68.700  51.770  1.00  0.00           O
ATOM    343  N   TYR A  37      51.120  66.570  52.430  1.00  0.00           N
ATOM    344  H   TYR A  37      50.850  66.100  53.260  1.00  0.00           H
ATOM    345  CA  TYR A  37      51.820  65.720  51.430  1.00  0.00           C
ATOM    346  CB  TYR A  37      52.450  64.410  52.030  1.00  0.00           C
ATOM    347  CG  TYR A  37      53.130  64.480  53.420  1.00  0.00           C
ATOM    348  CD1 TYR A  37      53.680  65.580  54.070  1.00  0.00           C
ATOM    349  HD1 TYR A  37      53.780  66.520  53.530  1.00  0.00           H
ATOM    350  CD2 TYR A  37      53.180  63.270  54.070  1.00  0.00           C
ATOM    351  HD2 TYR A  37      52.830  62.370  53.550  1.00  0.00           H
ATOM    352  CE1 TYR A  37      54.120  65.530  55.360  1.00  0.00           C
ATOM    353  HE1 TYR A  37      54.390  66.390  55.950  1.00  0.00           H
ATOM    354  CE2 TYR A  37      53.590  63.140  55.390  1.00  0.00           C
ATOM    355  HE2 TYR A  37      53.740  62.140  55.810  1.00  0.00           H
ATOM    356  CZ  TYR A  37      54.140  64.290  55.990  1.00  0.00           C
ATOM    357  OH  TYR A  37      54.960  64.220  57.030  1.00  0.00           O
ATOM    358  HH  TYR A  37      54.650  63.470  57.630  1.00  0.00           H
ATOM    359  C   TYR A  37      50.810  65.310  50.340  1.00  0.00           C
ATOM    360  O   TYR A  37      49.890  64.600  50.630  1.00  0.00           O
ATOM    361  N   CYS A  38      50.960  65.920  49.170  1.00  0.00           N
ATOM    362  H   CYS A  38      51.500  66.770  49.090  1.00  0.00           H
ATOM    363  CA  CYS A  38      50.180  65.570  47.950  1.00  0.00           C
ATOM    364  CB  CYS A  38      49.070  66.640  47.760  1.00  0.00           C
ATOM    365  SG  CYS A  38      49.500  68.420  47.730  1.00  0.00           S
ATOM    366  HG  CYS A  38      50.140  68.360  46.570  1.00  0.00           H
ATOM    367  C   CYS A  38      50.990  65.490  46.670  1.00  0.00           C
ATOM    368  O   CYS A  38      51.880  66.290  46.510  1.00  0.00           O
ATOM    369  N   PRO A  39      50.490  64.670  45.670  1.00  0.00           N
ATOM    370  CA  PRO A  39      51.130  64.570  44.410  1.00  0.00           C
ATOM    371  CB  PRO A  39      50.220  63.640  43.580  1.00  0.00           C
ATOM    372  CG  PRO A  39      49.330  62.920  44.540  1.00  0.00           C
ATOM    373  CD  PRO A  39      49.230  63.840  45.740  1.00  0.00           C
ATOM    374  C   PRO A  39      51.260  65.910  43.670  1.00  0.00           C
ATOM    375  O   PRO A  39      50.270  66.640  43.720  1.00  0.00           O
ATOM    376  N   ARG A  40      52.390  66.110  42.890  1.00  0.00           N
ATOM    377  H   ARG A  40      53.110  65.410  42.810  1.00  0.00           H
ATOM    378  CA  ARG A  40      52.730  67.430  42.280  1.00  0.00           C
ATOM    379  CB  ARG A  40      54.250  67.660  42.080  1.00  0.00           C
ATOM    380  CG  ARG A  40      54.990  66.500  41.340  1.00  0.00           C
ATOM    381  CD  ARG A  40      56.410  67.000  41.020  1.00  0.00           C
ATOM    382  NE  ARG A  40      57.130  65.890  40.370  1.00  0.00           N
ATOM    383  HE  ARG A  40      56.640  65.230  39.810  1.00  0.00           H
ATOM    384  CZ  ARG A  40      58.440  65.650  40.400  1.00  0.00           C
ATOM    385  NH1 ARG A  40      59.400  66.390  40.990  1.00  0.00           N
ATOM    386 1HH1 ARG A  40      59.190  67.210  41.520  1.00  0.00           H
ATOM    387 2HH1 ARG A  40      60.360  66.090  41.010  1.00  0.00           H
ATOM    388  NH2 ARG A  40      58.930  64.740  39.580  1.00  0.00           N
ATOM    389 1HH2 ARG A  40      58.330  64.200  38.990  1.00  0.00           H
ATOM    390 2HH2 ARG A  40      59.900  64.790  39.350  1.00  0.00           H
ATOM    391  C   ARG A  40      51.930  67.870  41.020  1.00  0.00           C
ATOM    392  O   ARG A  40      51.890  69.050  40.800  1.00  0.00           O
ATOM    393  N   HIS A  41      51.150  66.970  40.360  1.00  0.00           N
ATOM    394  H   HIS A  41      51.120  66.020  40.660  1.00  0.00           H
ATOM    395  CA  HIS A  41      50.570  67.310  39.080  1.00  0.00           C
ATOM    396  CB  HIS A  41      50.180  66.010  38.370  1.00  0.00           C
ATOM    397  CG  HIS A  41      49.380  65.000  39.180  1.00  0.00           C
ATOM    398  ND1 HIS A  41      49.820  64.380  40.230  1.00  0.00           N
ATOM    399  CD2 HIS A  41      48.180  64.490  38.820  1.00  0.00           C
ATOM    400  HD2 HIS A  41      47.400  65.010  38.260  1.00  0.00           H
ATOM    401  CE1 HIS A  41      48.950  63.390  40.510  1.00  0.00           C
ATOM    402  HE1 HIS A  41      49.050  62.450  41.060  1.00  0.00           H
ATOM    403  NE2 HIS A  41      47.940  63.490  39.640  1.00  0.00           N
ATOM    404  HE2 HIS A  41      47.140  62.900  39.600  1.00  0.00           H
ATOM    405  C   HIS A  41      49.480  68.410  39.030  1.00  0.00           C
ATOM    406  O   HIS A  41      49.140  68.920  37.980  1.00  0.00           O
ATOM    407  N   VAL A  42      48.910  68.750  40.170  1.00  0.00           N
ATOM    408  H   VAL A  42      49.050  68.230  41.010  1.00  0.00           H
ATOM    409  CA  VAL A  42      47.990  69.920  40.370  1.00  0.00           C
ATOM    410  CB  VAL A  42      47.670  69.860  41.860  1.00  0.00           C
ATOM    411  CG1 VAL A  42      48.760  70.480  42.770  1.00  0.00           C
ATOM    412  CG2 VAL A  42      46.320  70.530  42.090  1.00  0.00           C
ATOM    413  C   VAL A  42      48.500  71.260  39.780  1.00  0.00           C
ATOM    414  O   VAL A  42      47.650  72.070  39.310  1.00  0.00           O
ATOM    415  N   ILE A  43      49.840  71.410  39.710  1.00  0.00           N
ATOM    416  H   ILE A  43      50.460  70.770  40.170  1.00  0.00           H
ATOM    417  CA  ILE A  43      50.460  72.580  38.980  1.00  0.00           C
ATOM    418  CB  ILE A  43      51.940  72.810  39.400  1.00  0.00           C
ATOM    419  CG1 ILE A  43      52.710  71.480  39.220  1.00  0.00           C
ATOM    420  CG2 ILE A  43      52.010  73.270  40.840  1.00  0.00           C
ATOM    421  CD  ILE A  43      54.110  71.410  39.730  1.00  0.00           C
ATOM    422  C   ILE A  43      50.150  72.650  37.470  1.00  0.00           C
ATOM    423  O   ILE A  43      50.320  73.750  36.900  1.00  0.00           O
ATOM    424  N   CYS A  44      49.820  71.530  36.850  1.00  0.00           N
ATOM    425  H   CYS A  44      49.600  70.740  37.410  1.00  0.00           H
ATOM    426  CA  CYS A  44      49.370  71.520  35.440  1.00  0.00           C
ATOM    427  CB  CYS A  44      50.030  70.350  34.720  1.00  0.00           C
ATOM    428  SG  CYS A  44      51.760  70.680  34.300  1.00  0.00           S
ATOM    429  HG  CYS A  44      51.990  69.560  33.610  1.00  0.00           H
ATOM    430  C   CYS A  44      47.860  71.350  35.210  1.00  0.00           C
ATOM    431  O   CYS A  44      47.110  71.090  36.100  1.00  0.00           O
ATOM    432  N   THR A  45      47.390  71.770  34.030  1.00  0.00           N
ATOM    433  H   THR A  45      47.830  72.420  33.420  1.00  0.00           H
ATOM    434  CA  THR A  45      46.010  71.510  33.630  1.00  0.00           C
ATOM    435  CB  THR A  45      45.130  72.710  33.920  1.00  0.00           C
ATOM    436  OG1 THR A  45      43.730  72.500  33.710  1.00  0.00           O
ATOM    437  HG1 THR A  45      43.570  71.610  34.150  1.00  0.00           H
ATOM    438  CG2 THR A  45      45.610  73.980  33.260  1.00  0.00           C
ATOM    439  C   THR A  45      45.820  71.000  32.190  1.00  0.00           C
ATOM    440  O   THR A  45      46.470  71.380  31.180  1.00  0.00           O
ATOM    441  N   SER A  46      45.110  69.880  32.040  1.00  0.00           N
ATOM    442  H   SER A  46      45.070  69.230  32.810  1.00  0.00           H
ATOM    443  CA  SER A  46      44.660  69.220  30.780  1.00  0.00           C
ATOM    444  CB  SER A  46      43.500  69.990  30.160  1.00  0.00           C
ATOM    445  OG  SER A  46      43.010  69.170  29.090  1.00  0.00           O
ATOM    446  HG  SER A  46      42.420  69.670  28.450  1.00  0.00           H
ATOM    447  C   SER A  46      45.860  68.950  29.810  1.00  0.00           C
ATOM    448  O   SER A  46      46.560  67.950  29.990  1.00  0.00           O
ATOM    449  N   GLU A  47      46.020  69.770  28.810  1.00  0.00           N
ATOM    450  H   GLU A  47      45.420  70.560  28.640  1.00  0.00           H
ATOM    451  CA  GLU A  47      47.130  69.680  27.870  1.00  0.00           C
ATOM    452  CB  GLU A  47      46.740  70.470  26.670  1.00  0.00           C
ATOM    453  CG  GLU A  47      45.660  69.670  25.870  1.00  0.00           C
ATOM    454  CD  GLU A  47      45.340  70.310  24.560  1.00  0.00           C
ATOM    455  OE1 GLU A  47      44.810  71.440  24.520  1.00  0.00           O
ATOM    456  OE2 GLU A  47      45.540  69.680  23.520  1.00  0.00           O
ATOM    457  C   GLU A  47      48.590  69.960  28.330  1.00  0.00           C
ATOM    458  O   GLU A  47      49.490  69.260  27.940  1.00  0.00           O
ATOM    459  N   ASP A  48      48.740  70.680  29.430  1.00  0.00           N
ATOM    460  H   ASP A  48      47.970  70.980  30.000  1.00  0.00           H
ATOM    461  CA  ASP A  48      50.030  70.920  30.060  1.00  0.00           C
ATOM    462  CB  ASP A  48      49.980  71.770  31.300  1.00  0.00           C
ATOM    463  CG  ASP A  48      49.360  73.150  31.070  1.00  0.00           C
ATOM    464  OD1 ASP A  48      49.590  73.850  30.070  1.00  0.00           O
ATOM    465  OD2 ASP A  48      48.600  73.440  32.030  1.00  0.00           O
ATOM    466  C   ASP A  48      50.690  69.550  30.420  1.00  0.00           C
ATOM    467  O   ASP A  48      51.900  69.430  30.460  1.00  0.00           O
ATOM    468  N   MET A  49      49.910  68.470  30.740  1.00  0.00           N
ATOM    469  H   MET A  49      48.970  68.530  30.400  1.00  0.00           H
ATOM    470  CA  MET A  49      50.380  67.090  31.090  1.00  0.00           C
ATOM    471  CB  MET A  49      49.170  66.210  31.040  1.00  0.00           C
ATOM    472  CG  MET A  49      48.330  66.280  32.310  1.00  0.00           C
ATOM    473  SD  MET A  49      49.020  66.150  34.020  1.00  0.00           S
ATOM    474  CE  MET A  49      49.520  64.440  33.940  1.00  0.00           C
ATOM    475  C   MET A  49      51.470  66.480  30.120  1.00  0.00           C
ATOM    476  O   MET A  49      51.950  65.390  30.330  1.00  0.00           O
ATOM    477  N   LEU A  50      51.740  67.080  29.030  1.00  0.00           N
ATOM    478  H   LEU A  50      51.310  67.970  28.840  1.00  0.00           H
ATOM    479  CA  LEU A  50      52.780  66.680  27.990  1.00  0.00           C
ATOM    480  CB  LEU A  50      52.550  67.200  26.560  1.00  0.00           C
ATOM    481  CG  LEU A  50      51.150  66.890  26.080  1.00  0.00           C
ATOM    482  CD1 LEU A  50      50.940  67.880  24.890  1.00  0.00           C
ATOM    483  CD2 LEU A  50      51.050  65.390  25.750  1.00  0.00           C
ATOM    484  C   LEU A  50      54.260  67.020  28.380  1.00  0.00           C
ATOM    485  O   LEU A  50      54.940  68.030  28.010  1.00  0.00           O
ATOM    486  N   ASN A  51      54.800  65.920  28.960  1.00  0.00           N
ATOM    487  H   ASN A  51      54.370  65.040  28.770  1.00  0.00           H
ATOM    488  CA  ASN A  51      56.100  65.710  29.670  1.00  0.00           C
ATOM    489  CB  ASN A  51      57.220  65.090  28.740  1.00  0.00           C
ATOM    490  CG  ASN A  51      56.950  63.700  28.280  1.00  0.00           C
ATOM    491  OD1 ASN A  51      56.000  63.410  27.540  1.00  0.00           O
ATOM    492  ND2 ASN A  51      57.650  62.730  28.720  1.00  0.00           N
ATOM    493 1HD2 ASN A  51      58.400  62.860  29.370  1.00  0.00           H
ATOM    494 2HD2 ASN A  51      57.440  61.820  28.360  1.00  0.00           H
ATOM    495  C   ASN A  51      56.700  66.840  30.550  1.00  0.00           C
ATOM    496  O   ASN A  51      57.870  66.810  30.910  1.00  0.00           O
ATOM    497  N   PRO A  52      55.870  67.630  31.270  1.00  0.00           N
ATOM    498  CA  PRO A  52      56.330  68.940  31.830  1.00  0.00           C
ATOM    499  CB  PRO A  52      55.090  69.530  32.490  1.00  0.00           C
ATOM    500  CG  PRO A  52      54.330  68.240  32.970  1.00  0.00           C
ATOM    501  CD  PRO A  52      54.440  67.350  31.720  1.00  0.00           C
ATOM    502  C   PRO A  52      57.430  68.760  32.870  1.00  0.00           C
ATOM    503  O   PRO A  52      57.340  67.890  33.750  1.00  0.00           O
ATOM    504  N   ASN A  53      58.380  69.690  32.840  1.00  0.00           N
ATOM    505  H   ASN A  53      58.390  70.290  32.040  1.00  0.00           H
ATOM    506  CA  ASN A  53      59.400  69.920  33.860  1.00  0.00           C
ATOM    507  CB  ASN A  53      60.580  70.730  33.290  1.00  0.00           C
ATOM    508  CG  ASN A  53      61.790  69.910  33.060  1.00  0.00           C
ATOM    509  OD1 ASN A  53      61.740  68.870  32.440  1.00  0.00           O
ATOM    510  ND2 ASN A  53      62.830  70.250  33.760  1.00  0.00           N
ATOM    511 1HD2 ASN A  53      62.770  71.080  34.310  1.00  0.00           H
ATOM    512 2HD2 ASN A  53      63.670  69.700  33.680  1.00  0.00           H
ATOM    513  C   ASN A  53      58.900  70.470  35.180  1.00  0.00           C
ATOM    514  O   ASN A  53      58.850  71.670  35.480  1.00  0.00           O
ATOM    515  N   TYR A  54      58.220  69.580  35.840  1.00  0.00           N
ATOM    516  H   TYR A  54      58.020  68.670  35.470  1.00  0.00           H
ATOM    517  CA  TYR A  54      57.510  69.860  37.100  1.00  0.00           C
ATOM    518  CB  TYR A  54      57.000  68.540  37.620  1.00  0.00           C
ATOM    519  CG  TYR A  54      55.820  68.060  36.800  1.00  0.00           C
ATOM    520  CD1 TYR A  54      54.580  68.730  36.760  1.00  0.00           C
ATOM    521  HD1 TYR A  54      54.530  69.810  36.630  1.00  0.00           H
ATOM    522  CD2 TYR A  54      55.760  66.650  36.770  1.00  0.00           C
ATOM    523  HD2 TYR A  54      56.650  66.080  37.010  1.00  0.00           H
ATOM    524  CE1 TYR A  54      53.360  68.000  36.570  1.00  0.00           C
ATOM    525  HE1 TYR A  54      52.410  68.480  36.350  1.00  0.00           H
ATOM    526  CE2 TYR A  54      54.640  65.910  36.460  1.00  0.00           C
ATOM    527  HE2 TYR A  54      54.700  64.840  36.280  1.00  0.00           H
ATOM    528  CZ  TYR A  54      53.450  66.660  36.390  1.00  0.00           C
ATOM    529  OH  TYR A  54      52.330  66.110  35.840  1.00  0.00           O
ATOM    530  HH  TYR A  54      52.410  65.140  36.040  1.00  0.00           H
ATOM    531  C   TYR A  54      58.240  70.710  38.170  1.00  0.00           C
ATOM    532  O   TYR A  54      57.790  71.830  38.460  1.00  0.00           O
ATOM    533  N   GLU A  55      59.530  70.390  38.300  1.00  0.00           N
ATOM    534  H   GLU A  55      59.860  69.670  37.690  1.00  0.00           H
ATOM    535  CA  GLU A  55      60.530  71.060  39.130  1.00  0.00           C
ATOM    536  CB  GLU A  55      61.920  70.430  38.850  1.00  0.00           C
ATOM    537  CG  GLU A  55      62.030  68.880  38.960  1.00  0.00           C
ATOM    538  CD  GLU A  55      61.510  68.210  37.660  1.00  0.00           C
ATOM    539  OE1 GLU A  55      62.080  68.630  36.630  1.00  0.00           O
ATOM    540  OE2 GLU A  55      60.640  67.290  37.610  1.00  0.00           O
ATOM    541  C   GLU A  55      60.650  72.620  38.870  1.00  0.00           C
ATOM    542  O   GLU A  55      60.330  73.420  39.750  1.00  0.00           O
ATOM    543  N   ASP A  56      60.830  72.900  37.590  1.00  0.00           N
ATOM    544  H   ASP A  56      61.180  72.260  36.910  1.00  0.00           H
ATOM    545  CA  ASP A  56      60.800  74.330  37.050  1.00  0.00           C
ATOM    546  CB  ASP A  56      61.340  74.250  35.610  1.00  0.00           C
ATOM    547  CG  ASP A  56      62.740  73.650  35.480  1.00  0.00           C
ATOM    548  OD1 ASP A  56      62.850  72.440  35.320  1.00  0.00           O
ATOM    549  OD2 ASP A  56      63.690  74.470  35.410  1.00  0.00           O
ATOM    550  C   ASP A  56      59.390  75.020  37.120  1.00  0.00           C
ATOM    551  O   ASP A  56      59.350  76.140  37.620  1.00  0.00           O
ATOM    552  N   LEU A  57      58.330  74.250  36.940  1.00  0.00           N
ATOM    553  H   LEU A  57      58.450  73.280  36.760  1.00  0.00           H
ATOM    554  CA  LEU A  57      56.980  74.860  37.100  1.00  0.00           C
ATOM    555  CB  LEU A  57      55.910  73.990  36.520  1.00  0.00           C
ATOM    556  CG  LEU A  57      55.890  73.840  35.010  1.00  0.00           C
ATOM    557  CD1 LEU A  57      54.600  73.140  34.650  1.00  0.00           C
ATOM    558  CD2 LEU A  57      55.890  75.130  34.290  1.00  0.00           C
ATOM    559  C   LEU A  57      56.740  75.370  38.530  1.00  0.00           C
ATOM    560  O   LEU A  57      56.320  76.470  38.890  1.00  0.00           O
ATOM    561  N   LEU A  58      57.100  74.530  39.480  1.00  0.00           N
ATOM    562  H   LEU A  58      57.550  73.700  39.140  1.00  0.00           H
ATOM    563  CA  LEU A  58      56.990  74.710  40.930  1.00  0.00           C
ATOM    564  CB  LEU A  58      57.510  73.320  41.380  1.00  0.00           C
ATOM    565  CG  LEU A  58      56.800  72.690  42.610  1.00  0.00           C
ATOM    566  CD1 LEU A  58      56.930  71.180  42.470  1.00  0.00           C
ATOM    567  CD2 LEU A  58      57.500  73.110  43.910  1.00  0.00           C
ATOM    568  C   LEU A  58      57.750  75.770  41.640  1.00  0.00           C
ATOM    569  O   LEU A  58      57.120  76.580  42.310  1.00  0.00           O
ATOM    570  N   ILE A  59      58.960  76.020  41.170  1.00  0.00           N
ATOM    571  H   ILE A  59      59.420  75.400  40.530  1.00  0.00           H
ATOM    572  CA  ILE A  59      59.630  77.300  41.480  1.00  0.00           C
ATOM    573  CB  ILE A  59      61.060  77.200  40.860  1.00  0.00           C
ATOM    574  CG1 ILE A  59      61.920  76.230  41.640  1.00  0.00           C
ATOM    575  CG2 ILE A  59      61.840  78.520  40.680  1.00  0.00           C
ATOM    576  CD  ILE A  59      63.070  75.720  40.730  1.00  0.00           C
ATOM    577  C   ILE A  59      58.780  78.550  41.080  1.00  0.00           C
ATOM    578  O   ILE A  59      58.980  79.630  41.630  1.00  0.00           O
ATOM    579  N   ARG A  60      57.870  78.490  40.090  1.00  0.00           N
ATOM    580  H   ARG A  60      57.590  77.620  39.700  1.00  0.00           H
ATOM    581  CA  ARG A  60      57.150  79.670  39.530  1.00  0.00           C
ATOM    582  CB  ARG A  60      56.980  79.410  38.130  1.00  0.00           C
ATOM    583  CG  ARG A  60      58.340  79.240  37.350  1.00  0.00           C
ATOM    584  CD  ARG A  60      58.050  78.770  35.890  1.00  0.00           C
ATOM    585  NE  ARG A  60      59.190  78.150  35.230  1.00  0.00           N
ATOM    586  HE  ARG A  60      59.690  77.710  35.970  1.00  0.00           H
ATOM    587  CZ  ARG A  60      59.390  77.740  34.020  1.00  0.00           C
ATOM    588  NH1 ARG A  60      58.430  77.790  33.160  1.00  0.00           N
ATOM    589 1HH1 ARG A  60      57.500  78.080  33.380  1.00  0.00           H
ATOM    590 2HH1 ARG A  60      58.600  77.350  32.280  1.00  0.00           H
ATOM    591  NH2 ARG A  60      60.490  77.030  33.770  1.00  0.00           N
ATOM    592 1HH2 ARG A  60      61.180  76.980  34.490  1.00  0.00           H
ATOM    593 2HH2 ARG A  60      60.610  76.490  32.940  1.00  0.00           H
ATOM    594  C   ARG A  60      55.820  80.090  40.150  1.00  0.00           C
ATOM    595  O   ARG A  60      55.640  81.180  40.650  1.00  0.00           O
ATOM    596  N   LYS A  61      55.050  79.030  40.550  1.00  0.00           N
ATOM    597  H   LYS A  61      55.410  78.100  40.560  1.00  0.00           H
ATOM    598  CA  LYS A  61      53.760  79.050  41.220  1.00  0.00           C
ATOM    599  CB  LYS A  61      53.060  77.750  41.110  1.00  0.00           C
ATOM    600  CG  LYS A  61      52.760  77.540  39.670  1.00  0.00           C
ATOM    601  CD  LYS A  61      51.340  76.960  39.550  1.00  0.00           C
ATOM    602  CE  LYS A  61      50.790  76.860  38.100  1.00  0.00           C
ATOM    603  NZ  LYS A  61      49.330  76.640  38.070  1.00  0.00           N
ATOM    604  HZ1 LYS A  61      48.890  77.510  38.300  1.00  0.00           H
ATOM    605  HZ2 LYS A  61      49.100  76.450  37.120  1.00  0.00           H
ATOM    606  HZ3 LYS A  61      49.050  75.850  38.630  1.00  0.00           H
ATOM    607  C   LYS A  61      53.840  79.540  42.640  1.00  0.00           C
ATOM    608  O   LYS A  61      54.880  79.290  43.280  1.00  0.00           O
ATOM    609  N   SER A  62      52.810  80.200  43.210  1.00  0.00           N
ATOM    610  H   SER A  62      51.910  80.190  42.770  1.00  0.00           H
ATOM    611  CA  SER A  62      52.910  80.910  44.540  1.00  0.00           C
ATOM    612  CB  SER A  62      52.730  82.400  44.310  1.00  0.00           C
ATOM    613  OG  SER A  62      53.040  83.080  45.500  1.00  0.00           O
ATOM    614  HG  SER A  62      53.370  84.000  45.290  1.00  0.00           H
ATOM    615  C   SER A  62      51.790  80.380  45.430  1.00  0.00           C
ATOM    616  O   SER A  62      50.840  79.800  44.910  1.00  0.00           O
ATOM    617  N   ASN A  63      51.900  80.690  46.740  1.00  0.00           N
ATOM    618  H   ASN A  63      52.730  81.100  47.130  1.00  0.00           H
ATOM    619  CA  ASN A  63      50.990  80.110  47.800  1.00  0.00           C
ATOM    620  CB  ASN A  63      51.430  80.540  49.170  1.00  0.00           C
ATOM    621  CG  ASN A  63      52.850  80.040  49.490  1.00  0.00           C
ATOM    622  OD1 ASN A  63      53.130  78.920  49.260  1.00  0.00           O
ATOM    623  ND2 ASN A  63      53.580  80.740  50.290  1.00  0.00           N
ATOM    624 1HD2 ASN A  63      53.130  81.480  50.790  1.00  0.00           H
ATOM    625 2HD2 ASN A  63      54.470  80.530  50.680  1.00  0.00           H
ATOM    626  C   ASN A  63      49.560  80.390  47.580  1.00  0.00           C
ATOM    627  O   ASN A  63      48.740  79.460  47.630  1.00  0.00           O
ATOM    628  N   HIS A  64      49.260  81.570  47.030  1.00  0.00           N
ATOM    629  H   HIS A  64      49.940  82.300  46.920  1.00  0.00           H
ATOM    630  CA  HIS A  64      47.860  81.870  46.650  1.00  0.00           C
ATOM    631  CB  HIS A  64      47.820  83.420  46.290  1.00  0.00           C
ATOM    632  CG  HIS A  64      48.940  83.970  45.440  1.00  0.00           C
ATOM    633  ND1 HIS A  64      50.030  84.660  45.820  1.00  0.00           N
ATOM    634  CD2 HIS A  64      48.930  83.810  44.120  1.00  0.00           C
ATOM    635  HD2 HIS A  64      48.160  83.360  43.500  1.00  0.00           H
ATOM    636  CE1 HIS A  64      50.630  85.010  44.710  1.00  0.00           C
ATOM    637  HE1 HIS A  64      51.480  85.680  44.570  1.00  0.00           H
ATOM    638  NE2 HIS A  64      49.890  84.610  43.680  1.00  0.00           N
ATOM    639  HE2 HIS A  64      50.010  84.890  42.720  1.00  0.00           H
ATOM    640  C   HIS A  64      47.220  80.980  45.550  1.00  0.00           C
ATOM    641  O   HIS A  64      46.000  80.990  45.310  1.00  0.00           O
ATOM    642  N   ASN A  65      48.040  80.370  44.710  1.00  0.00           N
ATOM    643  H   ASN A  65      48.940  80.130  45.070  1.00  0.00           H
ATOM    644  CA  ASN A  65      47.590  79.480  43.600  1.00  0.00           C
ATOM    645  CB  ASN A  65      48.750  79.300  42.630  1.00  0.00           C
ATOM    646  CG  ASN A  65      49.090  80.540  41.800  1.00  0.00           C
ATOM    647  OD1 ASN A  65      50.270  80.860  41.670  1.00  0.00           O
ATOM    648  ND2 ASN A  65      48.250  81.300  41.150  1.00  0.00           N
ATOM    649 1HD2 ASN A  65      47.380  80.930  40.830  1.00  0.00           H
ATOM    650 2HD2 ASN A  65      48.520  82.250  40.980  1.00  0.00           H
ATOM    651  C   ASN A  65      47.030  78.120  44.020  1.00  0.00           C
ATOM    652  O   ASN A  65      46.660  77.370  43.170  1.00  0.00           O
ATOM    653  N   PHE A  66      46.810  78.030  45.370  1.00  0.00           N
ATOM    654  H   PHE A  66      46.680  78.770  46.030  1.00  0.00           H
ATOM    655  CA  PHE A  66      46.560  76.700  46.030  1.00  0.00           C
ATOM    656  CB  PHE A  66      47.900  76.260  46.590  1.00  0.00           C
ATOM    657  CG  PHE A  66      48.890  76.090  45.430  1.00  0.00           C
ATOM    658  CD1 PHE A  66      48.650  75.000  44.590  1.00  0.00           C
ATOM    659  HD1 PHE A  66      47.630  74.660  44.400  1.00  0.00           H
ATOM    660  CD2 PHE A  66      49.930  76.950  45.170  1.00  0.00           C
ATOM    661  HD2 PHE A  66      50.280  77.680  45.910  1.00  0.00           H
ATOM    662  CE1 PHE A  66      49.550  74.710  43.620  1.00  0.00           C
ATOM    663  HE1 PHE A  66      49.530  73.710  43.190  1.00  0.00           H
ATOM    664  CE2 PHE A  66      50.830  76.640  44.110  1.00  0.00           C
ATOM    665  HE2 PHE A  66      51.820  77.070  44.040  1.00  0.00           H
ATOM    666  CZ  PHE A  66      50.580  75.520  43.380  1.00  0.00           C
ATOM    667  HZ  PHE A  66      51.150  75.340  42.470  1.00  0.00           H
ATOM    668  C   PHE A  66      45.410  76.750  47.060  1.00  0.00           C
ATOM    669  O   PHE A  66      45.370  77.570  47.990  1.00  0.00           O
ATOM    670  N   LEU A  67      44.630  75.690  47.160  1.00  0.00           N
ATOM    671  H   LEU A  67      44.770  75.010  46.440  1.00  0.00           H
ATOM    672  CA  LEU A  67      43.460  75.640  48.050  1.00  0.00           C
ATOM    673  CB  LEU A  67      42.150  75.900  47.280  1.00  0.00           C
ATOM    674  CG  LEU A  67      40.880  76.230  48.040  1.00  0.00           C
ATOM    675  CD1 LEU A  67      41.310  77.480  48.850  1.00  0.00           C
ATOM    676  CD2 LEU A  67      39.760  76.540  47.050  1.00  0.00           C
ATOM    677  C   LEU A  67      43.380  74.300  48.770  1.00  0.00           C
ATOM    678  O   LEU A  67      43.730  73.270  48.140  1.00  0.00           O
ATOM    679  N   VAL A  68      43.180  74.310  50.060  1.00  0.00           N
ATOM    680  H   VAL A  68      43.180  75.080  50.690  1.00  0.00           H
ATOM    681  CA  VAL A  68      42.910  73.000  50.780  1.00  0.00           C
ATOM    682  CB  VAL A  68      43.840  72.930  51.980  1.00  0.00           C
ATOM    683  CG1 VAL A  68      43.610  71.680  52.780  1.00  0.00           C
ATOM    684  CG2 VAL A  68      45.270  73.040  51.630  1.00  0.00           C
ATOM    685  C   VAL A  68      41.450  72.980  51.300  1.00  0.00           C
ATOM    686  O   VAL A  68      41.010  73.930  51.980  1.00  0.00           O
ATOM    687  N   GLN A  69      40.800  71.820  51.100  1.00  0.00           N
ATOM    688  H   GLN A  69      40.970  71.160  50.370  1.00  0.00           H
ATOM    689  CA  GLN A  69      39.540  71.600  51.770  1.00  0.00           C
ATOM    690  CB  GLN A  69      38.460  72.000  50.680  1.00  0.00           C
ATOM    691  CG  GLN A  69      36.980  71.940  51.220  1.00  0.00           C
ATOM    692  CD  GLN A  69      36.000  72.520  50.160  1.00  0.00           C
ATOM    693  OE1 GLN A  69      35.410  73.590  50.290  1.00  0.00           O
ATOM    694  NE2 GLN A  69      35.800  71.780  49.100  1.00  0.00           N
ATOM    695 1HE2 GLN A  69      36.300  70.920  49.050  1.00  0.00           H
ATOM    696 2HE2 GLN A  69      35.170  72.160  48.420  1.00  0.00           H
ATOM    697  C   GLN A  69      39.260  70.240  52.420  1.00  0.00           C
ATOM    698  O   GLN A  69      39.250  69.170  51.780  1.00  0.00           O
ATOM    699  N   ALA A  70      39.010  70.380  53.720  1.00  0.00           N
ATOM    700  H   ALA A  70      38.840  71.320  54.020  1.00  0.00           H
ATOM    701  CA  ALA A  70      38.610  69.310  54.630  1.00  0.00           C
ATOM    702  CB  ALA A  70      39.220  69.730  55.960  1.00  0.00           C
ATOM    703  C   ALA A  70      37.160  68.970  54.760  1.00  0.00           C
ATOM    704  O   ALA A  70      36.440  69.640  55.520  1.00  0.00           O
ATOM    705  N   GLY A  71      36.650  68.210  53.770  1.00  0.00           N
ATOM    706  H   GLY A  71      37.270  67.700  53.180  1.00  0.00           H
ATOM    707  CA  GLY A  71      35.170  67.970  53.610  1.00  0.00           C
ATOM    708  C   GLY A  71      34.480  69.280  53.110  1.00  0.00           C
ATOM    709  O   GLY A  71      34.660  69.680  51.980  1.00  0.00           O
ATOM    710  N   ASN A  72      33.880  70.050  54.010  1.00  0.00           N
ATOM    711  H   ASN A  72      33.740  69.620  54.900  1.00  0.00           H
ATOM    712  CA  ASN A  72      33.330  71.360  53.750  1.00  0.00           C
ATOM    713  CB  ASN A  72      31.830  71.550  54.120  1.00  0.00           C
ATOM    714  CG  ASN A  72      30.980  70.500  53.390  1.00  0.00           C
ATOM    715  OD1 ASN A  72      30.250  69.760  54.040  1.00  0.00           O
ATOM    716  ND2 ASN A  72      30.810  70.670  52.120  1.00  0.00           N
ATOM    717 1HD2 ASN A  72      31.110  71.450  51.560  1.00  0.00           H
ATOM    718 2HD2 ASN A  72      30.680  69.870  51.540  1.00  0.00           H
ATOM    719  C   ASN A  72      34.160  72.530  54.420  1.00  0.00           C
ATOM    720  O   ASN A  72      33.910  73.670  54.070  1.00  0.00           O
ATOM    721  N   VAL A  73      35.110  72.320  55.300  1.00  0.00           N
ATOM    722  H   VAL A  73      35.120  71.390  55.670  1.00  0.00           H
ATOM    723  CA  VAL A  73      35.940  73.380  55.930  1.00  0.00           C
ATOM    724  CB  VAL A  73      36.480  72.800  57.240  1.00  0.00           C
ATOM    725  CG1 VAL A  73      37.390  73.770  57.990  1.00  0.00           C
ATOM    726  CG2 VAL A  73      35.420  72.310  58.240  1.00  0.00           C
ATOM    727  C   VAL A  73      37.060  73.810  54.980  1.00  0.00           C
ATOM    728  O   VAL A  73      37.890  72.970  54.660  1.00  0.00           O
ATOM    729  N   GLN A  74      37.090  74.990  54.430  1.00  0.00           N
ATOM    730  H   GLN A  74      36.470  75.730  54.710  1.00  0.00           H
ATOM    731  CA  GLN A  74      38.120  75.550  53.520  1.00  0.00           C
ATOM    732  CB  GLN A  74      37.530  76.530  52.510  1.00  0.00           C
ATOM    733  CG  GLN A  74      38.090  76.120  51.160  1.00  0.00           C
ATOM    734  CD  GLN A  74      37.450  76.760  49.900  1.00  0.00           C
ATOM    735  OE1 GLN A  74      37.340  77.960  49.660  1.00  0.00           O
ATOM    736  NE2 GLN A  74      36.680  75.960  49.200  1.00  0.00           N
ATOM    737 1HE2 GLN A  74      36.590  75.000  49.460  1.00  0.00           H
ATOM    738 2HE2 GLN A  74      35.870  76.410  48.820  1.00  0.00           H
ATOM    739  C   GLN A  74      39.310  76.270  54.280  1.00  0.00           C
ATOM    740  O   GLN A  74      39.130  77.050  55.230  1.00  0.00           O
ATOM    741  N   LEU A  75      40.490  75.660  53.930  1.00  0.00           N
ATOM    742  H   LEU A  75      40.660  75.010  53.190  1.00  0.00           H
ATOM    743  CA  LEU A  75      41.730  76.060  54.640  1.00  0.00           C
ATOM    744  CB  LEU A  75      42.360  74.700  55.100  1.00  0.00           C
ATOM    745  CG  LEU A  75      41.450  73.700  55.910  1.00  0.00           C
ATOM    746  CD1 LEU A  75      42.160  72.350  56.070  1.00  0.00           C
ATOM    747  CD2 LEU A  75      41.020  74.320  57.250  1.00  0.00           C
ATOM    748  C   LEU A  75      42.690  76.710  53.620  1.00  0.00           C
ATOM    749  O   LEU A  75      43.060  76.090  52.630  1.00  0.00           O
ATOM    750  N   ARG A  76      43.140  77.890  54.080  1.00  0.00           N
ATOM    751  H   ARG A  76      43.100  78.170  55.040  1.00  0.00           H
ATOM    752  CA  ARG A  76      43.960  78.810  53.310  1.00  0.00           C
ATOM    753  CB  ARG A  76      43.930  80.170  53.930  1.00  0.00           C
ATOM    754  CG  ARG A  76      42.480  80.750  53.980  1.00  0.00           C
ATOM    755  CD  ARG A  76      42.620  82.150  54.600  1.00  0.00           C
ATOM    756  NE  ARG A  76      42.640  82.240  56.070  1.00  0.00           N
ATOM    757  HE  ARG A  76      41.910  81.810  56.600  1.00  0.00           H
ATOM    758  CZ  ARG A  76      43.550  82.830  56.840  1.00  0.00           C
ATOM    759  NH1 ARG A  76      44.410  83.780  56.380  1.00  0.00           N
ATOM    760 1HH1 ARG A  76      44.270  84.130  55.460  1.00  0.00           H
ATOM    761 2HH1 ARG A  76      45.190  84.090  56.930  1.00  0.00           H
ATOM    762  NH2 ARG A  76      43.550  82.530  58.110  1.00  0.00           N
ATOM    763 1HH2 ARG A  76      42.870  81.880  58.460  1.00  0.00           H
ATOM    764 2HH2 ARG A  76      44.250  82.890  58.720  1.00  0.00           H
ATOM    765  C   ARG A  76      45.390  78.230  53.270  1.00  0.00           C
ATOM    766  O   ARG A  76      46.060  78.030  54.340  1.00  0.00           O
ATOM    767  N   VAL A  77      46.030  78.230  52.060  1.00  0.00           N
ATOM    768  H   VAL A  77      45.690  78.730  51.270  1.00  0.00           H
ATOM    769  CA  VAL A  77      47.450  77.800  52.000  1.00  0.00           C
ATOM    770  CB  VAL A  77      47.860  77.040  50.760  1.00  0.00           C
ATOM    771  CG1 VAL A  77      49.140  76.290  51.000  1.00  0.00           C
ATOM    772  CG2 VAL A  77      46.840  76.000  50.300  1.00  0.00           C
ATOM    773  C   VAL A  77      48.400  78.980  52.230  1.00  0.00           C
ATOM    774  O   VAL A  77      48.220  80.050  51.610  1.00  0.00           O
ATOM    775  N   ILE A  78      49.390  78.740  53.110  1.00  0.00           N
ATOM    776  H   ILE A  78      49.520  77.830  53.520  1.00  0.00           H
ATOM    777  CA  ILE A  78      50.430  79.780  53.430  1.00  0.00           C
ATOM    778  CB  ILE A  78      50.390  80.270  54.920  1.00  0.00           C
ATOM    779  CG1 ILE A  78      50.630  79.110  55.950  1.00  0.00           C
ATOM    780  CG2 ILE A  78      49.050  80.830  55.240  1.00  0.00           C
ATOM    781  CD  ILE A  78      50.800  79.560  57.420  1.00  0.00           C
ATOM    782  C   ILE A  78      51.900  79.480  53.180  1.00  0.00           C
ATOM    783  O   ILE A  78      52.810  80.220  53.500  1.00  0.00           O
ATOM    784  N   GLY A  79      52.200  78.250  52.590  1.00  0.00           N
ATOM    785  H   GLY A  79      51.570  77.650  52.090  1.00  0.00           H
ATOM    786  CA  GLY A  79      53.600  77.880  52.320  1.00  0.00           C
ATOM    787  C   GLY A  79      53.680  76.520  51.640  1.00  0.00           C
ATOM    788  O   GLY A  79      52.770  75.760  51.690  1.00  0.00           O
ATOM    789  N   HIS A  80      54.800  76.240  51.010  1.00  0.00           N
ATOM    790  H   HIS A  80      55.540  76.900  51.080  1.00  0.00           H
ATOM    791  CA  HIS A  80      55.110  75.040  50.200  1.00  0.00           C
ATOM    792  CB  HIS A  80      54.320  74.780  48.880  1.00  0.00           C
ATOM    793  CG  HIS A  80      54.640  75.860  47.830  1.00  0.00           C
ATOM    794  ND1 HIS A  80      54.530  77.190  47.970  1.00  0.00           N
ATOM    795  HD1 HIS A  80      54.270  77.710  48.780  1.00  0.00           H
ATOM    796  CD2 HIS A  80      54.970  75.630  46.570  1.00  0.00           C
ATOM    797  HD2 HIS A  80      55.320  74.620  46.340  1.00  0.00           H
ATOM    798  CE1 HIS A  80      54.750  77.710  46.760  1.00  0.00           C
ATOM    799  HE1 HIS A  80      54.710  78.780  46.540  1.00  0.00           H
ATOM    800  NE2 HIS A  80      55.080  76.750  45.900  1.00  0.00           N
ATOM    801  C   HIS A  80      56.620  74.780  49.900  1.00  0.00           C
ATOM    802  O   HIS A  80      57.420  75.690  49.640  1.00  0.00           O
ATOM    803  N   SER A  81      56.990  73.490  49.780  1.00  0.00           N
ATOM    804  H   SER A  81      56.300  72.810  50.000  1.00  0.00           H
ATOM    805  CA  SER A  81      58.310  72.970  49.340  1.00  0.00           C
ATOM    806  CB  SER A  81      59.230  72.950  50.510  1.00  0.00           C
ATOM    807  OG  SER A  81      60.460  72.360  50.190  1.00  0.00           O
ATOM    808  HG  SER A  81      61.270  72.780  50.600  1.00  0.00           H
ATOM    809  C   SER A  81      58.180  71.580  48.710  1.00  0.00           C
ATOM    810  O   SER A  81      57.420  70.700  49.130  1.00  0.00           O
ATOM    811  N   MET A  82      59.100  71.330  47.780  1.00  0.00           N
ATOM    812  H   MET A  82      59.860  71.980  47.810  1.00  0.00           H
ATOM    813  CA  MET A  82      59.210  70.030  47.050  1.00  0.00           C
ATOM    814  CB  MET A  82      59.500  70.340  45.560  1.00  0.00           C
ATOM    815  CG  MET A  82      60.290  69.300  44.770  1.00  0.00           C
ATOM    816  SD  MET A  82      60.310  69.230  42.930  1.00  0.00           S
ATOM    817  CE  MET A  82      61.600  68.030  42.830  1.00  0.00           C
ATOM    818  C   MET A  82      60.150  68.980  47.620  1.00  0.00           C
ATOM    819  O   MET A  82      61.310  69.160  47.980  1.00  0.00           O
ATOM    820  N   GLN A  83      59.550  67.870  47.970  1.00  0.00           N
ATOM    821  H   GLN A  83      58.560  67.790  48.060  1.00  0.00           H
ATOM    822  CA  GLN A  83      60.340  66.620  48.210  1.00  0.00           C
ATOM    823  CB  GLN A  83      60.160  66.280  49.700  1.00  0.00           C
ATOM    824  CG  GLN A  83      61.170  65.300  50.140  1.00  0.00           C
ATOM    825  CD  GLN A  83      60.830  64.840  51.520  1.00  0.00           C
ATOM    826  OE1 GLN A  83      60.320  65.510  52.370  1.00  0.00           O
ATOM    827  NE2 GLN A  83      61.190  63.620  51.780  1.00  0.00           N
ATOM    828 1HE2 GLN A  83      61.600  63.000  51.100  1.00  0.00           H
ATOM    829 2HE2 GLN A  83      60.760  63.190  52.570  1.00  0.00           H
ATOM    830  C   GLN A  83      60.080  65.480  47.180  1.00  0.00           C
ATOM    831  O   GLN A  83      59.110  64.720  47.330  1.00  0.00           O
ATOM    832  N   ASN A  84      60.960  65.460  46.190  1.00  0.00           N
ATOM    833  H   ASN A  84      61.900  65.760  46.370  1.00  0.00           H
ATOM    834  CA  ASN A  84      60.790  64.520  45.000  1.00  0.00           C
ATOM    835  CB  ASN A  84      61.190  63.110  45.370  1.00  0.00           C
ATOM    836  CG  ASN A  84      62.670  62.580  45.380  1.00  0.00           C
ATOM    837  OD1 ASN A  84      63.620  63.290  45.760  1.00  0.00           O
ATOM    838  ND2 ASN A  84      63.000  61.370  45.030  1.00  0.00           N
ATOM    839 1HD2 ASN A  84      62.320  60.690  44.760  1.00  0.00           H
ATOM    840 2HD2 ASN A  84      63.920  61.020  45.200  1.00  0.00           H
ATOM    841  C   ASN A  84      59.430  64.620  44.250  1.00  0.00           C
ATOM    842  O   ASN A  84      58.930  65.680  43.920  1.00  0.00           O
ATOM    843  N   CYS A  85      58.730  63.510  43.970  1.00  0.00           N
ATOM    844  H   CYS A  85      59.050  62.630  44.320  1.00  0.00           H
ATOM    845  CA  CYS A  85      57.410  63.460  43.270  1.00  0.00           C
ATOM    846  CB  CYS A  85      57.110  62.170  42.590  1.00  0.00           C
ATOM    847  SG  CYS A  85      58.270  62.010  41.140  1.00  0.00           S
ATOM    848  HG  CYS A  85      57.310  61.930  40.220  1.00  0.00           H
ATOM    849  C   CYS A  85      56.160  63.950  44.030  1.00  0.00           C
ATOM    850  O   CYS A  85      55.070  63.780  43.470  1.00  0.00           O
ATOM    851  N   VAL A  86      56.290  64.430  45.200  1.00  0.00           N
ATOM    852  H   VAL A  86      57.180  64.540  45.630  1.00  0.00           H
ATOM    853  CA  VAL A  86      55.190  64.790  46.130  1.00  0.00           C
ATOM    854  CB  VAL A  86      55.110  63.820  47.240  1.00  0.00           C
ATOM    855  CG1 VAL A  86      53.840  64.070  47.960  1.00  0.00           C
ATOM    856  CG2 VAL A  86      55.040  62.380  46.720  1.00  0.00           C
ATOM    857  C   VAL A  86      55.510  66.220  46.720  1.00  0.00           C
ATOM    858  O   VAL A  86      56.730  66.480  46.920  1.00  0.00           O
ATOM    859  N   LEU A  87      54.480  67.000  47.030  1.00  0.00           N
ATOM    860  H   LEU A  87      53.510  66.750  47.060  1.00  0.00           H
ATOM    861  CA  LEU A  87      54.790  68.370  47.550  1.00  0.00           C
ATOM    862  CB  LEU A  87      53.980  69.260  46.600  1.00  0.00           C
ATOM    863  CG  LEU A  87      54.270  70.790  46.800  1.00  0.00           C
ATOM    864  CD1 LEU A  87      55.620  71.320  46.320  1.00  0.00           C
ATOM    865  CD2 LEU A  87      53.030  71.550  46.250  1.00  0.00           C
ATOM    866  C   LEU A  87      54.230  68.490  48.930  1.00  0.00           C
ATOM    867  O   LEU A  87      53.220  67.810  49.230  1.00  0.00           O
ATOM    868  N   LYS A  88      55.110  69.040  49.690  1.00  0.00           N
ATOM    869  H   LYS A  88      55.860  69.550  49.260  1.00  0.00           H
ATOM    870  CA  LYS A  88      54.910  69.190  51.150  1.00  0.00           C
ATOM    871  CB  LYS A  88      56.060  68.570  51.980  1.00  0.00           C
ATOM    872  CG  LYS A  88      56.200  67.090  51.970  1.00  0.00           C
ATOM    873  CD  LYS A  88      57.140  66.740  53.060  1.00  0.00           C
ATOM    874  CE  LYS A  88      57.130  65.280  53.510  1.00  0.00           C
ATOM    875  NZ  LYS A  88      57.760  64.430  52.540  1.00  0.00           N
ATOM    876  HZ1 LYS A  88      57.210  64.250  51.730  1.00  0.00           H
ATOM    877  HZ2 LYS A  88      58.480  64.970  52.100  1.00  0.00           H
ATOM    878  HZ3 LYS A  88      58.160  63.590  52.900  1.00  0.00           H
ATOM    879  C   LYS A  88      54.540  70.660  51.410  1.00  0.00           C
ATOM    880  O   LYS A  88      55.380  71.560  51.280  1.00  0.00           O
ATOM    881  N   LEU A  89      53.260  70.890  51.640  1.00  0.00           N
ATOM    882  H   LEU A  89      52.730  70.050  51.690  1.00  0.00           H
ATOM    883  CA  LEU A  89      52.610  72.230  51.860  1.00  0.00           C
ATOM    884  CB  LEU A  89      51.280  72.380  51.100  1.00  0.00           C
ATOM    885  CG  LEU A  89      51.250  72.270  49.570  1.00  0.00           C
ATOM    886  CD1 LEU A  89      51.240  70.800  49.220  1.00  0.00           C
ATOM    887  CD2 LEU A  89      50.090  73.020  49.000  1.00  0.00           C
ATOM    888  C   LEU A  89      52.180  72.570  53.320  1.00  0.00           C
ATOM    889  O   LEU A  89      52.120  71.600  54.090  1.00  0.00           O
ATOM    890  N   LYS A  90      51.960  73.840  53.640  1.00  0.00           N
ATOM    891  H   LYS A  90      52.250  74.580  53.040  1.00  0.00           H
ATOM    892  CA  LYS A  90      51.540  74.240  55.010  1.00  0.00           C
ATOM    893  CB  LYS A  90      52.710  74.950  55.750  1.00  0.00           C
ATOM    894  CG  LYS A  90      54.020  74.200  55.870  1.00  0.00           C
ATOM    895  CD  LYS A  90      54.880  74.920  56.940  1.00  0.00           C
ATOM    896  CE  LYS A  90      54.590  74.550  58.420  1.00  0.00           C
ATOM    897  NZ  LYS A  90      54.300  73.090  58.610  1.00  0.00           N
ATOM    898  HZ1 LYS A  90      55.030  72.520  58.230  1.00  0.00           H
ATOM    899  HZ2 LYS A  90      54.140  72.820  59.560  1.00  0.00           H
ATOM    900  HZ3 LYS A  90      53.410  72.900  58.210  1.00  0.00           H
ATOM    901  C   LYS A  90      50.300  75.220  54.970  1.00  0.00           C
ATOM    902  O   LYS A  90      50.300  76.230  54.250  1.00  0.00           O
ATOM    903  N   VAL A  91      49.220  74.790  55.650  1.00  0.00           N
ATOM    904  H   VAL A  91      49.210  73.930  56.150  1.00  0.00           H
ATOM    905  CA  VAL A  91      48.010  75.620  55.790  1.00  0.00           C
ATOM    906  CB  VAL A  91      46.690  74.870  55.700  1.00  0.00           C
ATOM    907  CG1 VAL A  91      46.400  74.340  54.350  1.00  0.00           C
ATOM    908  CG2 VAL A  91      46.410  73.810  56.770  1.00  0.00           C
ATOM    909  C   VAL A  91      47.860  76.500  57.040  1.00  0.00           C
ATOM    910  O   VAL A  91      48.640  76.380  57.920  1.00  0.00           O
ATOM    911  N   ASP A  92      46.790  77.280  56.990  1.00  0.00           N
ATOM    912  H   ASP A  92      46.230  77.440  56.180  1.00  0.00           H
ATOM    913  CA  ASP A  92      46.270  78.000  58.160  1.00  0.00           C
ATOM    914  CB  ASP A  92      45.150  78.840  57.660  1.00  0.00           C
ATOM    915  CG  ASP A  92      43.900  78.180  57.170  1.00  0.00           C
ATOM    916  OD1 ASP A  92      43.800  76.960  57.240  1.00  0.00           O
ATOM    917  OD2 ASP A  92      42.970  78.920  56.790  1.00  0.00           O
ATOM    918  C   ASP A  92      46.050  77.190  59.480  1.00  0.00           C
ATOM    919  O   ASP A  92      46.380  77.630  60.610  1.00  0.00           O
ATOM    920  N   THR A  93      45.560  75.940  59.380  1.00  0.00           N
ATOM    921  H   THR A  93      45.360  75.570  58.470  1.00  0.00           H
ATOM    922  CA  THR A  93      44.890  75.260  60.530  1.00  0.00           C
ATOM    923  CB  THR A  93      43.380  75.120  60.160  1.00  0.00           C
ATOM    924  OG1 THR A  93      42.840  76.410  59.930  1.00  0.00           O
ATOM    925  HG1 THR A  93      43.220  76.590  59.030  1.00  0.00           H
ATOM    926  CG2 THR A  93      42.540  74.460  61.170  1.00  0.00           C
ATOM    927  C   THR A  93      45.460  73.860  60.700  1.00  0.00           C
ATOM    928  O   THR A  93      45.240  73.080  59.780  1.00  0.00           O
ATOM    929  N   ALA A  94      46.040  73.590  61.870  1.00  0.00           N
ATOM    930  H   ALA A  94      46.130  74.250  62.610  1.00  0.00           H
ATOM    931  CA  ALA A  94      46.510  72.250  62.110  1.00  0.00           C
ATOM    932  CB  ALA A  94      47.460  72.270  63.330  1.00  0.00           C
ATOM    933  C   ALA A  94      45.390  71.160  62.330  1.00  0.00           C
ATOM    934  O   ALA A  94      44.410  71.480  62.990  1.00  0.00           O
ATOM    935  N   ASN A  95      45.720  70.010  61.870  1.00  0.00           N
ATOM    936  H   ASN A  95      46.620  69.800  61.490  1.00  0.00           H
ATOM    937  CA  ASN A  95      44.790  68.830  62.030  1.00  0.00           C
ATOM    938  CB  ASN A  95      44.980  67.750  60.990  1.00  0.00           C
ATOM    939  CG  ASN A  95      43.810  66.800  60.920  1.00  0.00           C
ATOM    940  OD1 ASN A  95      43.000  66.710  61.800  1.00  0.00           O
ATOM    941  ND2 ASN A  95      43.940  65.790  60.070  1.00  0.00           N
ATOM    942 1HD2 ASN A  95      44.760  65.840  59.510  1.00  0.00           H
ATOM    943 2HD2 ASN A  95      43.310  65.020  60.030  1.00  0.00           H
ATOM    944  C   ASN A  95      44.830  68.210  63.450  1.00  0.00           C
ATOM    945  O   ASN A  95      45.940  67.770  63.890  1.00  0.00           O
ATOM    946  N   PRO A  96      43.720  68.200  64.170  1.00  0.00           N
ATOM    947  CA  PRO A  96      43.470  67.490  65.450  1.00  0.00           C
ATOM    948  CB  PRO A  96      42.130  67.990  66.040  1.00  0.00           C
ATOM    949  CG  PRO A  96      41.890  69.310  65.170  1.00  0.00           C
ATOM    950  CD  PRO A  96      42.490  69.040  63.880  1.00  0.00           C
ATOM    951  C   PRO A  96      43.360  65.970  65.260  1.00  0.00           C
ATOM    952  O   PRO A  96      44.120  65.210  65.900  1.00  0.00           O
ATOM    953  N   LYS A  97      42.710  65.550  64.180  1.00  0.00           N
ATOM    954  H   LYS A  97      42.640  66.100  63.350  1.00  0.00           H
ATOM    955  CA  LYS A  97      42.320  64.160  63.900  1.00  0.00           C
ATOM    956  CB  LYS A  97      41.430  64.190  62.640  1.00  0.00           C
ATOM    957  CG  LYS A  97      40.010  64.760  62.930  1.00  0.00           C
ATOM    958  CD  LYS A  97      39.110  64.970  61.710  1.00  0.00           C
ATOM    959  CE  LYS A  97      39.550  66.120  60.770  1.00  0.00           C
ATOM    960  NZ  LYS A  97      38.470  66.510  59.840  1.00  0.00           N
ATOM    961  HZ1 LYS A  97      38.760  66.680  58.900  1.00  0.00           H
ATOM    962  HZ2 LYS A  97      37.900  65.680  59.790  1.00  0.00           H
ATOM    963  HZ3 LYS A  97      37.950  67.220  60.310  1.00  0.00           H
ATOM    964  C   LYS A  97      43.580  63.280  63.710  1.00  0.00           C
ATOM    965  O   LYS A  97      43.640  62.120  64.040  1.00  0.00           O
ATOM    966  N   THR A  98      44.690  63.830  63.180  1.00  0.00           N
ATOM    967  H   THR A  98      44.690  64.730  62.740  1.00  0.00           H
ATOM    968  CA  THR A  98      46.020  63.080  63.040  1.00  0.00           C
ATOM    969  CB  THR A  98      47.160  64.110  62.860  1.00  0.00           C
ATOM    970  OG1 THR A  98      46.750  64.900  61.720  1.00  0.00           O
ATOM    971  HG1 THR A  98      46.520  64.270  60.980  1.00  0.00           H
ATOM    972  CG2 THR A  98      48.520  63.370  62.680  1.00  0.00           C
ATOM    973  C   THR A  98      46.460  62.100  64.190  1.00  0.00           C
ATOM    974  O   THR A  98      46.670  62.610  65.320  1.00  0.00           O
ATOM    975  N   PRO A  99      46.580  60.830  63.940  1.00  0.00           N
ATOM    976  CA  PRO A  99      47.150  59.850  64.870  1.00  0.00           C
ATOM    977  CB  PRO A  99      46.370  58.590  64.490  1.00  0.00           C
ATOM    978  CG  PRO A  99      46.270  58.660  63.020  1.00  0.00           C
ATOM    979  CD  PRO A  99      46.010  60.150  62.790  1.00  0.00           C
ATOM    980  C   PRO A  99      48.680  59.630  64.860  1.00  0.00           C
ATOM    981  O   PRO A  99      49.370  60.210  64.040  1.00  0.00           O
ATOM    982  N   LYS A 100      49.250  58.710  65.650  1.00  0.00           N
ATOM    983  H   LYS A 100      48.760  58.080  66.260  1.00  0.00           H
ATOM    984  CA  LYS A 100      50.630  58.210  65.540  1.00  0.00           C
ATOM    985  CB  LYS A 100      50.920  57.140  66.630  1.00  0.00           C
ATOM    986  CG  LYS A 100      52.400  57.160  67.070  1.00  0.00           C
ATOM    987  CD  LYS A 100      52.610  56.190  68.150  1.00  0.00           C
ATOM    988  CE  LYS A 100      51.640  56.560  69.370  1.00  0.00           C
ATOM    989  NZ  LYS A 100      51.590  55.470  70.420  1.00  0.00           N
ATOM    990  HZ1 LYS A 100      51.050  54.740  70.010  1.00  0.00           H
ATOM    991  HZ2 LYS A 100      52.500  55.060  70.550  1.00  0.00           H
ATOM    992  HZ3 LYS A 100      51.210  55.850  71.270  1.00  0.00           H
ATOM    993  C   LYS A 100      50.960  57.630  64.220  1.00  0.00           C
ATOM    994  O   LYS A 100      50.170  56.750  63.820  1.00  0.00           O
ATOM    995  N   TYR A 101      52.120  57.970  63.590  1.00  0.00           N
ATOM    996  H   TYR A 101      52.660  58.740  63.930  1.00  0.00           H
ATOM    997  CA  TYR A 101      52.470  57.430  62.250  1.00  0.00           C
ATOM    998  CB  TYR A 101      51.800  58.350  61.230  1.00  0.00           C
ATOM    999  CG  TYR A 101      52.740  59.540  60.800  1.00  0.00           C
ATOM   1000  CD1 TYR A 101      53.200  60.520  61.690  1.00  0.00           C
ATOM   1001  HD1 TYR A 101      52.770  60.650  62.690  1.00  0.00           H
ATOM   1002  CD2 TYR A 101      53.080  59.590  59.450  1.00  0.00           C
ATOM   1003  HD2 TYR A 101      52.610  58.950  58.700  1.00  0.00           H
ATOM   1004  CE1 TYR A 101      53.970  61.570  61.200  1.00  0.00           C
ATOM   1005  HE1 TYR A 101      54.080  62.480  61.790  1.00  0.00           H
ATOM   1006  CE2 TYR A 101      53.880  60.630  59.050  1.00  0.00           C
ATOM   1007  HE2 TYR A 101      54.160  60.680  58.000  1.00  0.00           H
ATOM   1008  CZ  TYR A 101      54.270  61.650  59.860  1.00  0.00           C
ATOM   1009  OH  TYR A 101      54.970  62.730  59.410  1.00  0.00           O
ATOM   1010  HH  TYR A 101      55.140  63.430  60.100  1.00  0.00           H
ATOM   1011  C   TYR A 101      53.960  57.070  61.920  1.00  0.00           C
ATOM   1012  O   TYR A 101      54.810  57.140  62.820  1.00  0.00           O
ATOM   1013  N   LYS A 102      54.180  56.620  60.700  1.00  0.00           N
ATOM   1014  H   LYS A 102      53.450  56.150  60.220  1.00  0.00           H
ATOM   1015  CA  LYS A 102      55.520  56.600  60.060  1.00  0.00           C
ATOM   1016  CB  LYS A 102      56.310  55.400  60.580  1.00  0.00           C
ATOM   1017  CG  LYS A 102      55.730  53.980  60.540  1.00  0.00           C
ATOM   1018  CD  LYS A 102      56.830  52.890  60.690  1.00  0.00           C
ATOM   1019  CE  LYS A 102      56.150  51.540  60.610  1.00  0.00           C
ATOM   1020  NZ  LYS A 102      56.860  50.250  60.830  1.00  0.00           N
ATOM   1021  HZ1 LYS A 102      56.200  49.620  61.230  1.00  0.00           H
ATOM   1022  HZ2 LYS A 102      57.220  49.840  59.990  1.00  0.00           H
ATOM   1023  HZ3 LYS A 102      57.610  50.420  61.470  1.00  0.00           H
ATOM   1024  C   LYS A 102      55.410  56.620  58.510  1.00  0.00           C
ATOM   1025  O   LYS A 102      54.420  56.270  57.850  1.00  0.00           O
ATOM   1026  N   PHE A 103      56.510  57.090  57.890  1.00  0.00           N
ATOM   1027  H   PHE A 103      57.290  57.490  58.370  1.00  0.00           H
ATOM   1028  CA  PHE A 103      56.530  57.130  56.410  1.00  0.00           C
ATOM   1029  CB  PHE A 103      56.540  58.480  55.750  1.00  0.00           C
ATOM   1030  CG  PHE A 103      57.170  59.650  56.490  1.00  0.00           C
ATOM   1031  CD1 PHE A 103      56.610  60.940  56.270  1.00  0.00           C
ATOM   1032  HD1 PHE A 103      55.630  61.020  55.800  1.00  0.00           H
ATOM   1033  CD2 PHE A 103      58.450  59.500  57.100  1.00  0.00           C
ATOM   1034  HD2 PHE A 103      58.870  58.500  57.060  1.00  0.00           H
ATOM   1035  CE1 PHE A 103      57.390  62.000  56.560  1.00  0.00           C
ATOM   1036  HE1 PHE A 103      57.040  62.960  56.190  1.00  0.00           H
ATOM   1037  CE2 PHE A 103      59.260  60.620  57.350  1.00  0.00           C
ATOM   1038  HE2 PHE A 103      60.250  60.570  57.790  1.00  0.00           H
ATOM   1039  CZ  PHE A 103      58.700  61.870  57.040  1.00  0.00           C
ATOM   1040  HZ  PHE A 103      59.390  62.700  56.860  1.00  0.00           H
ATOM   1041  C   PHE A 103      57.570  56.240  55.770  1.00  0.00           C
ATOM   1042  O   PHE A 103      58.750  56.340  56.100  1.00  0.00           O
ATOM   1043  N   VAL A 104      56.980  55.230  55.170  1.00  0.00           N
ATOM   1044  H   VAL A 104      56.130  55.380  54.670  1.00  0.00           H
ATOM   1045  CA  VAL A 104      57.720  53.970  54.860  1.00  0.00           C
ATOM   1046  CB  VAL A 104      57.520  52.870  55.880  1.00  0.00           C
ATOM   1047  CG1 VAL A 104      58.330  53.050  57.110  1.00  0.00           C
ATOM   1048  CG2 VAL A 104      56.050  52.640  56.210  1.00  0.00           C
ATOM   1049  C   VAL A 104      57.590  53.430  53.440  1.00  0.00           C
ATOM   1050  O   VAL A 104      56.720  53.910  52.740  1.00  0.00           O
ATOM   1051  N   ARG A 105      58.530  52.620  53.010  1.00  0.00           N
ATOM   1052  H   ARG A 105      59.400  52.600  53.500  1.00  0.00           H
ATOM   1053  CA  ARG A 105      58.430  52.020  51.620  1.00  0.00           C
ATOM   1054  CB  ARG A 105      59.620  52.530  50.810  1.00  0.00           C
ATOM   1055  CG  ARG A 105      59.550  52.200  49.330  1.00  0.00           C
ATOM   1056  CD  ARG A 105      60.770  52.650  48.630  1.00  0.00           C
ATOM   1057  NE  ARG A 105      60.660  52.210  47.270  1.00  0.00           N
ATOM   1058  HE  ARG A 105      60.690  51.220  47.190  1.00  0.00           H
ATOM   1059  CZ  ARG A 105      60.420  53.000  46.220  1.00  0.00           C
ATOM   1060  NH1 ARG A 105      60.250  54.340  46.260  1.00  0.00           N
ATOM   1061 1HH1 ARG A 105      60.010  54.810  47.110  1.00  0.00           H
ATOM   1062 2HH1 ARG A 105      60.540  54.880  45.470  1.00  0.00           H
ATOM   1063  NH2 ARG A 105      60.580  52.450  45.070  1.00  0.00           N
ATOM   1064 1HH2 ARG A 105      60.760  51.460  45.050  1.00  0.00           H
ATOM   1065 2HH2 ARG A 105      60.540  52.930  44.200  1.00  0.00           H
ATOM   1066  C   ARG A 105      58.410  50.430  51.790  1.00  0.00           C
ATOM   1067  O   ARG A 105      59.160  49.870  52.580  1.00  0.00           O
ATOM   1068  N   ILE A 106      57.470  49.770  51.090  1.00  0.00           N
ATOM   1069  H   ILE A 106      57.090  50.200  50.270  1.00  0.00           H
ATOM   1070  CA  ILE A 106      57.120  48.350  51.280  1.00  0.00           C
ATOM   1071  CB  ILE A 106      55.590  48.320  51.630  1.00  0.00           C
ATOM   1072  CG1 ILE A 106      55.130  46.940  52.120  1.00  0.00           C
ATOM   1073  CG2 ILE A 106      54.860  49.000  50.440  1.00  0.00           C
ATOM   1074  CD  ILE A 106      53.680  46.930  52.620  1.00  0.00           C
ATOM   1075  C   ILE A 106      57.580  47.530  50.030  1.00  0.00           C
ATOM   1076  O   ILE A 106      58.080  48.150  49.080  1.00  0.00           O
ATOM   1077  N   GLN A 107      57.890  46.200  50.210  1.00  0.00           N
ATOM   1078  H   GLN A 107      57.780  45.840  51.130  1.00  0.00           H
ATOM   1079  CA  GLN A 107      58.280  45.310  49.110  1.00  0.00           C
ATOM   1080  CB  GLN A 107      59.020  44.190  49.760  1.00  0.00           C
ATOM   1081  CG  GLN A 107      59.440  43.000  48.820  1.00  0.00           C
ATOM   1082  CD  GLN A 107      58.370  41.980  48.390  1.00  0.00           C
ATOM   1083  OE1 GLN A 107      57.370  41.910  49.100  1.00  0.00           O
ATOM   1084  NE2 GLN A 107      58.650  41.220  47.380  1.00  0.00           N
ATOM   1085 1HE2 GLN A 107      59.480  41.120  46.830  1.00  0.00           H
ATOM   1086 2HE2 GLN A 107      57.960  40.520  47.180  1.00  0.00           H
ATOM   1087  C   GLN A 107      57.150  44.840  48.170  1.00  0.00           C
ATOM   1088  O   GLN A 107      55.990  44.690  48.570  1.00  0.00           O
ATOM   1089  N   PRO A 108      57.490  44.990  46.820  1.00  0.00           N
ATOM   1090  CA  PRO A 108      56.430  44.680  45.790  1.00  0.00           C
ATOM   1091  CB  PRO A 108      57.060  45.260  44.490  1.00  0.00           C
ATOM   1092  CG  PRO A 108      58.500  45.040  44.820  1.00  0.00           C
ATOM   1093  CD  PRO A 108      58.680  45.620  46.220  1.00  0.00           C
ATOM   1094  C   PRO A 108      55.980  43.220  45.770  1.00  0.00           C
ATOM   1095  O   PRO A 108      56.560  42.460  45.020  1.00  0.00           O
ATOM   1096  N   GLY A 109      54.780  43.000  46.340  1.00  0.00           N
ATOM   1097  H   GLY A 109      54.070  43.640  46.050  1.00  0.00           H
ATOM   1098  CA  GLY A 109      54.190  41.710  46.760  1.00  0.00           C
ATOM   1099  C   GLY A 109      53.300  41.780  48.020  1.00  0.00           C
ATOM   1100  O   GLY A 109      52.110  41.410  48.020  1.00  0.00           O
ATOM   1101  N   GLN A 110      53.690  42.620  48.980  1.00  0.00           N
ATOM   1102  H   GLN A 110      54.530  43.160  49.060  1.00  0.00           H
ATOM   1103  CA  GLN A 110      52.870  42.980  50.090  1.00  0.00           C
ATOM   1104  CB  GLN A 110      53.790  43.540  51.160  1.00  0.00           C
ATOM   1105  CG  GLN A 110      54.580  42.410  51.760  1.00  0.00           C
ATOM   1106  CD  GLN A 110      55.480  42.880  52.900  1.00  0.00           C
ATOM   1107  OE1 GLN A 110      55.250  43.760  53.710  1.00  0.00           O
ATOM   1108  NE2 GLN A 110      56.570  42.170  53.120  1.00  0.00           N
ATOM   1109 1HE2 GLN A 110      56.720  41.360  52.540  1.00  0.00           H
ATOM   1110 2HE2 GLN A 110      57.150  42.400  53.900  1.00  0.00           H
ATOM   1111  C   GLN A 110      51.780  43.960  49.840  1.00  0.00           C
ATOM   1112  O   GLN A 110      51.610  44.640  48.820  1.00  0.00           O
ATOM   1113  N   THR A 111      50.830  43.860  50.770  1.00  0.00           N
ATOM   1114  H   THR A 111      51.050  43.330  51.590  1.00  0.00           H
ATOM   1115  CA  THR A 111      49.530  44.530  50.770  1.00  0.00           C
ATOM   1116  CB  THR A 111      48.430  43.570  51.310  1.00  0.00           C
ATOM   1117  OG1 THR A 111      48.700  43.380  52.660  1.00  0.00           O
ATOM   1118  HG1 THR A 111      48.170  42.710  53.170  1.00  0.00           H
ATOM   1119  CG2 THR A 111      48.100  42.340  50.400  1.00  0.00           C
ATOM   1120  C   THR A 111      49.520  45.810  51.520  1.00  0.00           C
ATOM   1121  O   THR A 111      50.260  46.070  52.390  1.00  0.00           O
ATOM   1122  N   PHE A 112      48.500  46.610  51.240  1.00  0.00           N
ATOM   1123  H   PHE A 112      48.040  46.510  50.360  1.00  0.00           H
ATOM   1124  CA  PHE A 112      48.070  47.720  52.080  1.00  0.00           C
ATOM   1125  CB  PHE A 112      49.000  48.920  51.940  1.00  0.00           C
ATOM   1126  CG  PHE A 112      49.370  49.400  50.500  1.00  0.00           C
ATOM   1127  CD1 PHE A 112      48.460  49.950  49.550  1.00  0.00           C
ATOM   1128  HD1 PHE A 112      47.440  50.170  49.870  1.00  0.00           H
ATOM   1129  CD2 PHE A 112      50.660  49.200  50.080  1.00  0.00           C
ATOM   1130  HD2 PHE A 112      51.300  48.580  50.700  1.00  0.00           H
ATOM   1131  CE1 PHE A 112      48.850  50.300  48.260  1.00  0.00           C
ATOM   1132  HE1 PHE A 112      48.050  50.500  47.540  1.00  0.00           H
ATOM   1133  CE2 PHE A 112      51.000  49.650  48.830  1.00  0.00           C
ATOM   1134  HE2 PHE A 112      51.970  49.320  48.460  1.00  0.00           H
ATOM   1135  CZ  PHE A 112      50.160  50.240  47.940  1.00  0.00           C
ATOM   1136  HZ  PHE A 112      50.450  50.400  46.900  1.00  0.00           H
ATOM   1137  C   PHE A 112      46.600  48.120  51.980  1.00  0.00           C
ATOM   1138  O   PHE A 112      45.880  47.720  51.020  1.00  0.00           O
ATOM   1139  N   SER A 113      46.160  48.880  52.920  1.00  0.00           N
ATOM   1140  H   SER A 113      46.800  49.300  53.570  1.00  0.00           H
ATOM   1141  CA  SER A 113      44.790  49.390  52.870  1.00  0.00           C
ATOM   1142  CB  SER A 113      44.170  49.730  54.290  1.00  0.00           C
ATOM   1143  OG  SER A 113      43.700  48.550  54.880  1.00  0.00           O
ATOM   1144  HG  SER A 113      44.330  47.850  54.530  1.00  0.00           H
ATOM   1145  C   SER A 113      44.730  50.590  51.940  1.00  0.00           C
ATOM   1146  O   SER A 113      45.380  51.600  52.140  1.00  0.00           O
ATOM   1147  N   VAL A 114      43.950  50.230  50.910  1.00  0.00           N
ATOM   1148  H   VAL A 114      43.480  49.370  50.730  1.00  0.00           H
ATOM   1149  CA  VAL A 114      43.770  51.160  49.810  1.00  0.00           C
ATOM   1150  CB  VAL A 114      43.630  50.390  48.490  1.00  0.00           C
ATOM   1151  CG1 VAL A 114      43.350  51.370  47.350  1.00  0.00           C
ATOM   1152  CG2 VAL A 114      44.940  49.700  48.030  1.00  0.00           C
ATOM   1153  C   VAL A 114      42.530  52.010  50.050  1.00  0.00           C
ATOM   1154  O   VAL A 114      41.470  51.410  49.990  1.00  0.00           O
ATOM   1155  N   LEU A 115      42.750  53.270  50.410  1.00  0.00           N
ATOM   1156  H   LEU A 115      43.690  53.580  50.590  1.00  0.00           H
ATOM   1157  CA  LEU A 115      41.670  54.240  50.650  1.00  0.00           C
ATOM   1158  CB  LEU A 115      42.010  55.090  51.840  1.00  0.00           C
ATOM   1159  CG  LEU A 115      40.900  56.080  52.330  1.00  0.00           C
ATOM   1160  CD1 LEU A 115      39.530  55.460  52.610  1.00  0.00           C
ATOM   1161  CD2 LEU A 115      41.390  56.690  53.680  1.00  0.00           C
ATOM   1162  C   LEU A 115      41.490  55.100  49.400  1.00  0.00           C
ATOM   1163  O   LEU A 115      42.150  56.070  49.120  1.00  0.00           O
ATOM   1164  N   ALA A 116      40.480  54.760  48.660  1.00  0.00           N
ATOM   1165  H   ALA A 116      39.820  54.060  48.920  1.00  0.00           H
ATOM   1166  CA  ALA A 116      40.050  55.540  47.500  1.00  0.00           C
ATOM   1167  CB  ALA A 116      39.220  54.580  46.590  1.00  0.00           C
ATOM   1168  C   ALA A 116      39.190  56.710  47.850  1.00  0.00           C
ATOM   1169  O   ALA A 116      38.100  56.500  48.410  1.00  0.00           O
ATOM   1170  N   CYS A 117      39.850  57.870  47.710  1.00  0.00           N
ATOM   1171  H   CYS A 117      40.800  57.910  47.380  1.00  0.00           H
ATOM   1172  CA  CYS A 117      39.140  59.150  47.990  1.00  0.00           C
ATOM   1173  CB  CYS A 117      39.900  60.100  48.900  1.00  0.00           C
ATOM   1174  SG  CYS A 117      39.580  59.740  50.630  1.00  0.00           S
ATOM   1175  HG  CYS A 117      38.740  60.750  50.840  1.00  0.00           H
ATOM   1176  C   CYS A 117      39.060  60.030  46.760  1.00  0.00           C
ATOM   1177  O   CYS A 117      39.960  59.870  45.930  1.00  0.00           O
ATOM   1178  N   TYR A 118      37.950  60.780  46.580  1.00  0.00           N
ATOM   1179  H   TYR A 118      37.180  60.700  47.220  1.00  0.00           H
ATOM   1180  CA  TYR A 118      37.650  61.790  45.600  1.00  0.00           C
ATOM   1181  CB  TYR A 118      36.440  61.410  44.790  1.00  0.00           C
ATOM   1182  CG  TYR A 118      36.570  60.120  43.970  1.00  0.00           C
ATOM   1183  CD1 TYR A 118      37.060  60.230  42.720  1.00  0.00           C
ATOM   1184  HD1 TYR A 118      36.990  61.220  42.270  1.00  0.00           H
ATOM   1185  CD2 TYR A 118      36.470  58.890  44.580  1.00  0.00           C
ATOM   1186  HD2 TYR A 118      36.260  58.840  45.650  1.00  0.00           H
ATOM   1187  CE1 TYR A 118      37.220  59.080  41.980  1.00  0.00           C
ATOM   1188  HE1 TYR A 118      37.550  59.190  40.950  1.00  0.00           H
ATOM   1189  CE2 TYR A 118      36.720  57.740  43.870  1.00  0.00           C
ATOM   1190  HE2 TYR A 118      36.320  56.820  44.290  1.00  0.00           H
ATOM   1191  CZ  TYR A 118      37.130  57.800  42.530  1.00  0.00           C
ATOM   1192  OH  TYR A 118      37.310  56.670  41.840  1.00  0.00           O
ATOM   1193  HH  TYR A 118      36.830  55.850  42.150  1.00  0.00           H
ATOM   1194  C   TYR A 118      37.440  63.140  46.300  1.00  0.00           C
ATOM   1195  O   TYR A 118      36.490  63.350  47.000  1.00  0.00           O
ATOM   1196  N   ASN A 119      38.380  64.040  46.120  1.00  0.00           N
ATOM   1197  H   ASN A 119      39.210  63.860  45.580  1.00  0.00           H
ATOM   1198  CA  ASN A 119      38.410  65.400  46.710  1.00  0.00           C
ATOM   1199  CB  ASN A 119      37.330  66.240  46.150  1.00  0.00           C
ATOM   1200  CG  ASN A 119      37.440  66.650  44.700  1.00  0.00           C
ATOM   1201  OD1 ASN A 119      38.030  66.000  43.880  1.00  0.00           O
ATOM   1202  ND2 ASN A 119      36.950  67.790  44.370  1.00  0.00           N
ATOM   1203 1HD2 ASN A 119      36.430  68.370  45.000  1.00  0.00           H
ATOM   1204 2HD2 ASN A 119      36.970  68.070  43.420  1.00  0.00           H
ATOM   1205  C   ASN A 119      38.330  65.420  48.280  1.00  0.00           C
ATOM   1206  O   ASN A 119      37.670  66.180  49.030  1.00  0.00           O
ATOM   1207  N   GLY A 120      38.810  64.270  48.720  1.00  0.00           N
ATOM   1208  H   GLY A 120      39.490  63.770  48.170  1.00  0.00           H
ATOM   1209  CA  GLY A 120      38.880  63.870  50.120  1.00  0.00           C
ATOM   1210  C   GLY A 120      37.800  62.980  50.650  1.00  0.00           C
ATOM   1211  O   GLY A 120      38.210  62.080  51.310  1.00  0.00           O
ATOM   1212  N   SER A 121      36.580  63.010  50.120  1.00  0.00           N
ATOM   1213  H   SER A 121      36.320  63.860  49.660  1.00  0.00           H
ATOM   1214  CA  SER A 121      35.460  62.050  50.320  1.00  0.00           C
ATOM   1215  CB  SER A 121      34.150  62.540  49.580  1.00  0.00           C
ATOM   1216  OG  SER A 121      33.160  61.590  49.990  1.00  0.00           O
ATOM   1217  HG  SER A 121      32.480  61.590  49.260  1.00  0.00           H
ATOM   1218  C   SER A 121      35.710  60.600  49.840  1.00  0.00           C
ATOM   1219  O   SER A 121      36.030  60.260  48.680  1.00  0.00           O
ATOM   1220  N   PRO A 122      35.710  59.690  50.820  1.00  0.00           N
ATOM   1221  CA  PRO A 122      36.000  58.290  50.560  1.00  0.00           C
ATOM   1222  CB  PRO A 122      36.210  57.650  51.910  1.00  0.00           C
ATOM   1223  CG  PRO A 122      36.520  58.780  52.830  1.00  0.00           C
ATOM   1224  CD  PRO A 122      35.760  60.010  52.270  1.00  0.00           C
ATOM   1225  C   PRO A 122      34.930  57.570  49.770  1.00  0.00           C
ATOM   1226  O   PRO A 122      33.720  57.790  49.840  1.00  0.00           O
ATOM   1227  N   SER A 123      35.390  56.660  48.880  1.00  0.00           N
ATOM   1228  H   SER A 123      36.340  56.790  48.590  1.00  0.00           H
ATOM   1229  CA  SER A 123      34.550  55.680  48.180  1.00  0.00           C
ATOM   1230  CB  SER A 123      35.040  55.240  46.810  1.00  0.00           C
ATOM   1231  OG  SER A 123      33.950  54.770  46.060  1.00  0.00           O
ATOM   1232  HG  SER A 123      33.420  55.600  45.870  1.00  0.00           H
ATOM   1233  C   SER A 123      34.450  54.310  48.940  1.00  0.00           C
ATOM   1234  O   SER A 123      33.380  53.660  48.960  1.00  0.00           O
ATOM   1235  N   GLY A 124      35.650  53.870  49.310  1.00  0.00           N
ATOM   1236  H   GLY A 124      36.500  53.890  48.800  1.00  0.00           H
ATOM   1237  CA  GLY A 124      35.690  52.710  50.220  1.00  0.00           C
ATOM   1238  C   GLY A 124      37.140  52.270  50.430  1.00  0.00           C
ATOM   1239  O   GLY A 124      38.080  52.840  49.850  1.00  0.00           O
ATOM   1240  N   VAL A 125      37.220  51.520  51.500  1.00  0.00           N
ATOM   1241  H   VAL A 125      36.460  51.380  52.140  1.00  0.00           H
ATOM   1242  CA  VAL A 125      38.490  50.890  51.940  1.00  0.00           C
ATOM   1243  CB  VAL A 125      38.920  51.430  53.360  1.00  0.00           C
ATOM   1244  CG1 VAL A 125      38.060  50.870  54.500  1.00  0.00           C
ATOM   1245  CG2 VAL A 125      40.430  51.130  53.600  1.00  0.00           C
ATOM   1246  C   VAL A 125      38.510  49.350  51.690  1.00  0.00           C
ATOM   1247  O   VAL A 125      37.520  48.610  52.070  1.00  0.00           O
ATOM   1248  N   TYR A 126      39.530  48.850  51.090  1.00  0.00           N
ATOM   1249  H   TYR A 126      40.230  49.460  50.720  1.00  0.00           H
ATOM   1250  CA  TYR A 126      39.810  47.390  50.960  1.00  0.00           C
ATOM   1251  CB  TYR A 126      39.310  46.680  49.630  1.00  0.00           C
ATOM   1252  CG  TYR A 126      39.550  47.440  48.320  1.00  0.00           C
ATOM   1253  CD1 TYR A 126      38.560  48.180  47.730  1.00  0.00           C
ATOM   1254  HD1 TYR A 126      37.570  48.090  48.170  1.00  0.00           H
ATOM   1255  CD2 TYR A 126      40.800  47.360  47.710  1.00  0.00           C
ATOM   1256  HD2 TYR A 126      41.560  46.700  48.130  1.00  0.00           H
ATOM   1257  CE1 TYR A 126      38.780  48.980  46.670  1.00  0.00           C
ATOM   1258  HE1 TYR A 126      38.020  49.650  46.280  1.00  0.00           H
ATOM   1259  CE2 TYR A 126      41.030  48.150  46.610  1.00  0.00           C
ATOM   1260  HE2 TYR A 126      41.980  48.060  46.070  1.00  0.00           H
ATOM   1261  CZ  TYR A 126      40.060  49.010  46.100  1.00  0.00           C
ATOM   1262  OH  TYR A 126      40.530  50.210  45.650  1.00  0.00           O
ATOM   1263  HH  TYR A 126      40.180  50.890  46.290  1.00  0.00           H
ATOM   1264  C   TYR A 126      41.350  47.190  51.010  1.00  0.00           C
ATOM   1265  O   TYR A 126      42.120  48.050  50.520  1.00  0.00           O
ATOM   1266  N   GLN A 127      41.780  46.050  51.550  1.00  0.00           N
ATOM   1267  H   GLN A 127      41.160  45.430  52.050  1.00  0.00           H
ATOM   1268  CA  GLN A 127      43.210  45.560  51.460  1.00  0.00           C
ATOM   1269  CB  GLN A 127      43.440  44.350  52.370  1.00  0.00           C
ATOM   1270  CG  GLN A 127      44.940  44.210  52.880  1.00  0.00           C
ATOM   1271  CD  GLN A 127      45.510  45.330  53.740  1.00  0.00           C
ATOM   1272  OE1 GLN A 127      44.920  46.150  54.420  1.00  0.00           O
ATOM   1273  NE2 GLN A 127      46.800  45.260  53.890  1.00  0.00           N
ATOM   1274 1HE2 GLN A 127      47.370  44.490  53.610  1.00  0.00           H
ATOM   1275 2HE2 GLN A 127      47.220  46.050  54.330  1.00  0.00           H
ATOM   1276  C   GLN A 127      43.510  45.230  50.000  1.00  0.00           C
ATOM   1277  O   GLN A 127      42.730  44.490  49.400  1.00  0.00           O
ATOM   1278  N   CYS A 128      44.600  45.710  49.450  1.00  0.00           N
ATOM   1279  H   CYS A 128      45.130  46.400  49.950  1.00  0.00           H
ATOM   1280  CA  CYS A 128      45.030  45.360  48.020  1.00  0.00           C
ATOM   1281  CB  CYS A 128      44.270  46.300  47.060  1.00  0.00           C
ATOM   1282  SG  CYS A 128      44.960  46.200  45.350  1.00  0.00           S
ATOM   1283  HG  CYS A 128      45.210  44.900  45.380  1.00  0.00           H
ATOM   1284  C   CYS A 128      46.570  45.510  47.860  1.00  0.00           C
ATOM   1285  O   CYS A 128      47.270  45.900  48.780  1.00  0.00           O
ATOM   1286  N   ALA A 129      47.110  44.520  47.100  1.00  0.00           N
ATOM   1287  H   ALA A 129      46.460  43.950  46.590  1.00  0.00           H
ATOM   1288  CA  ALA A 129      48.520  44.360  46.830  1.00  0.00           C
ATOM   1289  CB  ALA A 129      48.950  42.950  46.400  1.00  0.00           C
ATOM   1290  C   ALA A 129      49.180  45.360  45.920  1.00  0.00           C
ATOM   1291  O   ALA A 129      48.730  45.510  44.760  1.00  0.00           O
ATOM   1292  N   MET A 130      50.470  45.650  46.310  1.00  0.00           N
ATOM   1293  H   MET A 130      50.740  45.450  47.250  1.00  0.00           H
ATOM   1294  CA  MET A 130      51.390  46.350  45.380  1.00  0.00           C
ATOM   1295  CB  MET A 130      52.460  47.060  46.120  1.00  0.00           C
ATOM   1296  CG  MET A 130      53.590  47.610  45.220  1.00  0.00           C
ATOM   1297  SD  MET A 130      52.940  48.700  43.880  1.00  0.00           S
ATOM   1298  CE  MET A 130      52.700  50.220  44.820  1.00  0.00           C
ATOM   1299  C   MET A 130      51.910  45.150  44.570  1.00  0.00           C
ATOM   1300  O   MET A 130      52.730  44.390  45.030  1.00  0.00           O
ATOM   1301  N   ARG A 131      51.550  45.150  43.290  1.00  0.00           N
ATOM   1302  H   ARG A 131      51.020  45.930  42.950  1.00  0.00           H
ATOM   1303  CA  ARG A 131      51.950  44.100  42.380  1.00  0.00           C
ATOM   1304  CB  ARG A 131      51.220  44.070  41.010  1.00  0.00           C
ATOM   1305  CG  ARG A 131      49.700  44.210  41.190  1.00  0.00           C
ATOM   1306  CD  ARG A 131      48.970  43.180  42.040  1.00  0.00           C
ATOM   1307  NE  ARG A 131      49.260  41.850  41.480  1.00  0.00           N
ATOM   1308  HE  ARG A 131      49.940  41.870  40.750  1.00  0.00           H
ATOM   1309  CZ  ARG A 131      48.710  40.630  41.640  1.00  0.00           C
ATOM   1310  NH1 ARG A 131      47.670  40.520  42.510  1.00  0.00           N
ATOM   1311 1HH1 ARG A 131      47.290  41.320  42.970  1.00  0.00           H
ATOM   1312 2HH1 ARG A 131      47.230  39.630  42.600  1.00  0.00           H
ATOM   1313  NH2 ARG A 131      48.990  39.700  40.760  1.00  0.00           N
ATOM   1314 1HH2 ARG A 131      49.620  39.840  40.000  1.00  0.00           H
ATOM   1315 2HH2 ARG A 131      48.420  38.880  40.830  1.00  0.00           H
ATOM   1316  C   ARG A 131      53.490  44.200  42.080  1.00  0.00           C
ATOM   1317  O   ARG A 131      54.010  45.280  42.240  1.00  0.00           O
ATOM   1318  N   PRO A 132      54.170  43.050  41.790  1.00  0.00           N
ATOM   1319  CA  PRO A 132      55.640  43.100  41.540  1.00  0.00           C
ATOM   1320  CB  PRO A 132      56.030  41.680  41.370  1.00  0.00           C
ATOM   1321  CG  PRO A 132      55.020  40.840  42.110  1.00  0.00           C
ATOM   1322  CD  PRO A 132      53.770  41.670  41.970  1.00  0.00           C
ATOM   1323  C   PRO A 132      56.150  43.870  40.320  1.00  0.00           C
ATOM   1324  O   PRO A 132      57.260  44.460  40.430  1.00  0.00           O
ATOM   1325  N   ASN A 133      55.250  44.320  39.440  1.00  0.00           N
ATOM   1326  H   ASN A 133      54.300  44.020  39.490  1.00  0.00           H
ATOM   1327  CA  ASN A 133      55.480  45.280  38.410  1.00  0.00           C
ATOM   1328  CB  ASN A 133      54.620  45.180  37.160  1.00  0.00           C
ATOM   1329  CG  ASN A 133      53.100  45.230  37.450  1.00  0.00           C
ATOM   1330  OD1 ASN A 133      52.550  45.540  38.500  1.00  0.00           O
ATOM   1331  ND2 ASN A 133      52.370  45.210  36.380  1.00  0.00           N
ATOM   1332 1HD2 ASN A 133      52.630  45.180  35.410  1.00  0.00           H
ATOM   1333 2HD2 ASN A 133      51.390  45.160  36.550  1.00  0.00           H
ATOM   1334  C   ASN A 133      55.470  46.780  38.820  1.00  0.00           C
ATOM   1335  O   ASN A 133      55.470  47.610  37.910  1.00  0.00           O
ATOM   1336  N   PHE A 134      55.490  46.980  40.130  1.00  0.00           N
ATOM   1337  H   PHE A 134      55.630  46.210  40.760  1.00  0.00           H
ATOM   1338  CA  PHE A 134      55.340  48.290  40.780  1.00  0.00           C
ATOM   1339  CB  PHE A 134      56.540  49.180  40.560  1.00  0.00           C
ATOM   1340  CG  PHE A 134      57.890  48.560  40.930  1.00  0.00           C
ATOM   1341  CD1 PHE A 134      58.260  48.550  42.280  1.00  0.00           C
ATOM   1342  HD1 PHE A 134      57.650  48.990  43.070  1.00  0.00           H
ATOM   1343  CD2 PHE A 134      58.770  48.170  39.950  1.00  0.00           C
ATOM   1344  HD2 PHE A 134      58.450  48.360  38.920  1.00  0.00           H
ATOM   1345  CE1 PHE A 134      59.510  48.010  42.530  1.00  0.00           C
ATOM   1346  HE1 PHE A 134      60.030  48.240  43.460  1.00  0.00           H
ATOM   1347  CE2 PHE A 134      59.940  47.530  40.290  1.00  0.00           C
ATOM   1348  HE2 PHE A 134      60.510  46.920  39.590  1.00  0.00           H
ATOM   1349  CZ  PHE A 134      60.330  47.440  41.610  1.00  0.00           C
ATOM   1350  HZ  PHE A 134      61.180  46.910  42.050  1.00  0.00           H
ATOM   1351  C   PHE A 134      54.010  49.050  40.540  1.00  0.00           C
ATOM   1352  O   PHE A 134      53.960  50.300  40.530  1.00  0.00           O
ATOM   1353  N   THR A 135      52.910  48.310  40.480  1.00  0.00           N
ATOM   1354  H   THR A 135      52.950  47.330  40.660  1.00  0.00           H
ATOM   1355  CA  THR A 135      51.620  48.990  40.310  1.00  0.00           C
ATOM   1356  CB  THR A 135      50.960  48.630  38.990  1.00  0.00           C
ATOM   1357  OG1 THR A 135      50.690  47.190  38.870  1.00  0.00           O
ATOM   1358  HG1 THR A 135      51.470  46.600  38.660  1.00  0.00           H
ATOM   1359  CG2 THR A 135      51.680  49.260  37.750  1.00  0.00           C
ATOM   1360  C   THR A 135      50.610  48.360  41.330  1.00  0.00           C
ATOM   1361  O   THR A 135      50.950  47.340  41.990  1.00  0.00           O
ATOM   1362  N   ILE A 136      49.480  48.990  41.570  1.00  0.00           N
ATOM   1363  H   ILE A 136      49.510  49.980  41.490  1.00  0.00           H
ATOM   1364  CA  ILE A 136      48.240  48.510  42.350  1.00  0.00           C
ATOM   1365  CB  ILE A 136      47.960  49.210  43.680  1.00  0.00           C
ATOM   1366  CG1 ILE A 136      47.320  50.590  43.470  1.00  0.00           C
ATOM   1367  CG2 ILE A 136      49.240  49.340  44.560  1.00  0.00           C
ATOM   1368  CD  ILE A 136      46.300  51.220  44.460  1.00  0.00           C
ATOM   1369  C   ILE A 136      46.860  48.240  41.670  1.00  0.00           C
ATOM   1370  O   ILE A 136      46.270  49.130  41.030  1.00  0.00           O
ATOM   1371  N   LYS A 137      46.300  47.120  42.060  1.00  0.00           N
ATOM   1372  H   LYS A 137      46.690  46.630  42.830  1.00  0.00           H
ATOM   1373  CA  LYS A 137      44.990  46.710  41.590  1.00  0.00           C
ATOM   1374  CB  LYS A 137      44.870  45.160  41.780  1.00  0.00           C
ATOM   1375  CG  LYS A 137      45.860  44.430  40.920  1.00  0.00           C
ATOM   1376  CD  LYS A 137      45.100  43.220  40.330  1.00  0.00           C
ATOM   1377  CE  LYS A 137      45.990  42.320  39.450  1.00  0.00           C
ATOM   1378  NZ  LYS A 137      45.390  40.960  39.170  1.00  0.00           N
ATOM   1379  HZ1 LYS A 137      44.670  41.060  38.490  1.00  0.00           H
ATOM   1380  HZ2 LYS A 137      46.070  40.400  38.710  1.00  0.00           H
ATOM   1381  HZ3 LYS A 137      44.980  40.490  39.960  1.00  0.00           H
ATOM   1382  C   LYS A 137      43.800  47.510  42.140  1.00  0.00           C
ATOM   1383  O   LYS A 137      42.620  47.100  42.000  1.00  0.00           O
ATOM   1384  N   GLY A 138      44.020  48.800  42.450  1.00  0.00           N
ATOM   1385  H   GLY A 138      44.900  49.230  42.260  1.00  0.00           H
ATOM   1386  CA  GLY A 138      42.970  49.570  43.130  1.00  0.00           C
ATOM   1387  C   GLY A 138      41.780  50.000  42.180  1.00  0.00           C
ATOM   1388  O   GLY A 138      41.940  50.000  40.980  1.00  0.00           O
ATOM   1389  N   SER A 139      40.650  50.370  42.810  1.00  0.00           N
ATOM   1390  H   SER A 139      40.520  50.140  43.770  1.00  0.00           H
ATOM   1391  CA  SER A 139      39.380  50.690  42.070  1.00  0.00           C
ATOM   1392  CB  SER A 139      38.220  49.950  42.810  1.00  0.00           C
ATOM   1393  OG  SER A 139      36.960  49.940  42.090  1.00  0.00           O
ATOM   1394  HG  SER A 139      36.840  50.740  41.500  1.00  0.00           H
ATOM   1395  C   SER A 139      39.190  52.210  42.080  1.00  0.00           C
ATOM   1396  O   SER A 139      38.730  52.790  43.040  1.00  0.00           O
ATOM   1397  N   PHE A 140      39.850  52.850  41.090  1.00  0.00           N
ATOM   1398  H   PHE A 140      40.360  52.290  40.440  1.00  0.00           H
ATOM   1399  CA  PHE A 140      39.920  54.300  40.830  1.00  0.00           C
ATOM   1400  CB  PHE A 140      41.300  54.800  40.920  1.00  0.00           C
ATOM   1401  CG  PHE A 140      42.160  54.510  42.150  1.00  0.00           C
ATOM   1402  CD1 PHE A 140      41.540  54.210  43.360  1.00  0.00           C
ATOM   1403  HD1 PHE A 140      40.530  54.510  43.620  1.00  0.00           H
ATOM   1404  CD2 PHE A 140      43.480  54.260  42.000  1.00  0.00           C
ATOM   1405  HD2 PHE A 140      43.930  54.470  41.030  1.00  0.00           H
ATOM   1406  CE1 PHE A 140      42.270  53.710  44.420  1.00  0.00           C
ATOM   1407  HE1 PHE A 140      41.810  53.490  45.390  1.00  0.00           H
ATOM   1408  CE2 PHE A 140      44.260  53.830  43.050  1.00  0.00           C
ATOM   1409  HE2 PHE A 140      45.330  53.630  43.010  1.00  0.00           H
ATOM   1410  CZ  PHE A 140      43.630  53.560  44.270  1.00  0.00           C
ATOM   1411  HZ  PHE A 140      44.240  53.390  45.160  1.00  0.00           H
ATOM   1412  C   PHE A 140      39.460  54.930  39.470  1.00  0.00           C
ATOM   1413  O   PHE A 140      39.630  54.340  38.410  1.00  0.00           O
ATOM   1414  N   LEU A 141      38.560  55.890  39.640  1.00  0.00           N
ATOM   1415  H   LEU A 141      38.110  56.020  40.520  1.00  0.00           H
ATOM   1416  CA  LEU A 141      38.120  56.830  38.560  1.00  0.00           C
ATOM   1417  CB  LEU A 141      36.580  56.930  38.570  1.00  0.00           C
ATOM   1418  CG  LEU A 141      35.880  55.950  37.600  1.00  0.00           C
ATOM   1419  CD1 LEU A 141      36.000  54.500  38.100  1.00  0.00           C
ATOM   1420  CD2 LEU A 141      34.370  56.170  37.420  1.00  0.00           C
ATOM   1421  C   LEU A 141      38.830  58.220  38.640  1.00  0.00           C
ATOM   1422  O   LEU A 141      39.670  58.570  39.480  1.00  0.00           O
ATOM   1423  N   ASN A 142      38.590  59.060  37.640  1.00  0.00           N
ATOM   1424  H   ASN A 142      38.000  58.760  36.890  1.00  0.00           H
ATOM   1425  CA  ASN A 142      39.080  60.450  37.540  1.00  0.00           C
ATOM   1426  CB  ASN A 142      38.290  61.160  36.400  1.00  0.00           C
ATOM   1427  CG  ASN A 142      38.750  60.760  35.040  1.00  0.00           C
ATOM   1428  OD1 ASN A 142      38.180  59.940  34.330  1.00  0.00           O
ATOM   1429  ND2 ASN A 142      39.720  61.430  34.480  1.00  0.00           N
ATOM   1430 1HD2 ASN A 142      40.100  62.190  35.010  1.00  0.00           H
ATOM   1431 2HD2 ASN A 142      39.990  61.190  33.550  1.00  0.00           H
ATOM   1432  C   ASN A 142      38.970  61.280  38.780  1.00  0.00           C
ATOM   1433  O   ASN A 142      37.820  61.470  39.280  1.00  0.00           O
ATOM   1434  N   GLY A 143      40.020  61.950  39.220  1.00  0.00           N
ATOM   1435  H   GLY A 143      40.940  61.720  38.900  1.00  0.00           H
ATOM   1436  CA  GLY A 143      39.990  62.570  40.520  1.00  0.00           C
ATOM   1437  C   GLY A 143      40.480  61.790  41.790  1.00  0.00           C
ATOM   1438  O   GLY A 143      40.420  62.360  42.860  1.00  0.00           O
ATOM   1439  N   SER A 144      40.870  60.530  41.680  1.00  0.00           N
ATOM   1440  H   SER A 144      40.450  59.990  40.950  1.00  0.00           H
ATOM   1441  CA  SER A 144      41.380  59.670  42.770  1.00  0.00           C
ATOM   1442  CB  SER A 144      41.340  58.180  42.590  1.00  0.00           C
ATOM   1443  OG  SER A 144      42.240  57.880  41.480  1.00  0.00           O
ATOM   1444  HG  SER A 144      43.140  57.750  41.920  1.00  0.00           H
ATOM   1445  C   SER A 144      42.830  60.040  43.140  1.00  0.00           C
ATOM   1446  O   SER A 144      43.190  59.630  44.270  1.00  0.00           O
ATOM   1447  N   CYS A 145      43.680  60.470  42.180  1.00  0.00           N
ATOM   1448  H   CYS A 145      43.350  60.460  41.240  1.00  0.00           H
ATOM   1449  CA  CYS A 145      45.080  60.980  42.440  1.00  0.00           C
ATOM   1450  CB  CYS A 145      45.460  62.070  41.420  1.00  0.00           C
ATOM   1451  SG  CYS A 145      45.660  61.370  39.750  1.00  0.00           S
ATOM   1452  HG  CYS A 145      46.620  60.510  40.060  1.00  0.00           H
ATOM   1453  C   CYS A 145      45.350  61.400  43.910  1.00  0.00           C
ATOM   1454  O   CYS A 145      44.600  62.230  44.450  1.00  0.00           O
ATOM   1455  N   GLY A 146      46.440  60.930  44.590  1.00  0.00           N
ATOM   1456  H   GLY A 146      47.130  60.310  44.210  1.00  0.00           H
ATOM   1457  CA  GLY A 146      46.550  61.290  46.000  1.00  0.00           C
ATOM   1458  C   GLY A 146      46.110  60.170  46.970  1.00  0.00           C
ATOM   1459  O   GLY A 146      46.600  60.200  48.020  1.00  0.00           O
ATOM   1460  N   SER A 147      45.160  59.350  46.500  1.00  0.00           N
ATOM   1461  H   SER A 147      44.690  59.620  45.660  1.00  0.00           H
ATOM   1462  CA  SER A 147      44.540  58.280  47.310  1.00  0.00           C
ATOM   1463  CB  SER A 147      43.460  57.560  46.530  1.00  0.00           C
ATOM   1464  OG  SER A 147      42.190  58.260  46.350  1.00  0.00           O
ATOM   1465  HG  SER A 147      42.320  59.060  45.760  1.00  0.00           H
ATOM   1466  C   SER A 147      45.520  57.330  47.960  1.00  0.00           C
ATOM   1467  O   SER A 147      46.180  56.570  47.270  1.00  0.00           O
ATOM   1468  N   VAL A 148      45.390  57.080  49.240  1.00  0.00           N
ATOM   1469  H   VAL A 148      44.460  57.120  49.600  1.00  0.00           H
ATOM   1470  CA  VAL A 148      46.500  56.440  50.030  1.00  0.00           C
ATOM   1471  CB  VAL A 148      46.810  57.230  51.350  1.00  0.00           C
ATOM   1472  CG1 VAL A 148      47.350  58.640  51.170  1.00  0.00           C
ATOM   1473  CG2 VAL A 148      45.700  57.160  52.400  1.00  0.00           C
ATOM   1474  C   VAL A 148      46.420  54.950  50.300  1.00  0.00           C
ATOM   1475  O   VAL A 148      45.360  54.340  50.100  1.00  0.00           O
ATOM   1476  N   GLY A 149      47.660  54.460  50.450  1.00  0.00           N
ATOM   1477  H   GLY A 149      48.490  54.980  50.250  1.00  0.00           H
ATOM   1478  CA  GLY A 149      47.890  53.070  50.960  1.00  0.00           C
ATOM   1479  C   GLY A 149      48.660  53.300  52.280  1.00  0.00           C
ATOM   1480  O   GLY A 149      49.770  53.840  52.330  1.00  0.00           O
ATOM   1481  N   PHE A 150      47.970  52.730  53.290  1.00  0.00           N
ATOM   1482  H   PHE A 150      47.100  52.250  53.160  1.00  0.00           H
ATOM   1483  CA  PHE A 150      48.350  52.630  54.690  1.00  0.00           C
ATOM   1484  CB  PHE A 150      47.530  53.670  55.520  1.00  0.00           C
ATOM   1485  CG  PHE A 150      46.040  53.330  55.580  1.00  0.00           C
ATOM   1486  CD1 PHE A 150      45.620  52.710  56.780  1.00  0.00           C
ATOM   1487  HD1 PHE A 150      46.360  52.240  57.430  1.00  0.00           H
ATOM   1488  CD2 PHE A 150      45.130  53.640  54.580  1.00  0.00           C
ATOM   1489  HD2 PHE A 150      45.560  54.160  53.720  1.00  0.00           H
ATOM   1490  CE1 PHE A 150      44.230  52.520  56.930  1.00  0.00           C
ATOM   1491  HE1 PHE A 150      43.900  51.840  57.720  1.00  0.00           H
ATOM   1492  CE2 PHE A 150      43.780  53.360  54.700  1.00  0.00           C
ATOM   1493  HE2 PHE A 150      43.120  53.620  53.870  1.00  0.00           H
ATOM   1494  CZ  PHE A 150      43.380  52.820  55.890  1.00  0.00           C
ATOM   1495  HZ  PHE A 150      42.350  52.780  56.230  1.00  0.00           H
ATOM   1496  C   PHE A 150      48.180  51.260  55.330  1.00  0.00           C
ATOM   1497  O   PHE A 150      47.430  50.390  54.850  1.00  0.00           O
ATOM   1498  N   ASN A 151      49.140  50.950  56.180  1.00  0.00           N
ATOM   1499  H   ASN A 151      49.970  51.490  56.320  1.00  0.00           H
ATOM   1500  CA  ASN A 151      48.890  49.820  57.100  1.00  0.00           C
ATOM   1501  CB  ASN A 151      49.970  48.740  56.870  1.00  0.00           C
ATOM   1502  CG  ASN A 151      49.930  48.010  55.500  1.00  0.00           C
ATOM   1503  OD1 ASN A 151      49.130  47.090  55.260  1.00  0.00           O
ATOM   1504  ND2 ASN A 151      50.900  48.180  54.600  1.00  0.00           N
ATOM   1505 1HD2 ASN A 151      51.420  49.010  54.750  1.00  0.00           H
ATOM   1506 2HD2 ASN A 151      50.900  47.500  53.870  1.00  0.00           H
ATOM   1507  C   ASN A 151      48.950  50.280  58.590  1.00  0.00           C
ATOM   1508  O   ASN A 151      49.350  51.470  58.870  1.00  0.00           O
ATOM   1509  N   ILE A 152      48.170  49.630  59.480  1.00  0.00           N
ATOM   1510  H   ILE A 152      47.450  48.990  59.200  1.00  0.00           H
ATOM   1511  CA  ILE A 152      48.270  50.020  60.920  1.00  0.00           C
ATOM   1512  CB  ILE A 152      46.840  50.370  61.480  1.00  0.00           C
ATOM   1513  CG1 ILE A 152      46.330  51.590  60.690  1.00  0.00           C
ATOM   1514  CG2 ILE A 152      46.940  50.760  62.960  1.00  0.00           C
ATOM   1515  CD  ILE A 152      44.910  52.060  61.080  1.00  0.00           C
ATOM   1516  C   ILE A 152      48.970  48.880  61.720  1.00  0.00           C
ATOM   1517  O   ILE A 152      48.340  47.880  61.910  1.00  0.00           O
ATOM   1518  N   ASP A 153      49.930  49.370  62.530  1.00  0.00           N
ATOM   1519  H   ASP A 153      50.170  50.330  62.450  1.00  0.00           H
ATOM   1520  CA  ASP A 153      50.740  48.570  63.560  1.00  0.00           C
ATOM   1521  CB  ASP A 153      52.230  48.780  63.310  1.00  0.00           C
ATOM   1522  CG  ASP A 153      52.850  48.280  61.960  1.00  0.00           C
ATOM   1523  OD1 ASP A 153      52.990  47.030  61.820  1.00  0.00           O
ATOM   1524  OD2 ASP A 153      53.240  49.140  61.070  1.00  0.00           O
ATOM   1525  C   ASP A 153      50.400  49.080  64.990  1.00  0.00           C
ATOM   1526  O   ASP A 153      50.920  50.110  65.400  1.00  0.00           O
ATOM   1527  N   TYR A 154      49.620  48.280  65.760  1.00  0.00           N
ATOM   1528  H   TYR A 154      49.160  47.550  65.250  1.00  0.00           H
ATOM   1529  CA  TYR A 154      49.090  48.600  67.120  1.00  0.00           C
ATOM   1530  CB  TYR A 154      50.160  48.840  68.220  1.00  0.00           C
ATOM   1531  CG  TYR A 154      51.010  47.590  68.420  1.00  0.00           C
ATOM   1532  CD1 TYR A 154      52.120  47.220  67.650  1.00  0.00           C
ATOM   1533  HD1 TYR A 154      52.310  47.770  66.720  1.00  0.00           H
ATOM   1534  CD2 TYR A 154      50.800  46.930  69.630  1.00  0.00           C
ATOM   1535  HD2 TYR A 154      50.020  47.230  70.330  1.00  0.00           H
ATOM   1536  CE1 TYR A 154      53.060  46.290  68.090  1.00  0.00           C
ATOM   1537  HE1 TYR A 154      53.820  45.740  67.520  1.00  0.00           H
ATOM   1538  CE2 TYR A 154      51.790  46.070  70.130  1.00  0.00           C
ATOM   1539  HE2 TYR A 154      51.610  45.540  71.060  1.00  0.00           H
ATOM   1540  CZ  TYR A 154      52.880  45.810  69.350  1.00  0.00           C
ATOM   1541  OH  TYR A 154      53.690  44.810  69.620  1.00  0.00           O
ATOM   1542  HH  TYR A 154      53.320  44.210  70.330  1.00  0.00           H
ATOM   1543  C   TYR A 154      48.050  49.790  66.920  1.00  0.00           C
ATOM   1544  O   TYR A 154      46.840  49.730  66.770  1.00  0.00           O
ATOM   1545  N   ASP A 155      48.670  50.970  67.060  1.00  0.00           N
ATOM   1546  H   ASP A 155      49.410  51.000  67.730  1.00  0.00           H
ATOM   1547  CA  ASP A 155      48.060  52.270  66.790  1.00  0.00           C
ATOM   1548  CB  ASP A 155      47.780  53.090  68.050  1.00  0.00           C
ATOM   1549  CG  ASP A 155      48.980  53.850  68.650  1.00  0.00           C
ATOM   1550  OD1 ASP A 155      50.170  53.490  68.480  1.00  0.00           O
ATOM   1551  OD2 ASP A 155      48.680  54.960  69.210  1.00  0.00           O
ATOM   1552  C   ASP A 155      48.710  53.140  65.690  1.00  0.00           C
ATOM   1553  O   ASP A 155      48.170  54.110  65.150  1.00  0.00           O
ATOM   1554  N   CYS A 156      49.920  52.720  65.320  1.00  0.00           N
ATOM   1555  H   CYS A 156      50.280  51.810  65.540  1.00  0.00           H
ATOM   1556  CA  CYS A 156      50.840  53.370  64.370  1.00  0.00           C
ATOM   1557  CB  CYS A 156      52.290  53.090  64.730  1.00  0.00           C
ATOM   1558  SG  CYS A 156      53.540  54.160  63.950  1.00  0.00           S
ATOM   1559  HG  CYS A 156      54.440  53.960  64.920  1.00  0.00           H
ATOM   1560  C   CYS A 156      50.580  53.160  62.870  1.00  0.00           C
ATOM   1561  O   CYS A 156      50.670  52.010  62.360  1.00  0.00           O
ATOM   1562  N   VAL A 157      50.240  54.310  62.190  1.00  0.00           N
ATOM   1563  H   VAL A 157      50.480  55.140  62.710  1.00  0.00           H
ATOM   1564  CA  VAL A 157      49.850  54.150  60.780  1.00  0.00           C
ATOM   1565  CB  VAL A 157      48.840  55.190  60.340  1.00  0.00           C
ATOM   1566  CG1 VAL A 157      48.250  54.650  59.010  1.00  0.00           C
ATOM   1567  CG2 VAL A 157      47.620  55.190  61.230  1.00  0.00           C
ATOM   1568  C   VAL A 157      51.110  54.230  59.900  1.00  0.00           C
ATOM   1569  O   VAL A 157      51.760  55.210  59.650  1.00  0.00           O
ATOM   1570  N   SER A 158      51.340  53.000  59.460  1.00  0.00           N
ATOM   1571  H   SER A 158      50.530  52.410  59.460  1.00  0.00           H
ATOM   1572  CA  SER A 158      52.420  52.660  58.520  1.00  0.00           C
ATOM   1573  CB  SER A 158      52.700  51.160  58.610  1.00  0.00           C
ATOM   1574  OG  SER A 158      53.950  50.990  57.900  1.00  0.00           O
ATOM   1575  HG  SER A 158      54.200  50.030  58.040  1.00  0.00           H
ATOM   1576  C   SER A 158      52.010  53.070  57.030  1.00  0.00           C
ATOM   1577  O   SER A 158      51.640  52.270  56.180  1.00  0.00           O
ATOM   1578  N   PHE A 159      52.270  54.320  56.700  1.00  0.00           N
ATOM   1579  H   PHE A 159      52.880  54.840  57.310  1.00  0.00           H
ATOM   1580  CA  PHE A 159      51.980  55.070  55.420  1.00  0.00           C
ATOM   1581  CB  PHE A 159      51.990  56.630  55.620  1.00  0.00           C
ATOM   1582  CG  PHE A 159      50.550  56.990  56.120  1.00  0.00           C
ATOM   1583  CD1 PHE A 159      49.560  57.050  55.130  1.00  0.00           C
ATOM   1584  HD1 PHE A 159      49.770  56.650  54.140  1.00  0.00           H
ATOM   1585  CD2 PHE A 159      50.360  57.640  57.370  1.00  0.00           C
ATOM   1586  HD2 PHE A 159      50.960  57.460  58.260  1.00  0.00           H
ATOM   1587  CE1 PHE A 159      48.400  57.730  55.320  1.00  0.00           C
ATOM   1588  HE1 PHE A 159      47.550  57.490  54.680  1.00  0.00           H
ATOM   1589  CE2 PHE A 159      49.190  58.310  57.540  1.00  0.00           C
ATOM   1590  HE2 PHE A 159      48.820  58.390  58.570  1.00  0.00           H
ATOM   1591  CZ  PHE A 159      48.240  58.350  56.540  1.00  0.00           C
ATOM   1592  HZ  PHE A 159      47.240  58.710  56.790  1.00  0.00           H
ATOM   1593  C   PHE A 159      52.860  54.720  54.250  1.00  0.00           C
ATOM   1594  O   PHE A 159      53.960  55.260  54.180  1.00  0.00           O
ATOM   1595  N   CYS A 160      52.510  53.720  53.420  1.00  0.00           N
ATOM   1596  H   CYS A 160      51.740  53.080  53.470  1.00  0.00           H
ATOM   1597  CA  CYS A 160      53.410  53.260  52.360  1.00  0.00           C
ATOM   1598  CB  CYS A 160      53.710  51.800  52.610  1.00  0.00           C
ATOM   1599  SG  CYS A 160      52.150  50.850  52.850  1.00  0.00           S
ATOM   1600  HG  CYS A 160      52.730  50.110  53.790  1.00  0.00           H
ATOM   1601  C   CYS A 160      53.190  53.430  50.910  1.00  0.00           C
ATOM   1602  O   CYS A 160      54.140  53.460  50.130  1.00  0.00           O
ATOM   1603  N   TYR A 161      52.050  53.990  50.570  1.00  0.00           N
ATOM   1604  H   TYR A 161      51.390  54.260  51.270  1.00  0.00           H
ATOM   1605  CA  TYR A 161      51.680  54.390  49.180  1.00  0.00           C
ATOM   1606  CB  TYR A 161      50.910  53.230  48.640  1.00  0.00           C
ATOM   1607  CG  TYR A 161      50.510  53.330  47.180  1.00  0.00           C
ATOM   1608  CD1 TYR A 161      51.470  53.350  46.210  1.00  0.00           C
ATOM   1609  HD1 TYR A 161      52.520  53.230  46.490  1.00  0.00           H
ATOM   1610  CD2 TYR A 161      49.170  53.440  46.700  1.00  0.00           C
ATOM   1611  HD2 TYR A 161      48.430  53.180  47.460  1.00  0.00           H
ATOM   1612  CE1 TYR A 161      51.210  53.450  44.850  1.00  0.00           C
ATOM   1613  HE1 TYR A 161      52.090  53.400  44.220  1.00  0.00           H
ATOM   1614  CE2 TYR A 161      48.800  53.550  45.350  1.00  0.00           C
ATOM   1615  HE2 TYR A 161      47.760  53.540  45.030  1.00  0.00           H
ATOM   1616  CZ  TYR A 161      49.850  53.520  44.460  1.00  0.00           C
ATOM   1617  OH  TYR A 161      49.600  53.250  43.190  1.00  0.00           O
ATOM   1618  HH  TYR A 161      50.220  52.500  42.960  1.00  0.00           H
ATOM   1619  C   TYR A 161      50.810  55.640  48.940  1.00  0.00           C
ATOM   1620  O   TYR A 161      49.860  55.970  49.690  1.00  0.00           O
ATOM   1621  N   MET A 162      51.150  56.360  47.910  1.00  0.00           N
ATOM   1622  H   MET A 162      52.010  56.150  47.440  1.00  0.00           H
ATOM   1623  CA  MET A 162      50.270  57.500  47.420  1.00  0.00           C
ATOM   1624  CB  MET A 162      51.000  58.790  47.880  1.00  0.00           C
ATOM   1625  CG  MET A 162      50.070  60.030  47.680  1.00  0.00           C
ATOM   1626  SD  MET A 162      50.590  61.530  48.590  1.00  0.00           S
ATOM   1627  CE  MET A 162      49.070  61.780  49.490  1.00  0.00           C
ATOM   1628  C   MET A 162      50.140  57.330  45.910  1.00  0.00           C
ATOM   1629  O   MET A 162      51.050  57.220  45.150  1.00  0.00           O
ATOM   1630  N   HIS A 163      48.800  57.160  45.600  1.00  0.00           N
ATOM   1631  H   HIS A 163      48.070  57.030  46.270  1.00  0.00           H
ATOM   1632  CA  HIS A 163      48.390  57.080  44.160  1.00  0.00           C
ATOM   1633  CB  HIS A 163      46.870  56.830  44.040  1.00  0.00           C
ATOM   1634  CG  HIS A 163      46.370  56.730  42.560  1.00  0.00           C
ATOM   1635  ND1 HIS A 163      45.600  57.560  41.830  1.00  0.00           N
ATOM   1636  CD2 HIS A 163      46.840  55.790  41.810  1.00  0.00           C
ATOM   1637  HD2 HIS A 163      47.620  55.080  42.100  1.00  0.00           H
ATOM   1638  CE1 HIS A 163      45.610  57.060  40.620  1.00  0.00           C
ATOM   1639  HE1 HIS A 163      44.940  57.320  39.810  1.00  0.00           H
ATOM   1640  NE2 HIS A 163      46.320  55.960  40.560  1.00  0.00           N
ATOM   1641  HE2 HIS A 163      46.170  55.220  39.900  1.00  0.00           H
ATOM   1642  C   HIS A 163      48.760  58.340  43.400  1.00  0.00           C
ATOM   1643  O   HIS A 163      48.370  59.420  43.780  1.00  0.00           O
ATOM   1644  N   HIS A 164      49.740  58.170  42.490  1.00  0.00           N
ATOM   1645  H   HIS A 164      50.170  57.290  42.280  1.00  0.00           H
ATOM   1646  CA  HIS A 164      50.020  59.260  41.520  1.00  0.00           C
ATOM   1647  CB  HIS A 164      51.500  59.290  41.190  1.00  0.00           C
ATOM   1648  CG  HIS A 164      52.190  60.180  42.250  1.00  0.00           C
ATOM   1649  ND1 HIS A 164      52.090  60.070  43.580  1.00  0.00           N
ATOM   1650  CD2 HIS A 164      52.850  61.300  42.050  1.00  0.00           C
ATOM   1651  HD2 HIS A 164      52.830  61.890  41.140  1.00  0.00           H
ATOM   1652  CE1 HIS A 164      52.740  61.080  44.150  1.00  0.00           C
ATOM   1653  HE1 HIS A 164      52.770  61.250  45.230  1.00  0.00           H
ATOM   1654  NE2 HIS A 164      53.280  61.760  43.200  1.00  0.00           N
ATOM   1655  HE2 HIS A 164      54.060  62.370  43.330  1.00  0.00           H
ATOM   1656  C   HIS A 164      49.160  59.300  40.250  1.00  0.00           C
ATOM   1657  O   HIS A 164      48.620  60.400  40.010  1.00  0.00           O
ATOM   1658  N   MET A 165      48.970  58.190  39.570  1.00  0.00           N
ATOM   1659  H   MET A 165      49.020  57.250  39.920  1.00  0.00           H
ATOM   1660  CA  MET A 165      48.200  58.160  38.320  1.00  0.00           C
ATOM   1661  CB  MET A 165      48.890  59.010  37.260  1.00  0.00           C
ATOM   1662  CG  MET A 165      50.190  58.490  36.630  1.00  0.00           C
ATOM   1663  SD  MET A 165      50.850  59.560  35.300  1.00  0.00           S
ATOM   1664  CE  MET A 165      49.570  59.470  34.050  1.00  0.00           C
ATOM   1665  C   MET A 165      47.730  56.810  37.620  1.00  0.00           C
ATOM   1666  O   MET A 165      48.270  55.750  38.020  1.00  0.00           O
ATOM   1667  N   GLU A 166      46.770  57.000  36.720  1.00  0.00           N
ATOM   1668  H   GLU A 166      46.280  57.870  36.640  1.00  0.00           H
ATOM   1669  CA  GLU A 166      46.310  55.840  35.860  1.00  0.00           C
ATOM   1670  CB  GLU A 166      44.990  56.240  35.260  1.00  0.00           C
ATOM   1671  CG  GLU A 166      44.380  55.460  34.110  1.00  0.00           C
ATOM   1672  CD  GLU A 166      43.740  54.190  34.510  1.00  0.00           C
ATOM   1673  OE1 GLU A 166      43.870  53.190  33.720  1.00  0.00           O
ATOM   1674  OE2 GLU A 166      42.960  54.130  35.540  1.00  0.00           O
ATOM   1675  C   GLU A 166      47.360  55.580  34.720  1.00  0.00           C
ATOM   1676  O   GLU A 166      47.790  56.430  33.940  1.00  0.00           O
ATOM   1677  N   LEU A 167      47.820  54.310  34.640  1.00  0.00           N
ATOM   1678  H   LEU A 167      47.450  53.610  35.260  1.00  0.00           H
ATOM   1679  CA  LEU A 167      48.750  53.860  33.570  1.00  0.00           C
ATOM   1680  CB  LEU A 167      49.620  52.660  33.990  1.00  0.00           C
ATOM   1681  CG  LEU A 167      50.720  53.030  34.910  1.00  0.00           C
ATOM   1682  CD1 LEU A 167      51.430  51.760  35.540  1.00  0.00           C
ATOM   1683  CD2 LEU A 167      51.800  53.930  34.200  1.00  0.00           C
ATOM   1684  C   LEU A 167      47.990  53.310  32.370  1.00  0.00           C
ATOM   1685  O   LEU A 167      47.030  52.580  32.650  1.00  0.00           O
ATOM   1686  N   PRO A 168      48.350  53.660  31.140  1.00  0.00           N
ATOM   1687  CA  PRO A 168      47.880  53.030  29.890  1.00  0.00           C
ATOM   1688  CB  PRO A 168      49.000  53.420  28.900  1.00  0.00           C
ATOM   1689  CG  PRO A 168      49.250  54.900  29.350  1.00  0.00           C
ATOM   1690  CD  PRO A 168      49.170  54.810  30.910  1.00  0.00           C
ATOM   1691  C   PRO A 168      47.760  51.520  29.890  1.00  0.00           C
ATOM   1692  O   PRO A 168      46.820  50.990  29.230  1.00  0.00           O
ATOM   1693  N   THR A 169      48.570  50.850  30.640  1.00  0.00           N
ATOM   1694  H   THR A 169      49.510  51.170  30.810  1.00  0.00           H
ATOM   1695  CA  THR A 169      48.520  49.420  31.030  1.00  0.00           C
ATOM   1696  CB  THR A 169      49.730  49.090  31.940  1.00  0.00           C
ATOM   1697  OG1 THR A 169      50.920  49.470  31.200  1.00  0.00           O
ATOM   1698  HG1 THR A 169      50.850  49.290  30.220  1.00  0.00           H
ATOM   1699  CG2 THR A 169      49.850  47.590  32.330  1.00  0.00           C
ATOM   1700  C   THR A 169      47.180  49.060  31.740  1.00  0.00           C
ATOM   1701  O   THR A 169      46.720  48.020  31.280  1.00  0.00           O
ATOM   1702  N   GLY A 170      46.560  49.910  32.470  1.00  0.00           N
ATOM   1703  H   GLY A 170      46.650  50.890  32.290  1.00  0.00           H
ATOM   1704  CA  GLY A 170      45.240  49.560  33.180  1.00  0.00           C
ATOM   1705  C   GLY A 170      45.370  49.090  34.600  1.00  0.00           C
ATOM   1706  O   GLY A 170      44.640  48.150  34.990  1.00  0.00           O
ATOM   1707  N   VAL A 171      46.320  49.670  35.380  1.00  0.00           N
ATOM   1708  H   VAL A 171      46.560  50.600  35.120  1.00  0.00           H
ATOM   1709  CA  VAL A 171      46.810  49.160  36.730  1.00  0.00           C
ATOM   1710  CB  VAL A 171      47.450  47.800  36.670  1.00  0.00           C
ATOM   1711  CG1 VAL A 171      48.780  47.710  35.960  1.00  0.00           C
ATOM   1712  CG2 VAL A 171      47.480  47.250  38.090  1.00  0.00           C
ATOM   1713  C   VAL A 171      47.740  50.290  37.410  1.00  0.00           C
ATOM   1714  O   VAL A 171      48.800  50.720  36.900  1.00  0.00           O
ATOM   1715  N   HIS A 172      47.300  50.750  38.600  1.00  0.00           N
ATOM   1716  H   HIS A 172      46.960  50.110  39.290  1.00  0.00           H
ATOM   1717  CA  HIS A 172      47.730  52.060  39.170  1.00  0.00           C
ATOM   1718  CB  HIS A 172      46.640  52.410  40.190  1.00  0.00           C
ATOM   1719  CG  HIS A 172      45.290  52.660  39.500  1.00  0.00           C
ATOM   1720  ND1 HIS A 172      44.890  53.830  38.950  1.00  0.00           N
ATOM   1721  CD2 HIS A 172      44.260  51.840  39.400  1.00  0.00           C
ATOM   1722  HD2 HIS A 172      44.190  50.800  39.730  1.00  0.00           H
ATOM   1723  CE1 HIS A 172      43.620  53.740  38.490  1.00  0.00           C
ATOM   1724  HE1 HIS A 172      43.110  54.430  37.820  1.00  0.00           H
ATOM   1725  NE2 HIS A 172      43.270  52.500  38.860  1.00  0.00           N
ATOM   1726  HE2 HIS A 172      42.390  52.040  38.750  1.00  0.00           H
ATOM   1727  C   HIS A 172      49.090  52.210  39.690  1.00  0.00           C
ATOM   1728  O   HIS A 172      49.510  51.680  40.710  1.00  0.00           O
ATOM   1729  N   ALA A 173      49.620  53.370  39.450  1.00  0.00           N
ATOM   1730  H   ALA A 173      49.080  54.120  39.070  1.00  0.00           H
ATOM   1731  CA  ALA A 173      51.050  53.760  39.780  1.00  0.00           C
ATOM   1732  CB  ALA A 173      51.750  54.030  38.510  1.00  0.00           C
ATOM   1733  C   ALA A 173      51.160  54.980  40.720  1.00  0.00           C
ATOM   1734  O   ALA A 173      50.240  55.710  40.790  1.00  0.00           O
ATOM   1735  N   GLY A 174      52.180  54.890  41.560  1.00  0.00           N
ATOM   1736  H   GLY A 174      52.720  54.070  41.690  1.00  0.00           H
ATOM   1737  CA  GLY A 174      52.460  56.010  42.490  1.00  0.00           C
ATOM   1738  C   GLY A 174      53.850  56.030  43.230  1.00  0.00           C
ATOM   1739  O   GLY A 174      54.840  55.450  42.830  1.00  0.00           O
ATOM   1740  N   THR A 175      53.810  56.800  44.320  1.00  0.00           N
ATOM   1741  H   THR A 175      52.940  57.250  44.510  1.00  0.00           H
ATOM   1742  CA  THR A 175      54.940  57.130  45.180  1.00  0.00           C
ATOM   1743  CB  THR A 175      55.200  58.640  45.340  1.00  0.00           C
ATOM   1744  OG1 THR A 175      54.020  59.240  45.960  1.00  0.00           O
ATOM   1745  HG1 THR A 175      53.230  59.300  45.350  1.00  0.00           H
ATOM   1746  CG2 THR A 175      55.570  59.260  43.990  1.00  0.00           C
ATOM   1747  C   THR A 175      54.780  56.630  46.570  1.00  0.00           C
ATOM   1748  O   THR A 175      53.750  56.150  46.930  1.00  0.00           O
ATOM   1749  N   ASP A 176      55.850  56.540  47.280  1.00  0.00           N
ATOM   1750  H   ASP A 176      56.760  56.550  46.880  1.00  0.00           H
ATOM   1751  CA  ASP A 176      55.920  56.350  48.740  1.00  0.00           C
ATOM   1752  CB  ASP A 176      57.230  55.690  49.240  1.00  0.00           C
ATOM   1753  CG  ASP A 176      58.630  56.380  49.210  1.00  0.00           C
ATOM   1754  OD1 ASP A 176      58.710  57.650  49.280  1.00  0.00           O
ATOM   1755  OD2 ASP A 176      59.630  55.640  49.200  1.00  0.00           O
ATOM   1756  C   ASP A 176      55.860  57.710  49.480  1.00  0.00           C
ATOM   1757  O   ASP A 176      56.160  58.790  49.000  1.00  0.00           O
ATOM   1758  N   LEU A 177      55.540  57.680  50.770  1.00  0.00           N
ATOM   1759  H   LEU A 177      55.480  56.790  51.210  1.00  0.00           H
ATOM   1760  CA  LEU A 177      55.220  58.840  51.600  1.00  0.00           C
ATOM   1761  CB  LEU A 177      54.360  58.590  52.870  1.00  0.00           C
ATOM   1762  CG  LEU A 177      52.840  58.520  52.550  1.00  0.00           C
ATOM   1763  CD1 LEU A 177      52.280  59.820  52.060  1.00  0.00           C
ATOM   1764  CD2 LEU A 177      52.330  57.320  51.820  1.00  0.00           C
ATOM   1765  C   LEU A 177      56.370  59.860  51.910  1.00  0.00           C
ATOM   1766  O   LEU A 177      56.230  60.640  52.830  1.00  0.00           O
ATOM   1767  N   GLU A 178      57.470  59.770  51.170  1.00  0.00           N
ATOM   1768  H   GLU A 178      57.490  59.030  50.500  1.00  0.00           H
ATOM   1769  CA  GLU A 178      58.650  60.670  51.190  1.00  0.00           C
ATOM   1770  CB  GLU A 178      59.810  59.980  51.910  1.00  0.00           C
ATOM   1771  CG  GLU A 178      59.690  60.110  53.450  1.00  0.00           C
ATOM   1772  CD  GLU A 178      60.270  61.370  54.020  1.00  0.00           C
ATOM   1773  OE1 GLU A 178      61.490  61.310  54.340  1.00  0.00           O
ATOM   1774  OE2 GLU A 178      59.620  62.420  54.030  1.00  0.00           O
ATOM   1775  C   GLU A 178      58.910  61.220  49.780  1.00  0.00           C
ATOM   1776  O   GLU A 178      59.710  62.120  49.480  1.00  0.00           O
ATOM   1777  N   GLY A 179      58.180  60.750  48.780  1.00  0.00           N
ATOM   1778  H   GLY A 179      57.390  60.220  49.080  1.00  0.00           H
ATOM   1779  CA  GLY A 179      58.240  61.230  47.370  1.00  0.00           C
ATOM   1780  C   GLY A 179      59.020  60.400  46.310  1.00  0.00           C
ATOM   1781  O   GLY A 179      58.890  60.720  45.130  1.00  0.00           O
ATOM   1782  N   ASN A 180      59.380  59.190  46.700  1.00  0.00           N
ATOM   1783  H   ASN A 180      59.150  58.750  47.570  1.00  0.00           H
ATOM   1784  CA  ASN A 180      60.040  58.250  45.710  1.00  0.00           C
ATOM   1785  CB  ASN A 180      60.990  57.360  46.450  1.00  0.00           C
ATOM   1786  CG  ASN A 180      61.910  58.210  47.410  1.00  0.00           C
ATOM   1787  OD1 ASN A 180      62.740  59.030  47.040  1.00  0.00           O
ATOM   1788  ND2 ASN A 180      61.690  58.010  48.650  1.00  0.00           N
ATOM   1789 1HD2 ASN A 180      61.010  57.350  48.970  1.00  0.00           H
ATOM   1790 2HD2 ASN A 180      62.380  58.380  49.260  1.00  0.00           H
ATOM   1791  C   ASN A 180      59.020  57.390  44.960  1.00  0.00           C
ATOM   1792  O   ASN A 180      58.270  56.710  45.660  1.00  0.00           O
ATOM   1793  N   PHE A 181      59.110  57.310  43.610  1.00  0.00           N
ATOM   1794  H   PHE A 181      59.790  57.820  43.080  1.00  0.00           H
ATOM   1795  CA  PHE A 181      58.310  56.420  42.740  1.00  0.00           C
ATOM   1796  CB  PHE A 181      58.250  56.790  41.250  1.00  0.00           C
ATOM   1797  CG  PHE A 181      56.860  57.350  40.920  1.00  0.00           C
ATOM   1798  CD1 PHE A 181      56.610  58.710  40.790  1.00  0.00           C
ATOM   1799  HD1 PHE A 181      57.420  59.410  41.000  1.00  0.00           H
ATOM   1800  CD2 PHE A 181      56.000  56.500  40.270  1.00  0.00           C
ATOM   1801  HD2 PHE A 181      56.180  55.430  40.230  1.00  0.00           H
ATOM   1802  CE1 PHE A 181      55.580  59.250  39.980  1.00  0.00           C
ATOM   1803  HE1 PHE A 181      55.230  60.280  39.870  1.00  0.00           H
ATOM   1804  CE2 PHE A 181      54.920  56.940  39.520  1.00  0.00           C
ATOM   1805  HE2 PHE A 181      54.150  56.260  39.140  1.00  0.00           H
ATOM   1806  CZ  PHE A 181      54.700  58.330  39.410  1.00  0.00           C
ATOM   1807  HZ  PHE A 181      53.780  58.670  38.930  1.00  0.00           H
ATOM   1808  C   PHE A 181      58.620  54.900  42.860  1.00  0.00           C
ATOM   1809  O   PHE A 181      59.790  54.480  43.010  1.00  0.00           O
ATOM   1810  N   TYR A 182      57.470  54.160  42.920  1.00  0.00           N
ATOM   1811  H   TYR A 182      56.560  54.590  42.920  1.00  0.00           H
ATOM   1812  CA  TYR A 182      57.420  52.670  42.880  1.00  0.00           C
ATOM   1813  CB  TYR A 182      56.150  52.110  43.600  1.00  0.00           C
ATOM   1814  CG  TYR A 182      56.270  52.160  45.130  1.00  0.00           C
ATOM   1815  CD1 TYR A 182      56.750  50.980  45.780  1.00  0.00           C
ATOM   1816  HD1 TYR A 182      57.420  50.340  45.210  1.00  0.00           H
ATOM   1817  CD2 TYR A 182      55.610  53.100  45.950  1.00  0.00           C
ATOM   1818  HD2 TYR A 182      55.010  53.870  45.470  1.00  0.00           H
ATOM   1819  CE1 TYR A 182      56.650  50.760  47.170  1.00  0.00           C
ATOM   1820  HE1 TYR A 182      56.700  49.800  47.690  1.00  0.00           H
ATOM   1821  CE2 TYR A 182      55.560  52.890  47.290  1.00  0.00           C
ATOM   1822  HE2 TYR A 182      55.110  53.760  47.770  1.00  0.00           H
ATOM   1823  CZ  TYR A 182      56.090  51.780  47.910  1.00  0.00           C
ATOM   1824  OH  TYR A 182      56.130  51.760  49.300  1.00  0.00           O
ATOM   1825  HH  TYR A 182      55.570  52.530  49.590  1.00  0.00           H
ATOM   1826  C   TYR A 182      57.550  52.210  41.420  1.00  0.00           C
ATOM   1827  O   TYR A 182      56.630  52.560  40.690  1.00  0.00           O
ATOM   1828  N   GLY A 183      58.820  52.080  41.140  1.00  0.00           N
ATOM   1829  H   GLY A 183      59.490  52.290  41.850  1.00  0.00           H
ATOM   1830  CA  GLY A 183      59.290  51.620  39.840  1.00  0.00           C
ATOM   1831  C   GLY A 183      59.680  52.790  38.930  1.00  0.00           C
ATOM   1832  O   GLY A 183      59.520  53.990  39.310  1.00  0.00           O
ATOM   1833  N   PRO A 184      59.990  52.440  37.720  1.00  0.00           N
ATOM   1834  CA  PRO A 184      60.370  53.430  36.730  1.00  0.00           C
ATOM   1835  CB  PRO A 184      61.000  52.540  35.610  1.00  0.00           C
ATOM   1836  CG  PRO A 184      60.150  51.250  35.630  1.00  0.00           C
ATOM   1837  CD  PRO A 184      59.860  51.070  37.120  1.00  0.00           C
ATOM   1838  C   PRO A 184      59.250  54.340  36.190  1.00  0.00           C
ATOM   1839  O   PRO A 184      59.360  54.730  35.010  1.00  0.00           O
ATOM   1840  N   PHE A 185      58.220  54.500  37.010  1.00  0.00           N
ATOM   1841  H   PHE A 185      58.110  54.070  37.910  1.00  0.00           H
ATOM   1842  CA  PHE A 185      57.160  55.430  36.480  1.00  0.00           C
ATOM   1843  CB  PHE A 185      55.780  54.950  36.940  1.00  0.00           C
ATOM   1844  CG  PHE A 185      55.470  53.510  36.600  1.00  0.00           C
ATOM   1845  CD1 PHE A 185      55.930  52.940  35.410  1.00  0.00           C
ATOM   1846  HD1 PHE A 185      56.000  53.440  34.450  1.00  0.00           H
ATOM   1847  CD2 PHE A 185      55.120  52.700  37.700  1.00  0.00           C
ATOM   1848  HD2 PHE A 185      54.560  53.120  38.540  1.00  0.00           H
ATOM   1849  CE1 PHE A 185      55.990  51.590  35.350  1.00  0.00           C
ATOM   1850  HE1 PHE A 185      56.430  51.070  34.500  1.00  0.00           H
ATOM   1851  CE2 PHE A 185      55.350  51.320  37.560  1.00  0.00           C
ATOM   1852  HE2 PHE A 185      54.980  50.630  38.320  1.00  0.00           H
ATOM   1853  CZ  PHE A 185      55.730  50.750  36.410  1.00  0.00           C
ATOM   1854  HZ  PHE A 185      55.650  49.660  36.420  1.00  0.00           H
ATOM   1855  C   PHE A 185      57.300  56.890  36.810  1.00  0.00           C
ATOM   1856  O   PHE A 185      58.200  57.390  37.540  1.00  0.00           O
ATOM   1857  N   VAL A 186      56.610  57.720  35.980  1.00  0.00           N
ATOM   1858  H   VAL A 186      55.910  57.330  35.370  1.00  0.00           H
ATOM   1859  CA  VAL A 186      56.530  59.170  36.140  1.00  0.00           C
ATOM   1860  CB  VAL A 186      57.290  59.800  34.960  1.00  0.00           C
ATOM   1861  CG1 VAL A 186      58.830  59.670  35.000  1.00  0.00           C
ATOM   1862  CG2 VAL A 186      56.760  59.170  33.680  1.00  0.00           C
ATOM   1863  C   VAL A 186      55.070  59.740  36.260  1.00  0.00           C
ATOM   1864  O   VAL A 186      54.200  59.270  35.490  1.00  0.00           O
ATOM   1865  N   ASP A 187      54.920  60.840  36.960  1.00  0.00           N
ATOM   1866  H   ASP A 187      55.690  61.290  37.420  1.00  0.00           H
ATOM   1867  CA  ASP A 187      53.750  61.640  37.250  1.00  0.00           C
ATOM   1868  CB  ASP A 187      54.050  62.430  38.620  1.00  0.00           C
ATOM   1869  CG  ASP A 187      55.500  62.840  38.680  1.00  0.00           C
ATOM   1870  OD1 ASP A 187      55.830  64.010  38.340  1.00  0.00           O
ATOM   1871  OD2 ASP A 187      56.360  62.060  39.180  1.00  0.00           O
ATOM   1872  C   ASP A 187      53.290  62.480  36.000  1.00  0.00           C
ATOM   1873  O   ASP A 187      52.640  63.590  36.040  1.00  0.00           O
ATOM   1874  N   ARG A 188      53.810  62.010  34.860  1.00  0.00           N
ATOM   1875  H   ARG A 188      54.030  61.050  34.700  1.00  0.00           H
ATOM   1876  CA  ARG A 188      53.560  62.810  33.610  1.00  0.00           C
ATOM   1877  CB  ARG A 188      54.920  63.040  32.930  1.00  0.00           C
ATOM   1878  CG  ARG A 188      55.810  64.030  33.680  1.00  0.00           C
ATOM   1879  CD  ARG A 188      57.220  63.580  33.340  1.00  0.00           C
ATOM   1880  NE  ARG A 188      58.180  64.070  34.340  1.00  0.00           N
ATOM   1881  HE  ARG A 188      58.290  63.460  35.130  1.00  0.00           H
ATOM   1882  CZ  ARG A 188      59.130  64.980  34.200  1.00  0.00           C
ATOM   1883  NH1 ARG A 188      59.640  65.390  33.050  1.00  0.00           N
ATOM   1884 1HH1 ARG A 188      59.310  65.020  32.180  1.00  0.00           H
ATOM   1885 2HH1 ARG A 188      60.460  65.960  33.030  1.00  0.00           H
ATOM   1886  NH2 ARG A 188      59.720  65.220  35.390  1.00  0.00           N
ATOM   1887 1HH2 ARG A 188      59.450  64.620  36.140  1.00  0.00           H
ATOM   1888 2HH2 ARG A 188      60.340  66.010  35.410  1.00  0.00           H
ATOM   1889  C   ARG A 188      52.630  62.020  32.700  1.00  0.00           C
ATOM   1890  O   ARG A 188      52.830  60.790  32.680  1.00  0.00           O
ATOM   1891  N   GLN A 189      51.920  62.620  31.750  1.00  0.00           N
ATOM   1892  H   GLN A 189      52.150  63.560  31.510  1.00  0.00           H
ATOM   1893  CA  GLN A 189      51.090  61.770  30.840  1.00  0.00           C
ATOM   1894  CB  GLN A 189      49.770  62.580  30.690  1.00  0.00           C
ATOM   1895  CG  GLN A 189      48.600  61.860  30.000  1.00  0.00           C
ATOM   1896  CD  GLN A 189      47.510  62.730  29.510  1.00  0.00           C
ATOM   1897  OE1 GLN A 189      46.650  63.250  30.190  1.00  0.00           O
ATOM   1898  NE2 GLN A 189      47.480  62.850  28.220  1.00  0.00           N
ATOM   1899 1HE2 GLN A 189      48.140  62.370  27.640  1.00  0.00           H
ATOM   1900 2HE2 GLN A 189      47.000  63.610  27.790  1.00  0.00           H
ATOM   1901  C   GLN A 189      51.910  61.420  29.570  1.00  0.00           C
ATOM   1902  O   GLN A 189      51.920  62.230  28.620  1.00  0.00           O
ATOM   1903  N   THR A 190      52.430  60.190  29.600  1.00  0.00           N
ATOM   1904  H   THR A 190      52.110  59.490  30.230  1.00  0.00           H
ATOM   1905  CA  THR A 190      53.400  59.770  28.520  1.00  0.00           C
ATOM   1906  CB  THR A 190      54.770  60.380  28.750  1.00  0.00           C
ATOM   1907  OG1 THR A 190      55.760  60.160  27.680  1.00  0.00           O
ATOM   1908  HG1 THR A 190      55.420  60.590  26.850  1.00  0.00           H
ATOM   1909  CG2 THR A 190      55.250  60.060  30.180  1.00  0.00           C
ATOM   1910  C   THR A 190      53.460  58.250  28.290  1.00  0.00           C
ATOM   1911  O   THR A 190      52.730  57.440  28.960  1.00  0.00           O
ATOM   1912  N   ALA A 191      54.150  57.870  27.190  1.00  0.00           N
ATOM   1913  H   ALA A 191      54.630  58.510  26.590  1.00  0.00           H
ATOM   1914  CA  ALA A 191      54.220  56.480  26.730  1.00  0.00           C
ATOM   1915  CB  ALA A 191      55.200  56.530  25.530  1.00  0.00           C
ATOM   1916  C   ALA A 191      54.780  55.360  27.720  1.00  0.00           C
ATOM   1917  O   ALA A 191      55.460  54.440  27.220  1.00  0.00           O
ATOM   1918  N   GLN A 192      54.630  55.570  28.990  1.00  0.00           N
ATOM   1919  H   GLN A 192      53.920  56.210  29.280  1.00  0.00           H
ATOM   1920  CA  GLN A 192      55.240  54.740  30.060  1.00  0.00           C
ATOM   1921  CB  GLN A 192      55.280  55.490  31.400  1.00  0.00           C
ATOM   1922  CG  GLN A 192      53.960  56.070  31.870  1.00  0.00           C
ATOM   1923  CD  GLN A 192      53.880  56.680  33.210  1.00  0.00           C
ATOM   1924  OE1 GLN A 192      54.770  56.710  34.020  1.00  0.00           O
ATOM   1925  NE2 GLN A 192      52.890  57.530  33.330  1.00  0.00           N
ATOM   1926 1HE2 GLN A 192      52.200  57.790  32.660  1.00  0.00           H
ATOM   1927 2HE2 GLN A 192      52.810  57.980  34.220  1.00  0.00           H
ATOM   1928  C   GLN A 192      54.360  53.450  30.150  1.00  0.00           C
ATOM   1929  O   GLN A 192      53.170  53.430  29.940  1.00  0.00           O
ATOM   1930  N   ALA A 193      55.030  52.290  30.140  1.00  0.00           N
ATOM   1931  H   ALA A 193      55.980  52.170  29.860  1.00  0.00           H
ATOM   1932  CA  ALA A 193      54.290  51.060  30.350  1.00  0.00           C
ATOM   1933  CB  ALA A 193      54.310  50.220  29.070  1.00  0.00           C
ATOM   1934  C   ALA A 193      54.630  50.250  31.610  1.00  0.00           C
ATOM   1935  O   ALA A 193      55.760  50.380  32.130  1.00  0.00           O
ATOM   1936  N   ALA A 194      53.660  49.580  32.210  1.00  0.00           N
ATOM   1937  H   ALA A 194      52.710  49.780  31.950  1.00  0.00           H
ATOM   1938  CA  ALA A 194      53.930  48.590  33.240  1.00  0.00           C
ATOM   1939  CB  ALA A 194      52.760  48.460  34.200  1.00  0.00           C
ATOM   1940  C   ALA A 194      54.410  47.260  32.770  1.00  0.00           C
ATOM   1941  O   ALA A 194      54.030  46.860  31.640  1.00  0.00           O
ATOM   1942  N   GLY A 195      55.350  46.670  33.530  1.00  0.00           N
ATOM   1943  H   GLY A 195      55.950  47.170  34.160  1.00  0.00           H
ATOM   1944  CA  GLY A 195      55.770  45.290  33.180  1.00  0.00           C
ATOM   1945  C   GLY A 195      54.720  44.260  33.490  1.00  0.00           C
ATOM   1946  O   GLY A 195      53.590  44.680  33.770  1.00  0.00           O
ATOM   1947  N   THR A 196      55.120  42.990  33.290  1.00  0.00           N
ATOM   1948  H   THR A 196      55.980  42.930  32.790  1.00  0.00           H
ATOM   1949  CA  THR A 196      54.280  41.810  33.490  1.00  0.00           C
ATOM   1950  CB  THR A 196      54.940  40.590  32.870  1.00  0.00           C
ATOM   1951  OG1 THR A 196      53.950  39.520  32.850  1.00  0.00           O
ATOM   1952  HG1 THR A 196      54.390  38.660  33.120  1.00  0.00           H
ATOM   1953  CG2 THR A 196      56.170  40.050  33.550  1.00  0.00           C
ATOM   1954  C   THR A 196      53.970  41.660  34.980  1.00  0.00           C
ATOM   1955  O   THR A 196      54.910  41.660  35.750  1.00  0.00           O
ATOM   1956  N   ASP A 197      52.720  41.460  35.260  1.00  0.00           N
ATOM   1957  H   ASP A 197      52.070  41.460  34.500  1.00  0.00           H
ATOM   1958  CA  ASP A 197      52.220  41.100  36.590  1.00  0.00           C
ATOM   1959  CB  ASP A 197      50.750  41.630  36.780  1.00  0.00           C
ATOM   1960  CG  ASP A 197      50.320  41.620  38.240  1.00  0.00           C
ATOM   1961  OD1 ASP A 197      51.200  41.480  39.120  1.00  0.00           O
ATOM   1962  OD2 ASP A 197      49.090  41.920  38.430  1.00  0.00           O
ATOM   1963  C   ASP A 197      52.460  39.610  36.660  1.00  0.00           C
ATOM   1964  O   ASP A 197      52.450  38.920  35.670  1.00  0.00           O
ATOM   1965  N   THR A 198      52.740  39.260  37.880  1.00  0.00           N
ATOM   1966  H   THR A 198      52.430  39.830  38.650  1.00  0.00           H
ATOM   1967  CA  THR A 198      53.050  37.840  38.270  1.00  0.00           C
ATOM   1968  CB  THR A 198      54.510  37.590  38.270  1.00  0.00           C
ATOM   1969  OG1 THR A 198      55.280  38.430  39.180  1.00  0.00           O
ATOM   1970  HG1 THR A 198      55.080  38.230  40.140  1.00  0.00           H
ATOM   1971  CG2 THR A 198      55.040  37.450  36.920  1.00  0.00           C
ATOM   1972  C   THR A 198      52.280  37.430  39.530  1.00  0.00           C
ATOM   1973  O   THR A 198      52.050  38.260  40.470  1.00  0.00           O
ATOM   1974  N   THR A 199      51.790  36.140  39.520  1.00  0.00           N
ATOM   1975  H   THR A 199      51.760  35.580  38.690  1.00  0.00           H
ATOM   1976  CA  THR A 199      51.010  35.670  40.680  1.00  0.00           C
ATOM   1977  CB  THR A 199      50.340  34.350  40.250  1.00  0.00           C
ATOM   1978  OG1 THR A 199      49.940  34.490  38.880  1.00  0.00           O
ATOM   1979  HG1 THR A 199      50.530  34.010  38.230  1.00  0.00           H
ATOM   1980  CG2 THR A 199      49.120  34.030  41.060  1.00  0.00           C
ATOM   1981  C   THR A 199      51.750  35.590  42.000  1.00  0.00           C
ATOM   1982  O   THR A 199      52.610  34.710  42.220  1.00  0.00           O
ATOM   1983  N   ILE A 200      51.460  36.500  42.930  1.00  0.00           N
ATOM   1984  H   ILE A 200      50.540  36.890  42.860  1.00  0.00           H
ATOM   1985  CA  ILE A 200      52.220  36.860  44.150  1.00  0.00           C
ATOM   1986  CB  ILE A 200      51.860  38.140  44.940  1.00  0.00           C
ATOM   1987  CG1 ILE A 200      51.580  39.270  44.000  1.00  0.00           C
ATOM   1988  CG2 ILE A 200      52.970  38.420  45.970  1.00  0.00           C
ATOM   1989  CD  ILE A 200      50.820  40.420  44.690  1.00  0.00           C
ATOM   1990  C   ILE A 200      52.410  35.630  45.060  1.00  0.00           C
ATOM   1991  O   ILE A 200      51.620  35.390  45.960  1.00  0.00           O
ATOM   1992  N   THR A 201      53.550  35.010  45.060  1.00  0.00           N
ATOM   1993  H   THR A 201      54.450  35.420  44.890  1.00  0.00           H
ATOM   1994  CA  THR A 201      53.800  33.750  45.810  1.00  0.00           C
ATOM   1995  CB  THR A 201      55.120  33.080  45.500  1.00  0.00           C
ATOM   1996  OG1 THR A 201      55.550  33.120  44.150  1.00  0.00           O
ATOM   1997  HG1 THR A 201      56.540  33.260  44.040  1.00  0.00           H
ATOM   1998  CG2 THR A 201      55.230  31.660  46.070  1.00  0.00           C
ATOM   1999  C   THR A 201      53.580  33.860  47.350  1.00  0.00           C
ATOM   2000  O   THR A 201      52.660  33.230  47.920  1.00  0.00           O
ATOM   2001  N   VAL A 202      54.230  34.850  47.960  1.00  0.00           N
ATOM   2002  H   VAL A 202      54.820  35.450  47.410  1.00  0.00           H
ATOM   2003  CA  VAL A 202      54.250  35.070  49.400  1.00  0.00           C
ATOM   2004  CB  VAL A 202      55.260  36.180  49.700  1.00  0.00           C
ATOM   2005  CG1 VAL A 202      54.950  37.520  48.930  1.00  0.00           C
ATOM   2006  CG2 VAL A 202      55.520  36.340  51.200  1.00  0.00           C
ATOM   2007  C   VAL A 202      52.790  35.360  49.910  1.00  0.00           C
ATOM   2008  O   VAL A 202      52.430  34.640  50.880  1.00  0.00           O
ATOM   2009  N   ASN A 203      51.960  36.010  49.100  1.00  0.00           N
ATOM   2010  H   ASN A 203      52.200  36.270  48.160  1.00  0.00           H
ATOM   2011  CA  ASN A 203      50.540  36.190  49.390  1.00  0.00           C
ATOM   2012  CB  ASN A 203      49.950  37.280  48.540  1.00  0.00           C
ATOM   2013  CG  ASN A 203      50.480  38.680  48.750  1.00  0.00           C
ATOM   2014  OD1 ASN A 203      51.430  38.940  49.500  1.00  0.00           O
ATOM   2015  ND2 ASN A 203      50.360  39.500  47.700  1.00  0.00           N
ATOM   2016 1HD2 ASN A 203      49.880  39.320  46.840  1.00  0.00           H
ATOM   2017 2HD2 ASN A 203      50.900  40.330  47.820  1.00  0.00           H
ATOM   2018  C   ASN A 203      49.630  34.900  49.280  1.00  0.00           C
ATOM   2019  O   ASN A 203      49.050  34.530  50.310  1.00  0.00           O
ATOM   2020  N   VAL A 204      49.760  34.120  48.210  1.00  0.00           N
ATOM   2021  H   VAL A 204      50.470  34.250  47.520  1.00  0.00           H
ATOM   2022  CA  VAL A 204      49.040  32.860  47.990  1.00  0.00           C
ATOM   2023  CB  VAL A 204      49.100  32.270  46.570  1.00  0.00           C
ATOM   2024  CG1 VAL A 204      47.680  31.780  46.260  1.00  0.00           C
ATOM   2025  CG2 VAL A 204      49.440  33.250  45.420  1.00  0.00           C
ATOM   2026  C   VAL A 204      49.380  31.620  48.900  1.00  0.00           C
ATOM   2027  O   VAL A 204      48.520  30.950  49.430  1.00  0.00           O
ATOM   2028  N   LEU A 205      50.670  31.590  49.300  1.00  0.00           N
ATOM   2029  H   LEU A 205      51.400  32.090  48.840  1.00  0.00           H
ATOM   2030  CA  LEU A 205      51.020  30.580  50.330  1.00  0.00           C
ATOM   2031  CB  LEU A 205      52.490  30.470  50.400  1.00  0.00           C
ATOM   2032  CG  LEU A 205      53.230  29.790  49.210  1.00  0.00           C
ATOM   2033  CD1 LEU A 205      54.730  30.190  49.210  1.00  0.00           C
ATOM   2034  CD2 LEU A 205      53.170  28.260  49.280  1.00  0.00           C
ATOM   2035  C   LEU A 205      50.440  30.990  51.660  1.00  0.00           C
ATOM   2036  O   LEU A 205      50.090  30.080  52.390  1.00  0.00           O
ATOM   2037  N   ALA A 206      50.460  32.250  51.970  1.00  0.00           N
ATOM   2038  H   ALA A 206      50.850  32.940  51.350  1.00  0.00           H
ATOM   2039  CA  ALA A 206      49.590  32.740  53.090  1.00  0.00           C
ATOM   2040  CB  ALA A 206      49.840  34.200  53.310  1.00  0.00           C
ATOM   2041  C   ALA A 206      48.100  32.530  53.050  1.00  0.00           C
ATOM   2042  O   ALA A 206      47.500  32.000  53.920  1.00  0.00           O
ATOM   2043  N   TRP A 207      47.670  32.600  51.840  1.00  0.00           N
ATOM   2044  H   TRP A 207      48.150  33.190  51.190  1.00  0.00           H
ATOM   2045  CA  TRP A 207      46.250  32.240  51.520  1.00  0.00           C
ATOM   2046  CB  TRP A 207      45.860  32.780  50.150  1.00  0.00           C
ATOM   2047  CG  TRP A 207      44.350  32.530  50.030  1.00  0.00           C
ATOM   2048  CD1 TRP A 207      43.390  33.230  50.640  1.00  0.00           C
ATOM   2049  HD1 TRP A 207      43.560  33.720  51.600  1.00  0.00           H
ATOM   2050  CD2 TRP A 207      43.760  31.790  49.060  1.00  0.00           C
ATOM   2051  NE1 TRP A 207      42.240  33.090  50.030  1.00  0.00           N
ATOM   2052  HE1 TRP A 207      41.440  33.690  50.070  1.00  0.00           H
ATOM   2053  CE2 TRP A 207      42.440  32.200  49.020  1.00  0.00           C
ATOM   2054  CE3 TRP A 207      44.340  30.750  48.320  1.00  0.00           C
ATOM   2055  HE3 TRP A 207      45.390  30.510  48.470  1.00  0.00           H
ATOM   2056  CZ2 TRP A 207      41.640  31.380  48.230  1.00  0.00           C
ATOM   2057  HZ2 TRP A 207      40.640  31.790  48.090  1.00  0.00           H
ATOM   2058  CZ3 TRP A 207      43.420  30.010  47.560  1.00  0.00           C
ATOM   2059  HZ3 TRP A 207      43.770  29.100  47.090  1.00  0.00           H
ATOM   2060  CH2 TRP A 207      42.070  30.320  47.520  1.00  0.00           C
ATOM   2061  HH2 TRP A 207      41.390  29.780  46.850  1.00  0.00           H
ATOM   2062  C   TRP A 207      46.010  30.760  51.840  1.00  0.00           C
ATOM   2063  O   TRP A 207      45.070  30.350  52.510  1.00  0.00           O
ATOM   2064  N   LEU A 208      46.960  29.890  51.480  1.00  0.00           N
ATOM   2065  H   LEU A 208      47.610  30.150  50.760  1.00  0.00           H
ATOM   2066  CA  LEU A 208      46.830  28.460  51.810  1.00  0.00           C
ATOM   2067  CB  LEU A 208      47.920  27.620  51.050  1.00  0.00           C
ATOM   2068  CG  LEU A 208      47.780  27.660  49.550  1.00  0.00           C
ATOM   2069  CD1 LEU A 208      48.920  26.910  48.850  1.00  0.00           C
ATOM   2070  CD2 LEU A 208      46.450  27.170  48.890  1.00  0.00           C
ATOM   2071  C   LEU A 208      46.880  28.170  53.260  1.00  0.00           C
ATOM   2072  O   LEU A 208      46.110  27.280  53.670  1.00  0.00           O
ATOM   2073  N   TYR A 209      47.800  28.800  53.990  1.00  0.00           N
ATOM   2074  H   TYR A 209      48.600  29.250  53.590  1.00  0.00           H
ATOM   2075  CA  TYR A 209      47.850  28.760  55.500  1.00  0.00           C
ATOM   2076  CB  TYR A 209      49.140  29.510  55.900  1.00  0.00           C
ATOM   2077  CG  TYR A 209      50.340  28.630  55.810  1.00  0.00           C
ATOM   2078  CD1 TYR A 209      50.460  27.560  56.680  1.00  0.00           C
ATOM   2079  HD1 TYR A 209      49.670  27.190  57.340  1.00  0.00           H
ATOM   2080  CD2 TYR A 209      51.410  28.970  54.990  1.00  0.00           C
ATOM   2081  HD2 TYR A 209      51.330  29.930  54.480  1.00  0.00           H
ATOM   2082  CE1 TYR A 209      51.640  26.750  56.770  1.00  0.00           C
ATOM   2083  HE1 TYR A 209      51.650  25.930  57.500  1.00  0.00           H
ATOM   2084  CE2 TYR A 209      52.590  28.270  55.050  1.00  0.00           C
ATOM   2085  HE2 TYR A 209      53.390  28.510  54.350  1.00  0.00           H
ATOM   2086  CZ  TYR A 209      52.700  27.160  55.940  1.00  0.00           C
ATOM   2087  OH  TYR A 209      53.870  26.550  56.110  1.00  0.00           O
ATOM   2088  HH  TYR A 209      53.810  25.770  56.740  1.00  0.00           H
ATOM   2089  C   TYR A 209      46.620  29.280  56.270  1.00  0.00           C
ATOM   2090  O   TYR A 209      46.260  28.820  57.350  1.00  0.00           O
ATOM   2091  N   ALA A 210      45.860  30.200  55.620  1.00  0.00           N
ATOM   2092  H   ALA A 210      46.150  30.720  54.810  1.00  0.00           H
ATOM   2093  CA  ALA A 210      44.510  30.500  56.110  1.00  0.00           C
ATOM   2094  CB  ALA A 210      43.980  31.820  55.660  1.00  0.00           C
ATOM   2095  C   ALA A 210      43.510  29.370  55.790  1.00  0.00           C
ATOM   2096  O   ALA A 210      42.660  28.970  56.640  1.00  0.00           O
ATOM   2097  N   ALA A 211      43.530  28.770  54.570  1.00  0.00           N
ATOM   2098  H   ALA A 211      43.840  29.280  53.780  1.00  0.00           H
ATOM   2099  CA  ALA A 211      42.660  27.540  54.290  1.00  0.00           C
ATOM   2100  CB  ALA A 211      42.980  27.080  52.850  1.00  0.00           C
ATOM   2101  C   ALA A 211      42.860  26.460  55.380  1.00  0.00           C
ATOM   2102  O   ALA A 211      41.910  26.020  56.000  1.00  0.00           O
ATOM   2103  N   VAL A 212      44.120  26.060  55.660  1.00  0.00           N
ATOM   2104  H   VAL A 212      44.920  26.390  55.170  1.00  0.00           H
ATOM   2105  CA  VAL A 212      44.460  25.150  56.840  1.00  0.00           C
ATOM   2106  CB  VAL A 212      45.970  25.200  57.180  1.00  0.00           C
ATOM   2107  CG1 VAL A 212      46.280  24.040  58.150  1.00  0.00           C
ATOM   2108  CG2 VAL A 212      46.850  24.920  56.030  1.00  0.00           C
ATOM   2109  C   VAL A 212      43.660  25.530  58.130  1.00  0.00           C
ATOM   2110  O   VAL A 212      42.760  24.770  58.490  1.00  0.00           O
ATOM   2111  N   ILE A 213      44.060  26.610  58.790  1.00  0.00           N
ATOM   2112  H   ILE A 213      44.910  27.130  58.670  1.00  0.00           H
ATOM   2113  CA  ILE A 213      43.290  27.140  59.970  1.00  0.00           C
ATOM   2114  CB  ILE A 213      43.870  28.530  60.290  1.00  0.00           C
ATOM   2115  CG1 ILE A 213      45.270  28.400  60.800  1.00  0.00           C
ATOM   2116  CG2 ILE A 213      43.080  29.340  61.330  1.00  0.00           C
ATOM   2117  CD  ILE A 213      45.930  29.770  60.760  1.00  0.00           C
ATOM   2118  C   ILE A 213      41.800  27.100  59.890  1.00  0.00           C
ATOM   2119  O   ILE A 213      41.190  27.050  60.950  1.00  0.00           O
ATOM   2120  N   ASN A 214      41.300  27.480  58.720  1.00  0.00           N
ATOM   2121  H   ASN A 214      41.850  27.850  57.970  1.00  0.00           H
ATOM   2122  CA  ASN A 214      39.880  27.480  58.310  1.00  0.00           C
ATOM   2123  CB  ASN A 214      39.550  28.630  57.320  1.00  0.00           C
ATOM   2124  CG  ASN A 214      39.520  30.010  57.950  1.00  0.00           C
ATOM   2125  OD1 ASN A 214      38.520  30.570  58.320  1.00  0.00           O
ATOM   2126  ND2 ASN A 214      40.640  30.630  58.120  1.00  0.00           N
ATOM   2127 1HD2 ASN A 214      41.420  30.100  57.800  1.00  0.00           H
ATOM   2128 2HD2 ASN A 214      40.760  31.600  58.370  1.00  0.00           H
ATOM   2129  C   ASN A 214      39.300  26.170  57.790  1.00  0.00           C
ATOM   2130  O   ASN A 214      38.180  26.090  57.210  1.00  0.00           O
ATOM   2131  N   GLY A 215      39.970  25.080  58.200  1.00  0.00           N
ATOM   2132  H   GLY A 215      40.910  25.230  58.500  1.00  0.00           H
ATOM   2133  CA  GLY A 215      39.660  23.750  57.910  1.00  0.00           C
ATOM   2134  C   GLY A 215      39.710  23.180  56.490  1.00  0.00           C
ATOM   2135  O   GLY A 215      40.010  22.020  56.340  1.00  0.00           O
ATOM   2136  N   ASP A 216      39.710  24.040  55.470  1.00  0.00           N
ATOM   2137  H   ASP A 216      39.330  24.950  55.630  1.00  0.00           H
ATOM   2138  CA  ASP A 216      39.840  23.700  54.010  1.00  0.00           C
ATOM   2139  CB  ASP A 216      39.530  24.960  53.200  1.00  0.00           C
ATOM   2140  CG  ASP A 216      38.090  25.240  52.870  1.00  0.00           C
ATOM   2141  OD1 ASP A 216      37.300  24.640  53.570  1.00  0.00           O
ATOM   2142  OD2 ASP A 216      37.730  25.900  51.820  1.00  0.00           O
ATOM   2143  C   ASP A 216      41.220  23.070  53.690  1.00  0.00           C
ATOM   2144  O   ASP A 216      41.730  23.230  52.620  1.00  0.00           O
ATOM   2145  N   ARG A 217      41.690  22.030  54.390  1.00  0.00           N
ATOM   2146  H   ARG A 217      41.140  21.580  55.100  1.00  0.00           H
ATOM   2147  CA  ARG A 217      43.090  21.390  54.290  1.00  0.00           C
ATOM   2148  CB  ARG A 217      43.580  21.280  55.730  1.00  0.00           C
ATOM   2149  CG  ARG A 217      42.740  20.220  56.500  1.00  0.00           C
ATOM   2150  CD  ARG A 217      42.920  20.430  58.020  1.00  0.00           C
ATOM   2151  NE  ARG A 217      44.300  20.120  58.380  1.00  0.00           N
ATOM   2152  HE  ARG A 217      44.540  19.160  58.220  1.00  0.00           H
ATOM   2153  CZ  ARG A 217      45.070  20.850  59.170  1.00  0.00           C
ATOM   2154  NH1 ARG A 217      44.640  21.800  59.980  1.00  0.00           N
ATOM   2155 1HH1 ARG A 217      43.660  21.950  60.100  1.00  0.00           H
ATOM   2156 2HH1 ARG A 217      45.270  22.370  60.490  1.00  0.00           H
ATOM   2157  NH2 ARG A 217      46.380  20.590  59.180  1.00  0.00           N
ATOM   2158 1HH2 ARG A 217      46.840  19.850  58.700  1.00  0.00           H
ATOM   2159 2HH2 ARG A 217      46.980  21.040  59.840  1.00  0.00           H
ATOM   2160  C   ARG A 217      43.190  20.110  53.370  1.00  0.00           C
ATOM   2161  O   ARG A 217      44.120  19.350  53.470  1.00  0.00           O
ATOM   2162  N   TRP A 218      42.300  20.030  52.350  1.00  0.00           N
ATOM   2163  H   TRP A 218      41.400  20.460  52.400  1.00  0.00           H
ATOM   2164  CA  TRP A 218      42.230  18.960  51.330  1.00  0.00           C
ATOM   2165  CB  TRP A 218      40.840  18.880  50.620  1.00  0.00           C
ATOM   2166  CG  TRP A 218      40.610  20.110  49.680  1.00  0.00           C
ATOM   2167  CD1 TRP A 218      39.970  21.270  50.020  1.00  0.00           C
ATOM   2168  HD1 TRP A 218      39.900  21.600  51.060  1.00  0.00           H
ATOM   2169  CD2 TRP A 218      41.000  20.350  48.420  1.00  0.00           C
ATOM   2170  NE1 TRP A 218      39.960  22.200  49.080  1.00  0.00           N
ATOM   2171  HE1 TRP A 218      39.520  23.100  49.080  1.00  0.00           H
ATOM   2172  CE2 TRP A 218      40.600  21.660  48.070  1.00  0.00           C
ATOM   2173  CE3 TRP A 218      41.750  19.580  47.500  1.00  0.00           C
ATOM   2174  HE3 TRP A 218      41.950  18.530  47.680  1.00  0.00           H
ATOM   2175  CZ2 TRP A 218      41.090  22.270  46.920  1.00  0.00           C
ATOM   2176  HZ2 TRP A 218      40.630  23.230  46.680  1.00  0.00           H
ATOM   2177  CZ3 TRP A 218      42.230  20.240  46.400  1.00  0.00           C
ATOM   2178  HZ3 TRP A 218      42.970  19.740  45.770  1.00  0.00           H
ATOM   2179  CH2 TRP A 218      41.930  21.560  46.120  1.00  0.00           C
ATOM   2180  HH2 TRP A 218      42.290  22.030  45.210  1.00  0.00           H
ATOM   2181  C   TRP A 218      43.440  18.750  50.390  1.00  0.00           C
ATOM   2182  O   TRP A 218      43.710  17.590  50.070  1.00  0.00           O
ATOM   2183  N   PHE A 219      44.050  19.840  50.170  1.00  0.00           N
ATOM   2184  H   PHE A 219      43.690  20.710  50.510  1.00  0.00           H
ATOM   2185  CA  PHE A 219      45.220  19.920  49.320  1.00  0.00           C
ATOM   2186  CB  PHE A 219      45.260  21.200  48.500  1.00  0.00           C
ATOM   2187  CG  PHE A 219      45.120  22.460  49.400  1.00  0.00           C
ATOM   2188  CD1 PHE A 219      46.370  23.040  49.730  1.00  0.00           C
ATOM   2189  HD1 PHE A 219      47.350  22.580  49.620  1.00  0.00           H
ATOM   2190  CD2 PHE A 219      43.860  23.010  49.740  1.00  0.00           C
ATOM   2191  HD2 PHE A 219      42.940  22.580  49.350  1.00  0.00           H
ATOM   2192  CE1 PHE A 219      46.270  24.230  50.470  1.00  0.00           C
ATOM   2193  HE1 PHE A 219      47.180  24.680  50.870  1.00  0.00           H
ATOM   2194  CE2 PHE A 219      43.860  24.230  50.430  1.00  0.00           C
ATOM   2195  HE2 PHE A 219      42.930  24.790  50.500  1.00  0.00           H
ATOM   2196  CZ  PHE A 219      45.050  24.790  50.790  1.00  0.00           C
ATOM   2197  HZ  PHE A 219      45.020  25.840  51.070  1.00  0.00           H
ATOM   2198  C   PHE A 219      46.600  19.610  49.920  1.00  0.00           C
ATOM   2199  O   PHE A 219      47.560  19.330  49.200  1.00  0.00           O
ATOM   2200  N   LEU A 220      46.650  19.490  51.230  1.00  0.00           N
ATOM   2201  H   LEU A 220      45.830  19.420  51.800  1.00  0.00           H
ATOM   2202  CA  LEU A 220      47.870  19.020  52.030  1.00  0.00           C
ATOM   2203  CB  LEU A 220      47.600  19.050  53.530  1.00  0.00           C
ATOM   2204  CG  LEU A 220      47.460  20.440  54.180  1.00  0.00           C
ATOM   2205  CD1 LEU A 220      47.480  20.270  55.690  1.00  0.00           C
ATOM   2206  CD2 LEU A 220      48.510  21.460  53.630  1.00  0.00           C
ATOM   2207  C   LEU A 220      48.540  17.720  51.540  1.00  0.00           C
ATOM   2208  O   LEU A 220      48.050  16.600  51.750  1.00  0.00           O
ATOM   2209  N   ASN A 221      49.470  17.900  50.620  1.00  0.00           N
ATOM   2210  H   ASN A 221      49.560  18.820  50.230  1.00  0.00           H
ATOM   2211  CA  ASN A 221      50.150  16.780  49.930  1.00  0.00           C
ATOM   2212  CB  ASN A 221      50.880  17.360  48.690  1.00  0.00           C
ATOM   2213  CG  ASN A 221      52.440  17.560  48.930  1.00  0.00           C
ATOM   2214  OD1 ASN A 221      53.310  16.860  48.380  1.00  0.00           O
ATOM   2215  ND2 ASN A 221      52.840  18.540  49.710  1.00  0.00           N
ATOM   2216 1HD2 ASN A 221      52.310  19.300  50.080  1.00  0.00           H
ATOM   2217 2HD2 ASN A 221      53.830  18.560  49.880  1.00  0.00           H
ATOM   2218  C   ASN A 221      50.990  15.870  50.860  1.00  0.00           C
ATOM   2219  O   ASN A 221      51.160  16.250  52.000  1.00  0.00           O
ATOM   2220  N   ARG A 222      51.450  14.700  50.370  1.00  0.00           N
ATOM   2221  H   ARG A 222      51.210  14.340  49.470  1.00  0.00           H
ATOM   2222  CA  ARG A 222      52.430  13.840  51.080  1.00  0.00           C
ATOM   2223  CB  ARG A 222      52.230  12.460  50.370  1.00  0.00           C
ATOM   2224  CG  ARG A 222      53.260  11.340  50.580  1.00  0.00           C
ATOM   2225  CD  ARG A 222      53.350  10.990  52.090  1.00  0.00           C
ATOM   2226  NE  ARG A 222      54.540  10.160  52.390  1.00  0.00           N
ATOM   2227  HE  ARG A 222      54.390   9.210  52.100  1.00  0.00           H
ATOM   2228  CZ  ARG A 222      55.610  10.590  53.050  1.00  0.00           C
ATOM   2229  NH1 ARG A 222      55.970  11.870  53.100  1.00  0.00           N
ATOM   2230 1HH1 ARG A 222      55.390  12.580  52.710  1.00  0.00           H
ATOM   2231 2HH1 ARG A 222      56.770  12.140  53.640  1.00  0.00           H
ATOM   2232  NH2 ARG A 222      56.170   9.700  53.830  1.00  0.00           N
ATOM   2233 1HH2 ARG A 222      55.860   8.750  53.710  1.00  0.00           H
ATOM   2234 2HH2 ARG A 222      56.720   9.890  54.640  1.00  0.00           H
ATOM   2235  C   ARG A 222      53.890  14.310  51.240  1.00  0.00           C
ATOM   2236  O   ARG A 222      54.430  14.090  52.330  1.00  0.00           O
ATOM   2237  N   PHE A 223      54.410  15.050  50.250  1.00  0.00           N
ATOM   2238  H   PHE A 223      53.780  15.510  49.630  1.00  0.00           H
ATOM   2239  CA  PHE A 223      55.820  15.400  49.870  1.00  0.00           C
ATOM   2240  CB  PHE A 223      55.980  15.140  48.380  1.00  0.00           C
ATOM   2241  CG  PHE A 223      55.630  13.710  48.050  1.00  0.00           C
ATOM   2242  CD1 PHE A 223      54.410  13.390  47.480  1.00  0.00           C
ATOM   2243  HD1 PHE A 223      53.660  14.150  47.260  1.00  0.00           H
ATOM   2244  CD2 PHE A 223      56.560  12.710  48.350  1.00  0.00           C
ATOM   2245  HD2 PHE A 223      57.380  12.940  49.030  1.00  0.00           H
ATOM   2246  CE1 PHE A 223      54.120  12.040  47.210  1.00  0.00           C
ATOM   2247  HE1 PHE A 223      53.260  11.800  46.590  1.00  0.00           H
ATOM   2248  CE2 PHE A 223      56.190  11.380  48.180  1.00  0.00           C
ATOM   2249  HE2 PHE A 223      56.990  10.660  48.400  1.00  0.00           H
ATOM   2250  CZ  PHE A 223      54.990  11.030  47.630  1.00  0.00           C
ATOM   2251  HZ  PHE A 223      54.790   9.990  47.400  1.00  0.00           H
ATOM   2252  C   PHE A 223      56.310  16.820  50.200  1.00  0.00           C
ATOM   2253  O   PHE A 223      55.490  17.750  50.410  1.00  0.00           O
ATOM   2254  N   THR A 224      57.610  16.970  50.100  1.00  0.00           N
ATOM   2255  H   THR A 224      58.160  16.220  49.740  1.00  0.00           H
ATOM   2256  CA  THR A 224      58.230  18.350  50.190  1.00  0.00           C
ATOM   2257  CB  THR A 224      58.820  18.490  51.650  1.00  0.00           C
ATOM   2258  OG1 THR A 224      59.490  19.740  51.780  1.00  0.00           O
ATOM   2259  HG1 THR A 224      59.700  19.950  52.730  1.00  0.00           H
ATOM   2260  CG2 THR A 224      59.740  17.330  52.100  1.00  0.00           C
ATOM   2261  C   THR A 224      59.240  18.670  49.050  1.00  0.00           C
ATOM   2262  O   THR A 224      59.940  17.730  48.700  1.00  0.00           O
ATOM   2263  N   THR A 225      59.580  19.940  48.740  1.00  0.00           N
ATOM   2264  H   THR A 225      59.290  20.730  49.280  1.00  0.00           H
ATOM   2265  CA  THR A 225      60.410  20.270  47.580  1.00  0.00           C
ATOM   2266  CB  THR A 225      59.470  20.600  46.400  1.00  0.00           C
ATOM   2267  OG1 THR A 225      60.240  20.900  45.160  1.00  0.00           O
ATOM   2268  HG1 THR A 225      60.650  20.030  44.910  1.00  0.00           H
ATOM   2269  CG2 THR A 225      58.500  21.730  46.770  1.00  0.00           C
ATOM   2270  C   THR A 225      61.370  21.440  48.020  1.00  0.00           C
ATOM   2271  O   THR A 225      60.920  22.250  48.850  1.00  0.00           O
ATOM   2272  N   THR A 226      62.520  21.530  47.380  1.00  0.00           N
ATOM   2273  H   THR A 226      62.750  21.020  46.550  1.00  0.00           H
ATOM   2274  CA  THR A 226      63.410  22.640  47.720  1.00  0.00           C
ATOM   2275  CB  THR A 226      64.850  22.620  47.300  1.00  0.00           C
ATOM   2276  OG1 THR A 226      64.980  22.780  45.880  1.00  0.00           O
ATOM   2277  HG1 THR A 226      64.580  21.970  45.450  1.00  0.00           H
ATOM   2278  CG2 THR A 226      65.490  21.350  47.810  1.00  0.00           C
ATOM   2279  C   THR A 226      62.790  23.980  47.210  1.00  0.00           C
ATOM   2280  O   THR A 226      62.080  23.990  46.170  1.00  0.00           O
ATOM   2281  N   LEU A 227      63.370  25.080  47.630  1.00  0.00           N
ATOM   2282  H   LEU A 227      64.050  25.050  48.360  1.00  0.00           H
ATOM   2283  CA  LEU A 227      62.980  26.430  47.090  1.00  0.00           C
ATOM   2284  CB  LEU A 227      63.740  27.520  47.850  1.00  0.00           C
ATOM   2285  CG  LEU A 227      63.310  28.970  47.440  1.00  0.00           C
ATOM   2286  CD1 LEU A 227      61.810  29.190  47.380  1.00  0.00           C
ATOM   2287  CD2 LEU A 227      63.980  29.940  48.460  1.00  0.00           C
ATOM   2288  C   LEU A 227      63.360  26.600  45.580  1.00  0.00           C
ATOM   2289  O   LEU A 227      62.570  26.850  44.680  1.00  0.00           O
ATOM   2290  N   ASN A 228      64.470  26.000  45.190  1.00  0.00           N
ATOM   2291  H   ASN A 228      65.090  25.620  45.870  1.00  0.00           H
ATOM   2292  CA  ASN A 228      64.930  26.110  43.830  1.00  0.00           C
ATOM   2293  CB  ASN A 228      66.330  25.550  43.720  1.00  0.00           C
ATOM   2294  CG  ASN A 228      67.280  26.330  44.730  1.00  0.00           C
ATOM   2295  OD1 ASN A 228      67.380  26.120  45.890  1.00  0.00           O
ATOM   2296  ND2 ASN A 228      68.030  27.240  44.070  1.00  0.00           N
ATOM   2297 1HD2 ASN A 228      67.870  27.420  43.100  1.00  0.00           H
ATOM   2298 2HD2 ASN A 228      68.270  27.920  44.750  1.00  0.00           H
ATOM   2299  C   ASN A 228      64.100  25.210  42.860  1.00  0.00           C
ATOM   2300  O   ASN A 228      63.800  25.700  41.770  1.00  0.00           O
ATOM   2301  N   ASP A 229      63.660  24.050  43.330  1.00  0.00           N
ATOM   2302  H   ASP A 229      63.950  23.690  44.220  1.00  0.00           H
ATOM   2303  CA  ASP A 229      62.810  23.090  42.590  1.00  0.00           C
ATOM   2304  CB  ASP A 229      62.490  21.790  43.290  1.00  0.00           C
ATOM   2305  CG  ASP A 229      63.720  21.030  43.670  1.00  0.00           C
ATOM   2306  OD1 ASP A 229      64.670  20.860  42.920  1.00  0.00           O
ATOM   2307  OD2 ASP A 229      63.740  20.650  44.830  1.00  0.00           O
ATOM   2308  C   ASP A 229      61.400  23.630  42.340  1.00  0.00           C
ATOM   2309  O   ASP A 229      61.030  23.810  41.220  1.00  0.00           O
ATOM   2310  N   PHE A 230      61.000  24.280  43.430  1.00  0.00           N
ATOM   2311  H   PHE A 230      61.460  24.040  44.280  1.00  0.00           H
ATOM   2312  CA  PHE A 230      59.680  24.970  43.530  1.00  0.00           C
ATOM   2313  CB  PHE A 230      59.510  25.310  45.050  1.00  0.00           C
ATOM   2314  CG  PHE A 230      58.300  26.210  45.360  1.00  0.00           C
ATOM   2315  CD1 PHE A 230      56.990  25.800  45.270  1.00  0.00           C
ATOM   2316  HD1 PHE A 230      56.590  24.820  45.520  1.00  0.00           H
ATOM   2317  CD2 PHE A 230      58.540  27.550  45.750  1.00  0.00           C
ATOM   2318  HD2 PHE A 230      59.530  27.970  45.590  1.00  0.00           H
ATOM   2319  CE1 PHE A 230      55.920  26.660  45.500  1.00  0.00           C
ATOM   2320  HE1 PHE A 230      54.910  26.390  45.200  1.00  0.00           H
ATOM   2321  CE2 PHE A 230      57.520  28.430  46.090  1.00  0.00           C
ATOM   2322  HE2 PHE A 230      57.670  29.510  46.030  1.00  0.00           H
ATOM   2323  CZ  PHE A 230      56.190  27.980  45.950  1.00  0.00           C
ATOM   2324  HZ  PHE A 230      55.410  28.740  45.940  1.00  0.00           H
ATOM   2325  C   PHE A 230      59.560  26.140  42.580  1.00  0.00           C
ATOM   2326  O   PHE A 230      58.620  26.260  41.860  1.00  0.00           O
ATOM   2327  N   ASN A 231      60.620  26.940  42.560  1.00  0.00           N
ATOM   2328  H   ASN A 231      61.460  26.690  43.040  1.00  0.00           H
ATOM   2329  CA  ASN A 231      60.730  28.180  41.790  1.00  0.00           C
ATOM   2330  CB  ASN A 231      61.920  29.050  42.070  1.00  0.00           C
ATOM   2331  CG  ASN A 231      61.850  29.820  43.380  1.00  0.00           C
ATOM   2332  OD1 ASN A 231      60.800  30.250  43.810  1.00  0.00           O
ATOM   2333  ND2 ASN A 231      62.990  30.200  43.930  1.00  0.00           N
ATOM   2334 1HD2 ASN A 231      63.880  30.020  43.510  1.00  0.00           H
ATOM   2335 2HD2 ASN A 231      63.000  30.640  44.830  1.00  0.00           H
ATOM   2336  C   ASN A 231      60.640  27.830  40.240  1.00  0.00           C
ATOM   2337  O   ASN A 231      59.760  28.410  39.550  1.00  0.00           O
ATOM   2338  N   LEU A 232      61.350  26.790  39.820  1.00  0.00           N
ATOM   2339  H   LEU A 232      61.950  26.310  40.460  1.00  0.00           H
ATOM   2340  CA  LEU A 232      61.420  26.350  38.410  1.00  0.00           C
ATOM   2341  CB  LEU A 232      62.400  25.250  38.020  1.00  0.00           C
ATOM   2342  CG  LEU A 232      63.860  25.730  38.270  1.00  0.00           C
ATOM   2343  CD1 LEU A 232      64.880  24.640  37.990  1.00  0.00           C
ATOM   2344  CD2 LEU A 232      64.150  26.910  37.370  1.00  0.00           C
ATOM   2345  C   LEU A 232      60.030  26.010  37.860  1.00  0.00           C
ATOM   2346  O   LEU A 232      59.630  26.350  36.770  1.00  0.00           O
ATOM   2347  N   VAL A 233      59.260  25.180  38.610  1.00  0.00           N
ATOM   2348  H   VAL A 233      59.700  24.710  39.370  1.00  0.00           H
ATOM   2349  CA  VAL A 233      57.860  24.870  38.310  1.00  0.00           C
ATOM   2350  CB  VAL A 233      57.310  23.900  39.280  1.00  0.00           C
ATOM   2351  CG1 VAL A 233      55.760  23.600  39.120  1.00  0.00           C
ATOM   2352  CG2 VAL A 233      58.030  22.530  39.320  1.00  0.00           C
ATOM   2353  C   VAL A 233      56.960  26.090  38.150  1.00  0.00           C
ATOM   2354  O   VAL A 233      56.360  26.340  37.130  1.00  0.00           O
ATOM   2355  N   ALA A 234      56.980  26.890  39.240  1.00  0.00           N
ATOM   2356  H   ALA A 234      57.580  26.700  40.010  1.00  0.00           H
ATOM   2357  CA  ALA A 234      56.100  28.120  39.470  1.00  0.00           C
ATOM   2358  CB  ALA A 234      56.280  28.550  40.900  1.00  0.00           C
ATOM   2359  C   ALA A 234      56.300  29.290  38.540  1.00  0.00           C
ATOM   2360  O   ALA A 234      55.360  29.790  37.970  1.00  0.00           O
ATOM   2361  N   MET A 235      57.590  29.400  38.130  1.00  0.00           N
ATOM   2362  H   MET A 235      58.360  28.960  38.590  1.00  0.00           H
ATOM   2363  CA  MET A 235      57.960  30.190  36.880  1.00  0.00           C
ATOM   2364  CB  MET A 235      59.470  30.250  36.700  1.00  0.00           C
ATOM   2365  CG  MET A 235      60.030  31.200  37.720  1.00  0.00           C
ATOM   2366  SD  MET A 235      61.670  31.760  37.210  1.00  0.00           S
ATOM   2367  CE  MET A 235      62.610  30.270  37.220  1.00  0.00           C
ATOM   2368  C   MET A 235      57.190  30.060  35.520  1.00  0.00           C
ATOM   2369  O   MET A 235      56.670  31.110  35.040  1.00  0.00           O
ATOM   2370  N   LYS A 236      56.930  28.820  35.190  1.00  0.00           N
ATOM   2371  H   LYS A 236      57.370  28.060  35.670  1.00  0.00           H
ATOM   2372  CA  LYS A 236      56.150  28.350  34.030  1.00  0.00           C
ATOM   2373  CB  LYS A 236      56.190  26.790  34.020  1.00  0.00           C
ATOM   2374  CG  LYS A 236      57.520  26.270  33.580  1.00  0.00           C
ATOM   2375  CD  LYS A 236      57.400  24.780  33.660  1.00  0.00           C
ATOM   2376  CE  LYS A 236      58.810  24.110  33.860  1.00  0.00           C
ATOM   2377  NZ  LYS A 236      58.690  22.610  33.870  1.00  0.00           N
ATOM   2378  HZ1 LYS A 236      59.390  22.160  34.420  1.00  0.00           H
ATOM   2379  HZ2 LYS A 236      57.800  22.450  34.300  1.00  0.00           H
ATOM   2380  HZ3 LYS A 236      58.700  22.330  32.910  1.00  0.00           H
ATOM   2381  C   LYS A 236      54.680  28.830  34.060  1.00  0.00           C
ATOM   2382  O   LYS A 236      54.200  29.450  33.070  1.00  0.00           O
ATOM   2383  N   TYR A 237      54.110  28.960  35.240  1.00  0.00           N
ATOM   2384  H   TYR A 237      54.610  28.840  36.100  1.00  0.00           H
ATOM   2385  CA  TYR A 237      52.660  29.390  35.440  1.00  0.00           C
ATOM   2386  CB  TYR A 237      51.950  28.490  36.480  1.00  0.00           C
ATOM   2387  CG  TYR A 237      52.030  26.950  36.280  1.00  0.00           C
ATOM   2388  CD1 TYR A 237      53.060  26.290  36.920  1.00  0.00           C
ATOM   2389  HD1 TYR A 237      53.910  26.780  37.410  1.00  0.00           H
ATOM   2390  CD2 TYR A 237      51.150  26.320  35.370  1.00  0.00           C
ATOM   2391  HD2 TYR A 237      50.580  26.790  34.570  1.00  0.00           H
ATOM   2392  CE1 TYR A 237      53.160  24.910  36.730  1.00  0.00           C
ATOM   2393  HE1 TYR A 237      53.990  24.400  37.210  1.00  0.00           H
ATOM   2394  CE2 TYR A 237      51.220  24.940  35.250  1.00  0.00           C
ATOM   2395  HE2 TYR A 237      50.950  24.420  34.340  1.00  0.00           H
ATOM   2396  CZ  TYR A 237      52.150  24.280  36.000  1.00  0.00           C
ATOM   2397  OH  TYR A 237      52.250  22.960  35.850  1.00  0.00           O
ATOM   2398  HH  TYR A 237      51.500  22.680  35.240  1.00  0.00           H
ATOM   2399  C   TYR A 237      52.500  30.900  35.750  1.00  0.00           C
ATOM   2400  O   TYR A 237      51.420  31.300  36.170  1.00  0.00           O
ATOM   2401  N   ASN A 238      53.590  31.640  35.600  1.00  0.00           N
ATOM   2402  H   ASN A 238      54.450  31.250  35.250  1.00  0.00           H
ATOM   2403  CA  ASN A 238      53.620  33.130  35.870  1.00  0.00           C
ATOM   2404  CB  ASN A 238      52.630  33.840  34.910  1.00  0.00           C
ATOM   2405  CG  ASN A 238      52.950  35.360  34.910  1.00  0.00           C
ATOM   2406  OD1 ASN A 238      54.070  35.690  34.570  1.00  0.00           O
ATOM   2407  ND2 ASN A 238      52.000  36.300  34.850  1.00  0.00           N
ATOM   2408 1HD2 ASN A 238      51.020  36.080  34.800  1.00  0.00           H
ATOM   2409 2HD2 ASN A 238      52.270  37.240  35.060  1.00  0.00           H
ATOM   2410  C   ASN A 238      53.520  33.590  37.390  1.00  0.00           C
ATOM   2411  O   ASN A 238      52.510  34.240  37.760  1.00  0.00           O
ATOM   2412  N   TYR A 239      54.320  32.930  38.190  1.00  0.00           N
ATOM   2413  H   TYR A 239      54.820  32.120  37.890  1.00  0.00           H
ATOM   2414  CA  TYR A 239      54.600  33.230  39.650  1.00  0.00           C
ATOM   2415  CB  TYR A 239      54.670  31.980  40.470  1.00  0.00           C
ATOM   2416  CG  TYR A 239      53.230  31.530  40.520  1.00  0.00           C
ATOM   2417  CD1 TYR A 239      52.580  30.660  39.610  1.00  0.00           C
ATOM   2418  HD1 TYR A 239      53.100  30.370  38.690  1.00  0.00           H
ATOM   2419  CD2 TYR A 239      52.530  31.690  41.760  1.00  0.00           C
ATOM   2420  HD2 TYR A 239      52.990  32.280  42.550  1.00  0.00           H
ATOM   2421  CE1 TYR A 239      51.320  30.090  39.770  1.00  0.00           C
ATOM   2422  HE1 TYR A 239      50.880  29.310  39.150  1.00  0.00           H
ATOM   2423  CE2 TYR A 239      51.300  31.110  42.030  1.00  0.00           C
ATOM   2424  HE2 TYR A 239      50.750  31.670  42.790  1.00  0.00           H
ATOM   2425  CZ  TYR A 239      50.740  30.280  41.070  1.00  0.00           C
ATOM   2426  OH  TYR A 239      49.590  29.600  41.250  1.00  0.00           O
ATOM   2427  HH  TYR A 239      49.300  29.670  42.210  1.00  0.00           H
ATOM   2428  C   TYR A 239      55.980  33.930  40.010  1.00  0.00           C
ATOM   2429  O   TYR A 239      56.840  33.950  39.070  1.00  0.00           O
ATOM   2430  N   GLU A 240      56.120  34.510  41.190  1.00  0.00           N
ATOM   2431  H   GLU A 240      55.300  34.720  41.730  1.00  0.00           H
ATOM   2432  CA  GLU A 240      57.320  35.150  41.870  1.00  0.00           C
ATOM   2433  CB  GLU A 240      56.760  35.860  43.090  1.00  0.00           C
ATOM   2434  CG  GLU A 240      57.560  36.800  43.950  1.00  0.00           C
ATOM   2435  CD  GLU A 240      57.100  37.260  45.270  1.00  0.00           C
ATOM   2436  OE1 GLU A 240      56.260  36.540  45.870  1.00  0.00           O
ATOM   2437  OE2 GLU A 240      57.340  38.430  45.710  1.00  0.00           O
ATOM   2438  C   GLU A 240      58.350  34.100  42.270  1.00  0.00           C
ATOM   2439  O   GLU A 240      57.970  32.940  42.610  1.00  0.00           O
ATOM   2440  N   PRO A 241      59.580  34.330  41.900  1.00  0.00           N
ATOM   2441  CA  PRO A 241      60.710  33.520  42.510  1.00  0.00           C
ATOM   2442  CB  PRO A 241      61.920  33.970  41.720  1.00  0.00           C
ATOM   2443  CG  PRO A 241      61.380  34.100  40.290  1.00  0.00           C
ATOM   2444  CD  PRO A 241      60.090  34.880  40.600  1.00  0.00           C
ATOM   2445  C   PRO A 241      60.780  33.920  44.020  1.00  0.00           C
ATOM   2446  O   PRO A 241      61.290  34.980  44.420  1.00  0.00           O
ATOM   2447  N   LEU A 242      60.450  32.950  44.840  1.00  0.00           N
ATOM   2448  H   LEU A 242      60.590  32.010  44.510  1.00  0.00           H
ATOM   2449  CA  LEU A 242      60.310  33.040  46.340  1.00  0.00           C
ATOM   2450  CB  LEU A 242      59.500  31.880  46.870  1.00  0.00           C
ATOM   2451  CG  LEU A 242      58.960  32.000  48.330  1.00  0.00           C
ATOM   2452  CD1 LEU A 242      57.900  33.080  48.310  1.00  0.00           C
ATOM   2453  CD2 LEU A 242      58.470  30.660  48.800  1.00  0.00           C
ATOM   2454  C   LEU A 242      61.720  33.120  46.940  1.00  0.00           C
ATOM   2455  O   LEU A 242      62.620  32.370  46.480  1.00  0.00           O
ATOM   2456  N   THR A 243      61.820  33.870  48.060  1.00  0.00           N
ATOM   2457  H   THR A 243      61.010  34.370  48.370  1.00  0.00           H
ATOM   2458  CA  THR A 243      63.080  34.240  48.740  1.00  0.00           C
ATOM   2459  CB  THR A 243      63.340  35.660  48.940  1.00  0.00           C
ATOM   2460  OG1 THR A 243      62.310  36.290  49.780  1.00  0.00           O
ATOM   2461  HG1 THR A 243      61.420  36.270  49.330  1.00  0.00           H
ATOM   2462  CG2 THR A 243      63.380  36.300  47.540  1.00  0.00           C
ATOM   2463  C   THR A 243      63.160  33.620  50.130  1.00  0.00           C
ATOM   2464  O   THR A 243      62.180  33.420  50.800  1.00  0.00           O
ATOM   2465  N   GLN A 244      64.400  33.370  50.590  1.00  0.00           N
ATOM   2466  H   GLN A 244      65.210  33.540  50.020  1.00  0.00           H
ATOM   2467  CA  GLN A 244      64.540  33.080  52.030  1.00  0.00           C
ATOM   2468  CB  GLN A 244      65.980  32.700  52.400  1.00  0.00           C
ATOM   2469  CG  GLN A 244      66.320  32.190  53.760  1.00  0.00           C
ATOM   2470  CD  GLN A 244      65.500  30.990  54.190  1.00  0.00           C
ATOM   2471  OE1 GLN A 244      65.520  29.930  53.530  1.00  0.00           O
ATOM   2472  NE2 GLN A 244      64.640  31.130  55.150  1.00  0.00           N
ATOM   2473 1HE2 GLN A 244      64.470  31.960  55.680  1.00  0.00           H
ATOM   2474 2HE2 GLN A 244      64.050  30.370  55.440  1.00  0.00           H
ATOM   2475  C   GLN A 244      63.900  34.190  52.850  1.00  0.00           C
ATOM   2476  O   GLN A 244      63.260  33.860  53.840  1.00  0.00           O
ATOM   2477  N   ASP A 245      64.120  35.450  52.570  1.00  0.00           N
ATOM   2478  H   ASP A 245      64.900  35.700  51.990  1.00  0.00           H
ATOM   2479  CA  ASP A 245      63.380  36.600  53.240  1.00  0.00           C
ATOM   2480  CB  ASP A 245      63.680  37.960  52.620  1.00  0.00           C
ATOM   2481  CG  ASP A 245      65.140  38.160  52.210  1.00  0.00           C
ATOM   2482  OD1 ASP A 245      65.950  37.790  53.090  1.00  0.00           O
ATOM   2483  OD2 ASP A 245      65.460  38.270  51.010  1.00  0.00           O
ATOM   2484  C   ASP A 245      61.840  36.490  53.330  1.00  0.00           C
ATOM   2485  O   ASP A 245      61.350  36.890  54.390  1.00  0.00           O
ATOM   2486  N   HIS A 246      61.190  36.010  52.330  1.00  0.00           N
ATOM   2487  H   HIS A 246      61.430  36.250  51.380  1.00  0.00           H
ATOM   2488  CA  HIS A 246      59.750  35.650  52.380  1.00  0.00           C
ATOM   2489  CB  HIS A 246      59.220  35.280  50.940  1.00  0.00           C
ATOM   2490  CG  HIS A 246      59.370  36.320  49.850  1.00  0.00           C
ATOM   2491  ND1 HIS A 246      59.970  36.040  48.700  1.00  0.00           N
ATOM   2492  CD2 HIS A 246      58.630  37.370  49.670  1.00  0.00           C
ATOM   2493  HD2 HIS A 246      58.150  37.890  50.500  1.00  0.00           H
ATOM   2494  CE1 HIS A 246      59.590  37.010  47.820  1.00  0.00           C
ATOM   2495  HE1 HIS A 246      59.710  36.820  46.750  1.00  0.00           H
ATOM   2496  NE2 HIS A 246      58.730  37.840  48.410  1.00  0.00           N
ATOM   2497  HE2 HIS A 246      57.960  38.220  47.900  1.00  0.00           H
ATOM   2498  C   HIS A 246      59.340  34.490  53.270  1.00  0.00           C
ATOM   2499  O   HIS A 246      58.300  34.570  53.910  1.00  0.00           O
ATOM   2500  N   VAL A 247      60.240  33.580  53.290  1.00  0.00           N
ATOM   2501  H   VAL A 247      61.050  33.730  52.720  1.00  0.00           H
ATOM   2502  CA  VAL A 247      60.180  32.310  54.050  1.00  0.00           C
ATOM   2503  CB  VAL A 247      61.200  31.320  53.400  1.00  0.00           C
ATOM   2504  CG1 VAL A 247      61.350  30.000  54.180  1.00  0.00           C
ATOM   2505  CG2 VAL A 247      60.740  30.900  52.010  1.00  0.00           C
ATOM   2506  C   VAL A 247      60.360  32.580  55.540  1.00  0.00           C
ATOM   2507  O   VAL A 247      59.700  31.980  56.370  1.00  0.00           O
ATOM   2508  N   ASP A 248      61.130  33.620  55.920  1.00  0.00           N
ATOM   2509  H   ASP A 248      61.880  33.880  55.310  1.00  0.00           H
ATOM   2510  CA  ASP A 248      61.110  34.320  57.250  1.00  0.00           C
ATOM   2511  CB  ASP A 248      62.380  35.190  57.260  1.00  0.00           C
ATOM   2512  CG  ASP A 248      63.630  34.320  57.540  1.00  0.00           C
ATOM   2513  OD1 ASP A 248      63.980  33.560  56.630  1.00  0.00           O
ATOM   2514  OD2 ASP A 248      64.260  34.510  58.580  1.00  0.00           O
ATOM   2515  C   ASP A 248      59.840  35.060  57.520  1.00  0.00           C
ATOM   2516  O   ASP A 248      59.430  35.000  58.680  1.00  0.00           O
ATOM   2517  N   ILE A 249      59.220  35.730  56.590  1.00  0.00           N
ATOM   2518  H   ILE A 249      59.530  35.860  55.650  1.00  0.00           H
ATOM   2519  CA  ILE A 249      57.930  36.390  56.800  1.00  0.00           C
ATOM   2520  CB  ILE A 249      57.660  37.390  55.670  1.00  0.00           C
ATOM   2521  CG1 ILE A 249      58.780  38.490  55.620  1.00  0.00           C
ATOM   2522  CG2 ILE A 249      56.290  38.120  55.590  1.00  0.00           C
ATOM   2523  CD  ILE A 249      59.230  39.210  56.890  1.00  0.00           C
ATOM   2524  C   ILE A 249      56.740  35.410  57.000  1.00  0.00           C
ATOM   2525  O   ILE A 249      56.020  35.520  57.940  1.00  0.00           O
ATOM   2526  N   LEU A 250      56.880  34.250  56.360  1.00  0.00           N
ATOM   2527  H   LEU A 250      57.610  34.200  55.680  1.00  0.00           H
ATOM   2528  CA  LEU A 250      56.030  33.050  56.660  1.00  0.00           C
ATOM   2529  CB  LEU A 250      56.270  32.100  55.500  1.00  0.00           C
ATOM   2530  CG  LEU A 250      55.930  32.550  54.070  1.00  0.00           C
ATOM   2531  CD1 LEU A 250      56.510  31.560  53.080  1.00  0.00           C
ATOM   2532  CD2 LEU A 250      54.470  32.680  53.870  1.00  0.00           C
ATOM   2533  C   LEU A 250      56.180  32.400  58.050  1.00  0.00           C
ATOM   2534  O   LEU A 250      55.360  31.560  58.430  1.00  0.00           O
ATOM   2535  N   GLY A 251      57.200  32.790  58.820  1.00  0.00           N
ATOM   2536  H   GLY A 251      57.880  33.460  58.520  1.00  0.00           H
ATOM   2537  CA  GLY A 251      57.630  32.100  60.060  1.00  0.00           C
ATOM   2538  C   GLY A 251      56.590  31.870  61.170  1.00  0.00           C
ATOM   2539  O   GLY A 251      56.310  30.710  61.400  1.00  0.00           O
ATOM   2540  N   PRO A 252      55.860  32.920  61.650  1.00  0.00           N
ATOM   2541  CA  PRO A 252      54.730  32.770  62.610  1.00  0.00           C
ATOM   2542  CB  PRO A 252      54.200  34.150  62.670  1.00  0.00           C
ATOM   2543  CG  PRO A 252      55.380  35.060  62.610  1.00  0.00           C
ATOM   2544  CD  PRO A 252      56.270  34.380  61.560  1.00  0.00           C
ATOM   2545  C   PRO A 252      53.550  31.920  62.330  1.00  0.00           C
ATOM   2546  O   PRO A 252      52.990  31.420  63.270  1.00  0.00           O
ATOM   2547  N   LEU A 253      53.400  31.610  61.010  1.00  0.00           N
ATOM   2548  H   LEU A 253      54.050  31.870  60.290  1.00  0.00           H
ATOM   2549  CA  LEU A 253      52.220  30.910  60.470  1.00  0.00           C
ATOM   2550  CB  LEU A 253      51.640  31.800  59.340  1.00  0.00           C
ATOM   2551  CG  LEU A 253      51.400  33.170  59.900  1.00  0.00           C
ATOM   2552  CD1 LEU A 253      50.810  33.990  58.760  1.00  0.00           C
ATOM   2553  CD2 LEU A 253      50.440  33.150  61.080  1.00  0.00           C
ATOM   2554  C   LEU A 253      52.370  29.480  60.000  1.00  0.00           C
ATOM   2555  O   LEU A 253      51.440  28.700  60.060  1.00  0.00           O
ATOM   2556  N   SER A 254      53.520  29.190  59.490  1.00  0.00           N
ATOM   2557  H   SER A 254      53.900  29.770  58.770  1.00  0.00           H
ATOM   2558  CA  SER A 254      54.110  27.880  59.710  1.00  0.00           C
ATOM   2559  CB  SER A 254      55.600  27.980  59.280  1.00  0.00           C
ATOM   2560  OG  SER A 254      56.140  26.630  59.310  1.00  0.00           O
ATOM   2561  HG  SER A 254      55.330  26.100  59.050  1.00  0.00           H
ATOM   2562  C   SER A 254      54.140  27.330  61.110  1.00  0.00           C
ATOM   2563  O   SER A 254      53.410  26.340  61.340  1.00  0.00           O
ATOM   2564  N   ALA A 255      54.640  28.160  62.040  1.00  0.00           N
ATOM   2565  H   ALA A 255      55.090  29.030  61.840  1.00  0.00           H
ATOM   2566  CA  ALA A 255      54.690  27.840  63.450  1.00  0.00           C
ATOM   2567  CB  ALA A 255      55.430  28.920  64.260  1.00  0.00           C
ATOM   2568  C   ALA A 255      53.280  27.680  64.060  1.00  0.00           C
ATOM   2569  O   ALA A 255      52.990  26.740  64.750  1.00  0.00           O
ATOM   2570  N   GLN A 256      52.320  28.590  63.740  1.00  0.00           N
ATOM   2571  H   GLN A 256      52.590  29.480  63.360  1.00  0.00           H
ATOM   2572  CA  GLN A 256      50.930  28.450  64.210  1.00  0.00           C
ATOM   2573  CB  GLN A 256      50.100  29.650  63.710  1.00  0.00           C
ATOM   2574  CG  GLN A 256      48.630  29.690  64.240  1.00  0.00           C
ATOM   2575  CD  GLN A 256      47.850  30.960  63.750  1.00  0.00           C
ATOM   2576  OE1 GLN A 256      48.310  32.000  63.320  1.00  0.00           O
ATOM   2577  NE2 GLN A 256      46.570  30.750  63.710  1.00  0.00           N
ATOM   2578 1HE2 GLN A 256      46.110  29.920  64.000  1.00  0.00           H
ATOM   2579 2HE2 GLN A 256      46.040  31.460  63.250  1.00  0.00           H
ATOM   2580  C   GLN A 256      50.290  27.190  63.660  1.00  0.00           C
ATOM   2581  O   GLN A 256      49.540  26.610  64.410  1.00  0.00           O
ATOM   2582  N   THR A 257      50.650  26.680  62.480  1.00  0.00           N
ATOM   2583  H   THR A 257      51.250  27.230  61.900  1.00  0.00           H
ATOM   2584  CA  THR A 257      49.950  25.490  61.890  1.00  0.00           C
ATOM   2585  CB  THR A 257      49.740  25.690  60.410  1.00  0.00           C
ATOM   2586  OG1 THR A 257      50.980  25.750  59.750  1.00  0.00           O
ATOM   2587  HG1 THR A 257      51.340  26.650  59.970  1.00  0.00           H
ATOM   2588  CG2 THR A 257      48.760  26.830  60.100  1.00  0.00           C
ATOM   2589  C   THR A 257      50.650  24.140  62.120  1.00  0.00           C
ATOM   2590  O   THR A 257      50.030  23.090  62.020  1.00  0.00           O
ATOM   2591  N   GLY A 258      51.990  24.230  62.250  1.00  0.00           N
ATOM   2592  H   GLY A 258      52.420  25.040  61.860  1.00  0.00           H
ATOM   2593  CA  GLY A 258      52.890  23.070  62.440  1.00  0.00           C
ATOM   2594  C   GLY A 258      53.470  22.760  61.060  1.00  0.00           C
ATOM   2595  O   GLY A 258      54.650  22.410  61.010  1.00  0.00           O
ATOM   2596  N   ILE A 259      52.740  23.030  59.920  1.00  0.00           N
ATOM   2597  H   ILE A 259      52.120  23.810  59.850  1.00  0.00           H
ATOM   2598  CA  ILE A 259      53.220  22.700  58.600  1.00  0.00           C
ATOM   2599  CB  ILE A 259      52.120  22.770  57.540  1.00  0.00           C
ATOM   2600  CG1 ILE A 259      50.860  22.130  58.110  1.00  0.00           C
ATOM   2601  CG2 ILE A 259      52.520  22.160  56.140  1.00  0.00           C
ATOM   2602  CD  ILE A 259      49.560  22.640  57.560  1.00  0.00           C
ATOM   2603  C   ILE A 259      54.380  23.630  58.230  1.00  0.00           C
ATOM   2604  O   ILE A 259      54.180  24.840  58.130  1.00  0.00           O
ATOM   2605  N   ALA A 260      55.550  23.090  57.810  1.00  0.00           N
ATOM   2606  H   ALA A 260      55.640  22.100  57.930  1.00  0.00           H
ATOM   2607  CA  ALA A 260      56.710  23.860  57.190  1.00  0.00           C
ATOM   2608  CB  ALA A 260      57.830  22.870  57.120  1.00  0.00           C
ATOM   2609  C   ALA A 260      56.470  24.530  55.830  1.00  0.00           C
ATOM   2610  O   ALA A 260      55.610  24.260  54.990  1.00  0.00           O
ATOM   2611  N   VAL A 261      57.290  25.550  55.610  1.00  0.00           N
ATOM   2612  H   VAL A 261      57.990  25.800  56.280  1.00  0.00           H
ATOM   2613  CA  VAL A 261      57.330  26.290  54.330  1.00  0.00           C
ATOM   2614  CB  VAL A 261      58.420  27.420  54.360  1.00  0.00           C
ATOM   2615  CG1 VAL A 261      58.810  27.880  52.940  1.00  0.00           C
ATOM   2616  CG2 VAL A 261      57.950  28.540  55.230  1.00  0.00           C
ATOM   2617  C   VAL A 261      57.380  25.370  53.100  1.00  0.00           C
ATOM   2618  O   VAL A 261      56.450  25.370  52.250  1.00  0.00           O
ATOM   2619  N   LEU A 262      58.410  24.530  53.200  1.00  0.00           N
ATOM   2620  H   LEU A 262      59.220  24.840  53.700  1.00  0.00           H
ATOM   2621  CA  LEU A 262      58.730  23.520  52.170  1.00  0.00           C
ATOM   2622  CB  LEU A 262      59.970  22.760  52.480  1.00  0.00           C
ATOM   2623  CG  LEU A 262      61.140  23.690  52.630  1.00  0.00           C
ATOM   2624  CD1 LEU A 262      62.390  22.820  53.000  1.00  0.00           C
ATOM   2625  CD2 LEU A 262      61.520  24.510  51.520  1.00  0.00           C
ATOM   2626  C   LEU A 262      57.520  22.600  51.860  1.00  0.00           C
ATOM   2627  O   LEU A 262      57.120  22.440  50.740  1.00  0.00           O
ATOM   2628  N   ASP A 263      56.820  22.230  52.900  1.00  0.00           N
ATOM   2629  H   ASP A 263      57.310  22.120  53.760  1.00  0.00           H
ATOM   2630  CA  ASP A 263      55.630  21.320  52.750  1.00  0.00           C
ATOM   2631  CB  ASP A 263      55.180  20.790  54.120  1.00  0.00           C
ATOM   2632  CG  ASP A 263      56.120  19.890  54.890  1.00  0.00           C
ATOM   2633  OD1 ASP A 263      57.330  20.170  55.000  1.00  0.00           O
ATOM   2634  OD2 ASP A 263      55.550  19.060  55.660  1.00  0.00           O
ATOM   2635  C   ASP A 263      54.440  22.010  52.020  1.00  0.00           C
ATOM   2636  O   ASP A 263      53.970  21.500  50.990  1.00  0.00           O
ATOM   2637  N   MET A 264      54.070  23.260  52.360  1.00  0.00           N
ATOM   2638  H   MET A 264      54.440  23.710  53.170  1.00  0.00           H
ATOM   2639  CA  MET A 264      53.030  24.030  51.740  1.00  0.00           C
ATOM   2640  CB  MET A 264      52.760  25.310  52.640  1.00  0.00           C
ATOM   2641  CG  MET A 264      51.540  26.120  52.250  1.00  0.00           C
ATOM   2642  SD  MET A 264      49.900  25.320  52.600  1.00  0.00           S
ATOM   2643  CE  MET A 264      50.170  24.880  54.330  1.00  0.00           C
ATOM   2644  C   MET A 264      53.330  24.350  50.280  1.00  0.00           C
ATOM   2645  O   MET A 264      52.370  24.370  49.490  1.00  0.00           O
ATOM   2646  N   CYS A 265      54.620  24.740  50.050  1.00  0.00           N
ATOM   2647  H   CYS A 265      55.340  24.830  50.730  1.00  0.00           H
ATOM   2648  CA  CYS A 265      55.110  24.940  48.690  1.00  0.00           C
ATOM   2649  CB  CYS A 265      56.600  25.330  48.610  1.00  0.00           C
ATOM   2650  SG  CYS A 265      56.800  27.010  49.360  1.00  0.00           S
ATOM   2651  HG  CYS A 265      56.730  27.570  48.160  1.00  0.00           H
ATOM   2652  C   CYS A 265      54.820  23.700  47.770  1.00  0.00           C
ATOM   2653  O   CYS A 265      54.360  23.830  46.610  1.00  0.00           O
ATOM   2654  N   ALA A 266      54.980  22.510  48.360  1.00  0.00           N
ATOM   2655  H   ALA A 266      55.080  22.520  49.360  1.00  0.00           H
ATOM   2656  CA  ALA A 266      54.700  21.250  47.660  1.00  0.00           C
ATOM   2657  CB  ALA A 266      55.300  19.970  48.160  1.00  0.00           C
ATOM   2658  C   ALA A 266      53.230  20.970  47.490  1.00  0.00           C
ATOM   2659  O   ALA A 266      52.700  20.390  46.560  1.00  0.00           O
ATOM   2660  N   SER A 267      52.500  21.530  48.450  1.00  0.00           N
ATOM   2661  H   SER A 267      52.850  21.620  49.380  1.00  0.00           H
ATOM   2662  CA  SER A 267      50.990  21.460  48.320  1.00  0.00           C
ATOM   2663  CB  SER A 267      50.360  21.610  49.730  1.00  0.00           C
ATOM   2664  OG  SER A 267      50.920  20.560  50.540  1.00  0.00           O
ATOM   2665  HG  SER A 267      50.860  20.790  51.520  1.00  0.00           H
ATOM   2666  C   SER A 267      50.360  22.340  47.210  1.00  0.00           C
ATOM   2667  O   SER A 267      49.400  21.980  46.540  1.00  0.00           O
ATOM   2668  N   LEU A 268      51.120  23.420  47.020  1.00  0.00           N
ATOM   2669  H   LEU A 268      51.660  23.800  47.770  1.00  0.00           H
ATOM   2670  CA  LEU A 268      50.950  24.340  45.850  1.00  0.00           C
ATOM   2671  CB  LEU A 268      51.720  25.640  46.250  1.00  0.00           C
ATOM   2672  CG  LEU A 268      51.610  26.700  45.090  1.00  0.00           C
ATOM   2673  CD1 LEU A 268      50.210  26.900  44.510  1.00  0.00           C
ATOM   2674  CD2 LEU A 268      52.080  28.030  45.700  1.00  0.00           C
ATOM   2675  C   LEU A 268      51.410  23.770  44.480  1.00  0.00           C
ATOM   2676  O   LEU A 268      50.650  23.810  43.520  1.00  0.00           O
ATOM   2677  N   LYS A 269      52.460  22.970  44.550  1.00  0.00           N
ATOM   2678  H   LYS A 269      53.030  23.020  45.370  1.00  0.00           H
ATOM   2679  CA  LYS A 269      53.010  22.380  43.340  1.00  0.00           C
ATOM   2680  CB  LYS A 269      54.400  21.850  43.740  1.00  0.00           C
ATOM   2681  CG  LYS A 269      55.510  21.510  42.700  1.00  0.00           C
ATOM   2682  CD  LYS A 269      56.700  20.940  43.410  1.00  0.00           C
ATOM   2683  CE  LYS A 269      57.820  20.720  42.450  1.00  0.00           C
ATOM   2684  NZ  LYS A 269      58.660  19.640  42.920  1.00  0.00           N
ATOM   2685  HZ1 LYS A 269      58.790  19.090  42.100  1.00  0.00           H
ATOM   2686  HZ2 LYS A 269      59.550  19.840  43.340  1.00  0.00           H
ATOM   2687  HZ3 LYS A 269      58.150  19.030  43.520  1.00  0.00           H
ATOM   2688  C   LYS A 269      52.000  21.270  42.890  1.00  0.00           C
ATOM   2689  O   LYS A 269      51.740  21.240  41.720  1.00  0.00           O
ATOM   2690  N   GLU A 270      51.250  20.560  43.740  1.00  0.00           N
ATOM   2691  H   GLU A 270      51.570  20.490  44.680  1.00  0.00           H
ATOM   2692  CA  GLU A 270      50.130  19.650  43.430  1.00  0.00           C
ATOM   2693  CB  GLU A 270      49.600  19.340  44.820  1.00  0.00           C
ATOM   2694  CG  GLU A 270      48.280  18.500  44.850  1.00  0.00           C
ATOM   2695  CD  GLU A 270      48.440  16.990  44.770  1.00  0.00           C
ATOM   2696  OE1 GLU A 270      48.660  16.330  45.780  1.00  0.00           O
ATOM   2697  OE2 GLU A 270      48.070  16.560  43.710  1.00  0.00           O
ATOM   2698  C   GLU A 270      49.010  20.480  42.680  1.00  0.00           C
ATOM   2699  O   GLU A 270      49.010  20.280  41.480  1.00  0.00           O
ATOM   2700  N   LEU A 271      48.520  21.550  43.300  1.00  0.00           N
ATOM   2701  H   LEU A 271      48.660  21.810  44.260  1.00  0.00           H
ATOM   2702  CA  LEU A 271      47.640  22.460  42.540  1.00  0.00           C
ATOM   2703  CB  LEU A 271      47.140  23.560  43.480  1.00  0.00           C
ATOM   2704  CG  LEU A 271      46.610  22.960  44.810  1.00  0.00           C
ATOM   2705  CD1 LEU A 271      46.150  24.100  45.770  1.00  0.00           C
ATOM   2706  CD2 LEU A 271      45.560  21.900  44.610  1.00  0.00           C
ATOM   2707  C   LEU A 271      48.070  23.120  41.180  1.00  0.00           C
ATOM   2708  O   LEU A 271      47.220  23.420  40.310  1.00  0.00           O
ATOM   2709  N   LEU A 272      49.330  23.470  41.120  1.00  0.00           N
ATOM   2710  H   LEU A 272      49.950  23.640  41.890  1.00  0.00           H
ATOM   2711  CA  LEU A 272      49.940  23.800  39.810  1.00  0.00           C
ATOM   2712  CB  LEU A 272      51.270  24.570  39.930  1.00  0.00           C
ATOM   2713  CG  LEU A 272      50.920  25.850  40.600  1.00  0.00           C
ATOM   2714  CD1 LEU A 272      52.120  26.780  40.750  1.00  0.00           C
ATOM   2715  CD2 LEU A 272      50.070  26.760  39.700  1.00  0.00           C
ATOM   2716  C   LEU A 272      49.990  22.540  38.910  1.00  0.00           C
ATOM   2717  O   LEU A 272      49.140  22.320  38.030  1.00  0.00           O
ATOM   2718  N   GLN A 273      50.780  21.540  39.270  1.00  0.00           N
ATOM   2719  H   GLN A 273      51.230  21.610  40.160  1.00  0.00           H
ATOM   2720  CA  GLN A 273      51.020  20.380  38.360  1.00  0.00           C
ATOM   2721  CB  GLN A 273      52.280  19.620  38.730  1.00  0.00           C
ATOM   2722  CG  GLN A 273      53.480  20.530  38.600  1.00  0.00           C
ATOM   2723  CD  GLN A 273      54.750  19.690  38.730  1.00  0.00           C
ATOM   2724  OE1 GLN A 273      55.800  19.920  38.100  1.00  0.00           O
ATOM   2725  NE2 GLN A 273      54.760  18.710  39.600  1.00  0.00           N
ATOM   2726 1HE2 GLN A 273      53.960  18.370  40.090  1.00  0.00           H
ATOM   2727 2HE2 GLN A 273      55.620  18.210  39.690  1.00  0.00           H
ATOM   2728  C   GLN A 273      49.820  19.420  38.190  1.00  0.00           C
ATOM   2729  O   GLN A 273      49.520  19.010  37.060  1.00  0.00           O
ATOM   2730  N   ASN A 274      49.340  18.880  39.290  1.00  0.00           N
ATOM   2731  H   ASN A 274      49.710  18.980  40.210  1.00  0.00           H
ATOM   2732  CA  ASN A 274      48.060  18.050  39.190  1.00  0.00           C
ATOM   2733  CB  ASN A 274      48.210  17.100  40.360  1.00  0.00           C
ATOM   2734  CG  ASN A 274      49.360  16.080  40.380  1.00  0.00           C
ATOM   2735  OD1 ASN A 274      50.110  15.790  39.430  1.00  0.00           O
ATOM   2736  ND2 ASN A 274      49.700  15.740  41.600  1.00  0.00           N
ATOM   2737 1HD2 ASN A 274      49.160  16.050  42.380  1.00  0.00           H
ATOM   2738 2HD2 ASN A 274      50.420  15.040  41.680  1.00  0.00           H
ATOM   2739  C   ASN A 274      46.750  18.860  39.220  1.00  0.00           C
ATOM   2740  O   ASN A 274      45.760  18.120  39.030  1.00  0.00           O
ATOM   2741  N   GLY A 275      46.690  20.210  39.350  1.00  0.00           N
ATOM   2742  H   GLY A 275      47.450  20.830  39.540  1.00  0.00           H
ATOM   2743  CA  GLY A 275      45.430  20.900  39.440  1.00  0.00           C
ATOM   2744  C   GLY A 275      44.590  20.910  40.730  1.00  0.00           C
ATOM   2745  O   GLY A 275      44.710  20.080  41.620  1.00  0.00           O
ATOM   2746  N   MET A 276      43.700  21.950  40.630  1.00  0.00           N
ATOM   2747  H   MET A 276      43.720  22.600  39.870  1.00  0.00           H
ATOM   2748  CA  MET A 276      42.650  22.140  41.670  1.00  0.00           C
ATOM   2749  CB  MET A 276      42.220  23.610  41.670  1.00  0.00           C
ATOM   2750  CG  MET A 276      43.010  24.460  42.740  1.00  0.00           C
ATOM   2751  SD  MET A 276      42.850  26.230  42.300  1.00  0.00           S
ATOM   2752  CE  MET A 276      41.130  26.310  42.600  1.00  0.00           C
ATOM   2753  C   MET A 276      41.450  21.300  41.270  1.00  0.00           C
ATOM   2754  O   MET A 276      40.770  20.710  42.100  1.00  0.00           O
ATOM   2755  N   ASN A 277      41.120  21.290  39.960  1.00  0.00           N
ATOM   2756  H   ASN A 277      41.720  21.730  39.290  1.00  0.00           H
ATOM   2757  CA  ASN A 277      40.130  20.300  39.420  1.00  0.00           C
ATOM   2758  CB  ASN A 277      40.570  18.850  39.410  1.00  0.00           C
ATOM   2759  CG  ASN A 277      41.920  18.680  38.700  1.00  0.00           C
ATOM   2760  OD1 ASN A 277      42.380  19.440  37.870  1.00  0.00           O
ATOM   2761  ND2 ASN A 277      42.640  17.630  39.110  1.00  0.00           N
ATOM   2762 1HD2 ASN A 277      42.220  16.970  39.730  1.00  0.00           H
ATOM   2763 2HD2 ASN A 277      43.610  17.660  38.870  1.00  0.00           H
ATOM   2764  C   ASN A 277      38.740  20.500  40.030  1.00  0.00           C
ATOM   2765  O   ASN A 277      38.080  19.550  40.540  1.00  0.00           O
ATOM   2766  N   GLY A 278      38.310  21.730  39.890  1.00  0.00           N
ATOM   2767  H   GLY A 278      38.770  22.310  39.220  1.00  0.00           H
ATOM   2768  CA  GLY A 278      36.990  22.290  40.450  1.00  0.00           C
ATOM   2769  C   GLY A 278      36.780  22.180  41.950  1.00  0.00           C
ATOM   2770  O   GLY A 278      35.830  22.830  42.420  1.00  0.00           O
ATOM   2771  N   ARG A 279      37.630  21.550  42.710  1.00  0.00           N
ATOM   2772  H   ARG A 279      38.160  20.760  42.390  1.00  0.00           H
ATOM   2773  CA  ARG A 279      37.660  21.640  44.180  1.00  0.00           C
ATOM   2774  CB  ARG A 279      38.650  20.720  44.890  1.00  0.00           C
ATOM   2775  CG  ARG A 279      38.350  19.320  44.440  1.00  0.00           C
ATOM   2776  CD  ARG A 279      39.440  18.290  44.670  1.00  0.00           C
ATOM   2777  NE  ARG A 279      40.540  18.530  43.790  1.00  0.00           N
ATOM   2778  HE  ARG A 279      40.480  19.380  43.260  1.00  0.00           H
ATOM   2779  CZ  ARG A 279      41.640  17.800  43.760  1.00  0.00           C
ATOM   2780  NH1 ARG A 279      41.790  16.810  44.650  1.00  0.00           N
ATOM   2781 1HH1 ARG A 279      41.050  16.610  45.300  1.00  0.00           H
ATOM   2782 2HH1 ARG A 279      42.610  16.240  44.660  1.00  0.00           H
ATOM   2783  NH2 ARG A 279      42.760  18.350  43.190  1.00  0.00           N
ATOM   2784 1HH2 ARG A 279      42.750  19.260  42.760  1.00  0.00           H
ATOM   2785 2HH2 ARG A 279      43.460  17.670  43.000  1.00  0.00           H
ATOM   2786  C   ARG A 279      38.020  23.060  44.660  1.00  0.00           C
ATOM   2787  O   ARG A 279      39.090  23.460  44.210  1.00  0.00           O
ATOM   2788  N   THR A 280      37.360  23.640  45.620  1.00  0.00           N
ATOM   2789  H   THR A 280      36.870  23.030  46.240  1.00  0.00           H
ATOM   2790  CA  THR A 280      37.570  25.080  46.020  1.00  0.00           C
ATOM   2791  CB  THR A 280      36.180  25.670  46.290  1.00  0.00           C
ATOM   2792  OG1 THR A 280      35.510  24.870  47.200  1.00  0.00           O
ATOM   2793  HG1 THR A 280      35.980  24.960  48.080  1.00  0.00           H
ATOM   2794  CG2 THR A 280      35.350  25.790  45.020  1.00  0.00           C
ATOM   2795  C   THR A 280      38.390  25.220  47.270  1.00  0.00           C
ATOM   2796  O   THR A 280      38.270  24.410  48.180  1.00  0.00           O
ATOM   2797  N   ILE A 281      39.020  26.340  47.340  1.00  0.00           N
ATOM   2798  H   ILE A 281      39.310  26.800  46.500  1.00  0.00           H
ATOM   2799  CA  ILE A 281      39.700  26.800  48.540  1.00  0.00           C
ATOM   2800  CB  ILE A 281      41.190  26.950  48.300  1.00  0.00           C
ATOM   2801  CG1 ILE A 281      41.850  25.720  47.750  1.00  0.00           C
ATOM   2802  CG2 ILE A 281      42.050  27.280  49.530  1.00  0.00           C
ATOM   2803  CD  ILE A 281      43.140  26.100  47.070  1.00  0.00           C
ATOM   2804  C   ILE A 281      39.080  28.140  48.930  1.00  0.00           C
ATOM   2805  O   ILE A 281      38.780  29.010  48.120  1.00  0.00           O
ATOM   2806  N   LEU A 282      38.660  28.110  50.210  1.00  0.00           N
ATOM   2807  H   LEU A 282      38.760  27.270  50.750  1.00  0.00           H
ATOM   2808  CA  LEU A 282      38.010  29.280  50.860  1.00  0.00           C
ATOM   2809  CB  LEU A 282      39.040  30.300  51.180  1.00  0.00           C
ATOM   2810  CG  LEU A 282      40.040  29.850  52.270  1.00  0.00           C
ATOM   2811  CD1 LEU A 282      41.300  30.750  52.440  1.00  0.00           C
ATOM   2812  CD2 LEU A 282      39.170  29.790  53.500  1.00  0.00           C
ATOM   2813  C   LEU A 282      36.850  29.980  50.040  1.00  0.00           C
ATOM   2814  O   LEU A 282      36.710  31.200  49.920  1.00  0.00           O
ATOM   2815  N   GLY A 283      36.080  29.160  49.330  1.00  0.00           N
ATOM   2816  H   GLY A 283      36.270  28.220  49.580  1.00  0.00           H
ATOM   2817  CA  GLY A 283      35.000  29.470  48.350  1.00  0.00           C
ATOM   2818  C   GLY A 283      35.530  30.230  47.140  1.00  0.00           C
ATOM   2819  O   GLY A 283      34.700  30.830  46.460  1.00  0.00           O
ATOM   2820  N   SER A 284      36.830  30.180  46.810  1.00  0.00           N
ATOM   2821  H   SER A 284      37.490  29.840  47.490  1.00  0.00           H
ATOM   2822  CA  SER A 284      37.280  30.810  45.520  1.00  0.00           C
ATOM   2823  CB  SER A 284      38.480  31.750  45.770  1.00  0.00           C
ATOM   2824  OG  SER A 284      38.860  32.370  44.530  1.00  0.00           O
ATOM   2825  HG  SER A 284      39.290  33.270  44.580  1.00  0.00           H
ATOM   2826  C   SER A 284      37.660  29.720  44.550  1.00  0.00           C
ATOM   2827  O   SER A 284      38.160  28.630  44.940  1.00  0.00           O
ATOM   2828  N   ALA A 285      37.360  30.110  43.280  1.00  0.00           N
ATOM   2829  H   ALA A 285      37.080  31.020  42.970  1.00  0.00           H
ATOM   2830  CA  ALA A 285      37.620  29.130  42.220  1.00  0.00           C
ATOM   2831  CB  ALA A 285      36.780  29.380  40.980  1.00  0.00           C
ATOM   2832  C   ALA A 285      39.130  29.130  41.750  1.00  0.00           C
ATOM   2833  O   ALA A 285      39.650  28.260  41.060  1.00  0.00           O
ATOM   2834  N   LEU A 286      39.780  30.300  42.050  1.00  0.00           N
ATOM   2835  H   LEU A 286      39.260  31.090  42.380  1.00  0.00           H
ATOM   2836  CA  LEU A 286      41.140  30.600  41.670  1.00  0.00           C
ATOM   2837  CB  LEU A 286      41.310  31.880  40.880  1.00  0.00           C
ATOM   2838  CG  LEU A 286      40.410  31.970  39.690  1.00  0.00           C
ATOM   2839  CD1 LEU A 286      40.340  33.400  39.220  1.00  0.00           C
ATOM   2840  CD2 LEU A 286      40.720  30.930  38.690  1.00  0.00           C
ATOM   2841  C   LEU A 286      42.040  30.740  42.940  1.00  0.00           C
ATOM   2842  O   LEU A 286      41.520  30.660  44.050  1.00  0.00           O
ATOM   2843  N   LEU A 287      43.270  30.910  42.690  1.00  0.00           N
ATOM   2844  H   LEU A 287      43.640  30.820  41.760  1.00  0.00           H
ATOM   2845  CA  LEU A 287      44.260  31.050  43.780  1.00  0.00           C
ATOM   2846  CB  LEU A 287      45.640  30.480  43.430  1.00  0.00           C
ATOM   2847  CG  LEU A 287      45.430  29.010  43.250  1.00  0.00           C
ATOM   2848  CD1 LEU A 287      46.500  28.200  42.540  1.00  0.00           C
ATOM   2849  CD2 LEU A 287      45.200  28.360  44.580  1.00  0.00           C
ATOM   2850  C   LEU A 287      44.380  32.550  44.080  1.00  0.00           C
ATOM   2851  O   LEU A 287      45.000  33.320  43.360  1.00  0.00           O
ATOM   2852  N   GLU A 288      43.830  33.010  45.200  1.00  0.00           N
ATOM   2853  H   GLU A 288      43.330  32.430  45.830  1.00  0.00           H
ATOM   2854  CA  GLU A 288      43.730  34.470  45.560  1.00  0.00           C
ATOM   2855  CB  GLU A 288      42.520  34.840  46.440  1.00  0.00           C
ATOM   2856  CG  GLU A 288      42.300  36.320  46.800  1.00  0.00           C
ATOM   2857  CD  GLU A 288      42.240  37.340  45.670  1.00  0.00           C
ATOM   2858  OE1 GLU A 288      43.230  38.090  45.580  1.00  0.00           O
ATOM   2859  OE2 GLU A 288      41.170  37.530  45.090  1.00  0.00           O
ATOM   2860  C   GLU A 288      45.020  35.040  46.130  1.00  0.00           C
ATOM   2861  O   GLU A 288      45.500  34.710  47.190  1.00  0.00           O
ATOM   2862  N   ASP A 289      45.650  36.030  45.360  1.00  0.00           N
ATOM   2863  H   ASP A 289      45.230  36.430  44.550  1.00  0.00           H
ATOM   2864  CA  ASP A 289      47.010  36.530  45.630  1.00  0.00           C
ATOM   2865  CB  ASP A 289      47.900  36.240  44.410  1.00  0.00           C
ATOM   2866  CG  ASP A 289      47.570  37.130  43.150  1.00  0.00           C
ATOM   2867  OD1 ASP A 289      46.420  37.480  42.970  1.00  0.00           O
ATOM   2868  OD2 ASP A 289      48.520  37.250  42.380  1.00  0.00           O
ATOM   2869  C   ASP A 289      47.130  37.960  46.160  1.00  0.00           C
ATOM   2870  O   ASP A 289      48.230  38.510  46.140  1.00  0.00           O
ATOM   2871  N   GLU A 290      46.130  38.470  46.880  1.00  0.00           N
ATOM   2872  H   GLU A 290      45.180  38.170  46.800  1.00  0.00           H
ATOM   2873  CA  GLU A 290      46.270  39.700  47.700  1.00  0.00           C
ATOM   2874  CB  GLU A 290      45.490  40.830  47.060  1.00  0.00           C
ATOM   2875  CG  GLU A 290      46.080  41.330  45.740  1.00  0.00           C
ATOM   2876  CD  GLU A 290      45.260  42.380  44.970  1.00  0.00           C
ATOM   2877  OE1 GLU A 290      44.970  43.480  45.460  1.00  0.00           O
ATOM   2878  OE2 GLU A 290      45.030  42.140  43.770  1.00  0.00           O
ATOM   2879  C   GLU A 290      46.120  39.570  49.210  1.00  0.00           C
ATOM   2880  O   GLU A 290      45.260  40.280  49.770  1.00  0.00           O
ATOM   2881  N   PHE A 291      46.680  38.470  49.710  1.00  0.00           N
ATOM   2882  H   PHE A 291      46.980  37.670  49.190  1.00  0.00           H
ATOM   2883  CA  PHE A 291      46.710  38.240  51.210  1.00  0.00           C
ATOM   2884  CB  PHE A 291      45.800  37.090  51.700  1.00  0.00           C
ATOM   2885  CG  PHE A 291      44.300  37.170  51.450  1.00  0.00           C
ATOM   2886  CD1 PHE A 291      43.630  36.770  50.340  1.00  0.00           C
ATOM   2887  HD1 PHE A 291      44.160  36.460  49.440  1.00  0.00           H
ATOM   2888  CD2 PHE A 291      43.660  37.600  52.590  1.00  0.00           C
ATOM   2889  HD2 PHE A 291      44.320  38.010  53.360  1.00  0.00           H
ATOM   2890  CE1 PHE A 291      42.250  36.770  50.380  1.00  0.00           C
ATOM   2891  HE1 PHE A 291      41.610  36.730  49.500  1.00  0.00           H
ATOM   2892  CE2 PHE A 291      42.260  37.710  52.580  1.00  0.00           C
ATOM   2893  HE2 PHE A 291      41.740  38.300  53.340  1.00  0.00           H
ATOM   2894  CZ  PHE A 291      41.560  37.230  51.490  1.00  0.00           C
ATOM   2895  HZ  PHE A 291      40.480  37.340  51.520  1.00  0.00           H
ATOM   2896  C   PHE A 291      48.090  38.000  51.880  1.00  0.00           C
ATOM   2897  O   PHE A 291      48.550  36.920  51.890  1.00  0.00           O
ATOM   2898  N   THR A 292      48.660  39.000  52.590  1.00  0.00           N
ATOM   2899  H   THR A 292      48.140  39.810  52.860  1.00  0.00           H
ATOM   2900  CA  THR A 292      50.000  38.770  53.120  1.00  0.00           C
ATOM   2901  CB  THR A 292      50.650  40.070  53.570  1.00  0.00           C
ATOM   2902  OG1 THR A 292      50.030  40.750  54.680  1.00  0.00           O
ATOM   2903  HG1 THR A 292      49.140  41.080  54.340  1.00  0.00           H
ATOM   2904  CG2 THR A 292      51.010  40.960  52.370  1.00  0.00           C
ATOM   2905  C   THR A 292      49.960  37.810  54.390  1.00  0.00           C
ATOM   2906  O   THR A 292      48.970  37.790  55.090  1.00  0.00           O
ATOM   2907  N   PRO A 293      51.160  37.250  54.730  1.00  0.00           N
ATOM   2908  CA  PRO A 293      51.400  36.560  56.050  1.00  0.00           C
ATOM   2909  CB  PRO A 293      52.890  36.290  56.050  1.00  0.00           C
ATOM   2910  CG  PRO A 293      53.110  35.970  54.580  1.00  0.00           C
ATOM   2911  CD  PRO A 293      52.320  37.010  53.820  1.00  0.00           C
ATOM   2912  C   PRO A 293      50.990  37.450  57.240  1.00  0.00           C
ATOM   2913  O   PRO A 293      50.090  37.110  58.010  1.00  0.00           O
ATOM   2914  N   PHE A 294      51.370  38.730  57.170  1.00  0.00           N
ATOM   2915  H   PHE A 294      52.100  39.000  56.540  1.00  0.00           H
ATOM   2916  CA  PHE A 294      50.860  39.740  58.180  1.00  0.00           C
ATOM   2917  CB  PHE A 294      51.870  40.860  58.310  1.00  0.00           C
ATOM   2918  CG  PHE A 294      53.020  40.450  59.240  1.00  0.00           C
ATOM   2919  CD1 PHE A 294      52.790  39.740  60.460  1.00  0.00           C
ATOM   2920  HD1 PHE A 294      51.760  39.720  60.810  1.00  0.00           H
ATOM   2921  CD2 PHE A 294      54.350  40.610  58.850  1.00  0.00           C
ATOM   2922  HD2 PHE A 294      54.510  41.030  57.860  1.00  0.00           H
ATOM   2923  CE1 PHE A 294      53.860  39.170  61.170  1.00  0.00           C
ATOM   2924  HE1 PHE A 294      53.660  38.400  61.920  1.00  0.00           H
ATOM   2925  CE2 PHE A 294      55.400  40.010  59.540  1.00  0.00           C
ATOM   2926  HE2 PHE A 294      56.380  39.990  59.070  1.00  0.00           H
ATOM   2927  CZ  PHE A 294      55.140  39.300  60.670  1.00  0.00           C
ATOM   2928  HZ  PHE A 294      56.000  39.020  61.270  1.00  0.00           H
ATOM   2929  C   PHE A 294      49.340  40.080  58.150  1.00  0.00           C
ATOM   2930  O   PHE A 294      48.800  40.340  59.230  1.00  0.00           O
ATOM   2931  N   ASP A 295      48.660  40.070  57.010  1.00  0.00           N
ATOM   2932  H   ASP A 295      49.250  40.240  56.220  1.00  0.00           H
ATOM   2933  CA  ASP A 295      47.200  40.150  56.900  1.00  0.00           C
ATOM   2934  CB  ASP A 295      46.610  40.350  55.490  1.00  0.00           C
ATOM   2935  CG  ASP A 295      47.040  41.660  54.830  1.00  0.00           C
ATOM   2936  OD1 ASP A 295      47.310  42.660  55.530  1.00  0.00           O
ATOM   2937  OD2 ASP A 295      47.330  41.490  53.620  1.00  0.00           O
ATOM   2938  C   ASP A 295      46.520  38.930  57.560  1.00  0.00           C
ATOM   2939  O   ASP A 295      45.760  39.120  58.450  1.00  0.00           O
ATOM   2940  N   VAL A 296      47.020  37.720  57.340  1.00  0.00           N
ATOM   2941  H   VAL A 296      47.740  37.660  56.650  1.00  0.00           H
ATOM   2942  CA  VAL A 296      46.470  36.510  58.000  1.00  0.00           C
ATOM   2943  CB  VAL A 296      46.840  35.220  57.260  1.00  0.00           C
ATOM   2944  CG1 VAL A 296      45.980  34.040  57.610  1.00  0.00           C
ATOM   2945  CG2 VAL A 296      46.740  35.350  55.730  1.00  0.00           C
ATOM   2946  C   VAL A 296      46.700  36.470  59.510  1.00  0.00           C
ATOM   2947  O   VAL A 296      45.920  35.890  60.220  1.00  0.00           O
ATOM   2948  N   VAL A 297      47.900  36.850  59.960  1.00  0.00           N
ATOM   2949  H   VAL A 297      48.610  37.250  59.380  1.00  0.00           H
ATOM   2950  CA  VAL A 297      48.100  37.210  61.380  1.00  0.00           C
ATOM   2951  CB  VAL A 297      49.440  37.920  61.680  1.00  0.00           C
ATOM   2952  CG1 VAL A 297      49.560  38.360  63.130  1.00  0.00           C
ATOM   2953  CG2 VAL A 297      50.690  37.170  61.200  1.00  0.00           C
ATOM   2954  C   VAL A 297      46.940  38.030  61.970  1.00  0.00           C
ATOM   2955  O   VAL A 297      46.070  37.560  62.710  1.00  0.00           O
ATOM   2956  N   ARG A 298      46.810  39.270  61.420  1.00  0.00           N
ATOM   2957  H   ARG A 298      47.360  39.650  60.680  1.00  0.00           H
ATOM   2958  CA  ARG A 298      45.700  40.220  61.660  1.00  0.00           C
ATOM   2959  CB  ARG A 298      46.000  41.570  61.090  1.00  0.00           C
ATOM   2960  CG  ARG A 298      46.910  42.360  61.980  1.00  0.00           C
ATOM   2961  CD  ARG A 298      47.410  43.650  61.250  1.00  0.00           C
ATOM   2962  NE  ARG A 298      48.470  43.300  60.300  1.00  0.00           N
ATOM   2963  HE  ARG A 298      49.350  43.040  60.700  1.00  0.00           H
ATOM   2964  CZ  ARG A 298      48.190  43.320  59.020  1.00  0.00           C
ATOM   2965  NH1 ARG A 298      46.990  43.410  58.460  1.00  0.00           N
ATOM   2966 1HH1 ARG A 298      46.170  43.420  59.020  1.00  0.00           H
ATOM   2967 2HH1 ARG A 298      46.860  43.390  57.460  1.00  0.00           H
ATOM   2968  NH2 ARG A 298      49.120  43.660  58.110  1.00  0.00           N
ATOM   2969 1HH2 ARG A 298      49.980  44.080  58.430  1.00  0.00           H
ATOM   2970 2HH2 ARG A 298      48.820  43.700  57.160  1.00  0.00           H
ATOM   2971  C   ARG A 298      44.260  39.740  61.440  1.00  0.00           C
ATOM   2972  O   ARG A 298      43.360  40.230  62.040  1.00  0.00           O
ATOM   2973  N   GLN A 299      44.040  38.880  60.460  1.00  0.00           N
ATOM   2974  H   GLN A 299      44.690  38.810  59.700  1.00  0.00           H
ATOM   2975  CA  GLN A 299      42.720  38.390  60.160  1.00  0.00           C
ATOM   2976  CB  GLN A 299      42.630  38.360  58.640  1.00  0.00           C
ATOM   2977  CG  GLN A 299      42.050  39.700  58.190  1.00  0.00           C
ATOM   2978  CD  GLN A 299      42.160  39.770  56.650  1.00  0.00           C
ATOM   2979  OE1 GLN A 299      41.160  39.510  55.990  1.00  0.00           O
ATOM   2980  NE2 GLN A 299      43.150  40.290  56.040  1.00  0.00           N
ATOM   2981 1HE2 GLN A 299      43.890  40.760  56.530  1.00  0.00           H
ATOM   2982 2HE2 GLN A 299      43.130  40.590  55.090  1.00  0.00           H
ATOM   2983  C   GLN A 299      42.260  37.040  60.680  1.00  0.00           C
ATOM   2984  O   GLN A 299      41.050  36.830  60.770  1.00  0.00           O
ATOM   2985  N   CYS A 300      43.220  36.130  60.930  1.00  0.00           N
ATOM   2986  H   CYS A 300      44.200  36.130  60.720  1.00  0.00           H
ATOM   2987  CA  CYS A 300      42.840  34.820  61.460  1.00  0.00           C
ATOM   2988  CB  CYS A 300      42.940  33.710  60.380  1.00  0.00           C
ATOM   2989  SG  CYS A 300      41.500  33.730  59.170  1.00  0.00           S
ATOM   2990  HG  CYS A 300      40.670  34.330  60.010  1.00  0.00           H
ATOM   2991  C   CYS A 300      43.630  34.320  62.670  1.00  0.00           C
ATOM   2992  O   CYS A 300      43.710  33.180  62.950  1.00  0.00           O
ATOM   2993  N   SER A 301      44.380  35.220  63.310  1.00  0.00           N
ATOM   2994  H   SER A 301      44.340  36.190  63.080  1.00  0.00           H
ATOM   2995  CA  SER A 301      45.150  34.860  64.510  1.00  0.00           C
ATOM   2996  CB  SER A 301      46.680  34.910  64.250  1.00  0.00           C
ATOM   2997  OG  SER A 301      47.430  34.170  65.220  1.00  0.00           O
ATOM   2998  HG  SER A 301      48.410  34.300  65.090  1.00  0.00           H
ATOM   2999  C   SER A 301      45.030  35.810  65.690  1.00  0.00           C
ATOM   3000  O   SER A 301      44.560  36.900  65.410  1.00  0.00           O
ATOM   3001  N   GLY A 302      45.480  35.520  66.910  1.00  0.00           N
ATOM   3002  H   GLY A 302      45.870  34.620  67.110  1.00  0.00           H
ATOM   3003  CA  GLY A 302      45.370  36.470  68.100  1.00  0.00           C
ATOM   3004  C   GLY A 302      46.200  37.800  67.920  1.00  0.00           C
ATOM   3005  O   GLY A 302      47.380  37.610  67.940  1.00  0.00           O
ATOM   3006  N   VAL A 303      45.540  38.910  67.550  1.00  0.00           N
ATOM   3007  H   VAL A 303      44.770  38.940  66.910  1.00  0.00           H
ATOM   3008  CA  VAL A 303      46.380  40.170  67.650  1.00  0.00           C
ATOM   3009  CB  VAL A 303      46.320  41.020  66.310  1.00  0.00           C
ATOM   3010  CG1 VAL A 303      47.200  40.370  65.210  1.00  0.00           C
ATOM   3011  CG2 VAL A 303      44.880  41.400  65.880  1.00  0.00           C
ATOM   3012  C   VAL A 303      46.320  40.980  69.020  1.00  0.00           C
ATOM   3013  O   VAL A 303      45.270  41.240  69.600  1.00  0.00           O
ATOM   3014  N   THR A 304      47.520  41.490  69.290  1.00  0.00           N
ATOM   3015  H   THR A 304      48.240  41.310  68.620  1.00  0.00           H
ATOM   3016  CA  THR A 304      47.940  42.230  70.560  1.00  0.00           C
ATOM   3017  CB  THR A 304      49.470  42.330  70.580  1.00  0.00           C
ATOM   3018  OG1 THR A 304      49.920  42.870  71.860  1.00  0.00           O
ATOM   3019  HG1 THR A 304      50.890  43.120  71.800  1.00  0.00           H
ATOM   3020  CG2 THR A 304      50.080  43.150  69.450  1.00  0.00           C
ATOM   3021  C   THR A 304      47.260  43.630  70.630  1.00  0.00           C
ATOM   3022  O   THR A 304      46.380  43.950  69.850  1.00  0.00           O
ATOM   3023  N   PHE A 305      47.590  44.450  71.690  1.00  0.00           N
ATOM   3024  H   PHE A 305      48.520  44.270  72.000  1.00  0.00           H
ATOM   3025  CA  PHE A 305      46.940  45.800  72.050  1.00  0.00           C
ATOM   3026  CB  PHE A 305      47.220  46.730  70.810  1.00  0.00           C
ATOM   3027  CG  PHE A 305      47.290  48.240  71.040  1.00  0.00           C
ATOM   3028  CD1 PHE A 305      48.310  48.850  71.710  1.00  0.00           C
ATOM   3029  HD1 PHE A 305      49.000  48.270  72.330  1.00  0.00           H
ATOM   3030  CD2 PHE A 305      46.390  49.120  70.370  1.00  0.00           C
ATOM   3031  HD2 PHE A 305      45.800  48.750  69.530  1.00  0.00           H
ATOM   3032  CE1 PHE A 305      48.370  50.250  71.780  1.00  0.00           C
ATOM   3033  HE1 PHE A 305      49.160  50.710  72.370  1.00  0.00           H
ATOM   3034  CE2 PHE A 305      46.400  50.480  70.470  1.00  0.00           C
ATOM   3035  HE2 PHE A 305      45.760  51.070  69.820  1.00  0.00           H
ATOM   3036  CZ  PHE A 305      47.450  51.080  71.120  1.00  0.00           C
ATOM   3037  HZ  PHE A 305      47.640  52.150  71.040  1.00  0.00           H
ATOM   3038  C   PHE A 305      45.460  45.820  72.430  1.00  0.00           C
ATOM   3039  O   PHE A 305      44.630  46.570  72.000  1.00  0.00           O
ATOM   3040  N   GLN A 306      45.220  44.770  73.270  1.00  0.00           N
ATOM   3041  H   GLN A 306      45.950  44.140  73.540  1.00  0.00           H
ATOM   3042  CA  GLN A 306      43.890  44.400  73.830  1.00  0.00           C
ATOM   3043  CB  GLN A 306      42.860  44.120  72.740  1.00  0.00           C
ATOM   3044  CG  GLN A 306      43.360  43.130  71.670  1.00  0.00           C
ATOM   3045  CD  GLN A 306      42.570  43.280  70.370  1.00  0.00           C
ATOM   3046  OE1 GLN A 306      41.360  43.470  70.350  1.00  0.00           O
ATOM   3047  NE2 GLN A 306      43.200  43.190  69.150  1.00  0.00           N
ATOM   3048 1HE2 GLN A 306      44.140  42.900  68.990  1.00  0.00           H
ATOM   3049 2HE2 GLN A 306      42.570  43.160  68.370  1.00  0.00           H
ATOM   3050  C   GLN A 306      43.910  43.210  74.760  1.00  0.00           C
ATOM   3051  O1  GLN A 306      43.310  43.220  75.840  1.00  0.00           O
ATOM   3052  O2  GLN A 306      44.860  42.370  74.630  1.00  0.00           O
ATOM   3053  C15 UNK B 307      45.620  56.240   4.490  1.00  0.00           C
ATOM   3054  H15 UNK B 307      46.630  56.590   4.280  1.00  0.00           H
ATOM   3055  C17 UNK B 307      44.830  56.990   5.440  1.00  0.00           C
ATOM   3056  H17 UNK B 307      45.280  57.910   5.800  1.00  0.00           H
ATOM   3057  C18 UNK B 307      43.570  56.500   5.730  1.00  0.00           C
ATOM   3058  H18 UNK B 307      42.980  56.950   6.530  1.00  0.00           H
ATOM   3059  C19 UNK B 307      43.020  55.340   5.120  1.00  0.00           C
ATOM   3060  H19 UNK B 307      42.060  54.960   5.470  1.00  0.00           H
ATOM   3061  C20 UNK B 307      43.780  54.580   4.220  1.00  0.00           C
ATOM   3062  H20 UNK B 307      43.320  53.810   3.610  1.00  0.00           H
ATOM   3063  C16 UNK B 307      45.070  55.060   3.890  1.00  0.00           C
ATOM   3064  C14 UNK B 307      45.770  54.280   2.770  1.00  0.00           C
ATOM   3065  C13 UNK B 307      47.140  53.880   3.140  1.00  0.00           C
ATOM   3066  C12 UNK B 307      47.780  53.170   2.100  1.00  0.00           C
ATOM   3067  O6  UNK B 307      48.590  52.280   2.380  1.00  0.00           O
ATOM   3068  O3  UNK B 307      45.920  55.090   1.620  1.00  0.00           O
ATOM   3069  C10 UNK B 307      46.620  54.620   0.530  1.00  0.00           C
ATOM   3070  C11 UNK B 307      46.370  55.110  97.900  1.00  0.00           C
ATOM   3071  H11 UNK B 307      45.700  55.960  97.750  1.00  0.00           H
ATOM   3072  C9  UNK B 307      47.660  53.650   0.750  1.00  0.00           C
ATOM   3073  C8  UNK B 307      48.360  53.140  98.300  1.00  0.00           C
ATOM   3074  O7  UNK B 307      49.650  52.670  98.570  1.00  0.00           O
ATOM   3075  H72 UNK B 307      50.140  52.530  97.700  1.00  0.00           H
ATOM   3076  C7  UNK B 307      48.060  53.580  97.000  1.00  0.00           C
ATOM   3077  H71 UNK B 307      48.680  53.180  96.200  1.00  0.00           H
ATOM   3078  C6  UNK B 307      47.090  54.610  96.780  1.00  0.00           C
ATOM   3079  O2  UNK B 307      47.150  55.230  95.540  1.00  0.00           O
ATOM   3080  C1  UNK B 307      46.240  56.260  95.070  1.00  0.00           C
ATOM   3081  O1  UNK B 307      46.740  56.890  93.870  1.00  0.00           O
ATOM   3082  C5  UNK B 307      46.070  58.120  93.510  1.00  0.00           C
ATOM   3083  C31 UNK B 307      46.270  59.210  94.600  1.00  0.00           C
ATOM   3084  O12 UNK B 307      45.720  60.490  94.210  1.00  0.00           O
ATOM   3085  H12 UNK B 307      46.310  61.020  93.600  1.00  0.00           H
ATOM   3086  C4  UNK B 307      44.570  57.870  93.320  1.00  0.00           C
ATOM   3087  O10 UNK B 307      44.520  57.260  92.020  1.00  0.00           O
ATOM   3088  H10 UNK B 307      44.520  57.930  91.290  1.00  0.00           H
ATOM   3089  C3  UNK B 307      44.010  57.040  94.540  1.00  0.00           C
ATOM   3090  O11 UNK B 307      42.630  56.730  94.500  1.00  0.00           O
ATOM   3091  H73 UNK B 307      42.440  55.990  95.140  1.00  0.00           H
ATOM   3092  C2  UNK B 307      44.880  55.790  94.840  1.00  0.00           C
ATOM   3093  O9  UNK B 307      44.780  54.800  93.780  1.00  0.00           O
ATOM   3094  C24 UNK B 307      44.660  53.450  94.310  1.00  0.00           C
ATOM   3095  C23 UNK B 307      45.440  52.580  93.280  1.00  0.00           C
ATOM   3096  O17 UNK B 307      46.870  52.680  93.590  1.00  0.00           O
ATOM   3097  H77 UNK B 307      47.040  51.960  94.270  1.00  0.00           H
ATOM   3098  O4  UNK B 307      43.320  52.890  94.340  1.00  0.00           O
ATOM   3099  C21 UNK B 307      43.380  51.640  93.540  1.00  0.00           C
ATOM   3100  C22 UNK B 307      44.850  51.240  93.680  1.00  0.00           C
ATOM   3101  O16 UNK B 307      45.100  50.790  95.050  1.00  0.00           O
ATOM   3102  H16 UNK B 307      44.520  50.010  95.260  1.00  0.00           H
ATOM   3103  C30 UNK B 307      45.270  50.210  92.570  1.00  0.00           C
ATOM   3104  O8  UNK B 307      46.470  49.550  92.960  1.00  0.00           O
ATOM   3105  C28 UNK B 307      46.990  48.470  92.060  1.00  0.00           C
ATOM   3106  C27 UNK B 307      48.520  48.620  91.900  1.00  0.00           C
ATOM   3107  O15 UNK B 307      49.050  48.560  90.540  1.00  0.00           O
ATOM   3108  H76 UNK B 307      49.480  49.380  90.160  1.00  0.00           H
ATOM   3109  O5  UNK B 307      46.800  47.180  92.710  1.00  0.00           O
ATOM   3110  C25 UNK B 307      48.050  46.460  92.620  1.00  0.00           C
ATOM   3111  C26 UNK B 307      49.020  47.610  92.850  1.00  0.00           C
ATOM   3112  O14 UNK B 307      48.820  47.910  94.260  1.00  0.00           O
ATOM   3113  H75 UNK B 307      49.220  47.160  94.780  1.00  0.00           H
ATOM   3114  C29 UNK B 307      50.500  47.250  92.660  1.00  0.00           C
ATOM   3115  O13 UNK B 307      51.090  46.220  93.440  1.00  0.00           O
ATOM   3116  H74 UNK B 307      52.080  46.290  93.310  1.00  0.00           H
TER
ENDMDL
