# Supplementary material for: Microsecond MD Simulation and Multiple-Conformation Virtual Screening to Identify Potential Anti-COVID-19 Inhibitors Against SARS-CoV-2 Main Protease
Source: Front Chem. 2021 Jan 13;8:595273. doi: 10.3389/fchem.2020.595273 (PMC7873971; doi:10.3389/fchem.2020.595273)
Supplement: Supplementary file 2 [file Data_Sheet_1.ZIP › Ns_Pose_PDB/Ns_Pose_PDB/100ns_Protien-Ligand_Conplex/3_TCM_20302/100ns.pdb]

REMARK    GENERATED BY TRJCONV
TITLE     2 -D-glucopyranoside_molecule1 in water t= 100000.00000
REMARK    THIS IS A SIMULATION BOX
CRYST1   99.145   99.145   99.145  90.00  90.00  90.00 P 1           1
MODEL        1
ATOM      1  N   SER A   1     102.640  60.160  40.090  1.00  0.00           N
ATOM      2  H1  SER A   1     102.890  60.810  39.370  1.00  0.00           H
ATOM      3  H2  SER A   1     101.660  60.240  40.290  1.00  0.00           H
ATOM      4  H3  SER A   1     103.140  60.520  40.870  1.00  0.00           H
ATOM      5  CA  SER A   1     102.980  58.740  39.800  1.00  0.00           C
ATOM      6  CB  SER A   1     104.500  58.700  39.610  1.00  0.00           C
ATOM      7  OG  SER A   1     105.140  58.950  40.840  1.00  0.00           O
ATOM      8  HG  SER A   1     105.940  59.500  40.600  1.00  0.00           H
ATOM      9  C   SER A   1     102.410  57.720  40.840  1.00  0.00           C
ATOM     10  O   SER A   1     103.020  57.580  41.900  1.00  0.00           O
ATOM     11  N   GLY A   2     101.230  57.160  40.530  1.00  0.00           N
ATOM     12  H   GLY A   2     100.730  57.380  39.690  1.00  0.00           H
ATOM     13  CA  GLY A   2     100.550  56.150  41.350  1.00  0.00           C
ATOM     14  C   GLY A   2      99.220  55.570  40.830  1.00  0.00           C
ATOM     15  O   GLY A   2      98.420  56.280  40.300  1.00  0.00           O
ATOM     16  N   PHE A   3      99.090  54.290  40.860  1.00  0.00           N
ATOM     17  H   PHE A   3      99.910  53.730  40.860  1.00  0.00           H
ATOM     18  CA  PHE A   3      97.840  53.520  40.490  1.00  0.00           C
ATOM     19  CB  PHE A   3      98.130  53.160  38.970  1.00  0.00           C
ATOM     20  CG  PHE A   3      97.440  51.940  38.310  1.00  0.00           C
ATOM     21  CD1 PHE A   3      96.220  52.230  37.710  1.00  0.00           C
ATOM     22  HD1 PHE A   3      95.830  53.240  37.760  1.00  0.00           H
ATOM     23  CD2 PHE A   3      97.930  50.640  38.250  1.00  0.00           C
ATOM     24  HD2 PHE A   3      98.940  50.480  38.610  1.00  0.00           H
ATOM     25  CE1 PHE A   3      95.440  51.230  37.100  1.00  0.00           C
ATOM     26  HE1 PHE A   3      94.490  51.450  36.640  1.00  0.00           H
ATOM     27  CE2 PHE A   3      97.220  49.610  37.670  1.00  0.00           C
ATOM     28  HE2 PHE A   3      97.580  48.590  37.530  1.00  0.00           H
ATOM     29  CZ  PHE A   3      95.960  49.880  37.070  1.00  0.00           C
ATOM     30  HZ  PHE A   3      95.460  49.120  36.480  1.00  0.00           H
ATOM     31  C   PHE A   3      97.650  52.270  41.300  1.00  0.00           C
ATOM     32  O   PHE A   3      98.660  51.540  41.640  1.00  0.00           O
ATOM     33  N   ARG A   4      96.410  51.880  41.440  1.00  0.00           N
ATOM     34  H   ARG A   4      95.710  52.410  40.980  1.00  0.00           H
ATOM     35  CA  ARG A   4      95.990  50.600  42.030  1.00  0.00           C
ATOM     36  CB  ARG A   4      95.060  50.860  43.240  1.00  0.00           C
ATOM     37  CG  ARG A   4      95.630  51.770  44.340  1.00  0.00           C
ATOM     38  CD  ARG A   4      94.620  52.260  45.440  1.00  0.00           C
ATOM     39  NE  ARG A   4      93.610  53.230  44.940  1.00  0.00           N
ATOM     40  HE  ARG A   4      93.980  53.980  44.410  1.00  0.00           H
ATOM     41  CZ  ARG A   4      92.390  53.190  45.490  1.00  0.00           C
ATOM     42  NH1 ARG A   4      92.020  52.470  46.610  1.00  0.00           N
ATOM     43 1HH1 ARG A   4      92.610  51.900  47.180  1.00  0.00           H
ATOM     44 2HH1 ARG A   4      91.060  52.450  46.890  1.00  0.00           H
ATOM     45  NH2 ARG A   4      91.550  54.150  45.190  1.00  0.00           N
ATOM     46 1HH2 ARG A   4      91.810  54.800  44.480  1.00  0.00           H
ATOM     47 2HH2 ARG A   4      90.750  54.430  45.730  1.00  0.00           H
ATOM     48  C   ARG A   4      95.400  49.570  41.020  1.00  0.00           C
ATOM     49  O   ARG A   4      94.530  49.910  40.190  1.00  0.00           O
ATOM     50  N   LYS A   5      95.680  48.360  41.360  1.00  0.00           N
ATOM     51  H   LYS A   5      96.330  48.190  42.100  1.00  0.00           H
ATOM     52  CA  LYS A   5      95.060  47.180  40.750  1.00  0.00           C
ATOM     53  CB  LYS A   5      96.010  46.010  40.710  1.00  0.00           C
ATOM     54  CG  LYS A   5      97.220  46.230  39.750  1.00  0.00           C
ATOM     55  CD  LYS A   5      98.240  45.170  40.010  1.00  0.00           C
ATOM     56  CE  LYS A   5      98.800  45.190  41.410  1.00  0.00           C
ATOM     57  NZ  LYS A   5     100.010  44.340  41.490  1.00  0.00           N
ATOM     58  HZ1 LYS A   5     100.790  44.810  41.090  1.00  0.00           H
ATOM     59  HZ2 LYS A   5     100.250  44.160  42.440  1.00  0.00           H
ATOM     60  HZ3 LYS A   5      99.840  43.450  41.070  1.00  0.00           H
ATOM     61  C   LYS A   5      93.660  46.710  41.360  1.00  0.00           C
ATOM     62  O   LYS A   5      93.640  45.810  42.200  1.00  0.00           O
ATOM     63  N   MET A   6      92.700  47.110  40.600  1.00  0.00           N
ATOM     64  H   MET A   6      92.680  47.920  40.010  1.00  0.00           H
ATOM     65  CA  MET A   6      91.330  46.740  40.940  1.00  0.00           C
ATOM     66  CB  MET A   6      90.590  47.900  41.580  1.00  0.00           C
ATOM     67  CG  MET A   6      89.070  47.690  41.910  1.00  0.00           C
ATOM     68  SD  MET A   6      88.760  46.160  42.940  1.00  0.00           S
ATOM     69  CE  MET A   6      87.400  46.790  43.860  1.00  0.00           C
ATOM     70  C   MET A   6      90.620  46.100  39.740  1.00  0.00           C
ATOM     71  O   MET A   6      90.740  46.360  38.520  1.00  0.00           O
ATOM     72  N   ALA A   7      89.640  45.290  40.140  1.00  0.00           N
ATOM     73  H   ALA A   7      89.330  45.420  41.080  1.00  0.00           H
ATOM     74  CA  ALA A   7      88.610  44.470  39.420  1.00  0.00           C
ATOM     75  CB  ALA A   7      88.240  43.350  40.330  1.00  0.00           C
ATOM     76  C   ALA A   7      87.500  45.350  38.840  1.00  0.00           C
ATOM     77  O   ALA A   7      86.930  46.180  39.480  1.00  0.00           O
ATOM     78  N   PHE A   8      87.010  44.910  37.660  1.00  0.00           N
ATOM     79  H   PHE A   8      87.420  44.120  37.210  1.00  0.00           H
ATOM     80  CA  PHE A   8      85.880  45.590  36.940  1.00  0.00           C
ATOM     81  CB  PHE A   8      85.630  44.860  35.630  1.00  0.00           C
ATOM     82  CG  PHE A   8      86.760  45.140  34.660  1.00  0.00           C
ATOM     83  CD1 PHE A   8      87.370  44.060  33.960  1.00  0.00           C
ATOM     84  HD1 PHE A   8      87.000  43.040  34.080  1.00  0.00           H
ATOM     85  CD2 PHE A   8      87.010  46.480  34.280  1.00  0.00           C
ATOM     86  HD2 PHE A   8      86.380  47.240  34.740  1.00  0.00           H
ATOM     87  CE1 PHE A   8      88.270  44.360  32.970  1.00  0.00           C
ATOM     88  HE1 PHE A   8      88.430  43.500  32.320  1.00  0.00           H
ATOM     89  CE2 PHE A   8      88.010  46.760  33.360  1.00  0.00           C
ATOM     90  HE2 PHE A   8      88.540  47.710  33.280  1.00  0.00           H
ATOM     91  CZ  PHE A   8      88.660  45.670  32.730  1.00  0.00           C
ATOM     92  HZ  PHE A   8      89.050  45.860  31.730  1.00  0.00           H
ATOM     93  C   PHE A   8      84.590  45.750  37.780  1.00  0.00           C
ATOM     94  O   PHE A   8      84.200  44.770  38.500  1.00  0.00           O
ATOM     95  N   PRO A   9      83.910  46.930  37.850  1.00  0.00           N
ATOM     96  CA  PRO A   9      82.650  47.160  38.580  1.00  0.00           C
ATOM     97  CB  PRO A   9      82.330  48.680  38.200  1.00  0.00           C
ATOM     98  CG  PRO A   9      83.280  49.070  37.060  1.00  0.00           C
ATOM     99  CD  PRO A   9      84.470  48.210  37.370  1.00  0.00           C
ATOM    100  C   PRO A   9      81.530  46.130  38.250  1.00  0.00           C
ATOM    101  O   PRO A   9      81.240  45.860  37.080  1.00  0.00           O
ATOM    102  N   SER A  10      80.670  45.880  39.270  1.00  0.00           N
ATOM    103  H   SER A  10      80.780  46.120  40.230  1.00  0.00           H
ATOM    104  CA  SER A  10      79.740  44.710  39.170  1.00  0.00           C
ATOM    105  CB  SER A  10      79.560  44.020  40.560  1.00  0.00           C
ATOM    106  OG  SER A  10      78.930  44.900  41.480  1.00  0.00           O
ATOM    107  HG  SER A  10      78.070  44.530  41.820  1.00  0.00           H
ATOM    108  C   SER A  10      78.450  45.020  38.450  1.00  0.00           C
ATOM    109  O   SER A  10      78.080  44.200  37.520  1.00  0.00           O
ATOM    110  N   GLY A  11      77.680  45.970  39.060  1.00  0.00           N
ATOM    111  H   GLY A  11      77.730  46.120  40.040  1.00  0.00           H
ATOM    112  CA  GLY A  11      76.470  46.580  38.400  1.00  0.00           C
ATOM    113  C   GLY A  11      75.470  45.860  37.480  1.00  0.00           C
ATOM    114  O   GLY A  11      74.650  45.120  37.980  1.00  0.00           O
ATOM    115  N   LYS A  12      75.690  46.000  36.200  1.00  0.00           N
ATOM    116  H   LYS A  12      76.400  46.620  35.860  1.00  0.00           H
ATOM    117  CA  LYS A  12      75.000  45.290  35.100  1.00  0.00           C
ATOM    118  CB  LYS A  12      75.310  46.020  33.810  1.00  0.00           C
ATOM    119  CG  LYS A  12      74.550  47.360  33.750  1.00  0.00           C
ATOM    120  CD  LYS A  12      74.830  48.060  32.390  1.00  0.00           C
ATOM    121  CE  LYS A  12      74.250  49.500  32.460  1.00  0.00           C
ATOM    122  NZ  LYS A  12      72.810  49.330  32.230  1.00  0.00           N
ATOM    123  HZ1 LYS A  12      72.330  48.780  32.910  1.00  0.00           H
ATOM    124  HZ2 LYS A  12      72.290  50.190  32.250  1.00  0.00           H
ATOM    125  HZ3 LYS A  12      72.640  48.970  31.310  1.00  0.00           H
ATOM    126  C   LYS A  12      75.160  43.790  35.050  1.00  0.00           C
ATOM    127  O   LYS A  12      74.150  43.150  34.960  1.00  0.00           O
ATOM    128  N   VAL A  13      76.370  43.270  35.180  1.00  0.00           N
ATOM    129  H   VAL A  13      77.110  43.870  35.500  1.00  0.00           H
ATOM    130  CA  VAL A  13      76.650  41.860  35.040  1.00  0.00           C
ATOM    131  CB  VAL A  13      78.210  41.700  34.980  1.00  0.00           C
ATOM    132  CG1 VAL A  13      78.560  40.270  34.920  1.00  0.00           C
ATOM    133  CG2 VAL A  13      78.930  42.420  33.800  1.00  0.00           C
ATOM    134  C   VAL A  13      76.130  41.190  36.360  1.00  0.00           C
ATOM    135  O   VAL A  13      75.520  40.160  36.350  1.00  0.00           O
ATOM    136  N   GLU A  14      76.270  41.850  37.490  1.00  0.00           N
ATOM    137  H   GLU A  14      76.940  42.580  37.640  1.00  0.00           H
ATOM    138  CA  GLU A  14      75.560  41.620  38.820  1.00  0.00           C
ATOM    139  CB  GLU A  14      75.880  42.710  39.880  1.00  0.00           C
ATOM    140  CG  GLU A  14      75.000  42.650  41.100  1.00  0.00           C
ATOM    141  CD  GLU A  14      75.390  43.770  42.050  1.00  0.00           C
ATOM    142  OE1 GLU A  14      74.560  44.160  42.840  1.00  0.00           O
ATOM    143  OE2 GLU A  14      76.590  44.040  42.190  1.00  0.00           O
ATOM    144  C   GLU A  14      74.040  41.500  38.690  1.00  0.00           C
ATOM    145  O   GLU A  14      73.410  40.490  39.040  1.00  0.00           O
ATOM    146  N   GLY A  15      73.620  42.390  37.840  1.00  0.00           N
ATOM    147  H   GLY A  15      74.080  43.280  37.770  1.00  0.00           H
ATOM    148  CA  GLY A  15      72.200  42.460  37.510  1.00  0.00           C
ATOM    149  C   GLY A  15      71.720  41.370  36.440  1.00  0.00           C
ATOM    150  O   GLY A  15      70.670  41.570  35.820  1.00  0.00           O
ATOM    151  N   CYS A  16      72.560  40.420  35.950  1.00  0.00           N
ATOM    152  H   CYS A  16      73.550  40.590  36.030  1.00  0.00           H
ATOM    153  CA  CYS A  16      72.110  39.310  35.110  1.00  0.00           C
ATOM    154  CB  CYS A  16      72.690  39.390  33.690  1.00  0.00           C
ATOM    155  SG  CYS A  16      72.230  40.900  32.830  1.00  0.00           S
ATOM    156  HG  CYS A  16      72.960  41.790  33.490  1.00  0.00           H
ATOM    157  C   CYS A  16      72.360  37.880  35.780  1.00  0.00           C
ATOM    158  O   CYS A  16      72.300  36.850  35.100  1.00  0.00           O
ATOM    159  N   MET A  17      72.820  37.860  36.990  1.00  0.00           N
ATOM    160  H   MET A  17      73.030  38.700  37.500  1.00  0.00           H
ATOM    161  CA  MET A  17      73.110  36.680  37.810  1.00  0.00           C
ATOM    162  CB  MET A  17      74.450  36.970  38.430  1.00  0.00           C
ATOM    163  CG  MET A  17      74.890  35.670  39.200  1.00  0.00           C
ATOM    164  SD  MET A  17      74.800  34.130  38.180  1.00  0.00           S
ATOM    165  CE  MET A  17      76.470  33.680  37.850  1.00  0.00           C
ATOM    166  C   MET A  17      71.940  36.290  38.810  1.00  0.00           C
ATOM    167  O   MET A  17      71.410  37.070  39.570  1.00  0.00           O
ATOM    168  N   VAL A  18      71.520  35.040  38.590  1.00  0.00           N
ATOM    169  H   VAL A  18      72.000  34.300  38.130  1.00  0.00           H
ATOM    170  CA  VAL A  18      70.390  34.470  39.340  1.00  0.00           C
ATOM    171  CB  VAL A  18      69.090  34.380  38.520  1.00  0.00           C
ATOM    172  CG1 VAL A  18      68.500  35.800  38.300  1.00  0.00           C
ATOM    173  CG2 VAL A  18      69.140  33.420  37.290  1.00  0.00           C
ATOM    174  C   VAL A  18      70.710  33.040  39.890  1.00  0.00           C
ATOM    175  O   VAL A  18      71.730  32.480  39.540  1.00  0.00           O
ATOM    176  N   GLN A  19      69.860  32.450  40.750  1.00  0.00           N
ATOM    177  H   GLN A  19      69.080  32.920  41.170  1.00  0.00           H
ATOM    178  CA  GLN A  19      70.060  31.120  41.340  1.00  0.00           C
ATOM    179  CB  GLN A  19      69.820  31.370  42.840  1.00  0.00           C
ATOM    180  CG  GLN A  19      69.620  30.100  43.690  1.00  0.00           C
ATOM    181  CD  GLN A  19      68.760  30.460  44.900  1.00  0.00           C
ATOM    182  OE1 GLN A  19      69.090  31.320  45.710  1.00  0.00           O
ATOM    183  NE2 GLN A  19      67.620  29.750  45.020  1.00  0.00           N
ATOM    184 1HE2 GLN A  19      67.480  28.910  44.500  1.00  0.00           H
ATOM    185 2HE2 GLN A  19      66.870  30.080  45.590  1.00  0.00           H
ATOM    186  C   GLN A  19      69.070  30.120  40.770  1.00  0.00           C
ATOM    187  O   GLN A  19      67.920  30.400  40.530  1.00  0.00           O
ATOM    188  N   VAL A  20      69.680  29.020  40.270  1.00  0.00           N
ATOM    189  H   VAL A  20      70.660  28.850  40.380  1.00  0.00           H
ATOM    190  CA  VAL A  20      68.860  27.850  40.010  1.00  0.00           C
ATOM    191  CB  VAL A  20      69.280  27.130  38.730  1.00  0.00           C
ATOM    192  CG1 VAL A  20      68.240  26.170  38.290  1.00  0.00           C
ATOM    193  CG2 VAL A  20      69.410  28.160  37.590  1.00  0.00           C
ATOM    194  C   VAL A  20      68.930  26.860  41.160  1.00  0.00           C
ATOM    195  O   VAL A  20      69.990  26.390  41.650  1.00  0.00           O
ATOM    196  N   THR A  21      67.780  26.730  41.770  1.00  0.00           N
ATOM    197  H   THR A  21      66.960  27.140  41.370  1.00  0.00           H
ATOM    198  CA  THR A  21      67.470  25.760  42.870  1.00  0.00           C
ATOM    199  CB  THR A  21      66.350  26.250  43.780  1.00  0.00           C
ATOM    200  OG1 THR A  21      66.130  27.650  43.880  1.00  0.00           O
ATOM    201  HG1 THR A  21      65.280  27.840  44.370  1.00  0.00           H
ATOM    202  CG2 THR A  21      66.410  25.650  45.190  1.00  0.00           C
ATOM    203  C   THR A  21      67.170  24.290  42.360  1.00  0.00           C
ATOM    204  O   THR A  21      66.260  24.080  41.630  1.00  0.00           O
ATOM    205  N   CYS A  22      67.960  23.320  42.810  1.00  0.00           N
ATOM    206  H   CYS A  22      68.670  23.430  43.500  1.00  0.00           H
ATOM    207  CA  CYS A  22      67.610  21.890  42.630  1.00  0.00           C
ATOM    208  CB  CYS A  22      68.720  21.190  41.820  1.00  0.00           C
ATOM    209  SG  CYS A  22      70.460  21.740  42.180  1.00  0.00           S
ATOM    210  HG  CYS A  22      70.570  21.320  43.430  1.00  0.00           H
ATOM    211  C   CYS A  22      67.300  21.130  43.900  1.00  0.00           C
ATOM    212  O   CYS A  22      68.210  20.580  44.560  1.00  0.00           O
ATOM    213  N   GLY A  23      66.040  21.080  44.280  1.00  0.00           N
ATOM    214  H   GLY A  23      65.350  21.420  43.650  1.00  0.00           H
ATOM    215  CA  GLY A  23      65.520  20.490  45.530  1.00  0.00           C
ATOM    216  C   GLY A  23      65.940  21.340  46.790  1.00  0.00           C
ATOM    217  O   GLY A  23      65.310  22.320  47.090  1.00  0.00           O
ATOM    218  N   THR A  24      67.120  21.050  47.310  1.00  0.00           N
ATOM    219  H   THR A  24      67.680  20.240  47.170  1.00  0.00           H
ATOM    220  CA  THR A  24      67.870  21.870  48.290  1.00  0.00           C
ATOM    221  CB  THR A  24      68.190  21.000  49.560  1.00  0.00           C
ATOM    222  OG1 THR A  24      68.920  19.770  49.170  1.00  0.00           O
ATOM    223  HG1 THR A  24      69.680  19.570  49.790  1.00  0.00           H
ATOM    224  CG2 THR A  24      66.950  20.570  50.340  1.00  0.00           C
ATOM    225  C   THR A  24      69.160  22.530  47.790  1.00  0.00           C
ATOM    226  O   THR A  24      69.220  23.690  48.270  1.00  0.00           O
ATOM    227  N   THR A  25      69.840  22.060  46.740  1.00  0.00           N
ATOM    228  H   THR A  25      69.810  21.130  46.390  1.00  0.00           H
ATOM    229  CA  THR A  25      71.080  22.800  46.400  1.00  0.00           C
ATOM    230  CB  THR A  25      72.090  21.830  45.780  1.00  0.00           C
ATOM    231  OG1 THR A  25      71.520  20.980  44.920  1.00  0.00           O
ATOM    232  HG1 THR A  25      72.240  20.730  44.290  1.00  0.00           H
ATOM    233  CG2 THR A  25      72.700  20.970  46.880  1.00  0.00           C
ATOM    234  C   THR A  25      70.900  24.090  45.580  1.00  0.00           C
ATOM    235  O   THR A  25      70.120  24.010  44.640  1.00  0.00           O
ATOM    236  N   THR A  26      71.830  25.040  45.730  1.00  0.00           N
ATOM    237  H   THR A  26      72.430  24.980  46.530  1.00  0.00           H
ATOM    238  CA  THR A  26      71.690  26.290  44.920  1.00  0.00           C
ATOM    239  CB  THR A  26      71.420  27.440  45.830  1.00  0.00           C
ATOM    240  OG1 THR A  26      72.390  27.540  46.880  1.00  0.00           O
ATOM    241  HG1 THR A  26      73.290  27.760  46.520  1.00  0.00           H
ATOM    242  CG2 THR A  26      70.020  27.230  46.430  1.00  0.00           C
ATOM    243  C   THR A  26      72.960  26.640  44.100  1.00  0.00           C
ATOM    244  O   THR A  26      73.960  27.000  44.710  1.00  0.00           O
ATOM    245  N   LEU A  27      72.880  26.640  42.780  1.00  0.00           N
ATOM    246  H   LEU A  27      71.990  26.480  42.370  1.00  0.00           H
ATOM    247  CA  LEU A  27      73.950  26.970  41.870  1.00  0.00           C
ATOM    248  CB  LEU A  27      74.130  25.780  40.920  1.00  0.00           C
ATOM    249  CG  LEU A  27      74.860  24.490  41.340  1.00  0.00           C
ATOM    250  CD1 LEU A  27      76.190  24.730  41.960  1.00  0.00           C
ATOM    251  CD2 LEU A  27      73.830  23.540  41.990  1.00  0.00           C
ATOM    252  C   LEU A  27      73.450  28.200  41.050  1.00  0.00           C
ATOM    253  O   LEU A  27      72.300  28.670  41.000  1.00  0.00           O
ATOM    254  N   ASN A  28      74.440  28.610  40.310  1.00  0.00           N
ATOM    255  H   ASN A  28      75.380  28.280  40.270  1.00  0.00           H
ATOM    256  CA  ASN A  28      74.310  29.950  39.740  1.00  0.00           C
ATOM    257  CB  ASN A  28      75.720  30.630  39.770  1.00  0.00           C
ATOM    258  CG  ASN A  28      76.150  31.130  41.150  1.00  0.00           C
ATOM    259  OD1 ASN A  28      75.700  32.020  41.870  1.00  0.00           O
ATOM    260  ND2 ASN A  28      77.070  30.420  41.760  1.00  0.00           N
ATOM    261 1HD2 ASN A  28      77.420  29.570  41.380  1.00  0.00           H
ATOM    262 2HD2 ASN A  28      77.600  30.860  42.480  1.00  0.00           H
ATOM    263  C   ASN A  28      73.830  29.800  38.260  1.00  0.00           C
ATOM    264  O   ASN A  28      74.050  28.780  37.640  1.00  0.00           O
ATOM    265  N   GLY A  29      73.000  30.700  37.830  1.00  0.00           N
ATOM    266  H   GLY A  29      72.900  31.550  38.350  1.00  0.00           H
ATOM    267  CA  GLY A  29      72.430  30.760  36.460  1.00  0.00           C
ATOM    268  C   GLY A  29      72.590  32.180  36.000  1.00  0.00           C
ATOM    269  O   GLY A  29      72.040  33.150  36.470  1.00  0.00           O
ATOM    270  N   LEU A  30      73.470  32.300  35.020  1.00  0.00           N
ATOM    271  H   LEU A  30      74.010  31.530  34.680  1.00  0.00           H
ATOM    272  CA  LEU A  30      73.670  33.630  34.360  1.00  0.00           C
ATOM    273  CB  LEU A  30      75.100  33.600  33.800  1.00  0.00           C
ATOM    274  CG  LEU A  30      75.550  34.890  33.110  1.00  0.00           C
ATOM    275  CD1 LEU A  30      75.540  36.020  34.220  1.00  0.00           C
ATOM    276  CD2 LEU A  30      76.940  34.750  32.570  1.00  0.00           C
ATOM    277  C   LEU A  30      72.490  33.740  33.350  1.00  0.00           C
ATOM    278  O   LEU A  30      72.490  33.080  32.320  1.00  0.00           O
ATOM    279  N   TRP A  31      71.560  34.650  33.610  1.00  0.00           N
ATOM    280  H   TRP A  31      71.670  35.340  34.320  1.00  0.00           H
ATOM    281  CA  TRP A  31      70.360  34.930  32.830  1.00  0.00           C
ATOM    282  CB  TRP A  31      69.260  35.210  33.860  1.00  0.00           C
ATOM    283  CG  TRP A  31      67.850  35.410  33.370  1.00  0.00           C
ATOM    284  CD1 TRP A  31      67.220  34.930  32.350  1.00  0.00           C
ATOM    285  HD1 TRP A  31      67.640  34.510  31.440  1.00  0.00           H
ATOM    286  CD2 TRP A  31      66.950  36.180  34.090  1.00  0.00           C
ATOM    287  NE1 TRP A  31      65.970  35.380  32.370  1.00  0.00           N
ATOM    288  HE1 TRP A  31      65.260  35.290  31.670  1.00  0.00           H
ATOM    289  CE2 TRP A  31      65.760  36.120  33.420  1.00  0.00           C
ATOM    290  CE3 TRP A  31      67.030  36.880  35.250  1.00  0.00           C
ATOM    291  HE3 TRP A  31      67.920  36.940  35.880  1.00  0.00           H
ATOM    292  CZ2 TRP A  31      64.630  36.810  33.890  1.00  0.00           C
ATOM    293  HZ2 TRP A  31      63.610  36.700  33.520  1.00  0.00           H
ATOM    294  CZ3 TRP A  31      65.990  37.690  35.690  1.00  0.00           C
ATOM    295  HZ3 TRP A  31      66.250  38.470  36.410  1.00  0.00           H
ATOM    296  CH2 TRP A  31      64.830  37.660  34.980  1.00  0.00           C
ATOM    297  HH2 TRP A  31      63.990  38.180  35.440  1.00  0.00           H
ATOM    298  C   TRP A  31      70.510  36.000  31.720  1.00  0.00           C
ATOM    299  O   TRP A  31      70.120  37.180  31.840  1.00  0.00           O
ATOM    300  N   LEU A  32      71.010  35.470  30.590  1.00  0.00           N
ATOM    301  H   LEU A  32      71.150  34.490  30.440  1.00  0.00           H
ATOM    302  CA  LEU A  32      71.240  36.360  29.420  1.00  0.00           C
ATOM    303  CB  LEU A  32      72.530  35.970  28.650  1.00  0.00           C
ATOM    304  CG  LEU A  32      73.730  36.340  29.520  1.00  0.00           C
ATOM    305  CD1 LEU A  32      75.020  35.710  29.040  1.00  0.00           C
ATOM    306  CD2 LEU A  32      73.870  37.840  29.850  1.00  0.00           C
ATOM    307  C   LEU A  32      70.020  36.380  28.460  1.00  0.00           C
ATOM    308  O   LEU A  32      69.840  35.540  27.620  1.00  0.00           O
ATOM    309  N   ASP A  33      69.110  37.290  28.850  1.00  0.00           N
ATOM    310  H   ASP A  33      69.330  37.760  29.710  1.00  0.00           H
ATOM    311  CA  ASP A  33      67.790  37.540  28.200  1.00  0.00           C
ATOM    312  CB  ASP A  33      67.750  37.780  26.670  1.00  0.00           C
ATOM    313  CG  ASP A  33      68.470  39.100  26.290  1.00  0.00           C
ATOM    314  OD1 ASP A  33      67.830  40.130  26.100  1.00  0.00           O
ATOM    315  OD2 ASP A  33      69.560  38.940  25.770  1.00  0.00           O
ATOM    316  C   ASP A  33      66.840  36.450  28.590  1.00  0.00           C
ATOM    317  O   ASP A  33      66.200  36.620  29.580  1.00  0.00           O
ATOM    318  N   ASP A  34      66.710  35.370  27.780  1.00  0.00           N
ATOM    319  H   ASP A  34      66.850  35.500  26.800  1.00  0.00           H
ATOM    320  CA  ASP A  34      65.900  34.210  28.060  1.00  0.00           C
ATOM    321  CB  ASP A  34      64.830  34.160  26.930  1.00  0.00           C
ATOM    322  CG  ASP A  34      65.480  34.510  25.560  1.00  0.00           C
ATOM    323  OD1 ASP A  34      66.150  33.670  24.980  1.00  0.00           O
ATOM    324  OD2 ASP A  34      65.200  35.580  24.990  1.00  0.00           O
ATOM    325  C   ASP A  34      66.590  32.820  27.990  1.00  0.00           C
ATOM    326  O   ASP A  34      65.970  31.790  28.210  1.00  0.00           O
ATOM    327  N   VAL A  35      67.940  32.740  27.750  1.00  0.00           N
ATOM    328  H   VAL A  35      68.370  33.450  27.180  1.00  0.00           H
ATOM    329  CA  VAL A  35      68.870  31.590  27.870  1.00  0.00           C
ATOM    330  CB  VAL A  35      69.930  31.390  26.720  1.00  0.00           C
ATOM    331  CG1 VAL A  35      70.390  29.930  26.890  1.00  0.00           C
ATOM    332  CG2 VAL A  35      69.130  31.500  25.420  1.00  0.00           C
ATOM    333  C   VAL A  35      69.620  31.710  29.190  1.00  0.00           C
ATOM    334  O   VAL A  35      70.510  32.630  29.320  1.00  0.00           O
ATOM    335  N   VAL A  36      69.330  30.810  30.130  1.00  0.00           N
ATOM    336  H   VAL A  36      68.690  30.050  30.050  1.00  0.00           H
ATOM    337  CA  VAL A  36      70.030  30.850  31.440  1.00  0.00           C
ATOM    338  CB  VAL A  36      69.020  30.620  32.590  1.00  0.00           C
ATOM    339  CG1 VAL A  36      69.560  30.740  34.060  1.00  0.00           C
ATOM    340  CG2 VAL A  36      67.720  31.470  32.530  1.00  0.00           C
ATOM    341  C   VAL A  36      71.150  29.770  31.470  1.00  0.00           C
ATOM    342  O   VAL A  36      70.840  28.630  31.190  1.00  0.00           O
ATOM    343  N   TYR A  37      72.390  30.250  31.460  1.00  0.00           N
ATOM    344  H   TYR A  37      72.590  31.220  31.590  1.00  0.00           H
ATOM    345  CA  TYR A  37      73.640  29.480  31.490  1.00  0.00           C
ATOM    346  CB  TYR A  37      74.770  30.300  30.970  1.00  0.00           C
ATOM    347  CG  TYR A  37      74.730  30.530  29.460  1.00  0.00           C
ATOM    348  CD1 TYR A  37      75.550  29.820  28.550  1.00  0.00           C
ATOM    349  HD1 TYR A  37      76.310  29.130  28.930  1.00  0.00           H
ATOM    350  CD2 TYR A  37      74.030  31.550  28.880  1.00  0.00           C
ATOM    351  HD2 TYR A  37      73.520  32.260  29.530  1.00  0.00           H
ATOM    352  CE1 TYR A  37      75.660  30.180  27.190  1.00  0.00           C
ATOM    353  HE1 TYR A  37      76.120  29.510  26.460  1.00  0.00           H
ATOM    354  CE2 TYR A  37      74.170  31.950  27.540  1.00  0.00           C
ATOM    355  HE2 TYR A  37      73.320  32.530  27.180  1.00  0.00           H
ATOM    356  CZ  TYR A  37      74.960  31.260  26.680  1.00  0.00           C
ATOM    357  OH  TYR A  37      74.840  31.370  25.340  1.00  0.00           O
ATOM    358  HH  TYR A  37      75.690  31.200  24.840  1.00  0.00           H
ATOM    359  C   TYR A  37      73.970  28.920  32.870  1.00  0.00           C
ATOM    360  O   TYR A  37      74.320  29.650  33.780  1.00  0.00           O
ATOM    361  N   CYS A  38      73.730  27.630  33.020  1.00  0.00           N
ATOM    362  H   CYS A  38      73.300  27.090  32.290  1.00  0.00           H
ATOM    363  CA  CYS A  38      73.950  26.940  34.310  1.00  0.00           C
ATOM    364  CB  CYS A  38      72.640  26.350  34.640  1.00  0.00           C
ATOM    365  SG  CYS A  38      72.440  26.320  36.440  1.00  0.00           S
ATOM    366  HG  CYS A  38      72.900  27.540  36.680  1.00  0.00           H
ATOM    367  C   CYS A  38      75.000  25.740  34.280  1.00  0.00           C
ATOM    368  O   CYS A  38      75.130  25.150  33.190  1.00  0.00           O
ATOM    369  N   PRO A  39      75.830  25.400  35.280  1.00  0.00           N
ATOM    370  CA  PRO A  39      76.870  24.340  35.130  1.00  0.00           C
ATOM    371  CB  PRO A  39      77.860  24.530  36.350  1.00  0.00           C
ATOM    372  CG  PRO A  39      77.140  25.470  37.340  1.00  0.00           C
ATOM    373  CD  PRO A  39      76.300  26.320  36.330  1.00  0.00           C
ATOM    374  C   PRO A  39      76.040  23.010  35.280  1.00  0.00           C
ATOM    375  O   PRO A  39      75.100  22.950  36.020  1.00  0.00           O
ATOM    376  N   ARG A  40      76.500  21.930  34.620  1.00  0.00           N
ATOM    377  H   ARG A  40      77.070  22.010  33.800  1.00  0.00           H
ATOM    378  CA  ARG A  40      76.020  20.590  34.900  1.00  0.00           C
ATOM    379  CB  ARG A  40      76.890  19.450  34.260  1.00  0.00           C
ATOM    380  CG  ARG A  40      78.440  19.540  34.560  1.00  0.00           C
ATOM    381  CD  ARG A  40      79.180  18.630  33.590  1.00  0.00           C
ATOM    382  NE  ARG A  40      80.640  18.950  33.550  1.00  0.00           N
ATOM    383  HE  ARG A  40      80.860  19.660  34.220  1.00  0.00           H
ATOM    384  CZ  ARG A  40      81.580  18.410  32.730  1.00  0.00           C
ATOM    385  NH1 ARG A  40      81.290  17.270  32.020  1.00  0.00           N
ATOM    386 1HH1 ARG A  40      80.490  16.690  32.140  1.00  0.00           H
ATOM    387 2HH1 ARG A  40      81.850  17.090  31.210  1.00  0.00           H
ATOM    388  NH2 ARG A  40      82.880  18.750  32.700  1.00  0.00           N
ATOM    389 1HH2 ARG A  40      83.140  19.370  33.450  1.00  0.00           H
ATOM    390 2HH2 ARG A  40      83.560  18.350  32.100  1.00  0.00           H
ATOM    391  C   ARG A  40      75.710  20.140  36.360  1.00  0.00           C
ATOM    392  O   ARG A  40      75.000  19.170  36.610  1.00  0.00           O
ATOM    393  N   HIS A  41      76.240  20.870  37.310  1.00  0.00           N
ATOM    394  H   HIS A  41      76.950  21.500  36.970  1.00  0.00           H
ATOM    395  CA  HIS A  41      76.180  20.710  38.770  1.00  0.00           C
ATOM    396  CB  HIS A  41      77.010  21.820  39.440  1.00  0.00           C
ATOM    397  CG  HIS A  41      78.450  22.100  38.830  1.00  0.00           C
ATOM    398  ND1 HIS A  41      78.990  21.550  37.720  1.00  0.00           N
ATOM    399  CD2 HIS A  41      79.430  22.730  39.460  1.00  0.00           C
ATOM    400  HD2 HIS A  41      79.420  23.140  40.470  1.00  0.00           H
ATOM    401  CE1 HIS A  41      80.320  21.860  37.680  1.00  0.00           C
ATOM    402  HE1 HIS A  41      81.030  21.700  36.860  1.00  0.00           H
ATOM    403  NE2 HIS A  41      80.560  22.580  38.750  1.00  0.00           N
ATOM    404  HE2 HIS A  41      81.440  22.950  39.030  1.00  0.00           H
ATOM    405  C   HIS A  41      74.770  20.610  39.330  1.00  0.00           C
ATOM    406  O   HIS A  41      74.710  20.450  40.510  1.00  0.00           O
ATOM    407  N   VAL A  42      73.780  21.130  38.610  1.00  0.00           N
ATOM    408  H   VAL A  42      73.880  21.960  38.070  1.00  0.00           H
ATOM    409  CA  VAL A  42      72.300  20.920  38.840  1.00  0.00           C
ATOM    410  CB  VAL A  42      71.360  21.900  38.170  1.00  0.00           C
ATOM    411  CG1 VAL A  42      71.310  23.220  38.920  1.00  0.00           C
ATOM    412  CG2 VAL A  42      71.770  22.140  36.700  1.00  0.00           C
ATOM    413  C   VAL A  42      71.830  19.400  38.690  1.00  0.00           C
ATOM    414  O   VAL A  42      70.810  19.100  39.290  1.00  0.00           O
ATOM    415  N   ILE A  43      72.600  18.710  37.880  1.00  0.00           N
ATOM    416  H   ILE A  43      73.340  19.200  37.420  1.00  0.00           H
ATOM    417  CA  ILE A  43      72.270  17.300  37.540  1.00  0.00           C
ATOM    418  CB  ILE A  43      71.860  17.080  36.020  1.00  0.00           C
ATOM    419  CG1 ILE A  43      72.890  17.550  35.040  1.00  0.00           C
ATOM    420  CG2 ILE A  43      70.570  17.860  35.650  1.00  0.00           C
ATOM    421  CD  ILE A  43      72.900  16.760  33.700  1.00  0.00           C
ATOM    422  C   ILE A  43      73.290  16.290  37.960  1.00  0.00           C
ATOM    423  O   ILE A  43      72.820  15.230  38.290  1.00  0.00           O
ATOM    424  N   CYS A  44      74.570  16.570  37.810  1.00  0.00           N
ATOM    425  H   CYS A  44      74.920  17.460  37.540  1.00  0.00           H
ATOM    426  CA  CYS A  44      75.580  15.570  38.150  1.00  0.00           C
ATOM    427  CB  CYS A  44      76.710  15.470  37.140  1.00  0.00           C
ATOM    428  SG  CYS A  44      77.660  17.050  37.150  1.00  0.00           S
ATOM    429  HG  CYS A  44      77.500  17.110  38.470  1.00  0.00           H
ATOM    430  C   CYS A  44      76.200  15.630  39.540  1.00  0.00           C
ATOM    431  O   CYS A  44      76.950  16.560  39.880  1.00  0.00           O
ATOM    432  N   THR A  45      75.730  14.830  40.490  1.00  0.00           N
ATOM    433  H   THR A  45      74.950  14.250  40.300  1.00  0.00           H
ATOM    434  CA  THR A  45      76.250  14.580  41.860  1.00  0.00           C
ATOM    435  CB  THR A  45      75.290  13.690  42.640  1.00  0.00           C
ATOM    436  OG1 THR A  45      74.890  12.510  41.900  1.00  0.00           O
ATOM    437  HG1 THR A  45      74.580  11.770  42.500  1.00  0.00           H
ATOM    438  CG2 THR A  45      74.020  14.410  42.960  1.00  0.00           C
ATOM    439  C   THR A  45      77.660  14.040  41.930  1.00  0.00           C
ATOM    440  O   THR A  45      78.450  14.660  42.630  1.00  0.00           O
ATOM    441  N   SER A  46      77.980  13.160  41.060  1.00  0.00           N
ATOM    442  H   SER A  46      77.360  12.780  40.360  1.00  0.00           H
ATOM    443  CA  SER A  46      79.310  12.430  41.090  1.00  0.00           C
ATOM    444  CB  SER A  46      79.120  11.250  42.020  1.00  0.00           C
ATOM    445  OG  SER A  46      80.380  10.800  42.310  1.00  0.00           O
ATOM    446  HG  SER A  46      80.560   9.960  41.780  1.00  0.00           H
ATOM    447  C   SER A  46      80.120  12.150  39.870  1.00  0.00           C
ATOM    448  O   SER A  46      81.190  12.540  39.730  1.00  0.00           O
ATOM    449  N   GLU A  47      79.360  11.610  38.900  1.00  0.00           N
ATOM    450  H   GLU A  47      78.390  11.640  39.120  1.00  0.00           H
ATOM    451  CA  GLU A  47      79.820  11.140  37.620  1.00  0.00           C
ATOM    452  CB  GLU A  47      78.570  10.530  36.870  1.00  0.00           C
ATOM    453  CG  GLU A  47      77.420  11.540  36.480  1.00  0.00           C
ATOM    454  CD  GLU A  47      76.380  11.720  37.610  1.00  0.00           C
ATOM    455  OE1 GLU A  47      76.570  12.630  38.510  1.00  0.00           O
ATOM    456  OE2 GLU A  47      75.460  10.870  37.640  1.00  0.00           O
ATOM    457  C   GLU A  47      80.780  11.910  36.680  1.00  0.00           C
ATOM    458  O   GLU A  47      80.420  12.490  35.640  1.00  0.00           O
ATOM    459  N   ASP A  48      82.030  11.900  37.130  1.00  0.00           N
ATOM    460  H   ASP A  48      82.230  12.040  38.100  1.00  0.00           H
ATOM    461  CA  ASP A  48      83.100  12.460  36.320  1.00  0.00           C
ATOM    462  CB  ASP A  48      84.440  12.450  37.090  1.00  0.00           C
ATOM    463  CG  ASP A  48      85.640  13.100  36.430  1.00  0.00           C
ATOM    464  OD1 ASP A  48      85.510  14.180  35.840  1.00  0.00           O
ATOM    465  OD2 ASP A  48      86.730  12.500  36.660  1.00  0.00           O
ATOM    466  C   ASP A  48      83.260  11.790  34.950  1.00  0.00           C
ATOM    467  O   ASP A  48      83.330  10.550  34.900  1.00  0.00           O
ATOM    468  N   MET A  49      83.200  12.620  33.940  1.00  0.00           N
ATOM    469  H   MET A  49      83.090  13.610  34.040  1.00  0.00           H
ATOM    470  CA  MET A  49      83.040  12.140  32.520  1.00  0.00           C
ATOM    471  CB  MET A  49      81.610  12.150  32.070  1.00  0.00           C
ATOM    472  CG  MET A  49      80.590  11.130  32.630  1.00  0.00           C
ATOM    473  SD  MET A  49      78.920  11.180  31.880  1.00  0.00           S
ATOM    474  CE  MET A  49      78.080  10.050  33.040  1.00  0.00           C
ATOM    475  C   MET A  49      83.760  13.020  31.530  1.00  0.00           C
ATOM    476  O   MET A  49      83.680  14.220  31.630  1.00  0.00           O
ATOM    477  N   LEU A  50      84.690  12.440  30.730  1.00  0.00           N
ATOM    478  H   LEU A  50      85.240  11.640  30.990  1.00  0.00           H
ATOM    479  CA  LEU A  50      85.200  13.110  29.530  1.00  0.00           C
ATOM    480  CB  LEU A  50      86.580  12.570  29.110  1.00  0.00           C
ATOM    481  CG  LEU A  50      87.670  13.420  29.770  1.00  0.00           C
ATOM    482  CD1 LEU A  50      89.050  12.860  29.500  1.00  0.00           C
ATOM    483  CD2 LEU A  50      87.530  14.890  29.340  1.00  0.00           C
ATOM    484  C   LEU A  50      84.190  13.130  28.410  1.00  0.00           C
ATOM    485  O   LEU A  50      84.160  14.070  27.680  1.00  0.00           O
ATOM    486  N   ASN A  51      83.490  12.090  28.140  1.00  0.00           N
ATOM    487  H   ASN A  51      83.750  11.270  28.650  1.00  0.00           H
ATOM    488  CA  ASN A  51      82.310  12.050  27.240  1.00  0.00           C
ATOM    489  CB  ASN A  51      82.290  10.700  26.430  1.00  0.00           C
ATOM    490  CG  ASN A  51      81.530  10.810  25.110  1.00  0.00           C
ATOM    491  OD1 ASN A  51      82.110  11.380  24.130  1.00  0.00           O
ATOM    492  ND2 ASN A  51      80.380  10.260  24.890  1.00  0.00           N
ATOM    493 1HD2 ASN A  51      79.810   9.740  25.540  1.00  0.00           H
ATOM    494 2HD2 ASN A  51      79.950  10.400  24.000  1.00  0.00           H
ATOM    495  C   ASN A  51      80.960  12.180  28.030  1.00  0.00           C
ATOM    496  O   ASN A  51      80.530  11.350  28.790  1.00  0.00           O
ATOM    497  N   PRO A  52      80.320  13.310  27.770  1.00  0.00           N
ATOM    498  CA  PRO A  52      79.280  13.880  28.660  1.00  0.00           C
ATOM    499  CB  PRO A  52      79.310  15.350  28.360  1.00  0.00           C
ATOM    500  CG  PRO A  52      79.660  15.490  26.890  1.00  0.00           C
ATOM    501  CD  PRO A  52      80.470  14.200  26.600  1.00  0.00           C
ATOM    502  C   PRO A  52      77.890  13.110  28.530  1.00  0.00           C
ATOM    503  O   PRO A  52      76.950  13.590  27.910  1.00  0.00           O
ATOM    504  N   ASN A  53      77.780  12.060  29.380  1.00  0.00           N
ATOM    505  H   ASN A  53      78.420  11.870  30.130  1.00  0.00           H
ATOM    506  CA  ASN A  53      76.700  11.060  29.120  1.00  0.00           C
ATOM    507  CB  ASN A  53      77.270   9.670  29.010  1.00  0.00           C
ATOM    508  CG  ASN A  53      77.650   9.310  27.580  1.00  0.00           C
ATOM    509  OD1 ASN A  53      78.820   9.260  27.140  1.00  0.00           O
ATOM    510  ND2 ASN A  53      76.630   9.080  26.780  1.00  0.00           N
ATOM    511 1HD2 ASN A  53      75.660   9.110  26.990  1.00  0.00           H
ATOM    512 2HD2 ASN A  53      76.860   8.610  25.930  1.00  0.00           H
ATOM    513  C   ASN A  53      75.620  11.130  30.200  1.00  0.00           C
ATOM    514  O   ASN A  53      75.770  10.470  31.190  1.00  0.00           O
ATOM    515  N   TYR A  54      74.650  12.030  30.020  1.00  0.00           N
ATOM    516  H   TYR A  54      74.620  12.620  29.210  1.00  0.00           H
ATOM    517  CA  TYR A  54      73.630  12.270  31.050  1.00  0.00           C
ATOM    518  CB  TYR A  54      73.840  13.630  31.720  1.00  0.00           C
ATOM    519  CG  TYR A  54      75.250  14.010  32.120  1.00  0.00           C
ATOM    520  CD1 TYR A  54      75.850  15.040  31.440  1.00  0.00           C
ATOM    521  HD1 TYR A  54      75.470  15.200  30.430  1.00  0.00           H
ATOM    522  CD2 TYR A  54      75.920  13.540  33.230  1.00  0.00           C
ATOM    523  HD2 TYR A  54      75.640  12.590  33.680  1.00  0.00           H
ATOM    524  CE1 TYR A  54      77.020  15.620  31.770  1.00  0.00           C
ATOM    525  HE1 TYR A  54      77.320  16.510  31.220  1.00  0.00           H
ATOM    526  CE2 TYR A  54      77.140  14.180  33.570  1.00  0.00           C
ATOM    527  HE2 TYR A  54      77.640  13.880  34.490  1.00  0.00           H
ATOM    528  CZ  TYR A  54      77.710  15.160  32.790  1.00  0.00           C
ATOM    529  OH  TYR A  54      79.010  15.480  32.890  1.00  0.00           O
ATOM    530  HH  TYR A  54      79.320  15.160  33.790  1.00  0.00           H
ATOM    531  C   TYR A  54      72.150  11.970  30.800  1.00  0.00           C
ATOM    532  O   TYR A  54      71.240  12.360  31.500  1.00  0.00           O
ATOM    533  N   GLU A  55      71.950  11.080  29.800  1.00  0.00           N
ATOM    534  H   GLU A  55      72.690  10.480  29.500  1.00  0.00           H
ATOM    535  CA  GLU A  55      70.650  10.770  29.260  1.00  0.00           C
ATOM    536  CB  GLU A  55      70.570   9.600  28.260  1.00  0.00           C
ATOM    537  CG  GLU A  55      71.450   9.720  27.020  1.00  0.00           C
ATOM    538  CD  GLU A  55      72.990   9.770  27.060  1.00  0.00           C
ATOM    539  OE1 GLU A  55      73.530  10.030  26.030  1.00  0.00           O
ATOM    540  OE2 GLU A  55      73.570   9.550  28.110  1.00  0.00           O
ATOM    541  C   GLU A  55      69.570  10.450  30.310  1.00  0.00           C
ATOM    542  O   GLU A  55      68.570  11.130  30.370  1.00  0.00           O
ATOM    543  N   ASP A  56      69.840   9.500  31.210  1.00  0.00           N
ATOM    544  H   ASP A  56      70.670   8.940  31.120  1.00  0.00           H
ATOM    545  CA  ASP A  56      68.960   9.270  32.380  1.00  0.00           C
ATOM    546  CB  ASP A  56      69.490   8.090  33.190  1.00  0.00           C
ATOM    547  CG  ASP A  56      69.410   6.760  32.380  1.00  0.00           C
ATOM    548  OD1 ASP A  56      68.420   6.080  32.620  1.00  0.00           O
ATOM    549  OD2 ASP A  56      70.500   6.380  31.810  1.00  0.00           O
ATOM    550  C   ASP A  56      68.730  10.510  33.240  1.00  0.00           C
ATOM    551  O   ASP A  56      67.560  10.820  33.540  1.00  0.00           O
ATOM    552  N   LEU A  57      69.770  11.300  33.560  1.00  0.00           N
ATOM    553  H   LEU A  57      70.650  11.200  33.100  1.00  0.00           H
ATOM    554  CA  LEU A  57      69.580  12.430  34.440  1.00  0.00           C
ATOM    555  CB  LEU A  57      70.960  12.950  34.790  1.00  0.00           C
ATOM    556  CG  LEU A  57      71.700  12.390  35.990  1.00  0.00           C
ATOM    557  CD1 LEU A  57      73.200  12.730  35.950  1.00  0.00           C
ATOM    558  CD2 LEU A  57      70.920  12.550  37.360  1.00  0.00           C
ATOM    559  C   LEU A  57      68.720  13.550  33.820  1.00  0.00           C
ATOM    560  O   LEU A  57      67.600  13.840  34.290  1.00  0.00           O
ATOM    561  N   LEU A  58      69.000  13.860  32.550  1.00  0.00           N
ATOM    562  H   LEU A  58      69.770  13.410  32.080  1.00  0.00           H
ATOM    563  CA  LEU A  58      68.270  14.920  31.760  1.00  0.00           C
ATOM    564  CB  LEU A  58      68.850  15.300  30.310  1.00  0.00           C
ATOM    565  CG  LEU A  58      70.300  15.760  30.420  1.00  0.00           C
ATOM    566  CD1 LEU A  58      71.020  15.460  29.100  1.00  0.00           C
ATOM    567  CD2 LEU A  58      70.200  17.240  30.540  1.00  0.00           C
ATOM    568  C   LEU A  58      66.810  14.650  31.670  1.00  0.00           C
ATOM    569  O   LEU A  58      65.990  15.570  31.720  1.00  0.00           O
ATOM    570  N   ILE A  59      66.370  13.370  31.570  1.00  0.00           N
ATOM    571  H   ILE A  59      67.030  12.630  31.450  1.00  0.00           H
ATOM    572  CA  ILE A  59      64.910  12.950  31.630  1.00  0.00           C
ATOM    573  CB  ILE A  59      64.850  11.620  30.880  1.00  0.00           C
ATOM    574  CG1 ILE A  59      65.110  11.730  29.380  1.00  0.00           C
ATOM    575  CG2 ILE A  59      63.700  10.760  31.280  1.00  0.00           C
ATOM    576  CD  ILE A  59      63.960  12.460  28.620  1.00  0.00           C
ATOM    577  C   ILE A  59      64.360  12.780  33.120  1.00  0.00           C
ATOM    578  O   ILE A  59      63.250  13.190  33.470  1.00  0.00           O
ATOM    579  N   ARG A  60      65.140  12.130  34.000  1.00  0.00           N
ATOM    580  H   ARG A  60      66.050  11.720  33.890  1.00  0.00           H
ATOM    581  CA  ARG A  60      64.710  12.000  35.420  1.00  0.00           C
ATOM    582  CB  ARG A  60      65.580  10.990  36.160  1.00  0.00           C
ATOM    583  CG  ARG A  60      65.620   9.660  35.440  1.00  0.00           C
ATOM    584  CD  ARG A  60      66.450   8.610  36.110  1.00  0.00           C
ATOM    585  NE  ARG A  60      66.450   7.370  35.290  1.00  0.00           N
ATOM    586  HE  ARG A  60      66.450   7.400  34.290  1.00  0.00           H
ATOM    587  CZ  ARG A  60      66.180   6.200  35.780  1.00  0.00           C
ATOM    588  NH1 ARG A  60      65.650   6.140  37.010  1.00  0.00           N
ATOM    589 1HH1 ARG A  60      65.650   6.990  37.530  1.00  0.00           H
ATOM    590 2HH1 ARG A  60      64.880   5.540  37.220  1.00  0.00           H
ATOM    591  NH2 ARG A  60      66.620   5.080  35.280  1.00  0.00           N
ATOM    592 1HH2 ARG A  60      67.140   5.000  34.430  1.00  0.00           H
ATOM    593 2HH2 ARG A  60      66.510   4.240  35.820  1.00  0.00           H
ATOM    594  C   ARG A  60      64.630  13.360  36.240  1.00  0.00           C
ATOM    595  O   ARG A  60      63.910  13.430  37.230  1.00  0.00           O
ATOM    596  N   LYS A  61      65.550  14.210  35.930  1.00  0.00           N
ATOM    597  H   LYS A  61      66.280  13.990  35.290  1.00  0.00           H
ATOM    598  CA  LYS A  61      65.640  15.560  36.510  1.00  0.00           C
ATOM    599  CB  LYS A  61      66.830  15.850  37.450  1.00  0.00           C
ATOM    600  CG  LYS A  61      66.880  14.880  38.600  1.00  0.00           C
ATOM    601  CD  LYS A  61      68.140  15.230  39.410  1.00  0.00           C
ATOM    602  CE  LYS A  61      68.220  14.500  40.780  1.00  0.00           C
ATOM    603  NZ  LYS A  61      69.510  14.560  41.460  1.00  0.00           N
ATOM    604  HZ1 LYS A  61      69.600  15.510  41.750  1.00  0.00           H
ATOM    605  HZ2 LYS A  61      69.490  13.950  42.250  1.00  0.00           H
ATOM    606  HZ3 LYS A  61      70.260  14.170  40.930  1.00  0.00           H
ATOM    607  C   LYS A  61      65.560  16.550  35.320  1.00  0.00           C
ATOM    608  O   LYS A  61      66.500  16.870  34.590  1.00  0.00           O
ATOM    609  N   SER A  62      64.300  16.930  35.160  1.00  0.00           N
ATOM    610  H   SER A  62      63.620  16.920  35.890  1.00  0.00           H
ATOM    611  CA  SER A  62      63.900  17.670  33.950  1.00  0.00           C
ATOM    612  CB  SER A  62      63.200  16.830  32.850  1.00  0.00           C
ATOM    613  OG  SER A  62      63.290  17.480  31.540  1.00  0.00           O
ATOM    614  HG  SER A  62      64.140  18.010  31.400  1.00  0.00           H
ATOM    615  C   SER A  62      63.090  18.870  34.380  1.00  0.00           C
ATOM    616  O   SER A  62      62.650  19.020  35.500  1.00  0.00           O
ATOM    617  N   ASN A  63      62.940  19.760  33.370  1.00  0.00           N
ATOM    618  H   ASN A  63      63.390  19.500  32.520  1.00  0.00           H
ATOM    619  CA  ASN A  63      62.280  21.100  33.300  1.00  0.00           C
ATOM    620  CB  ASN A  63      61.300  20.940  32.230  1.00  0.00           C
ATOM    621  CG  ASN A  63      61.880  21.110  30.780  1.00  0.00           C
ATOM    622  OD1 ASN A  63      62.770  21.890  30.490  1.00  0.00           O
ATOM    623  ND2 ASN A  63      61.310  20.330  29.910  1.00  0.00           N
ATOM    624 1HD2 ASN A  63      60.410  19.910  30.070  1.00  0.00           H
ATOM    625 2HD2 ASN A  63      61.580  20.340  28.950  1.00  0.00           H
ATOM    626  C   ASN A  63      61.590  21.560  34.620  1.00  0.00           C
ATOM    627  O   ASN A  63      61.910  22.660  35.090  1.00  0.00           O
ATOM    628  N   HIS A  64      60.590  20.860  35.140  1.00  0.00           N
ATOM    629  H   HIS A  64      60.390  19.940  34.810  1.00  0.00           H
ATOM    630  CA  HIS A  64      59.870  21.110  36.400  1.00  0.00           C
ATOM    631  CB  HIS A  64      58.810  19.970  36.590  1.00  0.00           C
ATOM    632  CG  HIS A  64      59.400  18.570  36.380  1.00  0.00           C
ATOM    633  ND1 HIS A  64      59.680  17.930  35.240  1.00  0.00           N
ATOM    634  CD2 HIS A  64      59.690  17.740  37.350  1.00  0.00           C
ATOM    635  HD2 HIS A  64      60.080  18.040  38.330  1.00  0.00           H
ATOM    636  CE1 HIS A  64      60.090  16.720  35.520  1.00  0.00           C
ATOM    637  HE1 HIS A  64      60.710  16.050  34.910  1.00  0.00           H
ATOM    638  NE2 HIS A  64      59.990  16.530  36.890  1.00  0.00           N
ATOM    639  HE2 HIS A  64      60.230  15.710  37.420  1.00  0.00           H
ATOM    640  C   HIS A  64      60.850  21.310  37.540  1.00  0.00           C
ATOM    641  O   HIS A  64      60.620  22.130  38.440  1.00  0.00           O
ATOM    642  N   ASN A  65      61.890  20.470  37.630  1.00  0.00           N
ATOM    643  H   ASN A  65      61.970  19.730  36.970  1.00  0.00           H
ATOM    644  CA  ASN A  65      62.920  20.420  38.630  1.00  0.00           C
ATOM    645  CB  ASN A  65      63.890  19.270  38.510  1.00  0.00           C
ATOM    646  CG  ASN A  65      63.380  17.800  38.610  1.00  0.00           C
ATOM    647  OD1 ASN A  65      62.880  17.200  37.660  1.00  0.00           O
ATOM    648  ND2 ASN A  65      63.490  17.180  39.770  1.00  0.00           N
ATOM    649 1HD2 ASN A  65      63.870  17.550  40.610  1.00  0.00           H
ATOM    650 2HD2 ASN A  65      63.190  16.230  39.690  1.00  0.00           H
ATOM    651  C   ASN A  65      63.710  21.700  38.730  1.00  0.00           C
ATOM    652  O   ASN A  65      63.830  22.250  39.830  1.00  0.00           O
ATOM    653  N   PHE A  66      64.060  22.320  37.600  1.00  0.00           N
ATOM    654  H   PHE A  66      63.960  22.020  36.660  1.00  0.00           H
ATOM    655  CA  PHE A  66      64.820  23.580  37.650  1.00  0.00           C
ATOM    656  CB  PHE A  66      65.620  23.770  36.350  1.00  0.00           C
ATOM    657  CG  PHE A  66      66.360  22.480  35.830  1.00  0.00           C
ATOM    658  CD1 PHE A  66      65.830  21.720  34.750  1.00  0.00           C
ATOM    659  HD1 PHE A  66      64.900  22.090  34.310  1.00  0.00           H
ATOM    660  CD2 PHE A  66      67.430  22.060  36.570  1.00  0.00           C
ATOM    661  HD2 PHE A  66      67.910  22.790  37.220  1.00  0.00           H
ATOM    662  CE1 PHE A  66      66.380  20.460  34.520  1.00  0.00           C
ATOM    663  HE1 PHE A  66      66.050  19.990  33.600  1.00  0.00           H
ATOM    664  CE2 PHE A  66      67.930  20.790  36.350  1.00  0.00           C
ATOM    665  HE2 PHE A  66      68.750  20.460  36.990  1.00  0.00           H
ATOM    666  CZ  PHE A  66      67.440  19.980  35.340  1.00  0.00           C
ATOM    667  HZ  PHE A  66      67.760  18.940  35.300  1.00  0.00           H
ATOM    668  C   PHE A  66      63.920  24.870  37.910  1.00  0.00           C
ATOM    669  O   PHE A  66      63.150  25.350  37.100  1.00  0.00           O
ATOM    670  N   LEU A  67      64.010  25.240  39.150  1.00  0.00           N
ATOM    671  H   LEU A  67      64.800  24.960  39.710  1.00  0.00           H
ATOM    672  CA  LEU A  67      63.340  26.450  39.580  1.00  0.00           C
ATOM    673  CB  LEU A  67      62.790  26.300  41.060  1.00  0.00           C
ATOM    674  CG  LEU A  67      61.730  25.190  41.200  1.00  0.00           C
ATOM    675  CD1 LEU A  67      61.470  25.030  42.710  1.00  0.00           C
ATOM    676  CD2 LEU A  67      60.440  25.790  40.450  1.00  0.00           C
ATOM    677  C   LEU A  67      64.350  27.650  39.510  1.00  0.00           C
ATOM    678  O   LEU A  67      65.410  27.670  40.200  1.00  0.00           O
ATOM    679  N   VAL A  68      64.150  28.400  38.530  1.00  0.00           N
ATOM    680  H   VAL A  68      63.480  28.240  37.800  1.00  0.00           H
ATOM    681  CA  VAL A  68      65.140  29.470  38.340  1.00  0.00           C
ATOM    682  CB  VAL A  68      65.400  29.820  36.840  1.00  0.00           C
ATOM    683  CG1 VAL A  68      66.480  30.870  36.730  1.00  0.00           C
ATOM    684  CG2 VAL A  68      65.710  28.530  36.100  1.00  0.00           C
ATOM    685  C   VAL A  68      64.730  30.770  39.140  1.00  0.00           C
ATOM    686  O   VAL A  68      63.900  31.610  38.740  1.00  0.00           O
ATOM    687  N   GLN A  69      65.220  30.900  40.380  1.00  0.00           N
ATOM    688  H   GLN A  69      66.150  30.590  40.600  1.00  0.00           H
ATOM    689  CA  GLN A  69      64.870  31.950  41.340  1.00  0.00           C
ATOM    690  CB  GLN A  69      65.180  31.320  42.710  1.00  0.00           C
ATOM    691  CG  GLN A  69      64.520  32.130  43.820  1.00  0.00           C
ATOM    692  CD  GLN A  69      63.070  31.720  44.040  1.00  0.00           C
ATOM    693  OE1 GLN A  69      62.710  30.490  43.950  1.00  0.00           O
ATOM    694  NE2 GLN A  69      62.340  32.640  44.690  1.00  0.00           N
ATOM    695 1HE2 GLN A  69      62.660  33.520  45.040  1.00  0.00           H
ATOM    696 2HE2 GLN A  69      61.370  32.430  44.830  1.00  0.00           H
ATOM    697  C   GLN A  69      65.570  33.280  41.100  1.00  0.00           C
ATOM    698  O   GLN A  69      66.710  33.350  41.490  1.00  0.00           O
ATOM    699  N   ALA A  70      64.680  34.270  41.010  1.00  0.00           N
ATOM    700  H   ALA A  70      63.690  34.140  41.110  1.00  0.00           H
ATOM    701  CA  ALA A  70      65.040  35.680  40.700  1.00  0.00           C
ATOM    702  CB  ALA A  70      64.730  36.080  39.240  1.00  0.00           C
ATOM    703  C   ALA A  70      64.320  36.630  41.730  1.00  0.00           C
ATOM    704  O   ALA A  70      63.290  37.250  41.510  1.00  0.00           O
ATOM    705  N   GLY A  71      64.870  36.560  42.960  1.00  0.00           N
ATOM    706  H   GLY A  71      65.770  36.140  43.100  1.00  0.00           H
ATOM    707  CA  GLY A  71      64.400  37.310  44.180  1.00  0.00           C
ATOM    708  C   GLY A  71      63.130  36.560  44.730  1.00  0.00           C
ATOM    709  O   GLY A  71      63.170  35.380  45.170  1.00  0.00           O
ATOM    710  N   ASN A  72      61.980  37.150  44.370  1.00  0.00           N
ATOM    711  H   ASN A  72      62.090  37.940  43.760  1.00  0.00           H
ATOM    712  CA  ASN A  72      60.620  36.830  44.770  1.00  0.00           C
ATOM    713  CB  ASN A  72      59.940  38.140  45.290  1.00  0.00           C
ATOM    714  CG  ASN A  72      59.710  39.240  44.230  1.00  0.00           C
ATOM    715  OD1 ASN A  72      60.580  39.560  43.400  1.00  0.00           O
ATOM    716  ND2 ASN A  72      58.610  39.910  44.310  1.00  0.00           N
ATOM    717 1HD2 ASN A  72      57.950  39.840  45.060  1.00  0.00           H
ATOM    718 2HD2 ASN A  72      58.440  40.690  43.710  1.00  0.00           H
ATOM    719  C   ASN A  72      59.870  36.130  43.690  1.00  0.00           C
ATOM    720  O   ASN A  72      59.130  35.260  44.040  1.00  0.00           O
ATOM    721  N   VAL A  73      60.180  36.430  42.420  1.00  0.00           N
ATOM    722  H   VAL A  73      60.970  37.000  42.200  1.00  0.00           H
ATOM    723  CA  VAL A  73      59.720  35.570  41.300  1.00  0.00           C
ATOM    724  CB  VAL A  73      59.370  36.430  40.030  1.00  0.00           C
ATOM    725  CG1 VAL A  73      58.180  37.320  40.290  1.00  0.00           C
ATOM    726  CG2 VAL A  73      60.490  37.290  39.420  1.00  0.00           C
ATOM    727  C   VAL A  73      60.600  34.340  40.970  1.00  0.00           C
ATOM    728  O   VAL A  73      61.770  34.300  41.260  1.00  0.00           O
ATOM    729  N   GLN A  74      59.990  33.300  40.370  1.00  0.00           N
ATOM    730  H   GLN A  74      59.010  33.270  40.550  1.00  0.00           H
ATOM    731  CA  GLN A  74      60.550  32.030  39.980  1.00  0.00           C
ATOM    732  CB  GLN A  74      59.840  30.960  40.810  1.00  0.00           C
ATOM    733  CG  GLN A  74      60.520  29.590  40.730  1.00  0.00           C
ATOM    734  CD  GLN A  74      59.990  28.680  41.800  1.00  0.00           C
ATOM    735  OE1 GLN A  74      58.950  28.090  41.650  1.00  0.00           O
ATOM    736  NE2 GLN A  74      60.600  28.750  43.030  1.00  0.00           N
ATOM    737 1HE2 GLN A  74      61.200  29.520  43.270  1.00  0.00           H
ATOM    738 2HE2 GLN A  74      60.360  28.130  43.780  1.00  0.00           H
ATOM    739  C   GLN A  74      60.250  31.780  38.480  1.00  0.00           C
ATOM    740  O   GLN A  74      59.150  31.830  37.970  1.00  0.00           O
ATOM    741  N   LEU A  75      61.350  31.570  37.740  1.00  0.00           N
ATOM    742  H   LEU A  75      62.310  31.430  37.980  1.00  0.00           H
ATOM    743  CA  LEU A  75      61.140  31.430  36.310  1.00  0.00           C
ATOM    744  CB  LEU A  75      62.450  31.850  35.560  1.00  0.00           C
ATOM    745  CG  LEU A  75      62.830  33.290  35.830  1.00  0.00           C
ATOM    746  CD1 LEU A  75      64.090  33.540  35.150  1.00  0.00           C
ATOM    747  CD2 LEU A  75      61.580  34.210  35.500  1.00  0.00           C
ATOM    748  C   LEU A  75      60.870  29.920  35.960  1.00  0.00           C
ATOM    749  O   LEU A  75      61.550  29.010  36.490  1.00  0.00           O
ATOM    750  N   ARG A  76      60.200  29.600  34.830  1.00  0.00           N
ATOM    751  H   ARG A  76      59.990  30.260  34.110  1.00  0.00           H
ATOM    752  CA  ARG A  76      59.770  28.210  34.470  1.00  0.00           C
ATOM    753  CB  ARG A  76      58.240  28.270  34.170  1.00  0.00           C
ATOM    754  CG  ARG A  76      57.500  28.500  35.490  1.00  0.00           C
ATOM    755  CD  ARG A  76      56.030  28.290  35.240  1.00  0.00           C
ATOM    756  NE  ARG A  76      55.240  28.510  36.440  1.00  0.00           N
ATOM    757  HE  ARG A  76      55.710  28.860  37.250  1.00  0.00           H
ATOM    758  CZ  ARG A  76      53.900  28.370  36.570  1.00  0.00           C
ATOM    759  NH1 ARG A  76      53.080  28.050  35.520  1.00  0.00           N
ATOM    760 1HH1 ARG A  76      53.420  27.870  34.590  1.00  0.00           H
ATOM    761 2HH1 ARG A  76      52.120  27.890  35.750  1.00  0.00           H
ATOM    762  NH2 ARG A  76      53.340  28.400  37.780  1.00  0.00           N
ATOM    763 1HH2 ARG A  76      53.900  28.450  38.600  1.00  0.00           H
ATOM    764 2HH2 ARG A  76      52.370  28.230  37.970  1.00  0.00           H
ATOM    765  C   ARG A  76      60.590  27.700  33.290  1.00  0.00           C
ATOM    766  O   ARG A  76      60.810  28.510  32.360  1.00  0.00           O
ATOM    767  N   VAL A  77      61.270  26.600  33.490  1.00  0.00           N
ATOM    768  H   VAL A  77      61.050  25.940  34.210  1.00  0.00           H
ATOM    769  CA  VAL A  77      62.200  26.150  32.410  1.00  0.00           C
ATOM    770  CB  VAL A  77      63.450  25.330  33.010  1.00  0.00           C
ATOM    771  CG1 VAL A  77      64.420  24.660  32.020  1.00  0.00           C
ATOM    772  CG2 VAL A  77      64.200  26.250  33.880  1.00  0.00           C
ATOM    773  C   VAL A  77      61.420  25.280  31.410  1.00  0.00           C
ATOM    774  O   VAL A  77      60.900  24.240  31.820  1.00  0.00           O
ATOM    775  N   ILE A  78      61.430  25.710  30.180  1.00  0.00           N
ATOM    776  H   ILE A  78      61.860  26.590  29.980  1.00  0.00           H
ATOM    777  CA  ILE A  78      60.730  24.960  29.110  1.00  0.00           C
ATOM    778  CB  ILE A  78      59.710  25.930  28.490  1.00  0.00           C
ATOM    779  CG1 ILE A  78      58.910  26.670  29.620  1.00  0.00           C
ATOM    780  CG2 ILE A  78      58.760  25.180  27.550  1.00  0.00           C
ATOM    781  CD  ILE A  78      57.510  27.330  29.200  1.00  0.00           C
ATOM    782  C   ILE A  78      61.830  24.600  28.110  1.00  0.00           C
ATOM    783  O   ILE A  78      62.060  25.310  27.120  1.00  0.00           O
ATOM    784  N   GLY A  79      62.620  23.630  28.440  1.00  0.00           N
ATOM    785  H   GLY A  79      62.440  23.080  29.260  1.00  0.00           H
ATOM    786  CA  GLY A  79      63.740  23.150  27.650  1.00  0.00           C
ATOM    787  C   GLY A  79      65.120  23.460  28.250  1.00  0.00           C
ATOM    788  O   GLY A  79      65.380  24.470  28.950  1.00  0.00           O
ATOM    789  N   HIS A  80      65.870  22.390  28.380  1.00  0.00           N
ATOM    790  H   HIS A  80      65.480  21.470  28.260  1.00  0.00           H
ATOM    791  CA  HIS A  80      67.290  22.510  28.770  1.00  0.00           C
ATOM    792  CB  HIS A  80      67.460  22.140  30.230  1.00  0.00           C
ATOM    793  CG  HIS A  80      66.890  20.840  30.720  1.00  0.00           C
ATOM    794  ND1 HIS A  80      67.500  19.650  30.890  1.00  0.00           N
ATOM    795  HD1 HIS A  80      68.480  19.450  30.860  1.00  0.00           H
ATOM    796  CD2 HIS A  80      65.610  20.660  30.990  1.00  0.00           C
ATOM    797  HD2 HIS A  80      64.940  21.500  31.130  1.00  0.00           H
ATOM    798  CE1 HIS A  80      66.580  18.730  31.200  1.00  0.00           C
ATOM    799  HE1 HIS A  80      66.830  17.800  31.710  1.00  0.00           H
ATOM    800  NE2 HIS A  80      65.400  19.320  31.270  1.00  0.00           N
ATOM    801  C   HIS A  80      68.310  21.740  27.900  1.00  0.00           C
ATOM    802  O   HIS A  80      68.700  20.610  28.340  1.00  0.00           O
ATOM    803  N   SER A  81      69.050  22.540  27.190  1.00  0.00           N
ATOM    804  H   SER A  81      68.870  23.520  27.310  1.00  0.00           H
ATOM    805  CA  SER A  81      70.110  22.360  26.160  1.00  0.00           C
ATOM    806  CB  SER A  81      70.190  23.600  25.280  1.00  0.00           C
ATOM    807  OG  SER A  81      68.910  23.700  24.550  1.00  0.00           O
ATOM    808  HG  SER A  81      68.850  22.980  23.860  1.00  0.00           H
ATOM    809  C   SER A  81      71.460  22.140  26.790  1.00  0.00           C
ATOM    810  O   SER A  81      71.900  22.890  27.640  1.00  0.00           O
ATOM    811  N   MET A  82      72.060  20.980  26.430  1.00  0.00           N
ATOM    812  H   MET A  82      71.750  20.430  25.660  1.00  0.00           H
ATOM    813  CA  MET A  82      73.280  20.520  27.060  1.00  0.00           C
ATOM    814  CB  MET A  82      73.150  19.060  27.390  1.00  0.00           C
ATOM    815  CG  MET A  82      74.210  18.480  28.300  1.00  0.00           C
ATOM    816  SD  MET A  82      74.780  19.700  29.510  1.00  0.00           S
ATOM    817  CE  MET A  82      75.970  18.720  30.370  1.00  0.00           C
ATOM    818  C   MET A  82      74.460  20.700  26.050  1.00  0.00           C
ATOM    819  O   MET A  82      74.480  20.470  24.820  1.00  0.00           O
ATOM    820  N   GLN A  83      75.540  21.170  26.690  1.00  0.00           N
ATOM    821  H   GLN A  83      75.470  21.230  27.690  1.00  0.00           H
ATOM    822  CA  GLN A  83      76.730  21.640  25.940  1.00  0.00           C
ATOM    823  CB  GLN A  83      76.560  23.010  25.300  1.00  0.00           C
ATOM    824  CG  GLN A  83      77.560  23.370  24.220  1.00  0.00           C
ATOM    825  CD  GLN A  83      77.150  24.710  23.560  1.00  0.00           C
ATOM    826  OE1 GLN A  83      76.290  24.770  22.720  1.00  0.00           O
ATOM    827  NE2 GLN A  83      77.770  25.790  23.800  1.00  0.00           N
ATOM    828 1HE2 GLN A  83      78.520  25.840  24.460  1.00  0.00           H
ATOM    829 2HE2 GLN A  83      77.490  26.620  23.320  1.00  0.00           H
ATOM    830  C   GLN A  83      78.020  21.460  26.740  1.00  0.00           C
ATOM    831  O   GLN A  83      78.400  22.310  27.510  1.00  0.00           O
ATOM    832  N   ASN A  84      78.550  20.270  26.740  1.00  0.00           N
ATOM    833  H   ASN A  84      78.180  19.620  26.080  1.00  0.00           H
ATOM    834  CA  ASN A  84      79.790  19.740  27.370  1.00  0.00           C
ATOM    835  CB  ASN A  84      81.020  20.420  26.810  1.00  0.00           C
ATOM    836  CG  ASN A  84      82.240  19.710  27.200  1.00  0.00           C
ATOM    837  OD1 ASN A  84      82.860  19.840  28.240  1.00  0.00           O
ATOM    838  ND2 ASN A  84      82.690  18.690  26.470  1.00  0.00           N
ATOM    839 1HD2 ASN A  84      82.320  18.400  25.590  1.00  0.00           H
ATOM    840 2HD2 ASN A  84      83.470  18.140  26.780  1.00  0.00           H
ATOM    841  C   ASN A  84      79.730  19.990  28.910  1.00  0.00           C
ATOM    842  O   ASN A  84      79.150  19.090  29.540  1.00  0.00           O
ATOM    843  N   CYS A  85      80.150  21.140  29.410  1.00  0.00           N
ATOM    844  H   CYS A  85      80.790  21.730  28.910  1.00  0.00           H
ATOM    845  CA  CYS A  85      79.970  21.490  30.860  1.00  0.00           C
ATOM    846  CB  CYS A  85      81.140  22.350  31.340  1.00  0.00           C
ATOM    847  SG  CYS A  85      82.740  21.560  30.970  1.00  0.00           S
ATOM    848  HG  CYS A  85      82.770  21.940  29.700  1.00  0.00           H
ATOM    849  C   CYS A  85      78.700  22.220  31.210  1.00  0.00           C
ATOM    850  O   CYS A  85      78.210  22.110  32.390  1.00  0.00           O
ATOM    851  N   VAL A  86      78.020  22.840  30.280  1.00  0.00           N
ATOM    852  H   VAL A  86      78.210  22.640  29.310  1.00  0.00           H
ATOM    853  CA  VAL A  86      76.970  23.760  30.550  1.00  0.00           C
ATOM    854  CB  VAL A  86      77.240  25.180  30.070  1.00  0.00           C
ATOM    855  CG1 VAL A  86      78.280  25.860  31.030  1.00  0.00           C
ATOM    856  CG2 VAL A  86      77.600  25.210  28.560  1.00  0.00           C
ATOM    857  C   VAL A  86      75.570  23.220  30.100  1.00  0.00           C
ATOM    858  O   VAL A  86      75.480  22.830  28.980  1.00  0.00           O
ATOM    859  N   LEU A  87      74.600  23.600  30.960  1.00  0.00           N
ATOM    860  H   LEU A  87      74.820  24.250  31.690  1.00  0.00           H
ATOM    861  CA  LEU A  87      73.120  23.480  30.730  1.00  0.00           C
ATOM    862  CB  LEU A  87      72.330  22.950  31.970  1.00  0.00           C
ATOM    863  CG  LEU A  87      72.380  21.470  32.120  1.00  0.00           C
ATOM    864  CD1 LEU A  87      72.020  21.020  33.520  1.00  0.00           C
ATOM    865  CD2 LEU A  87      71.460  20.710  31.180  1.00  0.00           C
ATOM    866  C   LEU A  87      72.470  24.840  30.470  1.00  0.00           C
ATOM    867  O   LEU A  87      72.600  25.780  31.240  1.00  0.00           O
ATOM    868  N   LYS A  88      71.960  24.940  29.290  1.00  0.00           N
ATOM    869  H   LYS A  88      72.020  24.110  28.740  1.00  0.00           H
ATOM    870  CA  LYS A  88      71.300  26.170  28.770  1.00  0.00           C
ATOM    871  CB  LYS A  88      71.820  26.500  27.370  1.00  0.00           C
ATOM    872  CG  LYS A  88      73.340  26.590  27.280  1.00  0.00           C
ATOM    873  CD  LYS A  88      73.880  27.100  25.910  1.00  0.00           C
ATOM    874  CE  LYS A  88      73.510  26.130  24.750  1.00  0.00           C
ATOM    875  NZ  LYS A  88      74.130  26.660  23.500  1.00  0.00           N
ATOM    876  HZ1 LYS A  88      73.930  27.630  23.390  1.00  0.00           H
ATOM    877  HZ2 LYS A  88      75.100  26.630  23.740  1.00  0.00           H
ATOM    878  HZ3 LYS A  88      74.050  26.110  22.670  1.00  0.00           H
ATOM    879  C   LYS A  88      69.750  26.120  28.680  1.00  0.00           C
ATOM    880  O   LYS A  88      69.170  25.440  27.810  1.00  0.00           O
ATOM    881  N   LEU A  89      69.240  26.580  29.860  1.00  0.00           N
ATOM    882  H   LEU A  89      69.910  27.000  30.480  1.00  0.00           H
ATOM    883  CA  LEU A  89      67.830  26.380  30.290  1.00  0.00           C
ATOM    884  CB  LEU A  89      67.670  26.740  31.780  1.00  0.00           C
ATOM    885  CG  LEU A  89      68.560  25.990  32.790  1.00  0.00           C
ATOM    886  CD1 LEU A  89      68.420  26.610  34.200  1.00  0.00           C
ATOM    887  CD2 LEU A  89      68.210  24.470  32.810  1.00  0.00           C
ATOM    888  C   LEU A  89      66.970  27.500  29.560  1.00  0.00           C
ATOM    889  O   LEU A  89      67.470  28.600  29.620  1.00  0.00           O
ATOM    890  N   LYS A  90      65.700  27.280  29.340  1.00  0.00           N
ATOM    891  H   LYS A  90      65.350  26.370  29.540  1.00  0.00           H
ATOM    892  CA  LYS A  90      64.860  28.190  28.540  1.00  0.00           C
ATOM    893  CB  LYS A  90      64.550  27.590  27.200  1.00  0.00           C
ATOM    894  CG  LYS A  90      65.910  27.260  26.480  1.00  0.00           C
ATOM    895  CD  LYS A  90      65.700  26.660  25.060  1.00  0.00           C
ATOM    896  CE  LYS A  90      67.020  26.580  24.350  1.00  0.00           C
ATOM    897  NZ  LYS A  90      67.030  25.610  23.220  1.00  0.00           N
ATOM    898  HZ1 LYS A  90      67.990  25.400  23.030  1.00  0.00           H
ATOM    899  HZ2 LYS A  90      66.570  24.780  23.520  1.00  0.00           H
ATOM    900  HZ3 LYS A  90      66.650  25.970  22.370  1.00  0.00           H
ATOM    901  C   LYS A  90      63.570  28.700  29.240  1.00  0.00           C
ATOM    902  O   LYS A  90      62.600  28.000  29.380  1.00  0.00           O
ATOM    903  N   VAL A  91      63.530  29.990  29.510  1.00  0.00           N
ATOM    904  H   VAL A  91      64.130  30.710  29.150  1.00  0.00           H
ATOM    905  CA  VAL A  91      62.560  30.460  30.450  1.00  0.00           C
ATOM    906  CB  VAL A  91      63.190  31.200  31.650  1.00  0.00           C
ATOM    907  CG1 VAL A  91      64.170  30.230  32.340  1.00  0.00           C
ATOM    908  CG2 VAL A  91      63.830  32.550  31.190  1.00  0.00           C
ATOM    909  C   VAL A  91      61.380  31.230  29.760  1.00  0.00           C
ATOM    910  O   VAL A  91      61.570  31.730  28.690  1.00  0.00           O
ATOM    911  N   ASP A  92      60.240  31.450  30.480  1.00  0.00           N
ATOM    912  H   ASP A  92      60.220  31.020  31.380  1.00  0.00           H
ATOM    913  CA  ASP A  92      59.030  32.180  30.060  1.00  0.00           C
ATOM    914  CB  ASP A  92      57.890  31.810  30.990  1.00  0.00           C
ATOM    915  CG  ASP A  92      58.020  32.200  32.490  1.00  0.00           C
ATOM    916  OD1 ASP A  92      59.010  31.760  33.130  1.00  0.00           O
ATOM    917  OD2 ASP A  92      57.550  33.300  32.820  1.00  0.00           O
ATOM    918  C   ASP A  92      59.280  33.730  30.010  1.00  0.00           C
ATOM    919  O   ASP A  92      59.210  34.470  29.010  1.00  0.00           O
ATOM    920  N   THR A  93      59.530  34.290  31.160  1.00  0.00           N
ATOM    921  H   THR A  93      59.150  33.740  31.900  1.00  0.00           H
ATOM    922  CA  THR A  93      59.980  35.670  31.430  1.00  0.00           C
ATOM    923  CB  THR A  93      59.770  36.010  32.920  1.00  0.00           C
ATOM    924  OG1 THR A  93      58.370  35.960  33.240  1.00  0.00           O
ATOM    925  HG1 THR A  93      58.160  35.010  33.000  1.00  0.00           H
ATOM    926  CG2 THR A  93      60.240  37.360  33.350  1.00  0.00           C
ATOM    927  C   THR A  93      61.420  36.020  31.000  1.00  0.00           C
ATOM    928  O   THR A  93      62.410  35.520  31.560  1.00  0.00           O
ATOM    929  N   ALA A  94      61.570  36.890  29.980  1.00  0.00           N
ATOM    930  H   ALA A  94      60.790  37.460  29.740  1.00  0.00           H
ATOM    931  CA  ALA A  94      62.880  37.480  29.680  1.00  0.00           C
ATOM    932  CB  ALA A  94      62.940  38.020  28.300  1.00  0.00           C
ATOM    933  C   ALA A  94      63.390  38.560  30.600  1.00  0.00           C
ATOM    934  O   ALA A  94      62.650  39.440  31.080  1.00  0.00           O
ATOM    935  N   ASN A  95      64.710  38.540  30.850  1.00  0.00           N
ATOM    936  H   ASN A  95      65.310  37.960  30.300  1.00  0.00           H
ATOM    937  CA  ASN A  95      65.480  39.590  31.620  1.00  0.00           C
ATOM    938  CB  ASN A  95      66.970  39.330  31.660  1.00  0.00           C
ATOM    939  CG  ASN A  95      67.950  40.220  32.490  1.00  0.00           C
ATOM    940  OD1 ASN A  95      67.740  41.370  32.560  1.00  0.00           O
ATOM    941  ND2 ASN A  95      69.060  39.620  32.900  1.00  0.00           N
ATOM    942 1HD2 ASN A  95      69.300  38.680  32.670  1.00  0.00           H
ATOM    943 2HD2 ASN A  95      69.720  40.290  33.250  1.00  0.00           H
ATOM    944  C   ASN A  95      65.240  41.030  31.240  1.00  0.00           C
ATOM    945  O   ASN A  95      65.770  41.480  30.240  1.00  0.00           O
ATOM    946  N   PRO A  96      64.540  41.860  32.050  1.00  0.00           N
ATOM    947  CA  PRO A  96      64.280  43.260  31.710  1.00  0.00           C
ATOM    948  CB  PRO A  96      63.070  43.740  32.570  1.00  0.00           C
ATOM    949  CG  PRO A  96      63.290  42.830  33.830  1.00  0.00           C
ATOM    950  CD  PRO A  96      63.880  41.480  33.340  1.00  0.00           C
ATOM    951  C   PRO A  96      65.340  44.410  31.730  1.00  0.00           C
ATOM    952  O   PRO A  96      65.010  45.520  31.300  1.00  0.00           O
ATOM    953  N   LYS A  97      66.640  44.050  31.960  1.00  0.00           N
ATOM    954  H   LYS A  97      66.790  43.090  32.200  1.00  0.00           H
ATOM    955  CA  LYS A  97      67.830  44.900  31.940  1.00  0.00           C
ATOM    956  CB  LYS A  97      67.910  45.420  33.370  1.00  0.00           C
ATOM    957  CG  LYS A  97      68.160  44.370  34.450  1.00  0.00           C
ATOM    958  CD  LYS A  97      67.720  45.050  35.820  1.00  0.00           C
ATOM    959  CE  LYS A  97      67.760  44.100  37.040  1.00  0.00           C
ATOM    960  NZ  LYS A  97      67.170  44.670  38.260  1.00  0.00           N
ATOM    961  HZ1 LYS A  97      66.180  44.510  38.210  1.00  0.00           H
ATOM    962  HZ2 LYS A  97      67.700  44.300  39.020  1.00  0.00           H
ATOM    963  HZ3 LYS A  97      67.300  45.660  38.360  1.00  0.00           H
ATOM    964  C   LYS A  97      69.100  44.220  31.370  1.00  0.00           C
ATOM    965  O   LYS A  97      69.980  43.950  32.140  1.00  0.00           O
ATOM    966  N   THR A  98      69.150  43.940  30.080  1.00  0.00           N
ATOM    967  H   THR A  98      68.470  44.200  29.390  1.00  0.00           H
ATOM    968  CA  THR A  98      70.240  43.090  29.510  1.00  0.00           C
ATOM    969  CB  THR A  98      69.980  41.860  28.690  1.00  0.00           C
ATOM    970  OG1 THR A  98      68.670  42.060  28.090  1.00  0.00           O
ATOM    971  HG1 THR A  98      68.360  41.240  27.600  1.00  0.00           H
ATOM    972  CG2 THR A  98      70.210  40.620  29.460  1.00  0.00           C
ATOM    973  C   THR A  98      71.300  43.940  28.780  1.00  0.00           C
ATOM    974  O   THR A  98      71.050  44.530  27.720  1.00  0.00           O
ATOM    975  N   PRO A  99      72.480  44.110  29.420  1.00  0.00           N
ATOM    976  CA  PRO A  99      73.590  44.720  28.710  1.00  0.00           C
ATOM    977  CB  PRO A  99      74.710  45.010  29.770  1.00  0.00           C
ATOM    978  CG  PRO A  99      74.420  43.910  30.820  1.00  0.00           C
ATOM    979  CD  PRO A  99      72.900  43.900  30.860  1.00  0.00           C
ATOM    980  C   PRO A  99      74.180  43.800  27.590  1.00  0.00           C
ATOM    981  O   PRO A  99      74.110  42.590  27.800  1.00  0.00           O
ATOM    982  N   LYS A 100      74.880  44.350  26.650  1.00  0.00           N
ATOM    983  H   LYS A 100      75.090  45.320  26.750  1.00  0.00           H
ATOM    984  CA  LYS A 100      75.460  43.580  25.540  1.00  0.00           C
ATOM    985  CB  LYS A 100      75.960  44.630  24.570  1.00  0.00           C
ATOM    986  CG  LYS A 100      76.240  44.010  23.240  1.00  0.00           C
ATOM    987  CD  LYS A 100      75.080  43.230  22.750  1.00  0.00           C
ATOM    988  CE  LYS A 100      75.280  42.720  21.330  1.00  0.00           C
ATOM    989  NZ  LYS A 100      74.410  41.600  21.190  1.00  0.00           N
ATOM    990  HZ1 LYS A 100      74.450  41.220  20.270  1.00  0.00           H
ATOM    991  HZ2 LYS A 100      74.760  40.860  21.770  1.00  0.00           H
ATOM    992  HZ3 LYS A 100      73.470  41.870  21.410  1.00  0.00           H
ATOM    993  C   LYS A 100      76.680  42.730  26.010  1.00  0.00           C
ATOM    994  O   LYS A 100      77.740  43.170  26.380  1.00  0.00           O
ATOM    995  N   TYR A 101      76.330  41.460  25.890  1.00  0.00           N
ATOM    996  H   TYR A 101      75.380  41.200  25.740  1.00  0.00           H
ATOM    997  CA  TYR A 101      77.200  40.280  26.230  1.00  0.00           C
ATOM    998  CB  TYR A 101      76.350  39.230  27.040  1.00  0.00           C
ATOM    999  CG  TYR A 101      75.010  38.750  26.470  1.00  0.00           C
ATOM   1000  CD1 TYR A 101      75.060  37.620  25.670  1.00  0.00           C
ATOM   1001  HD1 TYR A 101      76.000  37.080  25.580  1.00  0.00           H
ATOM   1002  CD2 TYR A 101      73.850  39.380  26.760  1.00  0.00           C
ATOM   1003  HD2 TYR A 101      73.870  40.260  27.400  1.00  0.00           H
ATOM   1004  CE1 TYR A 101      73.830  37.130  25.160  1.00  0.00           C
ATOM   1005  HE1 TYR A 101      73.680  36.420  24.350  1.00  0.00           H
ATOM   1006  CE2 TYR A 101      72.640  38.830  26.400  1.00  0.00           C
ATOM   1007  HE2 TYR A 101      71.780  39.200  26.940  1.00  0.00           H
ATOM   1008  CZ  TYR A 101      72.650  37.710  25.600  1.00  0.00           C
ATOM   1009  OH  TYR A 101      71.460  37.170  25.120  1.00  0.00           O
ATOM   1010  HH  TYR A 101      70.680  37.760  25.290  1.00  0.00           H
ATOM   1011  C   TYR A 101      77.920  39.650  25.010  1.00  0.00           C
ATOM   1012  O   TYR A 101      77.320  39.070  24.100  1.00  0.00           O
ATOM   1013  N   LYS A 102      79.180  39.510  25.110  1.00  0.00           N
ATOM   1014  H   LYS A 102      79.700  39.920  25.870  1.00  0.00           H
ATOM   1015  CA  LYS A 102      80.070  38.730  24.200  1.00  0.00           C
ATOM   1016  CB  LYS A 102      81.060  39.790  23.690  1.00  0.00           C
ATOM   1017  CG  LYS A 102      80.440  40.490  22.480  1.00  0.00           C
ATOM   1018  CD  LYS A 102      81.300  41.610  21.880  1.00  0.00           C
ATOM   1019  CE  LYS A 102      82.120  41.060  20.740  1.00  0.00           C
ATOM   1020  NZ  LYS A 102      83.500  41.630  20.470  1.00  0.00           N
ATOM   1021  HZ1 LYS A 102      84.280  41.190  20.910  1.00  0.00           H
ATOM   1022  HZ2 LYS A 102      83.500  41.480  19.480  1.00  0.00           H
ATOM   1023  HZ3 LYS A 102      83.580  42.600  20.690  1.00  0.00           H
ATOM   1024  C   LYS A 102      80.840  37.520  24.870  1.00  0.00           C
ATOM   1025  O   LYS A 102      81.230  37.510  26.060  1.00  0.00           O
ATOM   1026  N   PHE A 103      80.930  36.420  24.090  1.00  0.00           N
ATOM   1027  H   PHE A 103      80.520  36.380  23.180  1.00  0.00           H
ATOM   1028  CA  PHE A 103      81.650  35.210  24.620  1.00  0.00           C
ATOM   1029  CB  PHE A 103      80.770  34.010  24.470  1.00  0.00           C
ATOM   1030  CG  PHE A 103      79.410  34.250  25.110  1.00  0.00           C
ATOM   1031  CD1 PHE A 103      79.240  34.040  26.470  1.00  0.00           C
ATOM   1032  HD1 PHE A 103      80.000  33.740  27.190  1.00  0.00           H
ATOM   1033  CD2 PHE A 103      78.330  34.510  24.300  1.00  0.00           C
ATOM   1034  HD2 PHE A 103      78.620  34.940  23.350  1.00  0.00           H
ATOM   1035  CE1 PHE A 103      77.980  34.210  27.040  1.00  0.00           C
ATOM   1036  HE1 PHE A 103      77.750  33.630  27.930  1.00  0.00           H
ATOM   1037  CE2 PHE A 103      77.080  34.640  24.940  1.00  0.00           C
ATOM   1038  HE2 PHE A 103      76.190  34.710  24.310  1.00  0.00           H
ATOM   1039  CZ  PHE A 103      76.860  34.540  26.290  1.00  0.00           C
ATOM   1040  HZ  PHE A 103      75.840  34.450  26.640  1.00  0.00           H
ATOM   1041  C   PHE A 103      83.070  34.960  24.020  1.00  0.00           C
ATOM   1042  O   PHE A 103      83.170  34.570  22.820  1.00  0.00           O
ATOM   1043  N   VAL A 104      84.090  35.170  24.830  1.00  0.00           N
ATOM   1044  H   VAL A 104      83.920  35.540  25.740  1.00  0.00           H
ATOM   1045  CA  VAL A 104      85.470  34.980  24.460  1.00  0.00           C
ATOM   1046  CB  VAL A 104      86.300  36.310  24.440  1.00  0.00           C
ATOM   1047  CG1 VAL A 104      85.820  37.360  23.420  1.00  0.00           C
ATOM   1048  CG2 VAL A 104      86.260  36.910  25.840  1.00  0.00           C
ATOM   1049  C   VAL A 104      86.290  33.770  25.060  1.00  0.00           C
ATOM   1050  O   VAL A 104      86.230  33.590  26.320  1.00  0.00           O
ATOM   1051  N   ARG A 105      87.180  33.240  24.300  1.00  0.00           N
ATOM   1052  H   ARG A 105      87.200  33.330  23.300  1.00  0.00           H
ATOM   1053  CA  ARG A 105      88.400  32.530  24.750  1.00  0.00           C
ATOM   1054  CB  ARG A 105      88.810  31.480  23.650  1.00  0.00           C
ATOM   1055  CG  ARG A 105      89.570  30.220  24.110  1.00  0.00           C
ATOM   1056  CD  ARG A 105      88.800  29.400  25.220  1.00  0.00           C
ATOM   1057  NE  ARG A 105      89.460  28.220  25.750  1.00  0.00           N
ATOM   1058  HE  ARG A 105      90.430  28.380  25.570  1.00  0.00           H
ATOM   1059  CZ  ARG A 105      88.860  27.040  26.130  1.00  0.00           C
ATOM   1060  NH1 ARG A 105      87.530  26.890  25.980  1.00  0.00           N
ATOM   1061 1HH1 ARG A 105      87.000  27.700  25.730  1.00  0.00           H
ATOM   1062 2HH1 ARG A 105      87.170  25.970  25.820  1.00  0.00           H
ATOM   1063  NH2 ARG A 105      89.640  26.070  26.540  1.00  0.00           N
ATOM   1064 1HH2 ARG A 105      90.630  26.170  26.630  1.00  0.00           H
ATOM   1065 2HH2 ARG A 105      89.250  25.150  26.560  1.00  0.00           H
ATOM   1066  C   ARG A 105      89.470  33.550  25.070  1.00  0.00           C
ATOM   1067  O   ARG A 105      90.140  33.910  24.130  1.00  0.00           O
ATOM   1068  N   ILE A 106      89.710  33.790  26.370  1.00  0.00           N
ATOM   1069  H   ILE A 106      89.400  33.090  27.010  1.00  0.00           H
ATOM   1070  CA  ILE A 106      90.760  34.660  26.870  1.00  0.00           C
ATOM   1071  CB  ILE A 106      90.590  34.940  28.400  1.00  0.00           C
ATOM   1072  CG1 ILE A 106      91.360  36.170  28.880  1.00  0.00           C
ATOM   1073  CG2 ILE A 106      90.920  33.760  29.290  1.00  0.00           C
ATOM   1074  CD  ILE A 106      90.820  37.490  28.210  1.00  0.00           C
ATOM   1075  C   ILE A 106      92.150  34.270  26.400  1.00  0.00           C
ATOM   1076  O   ILE A 106      92.650  33.230  26.830  1.00  0.00           O
ATOM   1077  N   GLN A 107      92.790  35.400  26.010  1.00  0.00           N
ATOM   1078  H   GLN A 107      92.150  36.120  25.750  1.00  0.00           H
ATOM   1079  CA  GLN A 107      94.140  35.460  25.370  1.00  0.00           C
ATOM   1080  CB  GLN A 107      94.140  36.280  24.120  1.00  0.00           C
ATOM   1081  CG  GLN A 107      93.560  35.440  22.950  1.00  0.00           C
ATOM   1082  CD  GLN A 107      93.230  36.340  21.760  1.00  0.00           C
ATOM   1083  OE1 GLN A 107      92.450  37.260  21.770  1.00  0.00           O
ATOM   1084  NE2 GLN A 107      93.550  35.790  20.570  1.00  0.00           N
ATOM   1085 1HE2 GLN A 107      94.000  34.890  20.490  1.00  0.00           H
ATOM   1086 2HE2 GLN A 107      93.200  36.170  19.710  1.00  0.00           H
ATOM   1087  C   GLN A 107      95.340  35.740  26.310  1.00  0.00           C
ATOM   1088  O   GLN A 107      95.290  36.750  27.010  1.00  0.00           O
ATOM   1089  N   PRO A 108      96.400  34.860  26.280  1.00  0.00           N
ATOM   1090  CA  PRO A 108      97.460  34.980  27.280  1.00  0.00           C
ATOM   1091  CB  PRO A 108      98.430  33.900  26.950  1.00  0.00           C
ATOM   1092  CG  PRO A 108      97.580  32.780  26.430  1.00  0.00           C
ATOM   1093  CD  PRO A 108      96.490  33.500  25.610  1.00  0.00           C
ATOM   1094  C   PRO A 108      98.100  36.340  27.300  1.00  0.00           C
ATOM   1095  O   PRO A 108      98.530  36.910  26.250  1.00  0.00           O
ATOM   1096  N   GLY A 109      98.280  36.780  28.560  1.00  0.00           N
ATOM   1097  H   GLY A 109      98.330  36.160  29.340  1.00  0.00           H
ATOM   1098  CA  GLY A 109      98.660  38.160  28.890  1.00  0.00           C
ATOM   1099  C   GLY A 109      97.510  38.860  29.660  1.00  0.00           C
ATOM   1100  O   GLY A 109      97.730  39.150  30.870  1.00  0.00           O
ATOM   1101  N   GLN A 110      96.360  38.870  28.980  1.00  0.00           N
ATOM   1102  H   GLN A 110      96.090  38.180  28.300  1.00  0.00           H
ATOM   1103  CA  GLN A 110      95.190  39.620  29.530  1.00  0.00           C
ATOM   1104  CB  GLN A 110      94.000  39.500  28.540  1.00  0.00           C
ATOM   1105  CG  GLN A 110      93.860  40.780  27.640  1.00  0.00           C
ATOM   1106  CD  GLN A 110      93.130  41.920  28.370  1.00  0.00           C
ATOM   1107  OE1 GLN A 110      93.430  42.380  29.480  1.00  0.00           O
ATOM   1108  NE2 GLN A 110      92.160  42.460  27.580  1.00  0.00           N
ATOM   1109 1HE2 GLN A 110      91.900  42.140  26.670  1.00  0.00           H
ATOM   1110 2HE2 GLN A 110      91.680  43.260  27.940  1.00  0.00           H
ATOM   1111  C   GLN A 110      94.750  39.300  30.980  1.00  0.00           C
ATOM   1112  O   GLN A 110      94.950  38.180  31.490  1.00  0.00           O
ATOM   1113  N   THR A 111      93.970  40.230  31.450  1.00  0.00           N
ATOM   1114  H   THR A 111      93.850  41.100  30.960  1.00  0.00           H
ATOM   1115  CA  THR A 111      93.360  40.220  32.820  1.00  0.00           C
ATOM   1116  CB  THR A 111      93.740  41.440  33.700  1.00  0.00           C
ATOM   1117  OG1 THR A 111      93.620  42.610  32.920  1.00  0.00           O
ATOM   1118  HG1 THR A 111      93.960  43.400  33.440  1.00  0.00           H
ATOM   1119  CG2 THR A 111      95.040  41.330  34.520  1.00  0.00           C
ATOM   1120  C   THR A 111      91.880  39.950  32.810  1.00  0.00           C
ATOM   1121  O   THR A 111      91.160  40.400  31.920  1.00  0.00           O
ATOM   1122  N   PHE A 112      91.510  39.070  33.780  1.00  0.00           N
ATOM   1123  H   PHE A 112      92.170  38.700  34.440  1.00  0.00           H
ATOM   1124  CA  PHE A 112      90.080  38.910  34.080  1.00  0.00           C
ATOM   1125  CB  PHE A 112      89.460  37.590  33.540  1.00  0.00           C
ATOM   1126  CG  PHE A 112      89.850  36.220  34.230  1.00  0.00           C
ATOM   1127  CD1 PHE A 112      89.210  35.750  35.360  1.00  0.00           C
ATOM   1128  HD1 PHE A 112      88.510  36.400  35.900  1.00  0.00           H
ATOM   1129  CD2 PHE A 112      90.990  35.520  33.740  1.00  0.00           C
ATOM   1130  HD2 PHE A 112      91.550  36.010  32.940  1.00  0.00           H
ATOM   1131  CE1 PHE A 112      89.600  34.600  35.930  1.00  0.00           C
ATOM   1132  HE1 PHE A 112      89.070  34.190  36.800  1.00  0.00           H
ATOM   1133  CE2 PHE A 112      91.460  34.350  34.400  1.00  0.00           C
ATOM   1134  HE2 PHE A 112      92.450  33.990  34.110  1.00  0.00           H
ATOM   1135  CZ  PHE A 112      90.700  33.890  35.440  1.00  0.00           C
ATOM   1136  HZ  PHE A 112      90.900  32.890  35.830  1.00  0.00           H
ATOM   1137  C   PHE A 112      89.620  39.180  35.480  1.00  0.00           C
ATOM   1138  O   PHE A 112      90.210  38.630  36.430  1.00  0.00           O
ATOM   1139  N   SER A 113      88.380  39.690  35.610  1.00  0.00           N
ATOM   1140  H   SER A 113      87.900  40.150  34.870  1.00  0.00           H
ATOM   1141  CA  SER A 113      87.780  39.930  36.920  1.00  0.00           C
ATOM   1142  CB  SER A 113      86.950  41.170  36.890  1.00  0.00           C
ATOM   1143  OG  SER A 113      87.800  42.260  36.670  1.00  0.00           O
ATOM   1144  HG  SER A 113      88.550  42.110  36.020  1.00  0.00           H
ATOM   1145  C   SER A 113      86.900  38.730  37.290  1.00  0.00           C
ATOM   1146  O   SER A 113      85.970  38.430  36.510  1.00  0.00           O
ATOM   1147  N   VAL A 114      87.280  37.940  38.260  1.00  0.00           N
ATOM   1148  H   VAL A 114      88.140  38.020  38.770  1.00  0.00           H
ATOM   1149  CA  VAL A 114      86.240  37.030  38.810  1.00  0.00           C
ATOM   1150  CB  VAL A 114      87.020  35.750  39.160  1.00  0.00           C
ATOM   1151  CG1 VAL A 114      88.250  35.960  40.080  1.00  0.00           C
ATOM   1152  CG2 VAL A 114      86.000  34.820  39.820  1.00  0.00           C
ATOM   1153  C   VAL A 114      85.270  37.680  39.830  1.00  0.00           C
ATOM   1154  O   VAL A 114      85.750  38.090  40.880  1.00  0.00           O
ATOM   1155  N   LEU A 115      84.020  37.720  39.360  1.00  0.00           N
ATOM   1156  H   LEU A 115      83.860  37.360  38.440  1.00  0.00           H
ATOM   1157  CA  LEU A 115      82.840  38.040  40.200  1.00  0.00           C
ATOM   1158  CB  LEU A 115      81.720  38.380  39.190  1.00  0.00           C
ATOM   1159  CG  LEU A 115      80.510  39.080  39.670  1.00  0.00           C
ATOM   1160  CD1 LEU A 115      80.860  40.140  40.700  1.00  0.00           C
ATOM   1161  CD2 LEU A 115      79.780  39.590  38.490  1.00  0.00           C
ATOM   1162  C   LEU A 115      82.410  36.770  40.930  1.00  0.00           C
ATOM   1163  O   LEU A 115      81.700  35.880  40.460  1.00  0.00           O
ATOM   1164  N   ALA A 116      82.740  36.850  42.190  1.00  0.00           N
ATOM   1165  H   ALA A 116      83.200  37.700  42.450  1.00  0.00           H
ATOM   1166  CA  ALA A 116      82.520  35.900  43.300  1.00  0.00           C
ATOM   1167  CB  ALA A 116      83.260  36.220  44.610  1.00  0.00           C
ATOM   1168  C   ALA A 116      81.010  35.560  43.590  1.00  0.00           C
ATOM   1169  O   ALA A 116      80.360  36.310  44.330  1.00  0.00           O
ATOM   1170  N   CYS A 117      80.480  34.540  42.890  1.00  0.00           N
ATOM   1171  H   CYS A 117      81.050  33.910  42.360  1.00  0.00           H
ATOM   1172  CA  CYS A 117      79.010  34.280  42.930  1.00  0.00           C
ATOM   1173  CB  CYS A 117      78.410  34.050  41.530  1.00  0.00           C
ATOM   1174  SG  CYS A 117      78.410  35.680  40.710  1.00  0.00           S
ATOM   1175  HG  CYS A 117      79.710  35.890  40.890  1.00  0.00           H
ATOM   1176  C   CYS A 117      78.540  33.280  44.000  1.00  0.00           C
ATOM   1177  O   CYS A 117      78.100  32.180  43.630  1.00  0.00           O
ATOM   1178  N   TYR A 118      78.460  33.830  45.250  1.00  0.00           N
ATOM   1179  H   TYR A 118      78.220  34.780  45.470  1.00  0.00           H
ATOM   1180  CA  TYR A 118      78.070  33.000  46.370  1.00  0.00           C
ATOM   1181  CB  TYR A 118      78.750  33.440  47.610  1.00  0.00           C
ATOM   1182  CG  TYR A 118      80.320  33.380  47.500  1.00  0.00           C
ATOM   1183  CD1 TYR A 118      80.980  34.640  47.520  1.00  0.00           C
ATOM   1184  HD1 TYR A 118      80.520  35.540  47.100  1.00  0.00           H
ATOM   1185  CD2 TYR A 118      81.070  32.240  47.560  1.00  0.00           C
ATOM   1186  HD2 TYR A 118      80.630  31.250  47.420  1.00  0.00           H
ATOM   1187  CE1 TYR A 118      82.390  34.710  47.730  1.00  0.00           C
ATOM   1188  HE1 TYR A 118      82.820  35.700  47.930  1.00  0.00           H
ATOM   1189  CE2 TYR A 118      82.470  32.380  47.650  1.00  0.00           C
ATOM   1190  HE2 TYR A 118      83.030  31.480  47.430  1.00  0.00           H
ATOM   1191  CZ  TYR A 118      83.150  33.550  47.920  1.00  0.00           C
ATOM   1192  OH  TYR A 118      84.350  33.500  48.520  1.00  0.00           O
ATOM   1193  HH  TYR A 118      84.620  34.460  48.400  1.00  0.00           H
ATOM   1194  C   TYR A 118      76.640  32.610  46.640  1.00  0.00           C
ATOM   1195  O   TYR A 118      75.780  33.420  46.980  1.00  0.00           O
ATOM   1196  N   ASN A 119      76.300  31.450  46.020  1.00  0.00           N
ATOM   1197  H   ASN A 119      77.020  30.830  45.700  1.00  0.00           H
ATOM   1198  CA  ASN A 119      74.950  30.870  45.970  1.00  0.00           C
ATOM   1199  CB  ASN A 119      74.450  30.190  47.230  1.00  0.00           C
ATOM   1200  CG  ASN A 119      75.270  28.950  47.680  1.00  0.00           C
ATOM   1201  OD1 ASN A 119      75.160  27.860  47.130  1.00  0.00           O
ATOM   1202  ND2 ASN A 119      76.140  29.140  48.650  1.00  0.00           N
ATOM   1203 1HD2 ASN A 119      76.370  30.050  49.000  1.00  0.00           H
ATOM   1204 2HD2 ASN A 119      76.520  28.340  49.110  1.00  0.00           H
ATOM   1205  C   ASN A 119      73.830  31.730  45.400  1.00  0.00           C
ATOM   1206  O   ASN A 119      72.720  31.810  46.000  1.00  0.00           O
ATOM   1207  N   GLY A 120      74.050  32.270  44.260  1.00  0.00           N
ATOM   1208  H   GLY A 120      74.930  32.150  43.800  1.00  0.00           H
ATOM   1209  CA  GLY A 120      73.170  33.260  43.640  1.00  0.00           C
ATOM   1210  C   GLY A 120      73.600  34.710  43.710  1.00  0.00           C
ATOM   1211  O   GLY A 120      73.010  35.500  43.010  1.00  0.00           O
ATOM   1212  N   SER A 121      74.380  35.080  44.740  1.00  0.00           N
ATOM   1213  H   SER A 121      74.730  34.410  45.390  1.00  0.00           H
ATOM   1214  CA  SER A 121      74.700  36.460  45.030  1.00  0.00           C
ATOM   1215  CB  SER A 121      74.230  36.730  46.490  1.00  0.00           C
ATOM   1216  OG  SER A 121      74.430  38.060  46.880  1.00  0.00           O
ATOM   1217  HG  SER A 121      74.040  38.180  47.800  1.00  0.00           H
ATOM   1218  C   SER A 121      76.140  36.940  44.780  1.00  0.00           C
ATOM   1219  O   SER A 121      77.040  36.380  45.370  1.00  0.00           O
ATOM   1220  N   PRO A 122      76.340  37.940  43.860  1.00  0.00           N
ATOM   1221  CA  PRO A 122      77.600  38.630  43.650  1.00  0.00           C
ATOM   1222  CB  PRO A 122      77.400  39.450  42.360  1.00  0.00           C
ATOM   1223  CG  PRO A 122      76.400  38.590  41.620  1.00  0.00           C
ATOM   1224  CD  PRO A 122      75.440  38.090  42.680  1.00  0.00           C
ATOM   1225  C   PRO A 122      78.060  39.470  44.850  1.00  0.00           C
ATOM   1226  O   PRO A 122      77.770  40.640  45.040  1.00  0.00           O
ATOM   1227  N   SER A 123      79.010  38.830  45.560  1.00  0.00           N
ATOM   1228  H   SER A 123      79.450  38.000  45.220  1.00  0.00           H
ATOM   1229  CA  SER A 123      79.620  39.420  46.780  1.00  0.00           C
ATOM   1230  CB  SER A 123      78.900  38.920  48.000  1.00  0.00           C
ATOM   1231  OG  SER A 123      79.120  39.710  49.080  1.00  0.00           O
ATOM   1232  HG  SER A 123      80.010  39.630  49.530  1.00  0.00           H
ATOM   1233  C   SER A 123      81.140  39.100  46.770  1.00  0.00           C
ATOM   1234  O   SER A 123      81.580  38.000  47.180  1.00  0.00           O
ATOM   1235  N   GLY A 124      81.780  40.030  46.070  1.00  0.00           N
ATOM   1236  H   GLY A 124      81.340  40.770  45.550  1.00  0.00           H
ATOM   1237  CA  GLY A 124      83.220  40.030  45.890  1.00  0.00           C
ATOM   1238  C   GLY A 124      83.810  40.000  44.480  1.00  0.00           C
ATOM   1239  O   GLY A 124      83.280  39.290  43.590  1.00  0.00           O
ATOM   1240  N   VAL A 125      84.720  40.910  44.340  1.00  0.00           N
ATOM   1241  H   VAL A 125      85.050  41.350  45.170  1.00  0.00           H
ATOM   1242  CA  VAL A 125      85.400  41.150  43.050  1.00  0.00           C
ATOM   1243  CB  VAL A 125      84.910  42.500  42.340  1.00  0.00           C
ATOM   1244  CG1 VAL A 125      83.480  42.320  41.890  1.00  0.00           C
ATOM   1245  CG2 VAL A 125      85.090  43.670  43.300  1.00  0.00           C
ATOM   1246  C   VAL A 125      86.940  41.030  43.010  1.00  0.00           C
ATOM   1247  O   VAL A 125      87.700  41.740  43.690  1.00  0.00           O
ATOM   1248  N   TYR A 126      87.430  40.050  42.260  1.00  0.00           N
ATOM   1249  H   TYR A 126      86.770  39.590  41.670  1.00  0.00           H
ATOM   1250  CA  TYR A 126      88.890  39.710  42.260  1.00  0.00           C
ATOM   1251  CB  TYR A 126      88.990  38.280  42.880  1.00  0.00           C
ATOM   1252  CG  TYR A 126      88.450  38.220  44.300  1.00  0.00           C
ATOM   1253  CD1 TYR A 126      87.170  37.730  44.610  1.00  0.00           C
ATOM   1254  HD1 TYR A 126      86.300  37.770  43.940  1.00  0.00           H
ATOM   1255  CD2 TYR A 126      89.380  38.510  45.320  1.00  0.00           C
ATOM   1256  HD2 TYR A 126      90.340  38.960  45.040  1.00  0.00           H
ATOM   1257  CE1 TYR A 126      86.810  37.520  45.880  1.00  0.00           C
ATOM   1258  HE1 TYR A 126      85.790  37.150  46.020  1.00  0.00           H
ATOM   1259  CE2 TYR A 126      89.050  38.330  46.610  1.00  0.00           C
ATOM   1260  HE2 TYR A 126      89.850  38.450  47.340  1.00  0.00           H
ATOM   1261  CZ  TYR A 126      87.760  37.790  46.880  1.00  0.00           C
ATOM   1262  OH  TYR A 126      87.290  37.560  48.190  1.00  0.00           O
ATOM   1263  HH  TYR A 126      88.060  37.680  48.820  1.00  0.00           H
ATOM   1264  C   TYR A 126      89.580  39.720  40.900  1.00  0.00           C
ATOM   1265  O   TYR A 126      89.070  39.110  40.000  1.00  0.00           O
ATOM   1266  N   GLN A 127      90.780  40.270  40.880  1.00  0.00           N
ATOM   1267  H   GLN A 127      91.210  40.790  41.620  1.00  0.00           H
ATOM   1268  CA  GLN A 127      91.570  40.350  39.600  1.00  0.00           C
ATOM   1269  CB  GLN A 127      92.400  41.700  39.550  1.00  0.00           C
ATOM   1270  CG  GLN A 127      93.040  42.010  38.190  1.00  0.00           C
ATOM   1271  CD  GLN A 127      94.120  43.110  38.110  1.00  0.00           C
ATOM   1272  OE1 GLN A 127      95.320  42.950  38.330  1.00  0.00           O
ATOM   1273  NE2 GLN A 127      93.750  44.290  37.810  1.00  0.00           N
ATOM   1274 1HE2 GLN A 127      92.840  44.520  37.440  1.00  0.00           H
ATOM   1275 2HE2 GLN A 127      94.330  45.060  38.060  1.00  0.00           H
ATOM   1276  C   GLN A 127      92.490  39.120  39.570  1.00  0.00           C
ATOM   1277  O   GLN A 127      93.100  38.710  40.580  1.00  0.00           O
ATOM   1278  N   CYS A 128      92.210  38.370  38.490  1.00  0.00           N
ATOM   1279  H   CYS A 128      91.360  38.440  37.960  1.00  0.00           H
ATOM   1280  CA  CYS A 128      93.090  37.280  37.910  1.00  0.00           C
ATOM   1281  CB  CYS A 128      92.350  35.920  37.850  1.00  0.00           C
ATOM   1282  SG  CYS A 128      93.310  34.370  37.790  1.00  0.00           S
ATOM   1283  HG  CYS A 128      94.460  34.930  38.120  1.00  0.00           H
ATOM   1284  C   CYS A 128      93.800  37.550  36.570  1.00  0.00           C
ATOM   1285  O   CYS A 128      93.350  38.360  35.770  1.00  0.00           O
ATOM   1286  N   ALA A 129      94.980  37.020  36.400  1.00  0.00           N
ATOM   1287  H   ALA A 129      95.530  36.600  37.120  1.00  0.00           H
ATOM   1288  CA  ALA A 129      95.700  37.310  35.140  1.00  0.00           C
ATOM   1289  CB  ALA A 129      97.190  37.650  35.480  1.00  0.00           C
ATOM   1290  C   ALA A 129      95.740  35.940  34.340  1.00  0.00           C
ATOM   1291  O   ALA A 129      96.060  34.890  34.890  1.00  0.00           O
ATOM   1292  N   MET A 130      95.450  35.980  33.040  1.00  0.00           N
ATOM   1293  H   MET A 130      95.330  36.850  32.560  1.00  0.00           H
ATOM   1294  CA  MET A 130      95.580  34.750  32.240  1.00  0.00           C
ATOM   1295  CB  MET A 130      94.600  34.810  31.010  1.00  0.00           C
ATOM   1296  CG  MET A 130      94.620  33.600  30.060  1.00  0.00           C
ATOM   1297  SD  MET A 130      94.520  31.970  30.960  1.00  0.00           S
ATOM   1298  CE  MET A 130      94.950  30.750  29.700  1.00  0.00           C
ATOM   1299  C   MET A 130      97.010  34.380  31.810  1.00  0.00           C
ATOM   1300  O   MET A 130      97.750  34.980  31.010  1.00  0.00           O
ATOM   1301  N   ARG A 131      97.430  33.380  32.620  1.00  0.00           N
ATOM   1302  H   ARG A 131      96.770  32.920  33.220  1.00  0.00           H
ATOM   1303  CA  ARG A 131      98.670  32.670  32.380  1.00  0.00           C
ATOM   1304  CB  ARG A 131      99.560  32.660  33.590  1.00  0.00           C
ATOM   1305  CG  ARG A 131     100.450  33.930  33.550  1.00  0.00           C
ATOM   1306  CD  ARG A 131     101.270  34.060  34.830  1.00  0.00           C
ATOM   1307  NE  ARG A 131     102.120  35.280  34.950  1.00  0.00           N
ATOM   1308  HE  ARG A 131     101.690  36.180  34.850  1.00  0.00           H
ATOM   1309  CZ  ARG A 131     103.470  35.340  35.260  1.00  0.00           C
ATOM   1310  NH1 ARG A 131     104.090  34.180  35.650  1.00  0.00           N
ATOM   1311 1HH1 ARG A 131     103.570  33.340  35.780  1.00  0.00           H
ATOM   1312 2HH1 ARG A 131     104.880  34.350  36.230  1.00  0.00           H
ATOM   1313  NH2 ARG A 131     104.090  36.450  35.180  1.00  0.00           N
ATOM   1314 1HH2 ARG A 131     103.600  37.270  34.890  1.00  0.00           H
ATOM   1315 2HH2 ARG A 131     105.070  36.520  35.340  1.00  0.00           H
ATOM   1316  C   ARG A 131      98.410  31.300  31.770  1.00  0.00           C
ATOM   1317  O   ARG A 131      97.370  30.660  32.100  1.00  0.00           O
ATOM   1318  N   PRO A 132      99.140  30.900  30.700  1.00  0.00           N
ATOM   1319  CA  PRO A 132      99.010  29.530  30.090  1.00  0.00           C
ATOM   1320  CB  PRO A 132      99.940  29.600  28.910  1.00  0.00           C
ATOM   1321  CG  PRO A 132     100.950  30.690  29.140  1.00  0.00           C
ATOM   1322  CD  PRO A 132     100.220  31.700  30.060  1.00  0.00           C
ATOM   1323  C   PRO A 132      99.270  28.230  31.020  1.00  0.00           C
ATOM   1324  O   PRO A 132      99.630  27.190  30.500  1.00  0.00           O
ATOM   1325  N   ASN A 133      98.930  28.390  32.310  1.00  0.00           N
ATOM   1326  H   ASN A 133      98.700  29.320  32.590  1.00  0.00           H
ATOM   1327  CA  ASN A 133      98.820  27.310  33.320  1.00  0.00           C
ATOM   1328  CB  ASN A 133      99.560  27.680  34.540  1.00  0.00           C
ATOM   1329  CG  ASN A 133      99.080  28.990  35.210  1.00  0.00           C
ATOM   1330  OD1 ASN A 133      97.990  29.480  34.950  1.00  0.00           O
ATOM   1331  ND2 ASN A 133      99.870  29.540  36.040  1.00  0.00           N
ATOM   1332 1HD2 ASN A 133     100.730  29.140  36.350  1.00  0.00           H
ATOM   1333 2HD2 ASN A 133      99.400  30.220  36.610  1.00  0.00           H
ATOM   1334  C   ASN A 133      97.340  26.930  33.710  1.00  0.00           C
ATOM   1335  O   ASN A 133      97.190  26.180  34.690  1.00  0.00           O
ATOM   1336  N   PHE A 134      96.340  27.660  33.170  1.00  0.00           N
ATOM   1337  H   PHE A 134      96.590  28.550  32.810  1.00  0.00           H
ATOM   1338  CA  PHE A 134      94.850  27.480  33.070  1.00  0.00           C
ATOM   1339  CB  PHE A 134      94.440  26.290  32.170  1.00  0.00           C
ATOM   1340  CG  PHE A 134      94.870  26.310  30.710  1.00  0.00           C
ATOM   1341  CD1 PHE A 134      95.970  25.530  30.230  1.00  0.00           C
ATOM   1342  HD1 PHE A 134      96.750  25.180  30.900  1.00  0.00           H
ATOM   1343  CD2 PHE A 134      94.140  27.030  29.800  1.00  0.00           C
ATOM   1344  HD2 PHE A 134      93.280  27.600  30.160  1.00  0.00           H
ATOM   1345  CE1 PHE A 134      96.200  25.660  28.840  1.00  0.00           C
ATOM   1346  HE1 PHE A 134      96.880  25.000  28.300  1.00  0.00           H
ATOM   1347  CE2 PHE A 134      94.490  27.240  28.480  1.00  0.00           C
ATOM   1348  HE2 PHE A 134      93.950  27.940  27.840  1.00  0.00           H
ATOM   1349  CZ  PHE A 134      95.500  26.450  27.960  1.00  0.00           C
ATOM   1350  HZ  PHE A 134      95.460  26.300  26.880  1.00  0.00           H
ATOM   1351  C   PHE A 134      94.090  27.460  34.450  1.00  0.00           C
ATOM   1352  O   PHE A 134      92.880  27.350  34.470  1.00  0.00           O
ATOM   1353  N   THR A 135      94.730  27.860  35.500  1.00  0.00           N
ATOM   1354  H   THR A 135      95.670  28.210  35.470  1.00  0.00           H
ATOM   1355  CA  THR A 135      94.080  27.790  36.830  1.00  0.00           C
ATOM   1356  CB  THR A 135      94.940  27.030  37.850  1.00  0.00           C
ATOM   1357  OG1 THR A 135      96.320  27.050  37.480  1.00  0.00           O
ATOM   1358  HG1 THR A 135      96.490  26.290  36.850  1.00  0.00           H
ATOM   1359  CG2 THR A 135      94.470  25.620  37.990  1.00  0.00           C
ATOM   1360  C   THR A 135      93.670  29.140  37.440  1.00  0.00           C
ATOM   1361  O   THR A 135      94.520  30.050  37.510  1.00  0.00           O
ATOM   1362  N   ILE A 136      92.370  29.320  37.810  1.00  0.00           N
ATOM   1363  H   ILE A 136      91.740  28.560  37.950  1.00  0.00           H
ATOM   1364  CA  ILE A 136      91.930  30.600  38.290  1.00  0.00           C
ATOM   1365  CB  ILE A 136      90.340  30.670  38.290  1.00  0.00           C
ATOM   1366  CG1 ILE A 136      89.740  30.300  36.940  1.00  0.00           C
ATOM   1367  CG2 ILE A 136      89.770  31.970  38.860  1.00  0.00           C
ATOM   1368  CD  ILE A 136      88.300  29.890  37.040  1.00  0.00           C
ATOM   1369  C   ILE A 136      92.450  30.800  39.720  1.00  0.00           C
ATOM   1370  O   ILE A 136      91.960  30.200  40.660  1.00  0.00           O
ATOM   1371  N   LYS A 137      93.360  31.770  39.920  1.00  0.00           N
ATOM   1372  H   LYS A 137      93.490  32.410  39.170  1.00  0.00           H
ATOM   1373  CA  LYS A 137      94.020  32.050  41.200  1.00  0.00           C
ATOM   1374  CB  LYS A 137      95.490  32.370  40.910  1.00  0.00           C
ATOM   1375  CG  LYS A 137      96.370  31.870  42.140  1.00  0.00           C
ATOM   1376  CD  LYS A 137      97.830  32.250  42.040  1.00  0.00           C
ATOM   1377  CE  LYS A 137      98.600  31.850  40.830  1.00  0.00           C
ATOM   1378  NZ  LYS A 137     100.050  32.030  40.740  1.00  0.00           N
ATOM   1379  HZ1 LYS A 137     100.490  31.690  41.570  1.00  0.00           H
ATOM   1380  HZ2 LYS A 137     100.560  31.600  40.000  1.00  0.00           H
ATOM   1381  HZ3 LYS A 137     100.230  33.010  40.620  1.00  0.00           H
ATOM   1382  C   LYS A 137      93.390  33.180  41.920  1.00  0.00           C
ATOM   1383  O   LYS A 137      93.310  34.320  41.400  1.00  0.00           O
ATOM   1384  N   GLY A 138      92.860  32.850  43.080  1.00  0.00           N
ATOM   1385  H   GLY A 138      92.730  31.890  43.340  1.00  0.00           H
ATOM   1386  CA  GLY A 138      92.050  33.770  43.910  1.00  0.00           C
ATOM   1387  C   GLY A 138      91.680  33.410  45.360  1.00  0.00           C
ATOM   1388  O   GLY A 138      91.160  32.330  45.590  1.00  0.00           O
ATOM   1389  N   SER A 139      91.750  34.320  46.350  1.00  0.00           N
ATOM   1390  H   SER A 139      92.180  35.190  46.100  1.00  0.00           H
ATOM   1391  CA  SER A 139      91.530  34.030  47.790  1.00  0.00           C
ATOM   1392  CB  SER A 139      92.170  35.120  48.660  1.00  0.00           C
ATOM   1393  OG  SER A 139      91.380  36.320  48.350  1.00  0.00           O
ATOM   1394  HG  SER A 139      91.830  37.130  48.740  1.00  0.00           H
ATOM   1395  C   SER A 139      90.040  33.920  48.150  1.00  0.00           C
ATOM   1396  O   SER A 139      89.580  34.020  49.300  1.00  0.00           O
ATOM   1397  N   PHE A 140      89.250  33.450  47.160  1.00  0.00           N
ATOM   1398  H   PHE A 140      89.600  32.980  46.350  1.00  0.00           H
ATOM   1399  CA  PHE A 140      87.840  33.140  47.430  1.00  0.00           C
ATOM   1400  CB  PHE A 140      86.980  33.710  46.260  1.00  0.00           C
ATOM   1401  CG  PHE A 140      87.170  33.000  44.880  1.00  0.00           C
ATOM   1402  CD1 PHE A 140      86.210  32.090  44.490  1.00  0.00           C
ATOM   1403  HD1 PHE A 140      85.280  32.000  45.040  1.00  0.00           H
ATOM   1404  CD2 PHE A 140      88.290  33.230  44.160  1.00  0.00           C
ATOM   1405  HD2 PHE A 140      89.000  34.040  44.360  1.00  0.00           H
ATOM   1406  CE1 PHE A 140      86.340  31.360  43.310  1.00  0.00           C
ATOM   1407  HE1 PHE A 140      85.570  30.760  42.820  1.00  0.00           H
ATOM   1408  CE2 PHE A 140      88.510  32.470  43.060  1.00  0.00           C
ATOM   1409  HE2 PHE A 140      89.530  32.460  42.660  1.00  0.00           H
ATOM   1410  CZ  PHE A 140      87.540  31.560  42.670  1.00  0.00           C
ATOM   1411  HZ  PHE A 140      87.830  30.950  41.820  1.00  0.00           H
ATOM   1412  C   PHE A 140      87.540  31.690  47.750  1.00  0.00           C
ATOM   1413  O   PHE A 140      88.220  30.810  47.210  1.00  0.00           O
ATOM   1414  N   LEU A 141      86.330  31.540  48.290  1.00  0.00           N
ATOM   1415  H   LEU A 141      85.640  32.250  48.380  1.00  0.00           H
ATOM   1416  CA  LEU A 141      85.880  30.300  49.000  1.00  0.00           C
ATOM   1417  CB  LEU A 141      85.530  30.730  50.400  1.00  0.00           C
ATOM   1418  CG  LEU A 141      86.720  30.570  51.350  1.00  0.00           C
ATOM   1419  CD1 LEU A 141      86.280  31.080  52.690  1.00  0.00           C
ATOM   1420  CD2 LEU A 141      87.260  29.140  51.520  1.00  0.00           C
ATOM   1421  C   LEU A 141      84.670  29.570  48.390  1.00  0.00           C
ATOM   1422  O   LEU A 141      84.320  29.800  47.250  1.00  0.00           O
ATOM   1423  N   ASN A 142      84.300  28.470  49.030  1.00  0.00           N
ATOM   1424  H   ASN A 142      84.900  28.160  49.760  1.00  0.00           H
ATOM   1425  CA  ASN A 142      83.230  27.620  48.620  1.00  0.00           C
ATOM   1426  CB  ASN A 142      82.990  26.520  49.590  1.00  0.00           C
ATOM   1427  CG  ASN A 142      84.080  25.450  49.530  1.00  0.00           C
ATOM   1428  OD1 ASN A 142      85.050  25.370  50.270  1.00  0.00           O
ATOM   1429  ND2 ASN A 142      84.100  24.670  48.490  1.00  0.00           N
ATOM   1430 1HD2 ASN A 142      83.510  24.990  47.740  1.00  0.00           H
ATOM   1431 2HD2 ASN A 142      84.870  24.050  48.300  1.00  0.00           H
ATOM   1432  C   ASN A 142      81.920  28.330  48.230  1.00  0.00           C
ATOM   1433  O   ASN A 142      81.600  29.380  48.720  1.00  0.00           O
ATOM   1434  N   GLY A 143      81.070  27.540  47.570  1.00  0.00           N
ATOM   1435  H   GLY A 143      81.480  26.860  46.960  1.00  0.00           H
ATOM   1436  CA  GLY A 143      79.750  28.020  47.150  1.00  0.00           C
ATOM   1437  C   GLY A 143      79.740  29.080  46.030  1.00  0.00           C
ATOM   1438  O   GLY A 143      78.720  29.720  45.870  1.00  0.00           O
ATOM   1439  N   SER A 144      80.790  28.990  45.160  1.00  0.00           N
ATOM   1440  H   SER A 144      81.440  28.230  45.190  1.00  0.00           H
ATOM   1441  CA  SER A 144      81.000  29.890  44.000  1.00  0.00           C
ATOM   1442  CB  SER A 144      82.520  30.200  43.950  1.00  0.00           C
ATOM   1443  OG  SER A 144      82.770  30.700  42.630  1.00  0.00           O
ATOM   1444  HG  SER A 144      83.200  29.970  42.090  1.00  0.00           H
ATOM   1445  C   SER A 144      80.620  29.250  42.630  1.00  0.00           C
ATOM   1446  O   SER A 144      80.190  30.020  41.760  1.00  0.00           O
ATOM   1447  N   CYS A 145      80.760  27.930  42.390  1.00  0.00           N
ATOM   1448  H   CYS A 145      81.070  27.280  43.080  1.00  0.00           H
ATOM   1449  CA  CYS A 145      80.530  27.270  41.080  1.00  0.00           C
ATOM   1450  CB  CYS A 145      80.140  25.830  41.100  1.00  0.00           C
ATOM   1451  SG  CYS A 145      81.370  24.910  42.060  1.00  0.00           S
ATOM   1452  HG  CYS A 145      82.290  24.800  41.110  1.00  0.00           H
ATOM   1453  C   CYS A 145      79.460  27.950  40.180  1.00  0.00           C
ATOM   1454  O   CYS A 145      78.260  28.000  40.570  1.00  0.00           O
ATOM   1455  N   GLY A 146      79.990  28.640  39.200  1.00  0.00           N
ATOM   1456  H   GLY A 146      80.950  28.480  38.940  1.00  0.00           H
ATOM   1457  CA  GLY A 146      79.230  29.470  38.250  1.00  0.00           C
ATOM   1458  C   GLY A 146      79.660  30.970  38.290  1.00  0.00           C
ATOM   1459  O   GLY A 146      79.310  31.720  37.370  1.00  0.00           O
ATOM   1460  N   SER A 147      80.610  31.230  39.180  1.00  0.00           N
ATOM   1461  H   SER A 147      80.510  30.830  40.090  1.00  0.00           H
ATOM   1462  CA  SER A 147      81.340  32.520  39.180  1.00  0.00           C
ATOM   1463  CB  SER A 147      82.520  32.550  40.150  1.00  0.00           C
ATOM   1464  OG  SER A 147      81.850  32.670  41.370  1.00  0.00           O
ATOM   1465  HG  SER A 147      82.140  31.860  41.880  1.00  0.00           H
ATOM   1466  C   SER A 147      81.800  33.020  37.790  1.00  0.00           C
ATOM   1467  O   SER A 147      82.810  32.580  37.320  1.00  0.00           O
ATOM   1468  N   VAL A 148      81.220  34.150  37.360  1.00  0.00           N
ATOM   1469  H   VAL A 148      80.730  34.760  37.990  1.00  0.00           H
ATOM   1470  CA  VAL A 148      81.350  34.540  35.960  1.00  0.00           C
ATOM   1471  CB  VAL A 148      80.040  35.000  35.290  1.00  0.00           C
ATOM   1472  CG1 VAL A 148      79.100  33.740  35.290  1.00  0.00           C
ATOM   1473  CG2 VAL A 148      79.310  36.190  35.970  1.00  0.00           C
ATOM   1474  C   VAL A 148      82.570  35.480  35.830  1.00  0.00           C
ATOM   1475  O   VAL A 148      82.460  36.700  36.060  1.00  0.00           O
ATOM   1476  N   GLY A 149      83.680  34.960  35.390  1.00  0.00           N
ATOM   1477  H   GLY A 149      83.610  34.010  35.080  1.00  0.00           H
ATOM   1478  CA  GLY A 149      84.980  35.560  34.990  1.00  0.00           C
ATOM   1479  C   GLY A 149      84.820  36.470  33.810  1.00  0.00           C
ATOM   1480  O   GLY A 149      84.960  36.000  32.640  1.00  0.00           O
ATOM   1481  N   PHE A 150      84.890  37.780  34.010  1.00  0.00           N
ATOM   1482  H   PHE A 150      85.180  38.150  34.890  1.00  0.00           H
ATOM   1483  CA  PHE A 150      84.590  38.840  33.000  1.00  0.00           C
ATOM   1484  CB  PHE A 150      83.190  39.430  33.140  1.00  0.00           C
ATOM   1485  CG  PHE A 150      82.980  40.680  33.990  1.00  0.00           C
ATOM   1486  CD1 PHE A 150      82.460  40.480  35.260  1.00  0.00           C
ATOM   1487  HD1 PHE A 150      82.280  39.440  35.540  1.00  0.00           H
ATOM   1488  CD2 PHE A 150      83.030  41.990  33.470  1.00  0.00           C
ATOM   1489  HD2 PHE A 150      83.410  42.130  32.460  1.00  0.00           H
ATOM   1490  CE1 PHE A 150      82.210  41.520  36.090  1.00  0.00           C
ATOM   1491  HE1 PHE A 150      81.800  41.290  37.070  1.00  0.00           H
ATOM   1492  CE2 PHE A 150      82.650  43.070  34.260  1.00  0.00           C
ATOM   1493  HE2 PHE A 150      82.580  44.090  33.880  1.00  0.00           H
ATOM   1494  CZ  PHE A 150      82.310  42.790  35.590  1.00  0.00           C
ATOM   1495  HZ  PHE A 150      82.220  43.600  36.310  1.00  0.00           H
ATOM   1496  C   PHE A 150      85.640  39.900  32.630  1.00  0.00           C
ATOM   1497  O   PHE A 150      86.520  40.170  33.400  1.00  0.00           O
ATOM   1498  N   ASN A 151      85.570  40.490  31.380  1.00  0.00           N
ATOM   1499  H   ASN A 151      85.070  40.030  30.650  1.00  0.00           H
ATOM   1500  CA  ASN A 151      86.300  41.670  30.940  1.00  0.00           C
ATOM   1501  CB  ASN A 151      87.320  41.260  29.930  1.00  0.00           C
ATOM   1502  CG  ASN A 151      88.240  42.360  29.420  1.00  0.00           C
ATOM   1503  OD1 ASN A 151      88.000  43.170  28.510  1.00  0.00           O
ATOM   1504  ND2 ASN A 151      89.360  42.420  30.070  1.00  0.00           N
ATOM   1505 1HD2 ASN A 151      89.630  41.940  30.910  1.00  0.00           H
ATOM   1506 2HD2 ASN A 151      89.960  43.120  29.680  1.00  0.00           H
ATOM   1507  C   ASN A 151      85.200  42.620  30.440  1.00  0.00           C
ATOM   1508  O   ASN A 151      84.160  42.150  29.950  1.00  0.00           O
ATOM   1509  N   ILE A 152      85.620  43.820  30.150  1.00  0.00           N
ATOM   1510  H   ILE A 152      86.330  44.270  30.690  1.00  0.00           H
ATOM   1511  CA  ILE A 152      84.870  44.920  29.440  1.00  0.00           C
ATOM   1512  CB  ILE A 152      83.780  45.470  30.420  1.00  0.00           C
ATOM   1513  CG1 ILE A 152      82.920  46.510  29.570  1.00  0.00           C
ATOM   1514  CG2 ILE A 152      84.360  46.250  31.610  1.00  0.00           C
ATOM   1515  CD  ILE A 152      81.640  47.000  30.300  1.00  0.00           C
ATOM   1516  C   ILE A 152      85.810  45.790  28.700  1.00  0.00           C
ATOM   1517  O   ILE A 152      86.910  46.150  29.220  1.00  0.00           O
ATOM   1518  N   ASP A 153      85.540  46.010  27.450  1.00  0.00           N
ATOM   1519  H   ASP A 153      85.220  45.300  26.830  1.00  0.00           H
ATOM   1520  CA  ASP A 153      86.120  47.140  26.680  1.00  0.00           C
ATOM   1521  CB  ASP A 153      85.890  47.030  25.150  1.00  0.00           C
ATOM   1522  CG  ASP A 153      84.490  47.190  24.560  1.00  0.00           C
ATOM   1523  OD1 ASP A 153      84.340  48.010  23.600  1.00  0.00           O
ATOM   1524  OD2 ASP A 153      83.530  46.690  25.190  1.00  0.00           O
ATOM   1525  C   ASP A 153      85.790  48.550  27.140  1.00  0.00           C
ATOM   1526  O   ASP A 153      86.230  48.820  28.240  1.00  0.00           O
ATOM   1527  N   TYR A 154      84.740  49.130  26.540  1.00  0.00           N
ATOM   1528  H   TYR A 154      84.280  48.730  25.740  1.00  0.00           H
ATOM   1529  CA  TYR A 154      84.110  50.360  27.010  1.00  0.00           C
ATOM   1530  CB  TYR A 154      84.110  51.580  26.130  1.00  0.00           C
ATOM   1531  CG  TYR A 154      85.500  52.170  25.750  1.00  0.00           C
ATOM   1532  CD1 TYR A 154      86.400  52.720  26.640  1.00  0.00           C
ATOM   1533  HD1 TYR A 154      86.050  53.140  27.590  1.00  0.00           H
ATOM   1534  CD2 TYR A 154      85.980  51.830  24.510  1.00  0.00           C
ATOM   1535  HD2 TYR A 154      85.290  51.730  23.680  1.00  0.00           H
ATOM   1536  CE1 TYR A 154      87.740  53.010  26.280  1.00  0.00           C
ATOM   1537  HE1 TYR A 154      88.380  53.570  26.960  1.00  0.00           H
ATOM   1538  CE2 TYR A 154      87.290  52.050  24.170  1.00  0.00           C
ATOM   1539  HE2 TYR A 154      87.680  51.630  23.240  1.00  0.00           H
ATOM   1540  CZ  TYR A 154      88.160  52.680  25.030  1.00  0.00           C
ATOM   1541  OH  TYR A 154      89.430  52.960  24.580  1.00  0.00           O
ATOM   1542  HH  TYR A 154      89.920  53.350  25.350  1.00  0.00           H
ATOM   1543  C   TYR A 154      82.670  50.140  27.400  1.00  0.00           C
ATOM   1544  O   TYR A 154      82.450  50.280  28.590  1.00  0.00           O
ATOM   1545  N   ASP A 155      81.840  49.560  26.500  1.00  0.00           N
ATOM   1546  H   ASP A 155      82.070  49.620  25.530  1.00  0.00           H
ATOM   1547  CA  ASP A 155      80.380  49.330  26.880  1.00  0.00           C
ATOM   1548  CB  ASP A 155      79.360  50.090  26.050  1.00  0.00           C
ATOM   1549  CG  ASP A 155      79.480  49.760  24.600  1.00  0.00           C
ATOM   1550  OD1 ASP A 155      78.790  48.840  24.140  1.00  0.00           O
ATOM   1551  OD2 ASP A 155      80.280  50.470  23.940  1.00  0.00           O
ATOM   1552  C   ASP A 155      79.960  47.890  27.000  1.00  0.00           C
ATOM   1553  O   ASP A 155      79.300  47.510  27.990  1.00  0.00           O
ATOM   1554  N   CYS A 156      80.620  46.960  26.340  1.00  0.00           N
ATOM   1555  H   CYS A 156      81.460  47.130  25.830  1.00  0.00           H
ATOM   1556  CA  CYS A 156      80.140  45.570  26.150  1.00  0.00           C
ATOM   1557  CB  CYS A 156      80.070  45.130  24.660  1.00  0.00           C
ATOM   1558  SG  CYS A 156      81.630  45.220  23.640  1.00  0.00           S
ATOM   1559  HG  CYS A 156      82.420  45.900  24.470  1.00  0.00           H
ATOM   1560  C   CYS A 156      80.900  44.560  26.940  1.00  0.00           C
ATOM   1561  O   CYS A 156      82.130  44.520  26.790  1.00  0.00           O
ATOM   1562  N   VAL A 157      80.180  43.680  27.600  1.00  0.00           N
ATOM   1563  H   VAL A 157      79.280  43.360  27.300  1.00  0.00           H
ATOM   1564  CA  VAL A 157      80.780  42.750  28.560  1.00  0.00           C
ATOM   1565  CB  VAL A 157      79.820  42.640  29.740  1.00  0.00           C
ATOM   1566  CG1 VAL A 157      80.330  41.570  30.710  1.00  0.00           C
ATOM   1567  CG2 VAL A 157      79.680  43.930  30.580  1.00  0.00           C
ATOM   1568  C   VAL A 157      81.280  41.520  27.810  1.00  0.00           C
ATOM   1569  O   VAL A 157      80.520  40.830  27.180  1.00  0.00           O
ATOM   1570  N   SER A 158      82.540  41.420  27.850  1.00  0.00           N
ATOM   1571  H   SER A 158      83.080  42.090  28.370  1.00  0.00           H
ATOM   1572  CA  SER A 158      83.160  40.190  27.370  1.00  0.00           C
ATOM   1573  CB  SER A 158      84.610  40.510  26.980  1.00  0.00           C
ATOM   1574  OG  SER A 158      84.520  41.150  25.680  1.00  0.00           O
ATOM   1575  HG  SER A 158      85.350  40.820  25.240  1.00  0.00           H
ATOM   1576  C   SER A 158      83.170  39.120  28.470  1.00  0.00           C
ATOM   1577  O   SER A 158      84.210  39.020  29.180  1.00  0.00           O
ATOM   1578  N   PHE A 159      82.240  38.180  28.390  1.00  0.00           N
ATOM   1579  H   PHE A 159      81.420  38.160  27.820  1.00  0.00           H
ATOM   1580  CA  PHE A 159      82.360  36.940  29.250  1.00  0.00           C
ATOM   1581  CB  PHE A 159      81.050  36.180  29.390  1.00  0.00           C
ATOM   1582  CG  PHE A 159      79.980  36.940  30.180  1.00  0.00           C
ATOM   1583  CD1 PHE A 159      79.200  37.810  29.520  1.00  0.00           C
ATOM   1584  HD1 PHE A 159      78.890  37.620  28.490  1.00  0.00           H
ATOM   1585  CD2 PHE A 159      79.860  36.840  31.580  1.00  0.00           C
ATOM   1586  HD2 PHE A 159      80.460  36.180  32.200  1.00  0.00           H
ATOM   1587  CE1 PHE A 159      78.390  38.710  30.220  1.00  0.00           C
ATOM   1588  HE1 PHE A 159      77.970  39.530  29.640  1.00  0.00           H
ATOM   1589  CE2 PHE A 159      79.010  37.650  32.290  1.00  0.00           C
ATOM   1590  HE2 PHE A 159      79.120  37.750  33.370  1.00  0.00           H
ATOM   1591  CZ  PHE A 159      78.260  38.620  31.590  1.00  0.00           C
ATOM   1592  HZ  PHE A 159      77.620  39.270  32.190  1.00  0.00           H
ATOM   1593  C   PHE A 159      83.460  35.930  28.850  1.00  0.00           C
ATOM   1594  O   PHE A 159      83.370  35.370  27.740  1.00  0.00           O
ATOM   1595  N   CYS A 160      84.510  35.860  29.670  1.00  0.00           N
ATOM   1596  H   CYS A 160      84.500  36.600  30.340  1.00  0.00           H
ATOM   1597  CA  CYS A 160      85.720  35.060  29.450  1.00  0.00           C
ATOM   1598  CB  CYS A 160      86.970  35.720  29.980  1.00  0.00           C
ATOM   1599  SG  CYS A 160      87.080  37.500  29.570  1.00  0.00           S
ATOM   1600  HG  CYS A 160      87.530  37.370  28.330  1.00  0.00           H
ATOM   1601  C   CYS A 160      85.770  33.670  30.120  1.00  0.00           C
ATOM   1602  O   CYS A 160      85.990  32.680  29.390  1.00  0.00           O
ATOM   1603  N   TYR A 161      85.750  33.660  31.420  1.00  0.00           N
ATOM   1604  H   TYR A 161      85.490  34.500  31.880  1.00  0.00           H
ATOM   1605  CA  TYR A 161      85.860  32.420  32.310  1.00  0.00           C
ATOM   1606  CB  TYR A 161      86.960  32.650  33.300  1.00  0.00           C
ATOM   1607  CG  TYR A 161      88.200  31.810  33.030  1.00  0.00           C
ATOM   1608  CD1 TYR A 161      88.220  30.520  33.570  1.00  0.00           C
ATOM   1609  HD1 TYR A 161      87.360  30.180  34.160  1.00  0.00           H
ATOM   1610  CD2 TYR A 161      89.280  32.410  32.420  1.00  0.00           C
ATOM   1611  HD2 TYR A 161      89.310  33.460  32.130  1.00  0.00           H
ATOM   1612  CE1 TYR A 161      89.440  29.790  33.580  1.00  0.00           C
ATOM   1613  HE1 TYR A 161      89.520  28.750  33.880  1.00  0.00           H
ATOM   1614  CE2 TYR A 161      90.410  31.590  32.350  1.00  0.00           C
ATOM   1615  HE2 TYR A 161      91.210  31.980  31.720  1.00  0.00           H
ATOM   1616  CZ  TYR A 161      90.540  30.300  32.910  1.00  0.00           C
ATOM   1617  OH  TYR A 161      91.750  29.700  33.010  1.00  0.00           O
ATOM   1618  HH  TYR A 161      91.730  28.820  33.490  1.00  0.00           H
ATOM   1619  C   TYR A 161      84.590  32.280  33.160  1.00  0.00           C
ATOM   1620  O   TYR A 161      83.830  33.220  33.230  1.00  0.00           O
ATOM   1621  N   MET A 162      84.240  30.990  33.490  1.00  0.00           N
ATOM   1622  H   MET A 162      84.530  30.220  32.930  1.00  0.00           H
ATOM   1623  CA  MET A 162      83.210  30.670  34.420  1.00  0.00           C
ATOM   1624  CB  MET A 162      82.070  29.920  33.640  1.00  0.00           C
ATOM   1625  CG  MET A 162      80.730  29.970  34.370  1.00  0.00           C
ATOM   1626  SD  MET A 162      79.550  28.850  33.580  1.00  0.00           S
ATOM   1627  CE  MET A 162      78.020  29.860  33.800  1.00  0.00           C
ATOM   1628  C   MET A 162      83.880  29.640  35.350  1.00  0.00           C
ATOM   1629  O   MET A 162      83.980  28.450  35.070  1.00  0.00           O
ATOM   1630  N   HIS A 163      84.020  30.070  36.590  1.00  0.00           N
ATOM   1631  H   HIS A 163      83.600  30.940  36.860  1.00  0.00           H
ATOM   1632  CA  HIS A 163      84.510  29.230  37.720  1.00  0.00           C
ATOM   1633  CB  HIS A 163      84.560  30.000  38.990  1.00  0.00           C
ATOM   1634  CG  HIS A 163      84.780  29.180  40.300  1.00  0.00           C
ATOM   1635  ND1 HIS A 163      83.770  28.680  41.050  1.00  0.00           N
ATOM   1636  CD2 HIS A 163      85.960  28.680  40.760  1.00  0.00           C
ATOM   1637  HD2 HIS A 163      86.950  29.030  40.460  1.00  0.00           H
ATOM   1638  CE1 HIS A 163      84.340  27.760  41.860  1.00  0.00           C
ATOM   1639  HE1 HIS A 163      83.880  27.290  42.730  1.00  0.00           H
ATOM   1640  NE2 HIS A 163      85.660  27.830  41.730  1.00  0.00           N
ATOM   1641  HE2 HIS A 163      86.320  27.540  42.430  1.00  0.00           H
ATOM   1642  C   HIS A 163      83.500  28.050  37.940  1.00  0.00           C
ATOM   1643  O   HIS A 163      82.270  28.120  38.100  1.00  0.00           O
ATOM   1644  N   HIS A 164      84.100  26.920  37.570  1.00  0.00           N
ATOM   1645  H   HIS A 164      85.070  26.880  37.320  1.00  0.00           H
ATOM   1646  CA  HIS A 164      83.420  25.600  37.660  1.00  0.00           C
ATOM   1647  CB  HIS A 164      83.550  24.820  36.380  1.00  0.00           C
ATOM   1648  CG  HIS A 164      82.320  25.130  35.520  1.00  0.00           C
ATOM   1649  ND1 HIS A 164      81.670  24.260  34.740  1.00  0.00           N
ATOM   1650  CD2 HIS A 164      81.740  26.340  35.270  1.00  0.00           C
ATOM   1651  HD2 HIS A 164      81.950  27.300  35.720  1.00  0.00           H
ATOM   1652  CE1 HIS A 164      80.810  24.830  33.920  1.00  0.00           C
ATOM   1653  HE1 HIS A 164      80.340  24.390  33.040  1.00  0.00           H
ATOM   1654  NE2 HIS A 164      80.840  26.180  34.280  1.00  0.00           N
ATOM   1655  HE2 HIS A 164      80.410  26.870  33.700  1.00  0.00           H
ATOM   1656  C   HIS A 164      83.620  24.710  38.860  1.00  0.00           C
ATOM   1657  O   HIS A 164      82.700  24.250  39.510  1.00  0.00           O
ATOM   1658  N   MET A 165      84.900  24.370  39.050  1.00  0.00           N
ATOM   1659  H   MET A 165      85.670  24.870  38.660  1.00  0.00           H
ATOM   1660  CA  MET A 165      85.320  23.390  40.030  1.00  0.00           C
ATOM   1661  CB  MET A 165      86.130  22.300  39.330  1.00  0.00           C
ATOM   1662  CG  MET A 165      85.330  21.440  38.390  1.00  0.00           C
ATOM   1663  SD  MET A 165      83.840  20.630  39.150  1.00  0.00           S
ATOM   1664  CE  MET A 165      83.780  19.200  38.070  1.00  0.00           C
ATOM   1665  C   MET A 165      86.020  24.070  41.220  1.00  0.00           C
ATOM   1666  O   MET A 165      86.850  24.960  41.010  1.00  0.00           O
ATOM   1667  N   GLU A 166      85.760  23.590  42.460  1.00  0.00           N
ATOM   1668  H   GLU A 166      85.200  22.760  42.560  1.00  0.00           H
ATOM   1669  CA  GLU A 166      86.280  24.300  43.720  1.00  0.00           C
ATOM   1670  CB  GLU A 166      85.260  24.810  44.740  1.00  0.00           C
ATOM   1671  CG  GLU A 166      83.820  24.880  44.230  1.00  0.00           C
ATOM   1672  CD  GLU A 166      82.810  25.650  45.030  1.00  0.00           C
ATOM   1673  OE1 GLU A 166      82.600  25.310  46.270  1.00  0.00           O
ATOM   1674  OE2 GLU A 166      82.200  26.690  44.520  1.00  0.00           O
ATOM   1675  C   GLU A 166      87.390  23.680  44.570  1.00  0.00           C
ATOM   1676  O   GLU A 166      87.290  22.650  45.280  1.00  0.00           O
ATOM   1677  N   LEU A 167      88.470  24.400  44.440  1.00  0.00           N
ATOM   1678  H   LEU A 167      88.430  25.270  43.950  1.00  0.00           H
ATOM   1679  CA  LEU A 167      89.610  24.130  45.370  1.00  0.00           C
ATOM   1680  CB  LEU A 167      90.840  23.590  44.590  1.00  0.00           C
ATOM   1681  CG  LEU A 167      92.080  23.440  45.540  1.00  0.00           C
ATOM   1682  CD1 LEU A 167      91.950  22.170  46.450  1.00  0.00           C
ATOM   1683  CD2 LEU A 167      93.410  23.370  44.790  1.00  0.00           C
ATOM   1684  C   LEU A 167      89.850  25.450  46.200  1.00  0.00           C
ATOM   1685  O   LEU A 167      90.330  26.470  45.690  1.00  0.00           O
ATOM   1686  N   PRO A 168      89.360  25.420  47.410  1.00  0.00           N
ATOM   1687  CA  PRO A 168      89.340  26.620  48.310  1.00  0.00           C
ATOM   1688  CB  PRO A 168      88.600  26.230  49.560  1.00  0.00           C
ATOM   1689  CG  PRO A 168      88.650  24.740  49.490  1.00  0.00           C
ATOM   1690  CD  PRO A 168      88.600  24.350  48.060  1.00  0.00           C
ATOM   1691  C   PRO A 168      90.700  27.270  48.760  1.00  0.00           C
ATOM   1692  O   PRO A 168      91.660  26.640  49.230  1.00  0.00           O
ATOM   1693  N   THR A 169      90.610  28.610  48.630  1.00  0.00           N
ATOM   1694  H   THR A 169      89.800  29.110  48.310  1.00  0.00           H
ATOM   1695  CA  THR A 169      91.730  29.530  48.870  1.00  0.00           C
ATOM   1696  CB  THR A 169      92.100  29.680  50.360  1.00  0.00           C
ATOM   1697  OG1 THR A 169      92.610  28.460  50.870  1.00  0.00           O
ATOM   1698  HG1 THR A 169      92.370  27.660  50.320  1.00  0.00           H
ATOM   1699  CG2 THR A 169      90.930  30.230  51.180  1.00  0.00           C
ATOM   1700  C   THR A 169      92.970  29.400  47.970  1.00  0.00           C
ATOM   1701  O   THR A 169      93.910  28.690  48.220  1.00  0.00           O
ATOM   1702  N   GLY A 170      92.840  30.070  46.790  1.00  0.00           N
ATOM   1703  H   GLY A 170      91.970  30.500  46.550  1.00  0.00           H
ATOM   1704  CA  GLY A 170      93.930  30.150  45.780  1.00  0.00           C
ATOM   1705  C   GLY A 170      93.400  29.580  44.450  1.00  0.00           C
ATOM   1706  O   GLY A 170      92.550  30.180  43.790  1.00  0.00           O
ATOM   1707  N   VAL A 171      94.080  28.490  44.080  1.00  0.00           N
ATOM   1708  H   VAL A 171      94.850  28.150  44.620  1.00  0.00           H
ATOM   1709  CA  VAL A 171      93.910  27.830  42.790  1.00  0.00           C
ATOM   1710  CB  VAL A 171      95.170  27.080  42.360  1.00  0.00           C
ATOM   1711  CG1 VAL A 171      96.310  28.020  42.320  1.00  0.00           C
ATOM   1712  CG2 VAL A 171      95.660  26.050  43.360  1.00  0.00           C
ATOM   1713  C   VAL A 171      92.710  26.990  42.530  1.00  0.00           C
ATOM   1714  O   VAL A 171      92.730  25.740  42.680  1.00  0.00           O
ATOM   1715  N   HIS A 172      91.710  27.520  41.840  1.00  0.00           N
ATOM   1716  H   HIS A 172      91.830  28.460  41.530  1.00  0.00           H
ATOM   1717  CA  HIS A 172      90.410  26.920  41.360  1.00  0.00           C
ATOM   1718  CB  HIS A 172      89.330  27.900  41.760  1.00  0.00           C
ATOM   1719  CG  HIS A 172      88.940  27.980  43.220  1.00  0.00           C
ATOM   1720  ND1 HIS A 172      87.910  27.430  43.710  1.00  0.00           N
ATOM   1721  CD2 HIS A 172      89.300  28.970  44.010  1.00  0.00           C
ATOM   1722  HD2 HIS A 172      90.220  29.550  43.980  1.00  0.00           H
ATOM   1723  CE1 HIS A 172      87.570  28.110  44.820  1.00  0.00           C
ATOM   1724  HE1 HIS A 172      86.830  27.790  45.560  1.00  0.00           H
ATOM   1725  NE2 HIS A 172      88.480  29.020  45.020  1.00  0.00           N
ATOM   1726  HE2 HIS A 172      88.450  29.670  45.780  1.00  0.00           H
ATOM   1727  C   HIS A 172      90.380  26.760  39.810  1.00  0.00           C
ATOM   1728  O   HIS A 172      91.250  27.330  39.160  1.00  0.00           O
ATOM   1729  N   ALA A 173      89.420  25.990  39.310  1.00  0.00           N
ATOM   1730  H   ALA A 173      88.870  25.440  39.950  1.00  0.00           H
ATOM   1731  CA  ALA A 173      89.260  25.890  37.860  1.00  0.00           C
ATOM   1732  CB  ALA A 173      89.470  24.380  37.480  1.00  0.00           C
ATOM   1733  C   ALA A 173      87.980  26.360  37.230  1.00  0.00           C
ATOM   1734  O   ALA A 173      86.950  26.600  37.840  1.00  0.00           O
ATOM   1735  N   GLY A 174      88.050  26.560  35.930  1.00  0.00           N
ATOM   1736  H   GLY A 174      88.900  26.540  35.400  1.00  0.00           H
ATOM   1737  CA  GLY A 174      86.840  26.870  35.090  1.00  0.00           C
ATOM   1738  C   GLY A 174      86.830  26.600  33.570  1.00  0.00           C
ATOM   1739  O   GLY A 174      87.840  26.410  32.910  1.00  0.00           O
ATOM   1740  N   THR A 175      85.600  26.620  33.100  1.00  0.00           N
ATOM   1741  H   THR A 175      84.860  26.890  33.710  1.00  0.00           H
ATOM   1742  CA  THR A 175      85.270  26.560  31.640  1.00  0.00           C
ATOM   1743  CB  THR A 175      83.860  25.890  31.490  1.00  0.00           C
ATOM   1744  OG1 THR A 175      82.800  26.740  32.020  1.00  0.00           O
ATOM   1745  HG1 THR A 175      82.470  27.320  31.280  1.00  0.00           H
ATOM   1746  CG2 THR A 175      83.830  24.530  32.260  1.00  0.00           C
ATOM   1747  C   THR A 175      85.220  27.970  31.000  1.00  0.00           C
ATOM   1748  O   THR A 175      85.190  28.970  31.700  1.00  0.00           O
ATOM   1749  N   ASP A 176      85.170  27.960  29.670  1.00  0.00           N
ATOM   1750  H   ASP A 176      85.460  27.270  29.010  1.00  0.00           H
ATOM   1751  CA  ASP A 176      84.670  29.160  29.040  1.00  0.00           C
ATOM   1752  CB  ASP A 176      85.050  29.440  27.560  1.00  0.00           C
ATOM   1753  CG  ASP A 176      84.620  28.480  26.470  1.00  0.00           C
ATOM   1754  OD1 ASP A 176      84.910  28.760  25.290  1.00  0.00           O
ATOM   1755  OD2 ASP A 176      83.810  27.560  26.810  1.00  0.00           O
ATOM   1756  C   ASP A 176      83.130  29.400  29.210  1.00  0.00           C
ATOM   1757  O   ASP A 176      82.460  28.450  29.680  1.00  0.00           O
ATOM   1758  N   LEU A 177      82.520  30.530  28.870  1.00  0.00           N
ATOM   1759  H   LEU A 177      83.020  31.320  28.500  1.00  0.00           H
ATOM   1760  CA  LEU A 177      81.010  30.700  28.830  1.00  0.00           C
ATOM   1761  CB  LEU A 177      80.570  32.140  29.170  1.00  0.00           C
ATOM   1762  CG  LEU A 177      80.300  32.090  30.630  1.00  0.00           C
ATOM   1763  CD1 LEU A 177      81.230  33.000  31.450  1.00  0.00           C
ATOM   1764  CD2 LEU A 177      78.780  32.420  30.790  1.00  0.00           C
ATOM   1765  C   LEU A 177      80.310  30.230  27.570  1.00  0.00           C
ATOM   1766  O   LEU A 177      79.090  30.460  27.400  1.00  0.00           O
ATOM   1767  N   GLU A 178      80.900  29.220  26.890  1.00  0.00           N
ATOM   1768  H   GLU A 178      81.900  29.230  26.840  1.00  0.00           H
ATOM   1769  CA  GLU A 178      80.290  28.270  25.950  1.00  0.00           C
ATOM   1770  CB  GLU A 178      81.160  28.280  24.690  1.00  0.00           C
ATOM   1771  CG  GLU A 178      80.330  27.840  23.480  1.00  0.00           C
ATOM   1772  CD  GLU A 178      81.150  27.220  22.340  1.00  0.00           C
ATOM   1773  OE1 GLU A 178      81.590  28.030  21.550  1.00  0.00           O
ATOM   1774  OE2 GLU A 178      81.550  26.000  22.450  1.00  0.00           O
ATOM   1775  C   GLU A 178      80.200  26.850  26.440  1.00  0.00           C
ATOM   1776  O   GLU A 178      79.390  26.090  25.950  1.00  0.00           O
ATOM   1777  N   GLY A 179      81.180  26.490  27.300  1.00  0.00           N
ATOM   1778  H   GLY A 179      82.020  27.030  27.330  1.00  0.00           H
ATOM   1779  CA  GLY A 179      81.180  25.200  28.050  1.00  0.00           C
ATOM   1780  C   GLY A 179      82.330  24.220  27.860  1.00  0.00           C
ATOM   1781  O   GLY A 179      82.360  23.130  28.460  1.00  0.00           O
ATOM   1782  N   ASN A 180      83.380  24.620  27.140  1.00  0.00           N
ATOM   1783  H   ASN A 180      83.340  25.580  26.880  1.00  0.00           H
ATOM   1784  CA  ASN A 180      84.640  23.910  26.800  1.00  0.00           C
ATOM   1785  CB  ASN A 180      85.270  24.450  25.480  1.00  0.00           C
ATOM   1786  CG  ASN A 180      84.290  24.660  24.310  1.00  0.00           C
ATOM   1787  OD1 ASN A 180      84.080  23.820  23.490  1.00  0.00           O
ATOM   1788  ND2 ASN A 180      83.810  25.890  24.150  1.00  0.00           N
ATOM   1789 1HD2 ASN A 180      84.050  26.770  24.570  1.00  0.00           H
ATOM   1790 2HD2 ASN A 180      82.970  26.030  23.630  1.00  0.00           H
ATOM   1791  C   ASN A 180      85.590  24.300  28.010  1.00  0.00           C
ATOM   1792  O   ASN A 180      85.960  25.440  28.150  1.00  0.00           O
ATOM   1793  N   PHE A 181      85.990  23.270  28.780  1.00  0.00           N
ATOM   1794  H   PHE A 181      85.600  22.360  28.690  1.00  0.00           H
ATOM   1795  CA  PHE A 181      86.760  23.460  30.000  1.00  0.00           C
ATOM   1796  CB  PHE A 181      87.010  22.190  30.810  1.00  0.00           C
ATOM   1797  CG  PHE A 181      87.060  22.300  32.300  1.00  0.00           C
ATOM   1798  CD1 PHE A 181      88.130  23.000  32.890  1.00  0.00           C
ATOM   1799  HD1 PHE A 181      89.040  23.180  32.310  1.00  0.00           H
ATOM   1800  CD2 PHE A 181      86.070  21.760  33.100  1.00  0.00           C
ATOM   1801  HD2 PHE A 181      85.330  21.080  32.680  1.00  0.00           H
ATOM   1802  CE1 PHE A 181      88.080  23.300  34.220  1.00  0.00           C
ATOM   1803  HE1 PHE A 181      88.940  23.720  34.750  1.00  0.00           H
ATOM   1804  CE2 PHE A 181      86.040  21.970  34.430  1.00  0.00           C
ATOM   1805  HE2 PHE A 181      85.390  21.350  35.040  1.00  0.00           H
ATOM   1806  CZ  PHE A 181      87.050  22.750  35.000  1.00  0.00           C
ATOM   1807  HZ  PHE A 181      87.140  22.860  36.080  1.00  0.00           H
ATOM   1808  C   PHE A 181      88.150  24.050  29.650  1.00  0.00           C
ATOM   1809  O   PHE A 181      88.830  23.580  28.730  1.00  0.00           O
ATOM   1810  N   TYR A 182      88.660  25.050  30.440  1.00  0.00           N
ATOM   1811  H   TYR A 182      88.080  25.680  30.950  1.00  0.00           H
ATOM   1812  CA  TYR A 182      90.000  25.590  30.240  1.00  0.00           C
ATOM   1813  CB  TYR A 182      90.280  27.010  30.730  1.00  0.00           C
ATOM   1814  CG  TYR A 182      89.730  28.170  29.890  1.00  0.00           C
ATOM   1815  CD1 TYR A 182      90.480  28.700  28.870  1.00  0.00           C
ATOM   1816  HD1 TYR A 182      91.260  28.090  28.420  1.00  0.00           H
ATOM   1817  CD2 TYR A 182      88.680  28.850  30.340  1.00  0.00           C
ATOM   1818  HD2 TYR A 182      88.160  28.450  31.220  1.00  0.00           H
ATOM   1819  CE1 TYR A 182      90.170  29.910  28.300  1.00  0.00           C
ATOM   1820  HE1 TYR A 182      90.920  30.460  27.740  1.00  0.00           H
ATOM   1821  CE2 TYR A 182      88.330  30.070  29.770  1.00  0.00           C
ATOM   1822  HE2 TYR A 182      87.630  30.680  30.340  1.00  0.00           H
ATOM   1823  CZ  TYR A 182      89.090  30.590  28.830  1.00  0.00           C
ATOM   1824  OH  TYR A 182      88.730  31.770  28.280  1.00  0.00           O
ATOM   1825  HH  TYR A 182      87.750  31.980  28.340  1.00  0.00           H
ATOM   1826  C   TYR A 182      91.110  24.630  30.890  1.00  0.00           C
ATOM   1827  O   TYR A 182      91.100  24.410  32.130  1.00  0.00           O
ATOM   1828  N   GLY A 183      91.690  23.850  29.960  1.00  0.00           N
ATOM   1829  H   GLY A 183      91.310  23.700  29.050  1.00  0.00           H
ATOM   1830  CA  GLY A 183      92.870  23.050  30.360  1.00  0.00           C
ATOM   1831  C   GLY A 183      92.570  21.540  30.640  1.00  0.00           C
ATOM   1832  O   GLY A 183      91.440  21.160  31.140  1.00  0.00           O
ATOM   1833  N   PRO A 184      93.590  20.640  30.480  1.00  0.00           N
ATOM   1834  CA  PRO A 184      93.410  19.220  30.950  1.00  0.00           C
ATOM   1835  CB  PRO A 184      94.250  18.450  29.940  1.00  0.00           C
ATOM   1836  CG  PRO A 184      95.400  19.440  29.540  1.00  0.00           C
ATOM   1837  CD  PRO A 184      94.790  20.840  29.660  1.00  0.00           C
ATOM   1838  C   PRO A 184      93.810  18.910  32.400  1.00  0.00           C
ATOM   1839  O   PRO A 184      94.980  18.860  32.620  1.00  0.00           O
ATOM   1840  N   PHE A 185      92.940  18.430  33.210  1.00  0.00           N
ATOM   1841  H   PHE A 185      91.980  18.400  32.950  1.00  0.00           H
ATOM   1842  CA  PHE A 185      93.210  18.180  34.610  1.00  0.00           C
ATOM   1843  CB  PHE A 185      92.320  19.120  35.380  1.00  0.00           C
ATOM   1844  CG  PHE A 185      92.740  20.550  35.310  1.00  0.00           C
ATOM   1845  CD1 PHE A 185      91.890  21.350  34.660  1.00  0.00           C
ATOM   1846  HD1 PHE A 185      90.950  20.980  34.260  1.00  0.00           H
ATOM   1847  CD2 PHE A 185      93.850  21.070  36.020  1.00  0.00           C
ATOM   1848  HD2 PHE A 185      94.540  20.410  36.530  1.00  0.00           H
ATOM   1849  CE1 PHE A 185      92.070  22.720  34.710  1.00  0.00           C
ATOM   1850  HE1 PHE A 185      91.430  23.360  34.100  1.00  0.00           H
ATOM   1851  CE2 PHE A 185      94.060  22.430  36.020  1.00  0.00           C
ATOM   1852  HE2 PHE A 185      94.860  22.850  36.630  1.00  0.00           H
ATOM   1853  CZ  PHE A 185      93.140  23.280  35.320  1.00  0.00           C
ATOM   1854  HZ  PHE A 185      93.310  24.350  35.230  1.00  0.00           H
ATOM   1855  C   PHE A 185      92.840  16.730  35.060  1.00  0.00           C
ATOM   1856  O   PHE A 185      91.830  16.200  34.610  1.00  0.00           O
ATOM   1857  N   VAL A 186      93.480  16.260  36.120  1.00  0.00           N
ATOM   1858  H   VAL A 186      94.090  16.900  36.590  1.00  0.00           H
ATOM   1859  CA  VAL A 186      93.330  14.860  36.630  1.00  0.00           C
ATOM   1860  CB  VAL A 186      94.700  14.230  36.840  1.00  0.00           C
ATOM   1861  CG1 VAL A 186      95.340  14.610  38.170  1.00  0.00           C
ATOM   1862  CG2 VAL A 186      94.550  12.740  36.720  1.00  0.00           C
ATOM   1863  C   VAL A 186      92.380  14.720  37.880  1.00  0.00           C
ATOM   1864  O   VAL A 186      92.430  15.630  38.710  1.00  0.00           O
ATOM   1865  N   ASP A 187      91.520  13.710  37.890  1.00  0.00           N
ATOM   1866  H   ASP A 187      91.510  13.120  37.090  1.00  0.00           H
ATOM   1867  CA  ASP A 187      90.540  13.370  38.930  1.00  0.00           C
ATOM   1868  CB  ASP A 187      91.000  12.160  39.800  1.00  0.00           C
ATOM   1869  CG  ASP A 187      91.510  10.890  39.130  1.00  0.00           C
ATOM   1870  OD1 ASP A 187      92.440  10.990  38.350  1.00  0.00           O
ATOM   1871  OD2 ASP A 187      91.050   9.820  39.370  1.00  0.00           O
ATOM   1872  C   ASP A 187      89.960  14.450  39.790  1.00  0.00           C
ATOM   1873  O   ASP A 187      89.010  15.030  39.390  1.00  0.00           O
ATOM   1874  N   ARG A 188      90.620  14.770  40.950  1.00  0.00           N
ATOM   1875  H   ARG A 188      91.610  14.630  40.980  1.00  0.00           H
ATOM   1876  CA  ARG A 188      89.970  15.710  41.900  1.00  0.00           C
ATOM   1877  CB  ARG A 188      89.700  15.190  43.310  1.00  0.00           C
ATOM   1878  CG  ARG A 188      88.660  14.060  43.300  1.00  0.00           C
ATOM   1879  CD  ARG A 188      88.100  13.530  44.640  1.00  0.00           C
ATOM   1880  NE  ARG A 188      87.010  14.390  45.170  1.00  0.00           N
ATOM   1881  HE  ARG A 188      86.120  14.400  44.700  1.00  0.00           H
ATOM   1882  CZ  ARG A 188      87.090  15.210  46.210  1.00  0.00           C
ATOM   1883  NH1 ARG A 188      88.080  15.270  47.050  1.00  0.00           N
ATOM   1884 1HH1 ARG A 188      88.910  14.730  46.920  1.00  0.00           H
ATOM   1885 2HH1 ARG A 188      88.040  15.920  47.800  1.00  0.00           H
ATOM   1886  NH2 ARG A 188      86.080  16.010  46.490  1.00  0.00           N
ATOM   1887 1HH2 ARG A 188      85.250  16.050  45.940  1.00  0.00           H
ATOM   1888 2HH2 ARG A 188      86.050  16.510  47.350  1.00  0.00           H
ATOM   1889  C   ARG A 188      90.680  17.040  42.190  1.00  0.00           C
ATOM   1890  O   ARG A 188      91.880  17.170  41.930  1.00  0.00           O
ATOM   1891  N   GLN A 189      89.850  17.880  42.840  1.00  0.00           N
ATOM   1892  H   GLN A 189      89.020  17.550  43.280  1.00  0.00           H
ATOM   1893  CA  GLN A 189      90.270  19.220  43.340  1.00  0.00           C
ATOM   1894  CB  GLN A 189      89.060  20.110  43.880  1.00  0.00           C
ATOM   1895  CG  GLN A 189      88.120  19.500  44.890  1.00  0.00           C
ATOM   1896  CD  GLN A 189      87.000  18.580  44.330  1.00  0.00           C
ATOM   1897  OE1 GLN A 189      87.190  17.390  44.140  1.00  0.00           O
ATOM   1898  NE2 GLN A 189      85.840  19.110  44.030  1.00  0.00           N
ATOM   1899 1HE2 GLN A 189      85.750  20.100  44.010  1.00  0.00           H
ATOM   1900 2HE2 GLN A 189      85.130  18.420  43.860  1.00  0.00           H
ATOM   1901  C   GLN A 189      91.340  19.220  44.450  1.00  0.00           C
ATOM   1902  O   GLN A 189      91.060  18.830  45.610  1.00  0.00           O
ATOM   1903  N   THR A 190      92.600  19.160  43.940  1.00  0.00           N
ATOM   1904  H   THR A 190      92.750  18.880  42.990  1.00  0.00           H
ATOM   1905  CA  THR A 190      93.860  19.300  44.640  1.00  0.00           C
ATOM   1906  CB  THR A 190      94.590  17.970  44.770  1.00  0.00           C
ATOM   1907  OG1 THR A 190      94.250  16.960  43.800  1.00  0.00           O
ATOM   1908  HG1 THR A 190      94.990  16.510  43.310  1.00  0.00           H
ATOM   1909  CG2 THR A 190      94.600  17.690  46.240  1.00  0.00           C
ATOM   1910  C   THR A 190      94.750  20.250  43.790  1.00  0.00           C
ATOM   1911  O   THR A 190      94.700  20.160  42.570  1.00  0.00           O
ATOM   1912  N   ALA A 191      95.810  20.890  44.380  1.00  0.00           N
ATOM   1913  H   ALA A 191      96.150  20.710  45.300  1.00  0.00           H
ATOM   1914  CA  ALA A 191      96.810  21.790  43.680  1.00  0.00           C
ATOM   1915  CB  ALA A 191      97.830  22.280  44.700  1.00  0.00           C
ATOM   1916  C   ALA A 191      97.470  21.290  42.390  1.00  0.00           C
ATOM   1917  O   ALA A 191      98.450  20.550  42.440  1.00  0.00           O
ATOM   1918  N   GLN A 192      96.820  21.630  41.270  1.00  0.00           N
ATOM   1919  H   GLN A 192      95.860  21.900  41.230  1.00  0.00           H
ATOM   1920  CA  GLN A 192      97.330  21.320  39.880  1.00  0.00           C
ATOM   1921  CB  GLN A 192      96.710  20.060  39.340  1.00  0.00           C
ATOM   1922  CG  GLN A 192      95.200  19.820  39.520  1.00  0.00           C
ATOM   1923  CD  GLN A 192      94.740  18.550  38.850  1.00  0.00           C
ATOM   1924  OE1 GLN A 192      94.930  18.290  37.690  1.00  0.00           O
ATOM   1925  NE2 GLN A 192      94.470  17.540  39.660  1.00  0.00           N
ATOM   1926 1HE2 GLN A 192      94.380  17.570  40.650  1.00  0.00           H
ATOM   1927 2HE2 GLN A 192      94.090  16.690  39.300  1.00  0.00           H
ATOM   1928  C   GLN A 192      97.240  22.400  38.790  1.00  0.00           C
ATOM   1929  O   GLN A 192      96.270  23.140  38.770  1.00  0.00           O
ATOM   1930  N   ALA A 193      98.300  22.570  37.940  1.00  0.00           N
ATOM   1931  H   ALA A 193      99.240  22.290  38.150  1.00  0.00           H
ATOM   1932  CA  ALA A 193      98.350  23.500  36.860  1.00  0.00           C
ATOM   1933  CB  ALA A 193      99.530  24.440  37.150  1.00  0.00           C
ATOM   1934  C   ALA A 193      98.680  22.740  35.610  1.00  0.00           C
ATOM   1935  O   ALA A 193      99.410  21.750  35.650  1.00  0.00           O
ATOM   1936  N   ALA A 194      97.870  22.990  34.590  1.00  0.00           N
ATOM   1937  H   ALA A 194      97.310  23.820  34.540  1.00  0.00           H
ATOM   1938  CA  ALA A 194      97.780  22.200  33.330  1.00  0.00           C
ATOM   1939  CB  ALA A 194      96.280  22.070  33.040  1.00  0.00           C
ATOM   1940  C   ALA A 194      98.430  22.940  32.180  1.00  0.00           C
ATOM   1941  O   ALA A 194      97.770  23.280  31.220  1.00  0.00           O
ATOM   1942  N   GLY A 195      99.800  23.050  32.230  1.00  0.00           N
ATOM   1943  H   GLY A 195     100.350  22.480  32.850  1.00  0.00           H
ATOM   1944  CA  GLY A 195     100.550  23.870  31.250  1.00  0.00           C
ATOM   1945  C   GLY A 195     101.690  24.620  31.910  1.00  0.00           C
ATOM   1946  O   GLY A 195     102.400  24.060  32.810  1.00  0.00           O
ATOM   1947  N   THR A 196     101.960  25.860  31.460  1.00  0.00           N
ATOM   1948  H   THR A 196     101.190  26.410  31.150  1.00  0.00           H
ATOM   1949  CA  THR A 196     103.180  26.590  31.740  1.00  0.00           C
ATOM   1950  CB  THR A 196     104.200  26.790  30.650  1.00  0.00           C
ATOM   1951  OG1 THR A 196     103.530  27.430  29.490  1.00  0.00           O
ATOM   1952  HG1 THR A 196     102.840  28.110  29.750  1.00  0.00           H
ATOM   1953  CG2 THR A 196     104.930  25.460  30.430  1.00  0.00           C
ATOM   1954  C   THR A 196     102.950  27.960  32.360  1.00  0.00           C
ATOM   1955  O   THR A 196     101.970  28.610  31.980  1.00  0.00           O
ATOM   1956  N   ASP A 197     103.780  28.180  33.400  1.00  0.00           N
ATOM   1957  H   ASP A 197     104.170  27.390  33.870  1.00  0.00           H
ATOM   1958  CA  ASP A 197     103.970  29.520  34.030  1.00  0.00           C
ATOM   1959  CB  ASP A 197     103.930  29.370  35.610  1.00  0.00           C
ATOM   1960  CG  ASP A 197     103.790  30.570  36.460  1.00  0.00           C
ATOM   1961  OD1 ASP A 197     104.690  31.010  37.220  1.00  0.00           O
ATOM   1962  OD2 ASP A 197     102.860  31.330  36.090  1.00  0.00           O
ATOM   1963  C   ASP A 197     105.230  30.300  33.640  1.00  0.00           C
ATOM   1964  O   ASP A 197     106.330  29.940  34.040  1.00  0.00           O
ATOM   1965  N   THR A 198     104.940  31.200  32.750  1.00  0.00           N
ATOM   1966  H   THR A 198     103.980  31.420  32.600  1.00  0.00           H
ATOM   1967  CA  THR A 198     105.910  32.080  32.010  1.00  0.00           C
ATOM   1968  CB  THR A 198     105.750  31.490  30.620  1.00  0.00           C
ATOM   1969  OG1 THR A 198     104.390  31.470  30.170  1.00  0.00           O
ATOM   1970  HG1 THR A 198     104.430  31.530  29.180  1.00  0.00           H
ATOM   1971  CG2 THR A 198     106.560  30.230  30.330  1.00  0.00           C
ATOM   1972  C   THR A 198     105.540  33.560  32.090  1.00  0.00           C
ATOM   1973  O   THR A 198     104.400  33.900  32.420  1.00  0.00           O
ATOM   1974  N   THR A 199     106.580  34.290  32.500  1.00  0.00           N
ATOM   1975  H   THR A 199     107.510  33.920  32.480  1.00  0.00           H
ATOM   1976  CA  THR A 199     106.360  35.730  32.490  1.00  0.00           C
ATOM   1977  CB  THR A 199     107.370  36.500  33.360  1.00  0.00           C
ATOM   1978  OG1 THR A 199     106.960  37.860  33.340  1.00  0.00           O
ATOM   1979  HG1 THR A 199     107.670  38.390  33.790  1.00  0.00           H
ATOM   1980  CG2 THR A 199     108.890  36.260  33.150  1.00  0.00           C
ATOM   1981  C   THR A 199     106.230  36.240  31.040  1.00  0.00           C
ATOM   1982  O   THR A 199     107.040  35.860  30.250  1.00  0.00           O
ATOM   1983  N   ILE A 200     105.120  37.030  30.810  1.00  0.00           N
ATOM   1984  H   ILE A 200     104.460  37.280  31.520  1.00  0.00           H
ATOM   1985  CA  ILE A 200     104.650  37.320  29.450  1.00  0.00           C
ATOM   1986  CB  ILE A 200     103.220  36.990  29.300  1.00  0.00           C
ATOM   1987  CG1 ILE A 200     102.880  35.660  30.000  1.00  0.00           C
ATOM   1988  CG2 ILE A 200     102.750  37.020  27.850  1.00  0.00           C
ATOM   1989  CD  ILE A 200     101.370  35.560  30.260  1.00  0.00           C
ATOM   1990  C   ILE A 200     104.770  38.830  29.230  1.00  0.00           C
ATOM   1991  O   ILE A 200     104.360  39.680  30.030  1.00  0.00           O
ATOM   1992  N   THR A 201     105.400  39.120  28.080  1.00  0.00           N
ATOM   1993  H   THR A 201     105.760  38.380  27.510  1.00  0.00           H
ATOM   1994  CA  THR A 201     105.810  40.500  27.740  1.00  0.00           C
ATOM   1995  CB  THR A 201     106.400  40.630  26.350  1.00  0.00           C
ATOM   1996  OG1 THR A 201     105.580  40.340  25.260  1.00  0.00           O
ATOM   1997  HG1 THR A 201     105.280  39.390  25.220  1.00  0.00           H
ATOM   1998  CG2 THR A 201     107.730  39.920  26.250  1.00  0.00           C
ATOM   1999  C   THR A 201     104.690  41.550  27.850  1.00  0.00           C
ATOM   2000  O   THR A 201     105.000  42.590  28.400  1.00  0.00           O
ATOM   2001  N   VAL A 202     103.520  41.330  27.300  1.00  0.00           N
ATOM   2002  H   VAL A 202     103.530  40.890  26.400  1.00  0.00           H
ATOM   2003  CA  VAL A 202     102.190  42.060  27.570  1.00  0.00           C
ATOM   2004  CB  VAL A 202     100.970  41.110  27.380  1.00  0.00           C
ATOM   2005  CG1 VAL A 202      99.620  41.850  27.460  1.00  0.00           C
ATOM   2006  CG2 VAL A 202     101.030  40.050  26.280  1.00  0.00           C
ATOM   2007  C   VAL A 202     102.110  42.800  28.920  1.00  0.00           C
ATOM   2008  O   VAL A 202     102.310  44.020  28.930  1.00  0.00           O
ATOM   2009  N   ASN A 203     101.950  42.060  29.990  1.00  0.00           N
ATOM   2010  H   ASN A 203     101.740  41.080  29.930  1.00  0.00           H
ATOM   2011  CA  ASN A 203     101.820  42.610  31.370  1.00  0.00           C
ATOM   2012  CB  ASN A 203     101.700  41.460  32.330  1.00  0.00           C
ATOM   2013  CG  ASN A 203     100.620  40.390  32.010  1.00  0.00           C
ATOM   2014  OD1 ASN A 203     100.870  39.600  31.130  1.00  0.00           O
ATOM   2015  ND2 ASN A 203      99.480  40.490  32.530  1.00  0.00           N
ATOM   2016 1HD2 ASN A 203      99.280  41.300  33.090  1.00  0.00           H
ATOM   2017 2HD2 ASN A 203      98.720  39.990  32.120  1.00  0.00           H
ATOM   2018  C   ASN A 203     103.020  43.500  31.770  1.00  0.00           C
ATOM   2019  O   ASN A 203     102.800  44.580  32.320  1.00  0.00           O
ATOM   2020  N   VAL A 204     104.180  43.050  31.310  1.00  0.00           N
ATOM   2021  H   VAL A 204     104.350  42.140  30.910  1.00  0.00           H
ATOM   2022  CA  VAL A 204     105.450  43.840  31.450  1.00  0.00           C
ATOM   2023  CB  VAL A 204     106.730  43.010  31.160  1.00  0.00           C
ATOM   2024  CG1 VAL A 204     107.930  43.760  31.750  1.00  0.00           C
ATOM   2025  CG2 VAL A 204     106.700  41.630  31.800  1.00  0.00           C
ATOM   2026  C   VAL A 204     105.370  45.190  30.670  1.00  0.00           C
ATOM   2027  O   VAL A 204     105.500  46.190  31.390  1.00  0.00           O
ATOM   2028  N   LEU A 205     105.100  45.120  29.400  1.00  0.00           N
ATOM   2029  H   LEU A 205     104.820  44.240  29.030  1.00  0.00           H
ATOM   2030  CA  LEU A 205     104.810  46.230  28.440  1.00  0.00           C
ATOM   2031  CB  LEU A 205     104.500  45.640  27.050  1.00  0.00           C
ATOM   2032  CG  LEU A 205     105.800  45.430  26.230  1.00  0.00           C
ATOM   2033  CD1 LEU A 205     105.580  44.980  24.820  1.00  0.00           C
ATOM   2034  CD2 LEU A 205     106.590  46.770  26.200  1.00  0.00           C
ATOM   2035  C   LEU A 205     103.710  47.150  28.900  1.00  0.00           C
ATOM   2036  O   LEU A 205     103.770  48.350  28.780  1.00  0.00           O
ATOM   2037  N   ALA A 206     102.660  46.560  29.480  1.00  0.00           N
ATOM   2038  H   ALA A 206     102.660  45.560  29.480  1.00  0.00           H
ATOM   2039  CA  ALA A 206     101.530  47.290  30.120  1.00  0.00           C
ATOM   2040  CB  ALA A 206     100.350  46.430  30.690  1.00  0.00           C
ATOM   2041  C   ALA A 206     101.980  48.240  31.200  1.00  0.00           C
ATOM   2042  O   ALA A 206     101.460  49.340  31.340  1.00  0.00           O
ATOM   2043  N   TRP A 207     103.020  47.800  31.960  1.00  0.00           N
ATOM   2044  H   TRP A 207     103.290  46.840  31.960  1.00  0.00           H
ATOM   2045  CA  TRP A 207     103.720  48.590  33.030  1.00  0.00           C
ATOM   2046  CB  TRP A 207     104.710  47.740  33.820  1.00  0.00           C
ATOM   2047  CG  TRP A 207     105.370  48.320  35.040  1.00  0.00           C
ATOM   2048  CD1 TRP A 207     104.800  48.220  36.220  1.00  0.00           C
ATOM   2049  HD1 TRP A 207     104.030  47.490  36.480  1.00  0.00           H
ATOM   2050  CD2 TRP A 207     106.290  49.370  35.200  1.00  0.00           C
ATOM   2051  NE1 TRP A 207     105.210  49.180  37.080  1.00  0.00           N
ATOM   2052  HE1 TRP A 207     105.060  49.230  38.060  1.00  0.00           H
ATOM   2053  CE2 TRP A 207     106.200  49.870  36.490  1.00  0.00           C
ATOM   2054  CE3 TRP A 207     107.130  49.970  34.300  1.00  0.00           C
ATOM   2055  HE3 TRP A 207     107.220  49.550  33.300  1.00  0.00           H
ATOM   2056  CZ2 TRP A 207     106.960  50.920  36.890  1.00  0.00           C
ATOM   2057  HZ2 TRP A 207     106.800  51.360  37.870  1.00  0.00           H
ATOM   2058  CZ3 TRP A 207     107.890  51.020  34.700  1.00  0.00           C
ATOM   2059  HZ3 TRP A 207     108.550  51.510  33.980  1.00  0.00           H
ATOM   2060  CH2 TRP A 207     107.850  51.560  36.000  1.00  0.00           C
ATOM   2061  HH2 TRP A 207     108.370  52.470  36.290  1.00  0.00           H
ATOM   2062  C   TRP A 207     104.300  49.900  32.480  1.00  0.00           C
ATOM   2063  O   TRP A 207     103.820  50.970  32.790  1.00  0.00           O
ATOM   2064  N   LEU A 208     105.000  49.720  31.390  1.00  0.00           N
ATOM   2065  H   LEU A 208     105.420  48.840  31.190  1.00  0.00           H
ATOM   2066  CA  LEU A 208     105.490  50.820  30.540  1.00  0.00           C
ATOM   2067  CB  LEU A 208     106.290  50.210  29.430  1.00  0.00           C
ATOM   2068  CG  LEU A 208     107.580  49.580  29.900  1.00  0.00           C
ATOM   2069  CD1 LEU A 208     108.140  48.660  28.840  1.00  0.00           C
ATOM   2070  CD2 LEU A 208     108.550  50.710  30.320  1.00  0.00           C
ATOM   2071  C   LEU A 208     104.490  51.810  30.020  1.00  0.00           C
ATOM   2072  O   LEU A 208     104.740  53.000  30.050  1.00  0.00           O
ATOM   2073  N   TYR A 209     103.470  51.270  29.310  1.00  0.00           N
ATOM   2074  H   TYR A 209     103.610  50.410  28.820  1.00  0.00           H
ATOM   2075  CA  TYR A 209     102.350  52.110  28.840  1.00  0.00           C
ATOM   2076  CB  TYR A 209     101.330  51.200  28.090  1.00  0.00           C
ATOM   2077  CG  TYR A 209     101.580  50.880  26.640  1.00  0.00           C
ATOM   2078  CD1 TYR A 209     101.590  51.910  25.750  1.00  0.00           C
ATOM   2079  HD1 TYR A 209     101.190  52.910  25.930  1.00  0.00           H
ATOM   2080  CD2 TYR A 209     101.810  49.580  26.300  1.00  0.00           C
ATOM   2081  HD2 TYR A 209     101.880  48.840  27.100  1.00  0.00           H
ATOM   2082  CE1 TYR A 209     101.830  51.660  24.400  1.00  0.00           C
ATOM   2083  HE1 TYR A 209     102.140  52.470  23.750  1.00  0.00           H
ATOM   2084  CE2 TYR A 209     102.050  49.310  24.930  1.00  0.00           C
ATOM   2085  HE2 TYR A 209     102.320  48.290  24.650  1.00  0.00           H
ATOM   2086  CZ  TYR A 209     102.070  50.340  24.040  1.00  0.00           C
ATOM   2087  OH  TYR A 209     102.350  50.120  22.790  1.00  0.00           O
ATOM   2088  HH  TYR A 209     102.490  51.020  22.380  1.00  0.00           H
ATOM   2089  C   TYR A 209     101.580  52.830  30.040  1.00  0.00           C
ATOM   2090  O   TYR A 209     101.050  53.910  29.710  1.00  0.00           O
ATOM   2091  N   ALA A 210     101.420  52.260  31.230  1.00  0.00           N
ATOM   2092  H   ALA A 210     101.560  51.280  31.320  1.00  0.00           H
ATOM   2093  CA  ALA A 210     100.970  52.990  32.470  1.00  0.00           C
ATOM   2094  CB  ALA A 210     100.630  52.180  33.730  1.00  0.00           C
ATOM   2095  C   ALA A 210     102.070  54.000  33.000  1.00  0.00           C
ATOM   2096  O   ALA A 210     101.710  55.160  33.280  1.00  0.00           O
ATOM   2097  N   ALA A 211     103.370  53.650  33.010  1.00  0.00           N
ATOM   2098  H   ALA A 211     103.540  52.670  32.960  1.00  0.00           H
ATOM   2099  CA  ALA A 211     104.500  54.480  33.440  1.00  0.00           C
ATOM   2100  CB  ALA A 211     105.760  53.530  33.370  1.00  0.00           C
ATOM   2101  C   ALA A 211     104.730  55.740  32.590  1.00  0.00           C
ATOM   2102  O   ALA A 211     105.100  56.830  33.090  1.00  0.00           O
ATOM   2103  N   VAL A 212     104.420  55.660  31.310  1.00  0.00           N
ATOM   2104  H   VAL A 212     104.020  54.850  30.880  1.00  0.00           H
ATOM   2105  CA  VAL A 212     104.480  56.870  30.490  1.00  0.00           C
ATOM   2106  CB  VAL A 212     104.730  56.480  29.010  1.00  0.00           C
ATOM   2107  CG1 VAL A 212     103.460  55.870  28.400  1.00  0.00           C
ATOM   2108  CG2 VAL A 212     105.370  57.750  28.340  1.00  0.00           C
ATOM   2109  C   VAL A 212     103.370  57.880  30.700  1.00  0.00           C
ATOM   2110  O   VAL A 212     103.640  59.070  30.600  1.00  0.00           O
ATOM   2111  N   ILE A 213     102.100  57.420  30.770  1.00  0.00           N
ATOM   2112  H   ILE A 213     101.730  56.660  30.220  1.00  0.00           H
ATOM   2113  CA  ILE A 213     101.000  58.290  31.230  1.00  0.00           C
ATOM   2114  CB  ILE A 213      99.620  57.690  30.850  1.00  0.00           C
ATOM   2115  CG1 ILE A 213      99.430  56.250  31.380  1.00  0.00           C
ATOM   2116  CG2 ILE A 213      99.270  57.800  29.350  1.00  0.00           C
ATOM   2117  CD  ILE A 213      97.970  55.820  31.330  1.00  0.00           C
ATOM   2118  C   ILE A 213     101.020  58.850  32.700  1.00  0.00           C
ATOM   2119  O   ILE A 213     100.370  59.910  32.990  1.00  0.00           O
ATOM   2120  N   ASN A 214     101.530  58.030  33.650  1.00  0.00           N
ATOM   2121  H   ASN A 214     101.420  57.050  33.530  1.00  0.00           H
ATOM   2122  CA  ASN A 214     101.430  58.380  35.070  1.00  0.00           C
ATOM   2123  CB  ASN A 214     100.620  57.170  35.570  1.00  0.00           C
ATOM   2124  CG  ASN A 214      99.870  57.400  36.880  1.00  0.00           C
ATOM   2125  OD1 ASN A 214     100.340  57.160  38.030  1.00  0.00           O
ATOM   2126  ND2 ASN A 214      98.730  57.960  36.810  1.00  0.00           N
ATOM   2127 1HD2 ASN A 214      98.310  58.100  35.920  1.00  0.00           H
ATOM   2128 2HD2 ASN A 214      98.360  58.160  37.720  1.00  0.00           H
ATOM   2129  C   ASN A 214     102.720  58.810  35.720  1.00  0.00           C
ATOM   2130  O   ASN A 214     102.660  59.650  36.630  1.00  0.00           O
ATOM   2131  N   GLY A 215     103.820  58.160  35.370  1.00  0.00           N
ATOM   2132  H   GLY A 215     103.900  57.650  34.520  1.00  0.00           H
ATOM   2133  CA  GLY A 215     105.150  58.470  35.860  1.00  0.00           C
ATOM   2134  C   GLY A 215     106.030  59.490  35.120  1.00  0.00           C
ATOM   2135  O   GLY A 215     105.850  60.710  35.340  1.00  0.00           O
ATOM   2136  N   ASP A 216     106.720  59.050  34.040  1.00  0.00           N
ATOM   2137  H   ASP A 216     106.620  58.170  33.570  1.00  0.00           H
ATOM   2138  CA  ASP A 216     107.650  59.940  33.230  1.00  0.00           C
ATOM   2139  CB  ASP A 216     108.890  60.330  34.090  1.00  0.00           C
ATOM   2140  CG  ASP A 216     109.730  61.460  33.590  1.00  0.00           C
ATOM   2141  OD1 ASP A 216     109.020  62.330  32.960  1.00  0.00           O
ATOM   2142  OD2 ASP A 216     110.960  61.320  33.440  1.00  0.00           O
ATOM   2143  C   ASP A 216     108.160  59.290  31.980  1.00  0.00           C
ATOM   2144  O   ASP A 216     108.240  58.040  31.870  1.00  0.00           O
ATOM   2145  N   ARG A 217     108.540  60.110  31.000  1.00  0.00           N
ATOM   2146  H   ARG A 217     108.670  61.090  31.140  1.00  0.00           H
ATOM   2147  CA  ARG A 217     108.840  59.770  29.650  1.00  0.00           C
ATOM   2148  CB  ARG A 217     108.730  61.110  28.850  1.00  0.00           C
ATOM   2149  CG  ARG A 217     107.410  61.860  28.990  1.00  0.00           C
ATOM   2150  CD  ARG A 217     107.560  62.970  28.040  1.00  0.00           C
ATOM   2151  NE  ARG A 217     106.480  63.900  28.330  1.00  0.00           N
ATOM   2152  HE  ARG A 217     105.860  63.520  29.020  1.00  0.00           H
ATOM   2153  CZ  ARG A 217     106.150  65.080  27.780  1.00  0.00           C
ATOM   2154  NH1 ARG A 217     106.850  65.730  26.810  1.00  0.00           N
ATOM   2155 1HH1 ARG A 217     107.580  65.300  26.280  1.00  0.00           H
ATOM   2156 2HH1 ARG A 217     106.490  66.630  26.570  1.00  0.00           H
ATOM   2157  NH2 ARG A 217     105.530  65.910  28.590  1.00  0.00           N
ATOM   2158 1HH2 ARG A 217     105.220  65.580  29.490  1.00  0.00           H
ATOM   2159 2HH2 ARG A 217     105.430  66.870  28.320  1.00  0.00           H
ATOM   2160  C   ARG A 217     110.200  59.010  29.330  1.00  0.00           C
ATOM   2161  O   ARG A 217     110.240  58.280  28.320  1.00  0.00           O
ATOM   2162  N   TRP A 218     111.050  58.900  30.320  1.00  0.00           N
ATOM   2163  H   TRP A 218     110.890  59.400  31.170  1.00  0.00           H
ATOM   2164  CA  TRP A 218     112.430  58.380  30.220  1.00  0.00           C
ATOM   2165  CB  TRP A 218     113.250  58.790  31.440  1.00  0.00           C
ATOM   2166  CG  TRP A 218     112.930  57.960  32.680  1.00  0.00           C
ATOM   2167  CD1 TRP A 218     111.960  58.260  33.560  1.00  0.00           C
ATOM   2168  HD1 TRP A 218     111.230  59.050  33.680  1.00  0.00           H
ATOM   2169  CD2 TRP A 218     113.520  56.770  33.070  1.00  0.00           C
ATOM   2170  NE1 TRP A 218     111.990  57.320  34.560  1.00  0.00           N
ATOM   2171  HE1 TRP A 218     111.390  57.260  35.360  1.00  0.00           H
ATOM   2172  CE2 TRP A 218     112.940  56.440  34.230  1.00  0.00           C
ATOM   2173  CE3 TRP A 218     114.670  56.140  32.550  1.00  0.00           C
ATOM   2174  HE3 TRP A 218     114.850  56.220  31.480  1.00  0.00           H
ATOM   2175  CZ2 TRP A 218     113.420  55.470  35.080  1.00  0.00           C
ATOM   2176  HZ2 TRP A 218     112.740  54.920  35.730  1.00  0.00           H
ATOM   2177  CZ3 TRP A 218     115.210  55.160  33.400  1.00  0.00           C
ATOM   2178  HZ3 TRP A 218     116.250  54.870  33.230  1.00  0.00           H
ATOM   2179  CH2 TRP A 218     114.600  54.870  34.580  1.00  0.00           C
ATOM   2180  HH2 TRP A 218     115.020  54.080  35.200  1.00  0.00           H
ATOM   2181  C   TRP A 218     112.550  56.910  29.890  1.00  0.00           C
ATOM   2182  O   TRP A 218     113.540  56.510  29.250  1.00  0.00           O
ATOM   2183  N   PHE A 219     111.550  56.080  30.310  1.00  0.00           N
ATOM   2184  H   PHE A 219     110.820  56.590  30.770  1.00  0.00           H
ATOM   2185  CA  PHE A 219     111.370  54.690  29.940  1.00  0.00           C
ATOM   2186  CB  PHE A 219     110.090  54.080  30.600  1.00  0.00           C
ATOM   2187  CG  PHE A 219     110.200  54.180  32.110  1.00  0.00           C
ATOM   2188  CD1 PHE A 219     111.020  53.330  32.810  1.00  0.00           C
ATOM   2189  HD1 PHE A 219     111.730  52.680  32.290  1.00  0.00           H
ATOM   2190  CD2 PHE A 219     109.340  54.970  32.810  1.00  0.00           C
ATOM   2191  HD2 PHE A 219     108.540  55.400  32.200  1.00  0.00           H
ATOM   2192  CE1 PHE A 219     111.030  53.280  34.200  1.00  0.00           C
ATOM   2193  HE1 PHE A 219     111.990  52.910  34.560  1.00  0.00           H
ATOM   2194  CE2 PHE A 219     109.220  54.870  34.170  1.00  0.00           C
ATOM   2195  HE2 PHE A 219     108.380  55.330  34.680  1.00  0.00           H
ATOM   2196  CZ  PHE A 219     110.080  54.020  34.900  1.00  0.00           C
ATOM   2197  HZ  PHE A 219     110.150  54.140  35.980  1.00  0.00           H
ATOM   2198  C   PHE A 219     111.270  54.490  28.370  1.00  0.00           C
ATOM   2199  O   PHE A 219     111.810  53.470  27.930  1.00  0.00           O
ATOM   2200  N   LEU A 220     110.650  55.430  27.620  1.00  0.00           N
ATOM   2201  H   LEU A 220     110.480  56.340  27.990  1.00  0.00           H
ATOM   2202  CA  LEU A 220     110.470  55.230  26.180  1.00  0.00           C
ATOM   2203  CB  LEU A 220     109.400  56.140  25.620  1.00  0.00           C
ATOM   2204  CG  LEU A 220     109.090  56.020  24.170  1.00  0.00           C
ATOM   2205  CD1 LEU A 220     108.710  54.580  23.680  1.00  0.00           C
ATOM   2206  CD2 LEU A 220     108.190  57.180  23.750  1.00  0.00           C
ATOM   2207  C   LEU A 220     111.790  55.370  25.490  1.00  0.00           C
ATOM   2208  O   LEU A 220     112.440  56.390  25.470  1.00  0.00           O
ATOM   2209  N   ASN A 221     112.190  54.260  24.840  1.00  0.00           N
ATOM   2210  H   ASN A 221     111.490  53.570  24.650  1.00  0.00           H
ATOM   2211  CA  ASN A 221     113.460  54.040  24.170  1.00  0.00           C
ATOM   2212  CB  ASN A 221     114.190  52.970  25.010  1.00  0.00           C
ATOM   2213  CG  ASN A 221     115.140  53.700  26.010  1.00  0.00           C
ATOM   2214  OD1 ASN A 221     116.120  54.220  25.580  1.00  0.00           O
ATOM   2215  ND2 ASN A 221     114.760  53.910  27.230  1.00  0.00           N
ATOM   2216 1HD2 ASN A 221     113.810  53.780  27.520  1.00  0.00           H
ATOM   2217 2HD2 ASN A 221     115.390  54.140  27.960  1.00  0.00           H
ATOM   2218  C   ASN A 221     113.060  53.650  22.730  1.00  0.00           C
ATOM   2219  O   ASN A 221     112.700  52.560  22.360  1.00  0.00           O
ATOM   2220  N   ARG A 222     113.140  54.670  21.910  1.00  0.00           N
ATOM   2221  H   ARG A 222     113.230  55.590  22.310  1.00  0.00           H
ATOM   2222  CA  ARG A 222     112.880  54.550  20.510  1.00  0.00           C
ATOM   2223  CB  ARG A 222     112.340  55.870  19.970  1.00  0.00           C
ATOM   2224  CG  ARG A 222     111.100  56.340  20.680  1.00  0.00           C
ATOM   2225  CD  ARG A 222     110.550  57.540  19.950  1.00  0.00           C
ATOM   2226  NE  ARG A 222     109.410  58.140  20.620  1.00  0.00           N
ATOM   2227  HE  ARG A 222     109.600  58.900  21.240  1.00  0.00           H
ATOM   2228  CZ  ARG A 222     108.160  57.890  20.360  1.00  0.00           C
ATOM   2229  NH1 ARG A 222     107.740  57.070  19.450  1.00  0.00           N
ATOM   2230 1HH1 ARG A 222     108.380  56.510  18.910  1.00  0.00           H
ATOM   2231 2HH1 ARG A 222     106.860  57.250  19.000  1.00  0.00           H
ATOM   2232  NH2 ARG A 222     107.200  58.570  21.060  1.00  0.00           N
ATOM   2233 1HH2 ARG A 222     107.470  59.190  21.800  1.00  0.00           H
ATOM   2234 2HH2 ARG A 222     106.220  58.470  20.880  1.00  0.00           H
ATOM   2235  C   ARG A 222     114.080  54.060  19.600  1.00  0.00           C
ATOM   2236  O   ARG A 222     114.980  54.740  19.180  1.00  0.00           O
ATOM   2237  N   PHE A 223     114.090  52.750  19.280  1.00  0.00           N
ATOM   2238  H   PHE A 223     113.450  52.110  19.690  1.00  0.00           H
ATOM   2239  CA  PHE A 223     115.020  52.100  18.400  1.00  0.00           C
ATOM   2240  CB  PHE A 223     116.080  51.310  19.170  1.00  0.00           C
ATOM   2241  CG  PHE A 223     117.120  52.160  19.930  1.00  0.00           C
ATOM   2242  CD1 PHE A 223     118.030  52.910  19.230  1.00  0.00           C
ATOM   2243  HD1 PHE A 223     118.140  52.760  18.160  1.00  0.00           H
ATOM   2244  CD2 PHE A 223     116.930  52.450  21.220  1.00  0.00           C
ATOM   2245  HD2 PHE A 223     116.460  51.670  21.830  1.00  0.00           H
ATOM   2246  CE1 PHE A 223     118.690  53.950  19.860  1.00  0.00           C
ATOM   2247  HE1 PHE A 223     119.130  54.730  19.240  1.00  0.00           H
ATOM   2248  CE2 PHE A 223     117.580  53.470  21.850  1.00  0.00           C
ATOM   2249  HE2 PHE A 223     117.050  53.860  22.720  1.00  0.00           H
ATOM   2250  CZ  PHE A 223     118.480  54.240  21.200  1.00  0.00           C
ATOM   2251  HZ  PHE A 223     118.870  55.150  21.640  1.00  0.00           H
ATOM   2252  C   PHE A 223     114.390  51.200  17.410  1.00  0.00           C
ATOM   2253  O   PHE A 223     113.270  50.660  17.690  1.00  0.00           O
ATOM   2254  N   THR A 224     114.980  50.990  16.260  1.00  0.00           N
ATOM   2255  H   THR A 224     115.720  51.620  16.020  1.00  0.00           H
ATOM   2256  CA  THR A 224     114.500  50.000  15.240  1.00  0.00           C
ATOM   2257  CB  THR A 224     115.190  50.310  13.940  1.00  0.00           C
ATOM   2258  OG1 THR A 224     116.600  50.350  14.210  1.00  0.00           O
ATOM   2259  HG1 THR A 224     117.040  50.180  13.320  1.00  0.00           H
ATOM   2260  CG2 THR A 224     114.630  51.640  13.470  1.00  0.00           C
ATOM   2261  C   THR A 224     114.780  48.510  15.560  1.00  0.00           C
ATOM   2262  O   THR A 224     115.900  48.150  15.980  1.00  0.00           O
ATOM   2263  N   THR A 225     113.870  47.710  15.070  1.00  0.00           N
ATOM   2264  H   THR A 225     113.410  48.010  14.240  1.00  0.00           H
ATOM   2265  CA  THR A 225     113.750  46.310  15.400  1.00  0.00           C
ATOM   2266  CB  THR A 225     113.160  46.040  16.810  1.00  0.00           C
ATOM   2267  OG1 THR A 225     113.040  44.630  17.090  1.00  0.00           O
ATOM   2268  HG1 THR A 225     113.870  44.180  17.410  1.00  0.00           H
ATOM   2269  CG2 THR A 225     112.040  47.000  17.250  1.00  0.00           C
ATOM   2270  C   THR A 225     112.980  45.520  14.280  1.00  0.00           C
ATOM   2271  O   THR A 225     111.950  46.040  13.820  1.00  0.00           O
ATOM   2272  N   THR A 226     113.370  44.240  14.070  1.00  0.00           N
ATOM   2273  H   THR A 226     114.180  43.920  14.550  1.00  0.00           H
ATOM   2274  CA  THR A 226     112.570  43.330  13.210  1.00  0.00           C
ATOM   2275  CB  THR A 226     113.440  42.190  12.520  1.00  0.00           C
ATOM   2276  OG1 THR A 226     114.100  41.360  13.450  1.00  0.00           O
ATOM   2277  HG1 THR A 226     114.530  42.010  14.080  1.00  0.00           H
ATOM   2278  CG2 THR A 226     114.500  42.860  11.650  1.00  0.00           C
ATOM   2279  C   THR A 226     111.540  42.500  14.070  1.00  0.00           C
ATOM   2280  O   THR A 226     110.640  41.870  13.480  1.00  0.00           O
ATOM   2281  N   LEU A 227     111.380  42.850  15.310  1.00  0.00           N
ATOM   2282  H   LEU A 227     111.870  43.600  15.760  1.00  0.00           H
ATOM   2283  CA  LEU A 227     110.640  42.080  16.340  1.00  0.00           C
ATOM   2284  CB  LEU A 227     109.150  42.040  16.200  1.00  0.00           C
ATOM   2285  CG  LEU A 227     108.470  43.310  16.660  1.00  0.00           C
ATOM   2286  CD1 LEU A 227     107.040  43.340  16.080  1.00  0.00           C
ATOM   2287  CD2 LEU A 227     108.530  43.250  18.160  1.00  0.00           C
ATOM   2288  C   LEU A 227     111.180  40.700  16.610  1.00  0.00           C
ATOM   2289  O   LEU A 227     110.970  40.050  17.640  1.00  0.00           O
ATOM   2290  N   ASN A 228     111.800  40.050  15.600  1.00  0.00           N
ATOM   2291  H   ASN A 228     111.610  40.430  14.700  1.00  0.00           H
ATOM   2292  CA  ASN A 228     112.550  38.810  15.800  1.00  0.00           C
ATOM   2293  CB  ASN A 228     113.010  38.260  14.420  1.00  0.00           C
ATOM   2294  CG  ASN A 228     111.930  38.150  13.370  1.00  0.00           C
ATOM   2295  OD1 ASN A 228     111.570  39.130  12.780  1.00  0.00           O
ATOM   2296  ND2 ASN A 228     111.370  36.950  13.320  1.00  0.00           N
ATOM   2297 1HD2 ASN A 228     111.770  36.220  13.880  1.00  0.00           H
ATOM   2298 2HD2 ASN A 228     110.540  36.760  12.790  1.00  0.00           H
ATOM   2299  C   ASN A 228     113.780  38.780  16.720  1.00  0.00           C
ATOM   2300  O   ASN A 228     113.810  38.020  17.630  1.00  0.00           O
ATOM   2301  N   ASP A 229     114.630  39.810  16.560  1.00  0.00           N
ATOM   2302  H   ASP A 229     114.680  40.360  15.730  1.00  0.00           H
ATOM   2303  CA  ASP A 229     115.680  40.220  17.550  1.00  0.00           C
ATOM   2304  CB  ASP A 229     116.460  41.480  17.120  1.00  0.00           C
ATOM   2305  CG  ASP A 229     115.580  42.630  16.760  1.00  0.00           C
ATOM   2306  OD1 ASP A 229     115.000  42.670  15.660  1.00  0.00           O
ATOM   2307  OD2 ASP A 229     115.510  43.570  17.570  1.00  0.00           O
ATOM   2308  C   ASP A 229     115.160  40.350  18.990  1.00  0.00           C
ATOM   2309  O   ASP A 229     115.700  39.640  19.880  1.00  0.00           O
ATOM   2310  N   PHE A 230     114.070  41.060  19.160  1.00  0.00           N
ATOM   2311  H   PHE A 230     113.800  41.670  18.420  1.00  0.00           H
ATOM   2312  CA  PHE A 230     113.250  41.210  20.400  1.00  0.00           C
ATOM   2313  CB  PHE A 230     112.050  42.070  20.160  1.00  0.00           C
ATOM   2314  CG  PHE A 230     111.130  42.140  21.360  1.00  0.00           C
ATOM   2315  CD1 PHE A 230     111.330  43.000  22.430  1.00  0.00           C
ATOM   2316  HD1 PHE A 230     112.250  43.570  22.590  1.00  0.00           H
ATOM   2317  CD2 PHE A 230     110.110  41.180  21.410  1.00  0.00           C
ATOM   2318  HD2 PHE A 230     109.850  40.660  20.480  1.00  0.00           H
ATOM   2319  CE1 PHE A 230     110.450  42.840  23.460  1.00  0.00           C
ATOM   2320  HE1 PHE A 230     110.460  43.540  24.290  1.00  0.00           H
ATOM   2321  CE2 PHE A 230     109.240  41.020  22.510  1.00  0.00           C
ATOM   2322  HE2 PHE A 230     108.550  40.180  22.620  1.00  0.00           H
ATOM   2323  CZ  PHE A 230     109.370  41.990  23.500  1.00  0.00           C
ATOM   2324  HZ  PHE A 230     108.520  42.110  24.170  1.00  0.00           H
ATOM   2325  C   PHE A 230     112.810  39.850  20.980  1.00  0.00           C
ATOM   2326  O   PHE A 230     113.210  39.500  22.070  1.00  0.00           O
ATOM   2327  N   ASN A 231     112.250  38.970  20.160  1.00  0.00           N
ATOM   2328  H   ASN A 231     111.890  39.280  19.280  1.00  0.00           H
ATOM   2329  CA  ASN A 231     111.870  37.550  20.460  1.00  0.00           C
ATOM   2330  CB  ASN A 231     111.350  36.910  19.140  1.00  0.00           C
ATOM   2331  CG  ASN A 231     109.830  37.010  19.190  1.00  0.00           C
ATOM   2332  OD1 ASN A 231     109.080  36.240  19.810  1.00  0.00           O
ATOM   2333  ND2 ASN A 231     109.230  37.970  18.410  1.00  0.00           N
ATOM   2334 1HD2 ASN A 231     109.860  38.550  17.890  1.00  0.00           H
ATOM   2335 2HD2 ASN A 231     108.250  37.950  18.210  1.00  0.00           H
ATOM   2336  C   ASN A 231     113.060  36.780  21.050  1.00  0.00           C
ATOM   2337  O   ASN A 231     112.980  36.280  22.150  1.00  0.00           O
ATOM   2338  N   LEU A 232     114.170  36.870  20.290  1.00  0.00           N
ATOM   2339  H   LEU A 232     114.060  37.240  19.370  1.00  0.00           H
ATOM   2340  CA  LEU A 232     115.390  36.170  20.700  1.00  0.00           C
ATOM   2341  CB  LEU A 232     116.560  36.190  19.660  1.00  0.00           C
ATOM   2342  CG  LEU A 232     116.180  35.870  18.230  1.00  0.00           C
ATOM   2343  CD1 LEU A 232     117.410  35.730  17.380  1.00  0.00           C
ATOM   2344  CD2 LEU A 232     115.320  34.640  17.870  1.00  0.00           C
ATOM   2345  C   LEU A 232     116.030  36.670  22.010  1.00  0.00           C
ATOM   2346  O   LEU A 232     116.110  35.920  22.980  1.00  0.00           O
ATOM   2347  N   VAL A 233     116.010  37.960  22.080  1.00  0.00           N
ATOM   2348  H   VAL A 233     115.700  38.580  21.370  1.00  0.00           H
ATOM   2349  CA  VAL A 233     116.560  38.630  23.300  1.00  0.00           C
ATOM   2350  CB  VAL A 233     117.120  40.000  23.060  1.00  0.00           C
ATOM   2351  CG1 VAL A 233     117.730  40.570  24.240  1.00  0.00           C
ATOM   2352  CG2 VAL A 233     118.260  40.010  22.070  1.00  0.00           C
ATOM   2353  C   VAL A 233     115.610  38.450  24.530  1.00  0.00           C
ATOM   2354  O   VAL A 233     116.080  38.110  25.630  1.00  0.00           O
ATOM   2355  N   ALA A 234     114.290  38.520  24.370  1.00  0.00           N
ATOM   2356  H   ALA A 234     113.930  38.670  23.450  1.00  0.00           H
ATOM   2357  CA  ALA A 234     113.310  38.060  25.410  1.00  0.00           C
ATOM   2358  CB  ALA A 234     111.850  38.280  24.930  1.00  0.00           C
ATOM   2359  C   ALA A 234     113.480  36.570  25.810  1.00  0.00           C
ATOM   2360  O   ALA A 234     113.630  36.320  27.040  1.00  0.00           O
ATOM   2361  N   MET A 235     113.500  35.680  24.850  1.00  0.00           N
ATOM   2362  H   MET A 235     113.570  35.910  23.880  1.00  0.00           H
ATOM   2363  CA  MET A 235     113.820  34.260  25.240  1.00  0.00           C
ATOM   2364  CB  MET A 235     113.380  33.370  24.080  1.00  0.00           C
ATOM   2365  CG  MET A 235     113.610  31.870  23.900  1.00  0.00           C
ATOM   2366  SD  MET A 235     112.590  30.880  25.020  1.00  0.00           S
ATOM   2367  CE  MET A 235     113.070  29.360  24.250  1.00  0.00           C
ATOM   2368  C   MET A 235     115.250  33.930  25.830  1.00  0.00           C
ATOM   2369  O   MET A 235     115.460  32.980  26.580  1.00  0.00           O
ATOM   2370  N   LYS A 236     116.250  34.770  25.530  1.00  0.00           N
ATOM   2371  H   LYS A 236     116.260  35.280  24.670  1.00  0.00           H
ATOM   2372  CA  LYS A 236     117.540  34.890  26.240  1.00  0.00           C
ATOM   2373  CB  LYS A 236     118.470  35.860  25.480  1.00  0.00           C
ATOM   2374  CG  LYS A 236     119.940  35.820  25.940  1.00  0.00           C
ATOM   2375  CD  LYS A 236     120.600  34.540  25.450  1.00  0.00           C
ATOM   2376  CE  LYS A 236     122.090  34.480  25.830  1.00  0.00           C
ATOM   2377  NZ  LYS A 236     122.840  33.400  25.170  1.00  0.00           N
ATOM   2378  HZ1 LYS A 236     123.790  33.700  25.060  1.00  0.00           H
ATOM   2379  HZ2 LYS A 236     122.700  32.540  25.660  1.00  0.00           H
ATOM   2380  HZ3 LYS A 236     122.510  33.310  24.240  1.00  0.00           H
ATOM   2381  C   LYS A 236     117.340  35.460  27.700  1.00  0.00           C
ATOM   2382  O   LYS A 236     117.620  34.760  28.660  1.00  0.00           O
ATOM   2383  N   TYR A 237     116.770  36.640  27.950  1.00  0.00           N
ATOM   2384  H   TYR A 237     116.490  37.220  27.180  1.00  0.00           H
ATOM   2385  CA  TYR A 237     116.460  37.110  29.320  1.00  0.00           C
ATOM   2386  CB  TYR A 237     116.400  38.630  29.240  1.00  0.00           C
ATOM   2387  CG  TYR A 237     117.720  39.380  28.950  1.00  0.00           C
ATOM   2388  CD1 TYR A 237     118.450  39.820  30.110  1.00  0.00           C
ATOM   2389  HD1 TYR A 237     118.030  39.700  31.110  1.00  0.00           H
ATOM   2390  CD2 TYR A 237     118.170  39.570  27.630  1.00  0.00           C
ATOM   2391  HD2 TYR A 237     117.690  39.220  26.720  1.00  0.00           H
ATOM   2392  CE1 TYR A 237     119.660  40.340  29.920  1.00  0.00           C
ATOM   2393  HE1 TYR A 237     120.120  40.820  30.790  1.00  0.00           H
ATOM   2394  CE2 TYR A 237     119.410  40.140  27.480  1.00  0.00           C
ATOM   2395  HE2 TYR A 237     119.740  40.260  26.450  1.00  0.00           H
ATOM   2396  CZ  TYR A 237     120.190  40.530  28.580  1.00  0.00           C
ATOM   2397  OH  TYR A 237     121.480  41.040  28.240  1.00  0.00           O
ATOM   2398  HH  TYR A 237     122.060  41.150  29.040  1.00  0.00           H
ATOM   2399  C   TYR A 237     115.210  36.630  30.030  1.00  0.00           C
ATOM   2400  O   TYR A 237     114.750  37.290  30.950  1.00  0.00           O
ATOM   2401  N   ASN A 238     114.700  35.490  29.530  1.00  0.00           N
ATOM   2402  H   ASN A 238     114.970  35.220  28.610  1.00  0.00           H
ATOM   2403  CA  ASN A 238     113.720  34.570  30.200  1.00  0.00           C
ATOM   2404  CB  ASN A 238     114.230  34.080  31.580  1.00  0.00           C
ATOM   2405  CG  ASN A 238     115.500  33.420  31.700  1.00  0.00           C
ATOM   2406  OD1 ASN A 238     116.210  33.720  32.640  1.00  0.00           O
ATOM   2407  ND2 ASN A 238     115.810  32.400  30.880  1.00  0.00           N
ATOM   2408 1HD2 ASN A 238     115.220  31.970  30.200  1.00  0.00           H
ATOM   2409 2HD2 ASN A 238     116.620  31.910  31.190  1.00  0.00           H
ATOM   2410  C   ASN A 238     112.260  35.050  30.300  1.00  0.00           C
ATOM   2411  O   ASN A 238     111.520  34.540  31.120  1.00  0.00           O
ATOM   2412  N   TYR A 239     111.860  35.680  29.210  1.00  0.00           N
ATOM   2413  H   TYR A 239     112.550  35.810  28.500  1.00  0.00           H
ATOM   2414  CA  TYR A 239     110.500  36.010  29.000  1.00  0.00           C
ATOM   2415  CB  TYR A 239     110.490  37.480  28.670  1.00  0.00           C
ATOM   2416  CG  TYR A 239     110.830  38.420  29.810  1.00  0.00           C
ATOM   2417  CD1 TYR A 239     109.850  38.770  30.680  1.00  0.00           C
ATOM   2418  HD1 TYR A 239     108.790  38.730  30.460  1.00  0.00           H
ATOM   2419  CD2 TYR A 239     112.110  38.890  30.050  1.00  0.00           C
ATOM   2420  HD2 TYR A 239     112.970  38.310  29.730  1.00  0.00           H
ATOM   2421  CE1 TYR A 239     110.120  39.530  31.850  1.00  0.00           C
ATOM   2422  HE1 TYR A 239     109.310  39.590  32.580  1.00  0.00           H
ATOM   2423  CE2 TYR A 239     112.410  39.730  31.090  1.00  0.00           C
ATOM   2424  HE2 TYR A 239     113.450  40.030  31.260  1.00  0.00           H
ATOM   2425  CZ  TYR A 239     111.440  40.040  32.050  1.00  0.00           C
ATOM   2426  OH  TYR A 239     111.740  40.990  32.940  1.00  0.00           O
ATOM   2427  HH  TYR A 239     110.930  41.290  33.460  1.00  0.00           H
ATOM   2428  C   TYR A 239     109.950  35.240  27.800  1.00  0.00           C
ATOM   2429  O   TYR A 239     110.650  34.980  26.790  1.00  0.00           O
ATOM   2430  N   GLU A 240     108.590  35.040  27.850  1.00  0.00           N
ATOM   2431  H   GLU A 240     108.160  35.020  28.750  1.00  0.00           H
ATOM   2432  CA  GLU A 240     107.750  34.320  26.840  1.00  0.00           C
ATOM   2433  CB  GLU A 240     106.350  34.310  27.420  1.00  0.00           C
ATOM   2434  CG  GLU A 240     105.220  33.740  26.560  1.00  0.00           C
ATOM   2435  CD  GLU A 240     105.080  32.250  26.750  1.00  0.00           C
ATOM   2436  OE1 GLU A 240     105.480  31.480  25.860  1.00  0.00           O
ATOM   2437  OE2 GLU A 240     104.250  31.890  27.630  1.00  0.00           O
ATOM   2438  C   GLU A 240     107.740  35.150  25.480  1.00  0.00           C
ATOM   2439  O   GLU A 240     107.590  36.380  25.510  1.00  0.00           O
ATOM   2440  N   PRO A 241     108.210  34.510  24.420  1.00  0.00           N
ATOM   2441  CA  PRO A 241     108.290  35.030  23.030  1.00  0.00           C
ATOM   2442  CB  PRO A 241     109.030  34.110  22.130  1.00  0.00           C
ATOM   2443  CG  PRO A 241     109.630  33.040  23.090  1.00  0.00           C
ATOM   2444  CD  PRO A 241     108.890  33.200  24.430  1.00  0.00           C
ATOM   2445  C   PRO A 241     106.850  35.290  22.510  1.00  0.00           C
ATOM   2446  O   PRO A 241     106.010  34.510  22.820  1.00  0.00           O
ATOM   2447  N   LEU A 242     106.840  35.960  21.390  1.00  0.00           N
ATOM   2448  H   LEU A 242     107.670  35.860  20.840  1.00  0.00           H
ATOM   2449  CA  LEU A 242     105.550  36.560  20.860  1.00  0.00           C
ATOM   2450  CB  LEU A 242     105.700  37.810  19.980  1.00  0.00           C
ATOM   2451  CG  LEU A 242     105.970  39.170  20.730  1.00  0.00           C
ATOM   2452  CD1 LEU A 242     106.230  40.280  19.680  1.00  0.00           C
ATOM   2453  CD2 LEU A 242     104.870  39.690  21.610  1.00  0.00           C
ATOM   2454  C   LEU A 242     104.860  35.590  19.940  1.00  0.00           C
ATOM   2455  O   LEU A 242     105.490  35.040  19.000  1.00  0.00           O
ATOM   2456  N   THR A 243     103.600  35.210  20.270  1.00  0.00           N
ATOM   2457  H   THR A 243     103.290  35.470  21.190  1.00  0.00           H
ATOM   2458  CA  THR A 243     102.650  34.480  19.450  1.00  0.00           C
ATOM   2459  CB  THR A 243     102.410  33.070  20.020  1.00  0.00           C
ATOM   2460  OG1 THR A 243     101.600  32.330  19.130  1.00  0.00           O
ATOM   2461  HG1 THR A 243     102.050  31.490  18.850  1.00  0.00           H
ATOM   2462  CG2 THR A 243     101.930  32.960  21.450  1.00  0.00           C
ATOM   2463  C   THR A 243     101.300  35.270  19.360  1.00  0.00           C
ATOM   2464  O   THR A 243     100.920  35.740  20.380  1.00  0.00           O
ATOM   2465  N   GLN A 244     100.620  35.050  18.270  1.00  0.00           N
ATOM   2466  H   GLN A 244     100.780  34.230  17.730  1.00  0.00           H
ATOM   2467  CA  GLN A 244      99.400  35.750  17.830  1.00  0.00           C
ATOM   2468  CB  GLN A 244      98.500  34.740  17.100  1.00  0.00           C
ATOM   2469  CG  GLN A 244      98.940  34.420  15.680  1.00  0.00           C
ATOM   2470  CD  GLN A 244      98.380  35.460  14.670  1.00  0.00           C
ATOM   2471  OE1 GLN A 244      97.150  35.550  14.570  1.00  0.00           O
ATOM   2472  NE2 GLN A 244      99.220  36.010  13.860  1.00  0.00           N
ATOM   2473 1HE2 GLN A 244     100.210  35.960  13.980  1.00  0.00           H
ATOM   2474 2HE2 GLN A 244      98.800  36.550  13.130  1.00  0.00           H
ATOM   2475  C   GLN A 244      98.480  36.420  18.840  1.00  0.00           C
ATOM   2476  O   GLN A 244      98.330  37.680  18.790  1.00  0.00           O
ATOM   2477  N   ASP A 245      97.990  35.700  19.890  1.00  0.00           N
ATOM   2478  H   ASP A 245      98.260  34.750  20.030  1.00  0.00           H
ATOM   2479  CA  ASP A 245      97.270  36.270  21.040  1.00  0.00           C
ATOM   2480  CB  ASP A 245      97.110  35.150  22.160  1.00  0.00           C
ATOM   2481  CG  ASP A 245      96.770  33.800  21.560  1.00  0.00           C
ATOM   2482  OD1 ASP A 245      97.710  32.980  21.460  1.00  0.00           O
ATOM   2483  OD2 ASP A 245      95.570  33.450  21.390  1.00  0.00           O
ATOM   2484  C   ASP A 245      97.850  37.490  21.650  1.00  0.00           C
ATOM   2485  O   ASP A 245      97.160  38.340  22.140  1.00  0.00           O
ATOM   2486  N   HIS A 246      99.190  37.480  21.800  1.00  0.00           N
ATOM   2487  H   HIS A 246      99.680  36.620  21.650  1.00  0.00           H
ATOM   2488  CA  HIS A 246      99.960  38.630  22.360  1.00  0.00           C
ATOM   2489  CB  HIS A 246     101.380  38.260  22.520  1.00  0.00           C
ATOM   2490  CG  HIS A 246     101.790  37.140  23.410  1.00  0.00           C
ATOM   2491  ND1 HIS A 246     102.920  36.420  23.190  1.00  0.00           N
ATOM   2492  CD2 HIS A 246     101.220  36.590  24.510  1.00  0.00           C
ATOM   2493  HD2 HIS A 246     100.330  37.000  24.990  1.00  0.00           H
ATOM   2494  CE1 HIS A 246     102.960  35.410  24.070  1.00  0.00           C
ATOM   2495  HE1 HIS A 246     103.480  34.460  24.010  1.00  0.00           H
ATOM   2496  NE2 HIS A 246     101.900  35.540  24.930  1.00  0.00           N
ATOM   2497  HE2 HIS A 246     101.610  34.860  25.600  1.00  0.00           H
ATOM   2498  C   HIS A 246      99.880  39.860  21.450  1.00  0.00           C
ATOM   2499  O   HIS A 246      99.690  40.950  21.880  1.00  0.00           O
ATOM   2500  N   VAL A 247     100.010  39.590  20.170  1.00  0.00           N
ATOM   2501  H   VAL A 247      99.790  38.690  19.810  1.00  0.00           H
ATOM   2502  CA  VAL A 247      99.890  40.620  19.110  1.00  0.00           C
ATOM   2503  CB  VAL A 247     100.620  40.280  17.820  1.00  0.00           C
ATOM   2504  CG1 VAL A 247     100.620  41.440  16.810  1.00  0.00           C
ATOM   2505  CG2 VAL A 247     102.020  39.810  18.040  1.00  0.00           C
ATOM   2506  C   VAL A 247      98.420  41.170  18.940  1.00  0.00           C
ATOM   2507  O   VAL A 247      98.270  42.370  18.840  1.00  0.00           O
ATOM   2508  N   ASP A 248      97.410  40.290  19.070  1.00  0.00           N
ATOM   2509  H   ASP A 248      97.500  39.300  19.010  1.00  0.00           H
ATOM   2510  CA  ASP A 248      96.010  40.780  19.150  1.00  0.00           C
ATOM   2511  CB  ASP A 248      95.080  39.510  18.930  1.00  0.00           C
ATOM   2512  CG  ASP A 248      94.960  39.270  17.410  1.00  0.00           C
ATOM   2513  OD1 ASP A 248      94.550  38.100  17.200  1.00  0.00           O
ATOM   2514  OD2 ASP A 248      94.960  40.180  16.580  1.00  0.00           O
ATOM   2515  C   ASP A 248      95.640  41.650  20.330  1.00  0.00           C
ATOM   2516  O   ASP A 248      94.670  42.380  20.250  1.00  0.00           O
ATOM   2517  N   ILE A 249      96.400  41.520  21.390  1.00  0.00           N
ATOM   2518  H   ILE A 249      96.940  40.690  21.570  1.00  0.00           H
ATOM   2519  CA  ILE A 249      96.460  42.470  22.520  1.00  0.00           C
ATOM   2520  CB  ILE A 249      96.830  41.790  23.800  1.00  0.00           C
ATOM   2521  CG1 ILE A 249      96.000  40.520  24.130  1.00  0.00           C
ATOM   2522  CG2 ILE A 249      96.460  42.720  24.950  1.00  0.00           C
ATOM   2523  CD  ILE A 249      96.830  39.720  25.070  1.00  0.00           C
ATOM   2524  C   ILE A 249      97.310  43.740  22.390  1.00  0.00           C
ATOM   2525  O   ILE A 249      96.780  44.840  22.400  1.00  0.00           O
ATOM   2526  N   LEU A 250      98.500  43.590  21.790  1.00  0.00           N
ATOM   2527  H   LEU A 250      98.910  42.680  21.690  1.00  0.00           H
ATOM   2528  CA  LEU A 250      99.420  44.740  21.550  1.00  0.00           C
ATOM   2529  CB  LEU A 250     100.870  44.240  21.640  1.00  0.00           C
ATOM   2530  CG  LEU A 250     101.340  43.500  22.910  1.00  0.00           C
ATOM   2531  CD1 LEU A 250     102.650  42.770  22.780  1.00  0.00           C
ATOM   2532  CD2 LEU A 250     101.570  44.580  23.960  1.00  0.00           C
ATOM   2533  C   LEU A 250      99.110  45.670  20.420  1.00  0.00           C
ATOM   2534  O   LEU A 250      99.410  46.830  20.600  1.00  0.00           O
ATOM   2535  N   GLY A 251      98.280  45.210  19.510  1.00  0.00           N
ATOM   2536  H   GLY A 251      98.130  44.230  19.410  1.00  0.00           H
ATOM   2537  CA  GLY A 251      97.670  45.960  18.440  1.00  0.00           C
ATOM   2538  C   GLY A 251      96.680  47.030  18.950  1.00  0.00           C
ATOM   2539  O   GLY A 251      96.860  48.260  18.710  1.00  0.00           O
ATOM   2540  N   PRO A 252      95.720  46.540  19.660  1.00  0.00           N
ATOM   2541  CA  PRO A 252      94.760  47.410  20.350  1.00  0.00           C
ATOM   2542  CB  PRO A 252      93.660  46.490  20.910  1.00  0.00           C
ATOM   2543  CG  PRO A 252      93.540  45.470  19.760  1.00  0.00           C
ATOM   2544  CD  PRO A 252      94.970  45.250  19.400  1.00  0.00           C
ATOM   2545  C   PRO A 252      95.410  48.270  21.340  1.00  0.00           C
ATOM   2546  O   PRO A 252      95.390  49.480  21.180  1.00  0.00           O
ATOM   2547  N   LEU A 253      96.270  47.760  22.210  1.00  0.00           N
ATOM   2548  H   LEU A 253      96.270  46.780  22.430  1.00  0.00           H
ATOM   2549  CA  LEU A 253      96.820  48.580  23.290  1.00  0.00           C
ATOM   2550  CB  LEU A 253      97.380  47.630  24.310  1.00  0.00           C
ATOM   2551  CG  LEU A 253      98.020  48.180  25.600  1.00  0.00           C
ATOM   2552  CD1 LEU A 253      97.030  49.030  26.380  1.00  0.00           C
ATOM   2553  CD2 LEU A 253      98.480  47.000  26.410  1.00  0.00           C
ATOM   2554  C   LEU A 253      97.690  49.770  22.870  1.00  0.00           C
ATOM   2555  O   LEU A 253      97.590  50.880  23.390  1.00  0.00           O
ATOM   2556  N   SER A 254      98.430  49.550  21.780  1.00  0.00           N
ATOM   2557  H   SER A 254      98.760  48.610  21.670  1.00  0.00           H
ATOM   2558  CA  SER A 254      99.180  50.550  21.030  1.00  0.00           C
ATOM   2559  CB  SER A 254     100.210  49.950  20.030  1.00  0.00           C
ATOM   2560  OG  SER A 254      99.650  49.070  19.080  1.00  0.00           O
ATOM   2561  HG  SER A 254      99.820  48.130  19.350  1.00  0.00           H
ATOM   2562  C   SER A 254      98.300  51.510  20.310  1.00  0.00           C
ATOM   2563  O   SER A 254      98.550  52.750  20.370  1.00  0.00           O
ATOM   2564  N   ALA A 255      97.360  51.070  19.510  1.00  0.00           N
ATOM   2565  H   ALA A 255      97.380  50.120  19.220  1.00  0.00           H
ATOM   2566  CA  ALA A 255      96.280  51.850  18.800  1.00  0.00           C
ATOM   2567  CB  ALA A 255      95.270  50.890  18.160  1.00  0.00           C
ATOM   2568  C   ALA A 255      95.370  52.720  19.720  1.00  0.00           C
ATOM   2569  O   ALA A 255      94.690  53.680  19.350  1.00  0.00           O
ATOM   2570  N   GLN A 256      95.110  52.180  20.900  1.00  0.00           N
ATOM   2571  H   GLN A 256      95.250  51.190  20.960  1.00  0.00           H
ATOM   2572  CA  GLN A 256      94.450  52.920  22.030  1.00  0.00           C
ATOM   2573  CB  GLN A 256      94.110  51.860  23.120  1.00  0.00           C
ATOM   2574  CG  GLN A 256      92.780  52.260  23.790  1.00  0.00           C
ATOM   2575  CD  GLN A 256      91.850  51.000  23.960  1.00  0.00           C
ATOM   2576  OE1 GLN A 256      92.100  50.200  24.880  1.00  0.00           O
ATOM   2577  NE2 GLN A 256      90.980  50.830  23.040  1.00  0.00           N
ATOM   2578 1HE2 GLN A 256      90.900  51.470  22.280  1.00  0.00           H
ATOM   2579 2HE2 GLN A 256      90.410  50.010  22.960  1.00  0.00           H
ATOM   2580  C   GLN A 256      95.270  54.010  22.670  1.00  0.00           C
ATOM   2581  O   GLN A 256      94.830  55.180  22.720  1.00  0.00           O
ATOM   2582  N   THR A 257      96.570  53.760  22.910  1.00  0.00           N
ATOM   2583  H   THR A 257      97.020  52.870  22.800  1.00  0.00           H
ATOM   2584  CA  THR A 257      97.390  54.870  23.580  1.00  0.00           C
ATOM   2585  CB  THR A 257      98.510  54.260  24.460  1.00  0.00           C
ATOM   2586  OG1 THR A 257      99.440  53.490  23.690  1.00  0.00           O
ATOM   2587  HG1 THR A 257      99.870  52.720  24.150  1.00  0.00           H
ATOM   2588  CG2 THR A 257      97.860  53.320  25.560  1.00  0.00           C
ATOM   2589  C   THR A 257      98.110  55.870  22.640  1.00  0.00           C
ATOM   2590  O   THR A 257      97.940  57.120  22.870  1.00  0.00           O
ATOM   2591  N   GLY A 258      98.700  55.260  21.610  1.00  0.00           N
ATOM   2592  H   GLY A 258      98.670  54.260  21.540  1.00  0.00           H
ATOM   2593  CA  GLY A 258      99.420  55.980  20.580  1.00  0.00           C
ATOM   2594  C   GLY A 258     100.800  55.410  20.170  1.00  0.00           C
ATOM   2595  O   GLY A 258     101.070  55.540  19.030  1.00  0.00           O
ATOM   2596  N   ILE A 259     101.560  54.900  21.220  1.00  0.00           N
ATOM   2597  H   ILE A 259     101.240  54.750  22.160  1.00  0.00           H
ATOM   2598  CA  ILE A 259     103.000  54.540  21.030  1.00  0.00           C
ATOM   2599  CB  ILE A 259     103.960  54.600  22.250  1.00  0.00           C
ATOM   2600  CG1 ILE A 259     103.920  55.920  22.980  1.00  0.00           C
ATOM   2601  CG2 ILE A 259     105.370  54.180  21.760  1.00  0.00           C
ATOM   2602  CD  ILE A 259     104.660  55.810  24.300  1.00  0.00           C
ATOM   2603  C   ILE A 259     102.870  53.120  20.410  1.00  0.00           C
ATOM   2604  O   ILE A 259     102.380  52.210  21.010  1.00  0.00           O
ATOM   2605  N   ALA A 260     103.330  52.980  19.190  1.00  0.00           N
ATOM   2606  H   ALA A 260     103.640  53.730  18.610  1.00  0.00           H
ATOM   2607  CA  ALA A 260     103.260  51.690  18.410  1.00  0.00           C
ATOM   2608  CB  ALA A 260     103.540  52.020  16.940  1.00  0.00           C
ATOM   2609  C   ALA A 260     104.200  50.620  19.030  1.00  0.00           C
ATOM   2610  O   ALA A 260     105.160  50.950  19.710  1.00  0.00           O
ATOM   2611  N   VAL A 261     104.070  49.390  18.460  1.00  0.00           N
ATOM   2612  H   VAL A 261     103.930  49.280  17.470  1.00  0.00           H
ATOM   2613  CA  VAL A 261     104.640  48.180  19.140  1.00  0.00           C
ATOM   2614  CB  VAL A 261     104.010  46.890  18.540  1.00  0.00           C
ATOM   2615  CG1 VAL A 261     104.660  45.570  19.040  1.00  0.00           C
ATOM   2616  CG2 VAL A 261     102.600  46.760  19.120  1.00  0.00           C
ATOM   2617  C   VAL A 261     106.180  48.270  18.980  1.00  0.00           C
ATOM   2618  O   VAL A 261     106.850  47.880  19.910  1.00  0.00           O
ATOM   2619  N   LEU A 262     106.710  48.460  17.780  1.00  0.00           N
ATOM   2620  H   LEU A 262     106.160  48.200  16.980  1.00  0.00           H
ATOM   2621  CA  LEU A 262     108.070  48.850  17.570  1.00  0.00           C
ATOM   2622  CB  LEU A 262     108.090  49.580  16.180  1.00  0.00           C
ATOM   2623  CG  LEU A 262     109.310  49.420  15.260  1.00  0.00           C
ATOM   2624  CD1 LEU A 262     109.270  48.100  14.490  1.00  0.00           C
ATOM   2625  CD2 LEU A 262     109.450  50.730  14.530  1.00  0.00           C
ATOM   2626  C   LEU A 262     108.720  49.710  18.660  1.00  0.00           C
ATOM   2627  O   LEU A 262     109.500  49.190  19.500  1.00  0.00           O
ATOM   2628  N   ASP A 263     108.270  50.940  18.900  1.00  0.00           N
ATOM   2629  H   ASP A 263     107.610  51.350  18.260  1.00  0.00           H
ATOM   2630  CA  ASP A 263     108.710  51.810  20.020  1.00  0.00           C
ATOM   2631  CB  ASP A 263     108.140  53.220  19.970  1.00  0.00           C
ATOM   2632  CG  ASP A 263     108.230  53.850  18.620  1.00  0.00           C
ATOM   2633  OD1 ASP A 263     109.140  54.710  18.420  1.00  0.00           O
ATOM   2634  OD2 ASP A 263     107.480  53.470  17.700  1.00  0.00           O
ATOM   2635  C   ASP A 263     108.580  51.250  21.470  1.00  0.00           C
ATOM   2636  O   ASP A 263     109.470  51.340  22.350  1.00  0.00           O
ATOM   2637  N   MET A 264     107.490  50.540  21.760  1.00  0.00           N
ATOM   2638  H   MET A 264     106.710  50.430  21.140  1.00  0.00           H
ATOM   2639  CA  MET A 264     107.200  50.000  23.040  1.00  0.00           C
ATOM   2640  CB  MET A 264     105.780  49.760  23.320  1.00  0.00           C
ATOM   2641  CG  MET A 264     105.550  50.420  24.660  1.00  0.00           C
ATOM   2642  SD  MET A 264     105.430  52.230  24.450  1.00  0.00           S
ATOM   2643  CE  MET A 264     105.300  52.680  26.170  1.00  0.00           C
ATOM   2644  C   MET A 264     108.100  48.820  23.310  1.00  0.00           C
ATOM   2645  O   MET A 264     108.800  48.720  24.370  1.00  0.00           O
ATOM   2646  N   CYS A 265     108.360  47.970  22.300  1.00  0.00           N
ATOM   2647  H   CYS A 265     107.760  47.940  21.510  1.00  0.00           H
ATOM   2648  CA  CYS A 265     109.190  46.780  22.380  1.00  0.00           C
ATOM   2649  CB  CYS A 265     108.960  45.850  21.160  1.00  0.00           C
ATOM   2650  SG  CYS A 265     107.560  44.680  21.440  1.00  0.00           S
ATOM   2651  HG  CYS A 265     108.400  44.070  22.270  1.00  0.00           H
ATOM   2652  C   CYS A 265     110.650  46.960  22.540  1.00  0.00           C
ATOM   2653  O   CYS A 265     111.220  46.360  23.480  1.00  0.00           O
ATOM   2654  N   ALA A 266     111.180  47.860  21.700  1.00  0.00           N
ATOM   2655  H   ALA A 266     110.700  48.080  20.850  1.00  0.00           H
ATOM   2656  CA  ALA A 266     112.570  48.380  21.750  1.00  0.00           C
ATOM   2657  CB  ALA A 266     112.850  49.500  20.740  1.00  0.00           C
ATOM   2658  C   ALA A 266     112.930  48.980  23.160  1.00  0.00           C
ATOM   2659  O   ALA A 266     113.990  48.710  23.720  1.00  0.00           O
ATOM   2660  N   SER A 267     111.870  49.550  23.770  1.00  0.00           N
ATOM   2661  H   SER A 267     111.010  49.720  23.280  1.00  0.00           H
ATOM   2662  CA  SER A 267     111.920  50.160  25.120  1.00  0.00           C
ATOM   2663  CB  SER A 267     110.680  50.900  25.560  1.00  0.00           C
ATOM   2664  OG  SER A 267     110.450  52.080  24.810  1.00  0.00           O
ATOM   2665  HG  SER A 267     110.120  51.850  23.900  1.00  0.00           H
ATOM   2666  C   SER A 267     112.140  49.110  26.170  1.00  0.00           C
ATOM   2667  O   SER A 267     113.000  49.330  27.040  1.00  0.00           O
ATOM   2668  N   LEU A 268     111.340  48.010  26.120  1.00  0.00           N
ATOM   2669  H   LEU A 268     110.560  47.960  25.490  1.00  0.00           H
ATOM   2670  CA  LEU A 268     111.320  46.790  26.990  1.00  0.00           C
ATOM   2671  CB  LEU A 268     110.130  45.840  26.800  1.00  0.00           C
ATOM   2672  CG  LEU A 268     110.140  44.720  27.780  1.00  0.00           C
ATOM   2673  CD1 LEU A 268     109.810  45.190  29.200  1.00  0.00           C
ATOM   2674  CD2 LEU A 268     109.350  43.500  27.360  1.00  0.00           C
ATOM   2675  C   LEU A 268     112.650  46.070  26.860  1.00  0.00           C
ATOM   2676  O   LEU A 268     113.350  45.900  27.830  1.00  0.00           O
ATOM   2677  N   LYS A 269     113.110  45.850  25.610  1.00  0.00           N
ATOM   2678  H   LYS A 269     112.450  45.990  24.880  1.00  0.00           H
ATOM   2679  CA  LYS A 269     114.380  45.200  25.220  1.00  0.00           C
ATOM   2680  CB  LYS A 269     114.500  45.160  23.710  1.00  0.00           C
ATOM   2681  CG  LYS A 269     115.610  44.400  23.150  1.00  0.00           C
ATOM   2682  CD  LYS A 269     115.760  44.660  21.630  1.00  0.00           C
ATOM   2683  CE  LYS A 269     116.740  43.740  20.880  1.00  0.00           C
ATOM   2684  NZ  LYS A 269     117.780  44.600  20.340  1.00  0.00           N
ATOM   2685  HZ1 LYS A 269     117.320  45.100  19.600  1.00  0.00           H
ATOM   2686  HZ2 LYS A 269     117.970  45.400  20.920  1.00  0.00           H
ATOM   2687  HZ3 LYS A 269     118.580  44.190  19.910  1.00  0.00           H
ATOM   2688  C   LYS A 269     115.570  45.920  25.890  1.00  0.00           C
ATOM   2689  O   LYS A 269     116.250  45.350  26.760  1.00  0.00           O
ATOM   2690  N   GLU A 270     115.750  47.260  25.680  1.00  0.00           N
ATOM   2691  H   GLU A 270     115.140  47.690  25.020  1.00  0.00           H
ATOM   2692  CA  GLU A 270     116.880  48.080  26.280  1.00  0.00           C
ATOM   2693  CB  GLU A 270     116.730  49.500  25.800  1.00  0.00           C
ATOM   2694  CG  GLU A 270     117.220  49.670  24.370  1.00  0.00           C
ATOM   2695  CD  GLU A 270     118.710  49.750  24.100  1.00  0.00           C
ATOM   2696  OE1 GLU A 270     119.160  48.900  23.340  1.00  0.00           O
ATOM   2697  OE2 GLU A 270     119.450  50.620  24.720  1.00  0.00           O
ATOM   2698  C   GLU A 270     116.910  48.170  27.810  1.00  0.00           C
ATOM   2699  O   GLU A 270     117.960  47.830  28.430  1.00  0.00           O
ATOM   2700  N   LEU A 271     115.680  48.290  28.360  1.00  0.00           N
ATOM   2701  H   LEU A 271     114.920  48.320  27.720  1.00  0.00           H
ATOM   2702  CA  LEU A 271     115.440  48.190  29.830  1.00  0.00           C
ATOM   2703  CB  LEU A 271     113.990  48.650  30.200  1.00  0.00           C
ATOM   2704  CG  LEU A 271     113.900  50.100  30.500  1.00  0.00           C
ATOM   2705  CD1 LEU A 271     114.600  51.130  29.650  1.00  0.00           C
ATOM   2706  CD2 LEU A 271     112.420  50.350  30.680  1.00  0.00           C
ATOM   2707  C   LEU A 271     115.740  46.910  30.640  1.00  0.00           C
ATOM   2708  O   LEU A 271     116.090  46.840  31.800  1.00  0.00           O
ATOM   2709  N   LEU A 272     115.570  45.740  29.940  1.00  0.00           N
ATOM   2710  H   LEU A 272     114.990  45.660  29.130  1.00  0.00           H
ATOM   2711  CA  LEU A 272     116.200  44.420  30.320  1.00  0.00           C
ATOM   2712  CB  LEU A 272     115.500  43.240  29.630  1.00  0.00           C
ATOM   2713  CG  LEU A 272     113.980  43.320  30.070  1.00  0.00           C
ATOM   2714  CD1 LEU A 272     113.200  42.340  29.210  1.00  0.00           C
ATOM   2715  CD2 LEU A 272     113.780  43.100  31.560  1.00  0.00           C
ATOM   2716  C   LEU A 272     117.710  44.280  30.310  1.00  0.00           C
ATOM   2717  O   LEU A 272     118.160  43.720  31.330  1.00  0.00           O
ATOM   2718  N   GLN A 273     118.380  44.560  29.220  1.00  0.00           N
ATOM   2719  H   GLN A 273     117.960  44.560  28.310  1.00  0.00           H
ATOM   2720  CA  GLN A 273     119.880  44.490  29.020  1.00  0.00           C
ATOM   2721  CB  GLN A 273     120.290  44.700  27.580  1.00  0.00           C
ATOM   2722  CG  GLN A 273     119.430  43.860  26.670  1.00  0.00           C
ATOM   2723  CD  GLN A 273     119.740  43.850  25.170  1.00  0.00           C
ATOM   2724  OE1 GLN A 273     119.250  44.680  24.430  1.00  0.00           O
ATOM   2725  NE2 GLN A 273     120.770  43.250  24.750  1.00  0.00           N
ATOM   2726 1HE2 GLN A 273     121.360  42.840  25.440  1.00  0.00           H
ATOM   2727 2HE2 GLN A 273     120.960  43.090  23.780  1.00  0.00           H
ATOM   2728  C   GLN A 273     120.580  45.460  29.970  1.00  0.00           C
ATOM   2729  O   GLN A 273     121.600  45.070  30.570  1.00  0.00           O
ATOM   2730  N   ASN A 274     120.240  46.760  29.870  1.00  0.00           N
ATOM   2731  H   ASN A 274     119.340  47.040  29.530  1.00  0.00           H
ATOM   2732  CA  ASN A 274     120.920  47.890  30.540  1.00  0.00           C
ATOM   2733  CB  ASN A 274     120.860  49.220  29.670  1.00  0.00           C
ATOM   2734  CG  ASN A 274     121.390  49.100  28.260  1.00  0.00           C
ATOM   2735  OD1 ASN A 274     122.590  49.020  28.020  1.00  0.00           O
ATOM   2736  ND2 ASN A 274     120.520  48.630  27.330  1.00  0.00           N
ATOM   2737 1HD2 ASN A 274     119.640  48.320  27.670  1.00  0.00           H
ATOM   2738 2HD2 ASN A 274     120.810  48.480  26.380  1.00  0.00           H
ATOM   2739  C   ASN A 274     120.360  48.090  32.010  1.00  0.00           C
ATOM   2740  O   ASN A 274     119.130  47.970  32.210  1.00  0.00           O
ATOM   2741  N   GLY A 275     121.220  48.420  32.940  1.00  0.00           N
ATOM   2742  H   GLY A 275     122.210  48.410  32.850  1.00  0.00           H
ATOM   2743  CA  GLY A 275     120.980  48.620  34.430  1.00  0.00           C
ATOM   2744  C   GLY A 275     120.080  49.860  34.710  1.00  0.00           C
ATOM   2745  O   GLY A 275     120.410  51.030  34.440  1.00  0.00           O
ATOM   2746  N   MET A 276     118.930  49.630  35.300  1.00  0.00           N
ATOM   2747  H   MET A 276     118.770  48.680  35.570  1.00  0.00           H
ATOM   2748  CA  MET A 276     117.930  50.590  35.720  1.00  0.00           C
ATOM   2749  CB  MET A 276     116.700  50.230  34.950  1.00  0.00           C
ATOM   2750  CG  MET A 276     116.710  50.510  33.470  1.00  0.00           C
ATOM   2751  SD  MET A 276     117.260  52.210  33.160  1.00  0.00           S
ATOM   2752  CE  MET A 276     117.900  51.820  31.540  1.00  0.00           C
ATOM   2753  C   MET A 276     117.710  50.840  37.210  1.00  0.00           C
ATOM   2754  O   MET A 276     117.310  49.960  37.980  1.00  0.00           O
ATOM   2755  N   ASN A 277     117.850  52.120  37.590  1.00  0.00           N
ATOM   2756  H   ASN A 277     118.260  52.840  37.030  1.00  0.00           H
ATOM   2757  CA  ASN A 277     117.480  52.690  38.910  1.00  0.00           C
ATOM   2758  CB  ASN A 277     118.310  53.990  39.020  1.00  0.00           C
ATOM   2759  CG  ASN A 277     118.150  54.480  40.470  1.00  0.00           C
ATOM   2760  OD1 ASN A 277     117.170  55.090  40.860  1.00  0.00           O
ATOM   2761  ND2 ASN A 277     119.040  54.160  41.360  1.00  0.00           N
ATOM   2762 1HD2 ASN A 277     119.890  53.720  41.070  1.00  0.00           H
ATOM   2763 2HD2 ASN A 277     119.000  54.630  42.240  1.00  0.00           H
ATOM   2764  C   ASN A 277     116.040  52.950  39.120  1.00  0.00           C
ATOM   2765  O   ASN A 277     115.440  53.500  38.200  1.00  0.00           O
ATOM   2766  N   GLY A 278     115.590  52.550  40.320  1.00  0.00           N
ATOM   2767  H   GLY A 278     116.240  52.050  40.900  1.00  0.00           H
ATOM   2768  CA  GLY A 278     114.190  52.480  40.620  1.00  0.00           C
ATOM   2769  C   GLY A 278     113.460  53.690  41.110  1.00  0.00           C
ATOM   2770  O   GLY A 278     113.500  54.040  42.270  1.00  0.00           O
ATOM   2771  N   ARG A 279     113.190  54.570  40.080  1.00  0.00           N
ATOM   2772  H   ARG A 279     113.610  54.370  39.200  1.00  0.00           H
ATOM   2773  CA  ARG A 279     112.350  55.820  40.270  1.00  0.00           C
ATOM   2774  CB  ARG A 279     113.170  57.120  40.040  1.00  0.00           C
ATOM   2775  CG  ARG A 279     113.610  57.310  38.560  1.00  0.00           C
ATOM   2776  CD  ARG A 279     114.340  58.560  38.120  1.00  0.00           C
ATOM   2777  NE  ARG A 279     114.530  58.440  36.680  1.00  0.00           N
ATOM   2778  HE  ARG A 279     113.770  58.790  36.130  1.00  0.00           H
ATOM   2779  CZ  ARG A 279     115.660  58.170  36.070  1.00  0.00           C
ATOM   2780  NH1 ARG A 279     116.790  58.020  36.730  1.00  0.00           N
ATOM   2781 1HH1 ARG A 279     116.890  58.170  37.710  1.00  0.00           H
ATOM   2782 2HH1 ARG A 279     117.530  57.660  36.160  1.00  0.00           H
ATOM   2783  NH2 ARG A 279     115.670  58.070  34.780  1.00  0.00           N
ATOM   2784 1HH2 ARG A 279     114.810  58.130  34.280  1.00  0.00           H
ATOM   2785 2HH2 ARG A 279     116.440  57.750  34.230  1.00  0.00           H
ATOM   2786  C   ARG A 279     111.130  55.790  39.340  1.00  0.00           C
ATOM   2787  O   ARG A 279     111.070  54.870  38.530  1.00  0.00           O
ATOM   2788  N   THR A 280     110.190  56.740  39.510  1.00  0.00           N
ATOM   2789  H   THR A 280     110.260  57.460  40.190  1.00  0.00           H
ATOM   2790  CA  THR A 280     108.930  56.860  38.730  1.00  0.00           C
ATOM   2791  CB  THR A 280     109.100  57.460  37.330  1.00  0.00           C
ATOM   2792  OG1 THR A 280     110.080  56.770  36.550  1.00  0.00           O
ATOM   2793  HG1 THR A 280     109.930  55.810  36.810  1.00  0.00           H
ATOM   2794  CG2 THR A 280     109.440  58.990  37.530  1.00  0.00           C
ATOM   2795  C   THR A 280     108.120  55.510  38.830  1.00  0.00           C
ATOM   2796  O   THR A 280     107.950  54.820  37.780  1.00  0.00           O
ATOM   2797  N   ILE A 281     107.530  55.280  40.030  1.00  0.00           N
ATOM   2798  H   ILE A 281     107.530  55.910  40.810  1.00  0.00           H
ATOM   2799  CA  ILE A 281     106.980  53.920  40.380  1.00  0.00           C
ATOM   2800  CB  ILE A 281     107.780  53.150  41.460  1.00  0.00           C
ATOM   2801  CG1 ILE A 281     108.150  54.050  42.660  1.00  0.00           C
ATOM   2802  CG2 ILE A 281     108.980  52.570  40.780  1.00  0.00           C
ATOM   2803  CD  ILE A 281     109.030  53.170  43.660  1.00  0.00           C
ATOM   2804  C   ILE A 281     105.490  54.000  40.670  1.00  0.00           C
ATOM   2805  O   ILE A 281     105.060  54.880  41.440  1.00  0.00           O
ATOM   2806  N   LEU A 282     104.730  53.320  39.810  1.00  0.00           N
ATOM   2807  H   LEU A 282     105.110  52.700  39.120  1.00  0.00           H
ATOM   2808  CA  LEU A 282     103.280  53.250  39.860  1.00  0.00           C
ATOM   2809  CB  LEU A 282     102.870  52.390  38.610  1.00  0.00           C
ATOM   2810  CG  LEU A 282     102.870  53.160  37.290  1.00  0.00           C
ATOM   2811  CD1 LEU A 282     103.010  52.100  36.180  1.00  0.00           C
ATOM   2812  CD2 LEU A 282     101.650  53.910  37.020  1.00  0.00           C
ATOM   2813  C   LEU A 282     102.700  52.670  41.170  1.00  0.00           C
ATOM   2814  O   LEU A 282     101.570  52.980  41.540  1.00  0.00           O
ATOM   2815  N   GLY A 283     103.480  51.680  41.690  1.00  0.00           N
ATOM   2816  H   GLY A 283     104.320  51.370  41.250  1.00  0.00           H
ATOM   2817  CA  GLY A 283     103.250  51.010  42.950  1.00  0.00           C
ATOM   2818  C   GLY A 283     104.380  50.530  43.840  1.00  0.00           C
ATOM   2819  O   GLY A 283     104.910  51.320  44.590  1.00  0.00           O
ATOM   2820  N   SER A 284     105.140  49.510  43.360  1.00  0.00           N
ATOM   2821  H   SER A 284     105.180  49.470  42.360  1.00  0.00           H
ATOM   2822  CA  SER A 284     106.140  48.820  44.210  1.00  0.00           C
ATOM   2823  CB  SER A 284     105.850  47.320  44.560  1.00  0.00           C
ATOM   2824  OG  SER A 284     106.810  46.680  45.340  1.00  0.00           O
ATOM   2825  HG  SER A 284     106.410  45.820  45.640  1.00  0.00           H
ATOM   2826  C   SER A 284     107.520  48.880  43.600  1.00  0.00           C
ATOM   2827  O   SER A 284     108.370  49.630  44.140  1.00  0.00           O
ATOM   2828  N   ALA A 285     107.790  48.120  42.520  1.00  0.00           N
ATOM   2829  H   ALA A 285     107.170  47.450  42.100  1.00  0.00           H
ATOM   2830  CA  ALA A 285     109.120  48.140  41.850  1.00  0.00           C
ATOM   2831  CB  ALA A 285     109.590  46.720  41.860  1.00  0.00           C
ATOM   2832  C   ALA A 285     109.200  48.760  40.460  1.00  0.00           C
ATOM   2833  O   ALA A 285     108.430  49.680  40.210  1.00  0.00           O
ATOM   2834  N   LEU A 286     110.120  48.340  39.620  1.00  0.00           N
ATOM   2835  H   LEU A 286     110.850  47.690  39.880  1.00  0.00           H
ATOM   2836  CA  LEU A 286     110.370  48.850  38.250  1.00  0.00           C
ATOM   2837  CB  LEU A 286     111.790  49.430  38.190  1.00  0.00           C
ATOM   2838  CG  LEU A 286     112.160  50.450  37.140  1.00  0.00           C
ATOM   2839  CD1 LEU A 286     111.620  51.800  37.590  1.00  0.00           C
ATOM   2840  CD2 LEU A 286     113.660  50.460  36.670  1.00  0.00           C
ATOM   2841  C   LEU A 286     110.160  47.630  37.360  1.00  0.00           C
ATOM   2842  O   LEU A 286     110.830  46.590  37.550  1.00  0.00           O
ATOM   2843  N   LEU A 287     109.340  47.740  36.310  1.00  0.00           N
ATOM   2844  H   LEU A 287     108.780  48.540  36.110  1.00  0.00           H
ATOM   2845  CA  LEU A 287     109.060  46.520  35.460  1.00  0.00           C
ATOM   2846  CB  LEU A 287     110.260  46.090  34.530  1.00  0.00           C
ATOM   2847  CG  LEU A 287     110.350  46.990  33.270  1.00  0.00           C
ATOM   2848  CD1 LEU A 287     111.520  46.560  32.400  1.00  0.00           C
ATOM   2849  CD2 LEU A 287     109.030  47.160  32.480  1.00  0.00           C
ATOM   2850  C   LEU A 287     108.450  45.230  36.100  1.00  0.00           C
ATOM   2851  O   LEU A 287     109.030  44.160  36.250  1.00  0.00           O
ATOM   2852  N   GLU A 288     107.210  45.480  36.530  1.00  0.00           N
ATOM   2853  H   GLU A 288     106.720  46.330  36.320  1.00  0.00           H
ATOM   2854  CA  GLU A 288     106.470  44.550  37.460  1.00  0.00           C
ATOM   2855  CB  GLU A 288     105.540  45.280  38.480  1.00  0.00           C
ATOM   2856  CG  GLU A 288     106.310  46.510  39.090  1.00  0.00           C
ATOM   2857  CD  GLU A 288     105.440  47.210  40.110  1.00  0.00           C
ATOM   2858  OE1 GLU A 288     104.660  48.080  39.710  1.00  0.00           O
ATOM   2859  OE2 GLU A 288     105.650  46.980  41.300  1.00  0.00           O
ATOM   2860  C   GLU A 288     105.540  43.640  36.660  1.00  0.00           C
ATOM   2861  O   GLU A 288     104.650  44.150  36.000  1.00  0.00           O
ATOM   2862  N   ASP A 289     106.160  42.410  36.470  1.00  0.00           N
ATOM   2863  H   ASP A 289     107.100  42.340  36.810  1.00  0.00           H
ATOM   2864  CA  ASP A 289     105.720  41.290  35.660  1.00  0.00           C
ATOM   2865  CB  ASP A 289     106.440  40.000  36.000  1.00  0.00           C
ATOM   2866  CG  ASP A 289     107.900  39.970  35.760  1.00  0.00           C
ATOM   2867  OD1 ASP A 289     108.360  39.620  34.690  1.00  0.00           O
ATOM   2868  OD2 ASP A 289     108.630  40.060  36.780  1.00  0.00           O
ATOM   2869  C   ASP A 289     104.190  40.990  35.600  1.00  0.00           C
ATOM   2870  O   ASP A 289     103.650  40.830  34.530  1.00  0.00           O
ATOM   2871  N   GLU A 290     103.530  40.950  36.770  1.00  0.00           N
ATOM   2872  H   GLU A 290     103.930  40.970  37.690  1.00  0.00           H
ATOM   2873  CA  GLU A 290     102.080  40.680  36.780  1.00  0.00           C
ATOM   2874  CB  GLU A 290     101.840  39.650  37.910  1.00  0.00           C
ATOM   2875  CG  GLU A 290     102.220  38.270  37.680  1.00  0.00           C
ATOM   2876  CD  GLU A 290     101.480  37.230  38.490  1.00  0.00           C
ATOM   2877  OE1 GLU A 290     102.230  36.770  39.370  1.00  0.00           O
ATOM   2878  OE2 GLU A 290     100.470  36.690  38.100  1.00  0.00           O
ATOM   2879  C   GLU A 290     101.110  41.880  36.800  1.00  0.00           C
ATOM   2880  O   GLU A 290     100.130  41.840  37.580  1.00  0.00           O
ATOM   2881  N   PHE A 291     101.360  42.930  36.120  1.00  0.00           N
ATOM   2882  H   PHE A 291     102.320  43.050  35.860  1.00  0.00           H
ATOM   2883  CA  PHE A 291     100.500  44.120  35.930  1.00  0.00           C
ATOM   2884  CB  PHE A 291     101.390  45.170  35.310  1.00  0.00           C
ATOM   2885  CG  PHE A 291     101.000  46.600  35.550  1.00  0.00           C
ATOM   2886  CD1 PHE A 291     101.250  47.160  36.810  1.00  0.00           C
ATOM   2887  HD1 PHE A 291     101.800  46.630  37.580  1.00  0.00           H
ATOM   2888  CD2 PHE A 291     100.320  47.310  34.580  1.00  0.00           C
ATOM   2889  HD2 PHE A 291     100.220  46.890  33.580  1.00  0.00           H
ATOM   2890  CE1 PHE A 291     100.860  48.460  37.050  1.00  0.00           C
ATOM   2891  HE1 PHE A 291     101.020  48.850  38.060  1.00  0.00           H
ATOM   2892  CE2 PHE A 291      99.830  48.570  34.840  1.00  0.00           C
ATOM   2893  HE2 PHE A 291      99.340  49.180  34.080  1.00  0.00           H
ATOM   2894  CZ  PHE A 291     100.140  49.210  36.060  1.00  0.00           C
ATOM   2895  HZ  PHE A 291      99.900  50.270  36.160  1.00  0.00           H
ATOM   2896  C   PHE A 291      99.380  43.810  34.980  1.00  0.00           C
ATOM   2897  O   PHE A 291      99.520  42.800  34.290  1.00  0.00           O
ATOM   2898  N   THR A 292      98.500  44.760  34.810  1.00  0.00           N
ATOM   2899  H   THR A 292      98.720  45.630  35.250  1.00  0.00           H
ATOM   2900  CA  THR A 292      97.180  44.570  34.090  1.00  0.00           C
ATOM   2901  CB  THR A 292      96.000  44.890  35.010  1.00  0.00           C
ATOM   2902  OG1 THR A 292      94.830  44.820  34.220  1.00  0.00           O
ATOM   2903  HG1 THR A 292      94.130  45.440  34.600  1.00  0.00           H
ATOM   2904  CG2 THR A 292      96.160  46.100  35.910  1.00  0.00           C
ATOM   2905  C   THR A 292      97.100  45.410  32.870  1.00  0.00           C
ATOM   2906  O   THR A 292      97.690  46.480  32.860  1.00  0.00           O
ATOM   2907  N   PRO A 293      96.740  44.890  31.710  1.00  0.00           N
ATOM   2908  CA  PRO A 293      96.820  45.610  30.440  1.00  0.00           C
ATOM   2909  CB  PRO A 293      96.480  44.570  29.410  1.00  0.00           C
ATOM   2910  CG  PRO A 293      96.960  43.280  30.050  1.00  0.00           C
ATOM   2911  CD  PRO A 293      96.490  43.490  31.460  1.00  0.00           C
ATOM   2912  C   PRO A 293      96.050  46.940  30.270  1.00  0.00           C
ATOM   2913  O   PRO A 293      96.600  47.970  30.560  1.00  0.00           O
ATOM   2914  N   PHE A 294      94.730  46.770  30.320  1.00  0.00           N
ATOM   2915  H   PHE A 294      94.210  46.010  30.720  1.00  0.00           H
ATOM   2916  CA  PHE A 294      93.870  47.900  29.830  1.00  0.00           C
ATOM   2917  CB  PHE A 294      92.870  47.420  28.820  1.00  0.00           C
ATOM   2918  CG  PHE A 294      93.380  46.990  27.440  1.00  0.00           C
ATOM   2919  CD1 PHE A 294      93.560  45.600  27.230  1.00  0.00           C
ATOM   2920  HD1 PHE A 294      93.520  44.970  28.120  1.00  0.00           H
ATOM   2921  CD2 PHE A 294      93.490  47.920  26.440  1.00  0.00           C
ATOM   2922  HD2 PHE A 294      93.470  48.990  26.660  1.00  0.00           H
ATOM   2923  CE1 PHE A 294      93.830  45.160  25.980  1.00  0.00           C
ATOM   2924  HE1 PHE A 294      93.910  44.110  25.710  1.00  0.00           H
ATOM   2925  CE2 PHE A 294      93.880  47.410  25.220  1.00  0.00           C
ATOM   2926  HE2 PHE A 294      94.160  48.070  24.410  1.00  0.00           H
ATOM   2927  CZ  PHE A 294      94.040  46.100  24.980  1.00  0.00           C
ATOM   2928  HZ  PHE A 294      94.120  45.830  23.930  1.00  0.00           H
ATOM   2929  C   PHE A 294      93.110  48.840  30.780  1.00  0.00           C
ATOM   2930  O   PHE A 294      92.940  50.010  30.510  1.00  0.00           O
ATOM   2931  N   ASP A 295      92.690  48.270  31.990  1.00  0.00           N
ATOM   2932  H   ASP A 295      93.050  47.420  32.370  1.00  0.00           H
ATOM   2933  CA  ASP A 295      91.980  49.080  33.030  1.00  0.00           C
ATOM   2934  CB  ASP A 295      91.650  48.260  34.280  1.00  0.00           C
ATOM   2935  CG  ASP A 295      92.620  47.370  35.010  1.00  0.00           C
ATOM   2936  OD1 ASP A 295      93.410  47.920  35.840  1.00  0.00           O
ATOM   2937  OD2 ASP A 295      92.610  46.150  34.810  1.00  0.00           O
ATOM   2938  C   ASP A 295      92.630  50.480  33.410  1.00  0.00           C
ATOM   2939  O   ASP A 295      91.890  51.360  33.860  1.00  0.00           O
ATOM   2940  N   VAL A 296      93.910  50.590  33.220  1.00  0.00           N
ATOM   2941  H   VAL A 296      94.560  49.830  33.280  1.00  0.00           H
ATOM   2942  CA  VAL A 296      94.580  51.930  33.340  1.00  0.00           C
ATOM   2943  CB  VAL A 296      96.140  51.750  33.520  1.00  0.00           C
ATOM   2944  CG1 VAL A 296      96.810  51.120  32.340  1.00  0.00           C
ATOM   2945  CG2 VAL A 296      96.870  53.060  33.990  1.00  0.00           C
ATOM   2946  C   VAL A 296      94.070  52.870  32.180  1.00  0.00           C
ATOM   2947  O   VAL A 296      93.220  53.700  32.480  1.00  0.00           O
ATOM   2948  N   VAL A 297      94.310  52.480  30.930  1.00  0.00           N
ATOM   2949  H   VAL A 297      94.660  51.580  30.640  1.00  0.00           H
ATOM   2950  CA  VAL A 297      94.230  53.410  29.770  1.00  0.00           C
ATOM   2951  CB  VAL A 297      95.110  52.900  28.570  1.00  0.00           C
ATOM   2952  CG1 VAL A 297      94.670  51.580  27.900  1.00  0.00           C
ATOM   2953  CG2 VAL A 297      95.140  54.050  27.560  1.00  0.00           C
ATOM   2954  C   VAL A 297      92.750  53.640  29.350  1.00  0.00           C
ATOM   2955  O   VAL A 297      92.280  54.700  28.960  1.00  0.00           O
ATOM   2956  N   ARG A 298      91.970  52.510  29.540  1.00  0.00           N
ATOM   2957  H   ARG A 298      92.320  51.650  29.890  1.00  0.00           H
ATOM   2958  CA  ARG A 298      90.480  52.690  29.460  1.00  0.00           C
ATOM   2959  CB  ARG A 298      89.820  51.370  29.000  1.00  0.00           C
ATOM   2960  CG  ARG A 298      90.380  50.890  27.680  1.00  0.00           C
ATOM   2961  CD  ARG A 298      89.710  49.570  27.470  1.00  0.00           C
ATOM   2962  NE  ARG A 298      89.900  49.000  26.130  1.00  0.00           N
ATOM   2963  HE  ARG A 298      90.150  49.640  25.410  1.00  0.00           H
ATOM   2964  CZ  ARG A 298      89.930  47.700  25.870  1.00  0.00           C
ATOM   2965  NH1 ARG A 298      89.430  46.870  26.780  1.00  0.00           N
ATOM   2966 1HH1 ARG A 298      89.120  47.090  27.710  1.00  0.00           H
ATOM   2967 2HH1 ARG A 298      89.180  45.950  26.500  1.00  0.00           H
ATOM   2968  NH2 ARG A 298      90.600  47.290  24.810  1.00  0.00           N
ATOM   2969 1HH2 ARG A 298      91.030  47.920  24.170  1.00  0.00           H
ATOM   2970 2HH2 ARG A 298      90.640  46.340  24.510  1.00  0.00           H
ATOM   2971  C   ARG A 298      89.730  53.270  30.680  1.00  0.00           C
ATOM   2972  O   ARG A 298      89.480  54.460  30.800  1.00  0.00           O
ATOM   2973  N   GLN A 299      89.440  52.320  31.580  1.00  0.00           N
ATOM   2974  H   GLN A 299      89.670  51.380  31.350  1.00  0.00           H
ATOM   2975  CA  GLN A 299      88.670  52.550  32.800  1.00  0.00           C
ATOM   2976  CB  GLN A 299      88.540  51.160  33.440  1.00  0.00           C
ATOM   2977  CG  GLN A 299      87.370  50.380  33.000  1.00  0.00           C
ATOM   2978  CD  GLN A 299      87.320  49.960  31.560  1.00  0.00           C
ATOM   2979  OE1 GLN A 299      88.350  49.620  31.060  1.00  0.00           O
ATOM   2980  NE2 GLN A 299      86.190  49.910  30.910  1.00  0.00           N
ATOM   2981 1HE2 GLN A 299      85.360  50.250  31.360  1.00  0.00           H
ATOM   2982 2HE2 GLN A 299      86.130  49.510  30.000  1.00  0.00           H
ATOM   2983  C   GLN A 299      89.140  53.640  33.800  1.00  0.00           C
ATOM   2984  O   GLN A 299      88.290  54.500  34.100  1.00  0.00           O
ATOM   2985  N   CYS A 300      90.310  53.520  34.410  1.00  0.00           N
ATOM   2986  H   CYS A 300      90.900  52.790  34.070  1.00  0.00           H
ATOM   2987  CA  CYS A 300      90.840  54.490  35.370  1.00  0.00           C
ATOM   2988  CB  CYS A 300      92.020  53.950  36.170  1.00  0.00           C
ATOM   2989  SG  CYS A 300      92.740  55.160  37.370  1.00  0.00           S
ATOM   2990  HG  CYS A 300      91.620  55.780  37.750  1.00  0.00           H
ATOM   2991  C   CYS A 300      91.180  55.820  34.740  1.00  0.00           C
ATOM   2992  O   CYS A 300      90.620  56.840  35.090  1.00  0.00           O
ATOM   2993  N   SER A 301      92.300  55.830  33.940  1.00  0.00           N
ATOM   2994  H   SER A 301      92.820  55.030  33.640  1.00  0.00           H
ATOM   2995  CA  SER A 301      92.860  57.130  33.400  1.00  0.00           C
ATOM   2996  CB  SER A 301      94.220  57.350  34.010  1.00  0.00           C
ATOM   2997  OG  SER A 301      95.080  56.210  33.620  1.00  0.00           O
ATOM   2998  HG  SER A 301      95.100  56.080  32.630  1.00  0.00           H
ATOM   2999  C   SER A 301      92.910  57.110  31.840  1.00  0.00           C
ATOM   3000  O   SER A 301      93.950  56.790  31.250  1.00  0.00           O
ATOM   3001  N   GLY A 302      91.870  57.600  31.240  1.00  0.00           N
ATOM   3002  H   GLY A 302      91.150  57.980  31.830  1.00  0.00           H
ATOM   3003  CA  GLY A 302      91.700  57.760  29.750  1.00  0.00           C
ATOM   3004  C   GLY A 302      92.570  58.880  29.190  1.00  0.00           C
ATOM   3005  O   GLY A 302      92.010  59.980  29.080  1.00  0.00           O
ATOM   3006  N   VAL A 303      93.890  58.680  29.120  1.00  0.00           N
ATOM   3007  H   VAL A 303      94.300  57.860  29.520  1.00  0.00           H
ATOM   3008  CA  VAL A 303      94.890  59.720  28.650  1.00  0.00           C
ATOM   3009  CB  VAL A 303      95.850  59.920  29.840  1.00  0.00           C
ATOM   3010  CG1 VAL A 303      96.660  61.250  29.690  1.00  0.00           C
ATOM   3011  CG2 VAL A 303      95.310  59.860  31.290  1.00  0.00           C
ATOM   3012  C   VAL A 303      95.530  59.120  27.400  1.00  0.00           C
ATOM   3013  O   VAL A 303      95.580  57.890  27.310  1.00  0.00           O
ATOM   3014  N   THR A 304      95.970  59.980  26.510  1.00  0.00           N
ATOM   3015  H   THR A 304      95.540  60.870  26.370  1.00  0.00           H
ATOM   3016  CA  THR A 304      96.570  59.420  25.220  1.00  0.00           C
ATOM   3017  CB  THR A 304      95.860  59.910  23.950  1.00  0.00           C
ATOM   3018  OG1 THR A 304      95.640  61.300  24.070  1.00  0.00           O
ATOM   3019  HG1 THR A 304      94.680  61.590  24.020  1.00  0.00           H
ATOM   3020  CG2 THR A 304      94.510  59.170  23.670  1.00  0.00           C
ATOM   3021  C   THR A 304      98.030  60.010  25.090  1.00  0.00           C
ATOM   3022  O   THR A 304      98.300  61.080  25.600  1.00  0.00           O
ATOM   3023  N   PHE A 305      98.850  59.210  24.410  1.00  0.00           N
ATOM   3024  H   PHE A 305      98.530  58.390  23.940  1.00  0.00           H
ATOM   3025  CA  PHE A 305     100.210  59.610  24.130  1.00  0.00           C
ATOM   3026  CB  PHE A 305     101.130  58.850  25.120  1.00  0.00           C
ATOM   3027  CG  PHE A 305     102.480  59.510  25.290  1.00  0.00           C
ATOM   3028  CD1 PHE A 305     103.580  59.400  24.400  1.00  0.00           C
ATOM   3029  HD1 PHE A 305     103.390  59.000  23.410  1.00  0.00           H
ATOM   3030  CD2 PHE A 305     102.650  60.240  26.410  1.00  0.00           C
ATOM   3031  HD2 PHE A 305     101.800  60.530  27.020  1.00  0.00           H
ATOM   3032  CE1 PHE A 305     104.830  59.960  24.750  1.00  0.00           C
ATOM   3033  HE1 PHE A 305     105.740  59.680  24.230  1.00  0.00           H
ATOM   3034  CE2 PHE A 305     103.870  60.780  26.770  1.00  0.00           C
ATOM   3035  HE2 PHE A 305     104.070  61.230  27.750  1.00  0.00           H
ATOM   3036  CZ  PHE A 305     104.980  60.720  25.910  1.00  0.00           C
ATOM   3037  HZ  PHE A 305     105.860  61.160  26.370  1.00  0.00           H
ATOM   3038  C   PHE A 305     100.630  59.360  22.690  1.00  0.00           C
ATOM   3039  O   PHE A 305     100.810  58.190  22.310  1.00  0.00           O
ATOM   3040  N   GLN A 306     101.180  60.370  22.050  1.00  0.00           N
ATOM   3041  H   GLN A 306     101.290  61.300  22.420  1.00  0.00           H
ATOM   3042  CA  GLN A 306     101.590  60.330  20.670  1.00  0.00           C
ATOM   3043  CB  GLN A 306     100.420  60.050  19.770  1.00  0.00           C
ATOM   3044  CG  GLN A 306     100.730  59.890  18.290  1.00  0.00           C
ATOM   3045  CD  GLN A 306      99.430  59.990  17.460  1.00  0.00           C
ATOM   3046  OE1 GLN A 306      98.610  59.070  17.260  1.00  0.00           O
ATOM   3047  NE2 GLN A 306      99.130  61.110  16.890  1.00  0.00           N
ATOM   3048 1HE2 GLN A 306      99.680  61.920  17.080  1.00  0.00           H
ATOM   3049 2HE2 GLN A 306      98.250  61.180  16.430  1.00  0.00           H
ATOM   3050  C   GLN A 306     102.190  61.670  20.340  1.00  0.00           C
ATOM   3051  O1  GLN A 306     103.250  61.640  19.760  1.00  0.00           O
ATOM   3052  O2  GLN A 306     101.540  62.680  20.530  1.00  0.00           O
ATOM   3053  C15 UNK B 307      89.730  21.850  40.180  1.00  0.00           C
ATOM   3054  H15 UNK B 307      88.740  21.750  40.630  1.00  0.00           H
ATOM   3055  C17 UNK B 307      90.560  22.690  40.950  1.00  0.00           C
ATOM   3056  H17 UNK B 307      90.100  23.310  41.720  1.00  0.00           H
ATOM   3057  C18 UNK B 307      91.970  22.840  40.630  1.00  0.00           C
ATOM   3058  H18 UNK B 307      92.490  23.740  40.920  1.00  0.00           H
ATOM   3059  C19 UNK B 307      92.490  22.090  39.600  1.00  0.00           C
ATOM   3060  H19 UNK B 307      93.570  22.140  39.470  1.00  0.00           H
ATOM   3061  C20 UNK B 307      91.730  21.150  38.950  1.00  0.00           C
ATOM   3062  H20 UNK B 307      92.140  20.470  38.200  1.00  0.00           H
ATOM   3063  C16 UNK B 307      90.310  21.010  39.180  1.00  0.00           C
ATOM   3064  C14 UNK B 307      89.650  19.760  38.620  1.00  0.00           C
ATOM   3065  C13 UNK B 307      88.840  20.010  37.400  1.00  0.00           C
ATOM   3066  C12 UNK B 307      87.980  19.020  36.980  1.00  0.00           C
ATOM   3067  O6  UNK B 307      87.590  19.160  35.840  1.00  0.00           O
ATOM   3068  O3  UNK B 307      88.770  19.130  39.620  1.00  0.00           O
ATOM   3069  C10 UNK B 307      87.750  18.300  39.310  1.00  0.00           C
ATOM   3070  C11 UNK B 307      87.120  17.540  40.360  1.00  0.00           C
ATOM   3071  H11 UNK B 307      87.370  17.750  41.400  1.00  0.00           H
ATOM   3072  C9  UNK B 307      87.440  18.090  37.930  1.00  0.00           C
ATOM   3073  C8  UNK B 307      86.580  17.060  37.670  1.00  0.00           C
ATOM   3074  O7  UNK B 307      86.660  16.620  36.400  1.00  0.00           O
ATOM   3075  H72 UNK B 307      86.210  15.730  36.380  1.00  0.00           H
ATOM   3076  C7  UNK B 307      85.900  16.340  38.650  1.00  0.00           C
ATOM   3077  H71 UNK B 307      85.490  15.390  38.300  1.00  0.00           H
ATOM   3078  C6  UNK B 307      86.100  16.640  40.020  1.00  0.00           C
ATOM   3079  O2  UNK B 307      85.330  16.170  41.040  1.00  0.00           O
ATOM   3080  C1  UNK B 307      84.330  15.110  40.710  1.00  0.00           C
ATOM   3081  O1  UNK B 307      84.860  13.780  40.480  1.00  0.00           O
ATOM   3082  C5  UNK B 307      85.470  13.040  41.670  1.00  0.00           C
ATOM   3083  C31 UNK B 307      85.890  11.730  40.980  1.00  0.00           C
ATOM   3084  O12 UNK B 307      86.540  10.860  41.920  1.00  0.00           O
ATOM   3085  H12 UNK B 307      86.000  10.960  42.750  1.00  0.00           H
ATOM   3086  C4  UNK B 307      84.280  12.770  42.570  1.00  0.00           C
ATOM   3087  O10 UNK B 307      84.810  12.010  43.630  1.00  0.00           O
ATOM   3088  H10 UNK B 307      84.000  11.930  44.210  1.00  0.00           H
ATOM   3089  C3  UNK B 307      83.750  14.170  43.050  1.00  0.00           C
ATOM   3090  O11 UNK B 307      84.760  14.930  43.840  1.00  0.00           O
ATOM   3091  H73 UNK B 307      84.390  15.830  44.110  1.00  0.00           H
ATOM   3092  C2  UNK B 307      83.240  14.990  41.810  1.00  0.00           C
ATOM   3093  O9  UNK B 307      82.740  16.330  42.180  1.00  0.00           O
ATOM   3094  C24 UNK B 307      81.910  16.940  41.140  1.00  0.00           C
ATOM   3095  C23 UNK B 307      81.370  18.290  41.650  1.00  0.00           C
ATOM   3096  O17 UNK B 307      82.330  19.450  41.640  1.00  0.00           O
ATOM   3097  H77 UNK B 307      82.100  20.050  40.880  1.00  0.00           H
ATOM   3098  O4  UNK B 307      80.690  16.270  40.780  1.00  0.00           O
ATOM   3099  C21 UNK B 307      80.290  17.290  39.770  1.00  0.00           C
ATOM   3100  C22 UNK B 307      80.230  18.550  40.710  1.00  0.00           C
ATOM   3101  O16 UNK B 307      80.470  19.710  39.860  1.00  0.00           O
ATOM   3102  H16 UNK B 307      79.770  19.640  39.150  1.00  0.00           H
ATOM   3103  C30 UNK B 307      78.900  18.430  41.500  1.00  0.00           C
ATOM   3104  O8  UNK B 307      78.570  19.700  42.140  1.00  0.00           O
ATOM   3105  C28 UNK B 307      77.180  19.710  42.660  1.00  0.00           C
ATOM   3106  C27 UNK B 307      77.050  18.940  44.040  1.00  0.00           C
ATOM   3107  O15 UNK B 307      75.670  18.580  44.240  1.00  0.00           O
ATOM   3108  H76 UNK B 307      75.640  17.850  44.930  1.00  0.00           H
ATOM   3109  O5  UNK B 307      77.040  21.100  42.970  1.00  0.00           O
ATOM   3110  C25 UNK B 307      76.940  21.280  44.470  1.00  0.00           C
ATOM   3111  C26 UNK B 307      77.520  20.010  45.090  1.00  0.00           C
ATOM   3112  O14 UNK B 307      78.970  20.150  45.040  1.00  0.00           O
ATOM   3113  H75 UNK B 307      79.280  20.580  45.890  1.00  0.00           H
ATOM   3114  C29 UNK B 307      76.990  19.830  46.580  1.00  0.00           C
ATOM   3115  O13 UNK B 307      77.210  18.520  47.060  1.00  0.00           O
ATOM   3116  H74 UNK B 307      78.180  18.310  47.190  1.00  0.00           H
TER
ENDMDL
