# Supplementary material for: Microsecond MD Simulation and Multiple-Conformation Virtual Screening to Identify Potential Anti-COVID-19 Inhibitors Against SARS-CoV-2 Main Protease
Source: Front Chem. 2021 Jan 13;8:595273. doi: 10.3389/fchem.2020.595273 (PMC7873971; doi:10.3389/fchem.2020.595273)
Supplement: Supplementary file 2 [file Data_Sheet_1.ZIP › Ns_Pose_PDB/Ns_Pose_PDB/100ns_Protien-Ligand_Conplex/4_TCM_43709/0ns.pdb]

REMARK    GENERATED BY TRJCONV
TITLE     27585.mol230165 in water t=   0.00000 step= 0
REMARK    THIS IS A SIMULATION BOX
CRYST1   96.717   96.717   96.717  90.00  90.00  90.00 P 1           1
MODEL        1
ATOM      1  N   SER A   1      28.440  32.560  52.800  1.00  0.00           N
ATOM      2  H1  SER A   1      27.850  33.030  52.140  1.00  0.00           H
ATOM      3  H2  SER A   1      29.090  31.990  52.300  1.00  0.00           H
ATOM      4  H3  SER A   1      27.860  31.970  53.350  1.00  0.00           H
ATOM      5  CA  SER A   1      29.020  33.660  53.550  1.00  0.00           C
ATOM      6  CB  SER A   1      28.090  34.060  54.590  1.00  0.00           C
ATOM      7  OG  SER A   1      28.460  35.280  55.150  1.00  0.00           O
ATOM      8  HG  SER A   1      27.710  35.940  55.200  1.00  0.00           H
ATOM      9  C   SER A   1      30.370  33.230  54.100  1.00  0.00           C
ATOM     10  O   SER A   1      30.530  32.020  54.240  1.00  0.00           O
ATOM     11  N   GLY A   2      31.350  34.150  54.110  1.00  0.00           N
ATOM     12  H   GLY A   2      31.250  35.130  53.920  1.00  0.00           H
ATOM     13  CA  GLY A   2      32.730  33.650  54.330  1.00  0.00           C
ATOM     14  C   GLY A   2      33.800  34.720  54.500  1.00  0.00           C
ATOM     15  O   GLY A   2      33.560  35.850  54.920  1.00  0.00           O
ATOM     16  N   PHE A   3      34.970  34.130  54.400  1.00  0.00           N
ATOM     17  H   PHE A   3      35.080  33.150  54.520  1.00  0.00           H
ATOM     18  CA  PHE A   3      36.200  34.880  54.350  1.00  0.00           C
ATOM     19  CB  PHE A   3      37.440  33.990  54.420  1.00  0.00           C
ATOM     20  CG  PHE A   3      38.700  34.620  55.010  1.00  0.00           C
ATOM     21  CD1 PHE A   3      38.650  35.380  56.200  1.00  0.00           C
ATOM     22  HD1 PHE A   3      37.760  35.740  56.730  1.00  0.00           H
ATOM     23  CD2 PHE A   3      39.960  34.230  54.450  1.00  0.00           C
ATOM     24  HD2 PHE A   3      40.080  33.610  53.560  1.00  0.00           H
ATOM     25  CE1 PHE A   3      39.860  35.750  56.790  1.00  0.00           C
ATOM     26  HE1 PHE A   3      39.870  36.260  57.750  1.00  0.00           H
ATOM     27  CE2 PHE A   3      41.130  34.630  55.110  1.00  0.00           C
ATOM     28  HE2 PHE A   3      42.100  34.460  54.660  1.00  0.00           H
ATOM     29  CZ  PHE A   3      41.150  35.310  56.310  1.00  0.00           C
ATOM     30  HZ  PHE A   3      42.020  35.920  56.550  1.00  0.00           H
ATOM     31  C   PHE A   3      36.410  35.950  53.250  1.00  0.00           C
ATOM     32  O   PHE A   3      36.800  35.760  52.170  1.00  0.00           O
ATOM     33  N   ARG A   4      35.750  37.050  53.560  1.00  0.00           N
ATOM     34  H   ARG A   4      35.250  37.130  54.420  1.00  0.00           H
ATOM     35  CA  ARG A   4      35.670  38.220  52.680  1.00  0.00           C
ATOM     36  CB  ARG A   4      34.780  39.360  53.310  1.00  0.00           C
ATOM     37  CG  ARG A   4      33.340  39.150  52.950  1.00  0.00           C
ATOM     38  CD  ARG A   4      32.440  40.210  53.670  1.00  0.00           C
ATOM     39  NE  ARG A   4      32.760  41.520  53.240  1.00  0.00           N
ATOM     40  HE  ARG A   4      32.820  41.660  52.250  1.00  0.00           H
ATOM     41  CZ  ARG A   4      33.070  42.570  54.050  1.00  0.00           C
ATOM     42  NH1 ARG A   4      32.970  42.470  55.420  1.00  0.00           N
ATOM     43 1HH1 ARG A   4      32.830  41.600  55.890  1.00  0.00           H
ATOM     44 2HH1 ARG A   4      32.840  43.290  55.980  1.00  0.00           H
ATOM     45  NH2 ARG A   4      33.700  43.660  53.590  1.00  0.00           N
ATOM     46 1HH2 ARG A   4      34.150  43.610  52.700  1.00  0.00           H
ATOM     47 2HH2 ARG A   4      33.780  44.460  54.180  1.00  0.00           H
ATOM     48  C   ARG A   4      37.030  38.870  52.440  1.00  0.00           C
ATOM     49  O   ARG A   4      37.770  38.860  53.420  1.00  0.00           O
ATOM     50  N   LYS A   5      37.330  39.480  51.300  1.00  0.00           N
ATOM     51  H   LYS A   5      36.870  39.250  50.440  1.00  0.00           H
ATOM     52  CA  LYS A   5      38.530  40.330  51.260  1.00  0.00           C
ATOM     53  CB  LYS A   5      39.060  40.480  49.810  1.00  0.00           C
ATOM     54  CG  LYS A   5      40.500  40.960  49.600  1.00  0.00           C
ATOM     55  CD  LYS A   5      40.880  40.530  48.210  1.00  0.00           C
ATOM     56  CE  LYS A   5      39.960  41.090  47.130  1.00  0.00           C
ATOM     57  NZ  LYS A   5      40.410  40.550  45.830  1.00  0.00           N
ATOM     58  HZ1 LYS A   5      39.670  40.730  45.190  1.00  0.00           H
ATOM     59  HZ2 LYS A   5      41.260  41.030  45.620  1.00  0.00           H
ATOM     60  HZ3 LYS A   5      40.690  39.590  45.900  1.00  0.00           H
ATOM     61  C   LYS A   5      38.220  41.680  51.950  1.00  0.00           C
ATOM     62  O   LYS A   5      37.730  42.630  51.330  1.00  0.00           O
ATOM     63  N   MET A   6      38.300  41.650  53.310  1.00  0.00           N
ATOM     64  H   MET A   6      38.890  40.960  53.730  1.00  0.00           H
ATOM     65  CA  MET A   6      38.000  42.760  54.310  1.00  0.00           C
ATOM     66  CB  MET A   6      37.810  42.420  55.790  1.00  0.00           C
ATOM     67  CG  MET A   6      36.560  41.470  55.880  1.00  0.00           C
ATOM     68  SD  MET A   6      36.680  40.370  57.380  1.00  0.00           S
ATOM     69  CE  MET A   6      37.520  38.930  56.720  1.00  0.00           C
ATOM     70  C   MET A   6      38.950  44.030  54.170  1.00  0.00           C
ATOM     71  O   MET A   6      39.530  44.250  53.120  1.00  0.00           O
ATOM     72  N   ALA A   7      38.790  44.970  55.060  1.00  0.00           N
ATOM     73  H   ALA A   7      38.010  44.930  55.690  1.00  0.00           H
ATOM     74  CA  ALA A   7      39.510  46.270  55.100  1.00  0.00           C
ATOM     75  CB  ALA A   7      38.440  47.310  54.810  1.00  0.00           C
ATOM     76  C   ALA A   7      39.950  46.470  56.590  1.00  0.00           C
ATOM     77  O   ALA A   7      39.230  46.020  57.480  1.00  0.00           O
ATOM     78  N   PHE A   8      41.090  47.110  56.820  1.00  0.00           N
ATOM     79  H   PHE A   8      41.820  47.090  56.130  1.00  0.00           H
ATOM     80  CA  PHE A   8      41.540  47.570  58.150  1.00  0.00           C
ATOM     81  CB  PHE A   8      42.960  48.090  57.970  1.00  0.00           C
ATOM     82  CG  PHE A   8      44.100  47.040  57.940  1.00  0.00           C
ATOM     83  CD1 PHE A   8      44.730  46.470  59.060  1.00  0.00           C
ATOM     84  HD1 PHE A   8      44.390  46.590  60.090  1.00  0.00           H
ATOM     85  CD2 PHE A   8      44.740  46.780  56.720  1.00  0.00           C
ATOM     86  HD2 PHE A   8      44.200  47.030  55.810  1.00  0.00           H
ATOM     87  CE1 PHE A   8      45.870  45.710  58.970  1.00  0.00           C
ATOM     88  HE1 PHE A   8      46.280  45.290  59.890  1.00  0.00           H
ATOM     89  CE2 PHE A   8      45.830  46.010  56.620  1.00  0.00           C
ATOM     90  HE2 PHE A   8      46.150  45.670  55.630  1.00  0.00           H
ATOM     91  CZ  PHE A   8      46.420  45.420  57.730  1.00  0.00           C
ATOM     92  HZ  PHE A   8      47.350  44.880  57.580  1.00  0.00           H
ATOM     93  C   PHE A   8      40.620  48.550  58.890  1.00  0.00           C
ATOM     94  O   PHE A   8      39.600  48.930  58.250  1.00  0.00           O
ATOM     95  N   PRO A   9      40.730  48.850  60.170  1.00  0.00           N
ATOM     96  CA  PRO A   9      40.020  49.970  60.880  1.00  0.00           C
ATOM     97  CB  PRO A   9      40.600  50.090  62.270  1.00  0.00           C
ATOM     98  CG  PRO A   9      41.070  48.660  62.550  1.00  0.00           C
ATOM     99  CD  PRO A   9      41.500  48.080  61.210  1.00  0.00           C
ATOM    100  C   PRO A   9      40.090  51.280  60.070  1.00  0.00           C
ATOM    101  O   PRO A   9      41.030  51.990  60.090  1.00  0.00           O
ATOM    102  N   SER A  10      39.010  51.460  59.320  1.00  0.00           N
ATOM    103  H   SER A  10      38.150  50.960  59.380  1.00  0.00           H
ATOM    104  CA  SER A  10      38.980  52.540  58.250  1.00  0.00           C
ATOM    105  CB  SER A  10      38.120  52.220  57.050  1.00  0.00           C
ATOM    106  OG  SER A  10      36.820  51.860  57.490  1.00  0.00           O
ATOM    107  HG  SER A  10      36.320  52.720  57.540  1.00  0.00           H
ATOM    108  C   SER A  10      38.780  54.080  58.560  1.00  0.00           C
ATOM    109  O   SER A  10      39.700  54.780  58.090  1.00  0.00           O
ATOM    110  N   GLY A  11      38.200  54.260  59.690  1.00  0.00           N
ATOM    111  H   GLY A  11      37.720  53.630  60.300  1.00  0.00           H
ATOM    112  CA  GLY A  11      37.870  55.660  60.080  1.00  0.00           C
ATOM    113  C   GLY A  11      38.960  56.670  60.330  1.00  0.00           C
ATOM    114  O   GLY A  11      38.840  57.860  60.100  1.00  0.00           O
ATOM    115  N   LYS A  12      40.100  56.110  60.700  1.00  0.00           N
ATOM    116  H   LYS A  12      40.310  55.140  60.680  1.00  0.00           H
ATOM    117  CA  LYS A  12      41.310  56.830  61.070  1.00  0.00           C
ATOM    118  CB  LYS A  12      42.350  55.970  61.820  1.00  0.00           C
ATOM    119  CG  LYS A  12      41.720  55.520  63.180  1.00  0.00           C
ATOM    120  CD  LYS A  12      42.420  54.340  63.860  1.00  0.00           C
ATOM    121  CE  LYS A  12      41.720  53.960  65.200  1.00  0.00           C
ATOM    122  NZ  LYS A  12      42.620  53.090  65.980  1.00  0.00           N
ATOM    123  HZ1 LYS A  12      42.410  53.300  66.930  1.00  0.00           H
ATOM    124  HZ2 LYS A  12      42.350  52.160  65.750  1.00  0.00           H
ATOM    125  HZ3 LYS A  12      43.590  53.310  65.890  1.00  0.00           H
ATOM    126  C   LYS A  12      42.030  57.380  59.840  1.00  0.00           C
ATOM    127  O   LYS A  12      41.930  58.600  59.620  1.00  0.00           O
ATOM    128  N   VAL A  13      42.290  56.520  58.860  1.00  0.00           N
ATOM    129  H   VAL A  13      42.170  55.530  58.850  1.00  0.00           H
ATOM    130  CA  VAL A  13      42.710  57.030  57.520  1.00  0.00           C
ATOM    131  CB  VAL A  13      43.440  55.970  56.670  1.00  0.00           C
ATOM    132  CG1 VAL A  13      43.450  56.250  55.230  1.00  0.00           C
ATOM    133  CG2 VAL A  13      44.860  55.820  57.260  1.00  0.00           C
ATOM    134  C   VAL A  13      41.590  57.830  56.780  1.00  0.00           C
ATOM    135  O   VAL A  13      41.850  58.870  56.250  1.00  0.00           O
ATOM    136  N   GLU A  14      40.360  57.300  56.760  1.00  0.00           N
ATOM    137  H   GLU A  14      40.240  56.440  57.270  1.00  0.00           H
ATOM    138  CA  GLU A  14      39.110  57.890  56.180  1.00  0.00           C
ATOM    139  CB  GLU A  14      37.820  57.150  56.440  1.00  0.00           C
ATOM    140  CG  GLU A  14      37.750  55.930  55.630  1.00  0.00           C
ATOM    141  CD  GLU A  14      36.490  55.150  55.840  1.00  0.00           C
ATOM    142  OE1 GLU A  14      35.710  55.050  54.950  1.00  0.00           O
ATOM    143  OE2 GLU A  14      36.290  54.630  56.960  1.00  0.00           O
ATOM    144  C   GLU A  14      38.870  59.330  56.650  1.00  0.00           C
ATOM    145  O   GLU A  14      38.760  60.250  55.860  1.00  0.00           O
ATOM    146  N   GLY A  15      39.080  59.550  57.950  1.00  0.00           N
ATOM    147  H   GLY A  15      38.900  58.890  58.680  1.00  0.00           H
ATOM    148  CA  GLY A  15      38.930  60.870  58.610  1.00  0.00           C
ATOM    149  C   GLY A  15      40.060  61.860  58.170  1.00  0.00           C
ATOM    150  O   GLY A  15      39.910  63.040  58.320  1.00  0.00           O
ATOM    151  N   CYS A  16      41.210  61.330  57.670  1.00  0.00           N
ATOM    152  H   CYS A  16      41.360  60.340  57.690  1.00  0.00           H
ATOM    153  CA  CYS A  16      42.350  62.140  57.250  1.00  0.00           C
ATOM    154  CB  CYS A  16      43.610  61.540  57.790  1.00  0.00           C
ATOM    155  SG  CYS A  16      43.490  61.160  59.550  1.00  0.00           S
ATOM    156  HG  CYS A  16      42.710  60.090  59.470  1.00  0.00           H
ATOM    157  C   CYS A  16      42.450  62.530  55.740  1.00  0.00           C
ATOM    158  O   CYS A  16      43.290  63.340  55.350  1.00  0.00           O
ATOM    159  N   MET A  17      41.590  61.850  54.960  1.00  0.00           N
ATOM    160  H   MET A  17      40.930  61.160  55.220  1.00  0.00           H
ATOM    161  CA  MET A  17      41.540  62.100  53.460  1.00  0.00           C
ATOM    162  CB  MET A  17      40.890  60.820  52.860  1.00  0.00           C
ATOM    163  CG  MET A  17      41.650  59.540  52.810  1.00  0.00           C
ATOM    164  SD  MET A  17      43.360  59.730  52.210  1.00  0.00           S
ATOM    165  CE  MET A  17      43.130  60.110  50.500  1.00  0.00           C
ATOM    166  C   MET A  17      40.680  63.370  53.070  1.00  0.00           C
ATOM    167  O   MET A  17      39.480  63.300  53.290  1.00  0.00           O
ATOM    168  N   VAL A  18      41.310  64.270  52.320  1.00  0.00           N
ATOM    169  H   VAL A  18      42.170  64.090  51.830  1.00  0.00           H
ATOM    170  CA  VAL A  18      40.750  65.550  51.950  1.00  0.00           C
ATOM    171  CB  VAL A  18      41.490  66.640  52.750  1.00  0.00           C
ATOM    172  CG1 VAL A  18      41.340  66.350  54.290  1.00  0.00           C
ATOM    173  CG2 VAL A  18      42.930  66.930  52.430  1.00  0.00           C
ATOM    174  C   VAL A  18      40.930  65.720  50.410  1.00  0.00           C
ATOM    175  O   VAL A  18      41.440  64.810  49.770  1.00  0.00           O
ATOM    176  N   GLN A  19      40.240  66.740  49.870  1.00  0.00           N
ATOM    177  H   GLN A  19      39.500  67.140  50.410  1.00  0.00           H
ATOM    178  CA  GLN A  19      40.330  67.210  48.470  1.00  0.00           C
ATOM    179  CB  GLN A  19      38.960  67.680  47.940  1.00  0.00           C
ATOM    180  CG  GLN A  19      39.150  68.600  46.750  1.00  0.00           C
ATOM    181  CD  GLN A  19      37.960  69.520  46.540  1.00  0.00           C
ATOM    182  OE1 GLN A  19      36.840  69.270  46.960  1.00  0.00           O
ATOM    183  NE2 GLN A  19      38.230  70.720  46.030  1.00  0.00           N
ATOM    184 1HE2 GLN A  19      39.110  70.890  45.590  1.00  0.00           H
ATOM    185 2HE2 GLN A  19      37.550  71.420  46.260  1.00  0.00           H
ATOM    186  C   GLN A  19      41.520  68.150  48.230  1.00  0.00           C
ATOM    187  O   GLN A  19      41.760  69.090  48.980  1.00  0.00           O
ATOM    188  N   VAL A  20      42.240  67.790  47.230  1.00  0.00           N
ATOM    189  H   VAL A  20      42.000  66.910  46.820  1.00  0.00           H
ATOM    190  CA  VAL A  20      43.380  68.610  46.780  1.00  0.00           C
ATOM    191  CB  VAL A  20      44.670  67.740  47.000  1.00  0.00           C
ATOM    192  CG1 VAL A  20      45.850  68.540  46.660  1.00  0.00           C
ATOM    193  CG2 VAL A  20      44.720  67.370  48.430  1.00  0.00           C
ATOM    194  C   VAL A  20      43.260  69.310  45.400  1.00  0.00           C
ATOM    195  O   VAL A  20      43.360  68.630  44.410  1.00  0.00           O
ATOM    196  N   THR A  21      43.170  70.630  45.400  1.00  0.00           N
ATOM    197  H   THR A  21      43.220  71.190  46.230  1.00  0.00           H
ATOM    198  CA  THR A  21      42.780  71.360  44.150  1.00  0.00           C
ATOM    199  CB  THR A  21      41.450  72.140  44.430  1.00  0.00           C
ATOM    200  OG1 THR A  21      40.420  71.130  44.600  1.00  0.00           O
ATOM    201  HG1 THR A  21      40.280  70.750  43.690  1.00  0.00           H
ATOM    202  CG2 THR A  21      40.890  72.980  43.330  1.00  0.00           C
ATOM    203  C   THR A  21      43.900  72.370  43.720  1.00  0.00           C
ATOM    204  O   THR A  21      44.430  73.090  44.620  1.00  0.00           O
ATOM    205  N   CYS A  22      44.140  72.530  42.390  1.00  0.00           N
ATOM    206  H   CYS A  22      44.070  71.710  41.820  1.00  0.00           H
ATOM    207  CA  CYS A  22      45.050  73.670  41.880  1.00  0.00           C
ATOM    208  CB  CYS A  22      46.500  73.350  41.990  1.00  0.00           C
ATOM    209  SG  CYS A  22      47.500  74.790  41.510  1.00  0.00           S
ATOM    210  HG  CYS A  22      47.140  75.360  42.650  1.00  0.00           H
ATOM    211  C   CYS A  22      44.700  74.120  40.450  1.00  0.00           C
ATOM    212  O   CYS A  22      44.380  73.230  39.630  1.00  0.00           O
ATOM    213  N   GLY A  23      44.440  75.440  40.190  1.00  0.00           N
ATOM    214  H   GLY A  23      44.500  76.160  40.870  1.00  0.00           H
ATOM    215  CA  GLY A  23      43.910  75.760  38.840  1.00  0.00           C
ATOM    216  C   GLY A  23      42.490  75.130  38.670  1.00  0.00           C
ATOM    217  O   GLY A  23      41.570  75.270  39.490  1.00  0.00           O
ATOM    218  N   THR A  24      42.370  74.560  37.500  1.00  0.00           N
ATOM    219  H   THR A  24      42.990  74.840  36.760  1.00  0.00           H
ATOM    220  CA  THR A  24      41.100  73.770  37.200  1.00  0.00           C
ATOM    221  CB  THR A  24      40.580  74.090  35.730  1.00  0.00           C
ATOM    222  OG1 THR A  24      39.490  73.260  35.320  1.00  0.00           O
ATOM    223  HG1 THR A  24      38.760  73.470  35.960  1.00  0.00           H
ATOM    224  CG2 THR A  24      41.760  74.050  34.830  1.00  0.00           C
ATOM    225  C   THR A  24      41.160  72.270  37.560  1.00  0.00           C
ATOM    226  O   THR A  24      40.220  71.520  37.250  1.00  0.00           O
ATOM    227  N   THR A  25      42.220  71.830  38.170  1.00  0.00           N
ATOM    228  H   THR A  25      42.920  72.430  38.560  1.00  0.00           H
ATOM    229  CA  THR A  25      42.450  70.360  38.330  1.00  0.00           C
ATOM    230  CB  THR A  25      43.920  69.990  37.980  1.00  0.00           C
ATOM    231  OG1 THR A  25      44.270  70.670  36.710  1.00  0.00           O
ATOM    232  HG1 THR A  25      45.050  70.100  36.480  1.00  0.00           H
ATOM    233  CG2 THR A  25      44.110  68.470  37.840  1.00  0.00           C
ATOM    234  C   THR A  25      42.310  69.990  39.840  1.00  0.00           C
ATOM    235  O   THR A  25      43.000  70.530  40.750  1.00  0.00           O
ATOM    236  N   THR A  26      41.470  69.010  40.060  1.00  0.00           N
ATOM    237  H   THR A  26      40.870  68.610  39.370  1.00  0.00           H
ATOM    238  CA  THR A  26      41.150  68.480  41.410  1.00  0.00           C
ATOM    239  CB  THR A  26      39.680  68.730  41.750  1.00  0.00           C
ATOM    240  OG1 THR A  26      39.650  70.080  42.180  1.00  0.00           O
ATOM    241  HG1 THR A  26      39.410  70.590  41.350  1.00  0.00           H
ATOM    242  CG2 THR A  26      39.150  67.710  42.810  1.00  0.00           C
ATOM    243  C   THR A  26      41.650  67.030  41.540  1.00  0.00           C
ATOM    244  O   THR A  26      41.400  66.210  40.680  1.00  0.00           O
ATOM    245  N   LEU A  27      42.390  66.710  42.620  1.00  0.00           N
ATOM    246  H   LEU A  27      42.820  67.430  43.170  1.00  0.00           H
ATOM    247  CA  LEU A  27      42.620  65.350  43.190  1.00  0.00           C
ATOM    248  CB  LEU A  27      43.940  64.650  42.700  1.00  0.00           C
ATOM    249  CG  LEU A  27      45.160  65.560  42.610  1.00  0.00           C
ATOM    250  CD1 LEU A  27      45.810  65.770  43.990  1.00  0.00           C
ATOM    251  CD2 LEU A  27      46.240  65.020  41.650  1.00  0.00           C
ATOM    252  C   LEU A  27      42.340  65.140  44.720  1.00  0.00           C
ATOM    253  O   LEU A  27      41.410  65.710  45.310  1.00  0.00           O
ATOM    254  N   ASN A  28      43.080  64.190  45.280  1.00  0.00           N
ATOM    255  H   ASN A  28      43.550  63.460  44.770  1.00  0.00           H
ATOM    256  CA  ASN A  28      42.980  63.750  46.700  1.00  0.00           C
ATOM    257  CB  ASN A  28      42.430  62.320  46.870  1.00  0.00           C
ATOM    258  CG  ASN A  28      41.010  62.040  46.230  1.00  0.00           C
ATOM    259  OD1 ASN A  28      40.040  62.600  46.640  1.00  0.00           O
ATOM    260  ND2 ASN A  28      40.970  61.430  45.090  1.00  0.00           N
ATOM    261 1HD2 ASN A  28      41.820  61.220  44.600  1.00  0.00           H
ATOM    262 2HD2 ASN A  28      40.080  61.250  44.670  1.00  0.00           H
ATOM    263  C   ASN A  28      44.240  63.840  47.480  1.00  0.00           C
ATOM    264  O   ASN A  28      45.320  63.610  46.870  1.00  0.00           O
ATOM    265  N   GLY A  29      44.100  64.080  48.780  1.00  0.00           N
ATOM    266  H   GLY A  29      43.220  64.140  49.240  1.00  0.00           H
ATOM    267  CA  GLY A  29      45.310  64.110  49.690  1.00  0.00           C
ATOM    268  C   GLY A  29      45.140  63.880  51.180  1.00  0.00           C
ATOM    269  O   GLY A  29      44.020  63.870  51.750  1.00  0.00           O
ATOM    270  N   LEU A  30      46.300  63.620  51.710  1.00  0.00           N
ATOM    271  H   LEU A  30      47.120  63.540  51.150  1.00  0.00           H
ATOM    272  CA  LEU A  30      46.340  63.240  53.090  1.00  0.00           C
ATOM    273  CB  LEU A  30      47.480  62.200  53.220  1.00  0.00           C
ATOM    274  CG  LEU A  30      47.410  61.170  54.340  1.00  0.00           C
ATOM    275  CD1 LEU A  30      48.800  60.580  54.320  1.00  0.00           C
ATOM    276  CD2 LEU A  30      47.040  61.590  55.800  1.00  0.00           C
ATOM    277  C   LEU A  30      46.660  64.380  54.120  1.00  0.00           C
ATOM    278  O   LEU A  30      47.820  64.680  54.270  1.00  0.00           O
ATOM    279  N   TRP A  31      45.690  64.710  54.940  1.00  0.00           N
ATOM    280  H   TRP A  31      44.870  64.140  54.920  1.00  0.00           H
ATOM    281  CA  TRP A  31      45.780  65.710  56.040  1.00  0.00           C
ATOM    282  CB  TRP A  31      44.390  66.170  56.320  1.00  0.00           C
ATOM    283  CG  TRP A  31      44.280  67.480  57.160  1.00  0.00           C
ATOM    284  CD1 TRP A  31      45.140  68.460  57.360  1.00  0.00           C
ATOM    285  HD1 TRP A  31      46.160  68.570  56.990  1.00  0.00           H
ATOM    286  CD2 TRP A  31      43.130  67.950  57.690  1.00  0.00           C
ATOM    287  NE1 TRP A  31      44.580  69.510  58.070  1.00  0.00           N
ATOM    288  HE1 TRP A  31      45.080  70.320  58.370  1.00  0.00           H
ATOM    289  CE2 TRP A  31      43.330  69.210  58.240  1.00  0.00           C
ATOM    290  CE3 TRP A  31      41.830  67.340  57.770  1.00  0.00           C
ATOM    291  HE3 TRP A  31      41.720  66.340  57.350  1.00  0.00           H
ATOM    292  CZ2 TRP A  31      42.260  69.860  58.860  1.00  0.00           C
ATOM    293  HZ2 TRP A  31      42.420  70.920  59.090  1.00  0.00           H
ATOM    294  CZ3 TRP A  31      40.780  68.020  58.390  1.00  0.00           C
ATOM    295  HZ3 TRP A  31      39.900  67.460  58.700  1.00  0.00           H
ATOM    296  CH2 TRP A  31      41.000  69.290  58.960  1.00  0.00           C
ATOM    297  HH2 TRP A  31      40.130  69.930  59.140  1.00  0.00           H
ATOM    298  C   TRP A  31      46.540  65.230  57.280  1.00  0.00           C
ATOM    299  O   TRP A  31      45.970  64.680  58.240  1.00  0.00           O
ATOM    300  N   LEU A  32      47.830  65.040  57.070  1.00  0.00           N
ATOM    301  H   LEU A  32      48.200  65.150  56.150  1.00  0.00           H
ATOM    302  CA  LEU A  32      48.810  64.790  58.150  1.00  0.00           C
ATOM    303  CB  LEU A  32      50.030  64.110  57.560  1.00  0.00           C
ATOM    304  CG  LEU A  32      50.610  63.030  58.450  1.00  0.00           C
ATOM    305  CD1 LEU A  32      51.340  63.510  59.740  1.00  0.00           C
ATOM    306  CD2 LEU A  32      49.510  61.890  58.590  1.00  0.00           C
ATOM    307  C   LEU A  32      49.110  65.960  59.160  1.00  0.00           C
ATOM    308  O   LEU A  32      49.930  66.780  58.800  1.00  0.00           O
ATOM    309  N   ASP A  33      48.230  66.150  60.170  1.00  0.00           N
ATOM    310  H   ASP A  33      47.390  65.600  60.260  1.00  0.00           H
ATOM    311  CA  ASP A  33      48.390  67.160  61.280  1.00  0.00           C
ATOM    312  CB  ASP A  33      49.690  66.970  62.030  1.00  0.00           C
ATOM    313  CG  ASP A  33      49.630  65.700  62.970  1.00  0.00           C
ATOM    314  OD1 ASP A  33      48.520  65.320  63.420  1.00  0.00           O
ATOM    315  OD2 ASP A  33      50.770  65.260  63.270  1.00  0.00           O
ATOM    316  C   ASP A  33      48.220  68.590  60.700  1.00  0.00           C
ATOM    317  O   ASP A  33      47.070  68.860  60.330  1.00  0.00           O
ATOM    318  N   ASP A  34      49.300  69.300  60.440  1.00  0.00           N
ATOM    319  H   ASP A  34      50.190  69.090  60.840  1.00  0.00           H
ATOM    320  CA  ASP A  34      49.310  70.610  59.760  1.00  0.00           C
ATOM    321  CB  ASP A  34      50.050  71.570  60.690  1.00  0.00           C
ATOM    322  CG  ASP A  34      51.580  71.480  60.830  1.00  0.00           C
ATOM    323  OD1 ASP A  34      52.090  70.330  60.800  1.00  0.00           O
ATOM    324  OD2 ASP A  34      52.270  72.490  60.930  1.00  0.00           O
ATOM    325  C   ASP A  34      49.850  70.550  58.290  1.00  0.00           C
ATOM    326  O   ASP A  34      50.060  71.610  57.640  1.00  0.00           O
ATOM    327  N   VAL A  35      49.990  69.360  57.780  1.00  0.00           N
ATOM    328  H   VAL A  35      49.740  68.500  58.220  1.00  0.00           H
ATOM    329  CA  VAL A  35      50.650  69.110  56.450  1.00  0.00           C
ATOM    330  CB  VAL A  35      52.060  68.400  56.550  1.00  0.00           C
ATOM    331  CG1 VAL A  35      52.810  68.590  55.250  1.00  0.00           C
ATOM    332  CG2 VAL A  35      52.990  68.910  57.650  1.00  0.00           C
ATOM    333  C   VAL A  35      49.780  68.290  55.490  1.00  0.00           C
ATOM    334  O   VAL A  35      49.130  67.330  55.950  1.00  0.00           O
ATOM    335  N   VAL A  36      49.650  68.570  54.230  1.00  0.00           N
ATOM    336  H   VAL A  36      49.940  69.460  53.880  1.00  0.00           H
ATOM    337  CA  VAL A  36      48.830  67.720  53.320  1.00  0.00           C
ATOM    338  CB  VAL A  36      47.740  68.400  52.490  1.00  0.00           C
ATOM    339  CG1 VAL A  36      46.850  67.410  51.670  1.00  0.00           C
ATOM    340  CG2 VAL A  36      46.770  69.210  53.280  1.00  0.00           C
ATOM    341  C   VAL A  36      49.780  67.040  52.380  1.00  0.00           C
ATOM    342  O   VAL A  36      50.350  67.750  51.530  1.00  0.00           O
ATOM    343  N   TYR A  37      49.920  65.730  52.470  1.00  0.00           N
ATOM    344  H   TYR A  37      49.540  65.180  53.220  1.00  0.00           H
ATOM    345  CA  TYR A  37      50.790  64.910  51.550  1.00  0.00           C
ATOM    346  CB  TYR A  37      51.200  63.660  52.440  1.00  0.00           C
ATOM    347  CG  TYR A  37      51.990  63.860  53.740  1.00  0.00           C
ATOM    348  CD1 TYR A  37      52.780  64.960  54.090  1.00  0.00           C
ATOM    349  HD1 TYR A  37      52.420  65.960  53.850  1.00  0.00           H
ATOM    350  CD2 TYR A  37      51.950  62.680  54.500  1.00  0.00           C
ATOM    351  HD2 TYR A  37      51.580  61.760  54.050  1.00  0.00           H
ATOM    352  CE1 TYR A  37      53.690  64.800  55.180  1.00  0.00           C
ATOM    353  HE1 TYR A  37      54.310  65.630  55.520  1.00  0.00           H
ATOM    354  CE2 TYR A  37      52.780  62.570  55.610  1.00  0.00           C
ATOM    355  HE2 TYR A  37      52.720  61.810  56.390  1.00  0.00           H
ATOM    356  CZ  TYR A  37      53.650  63.570  55.860  1.00  0.00           C
ATOM    357  OH  TYR A  37      54.630  63.400  56.850  1.00  0.00           O
ATOM    358  HH  TYR A  37      54.980  62.460  56.850  1.00  0.00           H
ATOM    359  C   TYR A  37      49.850  64.540  50.370  1.00  0.00           C
ATOM    360  O   TYR A  37      48.870  63.800  50.530  1.00  0.00           O
ATOM    361  N   CYS A  38      50.130  65.010  49.220  1.00  0.00           N
ATOM    362  H   CYS A  38      50.890  65.650  49.070  1.00  0.00           H
ATOM    363  CA  CYS A  38      49.260  64.790  48.020  1.00  0.00           C
ATOM    364  CB  CYS A  38      48.130  65.840  47.950  1.00  0.00           C
ATOM    365  SG  CYS A  38      48.750  67.470  48.430  1.00  0.00           S
ATOM    366  HG  CYS A  38      49.370  67.630  47.270  1.00  0.00           H
ATOM    367  C   CYS A  38      50.110  64.750  46.720  1.00  0.00           C
ATOM    368  O   CYS A  38      51.210  65.270  46.620  1.00  0.00           O
ATOM    369  N   PRO A  39      49.600  64.100  45.650  1.00  0.00           N
ATOM    370  CA  PRO A  39      50.250  64.050  44.360  1.00  0.00           C
ATOM    371  CB  PRO A  39      49.300  63.250  43.540  1.00  0.00           C
ATOM    372  CG  PRO A  39      48.710  62.280  44.520  1.00  0.00           C
ATOM    373  CD  PRO A  39      48.510  63.130  45.790  1.00  0.00           C
ATOM    374  C   PRO A  39      50.720  65.250  43.640  1.00  0.00           C
ATOM    375  O   PRO A  39      50.020  66.250  43.630  1.00  0.00           O
ATOM    376  N   ARG A  40      51.800  65.210  42.870  1.00  0.00           N
ATOM    377  H   ARG A  40      52.270  64.370  42.590  1.00  0.00           H
ATOM    378  CA  ARG A  40      52.450  66.440  42.260  1.00  0.00           C
ATOM    379  CB  ARG A  40      53.940  66.340  42.180  1.00  0.00           C
ATOM    380  CG  ARG A  40      54.400  65.700  40.880  1.00  0.00           C
ATOM    381  CD  ARG A  40      55.860  65.410  41.080  1.00  0.00           C
ATOM    382  NE  ARG A  40      56.370  64.590  39.950  1.00  0.00           N
ATOM    383  HE  ARG A  40      55.760  64.070  39.360  1.00  0.00           H
ATOM    384  CZ  ARG A  40      57.660  64.410  39.660  1.00  0.00           C
ATOM    385  NH1 ARG A  40      58.680  64.970  40.340  1.00  0.00           N
ATOM    386 1HH1 ARG A  40      58.480  65.570  41.110  1.00  0.00           H
ATOM    387 2HH1 ARG A  40      59.580  64.990  39.910  1.00  0.00           H
ATOM    388  NH2 ARG A  40      57.930  63.530  38.760  1.00  0.00           N
ATOM    389 1HH2 ARG A  40      57.130  63.000  38.470  1.00  0.00           H
ATOM    390 2HH2 ARG A  40      58.860  63.190  38.600  1.00  0.00           H
ATOM    391  C   ARG A  40      51.830  67.010  40.940  1.00  0.00           C
ATOM    392  O   ARG A  40      51.950  68.160  40.670  1.00  0.00           O
ATOM    393  N   HIS A  41      50.890  66.290  40.380  1.00  0.00           N
ATOM    394  H   HIS A  41      50.670  65.330  40.590  1.00  0.00           H
ATOM    395  CA  HIS A  41      50.210  66.670  39.140  1.00  0.00           C
ATOM    396  CB  HIS A  41      49.920  65.510  38.200  1.00  0.00           C
ATOM    397  CG  HIS A  41      49.210  64.360  38.820  1.00  0.00           C
ATOM    398  ND1 HIS A  41      49.450  63.850  40.070  1.00  0.00           N
ATOM    399  CD2 HIS A  41      48.470  63.460  38.140  1.00  0.00           C
ATOM    400  HD2 HIS A  41      48.270  63.570  37.070  1.00  0.00           H
ATOM    401  CE1 HIS A  41      48.930  62.680  40.120  1.00  0.00           C
ATOM    402  HE1 HIS A  41      48.540  62.190  41.020  1.00  0.00           H
ATOM    403  NE2 HIS A  41      48.340  62.400  38.980  1.00  0.00           N
ATOM    404  HE2 HIS A  41      48.080  61.490  38.650  1.00  0.00           H
ATOM    405  C   HIS A  41      49.020  67.610  39.140  1.00  0.00           C
ATOM    406  O   HIS A  41      48.690  68.030  38.030  1.00  0.00           O
ATOM    407  N   VAL A  42      48.710  68.000  40.360  1.00  0.00           N
ATOM    408  H   VAL A  42      49.220  67.530  41.080  1.00  0.00           H
ATOM    409  CA  VAL A  42      47.810  69.100  40.760  1.00  0.00           C
ATOM    410  CB  VAL A  42      47.970  69.070  42.280  1.00  0.00           C
ATOM    411  CG1 VAL A  42      49.410  69.610  42.620  1.00  0.00           C
ATOM    412  CG2 VAL A  42      46.780  69.710  43.000  1.00  0.00           C
ATOM    413  C   VAL A  42      48.230  70.440  40.040  1.00  0.00           C
ATOM    414  O   VAL A  42      47.360  71.190  39.720  1.00  0.00           O
ATOM    415  N   ILE A  43      49.450  70.530  39.510  1.00  0.00           N
ATOM    416  H   ILE A  43      50.190  69.920  39.810  1.00  0.00           H
ATOM    417  CA  ILE A  43      49.950  71.760  38.810  1.00  0.00           C
ATOM    418  CB  ILE A  43      51.380  72.110  39.250  1.00  0.00           C
ATOM    419  CG1 ILE A  43      52.370  70.970  39.050  1.00  0.00           C
ATOM    420  CG2 ILE A  43      51.300  72.480  40.750  1.00  0.00           C
ATOM    421  CD  ILE A  43      53.800  71.460  39.250  1.00  0.00           C
ATOM    422  C   ILE A  43      49.810  71.770  37.270  1.00  0.00           C
ATOM    423  O   ILE A  43      50.230  72.780  36.720  1.00  0.00           O
ATOM    424  N   CYS A  44      49.020  70.840  36.860  1.00  0.00           N
ATOM    425  H   CYS A  44      48.400  70.290  37.420  1.00  0.00           H
ATOM    426  CA  CYS A  44      48.880  70.630  35.440  1.00  0.00           C
ATOM    427  CB  CYS A  44      49.780  69.500  35.150  1.00  0.00           C
ATOM    428  SG  CYS A  44      51.560  69.830  34.890  1.00  0.00           S
ATOM    429  HG  CYS A  44      51.640  71.090  35.310  1.00  0.00           H
ATOM    430  C   CYS A  44      47.450  70.270  35.020  1.00  0.00           C
ATOM    431  O   CYS A  44      46.640  69.800  35.870  1.00  0.00           O
ATOM    432  N   THR A  45      47.080  70.660  33.800  1.00  0.00           N
ATOM    433  H   THR A  45      47.610  71.340  33.310  1.00  0.00           H
ATOM    434  CA  THR A  45      45.750  70.340  33.220  1.00  0.00           C
ATOM    435  CB  THR A  45      44.840  71.530  33.340  1.00  0.00           C
ATOM    436  OG1 THR A  45      43.510  71.040  32.910  1.00  0.00           O
ATOM    437  HG1 THR A  45      43.100  70.650  33.740  1.00  0.00           H
ATOM    438  CG2 THR A  45      45.250  72.760  32.540  1.00  0.00           C
ATOM    439  C   THR A  45      45.810  69.820  31.800  1.00  0.00           C
ATOM    440  O   THR A  45      46.520  70.420  30.990  1.00  0.00           O
ATOM    441  N   SER A  46      45.230  68.600  31.610  1.00  0.00           N
ATOM    442  H   SER A  46      45.000  68.020  32.390  1.00  0.00           H
ATOM    443  CA  SER A  46      45.010  68.000  30.280  1.00  0.00           C
ATOM    444  CB  SER A  46      43.700  68.430  29.580  1.00  0.00           C
ATOM    445  OG  SER A  46      43.550  67.550  28.460  1.00  0.00           O
ATOM    446  HG  SER A  46      42.640  67.140  28.550  1.00  0.00           H
ATOM    447  C   SER A  46      46.250  67.930  29.360  1.00  0.00           C
ATOM    448  O   SER A  46      47.040  67.030  29.600  1.00  0.00           O
ATOM    449  N   GLU A  47      46.520  68.850  28.450  1.00  0.00           N
ATOM    450  H   GLU A  47      45.980  69.670  28.280  1.00  0.00           H
ATOM    451  CA  GLU A  47      47.770  68.750  27.590  1.00  0.00           C
ATOM    452  CB  GLU A  47      47.710  69.420  26.220  1.00  0.00           C
ATOM    453  CG  GLU A  47      46.820  68.610  25.250  1.00  0.00           C
ATOM    454  CD  GLU A  47      46.640  69.210  23.840  1.00  0.00           C
ATOM    455  OE1 GLU A  47      46.190  70.360  23.650  1.00  0.00           O
ATOM    456  OE2 GLU A  47      46.770  68.510  22.840  1.00  0.00           O
ATOM    457  C   GLU A  47      49.100  69.140  28.280  1.00  0.00           C
ATOM    458  O   GLU A  47      50.150  68.620  27.820  1.00  0.00           O
ATOM    459  N   ASP A  48      49.050  69.840  29.460  1.00  0.00           N
ATOM    460  H   ASP A  48      48.280  70.390  29.790  1.00  0.00           H
ATOM    461  CA  ASP A  48      50.240  69.950  30.310  1.00  0.00           C
ATOM    462  CB  ASP A  48      49.790  70.880  31.470  1.00  0.00           C
ATOM    463  CG  ASP A  48      49.410  72.340  31.150  1.00  0.00           C
ATOM    464  OD1 ASP A  48      49.750  72.770  30.050  1.00  0.00           O
ATOM    465  OD2 ASP A  48      48.620  72.810  31.970  1.00  0.00           O
ATOM    466  C   ASP A  48      50.920  68.660  30.770  1.00  0.00           C
ATOM    467  O   ASP A  48      52.120  68.620  30.840  1.00  0.00           O
ATOM    468  N   MET A  49      50.080  67.590  30.680  1.00  0.00           N
ATOM    469  H   MET A  49      49.200  67.710  30.240  1.00  0.00           H
ATOM    470  CA  MET A  49      50.480  66.210  30.990  1.00  0.00           C
ATOM    471  CB  MET A  49      49.290  65.280  31.270  1.00  0.00           C
ATOM    472  CG  MET A  49      48.330  65.630  32.450  1.00  0.00           C
ATOM    473  SD  MET A  49      49.200  65.980  33.990  1.00  0.00           S
ATOM    474  CE  MET A  49      49.610  64.390  34.550  1.00  0.00           C
ATOM    475  C   MET A  49      51.520  65.480  30.090  1.00  0.00           C
ATOM    476  O   MET A  49      51.900  64.360  30.380  1.00  0.00           O
ATOM    477  N   LEU A  50      51.770  66.050  28.900  1.00  0.00           N
ATOM    478  H   LEU A  50      51.190  66.810  28.610  1.00  0.00           H
ATOM    479  CA  LEU A  50      52.860  65.640  28.030  1.00  0.00           C
ATOM    480  CB  LEU A  50      52.470  66.120  26.620  1.00  0.00           C
ATOM    481  CG  LEU A  50      51.270  65.330  26.020  1.00  0.00           C
ATOM    482  CD1 LEU A  50      50.790  66.010  24.770  1.00  0.00           C
ATOM    483  CD2 LEU A  50      51.690  63.860  25.820  1.00  0.00           C
ATOM    484  C   LEU A  50      54.300  65.980  28.510  1.00  0.00           C
ATOM    485  O   LEU A  50      54.640  67.140  28.500  1.00  0.00           O
ATOM    486  N   ASN A  51      54.740  65.100  29.380  1.00  0.00           N
ATOM    487  H   ASN A  51      54.090  64.360  29.540  1.00  0.00           H
ATOM    488  CA  ASN A  51      56.080  65.030  30.060  1.00  0.00           C
ATOM    489  CB  ASN A  51      57.170  64.490  29.060  1.00  0.00           C
ATOM    490  CG  ASN A  51      57.000  62.930  28.900  1.00  0.00           C
ATOM    491  OD1 ASN A  51      56.640  62.350  29.890  1.00  0.00           O
ATOM    492  ND2 ASN A  51      57.280  62.300  27.820  1.00  0.00           N
ATOM    493 1HD2 ASN A  51      57.540  62.700  26.940  1.00  0.00           H
ATOM    494 2HD2 ASN A  51      56.950  61.360  27.770  1.00  0.00           H
ATOM    495  C   ASN A  51      56.600  66.270  30.800  1.00  0.00           C
ATOM    496  O   ASN A  51      57.790  66.600  30.620  1.00  0.00           O
ATOM    497  N   PRO A  52      55.730  66.820  31.630  1.00  0.00           N
ATOM    498  CA  PRO A  52      56.130  68.050  32.250  1.00  0.00           C
ATOM    499  CB  PRO A  52      54.820  68.560  32.900  1.00  0.00           C
ATOM    500  CG  PRO A  52      54.110  67.250  33.330  1.00  0.00           C
ATOM    501  CD  PRO A  52      54.500  66.240  32.270  1.00  0.00           C
ATOM    502  C   PRO A  52      57.280  67.890  33.250  1.00  0.00           C
ATOM    503  O   PRO A  52      57.410  66.840  33.890  1.00  0.00           O
ATOM    504  N   ASN A  53      58.130  68.890  33.390  1.00  0.00           N
ATOM    505  H   ASN A  53      58.150  69.640  32.730  1.00  0.00           H
ATOM    506  CA  ASN A  53      59.160  69.110  34.410  1.00  0.00           C
ATOM    507  CB  ASN A  53      60.270  69.980  33.860  1.00  0.00           C
ATOM    508  CG  ASN A  53      61.310  69.380  32.890  1.00  0.00           C
ATOM    509  OD1 ASN A  53      61.250  68.160  32.590  1.00  0.00           O
ATOM    510  ND2 ASN A  53      62.360  70.030  32.520  1.00  0.00           N
ATOM    511 1HD2 ASN A  53      62.410  70.930  32.950  1.00  0.00           H
ATOM    512 2HD2 ASN A  53      63.060  69.690  31.880  1.00  0.00           H
ATOM    513  C   ASN A  53      58.530  69.650  35.700  1.00  0.00           C
ATOM    514  O   ASN A  53      58.560  70.840  35.950  1.00  0.00           O
ATOM    515  N   TYR A  54      57.940  68.640  36.400  1.00  0.00           N
ATOM    516  H   TYR A  54      58.160  67.700  36.140  1.00  0.00           H
ATOM    517  CA  TYR A  54      57.190  69.000  37.590  1.00  0.00           C
ATOM    518  CB  TYR A  54      56.690  67.800  38.360  1.00  0.00           C
ATOM    519  CG  TYR A  54      55.530  67.120  37.660  1.00  0.00           C
ATOM    520  CD1 TYR A  54      54.300  67.800  37.650  1.00  0.00           C
ATOM    521  HD1 TYR A  54      54.190  68.730  38.210  1.00  0.00           H
ATOM    522  CD2 TYR A  54      55.660  65.920  37.030  1.00  0.00           C
ATOM    523  HD2 TYR A  54      56.610  65.390  37.060  1.00  0.00           H
ATOM    524  CE1 TYR A  54      53.210  67.250  36.950  1.00  0.00           C
ATOM    525  HE1 TYR A  54      52.370  67.910  36.740  1.00  0.00           H
ATOM    526  CE2 TYR A  54      54.530  65.290  36.460  1.00  0.00           C
ATOM    527  HE2 TYR A  54      54.590  64.280  36.060  1.00  0.00           H
ATOM    528  CZ  TYR A  54      53.300  66.030  36.400  1.00  0.00           C
ATOM    529  OH  TYR A  54      52.250  65.290  35.990  1.00  0.00           O
ATOM    530  HH  TYR A  54      52.470  64.320  36.070  1.00  0.00           H
ATOM    531  C   TYR A  54      57.950  69.910  38.580  1.00  0.00           C
ATOM    532  O   TYR A  54      57.290  70.700  39.220  1.00  0.00           O
ATOM    533  N   GLU A  55      59.210  69.670  38.730  1.00  0.00           N
ATOM    534  H   GLU A  55      59.550  68.830  38.310  1.00  0.00           H
ATOM    535  CA  GLU A  55      60.100  70.520  39.520  1.00  0.00           C
ATOM    536  CB  GLU A  55      61.520  70.020  39.320  1.00  0.00           C
ATOM    537  CG  GLU A  55      61.830  68.510  39.600  1.00  0.00           C
ATOM    538  CD  GLU A  55      61.270  67.460  38.630  1.00  0.00           C
ATOM    539  OE1 GLU A  55      61.180  67.870  37.430  1.00  0.00           O
ATOM    540  OE2 GLU A  55      60.950  66.350  39.000  1.00  0.00           O
ATOM    541  C   GLU A  55      60.210  72.020  39.210  1.00  0.00           C
ATOM    542  O   GLU A  55      60.390  72.820  40.110  1.00  0.00           O
ATOM    543  N   ASP A  56      60.150  72.230  37.900  1.00  0.00           N
ATOM    544  H   ASP A  56      60.360  71.530  37.210  1.00  0.00           H
ATOM    545  CA  ASP A  56      60.170  73.600  37.340  1.00  0.00           C
ATOM    546  CB  ASP A  56      60.630  73.560  35.810  1.00  0.00           C
ATOM    547  CG  ASP A  56      61.990  72.870  35.430  1.00  0.00           C
ATOM    548  OD1 ASP A  56      62.910  72.850  36.300  1.00  0.00           O
ATOM    549  OD2 ASP A  56      62.060  72.510  34.220  1.00  0.00           O
ATOM    550  C   ASP A  56      58.810  74.330  37.460  1.00  0.00           C
ATOM    551  O   ASP A  56      58.760  75.540  37.670  1.00  0.00           O
ATOM    552  N   LEU A  57      57.740  73.640  37.130  1.00  0.00           N
ATOM    553  H   LEU A  57      57.880  72.760  36.680  1.00  0.00           H
ATOM    554  CA  LEU A  57      56.410  74.140  37.270  1.00  0.00           C
ATOM    555  CB  LEU A  57      55.340  73.240  36.610  1.00  0.00           C
ATOM    556  CG  LEU A  57      55.570  73.070  35.150  1.00  0.00           C
ATOM    557  CD1 LEU A  57      54.630  71.900  34.640  1.00  0.00           C
ATOM    558  CD2 LEU A  57      55.420  74.260  34.250  1.00  0.00           C
ATOM    559  C   LEU A  57      55.980  74.510  38.670  1.00  0.00           C
ATOM    560  O   LEU A  57      55.330  75.520  38.850  1.00  0.00           O
ATOM    561  N   LEU A  58      56.400  73.690  39.630  1.00  0.00           N
ATOM    562  H   LEU A  58      56.840  72.810  39.440  1.00  0.00           H
ATOM    563  CA  LEU A  58      56.300  73.990  41.060  1.00  0.00           C
ATOM    564  CB  LEU A  58      56.850  72.760  41.710  1.00  0.00           C
ATOM    565  CG  LEU A  58      57.110  72.890  43.210  1.00  0.00           C
ATOM    566  CD1 LEU A  58      55.830  72.750  44.030  1.00  0.00           C
ATOM    567  CD2 LEU A  58      58.260  71.940  43.590  1.00  0.00           C
ATOM    568  C   LEU A  58      57.110  75.220  41.490  1.00  0.00           C
ATOM    569  O   LEU A  58      56.480  76.100  42.090  1.00  0.00           O
ATOM    570  N   ILE A  59      58.390  75.380  41.130  1.00  0.00           N
ATOM    571  H   ILE A  59      58.870  74.660  40.630  1.00  0.00           H
ATOM    572  CA  ILE A  59      59.190  76.610  41.400  1.00  0.00           C
ATOM    573  CB  ILE A  59      60.640  76.450  41.010  1.00  0.00           C
ATOM    574  CG1 ILE A  59      61.470  75.580  41.890  1.00  0.00           C
ATOM    575  CG2 ILE A  59      61.420  77.710  40.560  1.00  0.00           C
ATOM    576  CD  ILE A  59      62.700  74.970  41.220  1.00  0.00           C
ATOM    577  C   ILE A  59      58.610  78.040  40.970  1.00  0.00           C
ATOM    578  O   ILE A  59      58.500  79.000  41.770  1.00  0.00           O
ATOM    579  N   ARG A  60      57.820  77.890  39.950  1.00  0.00           N
ATOM    580  H   ARG A  60      57.750  76.940  39.650  1.00  0.00           H
ATOM    581  CA  ARG A  60      56.980  79.030  39.380  1.00  0.00           C
ATOM    582  CB  ARG A  60      56.690  78.540  37.980  1.00  0.00           C
ATOM    583  CG  ARG A  60      57.890  78.680  37.080  1.00  0.00           C
ATOM    584  CD  ARG A  60      57.500  78.230  35.770  1.00  0.00           C
ATOM    585  NE  ARG A  60      58.660  77.780  34.930  1.00  0.00           N
ATOM    586  HE  ARG A  60      59.530  77.990  35.380  1.00  0.00           H
ATOM    587  CZ  ARG A  60      58.620  77.130  33.780  1.00  0.00           C
ATOM    588  NH1 ARG A  60      57.470  76.850  33.180  1.00  0.00           N
ATOM    589 1HH1 ARG A  60      56.570  77.020  33.590  1.00  0.00           H
ATOM    590 2HH1 ARG A  60      57.530  76.390  32.300  1.00  0.00           H
ATOM    591  NH2 ARG A  60      59.830  76.580  33.410  1.00  0.00           N
ATOM    592 1HH2 ARG A  60      60.570  76.660  34.080  1.00  0.00           H
ATOM    593 2HH2 ARG A  60      59.880  76.090  32.540  1.00  0.00           H
ATOM    594  C   ARG A  60      55.610  79.380  39.940  1.00  0.00           C
ATOM    595  O   ARG A  60      55.170  80.550  39.830  1.00  0.00           O
ATOM    596  N   LYS A  61      55.010  78.420  40.630  1.00  0.00           N
ATOM    597  H   LYS A  61      55.560  77.760  41.140  1.00  0.00           H
ATOM    598  CA  LYS A  61      53.720  78.550  41.380  1.00  0.00           C
ATOM    599  CB  LYS A  61      52.970  77.240  41.300  1.00  0.00           C
ATOM    600  CG  LYS A  61      52.290  76.730  39.970  1.00  0.00           C
ATOM    601  CD  LYS A  61      50.840  77.160  39.740  1.00  0.00           C
ATOM    602  CE  LYS A  61      50.120  76.170  38.770  1.00  0.00           C
ATOM    603  NZ  LYS A  61      48.870  76.800  38.250  1.00  0.00           N
ATOM    604  HZ1 LYS A  61      49.140  77.650  37.810  1.00  0.00           H
ATOM    605  HZ2 LYS A  61      48.540  76.140  37.570  1.00  0.00           H
ATOM    606  HZ3 LYS A  61      48.130  76.970  38.890  1.00  0.00           H
ATOM    607  C   LYS A  61      53.890  79.160  42.810  1.00  0.00           C
ATOM    608  O   LYS A  61      54.980  78.880  43.350  1.00  0.00           O
ATOM    609  N   SER A  62      52.850  79.730  43.400  1.00  0.00           N
ATOM    610  H   SER A  62      51.950  79.560  43.000  1.00  0.00           H
ATOM    611  CA  SER A  62      52.800  80.380  44.740  1.00  0.00           C
ATOM    612  CB  SER A  62      52.240  81.760  44.540  1.00  0.00           C
ATOM    613  OG  SER A  62      52.260  82.510  45.740  1.00  0.00           O
ATOM    614  HG  SER A  62      51.310  82.750  45.920  1.00  0.00           H
ATOM    615  C   SER A  62      51.880  79.640  45.720  1.00  0.00           C
ATOM    616  O   SER A  62      50.900  79.080  45.230  1.00  0.00           O
ATOM    617  N   ASN A  63      51.860  80.000  47.010  1.00  0.00           N
ATOM    618  H   ASN A  63      52.300  80.850  47.280  1.00  0.00           H
ATOM    619  CA  ASN A  63      50.910  79.320  48.010  1.00  0.00           C
ATOM    620  CB  ASN A  63      51.250  79.720  49.410  1.00  0.00           C
ATOM    621  CG  ASN A  63      52.730  79.520  49.740  1.00  0.00           C
ATOM    622  OD1 ASN A  63      53.420  78.550  49.460  1.00  0.00           O
ATOM    623  ND2 ASN A  63      53.180  80.460  50.540  1.00  0.00           N
ATOM    624 1HD2 ASN A  63      52.620  81.220  50.850  1.00  0.00           H
ATOM    625 2HD2 ASN A  63      54.160  80.420  50.750  1.00  0.00           H
ATOM    626  C   ASN A  63      49.420  79.460  47.620  1.00  0.00           C
ATOM    627  O   ASN A  63      48.690  78.460  47.410  1.00  0.00           O
ATOM    628  N   HIS A  64      48.950  80.620  47.240  1.00  0.00           N
ATOM    629  H   HIS A  64      49.550  81.420  47.220  1.00  0.00           H
ATOM    630  CA  HIS A  64      47.550  80.890  46.930  1.00  0.00           C
ATOM    631  CB  HIS A  64      47.440  82.370  46.620  1.00  0.00           C
ATOM    632  CG  HIS A  64      48.250  82.960  45.490  1.00  0.00           C
ATOM    633  ND1 HIS A  64      49.470  83.490  45.650  1.00  0.00           N
ATOM    634  CD2 HIS A  64      47.840  83.180  44.240  1.00  0.00           C
ATOM    635  HD2 HIS A  64      46.810  82.960  43.930  1.00  0.00           H
ATOM    636  CE1 HIS A  64      49.890  83.940  44.470  1.00  0.00           C
ATOM    637  HE1 HIS A  64      50.840  84.280  44.060  1.00  0.00           H
ATOM    638  NE2 HIS A  64      48.800  83.830  43.640  1.00  0.00           N
ATOM    639  HE2 HIS A  64      48.770  84.190  42.710  1.00  0.00           H
ATOM    640  C   HIS A  64      46.990  80.080  45.800  1.00  0.00           C
ATOM    641  O   HIS A  64      45.790  79.850  45.790  1.00  0.00           O
ATOM    642  N   ASN A  65      47.860  79.590  44.900  1.00  0.00           N
ATOM    643  H   ASN A  65      48.830  79.800  44.930  1.00  0.00           H
ATOM    644  CA  ASN A  65      47.360  78.790  43.760  1.00  0.00           C
ATOM    645  CB  ASN A  65      48.400  78.490  42.640  1.00  0.00           C
ATOM    646  CG  ASN A  65      49.040  79.760  42.100  1.00  0.00           C
ATOM    647  OD1 ASN A  65      50.130  80.120  42.430  1.00  0.00           O
ATOM    648  ND2 ASN A  65      48.560  80.190  40.920  1.00  0.00           N
ATOM    649 1HD2 ASN A  65      47.860  79.570  40.560  1.00  0.00           H
ATOM    650 2HD2 ASN A  65      49.020  80.890  40.380  1.00  0.00           H
ATOM    651  C   ASN A  65      46.640  77.430  44.050  1.00  0.00           C
ATOM    652  O   ASN A  65      46.170  76.760  43.120  1.00  0.00           O
ATOM    653  N   PHE A  66      46.720  77.020  45.290  1.00  0.00           N
ATOM    654  H   PHE A  66      46.880  77.760  45.940  1.00  0.00           H
ATOM    655  CA  PHE A  66      46.350  75.660  45.840  1.00  0.00           C
ATOM    656  CB  PHE A  66      47.580  75.030  46.430  1.00  0.00           C
ATOM    657  CG  PHE A  66      48.880  74.960  45.530  1.00  0.00           C
ATOM    658  CD1 PHE A  66      49.010  73.800  44.740  1.00  0.00           C
ATOM    659  HD1 PHE A  66      48.170  73.140  44.520  1.00  0.00           H
ATOM    660  CD2 PHE A  66      49.960  75.810  45.620  1.00  0.00           C
ATOM    661  HD2 PHE A  66      49.900  76.770  46.130  1.00  0.00           H
ATOM    662  CE1 PHE A  66      50.180  73.620  44.050  1.00  0.00           C
ATOM    663  HE1 PHE A  66      50.310  72.620  43.620  1.00  0.00           H
ATOM    664  CE2 PHE A  66      51.110  75.640  44.940  1.00  0.00           C
ATOM    665  HE2 PHE A  66      51.910  76.390  44.990  1.00  0.00           H
ATOM    666  CZ  PHE A  66      51.200  74.490  44.120  1.00  0.00           C
ATOM    667  HZ  PHE A  66      52.200  74.330  43.700  1.00  0.00           H
ATOM    668  C   PHE A  66      45.300  75.770  46.920  1.00  0.00           C
ATOM    669  O   PHE A  66      45.420  76.630  47.770  1.00  0.00           O
ATOM    670  N   LEU A  67      44.460  74.770  47.020  1.00  0.00           N
ATOM    671  H   LEU A  67      44.250  74.180  46.240  1.00  0.00           H
ATOM    672  CA  LEU A  67      43.320  74.830  47.940  1.00  0.00           C
ATOM    673  CB  LEU A  67      42.040  75.450  47.270  1.00  0.00           C
ATOM    674  CG  LEU A  67      41.000  75.910  48.250  1.00  0.00           C
ATOM    675  CD1 LEU A  67      41.500  77.220  48.970  1.00  0.00           C
ATOM    676  CD2 LEU A  67      39.680  76.020  47.600  1.00  0.00           C
ATOM    677  C   LEU A  67      42.930  73.420  48.460  1.00  0.00           C
ATOM    678  O   LEU A  67      43.180  72.400  47.750  1.00  0.00           O
ATOM    679  N   VAL A  68      42.570  73.270  49.720  1.00  0.00           N
ATOM    680  H   VAL A  68      42.210  74.060  50.220  1.00  0.00           H
ATOM    681  CA  VAL A  68      42.180  71.950  50.300  1.00  0.00           C
ATOM    682  CB  VAL A  68      43.200  71.530  51.420  1.00  0.00           C
ATOM    683  CG1 VAL A  68      42.760  70.460  52.320  1.00  0.00           C
ATOM    684  CG2 VAL A  68      44.390  71.020  50.640  1.00  0.00           C
ATOM    685  C   VAL A  68      40.720  71.970  50.800  1.00  0.00           C
ATOM    686  O   VAL A  68      40.290  72.860  51.520  1.00  0.00           O
ATOM    687  N   GLN A  69      40.100  70.850  50.650  1.00  0.00           N
ATOM    688  H   GLN A  69      40.500  70.070  50.150  1.00  0.00           H
ATOM    689  CA  GLN A  69      38.710  70.700  51.170  1.00  0.00           C
ATOM    690  CB  GLN A  69      37.630  71.020  50.100  1.00  0.00           C
ATOM    691  CG  GLN A  69      36.280  71.470  50.680  1.00  0.00           C
ATOM    692  CD  GLN A  69      35.440  71.950  49.540  1.00  0.00           C
ATOM    693  OE1 GLN A  69      35.370  73.170  49.350  1.00  0.00           O
ATOM    694  NE2 GLN A  69      34.660  71.130  48.900  1.00  0.00           N
ATOM    695 1HE2 GLN A  69      34.500  70.180  49.180  1.00  0.00           H
ATOM    696 2HE2 GLN A  69      34.030  71.540  48.230  1.00  0.00           H
ATOM    697  C   GLN A  69      38.550  69.320  51.900  1.00  0.00           C
ATOM    698  O   GLN A  69      38.470  68.230  51.310  1.00  0.00           O
ATOM    699  N   ALA A  70      38.150  69.410  53.150  1.00  0.00           N
ATOM    700  H   ALA A  70      38.100  70.310  53.590  1.00  0.00           H
ATOM    701  CA  ALA A  70      37.740  68.290  54.040  1.00  0.00           C
ATOM    702  CB  ALA A  70      38.240  68.540  55.510  1.00  0.00           C
ATOM    703  C   ALA A  70      36.250  68.230  53.980  1.00  0.00           C
ATOM    704  O   ALA A  70      35.550  68.830  54.740  1.00  0.00           O
ATOM    705  N   GLY A  71      35.830  67.580  52.890  1.00  0.00           N
ATOM    706  H   GLY A  71      36.540  67.430  52.200  1.00  0.00           H
ATOM    707  CA  GLY A  71      34.430  67.390  52.540  1.00  0.00           C
ATOM    708  C   GLY A  71      33.630  68.590  52.210  1.00  0.00           C
ATOM    709  O   GLY A  71      33.610  68.860  51.020  1.00  0.00           O
ATOM    710  N   ASN A  72      32.840  69.140  53.080  1.00  0.00           N
ATOM    711  H   ASN A  72      32.470  68.560  53.810  1.00  0.00           H
ATOM    712  CA  ASN A  72      32.440  70.600  53.040  1.00  0.00           C
ATOM    713  CB  ASN A  72      31.120  70.930  53.660  1.00  0.00           C
ATOM    714  CG  ASN A  72      30.000  70.140  52.950  1.00  0.00           C
ATOM    715  OD1 ASN A  72      29.860  68.910  53.040  1.00  0.00           O
ATOM    716  ND2 ASN A  72      29.500  70.810  52.010  1.00  0.00           N
ATOM    717 1HD2 ASN A  72      29.960  71.630  51.660  1.00  0.00           H
ATOM    718 2HD2 ASN A  72      28.570  70.620  51.720  1.00  0.00           H
ATOM    719  C   ASN A  72      33.440  71.650  53.500  1.00  0.00           C
ATOM    720  O   ASN A  72      33.500  72.710  52.930  1.00  0.00           O
ATOM    721  N   VAL A  73      34.340  71.320  54.440  1.00  0.00           N
ATOM    722  H   VAL A  73      34.470  70.350  54.670  1.00  0.00           H
ATOM    723  CA  VAL A  73      35.090  72.360  55.150  1.00  0.00           C
ATOM    724  CB  VAL A  73      35.480  71.690  56.480  1.00  0.00           C
ATOM    725  CG1 VAL A  73      36.430  72.620  57.280  1.00  0.00           C
ATOM    726  CG2 VAL A  73      34.250  71.450  57.420  1.00  0.00           C
ATOM    727  C   VAL A  73      36.270  72.760  54.300  1.00  0.00           C
ATOM    728  O   VAL A  73      37.250  72.020  54.180  1.00  0.00           O
ATOM    729  N   GLN A  74      36.120  73.990  53.760  1.00  0.00           N
ATOM    730  H   GLN A  74      35.380  74.650  53.890  1.00  0.00           H
ATOM    731  CA  GLN A  74      37.260  74.460  52.930  1.00  0.00           C
ATOM    732  CB  GLN A  74      36.760  75.330  51.770  1.00  0.00           C
ATOM    733  CG  GLN A  74      37.780  75.420  50.650  1.00  0.00           C
ATOM    734  CD  GLN A  74      37.130  76.330  49.600  1.00  0.00           C
ATOM    735  OE1 GLN A  74      37.200  77.560  49.910  1.00  0.00           O
ATOM    736  NE2 GLN A  74      36.460  75.790  48.660  1.00  0.00           N
ATOM    737 1HE2 GLN A  74      36.230  74.820  48.700  1.00  0.00           H
ATOM    738 2HE2 GLN A  74      35.980  76.320  47.960  1.00  0.00           H
ATOM    739  C   GLN A  74      38.400  75.150  53.640  1.00  0.00           C
ATOM    740  O   GLN A  74      38.330  76.220  54.270  1.00  0.00           O
ATOM    741  N   LEU A  75      39.590  74.670  53.330  1.00  0.00           N
ATOM    742  H   LEU A  75      39.880  74.070  52.580  1.00  0.00           H
ATOM    743  CA  LEU A  75      40.790  75.090  54.030  1.00  0.00           C
ATOM    744  CB  LEU A  75      41.270  73.950  54.950  1.00  0.00           C
ATOM    745  CG  LEU A  75      40.330  73.720  56.070  1.00  0.00           C
ATOM    746  CD1 LEU A  75      40.500  72.440  56.830  1.00  0.00           C
ATOM    747  CD2 LEU A  75      40.200  74.910  57.030  1.00  0.00           C
ATOM    748  C   LEU A  75      41.920  75.570  53.140  1.00  0.00           C
ATOM    749  O   LEU A  75      42.160  75.140  52.030  1.00  0.00           O
ATOM    750  N   ARG A  76      42.710  76.450  53.720  1.00  0.00           N
ATOM    751  H   ARG A  76      42.920  76.280  54.680  1.00  0.00           H
ATOM    752  CA  ARG A  76      43.640  77.270  52.990  1.00  0.00           C
ATOM    753  CB  ARG A  76      43.560  78.790  53.330  1.00  0.00           C
ATOM    754  CG  ARG A  76      42.100  79.270  53.230  1.00  0.00           C
ATOM    755  CD  ARG A  76      41.890  80.560  54.000  1.00  0.00           C
ATOM    756  NE  ARG A  76      42.250  80.360  55.410  1.00  0.00           N
ATOM    757  HE  ARG A  76      42.140  79.460  55.840  1.00  0.00           H
ATOM    758  CZ  ARG A  76      42.510  81.360  56.250  1.00  0.00           C
ATOM    759  NH1 ARG A  76      42.490  82.600  55.750  1.00  0.00           N
ATOM    760 1HH1 ARG A  76      42.240  82.590  54.780  1.00  0.00           H
ATOM    761 2HH1 ARG A  76      42.940  83.380  56.180  1.00  0.00           H
ATOM    762  NH2 ARG A  76      42.600  81.080  57.490  1.00  0.00           N
ATOM    763 1HH2 ARG A  76      42.620  80.120  57.790  1.00  0.00           H
ATOM    764 2HH2 ARG A  76      42.960  81.830  58.030  1.00  0.00           H
ATOM    765  C   ARG A  76      45.120  76.850  53.160  1.00  0.00           C
ATOM    766  O   ARG A  76      45.520  76.440  54.230  1.00  0.00           O
ATOM    767  N   VAL A  77      45.840  77.050  52.050  1.00  0.00           N
ATOM    768  H   VAL A  77      45.410  77.680  51.400  1.00  0.00           H
ATOM    769  CA  VAL A  77      47.230  76.700  51.940  1.00  0.00           C
ATOM    770  CB  VAL A  77      47.470  75.930  50.600  1.00  0.00           C
ATOM    771  CG1 VAL A  77      48.800  75.160  50.830  1.00  0.00           C
ATOM    772  CG2 VAL A  77      46.400  74.920  50.280  1.00  0.00           C
ATOM    773  C   VAL A  77      48.290  77.780  52.160  1.00  0.00           C
ATOM    774  O   VAL A  77      48.220  78.820  51.510  1.00  0.00           O
ATOM    775  N   ILE A  78      49.140  77.530  53.140  1.00  0.00           N
ATOM    776  H   ILE A  78      49.120  76.620  53.560  1.00  0.00           H
ATOM    777  CA  ILE A  78      50.120  78.500  53.630  1.00  0.00           C
ATOM    778  CB  ILE A  78      49.860  78.860  55.190  1.00  0.00           C
ATOM    779  CG1 ILE A  78      50.010  77.670  56.120  1.00  0.00           C
ATOM    780  CG2 ILE A  78      48.410  79.440  55.280  1.00  0.00           C
ATOM    781  CD  ILE A  78      49.860  77.870  57.620  1.00  0.00           C
ATOM    782  C   ILE A  78      51.580  78.380  53.310  1.00  0.00           C
ATOM    783  O   ILE A  78      52.330  79.330  53.490  1.00  0.00           O
ATOM    784  N   GLY A  79      51.980  77.220  52.820  1.00  0.00           N
ATOM    785  H   GLY A  79      51.370  76.450  52.980  1.00  0.00           H
ATOM    786  CA  GLY A  79      53.310  76.960  52.240  1.00  0.00           C
ATOM    787  C   GLY A  79      53.410  75.600  51.480  1.00  0.00           C
ATOM    788  O   GLY A  79      52.330  75.000  51.200  1.00  0.00           O
ATOM    789  N   HIS A  80      54.510  75.290  50.890  1.00  0.00           N
ATOM    790  H   HIS A  80      55.320  75.830  51.120  1.00  0.00           H
ATOM    791  CA  HIS A  80      54.690  74.040  50.160  1.00  0.00           C
ATOM    792  CB  HIS A  80      54.140  73.990  48.710  1.00  0.00           C
ATOM    793  CG  HIS A  80      54.590  75.090  47.770  1.00  0.00           C
ATOM    794  ND1 HIS A  80      54.020  76.310  47.630  1.00  0.00           N
ATOM    795  HD1 HIS A  80      53.080  76.580  47.800  1.00  0.00           H
ATOM    796  CD2 HIS A  80      55.800  75.060  47.220  1.00  0.00           C
ATOM    797  HD2 HIS A  80      56.450  74.210  47.070  1.00  0.00           H
ATOM    798  CE1 HIS A  80      54.840  76.970  46.850  1.00  0.00           C
ATOM    799  HE1 HIS A  80      54.700  77.970  46.460  1.00  0.00           H
ATOM    800  NE2 HIS A  80      55.930  76.240  46.570  1.00  0.00           N
ATOM    801  C   HIS A  80      56.160  73.520  50.010  1.00  0.00           C
ATOM    802  O   HIS A  80      57.130  74.240  49.800  1.00  0.00           O
ATOM    803  N   SER A  81      56.250  72.150  49.950  1.00  0.00           N
ATOM    804  H   SER A  81      55.610  71.480  50.330  1.00  0.00           H
ATOM    805  CA  SER A  81      57.550  71.470  49.580  1.00  0.00           C
ATOM    806  CB  SER A  81      58.390  71.240  50.850  1.00  0.00           C
ATOM    807  OG  SER A  81      59.520  70.450  50.730  1.00  0.00           O
ATOM    808  HG  SER A  81      59.370  69.490  50.940  1.00  0.00           H
ATOM    809  C   SER A  81      57.390  70.140  48.770  1.00  0.00           C
ATOM    810  O   SER A  81      56.330  69.550  48.870  1.00  0.00           O
ATOM    811  N   MET A  82      58.300  69.740  47.860  1.00  0.00           N
ATOM    812  H   MET A  82      59.190  70.170  47.690  1.00  0.00           H
ATOM    813  CA  MET A  82      58.000  68.610  47.010  1.00  0.00           C
ATOM    814  CB  MET A  82      58.370  68.960  45.500  1.00  0.00           C
ATOM    815  CG  MET A  82      57.770  68.040  44.440  1.00  0.00           C
ATOM    816  SD  MET A  82      58.340  68.020  42.670  1.00  0.00           S
ATOM    817  CE  MET A  82      60.080  67.910  43.040  1.00  0.00           C
ATOM    818  C   MET A  82      58.970  67.590  47.580  1.00  0.00           C
ATOM    819  O   MET A  82      60.030  67.800  48.120  1.00  0.00           O
ATOM    820  N   GLN A  83      58.570  66.330  47.390  1.00  0.00           N
ATOM    821  H   GLN A  83      57.670  66.160  46.980  1.00  0.00           H
ATOM    822  CA  GLN A  83      59.390  65.180  47.800  1.00  0.00           C
ATOM    823  CB  GLN A  83      59.010  64.750  49.210  1.00  0.00           C
ATOM    824  CG  GLN A  83      60.230  64.130  49.850  1.00  0.00           C
ATOM    825  CD  GLN A  83      60.030  63.680  51.330  1.00  0.00           C
ATOM    826  OE1 GLN A  83      59.730  64.470  52.190  1.00  0.00           O
ATOM    827  NE2 GLN A  83      60.610  62.570  51.680  1.00  0.00           N
ATOM    828 1HE2 GLN A  83      60.950  61.900  51.020  1.00  0.00           H
ATOM    829 2HE2 GLN A  83      60.320  62.230  52.570  1.00  0.00           H
ATOM    830  C   GLN A  83      59.310  64.010  46.790  1.00  0.00           C
ATOM    831  O   GLN A  83      58.380  63.200  46.820  1.00  0.00           O
ATOM    832  N   ASN A  84      60.080  64.180  45.790  1.00  0.00           N
ATOM    833  H   ASN A  84      60.620  65.020  45.710  1.00  0.00           H
ATOM    834  CA  ASN A  84      60.180  63.230  44.610  1.00  0.00           C
ATOM    835  CB  ASN A  84      60.520  61.780  45.070  1.00  0.00           C
ATOM    836  CG  ASN A  84      61.770  61.700  45.910  1.00  0.00           C
ATOM    837  OD1 ASN A  84      62.920  61.670  45.460  1.00  0.00           O
ATOM    838  ND2 ASN A  84      61.720  61.470  47.230  1.00  0.00           N
ATOM    839 1HD2 ASN A  84      60.820  61.290  47.630  1.00  0.00           H
ATOM    840 2HD2 ASN A  84      62.530  61.180  47.750  1.00  0.00           H
ATOM    841  C   ASN A  84      58.980  63.410  43.670  1.00  0.00           C
ATOM    842  O   ASN A  84      58.710  64.480  43.170  1.00  0.00           O
ATOM    843  N   CYS A  85      58.080  62.400  43.640  1.00  0.00           N
ATOM    844  H   CYS A  85      58.300  61.490  43.990  1.00  0.00           H
ATOM    845  CA  CYS A  85      56.680  62.420  43.060  1.00  0.00           C
ATOM    846  CB  CYS A  85      56.480  61.100  42.360  1.00  0.00           C
ATOM    847  SG  CYS A  85      57.270  61.150  40.770  1.00  0.00           S
ATOM    848  HG  CYS A  85      56.190  61.490  40.070  1.00  0.00           H
ATOM    849  C   CYS A  85      55.480  62.990  43.910  1.00  0.00           C
ATOM    850  O   CYS A  85      54.420  63.220  43.350  1.00  0.00           O
ATOM    851  N   VAL A  86      55.680  63.260  45.210  1.00  0.00           N
ATOM    852  H   VAL A  86      56.480  63.060  45.760  1.00  0.00           H
ATOM    853  CA  VAL A  86      54.630  63.740  46.050  1.00  0.00           C
ATOM    854  CB  VAL A  86      54.440  62.820  47.260  1.00  0.00           C
ATOM    855  CG1 VAL A  86      55.440  62.970  48.370  1.00  0.00           C
ATOM    856  CG2 VAL A  86      53.020  62.850  47.760  1.00  0.00           C
ATOM    857  C   VAL A  86      54.910  65.260  46.410  1.00  0.00           C
ATOM    858  O   VAL A  86      56.070  65.720  46.310  1.00  0.00           O
ATOM    859  N   LEU A  87      53.890  66.050  46.560  1.00  0.00           N
ATOM    860  H   LEU A  87      52.950  65.740  46.410  1.00  0.00           H
ATOM    861  CA  LEU A  87      54.010  67.440  47.000  1.00  0.00           C
ATOM    862  CB  LEU A  87      53.260  68.270  45.990  1.00  0.00           C
ATOM    863  CG  LEU A  87      53.070  69.780  46.210  1.00  0.00           C
ATOM    864  CD1 LEU A  87      54.420  70.530  46.480  1.00  0.00           C
ATOM    865  CD2 LEU A  87      52.160  70.410  45.140  1.00  0.00           C
ATOM    866  C   LEU A  87      53.360  67.570  48.420  1.00  0.00           C
ATOM    867  O   LEU A  87      52.160  67.430  48.660  1.00  0.00           O
ATOM    868  N   LYS A  88      54.180  67.970  49.360  1.00  0.00           N
ATOM    869  H   LYS A  88      55.050  68.420  49.170  1.00  0.00           H
ATOM    870  CA  LYS A  88      53.790  68.020  50.810  1.00  0.00           C
ATOM    871  CB  LYS A  88      54.840  67.380  51.710  1.00  0.00           C
ATOM    872  CG  LYS A  88      55.040  65.930  51.390  1.00  0.00           C
ATOM    873  CD  LYS A  88      56.110  65.380  52.270  1.00  0.00           C
ATOM    874  CE  LYS A  88      56.040  63.850  52.100  1.00  0.00           C
ATOM    875  NZ  LYS A  88      57.140  63.160  52.770  1.00  0.00           N
ATOM    876  HZ1 LYS A  88      56.910  62.220  52.530  1.00  0.00           H
ATOM    877  HZ2 LYS A  88      58.050  63.470  52.470  1.00  0.00           H
ATOM    878  HZ3 LYS A  88      57.060  63.230  53.760  1.00  0.00           H
ATOM    879  C   LYS A  88      53.550  69.480  51.230  1.00  0.00           C
ATOM    880  O   LYS A  88      54.460  70.270  51.440  1.00  0.00           O
ATOM    881  N   LEU A  89      52.320  69.880  51.150  1.00  0.00           N
ATOM    882  H   LEU A  89      51.610  69.250  50.840  1.00  0.00           H
ATOM    883  CA  LEU A  89      51.910  71.350  51.390  1.00  0.00           C
ATOM    884  CB  LEU A  89      50.710  71.760  50.570  1.00  0.00           C
ATOM    885  CG  LEU A  89      50.890  71.600  49.050  1.00  0.00           C
ATOM    886  CD1 LEU A  89      50.620  70.170  48.570  1.00  0.00           C
ATOM    887  CD2 LEU A  89      50.030  72.640  48.460  1.00  0.00           C
ATOM    888  C   LEU A  89      51.640  71.650  52.900  1.00  0.00           C
ATOM    889  O   LEU A  89      51.250  70.810  53.670  1.00  0.00           O
ATOM    890  N   LYS A  90      51.740  72.910  53.210  1.00  0.00           N
ATOM    891  H   LYS A  90      51.980  73.630  52.560  1.00  0.00           H
ATOM    892  CA  LYS A  90      51.310  73.430  54.550  1.00  0.00           C
ATOM    893  CB  LYS A  90      52.380  74.330  55.130  1.00  0.00           C
ATOM    894  CG  LYS A  90      53.610  73.510  55.470  1.00  0.00           C
ATOM    895  CD  LYS A  90      53.500  72.200  56.280  1.00  0.00           C
ATOM    896  CE  LYS A  90      53.230  72.590  57.770  1.00  0.00           C
ATOM    897  NZ  LYS A  90      54.550  72.570  58.490  1.00  0.00           N
ATOM    898  HZ1 LYS A  90      54.980  71.670  58.380  1.00  0.00           H
ATOM    899  HZ2 LYS A  90      55.210  73.290  58.290  1.00  0.00           H
ATOM    900  HZ3 LYS A  90      54.330  72.640  59.460  1.00  0.00           H
ATOM    901  C   LYS A  90      49.910  74.140  54.550  1.00  0.00           C
ATOM    902  O   LYS A  90      49.680  74.950  53.680  1.00  0.00           O
ATOM    903  N   VAL A  91      48.970  73.740  55.410  1.00  0.00           N
ATOM    904  H   VAL A  91      49.320  73.280  56.230  1.00  0.00           H
ATOM    905  CA  VAL A  91      47.570  74.190  55.470  1.00  0.00           C
ATOM    906  CB  VAL A  91      46.560  73.070  55.080  1.00  0.00           C
ATOM    907  CG1 VAL A  91      46.570  72.660  53.560  1.00  0.00           C
ATOM    908  CG2 VAL A  91      46.760  71.850  55.990  1.00  0.00           C
ATOM    909  C   VAL A  91      47.140  74.820  56.850  1.00  0.00           C
ATOM    910  O   VAL A  91      47.690  74.440  57.900  1.00  0.00           O
ATOM    911  N   ASP A  92      46.270  75.760  56.740  1.00  0.00           N
ATOM    912  H   ASP A  92      45.900  75.990  55.840  1.00  0.00           H
ATOM    913  CA  ASP A  92      46.000  76.640  57.910  1.00  0.00           C
ATOM    914  CB  ASP A  92      44.940  77.710  57.480  1.00  0.00           C
ATOM    915  CG  ASP A  92      43.470  77.290  57.290  1.00  0.00           C
ATOM    916  OD1 ASP A  92      43.140  76.400  56.470  1.00  0.00           O
ATOM    917  OD2 ASP A  92      42.660  77.690  58.110  1.00  0.00           O
ATOM    918  C   ASP A  92      45.600  76.020  59.260  1.00  0.00           C
ATOM    919  O   ASP A  92      45.560  76.710  60.310  1.00  0.00           O
ATOM    920  N   THR A  93      45.060  74.780  59.320  1.00  0.00           N
ATOM    921  H   THR A  93      44.900  74.130  58.580  1.00  0.00           H
ATOM    922  CA  THR A  93      44.440  74.180  60.570  1.00  0.00           C
ATOM    923  CB  THR A  93      42.920  73.980  60.510  1.00  0.00           C
ATOM    924  OG1 THR A  93      42.270  75.170  59.990  1.00  0.00           O
ATOM    925  HG1 THR A  93      42.610  75.390  59.070  1.00  0.00           H
ATOM    926  CG2 THR A  93      42.190  73.560  61.770  1.00  0.00           C
ATOM    927  C   THR A  93      44.990  72.760  60.800  1.00  0.00           C
ATOM    928  O   THR A  93      45.420  72.100  59.860  1.00  0.00           O
ATOM    929  N   ALA A  94      45.280  72.440  62.050  1.00  0.00           N
ATOM    930  H   ALA A  94      45.160  73.130  62.760  1.00  0.00           H
ATOM    931  CA  ALA A  94      45.790  71.110  62.450  1.00  0.00           C
ATOM    932  CB  ALA A  94      46.490  71.300  63.790  1.00  0.00           C
ATOM    933  C   ALA A  94      44.720  70.030  62.600  1.00  0.00           C
ATOM    934  O   ALA A  94      43.640  70.400  62.980  1.00  0.00           O
ATOM    935  N   ASN A  95      44.810  68.880  61.910  1.00  0.00           N
ATOM    936  H   ASN A  95      45.510  68.740  61.220  1.00  0.00           H
ATOM    937  CA  ASN A  95      43.750  67.860  61.960  1.00  0.00           C
ATOM    938  CB  ASN A  95      43.980  66.850  60.850  1.00  0.00           C
ATOM    939  CG  ASN A  95      42.790  65.880  60.630  1.00  0.00           C
ATOM    940  OD1 ASN A  95      41.690  65.870  61.170  1.00  0.00           O
ATOM    941  ND2 ASN A  95      42.980  65.040  59.690  1.00  0.00           N
ATOM    942 1HD2 ASN A  95      43.830  65.050  59.170  1.00  0.00           H
ATOM    943 2HD2 ASN A  95      42.250  64.390  59.470  1.00  0.00           H
ATOM    944  C   ASN A  95      43.630  67.210  63.340  1.00  0.00           C
ATOM    945  O   ASN A  95      44.630  66.790  63.990  1.00  0.00           O
ATOM    946  N   PRO A  96      42.400  67.160  63.900  1.00  0.00           N
ATOM    947  CA  PRO A  96      42.000  66.430  65.120  1.00  0.00           C
ATOM    948  CB  PRO A  96      40.590  67.000  65.500  1.00  0.00           C
ATOM    949  CG  PRO A  96      40.030  67.470  64.190  1.00  0.00           C
ATOM    950  CD  PRO A  96      41.210  67.870  63.320  1.00  0.00           C
ATOM    951  C   PRO A  96      42.010  64.970  64.850  1.00  0.00           C
ATOM    952  O   PRO A  96      42.610  64.250  65.580  1.00  0.00           O
ATOM    953  N   LYS A  97      41.710  64.470  63.650  1.00  0.00           N
ATOM    954  H   LYS A  97      41.380  65.140  62.980  1.00  0.00           H
ATOM    955  CA  LYS A  97      41.460  63.090  63.220  1.00  0.00           C
ATOM    956  CB  LYS A  97      40.590  63.100  61.960  1.00  0.00           C
ATOM    957  CG  LYS A  97      39.100  63.160  62.290  1.00  0.00           C
ATOM    958  CD  LYS A  97      38.110  63.280  61.150  1.00  0.00           C
ATOM    959  CE  LYS A  97      37.990  64.740  60.670  1.00  0.00           C
ATOM    960  NZ  LYS A  97      36.680  64.860  59.960  1.00  0.00           N
ATOM    961  HZ1 LYS A  97      35.900  64.660  60.560  1.00  0.00           H
ATOM    962  HZ2 LYS A  97      36.540  65.760  59.550  1.00  0.00           H
ATOM    963  HZ3 LYS A  97      36.640  64.160  59.250  1.00  0.00           H
ATOM    964  C   LYS A  97      42.640  62.130  63.020  1.00  0.00           C
ATOM    965  O   LYS A  97      42.490  60.900  63.080  1.00  0.00           O
ATOM    966  N   THR A  98      43.800  62.810  62.740  1.00  0.00           N
ATOM    967  H   THR A  98      43.830  63.800  62.610  1.00  0.00           H
ATOM    968  CA  THR A  98      45.090  62.110  62.680  1.00  0.00           C
ATOM    969  CB  THR A  98      46.230  63.060  62.290  1.00  0.00           C
ATOM    970  OG1 THR A  98      46.120  64.430  62.640  1.00  0.00           O
ATOM    971  HG1 THR A  98      47.020  64.770  62.920  1.00  0.00           H
ATOM    972  CG2 THR A  98      46.630  62.980  60.810  1.00  0.00           C
ATOM    973  C   THR A  98      45.560  61.340  63.950  1.00  0.00           C
ATOM    974  O   THR A  98      45.800  61.970  64.940  1.00  0.00           O
ATOM    975  N   PRO A  99      45.640  59.980  63.930  1.00  0.00           N
ATOM    976  CA  PRO A  99      46.230  59.170  64.960  1.00  0.00           C
ATOM    977  CB  PRO A  99      45.610  57.800  64.710  1.00  0.00           C
ATOM    978  CG  PRO A  99      45.570  57.790  63.130  1.00  0.00           C
ATOM    979  CD  PRO A  99      45.080  59.200  62.870  1.00  0.00           C
ATOM    980  C   PRO A  99      47.780  59.090  64.850  1.00  0.00           C
ATOM    981  O   PRO A  99      48.390  59.990  64.240  1.00  0.00           O
ATOM    982  N   LYS A 100      48.410  58.220  65.630  1.00  0.00           N
ATOM    983  H   LYS A 100      47.940  57.900  66.460  1.00  0.00           H
ATOM    984  CA  LYS A 100      49.840  57.900  65.440  1.00  0.00           C
ATOM    985  CB  LYS A 100      50.190  56.910  66.480  1.00  0.00           C
ATOM    986  CG  LYS A 100      51.680  57.160  66.920  1.00  0.00           C
ATOM    987  CD  LYS A 100      52.190  56.310  68.070  1.00  0.00           C
ATOM    988  CE  LYS A 100      51.570  56.510  69.470  1.00  0.00           C
ATOM    989  NZ  LYS A 100      52.270  55.750  70.480  1.00  0.00           N
ATOM    990  HZ1 LYS A 100      51.770  55.940  71.320  1.00  0.00           H
ATOM    991  HZ2 LYS A 100      52.310  54.770  70.320  1.00  0.00           H
ATOM    992  HZ3 LYS A 100      53.230  56.020  70.560  1.00  0.00           H
ATOM    993  C   LYS A 100      50.040  57.210  64.090  1.00  0.00           C
ATOM    994  O   LYS A 100      49.390  56.190  63.830  1.00  0.00           O
ATOM    995  N   TYR A 101      51.040  57.650  63.310  1.00  0.00           N
ATOM    996  H   TYR A 101      51.570  58.440  63.620  1.00  0.00           H
ATOM    997  CA  TYR A 101      51.370  57.080  62.060  1.00  0.00           C
ATOM    998  CB  TYR A 101      51.050  58.030  60.950  1.00  0.00           C
ATOM    999  CG  TYR A 101      51.980  59.120  60.540  1.00  0.00           C
ATOM   1000  CD1 TYR A 101      52.630  60.020  61.360  1.00  0.00           C
ATOM   1001  HD1 TYR A 101      52.100  60.470  62.200  1.00  0.00           H
ATOM   1002  CD2 TYR A 101      52.370  59.120  59.220  1.00  0.00           C
ATOM   1003  HD2 TYR A 101      51.690  58.690  58.480  1.00  0.00           H
ATOM   1004  CE1 TYR A 101      53.640  60.830  60.890  1.00  0.00           C
ATOM   1005  HE1 TYR A 101      54.030  61.650  61.490  1.00  0.00           H
ATOM   1006  CE2 TYR A 101      53.480  59.900  58.820  1.00  0.00           C
ATOM   1007  HE2 TYR A 101      53.700  59.980  57.760  1.00  0.00           H
ATOM   1008  CZ  TYR A 101      54.150  60.800  59.610  1.00  0.00           C
ATOM   1009  OH  TYR A 101      55.190  61.610  59.160  1.00  0.00           O
ATOM   1010  HH  TYR A 101      55.590  61.310  58.290  1.00  0.00           H
ATOM   1011  C   TYR A 101      52.890  56.590  61.930  1.00  0.00           C
ATOM   1012  O   TYR A 101      53.740  57.160  62.570  1.00  0.00           O
ATOM   1013  N   LYS A 102      53.130  55.900  60.790  1.00  0.00           N
ATOM   1014  H   LYS A 102      52.330  55.410  60.430  1.00  0.00           H
ATOM   1015  CA  LYS A 102      54.510  55.660  60.290  1.00  0.00           C
ATOM   1016  CB  LYS A 102      55.230  54.590  61.170  1.00  0.00           C
ATOM   1017  CG  LYS A 102      54.600  53.200  60.960  1.00  0.00           C
ATOM   1018  CD  LYS A 102      55.270  52.090  61.700  1.00  0.00           C
ATOM   1019  CE  LYS A 102      54.510  50.810  61.530  1.00  0.00           C
ATOM   1020  NZ  LYS A 102      55.170  49.850  62.480  1.00  0.00           N
ATOM   1021  HZ1 LYS A 102      54.630  49.010  62.560  1.00  0.00           H
ATOM   1022  HZ2 LYS A 102      56.060  49.610  62.100  1.00  0.00           H
ATOM   1023  HZ3 LYS A 102      55.360  50.190  63.400  1.00  0.00           H
ATOM   1024  C   LYS A 102      54.460  55.260  58.780  1.00  0.00           C
ATOM   1025  O   LYS A 102      53.420  54.770  58.290  1.00  0.00           O
ATOM   1026  N   PHE A 103      55.490  55.830  58.140  1.00  0.00           N
ATOM   1027  H   PHE A 103      56.390  55.920  58.570  1.00  0.00           H
ATOM   1028  CA  PHE A 103      55.530  55.860  56.670  1.00  0.00           C
ATOM   1029  CB  PHE A 103      56.010  57.280  56.210  1.00  0.00           C
ATOM   1030  CG  PHE A 103      57.400  57.730  56.820  1.00  0.00           C
ATOM   1031  CD1 PHE A 103      57.330  58.360  58.080  1.00  0.00           C
ATOM   1032  HD1 PHE A 103      56.340  58.400  58.530  1.00  0.00           H
ATOM   1033  CD2 PHE A 103      58.480  57.910  56.040  1.00  0.00           C
ATOM   1034  HD2 PHE A 103      58.350  57.700  54.980  1.00  0.00           H
ATOM   1035  CE1 PHE A 103      58.440  59.090  58.520  1.00  0.00           C
ATOM   1036  HE1 PHE A 103      58.290  59.920  59.200  1.00  0.00           H
ATOM   1037  CE2 PHE A 103      59.640  58.560  56.490  1.00  0.00           C
ATOM   1038  HE2 PHE A 103      60.540  58.520  55.870  1.00  0.00           H
ATOM   1039  CZ  PHE A 103      59.600  59.160  57.750  1.00  0.00           C
ATOM   1040  HZ  PHE A 103      60.350  59.890  58.050  1.00  0.00           H
ATOM   1041  C   PHE A 103      56.500  54.810  56.200  1.00  0.00           C
ATOM   1042  O   PHE A 103      57.630  54.850  56.650  1.00  0.00           O
ATOM   1043  N   VAL A 104      55.980  53.820  55.460  1.00  0.00           N
ATOM   1044  H   VAL A 104      55.020  53.840  55.160  1.00  0.00           H
ATOM   1045  CA  VAL A 104      56.760  52.640  55.060  1.00  0.00           C
ATOM   1046  CB  VAL A 104      56.350  51.380  55.830  1.00  0.00           C
ATOM   1047  CG1 VAL A 104      56.920  51.390  57.240  1.00  0.00           C
ATOM   1048  CG2 VAL A 104      54.830  51.370  55.880  1.00  0.00           C
ATOM   1049  C   VAL A 104      56.610  52.270  53.580  1.00  0.00           C
ATOM   1050  O   VAL A 104      55.790  52.770  52.840  1.00  0.00           O
ATOM   1051  N   ARG A 105      57.640  51.530  53.080  1.00  0.00           N
ATOM   1052  H   ARG A 105      58.440  51.270  53.610  1.00  0.00           H
ATOM   1053  CA  ARG A 105      57.510  51.040  51.700  1.00  0.00           C
ATOM   1054  CB  ARG A 105      58.830  51.180  50.950  1.00  0.00           C
ATOM   1055  CG  ARG A 105      58.850  50.960  49.460  1.00  0.00           C
ATOM   1056  CD  ARG A 105      59.890  51.800  48.710  1.00  0.00           C
ATOM   1057  NE  ARG A 105      59.960  51.360  47.310  1.00  0.00           N
ATOM   1058  HE  ARG A 105      60.080  50.380  47.180  1.00  0.00           H
ATOM   1059  CZ  ARG A 105      59.650  52.170  46.300  1.00  0.00           C
ATOM   1060  NH1 ARG A 105      59.060  53.280  46.550  1.00  0.00           N
ATOM   1061 1HH1 ARG A 105      58.900  53.610  47.480  1.00  0.00           H
ATOM   1062 2HH1 ARG A 105      58.730  53.860  45.800  1.00  0.00           H
ATOM   1063  NH2 ARG A 105      59.970  51.840  45.120  1.00  0.00           N
ATOM   1064 1HH2 ARG A 105      60.170  50.880  44.930  1.00  0.00           H
ATOM   1065 2HH2 ARG A 105      59.680  52.500  44.430  1.00  0.00           H
ATOM   1066  C   ARG A 105      57.230  49.500  51.600  1.00  0.00           C
ATOM   1067  O   ARG A 105      58.040  48.820  52.210  1.00  0.00           O
ATOM   1068  N   ILE A 106      56.250  49.050  50.880  1.00  0.00           N
ATOM   1069  H   ILE A 106      55.920  49.680  50.180  1.00  0.00           H
ATOM   1070  CA  ILE A 106      55.830  47.630  50.680  1.00  0.00           C
ATOM   1071  CB  ILE A 106      54.270  47.690  50.420  1.00  0.00           C
ATOM   1072  CG1 ILE A 106      53.890  46.690  51.510  1.00  0.00           C
ATOM   1073  CG2 ILE A 106      53.770  47.240  49.040  1.00  0.00           C
ATOM   1074  CD  ILE A 106      52.390  46.770  51.930  1.00  0.00           C
ATOM   1075  C   ILE A 106      56.740  46.910  49.660  1.00  0.00           C
ATOM   1076  O   ILE A 106      57.240  47.540  48.690  1.00  0.00           O
ATOM   1077  N   GLN A 107      56.990  45.640  49.860  1.00  0.00           N
ATOM   1078  H   GLN A 107      56.890  45.240  50.770  1.00  0.00           H
ATOM   1079  CA  GLN A 107      57.710  44.710  48.930  1.00  0.00           C
ATOM   1080  CB  GLN A 107      58.390  43.580  49.720  1.00  0.00           C
ATOM   1081  CG  GLN A 107      59.570  43.990  50.550  1.00  0.00           C
ATOM   1082  CD  GLN A 107      60.710  44.560  49.800  1.00  0.00           C
ATOM   1083  OE1 GLN A 107      60.890  45.780  49.760  1.00  0.00           O
ATOM   1084  NE2 GLN A 107      61.690  43.720  49.530  1.00  0.00           N
ATOM   1085 1HE2 GLN A 107      61.660  42.820  49.950  1.00  0.00           H
ATOM   1086 2HE2 GLN A 107      62.450  44.070  48.980  1.00  0.00           H
ATOM   1087  C   GLN A 107      56.730  44.130  47.840  1.00  0.00           C
ATOM   1088  O   GLN A 107      55.560  44.460  47.950  1.00  0.00           O
ATOM   1089  N   PRO A 108      57.210  43.460  46.780  1.00  0.00           N
ATOM   1090  CA  PRO A 108      56.330  42.840  45.740  1.00  0.00           C
ATOM   1091  CB  PRO A 108      57.330  42.020  44.910  1.00  0.00           C
ATOM   1092  CG  PRO A 108      58.640  42.690  44.900  1.00  0.00           C
ATOM   1093  CD  PRO A 108      58.620  43.380  46.310  1.00  0.00           C
ATOM   1094  C   PRO A 108      55.460  41.800  46.440  1.00  0.00           C
ATOM   1095  O   PRO A 108      55.800  41.410  47.580  1.00  0.00           O
ATOM   1096  N   GLY A 109      54.200  41.690  45.930  1.00  0.00           N
ATOM   1097  H   GLY A 109      53.750  42.350  45.320  1.00  0.00           H
ATOM   1098  CA  GLY A 109      53.260  40.730  46.450  1.00  0.00           C
ATOM   1099  C   GLY A 109      52.420  41.240  47.670  1.00  0.00           C
ATOM   1100  O   GLY A 109      51.360  40.680  47.940  1.00  0.00           O
ATOM   1101  N   GLN A 110      53.010  42.030  48.490  1.00  0.00           N
ATOM   1102  H   GLN A 110      53.970  42.290  48.510  1.00  0.00           H
ATOM   1103  CA  GLN A 110      52.370  42.380  49.740  1.00  0.00           C
ATOM   1104  CB  GLN A 110      53.380  43.110  50.590  1.00  0.00           C
ATOM   1105  CG  GLN A 110      54.460  42.200  51.120  1.00  0.00           C
ATOM   1106  CD  GLN A 110      55.530  42.790  52.000  1.00  0.00           C
ATOM   1107  OE1 GLN A 110      55.620  44.020  52.150  1.00  0.00           O
ATOM   1108  NE2 GLN A 110      56.420  42.030  52.430  1.00  0.00           N
ATOM   1109 1HE2 GLN A 110      56.630  41.160  51.990  1.00  0.00           H
ATOM   1110 2HE2 GLN A 110      57.050  42.320  53.160  1.00  0.00           H
ATOM   1111  C   GLN A 110      50.930  43.080  49.700  1.00  0.00           C
ATOM   1112  O   GLN A 110      50.690  43.950  48.890  1.00  0.00           O
ATOM   1113  N   THR A 111      50.120  42.700  50.670  1.00  0.00           N
ATOM   1114  H   THR A 111      50.280  41.960  51.320  1.00  0.00           H
ATOM   1115  CA  THR A 111      48.770  43.230  50.880  1.00  0.00           C
ATOM   1116  CB  THR A 111      47.670  42.280  51.330  1.00  0.00           C
ATOM   1117  OG1 THR A 111      47.970  41.700  52.570  1.00  0.00           O
ATOM   1118  HG1 THR A 111      47.890  42.410  53.270  1.00  0.00           H
ATOM   1119  CG2 THR A 111      47.630  41.130  50.350  1.00  0.00           C
ATOM   1120  C   THR A 111      48.710  44.430  51.810  1.00  0.00           C
ATOM   1121  O   THR A 111      49.330  44.540  52.820  1.00  0.00           O
ATOM   1122  N   PHE A 112      47.740  45.290  51.440  1.00  0.00           N
ATOM   1123  H   PHE A 112      47.340  45.200  50.530  1.00  0.00           H
ATOM   1124  CA  PHE A 112      47.280  46.470  52.170  1.00  0.00           C
ATOM   1125  CB  PHE A 112      48.250  47.530  51.900  1.00  0.00           C
ATOM   1126  CG  PHE A 112      48.540  47.840  50.410  1.00  0.00           C
ATOM   1127  CD1 PHE A 112      48.010  48.990  49.920  1.00  0.00           C
ATOM   1128  HD1 PHE A 112      47.520  49.590  50.680  1.00  0.00           H
ATOM   1129  CD2 PHE A 112      49.540  47.140  49.760  1.00  0.00           C
ATOM   1130  HD2 PHE A 112      50.190  46.340  50.120  1.00  0.00           H
ATOM   1131  CE1 PHE A 112      48.320  49.370  48.640  1.00  0.00           C
ATOM   1132  HE1 PHE A 112      47.870  50.320  48.350  1.00  0.00           H
ATOM   1133  CE2 PHE A 112      49.750  47.470  48.420  1.00  0.00           C
ATOM   1134  HE2 PHE A 112      50.180  46.700  47.780  1.00  0.00           H
ATOM   1135  CZ  PHE A 112      49.190  48.650  47.830  1.00  0.00           C
ATOM   1136  HZ  PHE A 112      49.660  49.120  46.970  1.00  0.00           H
ATOM   1137  C   PHE A 112      45.870  46.980  51.870  1.00  0.00           C
ATOM   1138  O   PHE A 112      45.240  46.760  50.830  1.00  0.00           O
ATOM   1139  N   SER A 113      45.310  47.650  52.880  1.00  0.00           N
ATOM   1140  H   SER A 113      45.950  48.140  53.470  1.00  0.00           H
ATOM   1141  CA  SER A 113      43.950  48.270  52.630  1.00  0.00           C
ATOM   1142  CB  SER A 113      43.360  48.940  53.780  1.00  0.00           C
ATOM   1143  OG  SER A 113      42.440  48.070  54.440  1.00  0.00           O
ATOM   1144  HG  SER A 113      42.570  47.110  54.190  1.00  0.00           H
ATOM   1145  C   SER A 113      44.060  49.470  51.670  1.00  0.00           C
ATOM   1146  O   SER A 113      45.080  50.100  51.700  1.00  0.00           O
ATOM   1147  N   VAL A 114      43.340  49.360  50.550  1.00  0.00           N
ATOM   1148  H   VAL A 114      42.700  48.610  50.390  1.00  0.00           H
ATOM   1149  CA  VAL A 114      43.250  50.400  49.500  1.00  0.00           C
ATOM   1150  CB  VAL A 114      43.220  49.600  48.160  1.00  0.00           C
ATOM   1151  CG1 VAL A 114      42.860  50.560  46.980  1.00  0.00           C
ATOM   1152  CG2 VAL A 114      44.620  49.150  47.820  1.00  0.00           C
ATOM   1153  C   VAL A 114      42.040  51.350  49.770  1.00  0.00           C
ATOM   1154  O   VAL A 114      40.970  50.780  50.090  1.00  0.00           O
ATOM   1155  N   LEU A 115      42.210  52.620  49.940  1.00  0.00           N
ATOM   1156  H   LEU A 115      43.030  53.060  50.300  1.00  0.00           H
ATOM   1157  CA  LEU A 115      41.010  53.460  50.090  1.00  0.00           C
ATOM   1158  CB  LEU A 115      40.960  54.110  51.470  1.00  0.00           C
ATOM   1159  CG  LEU A 115      39.740  55.100  51.610  1.00  0.00           C
ATOM   1160  CD1 LEU A 115      38.480  54.320  51.750  1.00  0.00           C
ATOM   1161  CD2 LEU A 115      40.190  56.150  52.670  1.00  0.00           C
ATOM   1162  C   LEU A 115      40.700  54.490  48.960  1.00  0.00           C
ATOM   1163  O   LEU A 115      41.380  55.460  48.700  1.00  0.00           O
ATOM   1164  N   ALA A 116      39.800  53.960  48.100  1.00  0.00           N
ATOM   1165  H   ALA A 116      39.550  53.010  48.260  1.00  0.00           H
ATOM   1166  CA  ALA A 116      39.220  54.650  46.910  1.00  0.00           C
ATOM   1167  CB  ALA A 116      38.270  53.790  45.920  1.00  0.00           C
ATOM   1168  C   ALA A 116      38.440  55.880  47.310  1.00  0.00           C
ATOM   1169  O   ALA A 116      37.370  55.720  47.960  1.00  0.00           O
ATOM   1170  N   CYS A 117      39.070  57.040  47.140  1.00  0.00           N
ATOM   1171  H   CYS A 117      39.980  56.970  46.720  1.00  0.00           H
ATOM   1172  CA  CYS A 117      38.590  58.400  47.410  1.00  0.00           C
ATOM   1173  CB  CYS A 117      39.560  59.200  48.230  1.00  0.00           C
ATOM   1174  SG  CYS A 117      39.500  59.180  50.060  1.00  0.00           S
ATOM   1175  HG  CYS A 117      39.420  60.480  50.280  1.00  0.00           H
ATOM   1176  C   CYS A 117      38.250  59.190  46.100  1.00  0.00           C
ATOM   1177  O   CYS A 117      39.010  59.340  45.110  1.00  0.00           O
ATOM   1178  N   TYR A 118      37.110  59.830  46.190  1.00  0.00           N
ATOM   1179  H   TYR A 118      36.460  59.720  46.940  1.00  0.00           H
ATOM   1180  CA  TYR A 118      36.650  60.880  45.250  1.00  0.00           C
ATOM   1181  CB  TYR A 118      35.430  60.360  44.480  1.00  0.00           C
ATOM   1182  CG  TYR A 118      35.810  59.180  43.550  1.00  0.00           C
ATOM   1183  CD1 TYR A 118      36.610  59.340  42.410  1.00  0.00           C
ATOM   1184  HD1 TYR A 118      36.980  60.320  42.130  1.00  0.00           H
ATOM   1185  CD2 TYR A 118      35.430  57.910  44.040  1.00  0.00           C
ATOM   1186  HD2 TYR A 118      34.560  57.890  44.690  1.00  0.00           H
ATOM   1187  CE1 TYR A 118      37.080  58.170  41.780  1.00  0.00           C
ATOM   1188  HE1 TYR A 118      37.650  58.310  40.860  1.00  0.00           H
ATOM   1189  CE2 TYR A 118      35.890  56.800  43.360  1.00  0.00           C
ATOM   1190  HE2 TYR A 118      35.350  55.860  43.410  1.00  0.00           H
ATOM   1191  CZ  TYR A 118      36.720  56.910  42.250  1.00  0.00           C
ATOM   1192  OH  TYR A 118      37.580  55.910  42.060  1.00  0.00           O
ATOM   1193  HH  TYR A 118      38.450  56.040  42.530  1.00  0.00           H
ATOM   1194  C   TYR A 118      36.240  62.190  45.950  1.00  0.00           C
ATOM   1195  O   TYR A 118      35.460  62.200  46.880  1.00  0.00           O
ATOM   1196  N   ASN A 119      37.050  63.240  45.600  1.00  0.00           N
ATOM   1197  H   ASN A 119      37.910  63.050  45.140  1.00  0.00           H
ATOM   1198  CA  ASN A 119      36.900  64.590  46.070  1.00  0.00           C
ATOM   1199  CB  ASN A 119      35.840  65.410  45.370  1.00  0.00           C
ATOM   1200  CG  ASN A 119      36.200  65.660  43.920  1.00  0.00           C
ATOM   1201  OD1 ASN A 119      36.660  64.760  43.260  1.00  0.00           O
ATOM   1202  ND2 ASN A 119      35.900  66.770  43.260  1.00  0.00           N
ATOM   1203 1HD2 ASN A 119      35.660  67.550  43.840  1.00  0.00           H
ATOM   1204 2HD2 ASN A 119      35.880  66.870  42.270  1.00  0.00           H
ATOM   1205  C   ASN A 119      36.860  64.710  47.590  1.00  0.00           C
ATOM   1206  O   ASN A 119      36.010  65.420  48.210  1.00  0.00           O
ATOM   1207  N   GLY A 120      37.670  63.840  48.250  1.00  0.00           N
ATOM   1208  H   GLY A 120      38.310  63.260  47.740  1.00  0.00           H
ATOM   1209  CA  GLY A 120      37.740  63.700  49.700  1.00  0.00           C
ATOM   1210  C   GLY A 120      36.950  62.490  50.230  1.00  0.00           C
ATOM   1211  O   GLY A 120      37.510  61.960  51.230  1.00  0.00           O
ATOM   1212  N   SER A 121      35.700  62.380  49.770  1.00  0.00           N
ATOM   1213  H   SER A 121      35.480  62.860  48.930  1.00  0.00           H
ATOM   1214  CA  SER A 121      34.780  61.300  50.190  1.00  0.00           C
ATOM   1215  CB  SER A 121      33.310  61.410  49.700  1.00  0.00           C
ATOM   1216  OG  SER A 121      32.270  60.680  50.430  1.00  0.00           O
ATOM   1217  HG  SER A 121      32.480  60.860  51.390  1.00  0.00           H
ATOM   1218  C   SER A 121      35.160  59.890  49.780  1.00  0.00           C
ATOM   1219  O   SER A 121      35.440  59.590  48.590  1.00  0.00           O
ATOM   1220  N   PRO A 122      35.380  58.970  50.760  1.00  0.00           N
ATOM   1221  CA  PRO A 122      35.470  57.510  50.390  1.00  0.00           C
ATOM   1222  CB  PRO A 122      35.620  56.820  51.730  1.00  0.00           C
ATOM   1223  CG  PRO A 122      36.250  57.890  52.620  1.00  0.00           C
ATOM   1224  CD  PRO A 122      35.760  59.230  52.150  1.00  0.00           C
ATOM   1225  C   PRO A 122      34.350  56.800  49.620  1.00  0.00           C
ATOM   1226  O   PRO A 122      33.200  56.810  50.020  1.00  0.00           O
ATOM   1227  N   SER A 123      34.690  56.440  48.430  1.00  0.00           N
ATOM   1228  H   SER A 123      35.420  56.910  47.930  1.00  0.00           H
ATOM   1229  CA  SER A 123      33.730  55.490  47.770  1.00  0.00           C
ATOM   1230  CB  SER A 123      34.240  55.430  46.310  1.00  0.00           C
ATOM   1231  OG  SER A 123      33.790  54.270  45.590  1.00  0.00           O
ATOM   1232  HG  SER A 123      32.960  54.480  45.070  1.00  0.00           H
ATOM   1233  C   SER A 123      33.590  54.090  48.500  1.00  0.00           C
ATOM   1234  O   SER A 123      32.500  53.680  48.860  1.00  0.00           O
ATOM   1235  N   GLY A 124      34.740  53.520  48.840  1.00  0.00           N
ATOM   1236  H   GLY A 124      35.580  54.060  48.820  1.00  0.00           H
ATOM   1237  CA  GLY A 124      34.790  52.180  49.400  1.00  0.00           C
ATOM   1238  C   GLY A 124      36.200  51.660  49.720  1.00  0.00           C
ATOM   1239  O   GLY A 124      37.180  52.110  49.210  1.00  0.00           O
ATOM   1240  N   VAL A 125      36.160  50.710  50.710  1.00  0.00           N
ATOM   1241  H   VAL A 125      35.350  50.490  51.260  1.00  0.00           H
ATOM   1242  CA  VAL A 125      37.440  50.180  51.270  1.00  0.00           C
ATOM   1243  CB  VAL A 125      37.830  50.750  52.670  1.00  0.00           C
ATOM   1244  CG1 VAL A 125      36.820  50.290  53.780  1.00  0.00           C
ATOM   1245  CG2 VAL A 125      39.360  50.620  52.890  1.00  0.00           C
ATOM   1246  C   VAL A 125      37.660  48.680  51.240  1.00  0.00           C
ATOM   1247  O   VAL A 125      36.830  47.900  51.700  1.00  0.00           O
ATOM   1248  N   TYR A 126      38.810  48.250  50.770  1.00  0.00           N
ATOM   1249  H   TYR A 126      39.590  48.870  50.780  1.00  0.00           H
ATOM   1250  CA  TYR A 126      39.040  46.770  50.580  1.00  0.00           C
ATOM   1251  CB  TYR A 126      38.340  46.180  49.310  1.00  0.00           C
ATOM   1252  CG  TYR A 126      38.420  46.960  48.000  1.00  0.00           C
ATOM   1253  CD1 TYR A 126      37.530  48.000  47.600  1.00  0.00           C
ATOM   1254  HD1 TYR A 126      36.500  47.870  47.910  1.00  0.00           H
ATOM   1255  CD2 TYR A 126      39.610  46.830  47.280  1.00  0.00           C
ATOM   1256  HD2 TYR A 126      40.140  45.890  47.420  1.00  0.00           H
ATOM   1257  CE1 TYR A 126      37.870  48.930  46.610  1.00  0.00           C
ATOM   1258  HE1 TYR A 126      37.190  49.710  46.270  1.00  0.00           H
ATOM   1259  CE2 TYR A 126      40.010  47.820  46.350  1.00  0.00           C
ATOM   1260  HE2 TYR A 126      41.010  47.830  45.920  1.00  0.00           H
ATOM   1261  CZ  TYR A 126      39.140  48.830  46.040  1.00  0.00           C
ATOM   1262  OH  TYR A 126      39.630  49.910  45.380  1.00  0.00           O
ATOM   1263  HH  TYR A 126      39.280  50.720  45.850  1.00  0.00           H
ATOM   1264  C   TYR A 126      40.570  46.490  50.460  1.00  0.00           C
ATOM   1265  O   TYR A 126      41.370  47.440  50.250  1.00  0.00           O
ATOM   1266  N   GLN A 127      40.940  45.230  50.790  1.00  0.00           N
ATOM   1267  H   GLN A 127      40.290  44.600  51.230  1.00  0.00           H
ATOM   1268  CA  GLN A 127      42.340  44.770  50.550  1.00  0.00           C
ATOM   1269  CB  GLN A 127      42.610  43.580  51.530  1.00  0.00           C
ATOM   1270  CG  GLN A 127      43.790  43.780  52.580  1.00  0.00           C
ATOM   1271  CD  GLN A 127      43.250  44.390  53.920  1.00  0.00           C
ATOM   1272  OE1 GLN A 127      42.540  45.340  54.120  1.00  0.00           O
ATOM   1273  NE2 GLN A 127      43.920  43.930  54.920  1.00  0.00           N
ATOM   1274 1HE2 GLN A 127      44.680  43.290  54.780  1.00  0.00           H
ATOM   1275 2HE2 GLN A 127      43.500  44.020  55.820  1.00  0.00           H
ATOM   1276  C   GLN A 127      42.670  44.350  49.170  1.00  0.00           C
ATOM   1277  O   GLN A 127      41.820  43.930  48.370  1.00  0.00           O
ATOM   1278  N   CYS A 128      43.870  44.640  48.830  1.00  0.00           N
ATOM   1279  H   CYS A 128      44.500  45.100  49.460  1.00  0.00           H
ATOM   1280  CA  CYS A 128      44.510  44.430  47.480  1.00  0.00           C
ATOM   1281  CB  CYS A 128      44.320  45.680  46.670  1.00  0.00           C
ATOM   1282  SG  CYS A 128      44.810  45.530  44.930  1.00  0.00           S
ATOM   1283  HG  CYS A 128      44.500  44.270  44.670  1.00  0.00           H
ATOM   1284  C   CYS A 128      45.980  44.200  47.660  1.00  0.00           C
ATOM   1285  O   CYS A 128      46.510  44.470  48.740  1.00  0.00           O
ATOM   1286  N   ALA A 129      46.620  43.680  46.600  1.00  0.00           N
ATOM   1287  H   ALA A 129      46.110  43.410  45.780  1.00  0.00           H
ATOM   1288  CA  ALA A 129      48.070  43.350  46.770  1.00  0.00           C
ATOM   1289  CB  ALA A 129      48.330  41.880  46.880  1.00  0.00           C
ATOM   1290  C   ALA A 129      49.030  44.040  45.770  1.00  0.00           C
ATOM   1291  O   ALA A 129      48.600  44.340  44.620  1.00  0.00           O
ATOM   1292  N   MET A 130      50.300  44.270  46.160  1.00  0.00           N
ATOM   1293  H   MET A 130      50.600  43.980  47.070  1.00  0.00           H
ATOM   1294  CA  MET A 130      51.150  44.910  45.140  1.00  0.00           C
ATOM   1295  CB  MET A 130      52.320  45.540  45.880  1.00  0.00           C
ATOM   1296  CG  MET A 130      53.300  46.390  45.060  1.00  0.00           C
ATOM   1297  SD  MET A 130      52.630  47.950  44.380  1.00  0.00           S
ATOM   1298  CE  MET A 130      52.660  48.850  45.860  1.00  0.00           C
ATOM   1299  C   MET A 130      51.550  43.910  43.990  1.00  0.00           C
ATOM   1300  O   MET A 130      52.620  43.310  44.140  1.00  0.00           O
ATOM   1301  N   ARG A 131      51.010  44.060  42.830  1.00  0.00           N
ATOM   1302  H   ARG A 131      50.740  45.000  42.610  1.00  0.00           H
ATOM   1303  CA  ARG A 131      51.140  43.040  41.750  1.00  0.00           C
ATOM   1304  CB  ARG A 131      50.150  43.410  40.690  1.00  0.00           C
ATOM   1305  CG  ARG A 131      48.720  43.790  41.040  1.00  0.00           C
ATOM   1306  CD  ARG A 131      47.990  42.670  41.810  1.00  0.00           C
ATOM   1307  NE  ARG A 131      47.770  41.420  41.060  1.00  0.00           N
ATOM   1308  HE  ARG A 131      48.070  41.600  40.120  1.00  0.00           H
ATOM   1309  CZ  ARG A 131      47.260  40.220  41.360  1.00  0.00           C
ATOM   1310  NH1 ARG A 131      46.640  40.070  42.560  1.00  0.00           N
ATOM   1311 1HH1 ARG A 131      46.490  40.910  43.080  1.00  0.00           H
ATOM   1312 2HH1 ARG A 131      46.500  39.160  42.960  1.00  0.00           H
ATOM   1313  NH2 ARG A 131      47.450  39.240  40.510  1.00  0.00           N
ATOM   1314 1HH2 ARG A 131      47.840  39.300  39.590  1.00  0.00           H
ATOM   1315 2HH2 ARG A 131      47.130  38.350  40.810  1.00  0.00           H
ATOM   1316  C   ARG A 131      52.600  43.150  41.300  1.00  0.00           C
ATOM   1317  O   ARG A 131      53.160  44.240  41.400  1.00  0.00           O
ATOM   1318  N   PRO A 132      53.170  42.010  41.040  1.00  0.00           N
ATOM   1319  CA  PRO A 132      54.590  41.910  40.610  1.00  0.00           C
ATOM   1320  CB  PRO A 132      54.760  40.590  39.890  1.00  0.00           C
ATOM   1321  CG  PRO A 132      53.750  39.780  40.670  1.00  0.00           C
ATOM   1322  CD  PRO A 132      52.570  40.670  40.990  1.00  0.00           C
ATOM   1323  C   PRO A 132      55.330  43.010  39.760  1.00  0.00           C
ATOM   1324  O   PRO A 132      56.450  43.250  40.070  1.00  0.00           O
ATOM   1325  N   ASN A 133      54.770  43.530  38.660  1.00  0.00           N
ATOM   1326  H   ASN A 133      53.990  43.050  38.250  1.00  0.00           H
ATOM   1327  CA  ASN A 133      55.220  44.720  37.900  1.00  0.00           C
ATOM   1328  CB  ASN A 133      54.300  44.880  36.760  1.00  0.00           C
ATOM   1329  CG  ASN A 133      52.890  45.070  37.150  1.00  0.00           C
ATOM   1330  OD1 ASN A 133      52.490  45.240  38.310  1.00  0.00           O
ATOM   1331  ND2 ASN A 133      52.040  44.870  36.200  1.00  0.00           N
ATOM   1332 1HD2 ASN A 133      52.280  44.680  35.250  1.00  0.00           H
ATOM   1333 2HD2 ASN A 133      51.120  44.640  36.540  1.00  0.00           H
ATOM   1334  C   ASN A 133      55.370  46.060  38.640  1.00  0.00           C
ATOM   1335  O   ASN A 133      55.970  46.980  38.150  1.00  0.00           O
ATOM   1336  N   PHE A 134      54.850  46.070  39.860  1.00  0.00           N
ATOM   1337  H   PHE A 134      54.250  45.290  40.070  1.00  0.00           H
ATOM   1338  CA  PHE A 134      54.620  47.110  40.950  1.00  0.00           C
ATOM   1339  CB  PHE A 134      55.930  47.890  41.360  1.00  0.00           C
ATOM   1340  CG  PHE A 134      56.980  46.960  41.920  1.00  0.00           C
ATOM   1341  CD1 PHE A 134      56.990  46.750  43.240  1.00  0.00           C
ATOM   1342  HD1 PHE A 134      56.060  46.880  43.790  1.00  0.00           H
ATOM   1343  CD2 PHE A 134      58.020  46.380  41.150  1.00  0.00           C
ATOM   1344  HD2 PHE A 134      57.940  46.280  40.070  1.00  0.00           H
ATOM   1345  CE1 PHE A 134      58.120  46.160  43.840  1.00  0.00           C
ATOM   1346  HE1 PHE A 134      57.930  45.820  44.860  1.00  0.00           H
ATOM   1347  CE2 PHE A 134      59.110  45.760  41.650  1.00  0.00           C
ATOM   1348  HE2 PHE A 134      59.870  45.330  41.010  1.00  0.00           H
ATOM   1349  CZ  PHE A 134      59.200  45.690  43.070  1.00  0.00           C
ATOM   1350  HZ  PHE A 134      59.910  45.030  43.560  1.00  0.00           H
ATOM   1351  C   PHE A 134      53.420  48.030  40.790  1.00  0.00           C
ATOM   1352  O   PHE A 134      53.470  49.300  40.660  1.00  0.00           O
ATOM   1353  N   THR A 135      52.240  47.420  40.930  1.00  0.00           N
ATOM   1354  H   THR A 135      52.120  46.640  41.550  1.00  0.00           H
ATOM   1355  CA  THR A 135      50.950  48.110  40.690  1.00  0.00           C
ATOM   1356  CB  THR A 135      50.550  47.960  39.190  1.00  0.00           C
ATOM   1357  OG1 THR A 135      50.280  46.610  38.760  1.00  0.00           O
ATOM   1358  HG1 THR A 135      51.160  46.140  38.690  1.00  0.00           H
ATOM   1359  CG2 THR A 135      51.420  48.870  38.280  1.00  0.00           C
ATOM   1360  C   THR A 135      49.900  47.500  41.600  1.00  0.00           C
ATOM   1361  O   THR A 135      50.260  46.660  42.450  1.00  0.00           O
ATOM   1362  N   ILE A 136      48.710  48.100  41.570  1.00  0.00           N
ATOM   1363  H   ILE A 136      48.590  48.960  41.080  1.00  0.00           H
ATOM   1364  CA  ILE A 136      47.550  47.570  42.210  1.00  0.00           C
ATOM   1365  CB  ILE A 136      47.280  48.150  43.650  1.00  0.00           C
ATOM   1366  CG1 ILE A 136      47.460  49.640  43.930  1.00  0.00           C
ATOM   1367  CG2 ILE A 136      48.000  47.400  44.770  1.00  0.00           C
ATOM   1368  CD  ILE A 136      46.730  50.150  45.150  1.00  0.00           C
ATOM   1369  C   ILE A 136      46.280  47.540  41.350  1.00  0.00           C
ATOM   1370  O   ILE A 136      45.910  48.400  40.500  1.00  0.00           O
ATOM   1371  N   LYS A 137      45.460  46.570  41.730  1.00  0.00           N
ATOM   1372  H   LYS A 137      45.640  46.050  42.570  1.00  0.00           H
ATOM   1373  CA  LYS A 137      44.150  46.370  41.130  1.00  0.00           C
ATOM   1374  CB  LYS A 137      43.970  44.860  40.870  1.00  0.00           C
ATOM   1375  CG  LYS A 137      45.040  44.290  39.880  1.00  0.00           C
ATOM   1376  CD  LYS A 137      44.570  42.890  39.400  1.00  0.00           C
ATOM   1377  CE  LYS A 137      44.980  42.500  37.970  1.00  0.00           C
ATOM   1378  NZ  LYS A 137      44.550  41.150  37.580  1.00  0.00           N
ATOM   1379  HZ1 LYS A 137      44.630  40.470  38.300  1.00  0.00           H
ATOM   1380  HZ2 LYS A 137      43.600  41.290  37.290  1.00  0.00           H
ATOM   1381  HZ3 LYS A 137      44.960  40.800  36.740  1.00  0.00           H
ATOM   1382  C   LYS A 137      42.870  46.900  41.770  1.00  0.00           C
ATOM   1383  O   LYS A 137      41.830  46.330  41.880  1.00  0.00           O
ATOM   1384  N   GLY A 138      43.040  48.140  42.130  1.00  0.00           N
ATOM   1385  H   GLY A 138      43.910  48.560  41.890  1.00  0.00           H
ATOM   1386  CA  GLY A 138      42.070  48.950  42.850  1.00  0.00           C
ATOM   1387  C   GLY A 138      40.840  49.150  42.000  1.00  0.00           C
ATOM   1388  O   GLY A 138      40.710  49.080  40.780  1.00  0.00           O
ATOM   1389  N   SER A 139      39.710  49.450  42.690  1.00  0.00           N
ATOM   1390  H   SER A 139      39.670  49.580  43.680  1.00  0.00           H
ATOM   1391  CA  SER A 139      38.420  49.700  42.020  1.00  0.00           C
ATOM   1392  CB  SER A 139      37.360  49.200  42.960  1.00  0.00           C
ATOM   1393  OG  SER A 139      36.120  48.850  42.340  1.00  0.00           O
ATOM   1394  HG  SER A 139      35.670  49.640  41.920  1.00  0.00           H
ATOM   1395  C   SER A 139      38.220  51.220  41.850  1.00  0.00           C
ATOM   1396  O   SER A 139      37.380  51.840  42.510  1.00  0.00           O
ATOM   1397  N   PHE A 140      39.040  51.800  40.950  1.00  0.00           N
ATOM   1398  H   PHE A 140      39.420  51.220  40.230  1.00  0.00           H
ATOM   1399  CA  PHE A 140      39.200  53.240  40.750  1.00  0.00           C
ATOM   1400  CB  PHE A 140      40.610  53.720  40.880  1.00  0.00           C
ATOM   1401  CG  PHE A 140      41.450  53.320  42.060  1.00  0.00           C
ATOM   1402  CD1 PHE A 140      40.910  53.040  43.300  1.00  0.00           C
ATOM   1403  HD1 PHE A 140      39.870  52.700  43.340  1.00  0.00           H
ATOM   1404  CD2 PHE A 140      42.840  53.460  41.940  1.00  0.00           C
ATOM   1405  HD2 PHE A 140      43.300  53.720  40.980  1.00  0.00           H
ATOM   1406  CE1 PHE A 140      41.700  52.890  44.400  1.00  0.00           C
ATOM   1407  HE1 PHE A 140      41.170  52.900  45.350  1.00  0.00           H
ATOM   1408  CE2 PHE A 140      43.630  53.470  43.090  1.00  0.00           C
ATOM   1409  HE2 PHE A 140      44.610  53.950  43.130  1.00  0.00           H
ATOM   1410  CZ  PHE A 140      43.060  53.110  44.330  1.00  0.00           C
ATOM   1411  HZ  PHE A 140      43.700  52.630  45.070  1.00  0.00           H
ATOM   1412  C   PHE A 140      38.710  53.880  39.450  1.00  0.00           C
ATOM   1413  O   PHE A 140      38.820  53.360  38.370  1.00  0.00           O
ATOM   1414  N   LEU A 141      38.130  55.030  39.460  1.00  0.00           N
ATOM   1415  H   LEU A 141      37.960  55.450  40.360  1.00  0.00           H
ATOM   1416  CA  LEU A 141      37.470  55.700  38.270  1.00  0.00           C
ATOM   1417  CB  LEU A 141      35.930  55.710  38.560  1.00  0.00           C
ATOM   1418  CG  LEU A 141      35.300  54.310  38.180  1.00  0.00           C
ATOM   1419  CD1 LEU A 141      34.460  53.790  39.360  1.00  0.00           C
ATOM   1420  CD2 LEU A 141      34.510  54.420  36.830  1.00  0.00           C
ATOM   1421  C   LEU A 141      38.060  57.000  37.830  1.00  0.00           C
ATOM   1422  O   LEU A 141      39.270  57.190  38.030  1.00  0.00           O
ATOM   1423  N   ASN A 142      37.370  57.890  37.160  1.00  0.00           N
ATOM   1424  H   ASN A 142      36.650  57.570  36.540  1.00  0.00           H
ATOM   1425  CA  ASN A 142      37.910  59.260  37.040  1.00  0.00           C
ATOM   1426  CB  ASN A 142      37.150  60.110  36.020  1.00  0.00           C
ATOM   1427  CG  ASN A 142      37.750  59.640  34.720  1.00  0.00           C
ATOM   1428  OD1 ASN A 142      37.170  58.830  34.070  1.00  0.00           O
ATOM   1429  ND2 ASN A 142      38.960  60.030  34.370  1.00  0.00           N
ATOM   1430 1HD2 ASN A 142      39.550  60.520  35.010  1.00  0.00           H
ATOM   1431 2HD2 ASN A 142      39.350  59.830  33.470  1.00  0.00           H
ATOM   1432  C   ASN A 142      37.820  60.090  38.310  1.00  0.00           C
ATOM   1433  O   ASN A 142      36.940  59.970  39.170  1.00  0.00           O
ATOM   1434  N   GLY A 143      38.710  61.110  38.390  1.00  0.00           N
ATOM   1435  H   GLY A 143      39.440  61.150  37.710  1.00  0.00           H
ATOM   1436  CA  GLY A 143      38.890  61.890  39.620  1.00  0.00           C
ATOM   1437  C   GLY A 143      39.490  61.140  40.780  1.00  0.00           C
ATOM   1438  O   GLY A 143      39.260  61.400  41.940  1.00  0.00           O
ATOM   1439  N   SER A 144      40.300  60.120  40.370  1.00  0.00           N
ATOM   1440  H   SER A 144      40.850  60.240  39.540  1.00  0.00           H
ATOM   1441  CA  SER A 144      40.790  59.080  41.350  1.00  0.00           C
ATOM   1442  CB  SER A 144      40.970  57.680  40.660  1.00  0.00           C
ATOM   1443  OG  SER A 144      41.810  57.880  39.500  1.00  0.00           O
ATOM   1444  HG  SER A 144      42.180  56.960  39.340  1.00  0.00           H
ATOM   1445  C   SER A 144      42.050  59.450  42.190  1.00  0.00           C
ATOM   1446  O   SER A 144      42.030  59.110  43.380  1.00  0.00           O
ATOM   1447  N   CYS A 145      42.990  60.250  41.600  1.00  0.00           N
ATOM   1448  H   CYS A 145      42.710  60.810  40.820  1.00  0.00           H
ATOM   1449  CA  CYS A 145      44.380  60.370  42.090  1.00  0.00           C
ATOM   1450  CB  CYS A 145      45.140  61.390  41.220  1.00  0.00           C
ATOM   1451  SG  CYS A 145      45.220  61.000  39.440  1.00  0.00           S
ATOM   1452  HG  CYS A 145      46.280  60.200  39.340  1.00  0.00           H
ATOM   1453  C   CYS A 145      44.500  60.650  43.620  1.00  0.00           C
ATOM   1454  O   CYS A 145      43.750  61.520  44.070  1.00  0.00           O
ATOM   1455  N   GLY A 146      45.620  60.270  44.240  1.00  0.00           N
ATOM   1456  H   GLY A 146      46.290  59.740  43.720  1.00  0.00           H
ATOM   1457  CA  GLY A 146      45.850  60.350  45.670  1.00  0.00           C
ATOM   1458  C   GLY A 146      45.140  59.490  46.770  1.00  0.00           C
ATOM   1459  O   GLY A 146      44.880  60.060  47.840  1.00  0.00           O
ATOM   1460  N   SER A 147      44.520  58.470  46.310  1.00  0.00           N
ATOM   1461  H   SER A 147      44.000  58.400  45.460  1.00  0.00           H
ATOM   1462  CA  SER A 147      44.030  57.390  47.260  1.00  0.00           C
ATOM   1463  CB  SER A 147      43.170  56.410  46.500  1.00  0.00           C
ATOM   1464  OG  SER A 147      42.070  57.200  45.970  1.00  0.00           O
ATOM   1465  HG  SER A 147      42.030  56.950  45.000  1.00  0.00           H
ATOM   1466  C   SER A 147      45.150  56.560  47.860  1.00  0.00           C
ATOM   1467  O   SER A 147      46.130  56.220  47.170  1.00  0.00           O
ATOM   1468  N   VAL A 148      44.870  56.410  49.150  1.00  0.00           N
ATOM   1469  H   VAL A 148      43.920  56.500  49.430  1.00  0.00           H
ATOM   1470  CA  VAL A 148      45.830  55.730  50.110  1.00  0.00           C
ATOM   1471  CB  VAL A 148      45.580  55.960  51.560  1.00  0.00           C
ATOM   1472  CG1 VAL A 148      45.870  57.400  51.970  1.00  0.00           C
ATOM   1473  CG2 VAL A 148      44.090  55.640  51.880  1.00  0.00           C
ATOM   1474  C   VAL A 148      45.920  54.250  49.850  1.00  0.00           C
ATOM   1475  O   VAL A 148      44.950  53.590  49.470  1.00  0.00           O
ATOM   1476  N   GLY A 149      47.060  53.690  50.260  1.00  0.00           N
ATOM   1477  H   GLY A 149      47.890  54.230  50.270  1.00  0.00           H
ATOM   1478  CA  GLY A 149      47.180  52.260  50.730  1.00  0.00           C
ATOM   1479  C   GLY A 149      47.860  52.220  52.070  1.00  0.00           C
ATOM   1480  O   GLY A 149      48.950  52.840  52.200  1.00  0.00           O
ATOM   1481  N   PHE A 150      47.350  51.370  52.930  1.00  0.00           N
ATOM   1482  H   PHE A 150      46.580  50.780  52.700  1.00  0.00           H
ATOM   1483  CA  PHE A 150      47.840  51.300  54.330  1.00  0.00           C
ATOM   1484  CB  PHE A 150      47.260  52.460  55.140  1.00  0.00           C
ATOM   1485  CG  PHE A 150      45.770  52.470  55.310  1.00  0.00           C
ATOM   1486  CD1 PHE A 150      45.270  51.900  56.480  1.00  0.00           C
ATOM   1487  HD1 PHE A 150      45.860  51.850  57.390  1.00  0.00           H
ATOM   1488  CD2 PHE A 150      44.830  52.870  54.330  1.00  0.00           C
ATOM   1489  HD2 PHE A 150      45.070  52.920  53.270  1.00  0.00           H
ATOM   1490  CE1 PHE A 150      43.860  51.860  56.650  1.00  0.00           C
ATOM   1491  HE1 PHE A 150      43.430  51.470  57.580  1.00  0.00           H
ATOM   1492  CE2 PHE A 150      43.500  52.940  54.570  1.00  0.00           C
ATOM   1493  HE2 PHE A 150      42.870  53.590  53.950  1.00  0.00           H
ATOM   1494  CZ  PHE A 150      42.970  52.420  55.730  1.00  0.00           C
ATOM   1495  HZ  PHE A 150      41.910  52.460  55.970  1.00  0.00           H
ATOM   1496  C   PHE A 150      47.440  49.950  54.970  1.00  0.00           C
ATOM   1497  O   PHE A 150      46.480  49.210  54.610  1.00  0.00           O
ATOM   1498  N   ASN A 151      48.390  49.560  55.840  1.00  0.00           N
ATOM   1499  H   ASN A 151      49.220  50.100  55.980  1.00  0.00           H
ATOM   1500  CA  ASN A 151      48.180  48.570  56.940  1.00  0.00           C
ATOM   1501  CB  ASN A 151      49.280  47.470  56.930  1.00  0.00           C
ATOM   1502  CG  ASN A 151      49.510  46.860  55.520  1.00  0.00           C
ATOM   1503  OD1 ASN A 151      50.220  47.520  54.690  1.00  0.00           O
ATOM   1504  ND2 ASN A 151      49.070  45.680  55.220  1.00  0.00           N
ATOM   1505 1HD2 ASN A 151      48.560  44.990  55.730  1.00  0.00           H
ATOM   1506 2HD2 ASN A 151      49.240  45.480  54.260  1.00  0.00           H
ATOM   1507  C   ASN A 151      48.070  49.310  58.280  1.00  0.00           C
ATOM   1508  O   ASN A 151      48.270  50.540  58.440  1.00  0.00           O
ATOM   1509  N   ILE A 152      47.830  48.560  59.320  1.00  0.00           N
ATOM   1510  H   ILE A 152      47.450  47.650  59.180  1.00  0.00           H
ATOM   1511  CA  ILE A 152      47.730  49.100  60.720  1.00  0.00           C
ATOM   1512  CB  ILE A 152      46.240  49.450  61.160  1.00  0.00           C
ATOM   1513  CG1 ILE A 152      45.670  50.600  60.280  1.00  0.00           C
ATOM   1514  CG2 ILE A 152      46.060  49.790  62.660  1.00  0.00           C
ATOM   1515  CD  ILE A 152      44.210  50.750  60.580  1.00  0.00           C
ATOM   1516  C   ILE A 152      48.450  48.150  61.690  1.00  0.00           C
ATOM   1517  O   ILE A 152      48.570  46.940  61.380  1.00  0.00           O
ATOM   1518  N   ASP A 153      49.220  48.790  62.570  1.00  0.00           N
ATOM   1519  H   ASP A 153      49.450  49.760  62.490  1.00  0.00           H
ATOM   1520  CA  ASP A 153      49.930  47.980  63.670  1.00  0.00           C
ATOM   1521  CB  ASP A 153      51.440  48.250  63.410  1.00  0.00           C
ATOM   1522  CG  ASP A 153      51.960  47.380  62.270  1.00  0.00           C
ATOM   1523  OD1 ASP A 153      52.050  46.120  62.420  1.00  0.00           O
ATOM   1524  OD2 ASP A 153      52.530  48.030  61.370  1.00  0.00           O
ATOM   1525  C   ASP A 153      49.410  48.530  65.040  1.00  0.00           C
ATOM   1526  O   ASP A 153      50.070  49.310  65.710  1.00  0.00           O
ATOM   1527  N   TYR A 154      48.230  48.000  65.370  1.00  0.00           N
ATOM   1528  H   TYR A 154      47.590  47.460  64.830  1.00  0.00           H
ATOM   1529  CA  TYR A 154      47.510  48.460  66.600  1.00  0.00           C
ATOM   1530  CB  TYR A 154      48.210  48.160  68.000  1.00  0.00           C
ATOM   1531  CG  TYR A 154      48.160  46.640  68.310  1.00  0.00           C
ATOM   1532  CD1 TYR A 154      47.280  46.230  69.320  1.00  0.00           C
ATOM   1533  HD1 TYR A 154      46.420  46.860  69.580  1.00  0.00           H
ATOM   1534  CD2 TYR A 154      49.130  45.730  67.770  1.00  0.00           C
ATOM   1535  HD2 TYR A 154      49.850  46.060  67.020  1.00  0.00           H
ATOM   1536  CE1 TYR A 154      47.380  44.910  69.840  1.00  0.00           C
ATOM   1537  HE1 TYR A 154      46.730  44.680  70.680  1.00  0.00           H
ATOM   1538  CE2 TYR A 154      49.180  44.470  68.300  1.00  0.00           C
ATOM   1539  HE2 TYR A 154      49.920  43.780  67.880  1.00  0.00           H
ATOM   1540  CZ  TYR A 154      48.240  44.040  69.250  1.00  0.00           C
ATOM   1541  OH  TYR A 154      48.310  42.790  69.730  1.00  0.00           O
ATOM   1542  HH  TYR A 154      47.780  42.830  70.590  1.00  0.00           H
ATOM   1543  C   TYR A 154      47.070  49.930  66.460  1.00  0.00           C
ATOM   1544  O   TYR A 154      46.090  50.200  65.770  1.00  0.00           O
ATOM   1545  N   ASP A 155      47.590  50.870  67.210  1.00  0.00           N
ATOM   1546  H   ASP A 155      48.280  50.730  67.920  1.00  0.00           H
ATOM   1547  CA  ASP A 155      47.290  52.320  67.000  1.00  0.00           C
ATOM   1548  CB  ASP A 155      47.380  53.110  68.330  1.00  0.00           C
ATOM   1549  CG  ASP A 155      48.780  53.200  68.970  1.00  0.00           C
ATOM   1550  OD1 ASP A 155      49.680  52.460  68.580  1.00  0.00           O
ATOM   1551  OD2 ASP A 155      49.000  54.130  69.810  1.00  0.00           O
ATOM   1552  C   ASP A 155      47.910  53.190  65.870  1.00  0.00           C
ATOM   1553  O   ASP A 155      47.300  54.020  65.170  1.00  0.00           O
ATOM   1554  N   CYS A 156      49.150  52.780  65.710  1.00  0.00           N
ATOM   1555  H   CYS A 156      49.540  52.260  66.470  1.00  0.00           H
ATOM   1556  CA  CYS A 156      50.160  53.100  64.650  1.00  0.00           C
ATOM   1557  CB  CYS A 156      51.570  52.530  64.940  1.00  0.00           C
ATOM   1558  SG  CYS A 156      52.770  53.250  63.820  1.00  0.00           S
ATOM   1559  HG  CYS A 156      53.820  52.860  64.530  1.00  0.00           H
ATOM   1560  C   CYS A 156      49.720  52.560  63.320  1.00  0.00           C
ATOM   1561  O   CYS A 156      49.580  51.400  63.000  1.00  0.00           O
ATOM   1562  N   VAL A 157      49.360  53.540  62.480  1.00  0.00           N
ATOM   1563  H   VAL A 157      49.190  54.430  62.900  1.00  0.00           H
ATOM   1564  CA  VAL A 157      48.990  53.410  61.040  1.00  0.00           C
ATOM   1565  CB  VAL A 157      48.190  54.580  60.490  1.00  0.00           C
ATOM   1566  CG1 VAL A 157      47.900  54.350  59.000  1.00  0.00           C
ATOM   1567  CG2 VAL A 157      46.830  54.680  61.170  1.00  0.00           C
ATOM   1568  C   VAL A 157      50.240  53.230  60.190  1.00  0.00           C
ATOM   1569  O   VAL A 157      51.190  54.010  60.120  1.00  0.00           O
ATOM   1570  N   SER A 158      50.190  52.210  59.340  1.00  0.00           N
ATOM   1571  H   SER A 158      49.380  51.660  59.130  1.00  0.00           H
ATOM   1572  CA  SER A 158      51.390  51.830  58.510  1.00  0.00           C
ATOM   1573  CB  SER A 158      51.620  50.300  58.690  1.00  0.00           C
ATOM   1574  OG  SER A 158      52.730  49.790  57.970  1.00  0.00           O
ATOM   1575  HG  SER A 158      52.400  49.470  57.080  1.00  0.00           H
ATOM   1576  C   SER A 158      51.100  52.120  57.030  1.00  0.00           C
ATOM   1577  O   SER A 158      50.400  51.360  56.390  1.00  0.00           O
ATOM   1578  N   PHE A 159      51.110  53.450  56.790  1.00  0.00           N
ATOM   1579  H   PHE A 159      51.440  54.010  57.550  1.00  0.00           H
ATOM   1580  CA  PHE A 159      50.990  54.100  55.480  1.00  0.00           C
ATOM   1581  CB  PHE A 159      51.210  55.600  55.720  1.00  0.00           C
ATOM   1582  CG  PHE A 159      50.000  56.560  56.040  1.00  0.00           C
ATOM   1583  CD1 PHE A 159      49.010  56.890  55.150  1.00  0.00           C
ATOM   1584  HD1 PHE A 159      49.210  56.690  54.100  1.00  0.00           H
ATOM   1585  CD2 PHE A 159      49.800  56.980  57.370  1.00  0.00           C
ATOM   1586  HD2 PHE A 159      50.630  56.940  58.080  1.00  0.00           H
ATOM   1587  CE1 PHE A 159      47.840  57.610  55.500  1.00  0.00           C
ATOM   1588  HE1 PHE A 159      46.980  57.660  54.830  1.00  0.00           H
ATOM   1589  CE2 PHE A 159      48.710  57.700  57.790  1.00  0.00           C
ATOM   1590  HE2 PHE A 159      48.600  57.900  58.850  1.00  0.00           H
ATOM   1591  CZ  PHE A 159      47.760  58.040  56.840  1.00  0.00           C
ATOM   1592  HZ  PHE A 159      47.000  58.780  57.090  1.00  0.00           H
ATOM   1593  C   PHE A 159      52.020  53.650  54.420  1.00  0.00           C
ATOM   1594  O   PHE A 159      53.220  54.030  54.500  1.00  0.00           O
ATOM   1595  N   CYS A 160      51.640  52.700  53.550  1.00  0.00           N
ATOM   1596  H   CYS A 160      50.740  52.300  53.370  1.00  0.00           H
ATOM   1597  CA  CYS A 160      52.650  52.100  52.610  1.00  0.00           C
ATOM   1598  CB  CYS A 160      52.430  50.600  52.730  1.00  0.00           C
ATOM   1599  SG  CYS A 160      50.790  50.040  52.190  1.00  0.00           S
ATOM   1600  HG  CYS A 160      50.750  49.080  53.110  1.00  0.00           H
ATOM   1601  C   CYS A 160      52.580  52.480  51.100  1.00  0.00           C
ATOM   1602  O   CYS A 160      53.440  52.090  50.340  1.00  0.00           O
ATOM   1603  N   TYR A 161      51.590  53.300  50.720  1.00  0.00           N
ATOM   1604  H   TYR A 161      50.980  53.770  51.360  1.00  0.00           H
ATOM   1605  CA  TYR A 161      51.270  53.640  49.320  1.00  0.00           C
ATOM   1606  CB  TYR A 161      50.580  52.450  48.720  1.00  0.00           C
ATOM   1607  CG  TYR A 161      50.280  52.470  47.210  1.00  0.00           C
ATOM   1608  CD1 TYR A 161      51.300  52.100  46.340  1.00  0.00           C
ATOM   1609  HD1 TYR A 161      52.280  51.860  46.750  1.00  0.00           H
ATOM   1610  CD2 TYR A 161      49.110  52.860  46.760  1.00  0.00           C
ATOM   1611  HD2 TYR A 161      48.270  53.190  47.370  1.00  0.00           H
ATOM   1612  CE1 TYR A 161      51.120  52.230  44.990  1.00  0.00           C
ATOM   1613  HE1 TYR A 161      51.980  52.020  44.350  1.00  0.00           H
ATOM   1614  CE2 TYR A 161      48.840  52.780  45.390  1.00  0.00           C
ATOM   1615  HE2 TYR A 161      47.780  52.790  45.160  1.00  0.00           H
ATOM   1616  CZ  TYR A 161      49.830  52.520  44.510  1.00  0.00           C
ATOM   1617  OH  TYR A 161      49.460  52.440  43.200  1.00  0.00           O
ATOM   1618  HH  TYR A 161      49.880  51.660  42.740  1.00  0.00           H
ATOM   1619  C   TYR A 161      50.330  54.840  49.080  1.00  0.00           C
ATOM   1620  O   TYR A 161      49.330  54.950  49.870  1.00  0.00           O
ATOM   1621  N   MET A 162      50.610  55.550  48.010  1.00  0.00           N
ATOM   1622  H   MET A 162      51.530  55.590  47.620  1.00  0.00           H
ATOM   1623  CA  MET A 162      49.810  56.630  47.390  1.00  0.00           C
ATOM   1624  CB  MET A 162      50.510  57.890  47.700  1.00  0.00           C
ATOM   1625  CG  MET A 162      49.670  59.150  47.240  1.00  0.00           C
ATOM   1626  SD  MET A 162      50.470  60.760  47.420  1.00  0.00           S
ATOM   1627  CE  MET A 162      50.300  60.940  49.140  1.00  0.00           C
ATOM   1628  C   MET A 162      49.600  56.460  45.880  1.00  0.00           C
ATOM   1629  O   MET A 162      50.530  56.390  45.140  1.00  0.00           O
ATOM   1630  N   HIS A 163      48.370  56.510  45.400  1.00  0.00           N
ATOM   1631  H   HIS A 163      47.590  56.470  46.020  1.00  0.00           H
ATOM   1632  CA  HIS A 163      48.000  56.410  43.990  1.00  0.00           C
ATOM   1633  CB  HIS A 163      46.530  56.070  43.800  1.00  0.00           C
ATOM   1634  CG  HIS A 163      45.980  56.100  42.400  1.00  0.00           C
ATOM   1635  ND1 HIS A 163      44.990  56.900  42.010  1.00  0.00           N
ATOM   1636  CD2 HIS A 163      46.320  55.300  41.340  1.00  0.00           C
ATOM   1637  HD2 HIS A 163      47.350  54.940  41.220  1.00  0.00           H
ATOM   1638  CE1 HIS A 163      44.650  56.610  40.770  1.00  0.00           C
ATOM   1639  HE1 HIS A 163      43.950  57.130  40.120  1.00  0.00           H
ATOM   1640  NE2 HIS A 163      45.440  55.610  40.390  1.00  0.00           N
ATOM   1641  HE2 HIS A 163      45.280  55.100  39.550  1.00  0.00           H
ATOM   1642  C   HIS A 163      48.290  57.790  43.270  1.00  0.00           C
ATOM   1643  O   HIS A 163      47.850  58.840  43.770  1.00  0.00           O
ATOM   1644  N   HIS A 164      48.910  57.660  42.090  1.00  0.00           N
ATOM   1645  H   HIS A 164      49.580  56.940  41.920  1.00  0.00           H
ATOM   1646  CA  HIS A 164      49.010  58.760  41.160  1.00  0.00           C
ATOM   1647  CB  HIS A 164      50.490  59.020  40.890  1.00  0.00           C
ATOM   1648  CG  HIS A 164      51.210  59.940  41.920  1.00  0.00           C
ATOM   1649  ND1 HIS A 164      51.120  59.800  43.230  1.00  0.00           N
ATOM   1650  CD2 HIS A 164      52.060  60.940  41.640  1.00  0.00           C
ATOM   1651  HD2 HIS A 164      52.150  61.530  40.730  1.00  0.00           H
ATOM   1652  CE1 HIS A 164      51.960  60.600  43.840  1.00  0.00           C
ATOM   1653  HE1 HIS A 164      51.930  60.930  44.880  1.00  0.00           H
ATOM   1654  NE2 HIS A 164      52.520  61.300  42.860  1.00  0.00           N
ATOM   1655  HE2 HIS A 164      53.380  61.800  43.000  1.00  0.00           H
ATOM   1656  C   HIS A 164      48.180  58.660  39.830  1.00  0.00           C
ATOM   1657  O   HIS A 164      47.670  59.640  39.380  1.00  0.00           O
ATOM   1658  N   MET A 165      48.190  57.490  39.190  1.00  0.00           N
ATOM   1659  H   MET A 165      48.560  56.660  39.590  1.00  0.00           H
ATOM   1660  CA  MET A 165      47.550  57.240  37.870  1.00  0.00           C
ATOM   1661  CB  MET A 165      48.410  57.930  36.730  1.00  0.00           C
ATOM   1662  CG  MET A 165      49.830  57.330  36.640  1.00  0.00           C
ATOM   1663  SD  MET A 165      50.640  57.930  35.150  1.00  0.00           S
ATOM   1664  CE  MET A 165      49.660  57.090  33.950  1.00  0.00           C
ATOM   1665  C   MET A 165      47.220  55.770  37.520  1.00  0.00           C
ATOM   1666  O   MET A 165      47.650  54.800  38.190  1.00  0.00           O
ATOM   1667  N   GLU A 166      46.290  55.670  36.590  1.00  0.00           N
ATOM   1668  H   GLU A 166      46.000  56.530  36.160  1.00  0.00           H
ATOM   1669  CA  GLU A 166      46.000  54.400  35.910  1.00  0.00           C
ATOM   1670  CB  GLU A 166      44.590  54.340  35.470  1.00  0.00           C
ATOM   1671  CG  GLU A 166      44.120  52.980  34.850  1.00  0.00           C
ATOM   1672  CD  GLU A 166      42.660  52.930  34.490  1.00  0.00           C
ATOM   1673  OE1 GLU A 166      42.470  52.530  33.370  1.00  0.00           O
ATOM   1674  OE2 GLU A 166      41.740  53.310  35.250  1.00  0.00           O
ATOM   1675  C   GLU A 166      46.850  54.160  34.640  1.00  0.00           C
ATOM   1676  O   GLU A 166      46.720  55.010  33.760  1.00  0.00           O
ATOM   1677  N   LEU A 167      47.650  53.100  34.670  1.00  0.00           N
ATOM   1678  H   LEU A 167      47.550  52.410  35.380  1.00  0.00           H
ATOM   1679  CA  LEU A 167      48.440  52.700  33.460  1.00  0.00           C
ATOM   1680  CB  LEU A 167      49.580  51.730  33.900  1.00  0.00           C
ATOM   1681  CG  LEU A 167      50.720  52.410  34.770  1.00  0.00           C
ATOM   1682  CD1 LEU A 167      51.690  51.370  35.260  1.00  0.00           C
ATOM   1683  CD2 LEU A 167      51.430  53.550  34.050  1.00  0.00           C
ATOM   1684  C   LEU A 167      47.510  52.020  32.490  1.00  0.00           C
ATOM   1685  O   LEU A 167      46.570  51.390  32.960  1.00  0.00           O
ATOM   1686  N   PRO A 168      47.720  52.400  31.200  1.00  0.00           N
ATOM   1687  CA  PRO A 168      46.790  52.070  30.060  1.00  0.00           C
ATOM   1688  CB  PRO A 168      47.460  52.710  28.860  1.00  0.00           C
ATOM   1689  CG  PRO A 168      48.230  53.910  29.410  1.00  0.00           C
ATOM   1690  CD  PRO A 168      48.630  53.520  30.820  1.00  0.00           C
ATOM   1691  C   PRO A 168      46.650  50.560  29.880  1.00  0.00           C
ATOM   1692  O   PRO A 168      45.730  50.090  29.240  1.00  0.00           O
ATOM   1693  N   THR A 169      47.550  49.790  30.440  1.00  0.00           N
ATOM   1694  H   THR A 169      48.470  50.180  30.550  1.00  0.00           H
ATOM   1695  CA  THR A 169      47.390  48.300  30.690  1.00  0.00           C
ATOM   1696  CB  THR A 169      48.620  47.850  31.510  1.00  0.00           C
ATOM   1697  OG1 THR A 169      49.820  48.420  30.980  1.00  0.00           O
ATOM   1698  HG1 THR A 169      50.120  47.950  30.160  1.00  0.00           H
ATOM   1699  CG2 THR A 169      48.710  46.340  31.630  1.00  0.00           C
ATOM   1700  C   THR A 169      46.040  47.960  31.430  1.00  0.00           C
ATOM   1701  O   THR A 169      45.820  46.770  31.430  1.00  0.00           O
ATOM   1702  N   GLY A 170      45.440  48.840  32.280  1.00  0.00           N
ATOM   1703  H   GLY A 170      45.640  49.820  32.270  1.00  0.00           H
ATOM   1704  CA  GLY A 170      44.280  48.490  33.080  1.00  0.00           C
ATOM   1705  C   GLY A 170      44.610  48.220  34.530  1.00  0.00           C
ATOM   1706  O   GLY A 170      44.050  47.300  35.110  1.00  0.00           O
ATOM   1707  N   VAL A 171      45.670  48.780  35.100  1.00  0.00           N
ATOM   1708  H   VAL A 171      46.140  49.570  34.720  1.00  0.00           H
ATOM   1709  CA  VAL A 171      46.140  48.500  36.460  1.00  0.00           C
ATOM   1710  CB  VAL A 171      47.030  47.300  36.350  1.00  0.00           C
ATOM   1711  CG1 VAL A 171      48.420  47.430  35.860  1.00  0.00           C
ATOM   1712  CG2 VAL A 171      46.980  46.480  37.630  1.00  0.00           C
ATOM   1713  C   VAL A 171      46.760  49.760  36.960  1.00  0.00           C
ATOM   1714  O   VAL A 171      47.450  50.420  36.230  1.00  0.00           O
ATOM   1715  N   HIS A 172      46.700  50.060  38.230  1.00  0.00           N
ATOM   1716  H   HIS A 172      46.420  49.430  38.950  1.00  0.00           H
ATOM   1717  CA  HIS A 172      47.040  51.420  38.660  1.00  0.00           C
ATOM   1718  CB  HIS A 172      45.900  51.940  39.530  1.00  0.00           C
ATOM   1719  CG  HIS A 172      44.530  51.600  38.910  1.00  0.00           C
ATOM   1720  ND1 HIS A 172      43.780  52.460  38.280  1.00  0.00           N
ATOM   1721  CD2 HIS A 172      43.750  50.510  39.190  1.00  0.00           C
ATOM   1722  HD2 HIS A 172      44.160  49.600  39.620  1.00  0.00           H
ATOM   1723  CE1 HIS A 172      42.540  51.940  38.220  1.00  0.00           C
ATOM   1724  HE1 HIS A 172      41.670  52.400  37.740  1.00  0.00           H
ATOM   1725  NE2 HIS A 172      42.510  50.760  38.780  1.00  0.00           N
ATOM   1726  HE2 HIS A 172      41.800  50.060  38.720  1.00  0.00           H
ATOM   1727  C   HIS A 172      48.350  51.470  39.520  1.00  0.00           C
ATOM   1728  O   HIS A 172      48.710  50.720  40.440  1.00  0.00           O
ATOM   1729  N   ALA A 173      49.140  52.470  39.160  1.00  0.00           N
ATOM   1730  H   ALA A 173      48.880  53.210  38.540  1.00  0.00           H
ATOM   1731  CA  ALA A 173      50.420  52.830  39.930  1.00  0.00           C
ATOM   1732  CB  ALA A 173      51.550  53.000  38.910  1.00  0.00           C
ATOM   1733  C   ALA A 173      50.440  54.070  40.800  1.00  0.00           C
ATOM   1734  O   ALA A 173      49.590  54.920  40.790  1.00  0.00           O
ATOM   1735  N   GLY A 174      51.600  54.120  41.530  1.00  0.00           N
ATOM   1736  H   GLY A 174      52.380  53.500  41.410  1.00  0.00           H
ATOM   1737  CA  GLY A 174      51.970  55.350  42.280  1.00  0.00           C
ATOM   1738  C   GLY A 174      53.240  55.230  43.140  1.00  0.00           C
ATOM   1739  O   GLY A 174      54.280  54.600  42.860  1.00  0.00           O
ATOM   1740  N   THR A 175      53.080  55.960  44.240  1.00  0.00           N
ATOM   1741  H   THR A 175      52.220  56.310  44.620  1.00  0.00           H
ATOM   1742  CA  THR A 175      54.270  56.340  45.070  1.00  0.00           C
ATOM   1743  CB  THR A 175      54.490  57.890  45.110  1.00  0.00           C
ATOM   1744  OG1 THR A 175      53.340  58.520  45.630  1.00  0.00           O
ATOM   1745  HG1 THR A 175      52.740  58.710  44.850  1.00  0.00           H
ATOM   1746  CG2 THR A 175      54.820  58.400  43.730  1.00  0.00           C
ATOM   1747  C   THR A 175      54.220  55.880  46.510  1.00  0.00           C
ATOM   1748  O   THR A 175      53.080  55.630  46.920  1.00  0.00           O
ATOM   1749  N   ASP A 176      55.390  55.760  47.220  1.00  0.00           N
ATOM   1750  H   ASP A 176      56.270  55.470  46.840  1.00  0.00           H
ATOM   1751  CA  ASP A 176      55.340  55.790  48.720  1.00  0.00           C
ATOM   1752  CB  ASP A 176      56.590  54.930  49.220  1.00  0.00           C
ATOM   1753  CG  ASP A 176      57.960  55.640  49.250  1.00  0.00           C
ATOM   1754  OD1 ASP A 176      58.060  56.860  49.330  1.00  0.00           O
ATOM   1755  OD2 ASP A 176      58.950  54.930  49.470  1.00  0.00           O
ATOM   1756  C   ASP A 176      55.210  57.190  49.290  1.00  0.00           C
ATOM   1757  O   ASP A 176      55.450  58.140  48.550  1.00  0.00           O
ATOM   1758  N   LEU A 177      54.910  57.320  50.580  1.00  0.00           N
ATOM   1759  H   LEU A 177      54.920  56.550  51.210  1.00  0.00           H
ATOM   1760  CA  LEU A 177      54.620  58.650  51.200  1.00  0.00           C
ATOM   1761  CB  LEU A 177      54.200  58.450  52.650  1.00  0.00           C
ATOM   1762  CG  LEU A 177      52.680  58.150  52.630  1.00  0.00           C
ATOM   1763  CD1 LEU A 177      51.830  59.310  52.110  1.00  0.00           C
ATOM   1764  CD2 LEU A 177      52.240  56.890  51.960  1.00  0.00           C
ATOM   1765  C   LEU A 177      55.760  59.710  51.160  1.00  0.00           C
ATOM   1766  O   LEU A 177      55.490  60.900  51.280  1.00  0.00           O
ATOM   1767  N   GLU A 178      56.970  59.310  50.970  1.00  0.00           N
ATOM   1768  H   GLU A 178      57.180  58.340  51.070  1.00  0.00           H
ATOM   1769  CA  GLU A 178      58.060  60.270  50.720  1.00  0.00           C
ATOM   1770  CB  GLU A 178      59.370  59.710  51.360  1.00  0.00           C
ATOM   1771  CG  GLU A 178      59.230  59.350  52.820  1.00  0.00           C
ATOM   1772  CD  GLU A 178      58.740  60.370  53.840  1.00  0.00           C
ATOM   1773  OE1 GLU A 178      59.490  61.360  53.990  1.00  0.00           O
ATOM   1774  OE2 GLU A 178      57.520  60.280  54.190  1.00  0.00           O
ATOM   1775  C   GLU A 178      58.270  60.590  49.200  1.00  0.00           C
ATOM   1776  O   GLU A 178      59.390  60.810  48.740  1.00  0.00           O
ATOM   1777  N   GLY A 179      57.320  60.080  48.410  1.00  0.00           N
ATOM   1778  H   GLY A 179      56.570  59.540  48.790  1.00  0.00           H
ATOM   1779  CA  GLY A 179      57.290  60.320  46.940  1.00  0.00           C
ATOM   1780  C   GLY A 179      58.190  59.490  46.030  1.00  0.00           C
ATOM   1781  O   GLY A 179      58.360  59.780  44.840  1.00  0.00           O
ATOM   1782  N   ASN A 180      58.620  58.320  46.510  1.00  0.00           N
ATOM   1783  H   ASN A 180      58.410  58.100  47.460  1.00  0.00           H
ATOM   1784  CA  ASN A 180      59.470  57.380  45.760  1.00  0.00           C
ATOM   1785  CB  ASN A 180      60.290  56.540  46.690  1.00  0.00           C
ATOM   1786  CG  ASN A 180      61.210  57.280  47.690  1.00  0.00           C
ATOM   1787  OD1 ASN A 180      62.430  57.430  47.360  1.00  0.00           O
ATOM   1788  ND2 ASN A 180      60.890  57.460  48.960  1.00  0.00           N
ATOM   1789 1HD2 ASN A 180      60.000  57.070  49.210  1.00  0.00           H
ATOM   1790 2HD2 ASN A 180      61.460  57.960  49.600  1.00  0.00           H
ATOM   1791  C   ASN A 180      58.530  56.460  44.960  1.00  0.00           C
ATOM   1792  O   ASN A 180      57.740  55.730  45.530  1.00  0.00           O
ATOM   1793  N   PHE A 181      58.660  56.500  43.600  1.00  0.00           N
ATOM   1794  H   PHE A 181      59.510  56.890  43.230  1.00  0.00           H
ATOM   1795  CA  PHE A 181      57.760  55.720  42.710  1.00  0.00           C
ATOM   1796  CB  PHE A 181      57.920  56.190  41.200  1.00  0.00           C
ATOM   1797  CG  PHE A 181      56.560  56.590  40.610  1.00  0.00           C
ATOM   1798  CD1 PHE A 181      56.330  57.920  40.500  1.00  0.00           C
ATOM   1799  HD1 PHE A 181      57.030  58.580  41.020  1.00  0.00           H
ATOM   1800  CD2 PHE A 181      55.600  55.700  40.210  1.00  0.00           C
ATOM   1801  HD2 PHE A 181      55.930  54.700  39.930  1.00  0.00           H
ATOM   1802  CE1 PHE A 181      55.100  58.410  40.030  1.00  0.00           C
ATOM   1803  HE1 PHE A 181      54.990  59.490  39.920  1.00  0.00           H
ATOM   1804  CE2 PHE A 181      54.410  56.170  39.710  1.00  0.00           C
ATOM   1805  HE2 PHE A 181      53.610  55.470  39.460  1.00  0.00           H
ATOM   1806  CZ  PHE A 181      54.120  57.530  39.670  1.00  0.00           C
ATOM   1807  HZ  PHE A 181      53.140  57.940  39.440  1.00  0.00           H
ATOM   1808  C   PHE A 181      57.830  54.230  42.860  1.00  0.00           C
ATOM   1809  O   PHE A 181      58.820  53.680  43.270  1.00  0.00           O
ATOM   1810  N   TYR A 182      56.720  53.560  42.610  1.00  0.00           N
ATOM   1811  H   TYR A 182      55.840  54.020  42.470  1.00  0.00           H
ATOM   1812  CA  TYR A 182      56.650  52.090  42.690  1.00  0.00           C
ATOM   1813  CB  TYR A 182      55.390  51.670  43.400  1.00  0.00           C
ATOM   1814  CG  TYR A 182      55.590  51.530  44.900  1.00  0.00           C
ATOM   1815  CD1 TYR A 182      56.030  50.390  45.490  1.00  0.00           C
ATOM   1816  HD1 TYR A 182      56.530  49.690  44.810  1.00  0.00           H
ATOM   1817  CD2 TYR A 182      55.050  52.520  45.720  1.00  0.00           C
ATOM   1818  HD2 TYR A 182      54.420  53.240  45.210  1.00  0.00           H
ATOM   1819  CE1 TYR A 182      55.970  50.140  46.870  1.00  0.00           C
ATOM   1820  HE1 TYR A 182      56.250  49.140  47.200  1.00  0.00           H
ATOM   1821  CE2 TYR A 182      54.880  52.190  47.060  1.00  0.00           C
ATOM   1822  HE2 TYR A 182      54.100  52.670  47.660  1.00  0.00           H
ATOM   1823  CZ  TYR A 182      55.410  51.040  47.640  1.00  0.00           C
ATOM   1824  OH  TYR A 182      55.300  50.790  48.930  1.00  0.00           O
ATOM   1825  HH  TYR A 182      54.610  51.410  49.300  1.00  0.00           H
ATOM   1826  C   TYR A 182      56.850  51.520  41.280  1.00  0.00           C
ATOM   1827  O   TYR A 182      56.240  52.030  40.340  1.00  0.00           O
ATOM   1828  N   GLY A 183      57.930  50.800  41.090  1.00  0.00           N
ATOM   1829  H   GLY A 183      58.360  50.270  41.820  1.00  0.00           H
ATOM   1830  CA  GLY A 183      58.430  50.390  39.780  1.00  0.00           C
ATOM   1831  C   GLY A 183      58.960  51.560  38.820  1.00  0.00           C
ATOM   1832  O   GLY A 183      58.760  52.730  39.160  1.00  0.00           O
ATOM   1833  N   PRO A 184      59.120  51.220  37.550  1.00  0.00           N
ATOM   1834  CA  PRO A 184      59.840  52.040  36.490  1.00  0.00           C
ATOM   1835  CB  PRO A 184      60.140  51.130  35.340  1.00  0.00           C
ATOM   1836  CG  PRO A 184      58.970  50.110  35.480  1.00  0.00           C
ATOM   1837  CD  PRO A 184      58.660  49.980  36.980  1.00  0.00           C
ATOM   1838  C   PRO A 184      59.000  53.260  36.000  1.00  0.00           C
ATOM   1839  O   PRO A 184      59.460  54.040  35.190  1.00  0.00           O
ATOM   1840  N   PHE A 185      57.980  53.670  36.770  1.00  0.00           N
ATOM   1841  H   PHE A 185      58.060  53.700  37.770  1.00  0.00           H
ATOM   1842  CA  PHE A 185      56.830  54.400  36.220  1.00  0.00           C
ATOM   1843  CB  PHE A 185      55.500  53.730  36.620  1.00  0.00           C
ATOM   1844  CG  PHE A 185      55.280  52.220  36.310  1.00  0.00           C
ATOM   1845  CD1 PHE A 185      55.400  51.730  35.020  1.00  0.00           C
ATOM   1846  HD1 PHE A 185      55.380  52.440  34.200  1.00  0.00           H
ATOM   1847  CD2 PHE A 185      54.990  51.320  37.320  1.00  0.00           C
ATOM   1848  HD2 PHE A 185      54.990  51.630  38.370  1.00  0.00           H
ATOM   1849  CE1 PHE A 185      55.270  50.380  34.670  1.00  0.00           C
ATOM   1850  HE1 PHE A 185      55.820  49.980  33.810  1.00  0.00           H
ATOM   1851  CE2 PHE A 185      54.740  50.010  36.960  1.00  0.00           C
ATOM   1852  HE2 PHE A 185      54.390  49.400  37.780  1.00  0.00           H
ATOM   1853  CZ  PHE A 185      54.910  49.460  35.680  1.00  0.00           C
ATOM   1854  HZ  PHE A 185      54.520  48.470  35.450  1.00  0.00           H
ATOM   1855  C   PHE A 185      56.790  55.840  36.680  1.00  0.00           C
ATOM   1856  O   PHE A 185      57.560  56.230  37.630  1.00  0.00           O
ATOM   1857  N   VAL A 186      55.970  56.700  36.040  1.00  0.00           N
ATOM   1858  H   VAL A 186      55.370  56.350  35.320  1.00  0.00           H
ATOM   1859  CA  VAL A 186      55.880  58.150  36.250  1.00  0.00           C
ATOM   1860  CB  VAL A 186      57.060  58.790  35.480  1.00  0.00           C
ATOM   1861  CG1 VAL A 186      56.820  59.020  34.030  1.00  0.00           C
ATOM   1862  CG2 VAL A 186      57.670  59.980  36.270  1.00  0.00           C
ATOM   1863  C   VAL A 186      54.480  58.890  36.060  1.00  0.00           C
ATOM   1864  O   VAL A 186      53.670  58.570  35.180  1.00  0.00           O
ATOM   1865  N   ASP A 187      54.290  59.840  36.940  1.00  0.00           N
ATOM   1866  H   ASP A 187      55.060  60.270  37.390  1.00  0.00           H
ATOM   1867  CA  ASP A 187      53.070  60.690  36.960  1.00  0.00           C
ATOM   1868  CB  ASP A 187      53.070  61.620  38.230  1.00  0.00           C
ATOM   1869  CG  ASP A 187      54.440  62.190  38.630  1.00  0.00           C
ATOM   1870  OD1 ASP A 187      55.160  62.640  37.720  1.00  0.00           O
ATOM   1871  OD2 ASP A 187      54.880  62.000  39.810  1.00  0.00           O
ATOM   1872  C   ASP A 187      52.650  61.570  35.770  1.00  0.00           C
ATOM   1873  O   ASP A 187      51.860  62.550  35.920  1.00  0.00           O
ATOM   1874  N   ARG A 188      53.040  61.090  34.580  1.00  0.00           N
ATOM   1875  H   ARG A 188      53.410  60.160  34.460  1.00  0.00           H
ATOM   1876  CA  ARG A 188      53.040  61.920  33.350  1.00  0.00           C
ATOM   1877  CB  ARG A 188      54.490  62.020  32.850  1.00  0.00           C
ATOM   1878  CG  ARG A 188      55.450  62.900  33.650  1.00  0.00           C
ATOM   1879  CD  ARG A 188      56.820  62.710  33.020  1.00  0.00           C
ATOM   1880  NE  ARG A 188      57.680  63.830  33.430  1.00  0.00           N
ATOM   1881  HE  ARG A 188      57.290  64.470  34.080  1.00  0.00           H
ATOM   1882  CZ  ARG A 188      59.030  63.940  33.080  1.00  0.00           C
ATOM   1883  NH1 ARG A 188      59.620  63.090  32.230  1.00  0.00           N
ATOM   1884 1HH1 ARG A 188      59.180  62.320  31.770  1.00  0.00           H
ATOM   1885 2HH1 ARG A 188      60.610  63.180  32.240  1.00  0.00           H
ATOM   1886  NH2 ARG A 188      59.610  65.150  33.210  1.00  0.00           N
ATOM   1887 1HH2 ARG A 188      59.060  65.850  33.640  1.00  0.00           H
ATOM   1888 2HH2 ARG A 188      60.590  65.250  33.030  1.00  0.00           H
ATOM   1889  C   ARG A 188      52.310  61.070  32.330  1.00  0.00           C
ATOM   1890  O   ARG A 188      52.180  59.850  32.410  1.00  0.00           O
ATOM   1891  N   GLN A 189      51.530  61.690  31.450  1.00  0.00           N
ATOM   1892  H   GLN A 189      51.370  62.680  31.410  1.00  0.00           H
ATOM   1893  CA  GLN A 189      50.940  61.040  30.300  1.00  0.00           C
ATOM   1894  CB  GLN A 189      49.730  61.910  29.750  1.00  0.00           C
ATOM   1895  CG  GLN A 189      48.870  61.250  28.680  1.00  0.00           C
ATOM   1896  CD  GLN A 189      47.930  62.290  28.060  1.00  0.00           C
ATOM   1897  OE1 GLN A 189      47.150  62.970  28.730  1.00  0.00           O
ATOM   1898  NE2 GLN A 189      47.870  62.260  26.740  1.00  0.00           N
ATOM   1899 1HE2 GLN A 189      48.380  61.550  26.250  1.00  0.00           H
ATOM   1900 2HE2 GLN A 189      47.390  63.000  26.280  1.00  0.00           H
ATOM   1901  C   GLN A 189      52.030  60.840  29.290  1.00  0.00           C
ATOM   1902  O   GLN A 189      52.400  61.800  28.690  1.00  0.00           O
ATOM   1903  N   THR A 190      52.540  59.630  29.160  1.00  0.00           N
ATOM   1904  H   THR A 190      52.160  58.820  29.610  1.00  0.00           H
ATOM   1905  CA  THR A 190      53.760  59.350  28.350  1.00  0.00           C
ATOM   1906  CB  THR A 190      55.000  59.570  29.170  1.00  0.00           C
ATOM   1907  OG1 THR A 190      56.130  59.410  28.370  1.00  0.00           O
ATOM   1908  HG1 THR A 190      56.850  58.900  28.840  1.00  0.00           H
ATOM   1909  CG2 THR A 190      55.000  58.820  30.480  1.00  0.00           C
ATOM   1910  C   THR A 190      53.850  57.880  27.900  1.00  0.00           C
ATOM   1911  O   THR A 190      52.930  57.130  28.160  1.00  0.00           O
ATOM   1912  N   ALA A 191      54.850  57.450  27.200  1.00  0.00           N
ATOM   1913  H   ALA A 191      55.600  58.100  27.090  1.00  0.00           H
ATOM   1914  CA  ALA A 191      55.110  56.110  26.710  1.00  0.00           C
ATOM   1915  CB  ALA A 191      56.070  56.150  25.550  1.00  0.00           C
ATOM   1916  C   ALA A 191      55.430  55.100  27.730  1.00  0.00           C
ATOM   1917  O   ALA A 191      56.450  54.400  27.650  1.00  0.00           O
ATOM   1918  N   GLN A 192      54.700  55.110  28.840  1.00  0.00           N
ATOM   1919  H   GLN A 192      53.900  55.720  28.880  1.00  0.00           H
ATOM   1920  CA  GLN A 192      54.770  54.090  29.860  1.00  0.00           C
ATOM   1921  CB  GLN A 192      54.820  54.560  31.340  1.00  0.00           C
ATOM   1922  CG  GLN A 192      53.550  55.350  31.620  1.00  0.00           C
ATOM   1923  CD  GLN A 192      53.610  56.140  32.990  1.00  0.00           C
ATOM   1924  OE1 GLN A 192      54.350  55.810  33.830  1.00  0.00           O
ATOM   1925  NE2 GLN A 192      52.850  57.270  32.900  1.00  0.00           N
ATOM   1926 1HE2 GLN A 192      52.360  57.530  32.070  1.00  0.00           H
ATOM   1927 2HE2 GLN A 192      52.620  57.920  33.630  1.00  0.00           H
ATOM   1928  C   GLN A 192      53.610  53.090  29.780  1.00  0.00           C
ATOM   1929  O   GLN A 192      52.590  53.290  29.150  1.00  0.00           O
ATOM   1930  N   ALA A 193      53.830  51.920  30.430  1.00  0.00           N
ATOM   1931  H   ALA A 193      54.770  51.680  30.670  1.00  0.00           H
ATOM   1932  CA  ALA A 193      52.820  50.830  30.520  1.00  0.00           C
ATOM   1933  CB  ALA A 193      52.570  50.260  29.120  1.00  0.00           C
ATOM   1934  C   ALA A 193      53.340  49.670  31.440  1.00  0.00           C
ATOM   1935  O   ALA A 193      54.530  49.490  31.610  1.00  0.00           O
ATOM   1936  N   ALA A 194      52.430  48.830  32.010  1.00  0.00           N
ATOM   1937  H   ALA A 194      51.440  48.860  31.830  1.00  0.00           H
ATOM   1938  CA  ALA A 194      52.890  47.840  33.040  1.00  0.00           C
ATOM   1939  CB  ALA A 194      51.670  47.710  33.880  1.00  0.00           C
ATOM   1940  C   ALA A 194      53.440  46.500  32.500  1.00  0.00           C
ATOM   1941  O   ALA A 194      53.020  46.100  31.420  1.00  0.00           O
ATOM   1942  N   GLY A 195      54.490  45.980  33.140  1.00  0.00           N
ATOM   1943  H   GLY A 195      55.040  46.450  33.840  1.00  0.00           H
ATOM   1944  CA  GLY A 195      54.940  44.630  32.700  1.00  0.00           C
ATOM   1945  C   GLY A 195      53.890  43.580  33.050  1.00  0.00           C
ATOM   1946  O   GLY A 195      52.830  43.920  33.560  1.00  0.00           O
ATOM   1947  N   THR A 196      54.110  42.250  32.860  1.00  0.00           N
ATOM   1948  H   THR A 196      54.950  41.970  32.390  1.00  0.00           H
ATOM   1949  CA  THR A 196      53.160  41.160  33.200  1.00  0.00           C
ATOM   1950  CB  THR A 196      53.600  39.740  32.680  1.00  0.00           C
ATOM   1951  OG1 THR A 196      52.460  38.880  32.700  1.00  0.00           O
ATOM   1952  HG1 THR A 196      52.650  37.910  32.590  1.00  0.00           H
ATOM   1953  CG2 THR A 196      54.760  39.180  33.470  1.00  0.00           C
ATOM   1954  C   THR A 196      52.710  41.000  34.630  1.00  0.00           C
ATOM   1955  O   THR A 196      53.510  41.160  35.560  1.00  0.00           O
ATOM   1956  N   ASP A 197      51.450  41.040  34.860  1.00  0.00           N
ATOM   1957  H   ASP A 197      50.890  41.630  34.280  1.00  0.00           H
ATOM   1958  CA  ASP A 197      50.840  40.560  36.130  1.00  0.00           C
ATOM   1959  CB  ASP A 197      49.460  41.160  36.210  1.00  0.00           C
ATOM   1960  CG  ASP A 197      48.860  40.850  37.560  1.00  0.00           C
ATOM   1961  OD1 ASP A 197      48.980  41.690  38.400  1.00  0.00           O
ATOM   1962  OD2 ASP A 197      48.180  39.790  37.560  1.00  0.00           O
ATOM   1963  C   ASP A 197      50.840  39.020  36.210  1.00  0.00           C
ATOM   1964  O   ASP A 197      50.310  38.240  35.380  1.00  0.00           O
ATOM   1965  N   THR A 198      51.550  38.570  37.190  1.00  0.00           N
ATOM   1966  H   THR A 198      52.070  39.170  37.790  1.00  0.00           H
ATOM   1967  CA  THR A 198      51.730  37.050  37.550  1.00  0.00           C
ATOM   1968  CB  THR A 198      53.170  36.610  37.590  1.00  0.00           C
ATOM   1969  OG1 THR A 198      53.970  37.410  38.490  1.00  0.00           O
ATOM   1970  HG1 THR A 198      53.560  37.430  39.400  1.00  0.00           H
ATOM   1971  CG2 THR A 198      53.660  36.730  36.140  1.00  0.00           C
ATOM   1972  C   THR A 198      51.060  36.700  38.880  1.00  0.00           C
ATOM   1973  O   THR A 198      51.560  37.220  39.910  1.00  0.00           O
ATOM   1974  N   THR A 199      50.220  35.700  39.000  1.00  0.00           N
ATOM   1975  H   THR A 199      50.180  35.080  38.210  1.00  0.00           H
ATOM   1976  CA  THR A 199      49.460  35.350  40.190  1.00  0.00           C
ATOM   1977  CB  THR A 199      48.430  34.250  39.760  1.00  0.00           C
ATOM   1978  OG1 THR A 199      47.720  34.680  38.570  1.00  0.00           O
ATOM   1979  HG1 THR A 199      46.850  34.190  38.610  1.00  0.00           H
ATOM   1980  CG2 THR A 199      47.560  33.970  40.990  1.00  0.00           C
ATOM   1981  C   THR A 199      50.210  35.170  41.480  1.00  0.00           C
ATOM   1982  O   THR A 199      51.290  34.650  41.380  1.00  0.00           O
ATOM   1983  N   ILE A 200      49.750  35.820  42.490  1.00  0.00           N
ATOM   1984  H   ILE A 200      48.800  36.130  42.440  1.00  0.00           H
ATOM   1985  CA  ILE A 200      50.630  36.140  43.720  1.00  0.00           C
ATOM   1986  CB  ILE A 200      50.310  37.490  44.440  1.00  0.00           C
ATOM   1987  CG1 ILE A 200      50.510  38.690  43.520  1.00  0.00           C
ATOM   1988  CG2 ILE A 200      51.260  37.670  45.620  1.00  0.00           C
ATOM   1989  CD  ILE A 200      49.910  39.970  44.210  1.00  0.00           C
ATOM   1990  C   ILE A 200      50.830  34.960  44.650  1.00  0.00           C
ATOM   1991  O   ILE A 200      49.980  34.770  45.570  1.00  0.00           O
ATOM   1992  N   THR A 201      52.050  34.410  44.650  1.00  0.00           N
ATOM   1993  H   THR A 201      52.810  34.750  44.090  1.00  0.00           H
ATOM   1994  CA  THR A 201      52.260  33.090  45.250  1.00  0.00           C
ATOM   1995  CB  THR A 201      53.590  32.530  44.730  1.00  0.00           C
ATOM   1996  OG1 THR A 201      53.490  32.320  43.300  1.00  0.00           O
ATOM   1997  HG1 THR A 201      54.420  32.390  42.950  1.00  0.00           H
ATOM   1998  CG2 THR A 201      53.950  31.170  45.340  1.00  0.00           C
ATOM   1999  C   THR A 201      52.150  33.140  46.760  1.00  0.00           C
ATOM   2000  O   THR A 201      51.320  32.420  47.270  1.00  0.00           O
ATOM   2001  N   VAL A 202      52.860  34.040  47.380  1.00  0.00           N
ATOM   2002  H   VAL A 202      53.530  34.650  46.960  1.00  0.00           H
ATOM   2003  CA  VAL A 202      52.820  34.160  48.900  1.00  0.00           C
ATOM   2004  CB  VAL A 202      53.880  35.160  49.470  1.00  0.00           C
ATOM   2005  CG1 VAL A 202      53.540  36.640  49.270  1.00  0.00           C
ATOM   2006  CG2 VAL A 202      54.310  34.870  50.910  1.00  0.00           C
ATOM   2007  C   VAL A 202      51.410  34.240  49.510  1.00  0.00           C
ATOM   2008  O   VAL A 202      51.080  33.630  50.530  1.00  0.00           O
ATOM   2009  N   ASN A 203      50.570  35.010  48.840  1.00  0.00           N
ATOM   2010  H   ASN A 203      51.040  35.590  48.180  1.00  0.00           H
ATOM   2011  CA  ASN A 203      49.140  35.210  48.940  1.00  0.00           C
ATOM   2012  CB  ASN A 203      48.630  36.340  48.150  1.00  0.00           C
ATOM   2013  CG  ASN A 203      49.250  37.650  48.560  1.00  0.00           C
ATOM   2014  OD1 ASN A 203      49.970  37.730  49.540  1.00  0.00           O
ATOM   2015  ND2 ASN A 203      49.030  38.650  47.820  1.00  0.00           N
ATOM   2016 1HD2 ASN A 203      48.400  38.550  47.050  1.00  0.00           H
ATOM   2017 2HD2 ASN A 203      49.660  39.420  47.890  1.00  0.00           H
ATOM   2018  C   ASN A 203      48.150  34.040  48.790  1.00  0.00           C
ATOM   2019  O   ASN A 203      47.410  33.690  49.720  1.00  0.00           O
ATOM   2020  N   VAL A 204      48.410  33.240  47.740  1.00  0.00           N
ATOM   2021  H   VAL A 204      48.960  33.520  46.960  1.00  0.00           H
ATOM   2022  CA  VAL A 204      47.670  31.950  47.440  1.00  0.00           C
ATOM   2023  CB  VAL A 204      47.990  31.470  46.020  1.00  0.00           C
ATOM   2024  CG1 VAL A 204      47.370  30.110  45.630  1.00  0.00           C
ATOM   2025  CG2 VAL A 204      47.420  32.520  44.950  1.00  0.00           C
ATOM   2026  C   VAL A 204      48.120  30.820  48.410  1.00  0.00           C
ATOM   2027  O   VAL A 204      47.300  30.070  48.890  1.00  0.00           O
ATOM   2028  N   LEU A 205      49.380  30.860  48.840  1.00  0.00           N
ATOM   2029  H   LEU A 205      50.060  31.430  48.380  1.00  0.00           H
ATOM   2030  CA  LEU A 205      49.820  30.060  49.960  1.00  0.00           C
ATOM   2031  CB  LEU A 205      51.350  30.120  49.940  1.00  0.00           C
ATOM   2032  CG  LEU A 205      51.950  29.510  48.650  1.00  0.00           C
ATOM   2033  CD1 LEU A 205      53.370  29.980  48.580  1.00  0.00           C
ATOM   2034  CD2 LEU A 205      51.780  28.050  48.600  1.00  0.00           C
ATOM   2035  C   LEU A 205      49.200  30.380  51.320  1.00  0.00           C
ATOM   2036  O   LEU A 205      49.050  29.550  52.230  1.00  0.00           O
ATOM   2037  N   ALA A 206      49.110  31.660  51.560  1.00  0.00           N
ATOM   2038  H   ALA A 206      49.560  32.300  50.940  1.00  0.00           H
ATOM   2039  CA  ALA A 206      48.530  32.290  52.820  1.00  0.00           C
ATOM   2040  CB  ALA A 206      48.920  33.760  52.830  1.00  0.00           C
ATOM   2041  C   ALA A 206      47.030  32.250  52.790  1.00  0.00           C
ATOM   2042  O   ALA A 206      46.440  32.040  53.890  1.00  0.00           O
ATOM   2043  N   TRP A 207      46.360  32.470  51.680  1.00  0.00           N
ATOM   2044  H   TRP A 207      46.680  32.960  50.880  1.00  0.00           H
ATOM   2045  CA  TRP A 207      45.000  31.920  51.500  1.00  0.00           C
ATOM   2046  CB  TRP A 207      44.460  32.200  50.140  1.00  0.00           C
ATOM   2047  CG  TRP A 207      42.960  32.380  50.030  1.00  0.00           C
ATOM   2048  CD1 TRP A 207      42.250  33.340  50.580  1.00  0.00           C
ATOM   2049  HD1 TRP A 207      42.700  34.020  51.300  1.00  0.00           H
ATOM   2050  CD2 TRP A 207      42.070  31.520  49.370  1.00  0.00           C
ATOM   2051  NE1 TRP A 207      40.900  33.180  50.360  1.00  0.00           N
ATOM   2052  HE1 TRP A 207      40.270  33.960  50.400  1.00  0.00           H
ATOM   2053  CE2 TRP A 207      40.770  32.040  49.610  1.00  0.00           C
ATOM   2054  CE3 TRP A 207      42.200  30.340  48.610  1.00  0.00           C
ATOM   2055  HE3 TRP A 207      43.160  29.820  48.570  1.00  0.00           H
ATOM   2056  CZ2 TRP A 207      39.720  31.490  48.960  1.00  0.00           C
ATOM   2057  HZ2 TRP A 207      38.700  31.730  49.280  1.00  0.00           H
ATOM   2058  CZ3 TRP A 207      41.090  29.810  48.000  1.00  0.00           C
ATOM   2059  HZ3 TRP A 207      41.140  28.820  47.550  1.00  0.00           H
ATOM   2060  CH2 TRP A 207      39.870  30.350  48.100  1.00  0.00           C
ATOM   2061  HH2 TRP A 207      38.960  29.740  48.070  1.00  0.00           H
ATOM   2062  C   TRP A 207      44.720  30.480  51.790  1.00  0.00           C
ATOM   2063  O   TRP A 207      43.790  30.130  52.500  1.00  0.00           O
ATOM   2064  N   LEU A 208      45.520  29.560  51.220  1.00  0.00           N
ATOM   2065  H   LEU A 208      46.240  29.800  50.570  1.00  0.00           H
ATOM   2066  CA  LEU A 208      45.490  28.160  51.610  1.00  0.00           C
ATOM   2067  CB  LEU A 208      46.510  27.440  50.810  1.00  0.00           C
ATOM   2068  CG  LEU A 208      46.080  27.200  49.350  1.00  0.00           C
ATOM   2069  CD1 LEU A 208      47.140  26.240  48.810  1.00  0.00           C
ATOM   2070  CD2 LEU A 208      44.680  26.700  49.070  1.00  0.00           C
ATOM   2071  C   LEU A 208      45.750  27.910  53.070  1.00  0.00           C
ATOM   2072  O   LEU A 208      45.080  27.060  53.680  1.00  0.00           O
ATOM   2073  N   TYR A 209      46.680  28.660  53.700  1.00  0.00           N
ATOM   2074  H   TYR A 209      47.440  29.080  53.210  1.00  0.00           H
ATOM   2075  CA  TYR A 209      46.850  28.670  55.180  1.00  0.00           C
ATOM   2076  CB  TYR A 209      48.100  29.410  55.740  1.00  0.00           C
ATOM   2077  CG  TYR A 209      49.420  28.680  55.430  1.00  0.00           C
ATOM   2078  CD1 TYR A 209      49.570  27.380  55.780  1.00  0.00           C
ATOM   2079  HD1 TYR A 209      48.710  26.720  55.920  1.00  0.00           H
ATOM   2080  CD2 TYR A 209      50.550  29.400  55.180  1.00  0.00           C
ATOM   2081  HD2 TYR A 209      50.380  30.460  55.020  1.00  0.00           H
ATOM   2082  CE1 TYR A 209      50.840  26.790  55.880  1.00  0.00           C
ATOM   2083  HE1 TYR A 209      50.910  25.770  56.250  1.00  0.00           H
ATOM   2084  CE2 TYR A 209      51.780  28.850  55.270  1.00  0.00           C
ATOM   2085  HE2 TYR A 209      52.640  29.510  55.160  1.00  0.00           H
ATOM   2086  CZ  TYR A 209      52.000  27.530  55.670  1.00  0.00           C
ATOM   2087  OH  TYR A 209      53.260  26.980  55.410  1.00  0.00           O
ATOM   2088  HH  TYR A 209      53.190  25.990  55.470  1.00  0.00           H
ATOM   2089  C   TYR A 209      45.580  29.120  55.940  1.00  0.00           C
ATOM   2090  O   TYR A 209      45.080  28.460  56.810  1.00  0.00           O
ATOM   2091  N   ALA A 210      44.940  30.100  55.390  1.00  0.00           N
ATOM   2092  H   ALA A 210      45.400  30.690  54.730  1.00  0.00           H
ATOM   2093  CA  ALA A 210      43.580  30.540  55.880  1.00  0.00           C
ATOM   2094  CB  ALA A 210      43.240  31.900  55.220  1.00  0.00           C
ATOM   2095  C   ALA A 210      42.460  29.560  55.750  1.00  0.00           C
ATOM   2096  O   ALA A 210      41.660  29.300  56.650  1.00  0.00           O
ATOM   2097  N   ALA A 211      42.620  28.710  54.690  1.00  0.00           N
ATOM   2098  H   ALA A 211      43.200  28.940  53.910  1.00  0.00           H
ATOM   2099  CA  ALA A 211      41.710  27.520  54.600  1.00  0.00           C
ATOM   2100  CB  ALA A 211      41.860  26.980  53.190  1.00  0.00           C
ATOM   2101  C   ALA A 211      41.930  26.380  55.630  1.00  0.00           C
ATOM   2102  O   ALA A 211      41.030  26.000  56.390  1.00  0.00           O
ATOM   2103  N   VAL A 212      43.230  25.920  55.780  1.00  0.00           N
ATOM   2104  H   VAL A 212      43.870  26.240  55.070  1.00  0.00           H
ATOM   2105  CA  VAL A 212      43.770  25.110  56.930  1.00  0.00           C
ATOM   2106  CB  VAL A 212      45.320  25.010  56.900  1.00  0.00           C
ATOM   2107  CG1 VAL A 212      45.850  24.070  58.000  1.00  0.00           C
ATOM   2108  CG2 VAL A 212      45.700  24.440  55.540  1.00  0.00           C
ATOM   2109  C   VAL A 212      43.170  25.620  58.290  1.00  0.00           C
ATOM   2110  O   VAL A 212      42.700  24.750  59.080  1.00  0.00           O
ATOM   2111  N   ILE A 213      43.330  26.960  58.580  1.00  0.00           N
ATOM   2112  H   ILE A 213      44.000  27.530  58.110  1.00  0.00           H
ATOM   2113  CA  ILE A 213      42.760  27.600  59.770  1.00  0.00           C
ATOM   2114  CB  ILE A 213      43.090  29.130  59.960  1.00  0.00           C
ATOM   2115  CG1 ILE A 213      44.530  29.170  60.470  1.00  0.00           C
ATOM   2116  CG2 ILE A 213      42.060  29.900  60.860  1.00  0.00           C
ATOM   2117  CD  ILE A 213      45.530  30.110  59.760  1.00  0.00           C
ATOM   2118  C   ILE A 213      41.260  27.280  60.040  1.00  0.00           C
ATOM   2119  O   ILE A 213      40.960  26.510  60.950  1.00  0.00           O
ATOM   2120  N   ASN A 214      40.410  27.550  59.010  1.00  0.00           N
ATOM   2121  H   ASN A 214      40.720  27.980  58.170  1.00  0.00           H
ATOM   2122  CA  ASN A 214      38.990  27.400  59.150  1.00  0.00           C
ATOM   2123  CB  ASN A 214      38.300  28.360  58.170  1.00  0.00           C
ATOM   2124  CG  ASN A 214      38.470  29.810  58.650  1.00  0.00           C
ATOM   2125  OD1 ASN A 214      37.830  30.260  59.600  1.00  0.00           O
ATOM   2126  ND2 ASN A 214      39.410  30.630  58.180  1.00  0.00           N
ATOM   2127 1HD2 ASN A 214      40.020  30.360  57.440  1.00  0.00           H
ATOM   2128 2HD2 ASN A 214      39.490  31.540  58.590  1.00  0.00           H
ATOM   2129  C   ASN A 214      38.420  25.920  58.900  1.00  0.00           C
ATOM   2130  O   ASN A 214      37.190  25.750  59.160  1.00  0.00           O
ATOM   2131  N   GLY A 215      39.160  25.000  58.290  1.00  0.00           N
ATOM   2132  H   GLY A 215      40.050  25.120  57.850  1.00  0.00           H
ATOM   2133  CA  GLY A 215      38.610  23.690  58.120  1.00  0.00           C
ATOM   2134  C   GLY A 215      38.940  22.830  56.800  1.00  0.00           C
ATOM   2135  O   GLY A 215      39.180  21.600  56.760  1.00  0.00           O
ATOM   2136  N   ASP A 216      38.780  23.640  55.740  1.00  0.00           N
ATOM   2137  H   ASP A 216      38.300  24.520  55.820  1.00  0.00           H
ATOM   2138  CA  ASP A 216      39.070  23.300  54.270  1.00  0.00           C
ATOM   2139  CB  ASP A 216      38.610  24.520  53.490  1.00  0.00           C
ATOM   2140  CG  ASP A 216      37.090  24.790  53.440  1.00  0.00           C
ATOM   2141  OD1 ASP A 216      36.600  25.310  54.430  1.00  0.00           O
ATOM   2142  OD2 ASP A 216      36.340  24.440  52.450  1.00  0.00           O
ATOM   2143  C   ASP A 216      40.530  22.970  54.030  1.00  0.00           C
ATOM   2144  O   ASP A 216      41.340  23.920  54.130  1.00  0.00           O
ATOM   2145  N   ARG A 217      40.830  21.660  54.080  1.00  0.00           N
ATOM   2146  H   ARG A 217      40.130  20.940  54.100  1.00  0.00           H
ATOM   2147  CA  ARG A 217      42.250  21.210  53.870  1.00  0.00           C
ATOM   2148  CB  ARG A 217      42.850  20.980  55.240  1.00  0.00           C
ATOM   2149  CG  ARG A 217      42.110  19.960  56.160  1.00  0.00           C
ATOM   2150  CD  ARG A 217      42.510  20.090  57.620  1.00  0.00           C
ATOM   2151  NE  ARG A 217      43.880  19.710  58.050  1.00  0.00           N
ATOM   2152  HE  ARG A 217      44.160  18.770  57.860  1.00  0.00           H
ATOM   2153  CZ  ARG A 217      44.640  20.520  58.810  1.00  0.00           C
ATOM   2154  NH1 ARG A 217      44.160  21.630  59.360  1.00  0.00           N
ATOM   2155 1HH1 ARG A 217      43.160  21.670  59.330  1.00  0.00           H
ATOM   2156 2HH1 ARG A 217      44.720  22.340  59.790  1.00  0.00           H
ATOM   2157  NH2 ARG A 217      45.880  20.120  59.180  1.00  0.00           N
ATOM   2158 1HH2 ARG A 217      46.100  19.220  58.800  1.00  0.00           H
ATOM   2159 2HH2 ARG A 217      46.500  20.670  59.740  1.00  0.00           H
ATOM   2160  C   ARG A 217      42.410  19.950  52.920  1.00  0.00           C
ATOM   2161  O   ARG A 217      43.390  19.160  52.910  1.00  0.00           O
ATOM   2162  N   TRP A 218      41.440  19.710  52.040  1.00  0.00           N
ATOM   2163  H   TRP A 218      40.530  20.080  52.220  1.00  0.00           H
ATOM   2164  CA  TRP A 218      41.480  18.590  51.020  1.00  0.00           C
ATOM   2165  CB  TRP A 218      40.070  18.540  50.290  1.00  0.00           C
ATOM   2166  CG  TRP A 218      39.760  19.750  49.450  1.00  0.00           C
ATOM   2167  CD1 TRP A 218      39.030  20.800  49.800  1.00  0.00           C
ATOM   2168  HD1 TRP A 218      38.550  21.010  50.760  1.00  0.00           H
ATOM   2169  CD2 TRP A 218      40.160  20.040  48.160  1.00  0.00           C
ATOM   2170  NE1 TRP A 218      38.910  21.660  48.810  1.00  0.00           N
ATOM   2171  HE1 TRP A 218      38.250  22.400  48.740  1.00  0.00           H
ATOM   2172  CE2 TRP A 218      39.670  21.240  47.810  1.00  0.00           C
ATOM   2173  CE3 TRP A 218      41.090  19.350  47.390  1.00  0.00           C
ATOM   2174  HE3 TRP A 218      41.490  18.380  47.710  1.00  0.00           H
ATOM   2175  CZ2 TRP A 218      40.030  21.720  46.560  1.00  0.00           C
ATOM   2176  HZ2 TRP A 218      39.590  22.660  46.230  1.00  0.00           H
ATOM   2177  CZ3 TRP A 218      41.490  19.790  46.180  1.00  0.00           C
ATOM   2178  HZ3 TRP A 218      42.070  19.240  45.440  1.00  0.00           H
ATOM   2179  CH2 TRP A 218      40.890  20.970  45.690  1.00  0.00           C
ATOM   2180  HH2 TRP A 218      40.950  21.190  44.630  1.00  0.00           H
ATOM   2181  C   TRP A 218      42.650  18.610  50.050  1.00  0.00           C
ATOM   2182  O   TRP A 218      42.990  17.550  49.530  1.00  0.00           O
ATOM   2183  N   PHE A 219      43.250  19.810  49.870  1.00  0.00           N
ATOM   2184  H   PHE A 219      42.650  20.600  49.890  1.00  0.00           H
ATOM   2185  CA  PHE A 219      44.480  20.130  49.120  1.00  0.00           C
ATOM   2186  CB  PHE A 219      44.580  21.630  48.720  1.00  0.00           C
ATOM   2187  CG  PHE A 219      44.350  22.700  49.800  1.00  0.00           C
ATOM   2188  CD1 PHE A 219      45.460  23.110  50.490  1.00  0.00           C
ATOM   2189  HD1 PHE A 219      46.460  22.930  50.100  1.00  0.00           H
ATOM   2190  CD2 PHE A 219      43.060  23.150  50.100  1.00  0.00           C
ATOM   2191  HD2 PHE A 219      42.280  22.980  49.360  1.00  0.00           H
ATOM   2192  CE1 PHE A 219      45.300  23.970  51.550  1.00  0.00           C
ATOM   2193  HE1 PHE A 219      46.090  24.550  52.010  1.00  0.00           H
ATOM   2194  CE2 PHE A 219      42.880  23.970  51.230  1.00  0.00           C
ATOM   2195  HE2 PHE A 219      41.910  24.460  51.220  1.00  0.00           H
ATOM   2196  CZ  PHE A 219      44.010  24.360  51.970  1.00  0.00           C
ATOM   2197  HZ  PHE A 219      43.720  24.690  52.960  1.00  0.00           H
ATOM   2198  C   PHE A 219      45.790  19.650  49.840  1.00  0.00           C
ATOM   2199  O   PHE A 219      46.860  19.770  49.240  1.00  0.00           O
ATOM   2200  N   LEU A 220      45.720  19.230  51.080  1.00  0.00           N
ATOM   2201  H   LEU A 220      44.920  18.710  51.390  1.00  0.00           H
ATOM   2202  CA  LEU A 220      46.980  18.860  51.700  1.00  0.00           C
ATOM   2203  CB  LEU A 220      46.810  18.770  53.210  1.00  0.00           C
ATOM   2204  CG  LEU A 220      46.480  20.070  53.850  1.00  0.00           C
ATOM   2205  CD1 LEU A 220      46.290  19.740  55.270  1.00  0.00           C
ATOM   2206  CD2 LEU A 220      47.650  21.000  53.750  1.00  0.00           C
ATOM   2207  C   LEU A 220      47.470  17.510  51.210  1.00  0.00           C
ATOM   2208  O   LEU A 220      46.930  16.420  51.480  1.00  0.00           O
ATOM   2209  N   ASN A 221      48.360  17.700  50.230  1.00  0.00           N
ATOM   2210  H   ASN A 221      48.610  18.600  49.880  1.00  0.00           H
ATOM   2211  CA  ASN A 221      49.000  16.600  49.470  1.00  0.00           C
ATOM   2212  CB  ASN A 221      49.760  17.250  48.290  1.00  0.00           C
ATOM   2213  CG  ASN A 221      51.280  17.570  48.490  1.00  0.00           C
ATOM   2214  OD1 ASN A 221      52.120  16.880  47.900  1.00  0.00           O
ATOM   2215  ND2 ASN A 221      51.640  18.480  49.400  1.00  0.00           N
ATOM   2216 1HD2 ASN A 221      51.050  19.160  49.820  1.00  0.00           H
ATOM   2217 2HD2 ASN A 221      52.560  18.340  49.790  1.00  0.00           H
ATOM   2218  C   ASN A 221      50.050  15.760  50.270  1.00  0.00           C
ATOM   2219  O   ASN A 221      50.460  15.990  51.390  1.00  0.00           O
ATOM   2220  N   ARG A 222      50.280  14.580  49.660  1.00  0.00           N
ATOM   2221  H   ARG A 222      49.920  14.300  48.770  1.00  0.00           H
ATOM   2222  CA  ARG A 222      51.200  13.590  50.250  1.00  0.00           C
ATOM   2223  CB  ARG A 222      51.110  12.180  49.620  1.00  0.00           C
ATOM   2224  CG  ARG A 222      52.140  11.200  50.120  1.00  0.00           C
ATOM   2225  CD  ARG A 222      51.860  10.510  51.400  1.00  0.00           C
ATOM   2226  NE  ARG A 222      52.960   9.600  51.810  1.00  0.00           N
ATOM   2227  HE  ARG A 222      52.690   8.640  51.690  1.00  0.00           H
ATOM   2228  CZ  ARG A 222      54.170   9.920  52.390  1.00  0.00           C
ATOM   2229  NH1 ARG A 222      54.570  11.210  52.730  1.00  0.00           N
ATOM   2230 1HH1 ARG A 222      54.110  12.090  52.630  1.00  0.00           H
ATOM   2231 2HH1 ARG A 222      55.550  11.340  52.910  1.00  0.00           H
ATOM   2232  NH2 ARG A 222      54.860   8.880  52.830  1.00  0.00           N
ATOM   2233 1HH2 ARG A 222      54.540   7.940  52.700  1.00  0.00           H
ATOM   2234 2HH2 ARG A 222      55.530   9.000  53.570  1.00  0.00           H
ATOM   2235  C   ARG A 222      52.660  14.040  50.250  1.00  0.00           C
ATOM   2236  O   ARG A 222      53.450  13.750  51.120  1.00  0.00           O
ATOM   2237  N   PHE A 223      53.180  14.790  49.270  1.00  0.00           N
ATOM   2238  H   PHE A 223      52.580  15.300  48.660  1.00  0.00           H
ATOM   2239  CA  PHE A 223      54.640  15.050  49.150  1.00  0.00           C
ATOM   2240  CB  PHE A 223      55.100  14.820  47.670  1.00  0.00           C
ATOM   2241  CG  PHE A 223      54.860  13.340  47.280  1.00  0.00           C
ATOM   2242  CD1 PHE A 223      53.700  13.140  46.600  1.00  0.00           C
ATOM   2243  HD1 PHE A 223      53.220  13.960  46.060  1.00  0.00           H
ATOM   2244  CD2 PHE A 223      55.580  12.200  47.730  1.00  0.00           C
ATOM   2245  HD2 PHE A 223      56.360  12.180  48.500  1.00  0.00           H
ATOM   2246  CE1 PHE A 223      53.290  11.840  46.270  1.00  0.00           C
ATOM   2247  HE1 PHE A 223      52.470  11.590  45.590  1.00  0.00           H
ATOM   2248  CE2 PHE A 223      55.140  10.920  47.440  1.00  0.00           C
ATOM   2249  HE2 PHE A 223      55.730  10.080  47.810  1.00  0.00           H
ATOM   2250  CZ  PHE A 223      54.020  10.720  46.650  1.00  0.00           C
ATOM   2251  HZ  PHE A 223      53.720   9.740  46.300  1.00  0.00           H
ATOM   2252  C   PHE A 223      55.210  16.350  49.710  1.00  0.00           C
ATOM   2253  O   PHE A 223      54.410  17.240  50.060  1.00  0.00           O
ATOM   2254  N   THR A 224      56.530  16.550  49.560  1.00  0.00           N
ATOM   2255  H   THR A 224      57.180  15.820  49.340  1.00  0.00           H
ATOM   2256  CA  THR A 224      57.280  17.790  49.690  1.00  0.00           C
ATOM   2257  CB  THR A 224      58.220  17.810  50.820  1.00  0.00           C
ATOM   2258  OG1 THR A 224      58.250  19.140  51.390  1.00  0.00           O
ATOM   2259  HG1 THR A 224      57.580  19.130  52.140  1.00  0.00           H
ATOM   2260  CG2 THR A 224      59.470  16.940  50.660  1.00  0.00           C
ATOM   2261  C   THR A 224      58.020  18.250  48.450  1.00  0.00           C
ATOM   2262  O   THR A 224      58.360  17.400  47.590  1.00  0.00           O
ATOM   2263  N   THR A 225      58.450  19.470  48.440  1.00  0.00           N
ATOM   2264  H   THR A 225      58.360  20.050  49.260  1.00  0.00           H
ATOM   2265  CA  THR A 225      59.270  19.900  47.300  1.00  0.00           C
ATOM   2266  CB  THR A 225      58.300  20.400  46.190  1.00  0.00           C
ATOM   2267  OG1 THR A 225      59.030  20.460  44.890  1.00  0.00           O
ATOM   2268  HG1 THR A 225      59.620  19.680  44.700  1.00  0.00           H
ATOM   2269  CG2 THR A 225      57.730  21.790  46.480  1.00  0.00           C
ATOM   2270  C   THR A 225      60.290  20.960  47.690  1.00  0.00           C
ATOM   2271  O   THR A 225      60.120  21.610  48.770  1.00  0.00           O
ATOM   2272  N   THR A 226      61.280  21.270  46.860  1.00  0.00           N
ATOM   2273  H   THR A 226      61.320  20.840  45.960  1.00  0.00           H
ATOM   2274  CA  THR A 226      62.230  22.400  47.120  1.00  0.00           C
ATOM   2275  CB  THR A 226      63.650  22.260  46.560  1.00  0.00           C
ATOM   2276  OG1 THR A 226      63.700  22.730  45.190  1.00  0.00           O
ATOM   2277  HG1 THR A 226      63.830  22.010  44.510  1.00  0.00           H
ATOM   2278  CG2 THR A 226      64.210  20.820  46.810  1.00  0.00           C
ATOM   2279  C   THR A 226      61.610  23.740  46.660  1.00  0.00           C
ATOM   2280  O   THR A 226      60.910  23.740  45.640  1.00  0.00           O
ATOM   2281  N   LEU A 227      62.020  24.880  47.130  1.00  0.00           N
ATOM   2282  H   LEU A 227      62.600  25.000  47.940  1.00  0.00           H
ATOM   2283  CA  LEU A 227      61.680  26.210  46.500  1.00  0.00           C
ATOM   2284  CB  LEU A 227      62.600  27.170  47.270  1.00  0.00           C
ATOM   2285  CG  LEU A 227      62.390  28.680  47.110  1.00  0.00           C
ATOM   2286  CD1 LEU A 227      60.910  28.990  47.700  1.00  0.00           C
ATOM   2287  CD2 LEU A 227      63.420  29.470  47.880  1.00  0.00           C
ATOM   2288  C   LEU A 227      61.840  26.340  45.020  1.00  0.00           C
ATOM   2289  O   LEU A 227      60.870  26.780  44.330  1.00  0.00           O
ATOM   2290  N   ASN A 228      63.010  26.010  44.470  1.00  0.00           N
ATOM   2291  H   ASN A 228      63.740  25.590  45.000  1.00  0.00           H
ATOM   2292  CA  ASN A 228      63.310  26.100  43.040  1.00  0.00           C
ATOM   2293  CB  ASN A 228      64.740  25.680  42.640  1.00  0.00           C
ATOM   2294  CG  ASN A 228      65.870  26.340  43.480  1.00  0.00           C
ATOM   2295  OD1 ASN A 228      66.000  26.130  44.720  1.00  0.00           O
ATOM   2296  ND2 ASN A 228      66.910  27.000  42.950  1.00  0.00           N
ATOM   2297 1HD2 ASN A 228      67.080  27.020  41.960  1.00  0.00           H
ATOM   2298 2HD2 ASN A 228      67.370  27.630  43.570  1.00  0.00           H
ATOM   2299  C   ASN A 228      62.450  25.250  42.150  1.00  0.00           C
ATOM   2300  O   ASN A 228      61.740  25.730  41.340  1.00  0.00           O
ATOM   2301  N   ASP A 229      62.170  24.040  42.590  1.00  0.00           N
ATOM   2302  H   ASP A 229      62.670  23.770  43.410  1.00  0.00           H
ATOM   2303  CA  ASP A 229      61.260  23.070  41.890  1.00  0.00           C
ATOM   2304  CB  ASP A 229      61.310  21.740  42.590  1.00  0.00           C
ATOM   2305  CG  ASP A 229      62.630  20.990  42.390  1.00  0.00           C
ATOM   2306  OD1 ASP A 229      63.170  20.850  41.270  1.00  0.00           O
ATOM   2307  OD2 ASP A 229      63.150  20.590  43.430  1.00  0.00           O
ATOM   2308  C   ASP A 229      59.810  23.600  41.890  1.00  0.00           C
ATOM   2309  O   ASP A 229      59.190  23.390  40.880  1.00  0.00           O
ATOM   2310  N   PHE A 230      59.410  24.270  42.950  1.00  0.00           N
ATOM   2311  H   PHE A 230      59.980  24.260  43.770  1.00  0.00           H
ATOM   2312  CA  PHE A 230      58.130  24.910  42.990  1.00  0.00           C
ATOM   2313  CB  PHE A 230      58.090  25.520  44.400  1.00  0.00           C
ATOM   2314  CG  PHE A 230      56.790  26.150  44.870  1.00  0.00           C
ATOM   2315  CD1 PHE A 230      55.560  25.520  44.640  1.00  0.00           C
ATOM   2316  HD1 PHE A 230      55.670  24.450  44.480  1.00  0.00           H
ATOM   2317  CD2 PHE A 230      56.790  27.470  45.370  1.00  0.00           C
ATOM   2318  HD2 PHE A 230      57.760  27.720  45.810  1.00  0.00           H
ATOM   2319  CE1 PHE A 230      54.390  26.250  44.920  1.00  0.00           C
ATOM   2320  HE1 PHE A 230      53.450  25.750  44.730  1.00  0.00           H
ATOM   2321  CE2 PHE A 230      55.630  28.230  45.620  1.00  0.00           C
ATOM   2322  HE2 PHE A 230      55.610  29.180  46.140  1.00  0.00           H
ATOM   2323  CZ  PHE A 230      54.450  27.580  45.430  1.00  0.00           C
ATOM   2324  HZ  PHE A 230      53.600  27.880  46.050  1.00  0.00           H
ATOM   2325  C   PHE A 230      58.030  26.090  41.940  1.00  0.00           C
ATOM   2326  O   PHE A 230      57.290  25.930  40.930  1.00  0.00           O
ATOM   2327  N   ASN A 231      59.070  26.960  41.940  1.00  0.00           N
ATOM   2328  H   ASN A 231      59.890  26.810  42.500  1.00  0.00           H
ATOM   2329  CA  ASN A 231      59.200  28.100  41.030  1.00  0.00           C
ATOM   2330  CB  ASN A 231      60.450  28.840  41.460  1.00  0.00           C
ATOM   2331  CG  ASN A 231      60.260  29.610  42.810  1.00  0.00           C
ATOM   2332  OD1 ASN A 231      59.220  30.160  43.130  1.00  0.00           O
ATOM   2333  ND2 ASN A 231      61.320  29.860  43.560  1.00  0.00           N
ATOM   2334 1HD2 ASN A 231      62.250  29.600  43.340  1.00  0.00           H
ATOM   2335 2HD2 ASN A 231      61.150  30.490  44.330  1.00  0.00           H
ATOM   2336  C   ASN A 231      59.120  27.810  39.530  1.00  0.00           C
ATOM   2337  O   ASN A 231      58.250  28.280  38.900  1.00  0.00           O
ATOM   2338  N   LEU A 232      59.860  26.770  39.240  1.00  0.00           N
ATOM   2339  H   LEU A 232      60.530  26.560  39.950  1.00  0.00           H
ATOM   2340  CA  LEU A 232      59.960  26.200  37.850  1.00  0.00           C
ATOM   2341  CB  LEU A 232      61.080  25.240  37.880  1.00  0.00           C
ATOM   2342  CG  LEU A 232      62.390  25.970  38.190  1.00  0.00           C
ATOM   2343  CD1 LEU A 232      63.490  25.020  38.580  1.00  0.00           C
ATOM   2344  CD2 LEU A 232      62.890  26.880  37.080  1.00  0.00           C
ATOM   2345  C   LEU A 232      58.660  25.600  37.320  1.00  0.00           C
ATOM   2346  O   LEU A 232      58.170  26.010  36.280  1.00  0.00           O
ATOM   2347  N   VAL A 233      57.990  24.800  38.060  1.00  0.00           N
ATOM   2348  H   VAL A 233      58.360  24.540  38.950  1.00  0.00           H
ATOM   2349  CA  VAL A 233      56.590  24.380  37.740  1.00  0.00           C
ATOM   2350  CB  VAL A 233      56.110  23.310  38.710  1.00  0.00           C
ATOM   2351  CG1 VAL A 233      54.680  22.870  38.310  1.00  0.00           C
ATOM   2352  CG2 VAL A 233      57.060  22.150  38.590  1.00  0.00           C
ATOM   2353  C   VAL A 233      55.590  25.580  37.570  1.00  0.00           C
ATOM   2354  O   VAL A 233      55.000  25.790  36.510  1.00  0.00           O
ATOM   2355  N   ALA A 234      55.590  26.410  38.590  1.00  0.00           N
ATOM   2356  H   ALA A 234      56.040  26.200  39.460  1.00  0.00           H
ATOM   2357  CA  ALA A 234      54.830  27.710  38.680  1.00  0.00           C
ATOM   2358  CB  ALA A 234      55.240  28.580  39.840  1.00  0.00           C
ATOM   2359  C   ALA A 234      54.850  28.650  37.490  1.00  0.00           C
ATOM   2360  O   ALA A 234      53.840  28.930  36.870  1.00  0.00           O
ATOM   2361  N   MET A 235      56.060  29.020  37.060  1.00  0.00           N
ATOM   2362  H   MET A 235      56.940  28.690  37.410  1.00  0.00           H
ATOM   2363  CA  MET A 235      56.190  29.960  35.950  1.00  0.00           C
ATOM   2364  CB  MET A 235      57.610  30.400  35.710  1.00  0.00           C
ATOM   2365  CG  MET A 235      58.130  31.460  36.680  1.00  0.00           C
ATOM   2366  SD  MET A 235      59.930  31.920  36.420  1.00  0.00           S
ATOM   2367  CE  MET A 235      60.660  30.440  37.140  1.00  0.00           C
ATOM   2368  C   MET A 235      55.620  29.620  34.600  1.00  0.00           C
ATOM   2369  O   MET A 235      55.030  30.460  33.960  1.00  0.00           O
ATOM   2370  N   LYS A 236      55.310  28.340  34.400  1.00  0.00           N
ATOM   2371  H   LYS A 236      55.830  27.590  34.830  1.00  0.00           H
ATOM   2372  CA  LYS A 236      54.530  27.860  33.230  1.00  0.00           C
ATOM   2373  CB  LYS A 236      54.690  26.350  33.020  1.00  0.00           C
ATOM   2374  CG  LYS A 236      56.070  25.800  33.100  1.00  0.00           C
ATOM   2375  CD  LYS A 236      56.000  24.310  33.250  1.00  0.00           C
ATOM   2376  CE  LYS A 236      57.390  23.770  33.480  1.00  0.00           C
ATOM   2377  NZ  LYS A 236      57.440  22.300  33.210  1.00  0.00           N
ATOM   2378  HZ1 LYS A 236      58.350  21.940  33.020  1.00  0.00           H
ATOM   2379  HZ2 LYS A 236      57.140  21.740  33.980  1.00  0.00           H
ATOM   2380  HZ3 LYS A 236      56.800  22.150  32.460  1.00  0.00           H
ATOM   2381  C   LYS A 236      53.010  28.100  33.330  1.00  0.00           C
ATOM   2382  O   LYS A 236      52.260  27.980  32.350  1.00  0.00           O
ATOM   2383  N   TYR A 237      52.540  28.520  34.490  1.00  0.00           N
ATOM   2384  H   TYR A 237      52.990  28.190  35.320  1.00  0.00           H
ATOM   2385  CA  TYR A 237      51.130  28.940  34.710  1.00  0.00           C
ATOM   2386  CB  TYR A 237      50.560  28.070  35.860  1.00  0.00           C
ATOM   2387  CG  TYR A 237      50.620  26.530  35.690  1.00  0.00           C
ATOM   2388  CD1 TYR A 237      51.790  25.850  35.990  1.00  0.00           C
ATOM   2389  HD1 TYR A 237      52.650  26.450  36.270  1.00  0.00           H
ATOM   2390  CD2 TYR A 237      49.530  25.830  35.130  1.00  0.00           C
ATOM   2391  HD2 TYR A 237      48.690  26.440  34.790  1.00  0.00           H
ATOM   2392  CE1 TYR A 237      51.870  24.470  35.850  1.00  0.00           C
ATOM   2393  HE1 TYR A 237      52.650  23.980  36.430  1.00  0.00           H
ATOM   2394  CE2 TYR A 237      49.570  24.440  35.000  1.00  0.00           C
ATOM   2395  HE2 TYR A 237      48.710  23.940  34.550  1.00  0.00           H
ATOM   2396  CZ  TYR A 237      50.760  23.780  35.360  1.00  0.00           C
ATOM   2397  OH  TYR A 237      50.780  22.460  35.440  1.00  0.00           O
ATOM   2398  HH  TYR A 237      49.930  22.110  35.040  1.00  0.00           H
ATOM   2399  C   TYR A 237      50.890  30.440  34.950  1.00  0.00           C
ATOM   2400  O   TYR A 237      49.840  30.830  35.390  1.00  0.00           O
ATOM   2401  N   ASN A 238      51.960  31.200  34.900  1.00  0.00           N
ATOM   2402  H   ASN A 238      52.780  30.800  34.490  1.00  0.00           H
ATOM   2403  CA  ASN A 238      51.990  32.650  35.190  1.00  0.00           C
ATOM   2404  CB  ASN A 238      51.160  33.450  34.150  1.00  0.00           C
ATOM   2405  CG  ASN A 238      51.340  34.980  33.990  1.00  0.00           C
ATOM   2406  OD1 ASN A 238      52.320  35.550  33.520  1.00  0.00           O
ATOM   2407  ND2 ASN A 238      50.400  35.560  34.590  1.00  0.00           N
ATOM   2408 1HD2 ASN A 238      49.680  35.160  35.160  1.00  0.00           H
ATOM   2409 2HD2 ASN A 238      50.450  36.560  34.650  1.00  0.00           H
ATOM   2410  C   ASN A 238      51.730  33.040  36.630  1.00  0.00           C
ATOM   2411  O   ASN A 238      51.020  34.020  37.000  1.00  0.00           O
ATOM   2412  N   TYR A 239      52.340  32.190  37.460  1.00  0.00           N
ATOM   2413  H   TYR A 239      52.680  31.290  37.190  1.00  0.00           H
ATOM   2414  CA  TYR A 239      52.490  32.500  38.920  1.00  0.00           C
ATOM   2415  CB  TYR A 239      52.160  31.210  39.750  1.00  0.00           C
ATOM   2416  CG  TYR A 239      50.680  30.970  40.050  1.00  0.00           C
ATOM   2417  CD1 TYR A 239      49.950  30.280  39.140  1.00  0.00           C
ATOM   2418  HD1 TYR A 239      50.420  29.910  38.230  1.00  0.00           H
ATOM   2419  CD2 TYR A 239      50.170  31.320  41.310  1.00  0.00           C
ATOM   2420  HD2 TYR A 239      50.390  32.270  41.790  1.00  0.00           H
ATOM   2421  CE1 TYR A 239      48.710  29.790  39.510  1.00  0.00           C
ATOM   2422  HE1 TYR A 239      48.140  29.180  38.810  1.00  0.00           H
ATOM   2423  CE2 TYR A 239      48.930  30.750  41.660  1.00  0.00           C
ATOM   2424  HE2 TYR A 239      48.650  30.840  42.710  1.00  0.00           H
ATOM   2425  CZ  TYR A 239      48.230  30.000  40.800  1.00  0.00           C
ATOM   2426  OH  TYR A 239      47.080  29.390  41.160  1.00  0.00           O
ATOM   2427  HH  TYR A 239      47.000  28.520  40.680  1.00  0.00           H
ATOM   2428  C   TYR A 239      53.860  33.060  39.290  1.00  0.00           C
ATOM   2429  O   TYR A 239      54.830  32.720  38.660  1.00  0.00           O
ATOM   2430  N   GLU A 240      53.830  33.940  40.270  1.00  0.00           N
ATOM   2431  H   GLU A 240      52.930  34.230  40.600  1.00  0.00           H
ATOM   2432  CA  GLU A 240      54.990  34.600  40.790  1.00  0.00           C
ATOM   2433  CB  GLU A 240      54.430  35.410  42.010  1.00  0.00           C
ATOM   2434  CG  GLU A 240      55.350  36.630  42.230  1.00  0.00           C
ATOM   2435  CD  GLU A 240      55.140  37.280  43.600  1.00  0.00           C
ATOM   2436  OE1 GLU A 240      54.300  36.790  44.310  1.00  0.00           O
ATOM   2437  OE2 GLU A 240      56.020  38.020  44.120  1.00  0.00           O
ATOM   2438  C   GLU A 240      56.150  33.690  41.220  1.00  0.00           C
ATOM   2439  O   GLU A 240      55.810  32.670  41.820  1.00  0.00           O
ATOM   2440  N   PRO A 241      57.400  33.980  40.810  1.00  0.00           N
ATOM   2441  CA  PRO A 241      58.600  33.370  41.460  1.00  0.00           C
ATOM   2442  CB  PRO A 241      59.840  33.910  40.830  1.00  0.00           C
ATOM   2443  CG  PRO A 241      59.310  34.460  39.470  1.00  0.00           C
ATOM   2444  CD  PRO A 241      57.870  34.960  39.730  1.00  0.00           C
ATOM   2445  C   PRO A 241      58.700  33.640  43.010  1.00  0.00           C
ATOM   2446  O   PRO A 241      59.040  34.780  43.400  1.00  0.00           O
ATOM   2447  N   LEU A 242      58.400  32.610  43.850  1.00  0.00           N
ATOM   2448  H   LEU A 242      58.380  31.680  43.480  1.00  0.00           H
ATOM   2449  CA  LEU A 242      58.420  32.680  45.320  1.00  0.00           C
ATOM   2450  CB  LEU A 242      57.830  31.440  46.020  1.00  0.00           C
ATOM   2451  CG  LEU A 242      57.460  31.560  47.510  1.00  0.00           C
ATOM   2452  CD1 LEU A 242      56.320  32.530  47.950  1.00  0.00           C
ATOM   2453  CD2 LEU A 242      57.240  30.240  48.100  1.00  0.00           C
ATOM   2454  C   LEU A 242      59.910  32.730  45.760  1.00  0.00           C
ATOM   2455  O   LEU A 242      60.790  32.230  45.040  1.00  0.00           O
ATOM   2456  N   THR A 243      60.160  33.740  46.610  1.00  0.00           N
ATOM   2457  H   THR A 243      59.580  34.510  46.850  1.00  0.00           H
ATOM   2458  CA  THR A 243      61.530  33.950  47.190  1.00  0.00           C
ATOM   2459  CB  THR A 243      62.010  35.450  47.160  1.00  0.00           C
ATOM   2460  OG1 THR A 243      61.160  36.200  48.000  1.00  0.00           O
ATOM   2461  HG1 THR A 243      60.430  36.670  47.510  1.00  0.00           H
ATOM   2462  CG2 THR A 243      61.920  36.100  45.840  1.00  0.00           C
ATOM   2463  C   THR A 243      61.820  33.270  48.550  1.00  0.00           C
ATOM   2464  O   THR A 243      60.910  33.010  49.360  1.00  0.00           O
ATOM   2465  N   GLN A 244      63.050  33.240  48.980  1.00  0.00           N
ATOM   2466  H   GLN A 244      63.810  33.340  48.340  1.00  0.00           H
ATOM   2467  CA  GLN A 244      63.450  32.930  50.380  1.00  0.00           C
ATOM   2468  CB  GLN A 244      64.930  32.670  50.630  1.00  0.00           C
ATOM   2469  CG  GLN A 244      65.440  32.470  52.030  1.00  0.00           C
ATOM   2470  CD  GLN A 244      64.970  31.190  52.640  1.00  0.00           C
ATOM   2471  OE1 GLN A 244      65.160  30.080  52.110  1.00  0.00           O
ATOM   2472  NE2 GLN A 244      64.280  31.350  53.730  1.00  0.00           N
ATOM   2473 1HE2 GLN A 244      63.940  32.250  54.000  1.00  0.00           H
ATOM   2474 2HE2 GLN A 244      63.980  30.540  54.250  1.00  0.00           H
ATOM   2475  C   GLN A 244      62.980  34.050  51.320  1.00  0.00           C
ATOM   2476  O   GLN A 244      62.620  33.680  52.440  1.00  0.00           O
ATOM   2477  N   ASP A 245      62.930  35.320  50.820  1.00  0.00           N
ATOM   2478  H   ASP A 245      63.630  35.680  50.210  1.00  0.00           H
ATOM   2479  CA  ASP A 245      62.130  36.350  51.470  1.00  0.00           C
ATOM   2480  CB  ASP A 245      62.090  37.630  50.660  1.00  0.00           C
ATOM   2481  CG  ASP A 245      63.530  38.210  50.440  1.00  0.00           C
ATOM   2482  OD1 ASP A 245      64.440  37.560  49.880  1.00  0.00           O
ATOM   2483  OD2 ASP A 245      63.620  39.400  50.790  1.00  0.00           O
ATOM   2484  C   ASP A 245      60.700  36.050  51.790  1.00  0.00           C
ATOM   2485  O   ASP A 245      60.250  36.120  52.910  1.00  0.00           O
ATOM   2486  N   HIS A 246      60.010  35.650  50.710  1.00  0.00           N
ATOM   2487  H   HIS A 246      60.340  35.850  49.790  1.00  0.00           H
ATOM   2488  CA  HIS A 246      58.610  35.240  50.890  1.00  0.00           C
ATOM   2489  CB  HIS A 246      57.980  34.910  49.490  1.00  0.00           C
ATOM   2490  CG  HIS A 246      58.000  36.100  48.550  1.00  0.00           C
ATOM   2491  ND1 HIS A 246      58.100  35.990  47.190  1.00  0.00           N
ATOM   2492  CD2 HIS A 246      58.120  37.400  48.760  1.00  0.00           C
ATOM   2493  HD2 HIS A 246      58.210  37.790  49.780  1.00  0.00           H
ATOM   2494  CE1 HIS A 246      58.080  37.200  46.640  1.00  0.00           C
ATOM   2495  HE1 HIS A 246      58.310  37.360  45.580  1.00  0.00           H
ATOM   2496  NE2 HIS A 246      58.130  38.080  47.620  1.00  0.00           N
ATOM   2497  HE2 HIS A 246      58.010  39.070  47.630  1.00  0.00           H
ATOM   2498  C   HIS A 246      58.430  34.040  51.810  1.00  0.00           C
ATOM   2499  O   HIS A 246      57.570  34.010  52.640  1.00  0.00           O
ATOM   2500  N   VAL A 247      59.390  33.120  51.760  1.00  0.00           N
ATOM   2501  H   VAL A 247      60.030  33.110  50.990  1.00  0.00           H
ATOM   2502  CA  VAL A 247      59.490  32.010  52.780  1.00  0.00           C
ATOM   2503  CB  VAL A 247      60.640  31.030  52.360  1.00  0.00           C
ATOM   2504  CG1 VAL A 247      61.060  30.060  53.510  1.00  0.00           C
ATOM   2505  CG2 VAL A 247      60.330  30.290  51.050  1.00  0.00           C
ATOM   2506  C   VAL A 247      59.640  32.520  54.220  1.00  0.00           C
ATOM   2507  O   VAL A 247      58.890  32.120  55.010  1.00  0.00           O
ATOM   2508  N   ASP A 248      60.350  33.640  54.410  1.00  0.00           N
ATOM   2509  H   ASP A 248      60.730  34.170  53.660  1.00  0.00           H
ATOM   2510  CA  ASP A 248      60.420  34.320  55.720  1.00  0.00           C
ATOM   2511  CB  ASP A 248      61.530  35.340  55.720  1.00  0.00           C
ATOM   2512  CG  ASP A 248      62.810  34.600  56.070  1.00  0.00           C
ATOM   2513  OD1 ASP A 248      63.370  33.710  55.420  1.00  0.00           O
ATOM   2514  OD2 ASP A 248      63.270  34.900  57.180  1.00  0.00           O
ATOM   2515  C   ASP A 248      59.110  34.980  56.140  1.00  0.00           C
ATOM   2516  O   ASP A 248      58.600  34.730  57.220  1.00  0.00           O
ATOM   2517  N   ILE A 249      58.410  35.560  55.160  1.00  0.00           N
ATOM   2518  H   ILE A 249      58.900  35.870  54.340  1.00  0.00           H
ATOM   2519  CA  ILE A 249      57.020  36.160  55.330  1.00  0.00           C
ATOM   2520  CB  ILE A 249      56.630  37.000  54.090  1.00  0.00           C
ATOM   2521  CG1 ILE A 249      57.530  38.210  53.850  1.00  0.00           C
ATOM   2522  CG2 ILE A 249      55.190  37.460  53.920  1.00  0.00           C
ATOM   2523  CD  ILE A 249      57.420  39.130  55.010  1.00  0.00           C
ATOM   2524  C   ILE A 249      55.970  35.080  55.690  1.00  0.00           C
ATOM   2525  O   ILE A 249      55.090  35.360  56.490  1.00  0.00           O
ATOM   2526  N   LEU A 250      56.010  33.910  55.000  1.00  0.00           N
ATOM   2527  H   LEU A 250      56.520  33.870  54.140  1.00  0.00           H
ATOM   2528  CA  LEU A 250      55.160  32.750  55.420  1.00  0.00           C
ATOM   2529  CB  LEU A 250      55.220  31.650  54.360  1.00  0.00           C
ATOM   2530  CG  LEU A 250      54.150  32.050  53.300  1.00  0.00           C
ATOM   2531  CD1 LEU A 250      54.330  31.210  52.090  1.00  0.00           C
ATOM   2532  CD2 LEU A 250      52.650  31.970  53.770  1.00  0.00           C
ATOM   2533  C   LEU A 250      55.440  32.150  56.780  1.00  0.00           C
ATOM   2534  O   LEU A 250      54.440  31.830  57.440  1.00  0.00           O
ATOM   2535  N   GLY A 251      56.590  32.420  57.360  1.00  0.00           N
ATOM   2536  H   GLY A 251      57.330  32.850  56.850  1.00  0.00           H
ATOM   2537  CA  GLY A 251      57.020  32.020  58.780  1.00  0.00           C
ATOM   2538  C   GLY A 251      55.980  32.070  59.920  1.00  0.00           C
ATOM   2539  O   GLY A 251      55.860  31.010  60.530  1.00  0.00           O
ATOM   2540  N   PRO A 252      55.060  33.100  60.050  1.00  0.00           N
ATOM   2541  CA  PRO A 252      54.010  33.050  61.120  1.00  0.00           C
ATOM   2542  CB  PRO A 252      53.250  34.400  60.990  1.00  0.00           C
ATOM   2543  CG  PRO A 252      54.350  35.370  60.520  1.00  0.00           C
ATOM   2544  CD  PRO A 252      55.200  34.490  59.590  1.00  0.00           C
ATOM   2545  C   PRO A 252      53.070  31.840  60.840  1.00  0.00           C
ATOM   2546  O   PRO A 252      52.850  30.980  61.670  1.00  0.00           O
ATOM   2547  N   LEU A 253      52.410  31.890  59.700  1.00  0.00           N
ATOM   2548  H   LEU A 253      52.500  32.680  59.090  1.00  0.00           H
ATOM   2549  CA  LEU A 253      51.480  30.850  59.260  1.00  0.00           C
ATOM   2550  CB  LEU A 253      50.650  31.180  58.040  1.00  0.00           C
ATOM   2551  CG  LEU A 253      49.810  32.450  58.280  1.00  0.00           C
ATOM   2552  CD1 LEU A 253      48.930  32.650  57.030  1.00  0.00           C
ATOM   2553  CD2 LEU A 253      48.860  32.340  59.460  1.00  0.00           C
ATOM   2554  C   LEU A 253      52.060  29.440  59.090  1.00  0.00           C
ATOM   2555  O   LEU A 253      51.330  28.540  59.420  1.00  0.00           O
ATOM   2556  N   SER A 254      53.340  29.310  58.820  1.00  0.00           N
ATOM   2557  H   SER A 254      53.850  30.030  58.360  1.00  0.00           H
ATOM   2558  CA  SER A 254      54.160  28.090  59.110  1.00  0.00           C
ATOM   2559  CB  SER A 254      55.630  28.100  58.820  1.00  0.00           C
ATOM   2560  OG  SER A 254      56.180  26.800  58.970  1.00  0.00           O
ATOM   2561  HG  SER A 254      57.100  26.770  58.590  1.00  0.00           H
ATOM   2562  C   SER A 254      54.000  27.580  60.570  1.00  0.00           C
ATOM   2563  O   SER A 254      53.290  26.590  60.840  1.00  0.00           O
ATOM   2564  N   ALA A 255      54.440  28.290  61.620  1.00  0.00           N
ATOM   2565  H   ALA A 255      55.200  28.930  61.480  1.00  0.00           H
ATOM   2566  CA  ALA A 255      54.210  27.930  63.070  1.00  0.00           C
ATOM   2567  CB  ALA A 255      54.900  28.950  63.980  1.00  0.00           C
ATOM   2568  C   ALA A 255      52.760  27.810  63.500  1.00  0.00           C
ATOM   2569  O   ALA A 255      52.380  26.880  64.230  1.00  0.00           O
ATOM   2570  N   GLN A 256      51.940  28.750  62.990  1.00  0.00           N
ATOM   2571  H   GLN A 256      52.210  29.560  62.470  1.00  0.00           H
ATOM   2572  CA  GLN A 256      50.490  28.710  63.370  1.00  0.00           C
ATOM   2573  CB  GLN A 256      49.710  29.990  62.870  1.00  0.00           C
ATOM   2574  CG  GLN A 256      48.640  30.630  63.780  1.00  0.00           C
ATOM   2575  CD  GLN A 256      47.810  31.620  62.980  1.00  0.00           C
ATOM   2576  OE1 GLN A 256      46.660  31.400  62.680  1.00  0.00           O
ATOM   2577  NE2 GLN A 256      48.320  32.830  62.920  1.00  0.00           N
ATOM   2578 1HE2 GLN A 256      49.220  32.990  63.320  1.00  0.00           H
ATOM   2579 2HE2 GLN A 256      47.620  33.550  62.880  1.00  0.00           H
ATOM   2580  C   GLN A 256      49.710  27.470  62.870  1.00  0.00           C
ATOM   2581  O   GLN A 256      49.100  26.860  63.710  1.00  0.00           O
ATOM   2582  N   THR A 257      50.010  27.050  61.640  1.00  0.00           N
ATOM   2583  H   THR A 257      50.520  27.520  60.910  1.00  0.00           H
ATOM   2584  CA  THR A 257      49.330  25.790  61.120  1.00  0.00           C
ATOM   2585  CB  THR A 257      49.080  25.870  59.620  1.00  0.00           C
ATOM   2586  OG1 THR A 257      50.140  25.740  58.690  1.00  0.00           O
ATOM   2587  HG1 THR A 257      50.610  26.620  58.680  1.00  0.00           H
ATOM   2588  CG2 THR A 257      48.200  27.120  59.310  1.00  0.00           C
ATOM   2589  C   THR A 257      50.040  24.480  61.410  1.00  0.00           C
ATOM   2590  O   THR A 257      49.430  23.370  61.470  1.00  0.00           O
ATOM   2591  N   GLY A 258      51.380  24.610  61.540  1.00  0.00           N
ATOM   2592  H   GLY A 258      51.850  25.460  61.300  1.00  0.00           H
ATOM   2593  CA  GLY A 258      52.360  23.450  61.770  1.00  0.00           C
ATOM   2594  C   GLY A 258      52.790  22.600  60.590  1.00  0.00           C
ATOM   2595  O   GLY A 258      53.500  21.620  60.890  1.00  0.00           O
ATOM   2596  N   ILE A 259      52.290  22.970  59.440  1.00  0.00           N
ATOM   2597  H   ILE A 259      51.720  23.780  59.340  1.00  0.00           H
ATOM   2598  CA  ILE A 259      52.700  22.390  58.120  1.00  0.00           C
ATOM   2599  CB  ILE A 259      51.510  21.920  57.300  1.00  0.00           C
ATOM   2600  CG1 ILE A 259      50.620  20.980  58.210  1.00  0.00           C
ATOM   2601  CG2 ILE A 259      51.940  21.060  56.120  1.00  0.00           C
ATOM   2602  CD  ILE A 259      49.300  20.580  57.510  1.00  0.00           C
ATOM   2603  C   ILE A 259      53.590  23.460  57.430  1.00  0.00           C
ATOM   2604  O   ILE A 259      53.090  24.400  56.800  1.00  0.00           O
ATOM   2605  N   ALA A 260      54.880  23.040  57.310  1.00  0.00           N
ATOM   2606  H   ALA A 260      55.230  22.130  57.540  1.00  0.00           H
ATOM   2607  CA  ALA A 260      55.960  23.910  56.790  1.00  0.00           C
ATOM   2608  CB  ALA A 260      57.300  23.230  57.050  1.00  0.00           C
ATOM   2609  C   ALA A 260      55.790  24.520  55.390  1.00  0.00           C
ATOM   2610  O   ALA A 260      55.080  24.040  54.510  1.00  0.00           O
ATOM   2611  N   VAL A 261      56.600  25.520  55.100  1.00  0.00           N
ATOM   2612  H   VAL A 261      57.290  25.760  55.780  1.00  0.00           H
ATOM   2613  CA  VAL A 261      56.470  26.230  53.790  1.00  0.00           C
ATOM   2614  CB  VAL A 261      57.410  27.430  53.680  1.00  0.00           C
ATOM   2615  CG1 VAL A 261      57.590  28.110  52.290  1.00  0.00           C
ATOM   2616  CG2 VAL A 261      57.210  28.430  54.880  1.00  0.00           C
ATOM   2617  C   VAL A 261      56.670  25.310  52.550  1.00  0.00           C
ATOM   2618  O   VAL A 261      55.800  25.270  51.690  1.00  0.00           O
ATOM   2619  N   LEU A 262      57.650  24.420  52.600  1.00  0.00           N
ATOM   2620  H   LEU A 262      58.310  24.400  53.350  1.00  0.00           H
ATOM   2621  CA  LEU A 262      57.820  23.550  51.360  1.00  0.00           C
ATOM   2622  CB  LEU A 262      59.210  22.930  51.570  1.00  0.00           C
ATOM   2623  CG  LEU A 262      60.210  24.040  51.420  1.00  0.00           C
ATOM   2624  CD1 LEU A 262      61.600  23.590  51.990  1.00  0.00           C
ATOM   2625  CD2 LEU A 262      60.280  24.610  50.020  1.00  0.00           C
ATOM   2626  C   LEU A 262      56.680  22.540  51.040  1.00  0.00           C
ATOM   2627  O   LEU A 262      56.540  22.230  49.850  1.00  0.00           O
ATOM   2628  N   ASP A 263      55.990  22.050  52.060  1.00  0.00           N
ATOM   2629  H   ASP A 263      56.320  22.210  52.990  1.00  0.00           H
ATOM   2630  CA  ASP A 263      54.780  21.210  52.070  1.00  0.00           C
ATOM   2631  CB  ASP A 263      54.550  20.810  53.490  1.00  0.00           C
ATOM   2632  CG  ASP A 263      55.710  20.100  54.140  1.00  0.00           C
ATOM   2633  OD1 ASP A 263      56.400  19.260  53.510  1.00  0.00           O
ATOM   2634  OD2 ASP A 263      56.130  20.550  55.220  1.00  0.00           O
ATOM   2635  C   ASP A 263      53.520  21.940  51.590  1.00  0.00           C
ATOM   2636  O   ASP A 263      52.790  21.270  50.880  1.00  0.00           O
ATOM   2637  N   MET A 264      53.280  23.170  51.980  1.00  0.00           N
ATOM   2638  H   MET A 264      53.910  23.500  52.680  1.00  0.00           H
ATOM   2639  CA  MET A 264      52.190  23.940  51.350  1.00  0.00           C
ATOM   2640  CB  MET A 264      51.910  25.320  52.060  1.00  0.00           C
ATOM   2641  CG  MET A 264      50.640  26.040  51.550  1.00  0.00           C
ATOM   2642  SD  MET A 264      49.170  24.980  51.540  1.00  0.00           S
ATOM   2643  CE  MET A 264      48.730  25.060  53.260  1.00  0.00           C
ATOM   2644  C   MET A 264      52.490  24.220  49.830  1.00  0.00           C
ATOM   2645  O   MET A 264      51.640  24.170  48.930  1.00  0.00           O
ATOM   2646  N   CYS A 265      53.750  24.600  49.580  1.00  0.00           N
ATOM   2647  H   CYS A 265      54.380  24.950  50.270  1.00  0.00           H
ATOM   2648  CA  CYS A 265      54.310  24.640  48.200  1.00  0.00           C
ATOM   2649  CB  CYS A 265      55.820  24.920  48.120  1.00  0.00           C
ATOM   2650  SG  CYS A 265      56.490  26.510  48.780  1.00  0.00           S
ATOM   2651  HG  CYS A 265      55.310  27.100  48.600  1.00  0.00           H
ATOM   2652  C   CYS A 265      53.990  23.400  47.320  1.00  0.00           C
ATOM   2653  O   CYS A 265      53.450  23.630  46.250  1.00  0.00           O
ATOM   2654  N   ALA A 266      54.250  22.190  47.820  1.00  0.00           N
ATOM   2655  H   ALA A 266      54.700  22.140  48.710  1.00  0.00           H
ATOM   2656  CA  ALA A 266      53.770  20.910  47.130  1.00  0.00           C
ATOM   2657  CB  ALA A 266      54.380  19.870  48.080  1.00  0.00           C
ATOM   2658  C   ALA A 266      52.250  20.740  46.970  1.00  0.00           C
ATOM   2659  O   ALA A 266      51.680  20.200  46.040  1.00  0.00           O
ATOM   2660  N   SER A 267      51.560  21.210  48.020  1.00  0.00           N
ATOM   2661  H   SER A 267      51.950  21.500  48.900  1.00  0.00           H
ATOM   2662  CA  SER A 267      50.020  21.270  48.020  1.00  0.00           C
ATOM   2663  CB  SER A 267      49.510  21.600  49.410  1.00  0.00           C
ATOM   2664  OG  SER A 267      50.110  20.680  50.340  1.00  0.00           O
ATOM   2665  HG  SER A 267      50.890  21.140  50.780  1.00  0.00           H
ATOM   2666  C   SER A 267      49.330  22.220  46.990  1.00  0.00           C
ATOM   2667  O   SER A 267      48.390  21.860  46.300  1.00  0.00           O
ATOM   2668  N   LEU A 268      50.040  23.310  46.720  1.00  0.00           N
ATOM   2669  H   LEU A 268      50.790  23.560  47.330  1.00  0.00           H
ATOM   2670  CA  LEU A 268      49.750  24.220  45.610  1.00  0.00           C
ATOM   2671  CB  LEU A 268      50.290  25.640  45.920  1.00  0.00           C
ATOM   2672  CG  LEU A 268      50.150  26.600  44.770  1.00  0.00           C
ATOM   2673  CD1 LEU A 268      48.690  27.120  44.730  1.00  0.00           C
ATOM   2674  CD2 LEU A 268      51.110  27.780  44.930  1.00  0.00           C
ATOM   2675  C   LEU A 268      50.160  23.630  44.210  1.00  0.00           C
ATOM   2676  O   LEU A 268      49.340  23.680  43.260  1.00  0.00           O
ATOM   2677  N   LYS A 269      51.310  22.930  44.140  1.00  0.00           N
ATOM   2678  H   LYS A 269      52.120  23.170  44.680  1.00  0.00           H
ATOM   2679  CA  LYS A 269      51.610  22.040  42.960  1.00  0.00           C
ATOM   2680  CB  LYS A 269      52.970  21.460  43.220  1.00  0.00           C
ATOM   2681  CG  LYS A 269      53.520  20.690  41.950  1.00  0.00           C
ATOM   2682  CD  LYS A 269      54.840  19.940  42.120  1.00  0.00           C
ATOM   2683  CE  LYS A 269      56.110  20.790  42.360  1.00  0.00           C
ATOM   2684  NZ  LYS A 269      57.350  20.020  42.460  1.00  0.00           N
ATOM   2685  HZ1 LYS A 269      57.480  19.620  41.550  1.00  0.00           H
ATOM   2686  HZ2 LYS A 269      58.110  20.670  42.600  1.00  0.00           H
ATOM   2687  HZ3 LYS A 269      57.430  19.390  43.230  1.00  0.00           H
ATOM   2688  C   LYS A 269      50.510  21.040  42.610  1.00  0.00           C
ATOM   2689  O   LYS A 269      50.270  20.880  41.410  1.00  0.00           O
ATOM   2690  N   GLU A 270      49.830  20.460  43.590  1.00  0.00           N
ATOM   2691  H   GLU A 270      50.270  20.290  44.470  1.00  0.00           H
ATOM   2692  CA  GLU A 270      48.640  19.580  43.420  1.00  0.00           C
ATOM   2693  CB  GLU A 270      48.370  18.840  44.690  1.00  0.00           C
ATOM   2694  CG  GLU A 270      47.170  17.880  44.560  1.00  0.00           C
ATOM   2695  CD  GLU A 270      47.240  16.910  45.730  1.00  0.00           C
ATOM   2696  OE1 GLU A 270      46.240  16.810  46.500  1.00  0.00           O
ATOM   2697  OE2 GLU A 270      48.140  16.040  45.580  1.00  0.00           O
ATOM   2698  C   GLU A 270      47.390  20.320  42.860  1.00  0.00           C
ATOM   2699  O   GLU A 270      47.080  19.920  41.720  1.00  0.00           O
ATOM   2700  N   LEU A 271      47.130  21.540  43.360  1.00  0.00           N
ATOM   2701  H   LEU A 271      47.650  21.960  44.100  1.00  0.00           H
ATOM   2702  CA  LEU A 271      46.190  22.480  42.800  1.00  0.00           C
ATOM   2703  CB  LEU A 271      45.940  23.630  43.740  1.00  0.00           C
ATOM   2704  CG  LEU A 271      45.370  23.140  45.100  1.00  0.00           C
ATOM   2705  CD1 LEU A 271      45.200  24.330  46.050  1.00  0.00           C
ATOM   2706  CD2 LEU A 271      44.110  22.310  45.020  1.00  0.00           C
ATOM   2707  C   LEU A 271      46.580  22.960  41.350  1.00  0.00           C
ATOM   2708  O   LEU A 271      45.670  23.350  40.630  1.00  0.00           O
ATOM   2709  N   LEU A 272      47.820  23.130  41.050  1.00  0.00           N
ATOM   2710  H   LEU A 272      48.560  23.370  41.680  1.00  0.00           H
ATOM   2711  CA  LEU A 272      48.310  23.170  39.630  1.00  0.00           C
ATOM   2712  CB  LEU A 272      49.730  23.580  39.440  1.00  0.00           C
ATOM   2713  CG  LEU A 272      50.120  24.970  39.860  1.00  0.00           C
ATOM   2714  CD1 LEU A 272      51.620  25.180  39.440  1.00  0.00           C
ATOM   2715  CD2 LEU A 272      49.250  26.010  39.170  1.00  0.00           C
ATOM   2716  C   LEU A 272      48.170  21.860  38.820  1.00  0.00           C
ATOM   2717  O   LEU A 272      47.450  21.860  37.830  1.00  0.00           O
ATOM   2718  N   GLN A 273      49.070  20.880  39.060  1.00  0.00           N
ATOM   2719  H   GLN A 273      49.530  20.800  39.940  1.00  0.00           H
ATOM   2720  CA  GLN A 273      49.210  19.720  38.110  1.00  0.00           C
ATOM   2721  CB  GLN A 273      50.360  18.790  38.480  1.00  0.00           C
ATOM   2722  CG  GLN A 273      51.790  19.360  38.110  1.00  0.00           C
ATOM   2723  CD  GLN A 273      52.950  18.480  38.520  1.00  0.00           C
ATOM   2724  OE1 GLN A 273      54.010  18.530  37.930  1.00  0.00           O
ATOM   2725  NE2 GLN A 273      52.850  17.790  39.610  1.00  0.00           N
ATOM   2726 1HE2 GLN A 273      51.970  17.810  40.090  1.00  0.00           H
ATOM   2727 2HE2 GLN A 273      53.360  16.940  39.730  1.00  0.00           H
ATOM   2728  C   GLN A 273      47.950  18.870  37.990  1.00  0.00           C
ATOM   2729  O   GLN A 273      47.170  18.960  37.070  1.00  0.00           O
ATOM   2730  N   ASN A 274      47.630  18.320  39.170  1.00  0.00           N
ATOM   2731  H   ASN A 274      48.310  18.360  39.910  1.00  0.00           H
ATOM   2732  CA  ASN A 274      46.540  17.420  39.370  1.00  0.00           C
ATOM   2733  CB  ASN A 274      46.530  16.810  40.800  1.00  0.00           C
ATOM   2734  CG  ASN A 274      47.760  16.060  41.280  1.00  0.00           C
ATOM   2735  OD1 ASN A 274      48.780  15.930  40.620  1.00  0.00           O
ATOM   2736  ND2 ASN A 274      47.710  15.570  42.520  1.00  0.00           N
ATOM   2737 1HD2 ASN A 274      46.900  15.690  43.110  1.00  0.00           H
ATOM   2738 2HD2 ASN A 274      48.490  15.060  42.880  1.00  0.00           H
ATOM   2739  C   ASN A 274      45.220  18.240  39.180  1.00  0.00           C
ATOM   2740  O   ASN A 274      44.250  17.640  38.710  1.00  0.00           O
ATOM   2741  N   GLY A 275      45.280  19.470  39.670  1.00  0.00           N
ATOM   2742  H   GLY A 275      45.940  19.710  40.380  1.00  0.00           H
ATOM   2743  CA  GLY A 275      44.170  20.460  39.580  1.00  0.00           C
ATOM   2744  C   GLY A 275      43.250  20.420  40.780  1.00  0.00           C
ATOM   2745  O   GLY A 275      43.050  19.370  41.380  1.00  0.00           O
ATOM   2746  N   MET A 276      42.540  21.550  40.960  1.00  0.00           N
ATOM   2747  H   MET A 276      42.950  22.350  40.510  1.00  0.00           H
ATOM   2748  CA  MET A 276      41.370  21.740  41.880  1.00  0.00           C
ATOM   2749  CB  MET A 276      40.880  23.180  41.960  1.00  0.00           C
ATOM   2750  CG  MET A 276      41.850  24.340  42.330  1.00  0.00           C
ATOM   2751  SD  MET A 276      40.930  25.910  42.460  1.00  0.00           S
ATOM   2752  CE  MET A 276      40.160  25.570  43.980  1.00  0.00           C
ATOM   2753  C   MET A 276      40.170  20.930  41.520  1.00  0.00           C
ATOM   2754  O   MET A 276      39.540  20.280  42.340  1.00  0.00           O
ATOM   2755  N   ASN A 277      39.880  20.800  40.180  1.00  0.00           N
ATOM   2756  H   ASN A 277      40.400  21.300  39.500  1.00  0.00           H
ATOM   2757  CA  ASN A 277      38.820  19.860  39.600  1.00  0.00           C
ATOM   2758  CB  ASN A 277      39.240  18.420  39.570  1.00  0.00           C
ATOM   2759  CG  ASN A 277      40.600  18.240  39.000  1.00  0.00           C
ATOM   2760  OD1 ASN A 277      40.850  18.810  37.940  1.00  0.00           O
ATOM   2761  ND2 ASN A 277      41.480  17.380  39.480  1.00  0.00           N
ATOM   2762 1HD2 ASN A 277      41.280  16.890  40.320  1.00  0.00           H
ATOM   2763 2HD2 ASN A 277      42.350  17.320  39.000  1.00  0.00           H
ATOM   2764  C   ASN A 277      37.420  19.990  40.240  1.00  0.00           C
ATOM   2765  O   ASN A 277      37.000  19.070  40.950  1.00  0.00           O
ATOM   2766  N   GLY A 278      36.880  21.180  40.180  1.00  0.00           N
ATOM   2767  H   GLY A 278      37.410  21.890  39.730  1.00  0.00           H
ATOM   2768  CA  GLY A 278      35.510  21.370  40.700  1.00  0.00           C
ATOM   2769  C   GLY A 278      35.390  21.450  42.260  1.00  0.00           C
ATOM   2770  O   GLY A 278      34.380  21.980  42.740  1.00  0.00           O
ATOM   2771  N   ARG A 279      36.420  20.980  42.940  1.00  0.00           N
ATOM   2772  H   ARG A 279      37.010  20.330  42.470  1.00  0.00           H
ATOM   2773  CA  ARG A 279      36.360  21.060  44.410  1.00  0.00           C
ATOM   2774  CB  ARG A 279      37.290  20.000  45.030  1.00  0.00           C
ATOM   2775  CG  ARG A 279      36.920  18.510  44.660  1.00  0.00           C
ATOM   2776  CD  ARG A 279      38.090  17.590  44.900  1.00  0.00           C
ATOM   2777  NE  ARG A 279      39.240  18.040  44.050  1.00  0.00           N
ATOM   2778  HE  ARG A 279      38.980  18.620  43.280  1.00  0.00           H
ATOM   2779  CZ  ARG A 279      40.470  17.590  44.160  1.00  0.00           C
ATOM   2780  NH1 ARG A 279      40.870  16.820  45.200  1.00  0.00           N
ATOM   2781 1HH1 ARG A 279      40.320  16.640  46.020  1.00  0.00           H
ATOM   2782 2HH1 ARG A 279      41.830  16.570  45.140  1.00  0.00           H
ATOM   2783  NH2 ARG A 279      41.420  18.040  43.350  1.00  0.00           N
ATOM   2784 1HH2 ARG A 279      41.320  18.690  42.590  1.00  0.00           H
ATOM   2785 2HH2 ARG A 279      42.360  17.820  43.610  1.00  0.00           H
ATOM   2786  C   ARG A 279      36.640  22.450  44.990  1.00  0.00           C
ATOM   2787  O   ARG A 279      37.630  23.140  44.650  1.00  0.00           O
ATOM   2788  N   THR A 280      35.680  22.810  45.890  1.00  0.00           N
ATOM   2789  H   THR A 280      34.850  22.330  46.180  1.00  0.00           H
ATOM   2790  CA  THR A 280      35.660  24.170  46.480  1.00  0.00           C
ATOM   2791  CB  THR A 280      34.230  24.550  46.890  1.00  0.00           C
ATOM   2792  OG1 THR A 280      33.670  23.470  47.730  1.00  0.00           O
ATOM   2793  HG1 THR A 280      32.970  23.960  48.250  1.00  0.00           H
ATOM   2794  CG2 THR A 280      33.380  25.070  45.730  1.00  0.00           C
ATOM   2795  C   THR A 280      36.640  24.270  47.680  1.00  0.00           C
ATOM   2796  O   THR A 280      36.590  23.470  48.620  1.00  0.00           O
ATOM   2797  N   ILE A 281      37.490  25.300  47.630  1.00  0.00           N
ATOM   2798  H   ILE A 281      37.530  25.850  46.800  1.00  0.00           H
ATOM   2799  CA  ILE A 281      38.230  25.780  48.810  1.00  0.00           C
ATOM   2800  CB  ILE A 281      39.700  26.020  48.550  1.00  0.00           C
ATOM   2801  CG1 ILE A 281      40.340  25.080  47.630  1.00  0.00           C
ATOM   2802  CG2 ILE A 281      40.430  26.250  49.890  1.00  0.00           C
ATOM   2803  CD  ILE A 281      41.770  25.360  47.260  1.00  0.00           C
ATOM   2804  C   ILE A 281      37.400  26.940  49.260  1.00  0.00           C
ATOM   2805  O   ILE A 281      37.180  27.870  48.520  1.00  0.00           O
ATOM   2806  N   LEU A 282      37.050  27.110  50.570  1.00  0.00           N
ATOM   2807  H   LEU A 282      37.060  26.310  51.160  1.00  0.00           H
ATOM   2808  CA  LEU A 282      36.270  28.260  51.200  1.00  0.00           C
ATOM   2809  CB  LEU A 282      37.300  29.270  51.800  1.00  0.00           C
ATOM   2810  CG  LEU A 282      38.550  28.810  52.570  1.00  0.00           C
ATOM   2811  CD1 LEU A 282      39.550  29.980  52.480  1.00  0.00           C
ATOM   2812  CD2 LEU A 282      38.280  28.610  54.050  1.00  0.00           C
ATOM   2813  C   LEU A 282      35.240  29.000  50.310  1.00  0.00           C
ATOM   2814  O   LEU A 282      35.460  30.120  49.880  1.00  0.00           O
ATOM   2815  N   GLY A 283      34.270  28.130  49.890  1.00  0.00           N
ATOM   2816  H   GLY A 283      34.080  27.290  50.390  1.00  0.00           H
ATOM   2817  CA  GLY A 283      33.180  28.490  48.990  1.00  0.00           C
ATOM   2818  C   GLY A 283      33.650  29.030  47.600  1.00  0.00           C
ATOM   2819  O   GLY A 283      32.920  29.820  47.060  1.00  0.00           O
ATOM   2820  N   SER A 284      34.860  28.810  47.210  1.00  0.00           N
ATOM   2821  H   SER A 284      35.610  28.600  47.840  1.00  0.00           H
ATOM   2822  CA  SER A 284      35.280  29.290  45.860  1.00  0.00           C
ATOM   2823  CB  SER A 284      36.300  30.380  46.030  1.00  0.00           C
ATOM   2824  OG  SER A 284      36.520  31.130  44.840  1.00  0.00           O
ATOM   2825  HG  SER A 284      37.240  31.790  45.080  1.00  0.00           H
ATOM   2826  C   SER A 284      35.930  28.190  45.020  1.00  0.00           C
ATOM   2827  O   SER A 284      36.590  27.220  45.410  1.00  0.00           O
ATOM   2828  N   ALA A 285      35.420  28.200  43.790  1.00  0.00           N
ATOM   2829  H   ALA A 285      34.580  28.690  43.570  1.00  0.00           H
ATOM   2830  CA  ALA A 285      36.060  27.350  42.780  1.00  0.00           C
ATOM   2831  CB  ALA A 285      35.120  27.170  41.500  1.00  0.00           C
ATOM   2832  C   ALA A 285      37.450  27.740  42.250  1.00  0.00           C
ATOM   2833  O   ALA A 285      38.110  26.840  41.630  1.00  0.00           O
ATOM   2834  N   LEU A 286      38.040  28.810  42.800  1.00  0.00           N
ATOM   2835  H   LEU A 286      37.740  29.070  43.710  1.00  0.00           H
ATOM   2836  CA  LEU A 286      39.350  29.350  42.390  1.00  0.00           C
ATOM   2837  CB  LEU A 286      39.170  30.610  41.550  1.00  0.00           C
ATOM   2838  CG  LEU A 286      38.350  30.340  40.260  1.00  0.00           C
ATOM   2839  CD1 LEU A 286      37.840  31.630  39.700  1.00  0.00           C
ATOM   2840  CD2 LEU A 286      39.190  29.550  39.290  1.00  0.00           C
ATOM   2841  C   LEU A 286      40.130  29.760  43.650  1.00  0.00           C
ATOM   2842  O   LEU A 286      39.540  29.950  44.670  1.00  0.00           O
ATOM   2843  N   LEU A 287      41.420  30.100  43.380  1.00  0.00           N
ATOM   2844  H   LEU A 287      41.780  30.070  42.450  1.00  0.00           H
ATOM   2845  CA  LEU A 287      42.320  30.570  44.420  1.00  0.00           C
ATOM   2846  CB  LEU A 287      43.780  30.160  44.100  1.00  0.00           C
ATOM   2847  CG  LEU A 287      43.900  28.640  44.180  1.00  0.00           C
ATOM   2848  CD1 LEU A 287      45.120  28.270  43.350  1.00  0.00           C
ATOM   2849  CD2 LEU A 287      44.020  28.120  45.640  1.00  0.00           C
ATOM   2850  C   LEU A 287      42.280  32.100  44.530  1.00  0.00           C
ATOM   2851  O   LEU A 287      42.240  32.700  43.450  1.00  0.00           O
ATOM   2852  N   GLU A 288      42.420  32.620  45.710  1.00  0.00           N
ATOM   2853  H   GLU A 288      42.630  32.030  46.490  1.00  0.00           H
ATOM   2854  CA  GLU A 288      42.480  34.090  45.930  1.00  0.00           C
ATOM   2855  CB  GLU A 288      41.540  34.610  47.010  1.00  0.00           C
ATOM   2856  CG  GLU A 288      41.480  36.050  47.440  1.00  0.00           C
ATOM   2857  CD  GLU A 288      41.230  36.950  46.210  1.00  0.00           C
ATOM   2858  OE1 GLU A 288      40.090  36.990  45.630  1.00  0.00           O
ATOM   2859  OE2 GLU A 288      42.190  37.660  45.730  1.00  0.00           O
ATOM   2860  C   GLU A 288      43.940  34.500  46.220  1.00  0.00           C
ATOM   2861  O   GLU A 288      44.670  33.960  47.090  1.00  0.00           O
ATOM   2862  N   ASP A 289      44.340  35.510  45.410  1.00  0.00           N
ATOM   2863  H   ASP A 289      43.770  35.760  44.620  1.00  0.00           H
ATOM   2864  CA  ASP A 289      45.700  36.060  45.390  1.00  0.00           C
ATOM   2865  CB  ASP A 289      46.540  35.780  44.230  1.00  0.00           C
ATOM   2866  CG  ASP A 289      46.110  36.380  42.890  1.00  0.00           C
ATOM   2867  OD1 ASP A 289      44.900  36.220  42.680  1.00  0.00           O
ATOM   2868  OD2 ASP A 289      46.970  36.760  42.090  1.00  0.00           O
ATOM   2869  C   ASP A 289      45.910  37.560  45.830  1.00  0.00           C
ATOM   2870  O   ASP A 289      46.940  38.190  45.650  1.00  0.00           O
ATOM   2871  N   GLU A 290      44.980  37.970  46.660  1.00  0.00           N
ATOM   2872  H   GLU A 290      44.030  37.720  46.480  1.00  0.00           H
ATOM   2873  CA  GLU A 290      45.170  39.180  47.440  1.00  0.00           C
ATOM   2874  CB  GLU A 290      44.380  40.280  46.700  1.00  0.00           C
ATOM   2875  CG  GLU A 290      44.790  40.670  45.280  1.00  0.00           C
ATOM   2876  CD  GLU A 290      44.310  42.050  44.910  1.00  0.00           C
ATOM   2877  OE1 GLU A 290      43.150  42.410  45.230  1.00  0.00           O
ATOM   2878  OE2 GLU A 290      45.100  42.770  44.230  1.00  0.00           O
ATOM   2879  C   GLU A 290      44.950  39.060  48.990  1.00  0.00           C
ATOM   2880  O   GLU A 290      44.150  39.740  49.640  1.00  0.00           O
ATOM   2881  N   PHE A 291      45.630  38.070  49.570  1.00  0.00           N
ATOM   2882  H   PHE A 291      45.910  37.220  49.110  1.00  0.00           H
ATOM   2883  CA  PHE A 291      45.700  37.860  51.030  1.00  0.00           C
ATOM   2884  CB  PHE A 291      44.760  36.680  51.450  1.00  0.00           C
ATOM   2885  CG  PHE A 291      43.310  37.080  51.750  1.00  0.00           C
ATOM   2886  CD1 PHE A 291      42.430  37.280  50.690  1.00  0.00           C
ATOM   2887  HD1 PHE A 291      42.660  37.510  49.650  1.00  0.00           H
ATOM   2888  CD2 PHE A 291      42.800  37.090  53.020  1.00  0.00           C
ATOM   2889  HD2 PHE A 291      43.400  36.880  53.910  1.00  0.00           H
ATOM   2890  CE1 PHE A 291      41.040  37.260  50.870  1.00  0.00           C
ATOM   2891  HE1 PHE A 291      40.340  37.440  50.050  1.00  0.00           H
ATOM   2892  CE2 PHE A 291      41.400  37.280  53.230  1.00  0.00           C
ATOM   2893  HE2 PHE A 291      41.000  37.550  54.200  1.00  0.00           H
ATOM   2894  CZ  PHE A 291      40.540  37.330  52.150  1.00  0.00           C
ATOM   2895  HZ  PHE A 291      39.500  37.170  52.440  1.00  0.00           H
ATOM   2896  C   PHE A 291      47.140  37.470  51.440  1.00  0.00           C
ATOM   2897  O   PHE A 291      47.380  36.310  51.590  1.00  0.00           O
ATOM   2898  N   THR A 292      47.920  38.400  52.070  1.00  0.00           N
ATOM   2899  H   THR A 292      47.530  39.270  52.360  1.00  0.00           H
ATOM   2900  CA  THR A 292      49.200  38.050  52.730  1.00  0.00           C
ATOM   2901  CB  THR A 292      50.200  39.240  52.920  1.00  0.00           C
ATOM   2902  OG1 THR A 292      49.640  40.210  53.830  1.00  0.00           O
ATOM   2903  HG1 THR A 292      49.030  40.750  53.260  1.00  0.00           H
ATOM   2904  CG2 THR A 292      50.980  39.710  51.730  1.00  0.00           C
ATOM   2905  C   THR A 292      49.150  37.340  54.100  1.00  0.00           C
ATOM   2906  O   THR A 292      48.170  37.490  54.790  1.00  0.00           O
ATOM   2907  N   PRO A 293      50.110  36.450  54.450  1.00  0.00           N
ATOM   2908  CA  PRO A 293      50.190  35.850  55.830  1.00  0.00           C
ATOM   2909  CB  PRO A 293      51.540  35.160  55.870  1.00  0.00           C
ATOM   2910  CG  PRO A 293      52.370  35.730  54.730  1.00  0.00           C
ATOM   2911  CD  PRO A 293      51.310  36.070  53.700  1.00  0.00           C
ATOM   2912  C   PRO A 293      50.050  36.820  56.980  1.00  0.00           C
ATOM   2913  O   PRO A 293      49.220  36.510  57.820  1.00  0.00           O
ATOM   2914  N   PHE A 294      50.630  38.000  57.000  1.00  0.00           N
ATOM   2915  H   PHE A 294      51.210  38.360  56.270  1.00  0.00           H
ATOM   2916  CA  PHE A 294      50.360  39.040  58.050  1.00  0.00           C
ATOM   2917  CB  PHE A 294      51.270  40.260  57.920  1.00  0.00           C
ATOM   2918  CG  PHE A 294      52.700  39.920  58.230  1.00  0.00           C
ATOM   2919  CD1 PHE A 294      53.390  39.320  57.180  1.00  0.00           C
ATOM   2920  HD1 PHE A 294      53.090  39.380  56.140  1.00  0.00           H
ATOM   2921  CD2 PHE A 294      53.080  39.840  59.550  1.00  0.00           C
ATOM   2922  HD2 PHE A 294      52.530  40.380  60.330  1.00  0.00           H
ATOM   2923  CE1 PHE A 294      54.500  38.480  57.600  1.00  0.00           C
ATOM   2924  HE1 PHE A 294      55.090  38.110  56.760  1.00  0.00           H
ATOM   2925  CE2 PHE A 294      54.200  39.050  59.940  1.00  0.00           C
ATOM   2926  HE2 PHE A 294      54.660  39.080  60.930  1.00  0.00           H
ATOM   2927  CZ  PHE A 294      54.800  38.320  58.910  1.00  0.00           C
ATOM   2928  HZ  PHE A 294      55.410  37.440  59.130  1.00  0.00           H
ATOM   2929  C   PHE A 294      48.920  39.580  57.980  1.00  0.00           C
ATOM   2930  O   PHE A 294      48.300  39.710  59.040  1.00  0.00           O
ATOM   2931  N   ASP A 295      48.440  39.970  56.790  1.00  0.00           N
ATOM   2932  H   ASP A 295      49.000  40.240  56.010  1.00  0.00           H
ATOM   2933  CA  ASP A 295      47.030  40.380  56.580  1.00  0.00           C
ATOM   2934  CB  ASP A 295      46.740  41.160  55.240  1.00  0.00           C
ATOM   2935  CG  ASP A 295      47.240  42.570  55.250  1.00  0.00           C
ATOM   2936  OD1 ASP A 295      48.110  42.940  56.110  1.00  0.00           O
ATOM   2937  OD2 ASP A 295      46.840  43.380  54.380  1.00  0.00           O
ATOM   2938  C   ASP A 295      45.980  39.290  56.820  1.00  0.00           C
ATOM   2939  O   ASP A 295      44.910  39.570  57.360  1.00  0.00           O
ATOM   2940  N   VAL A 296      46.290  38.000  56.730  1.00  0.00           N
ATOM   2941  H   VAL A 296      46.990  37.730  56.070  1.00  0.00           H
ATOM   2942  CA  VAL A 296      45.490  36.900  57.260  1.00  0.00           C
ATOM   2943  CB  VAL A 296      45.800  35.450  56.710  1.00  0.00           C
ATOM   2944  CG1 VAL A 296      44.890  34.400  57.310  1.00  0.00           C
ATOM   2945  CG2 VAL A 296      45.590  35.360  55.200  1.00  0.00           C
ATOM   2946  C   VAL A 296      45.400  36.810  58.780  1.00  0.00           C
ATOM   2947  O   VAL A 296      44.270  36.850  59.260  1.00  0.00           O
ATOM   2948  N   VAL A 297      46.600  36.920  59.480  1.00  0.00           N
ATOM   2949  H   VAL A 297      47.500  36.930  59.050  1.00  0.00           H
ATOM   2950  CA  VAL A 297      46.620  37.080  60.970  1.00  0.00           C
ATOM   2951  CB  VAL A 297      48.090  37.130  61.420  1.00  0.00           C
ATOM   2952  CG1 VAL A 297      48.280  37.330  62.930  1.00  0.00           C
ATOM   2953  CG2 VAL A 297      48.830  35.790  61.050  1.00  0.00           C
ATOM   2954  C   VAL A 297      45.760  38.210  61.540  1.00  0.00           C
ATOM   2955  O   VAL A 297      45.190  38.230  62.660  1.00  0.00           O
ATOM   2956  N   ARG A 298      45.850  39.290  60.860  1.00  0.00           N
ATOM   2957  H   ARG A 298      46.560  39.550  60.200  1.00  0.00           H
ATOM   2958  CA  ARG A 298      45.070  40.450  61.180  1.00  0.00           C
ATOM   2959  CB  ARG A 298      45.580  41.650  60.370  1.00  0.00           C
ATOM   2960  CG  ARG A 298      47.010  42.060  60.800  1.00  0.00           C
ATOM   2961  CD  ARG A 298      47.610  42.770  59.650  1.00  0.00           C
ATOM   2962  NE  ARG A 298      48.740  43.660  60.050  1.00  0.00           N
ATOM   2963  HE  ARG A 298      48.730  43.890  61.020  1.00  0.00           H
ATOM   2964  CZ  ARG A 298      49.820  44.010  59.420  1.00  0.00           C
ATOM   2965  NH1 ARG A 298      50.010  43.500  58.210  1.00  0.00           N
ATOM   2966 1HH1 ARG A 298      49.270  42.930  57.840  1.00  0.00           H
ATOM   2967 2HH1 ARG A 298      50.830  43.640  57.660  1.00  0.00           H
ATOM   2968  NH2 ARG A 298      50.740  44.710  60.130  1.00  0.00           N
ATOM   2969 1HH2 ARG A 298      50.550  44.880  61.090  1.00  0.00           H
ATOM   2970 2HH2 ARG A 298      51.450  45.270  59.690  1.00  0.00           H
ATOM   2971  C   ARG A 298      43.600  40.380  61.020  1.00  0.00           C
ATOM   2972  O   ARG A 298      42.860  40.680  61.970  1.00  0.00           O
ATOM   2973  N   GLN A 299      43.200  39.950  59.850  1.00  0.00           N
ATOM   2974  H   GLN A 299      43.880  39.680  59.160  1.00  0.00           H
ATOM   2975  CA  GLN A 299      41.810  39.650  59.480  1.00  0.00           C
ATOM   2976  CB  GLN A 299      41.660  39.420  58.020  1.00  0.00           C
ATOM   2977  CG  GLN A 299      41.330  40.670  57.250  1.00  0.00           C
ATOM   2978  CD  GLN A 299      41.330  40.360  55.720  1.00  0.00           C
ATOM   2979  OE1 GLN A 299      40.360  39.960  55.090  1.00  0.00           O
ATOM   2980  NE2 GLN A 299      42.500  40.350  55.140  1.00  0.00           N
ATOM   2981 1HE2 GLN A 299      43.260  40.510  55.770  1.00  0.00           H
ATOM   2982 2HE2 GLN A 299      42.500  40.160  54.160  1.00  0.00           H
ATOM   2983  C   GLN A 299      41.070  38.520  60.240  1.00  0.00           C
ATOM   2984  O   GLN A 299      39.900  38.690  60.710  1.00  0.00           O
ATOM   2985  N   CYS A 300      41.800  37.500  60.640  1.00  0.00           N
ATOM   2986  H   CYS A 300      42.670  37.220  60.230  1.00  0.00           H
ATOM   2987  CA  CYS A 300      41.270  36.470  61.590  1.00  0.00           C
ATOM   2988  CB  CYS A 300      42.290  35.350  61.700  1.00  0.00           C
ATOM   2989  SG  CYS A 300      42.410  34.150  60.350  1.00  0.00           S
ATOM   2990  HG  CYS A 300      43.260  33.370  61.010  1.00  0.00           H
ATOM   2991  C   CYS A 300      40.990  36.850  63.040  1.00  0.00           C
ATOM   2992  O   CYS A 300      40.300  36.210  63.790  1.00  0.00           O
ATOM   2993  N   SER A 301      41.660  37.930  63.490  1.00  0.00           N
ATOM   2994  H   SER A 301      41.890  38.730  62.930  1.00  0.00           H
ATOM   2995  CA  SER A 301      41.760  38.390  64.870  1.00  0.00           C
ATOM   2996  CB  SER A 301      43.180  38.590  65.420  1.00  0.00           C
ATOM   2997  OG  SER A 301      43.250  38.600  66.890  1.00  0.00           O
ATOM   2998  HG  SER A 301      44.230  38.670  67.090  1.00  0.00           H
ATOM   2999  C   SER A 301      40.990  39.740  65.050  1.00  0.00           C
ATOM   3000  O   SER A 301      40.640  40.380  64.080  1.00  0.00           O
ATOM   3001  N   GLY A 302      40.890  40.190  66.250  1.00  0.00           N
ATOM   3002  H   GLY A 302      41.490  39.740  66.910  1.00  0.00           H
ATOM   3003  CA  GLY A 302      40.260  41.480  66.540  1.00  0.00           C
ATOM   3004  C   GLY A 302      40.700  41.840  67.970  1.00  0.00           C
ATOM   3005  O   GLY A 302      39.930  41.670  68.910  1.00  0.00           O
ATOM   3006  N   VAL A 303      41.980  42.180  68.140  1.00  0.00           N
ATOM   3007  H   VAL A 303      42.490  42.520  67.350  1.00  0.00           H
ATOM   3008  CA  VAL A 303      42.580  42.430  69.470  1.00  0.00           C
ATOM   3009  CB  VAL A 303      44.110  42.310  69.370  1.00  0.00           C
ATOM   3010  CG1 VAL A 303      44.750  42.020  70.710  1.00  0.00           C
ATOM   3011  CG2 VAL A 303      44.600  41.360  68.270  1.00  0.00           C
ATOM   3012  C   VAL A 303      42.150  43.790  70.000  1.00  0.00           C
ATOM   3013  O   VAL A 303      41.990  44.730  69.140  1.00  0.00           O
ATOM   3014  N   THR A 304      42.150  43.990  71.310  1.00  0.00           N
ATOM   3015  H   THR A 304      41.930  43.210  71.890  1.00  0.00           H
ATOM   3016  CA  THR A 304      42.040  45.260  72.000  1.00  0.00           C
ATOM   3017  CB  THR A 304      41.690  45.140  73.480  1.00  0.00           C
ATOM   3018  OG1 THR A 304      41.280  46.410  74.020  1.00  0.00           O
ATOM   3019  HG1 THR A 304      40.670  46.930  73.420  1.00  0.00           H
ATOM   3020  CG2 THR A 304      42.960  44.730  74.290  1.00  0.00           C
ATOM   3021  C   THR A 304      43.300  46.140  71.750  1.00  0.00           C
ATOM   3022  O   THR A 304      44.380  45.570  71.400  1.00  0.00           O
ATOM   3023  N   PHE A 305      43.110  47.460  71.970  1.00  0.00           N
ATOM   3024  H   PHE A 305      42.210  47.860  72.150  1.00  0.00           H
ATOM   3025  CA  PHE A 305      44.090  48.570  71.840  1.00  0.00           C
ATOM   3026  CB  PHE A 305      45.510  48.200  72.280  1.00  0.00           C
ATOM   3027  CG  PHE A 305      46.610  49.260  72.220  1.00  0.00           C
ATOM   3028  CD1 PHE A 305      47.790  48.820  71.590  1.00  0.00           C
ATOM   3029  HD1 PHE A 305      47.970  47.750  71.490  1.00  0.00           H
ATOM   3030  CD2 PHE A 305      46.470  50.570  72.640  1.00  0.00           C
ATOM   3031  HD2 PHE A 305      45.550  50.900  73.110  1.00  0.00           H
ATOM   3032  CE1 PHE A 305      48.810  49.700  71.310  1.00  0.00           C
ATOM   3033  HE1 PHE A 305      49.750  49.410  70.860  1.00  0.00           H
ATOM   3034  CE2 PHE A 305      47.480  51.480  72.290  1.00  0.00           C
ATOM   3035  HE2 PHE A 305      47.270  52.540  72.460  1.00  0.00           H
ATOM   3036  CZ  PHE A 305      48.640  51.060  71.660  1.00  0.00           C
ATOM   3037  HZ  PHE A 305      49.410  51.700  71.240  1.00  0.00           H
ATOM   3038  C   PHE A 305      44.060  49.070  70.340  1.00  0.00           C
ATOM   3039  O   PHE A 305      45.010  48.890  69.540  1.00  0.00           O
ATOM   3040  N   GLN A 306      42.950  49.630  70.030  1.00  0.00           N
ATOM   3041  H   GLN A 306      42.200  49.650  70.700  1.00  0.00           H
ATOM   3042  CA  GLN A 306      42.620  50.300  68.720  1.00  0.00           C
ATOM   3043  CB  GLN A 306      42.620  49.380  67.460  1.00  0.00           C
ATOM   3044  CG  GLN A 306      42.140  47.960  67.660  1.00  0.00           C
ATOM   3045  CD  GLN A 306      43.050  46.920  66.890  1.00  0.00           C
ATOM   3046  OE1 GLN A 306      42.670  46.400  65.830  1.00  0.00           O
ATOM   3047  NE2 GLN A 306      44.140  46.470  67.490  1.00  0.00           N
ATOM   3048 1HE2 GLN A 306      44.390  46.810  68.390  1.00  0.00           H
ATOM   3049 2HE2 GLN A 306      44.600  45.650  67.130  1.00  0.00           H
ATOM   3050  C   GLN A 306      41.240  50.960  68.900  1.00  0.00           C
ATOM   3051  O1  GLN A 306      40.930  51.940  68.190  1.00  0.00           O
ATOM   3052  O2  GLN A 306      40.500  50.690  69.850  1.00  0.00           O
ATOM   3053  C21 UNK B 307      30.690  34.190  49.970  1.00  0.00           C
ATOM   3054  H21 UNK B 307      29.940  33.450  49.710  1.00  0.00           H
ATOM   3055  C22 UNK B 307      30.390  35.570  50.150  1.00  0.00           C
ATOM   3056  O6  UNK B 307      29.040  35.900  50.090  1.00  0.00           O
ATOM   3057  H62 UNK B 307      29.070  36.880  50.310  1.00  0.00           H
ATOM   3058  C23 UNK B 307      31.440  36.560  50.290  1.00  0.00           C
ATOM   3059  O5  UNK B 307      31.090  37.840  50.650  1.00  0.00           O
ATOM   3060  H5  UNK B 307      31.890  38.440  50.760  1.00  0.00           H
ATOM   3061  C24 UNK B 307      32.790  36.200  50.200  1.00  0.00           C
ATOM   3062  H24 UNK B 307      33.540  36.940  49.930  1.00  0.00           H
ATOM   3063  C25 UNK B 307      33.080  34.830  50.140  1.00  0.00           C
ATOM   3064  H25 UNK B 307      34.100  34.440  50.150  1.00  0.00           H
ATOM   3065  C20 UNK B 307      32.050  33.880  49.960  1.00  0.00           C
ATOM   3066  C19 UNK B 307      32.410  32.400  49.730  1.00  0.00           C
ATOM   3067  C18 UNK B 307      32.710  31.690  51.010  1.00  0.00           C
ATOM   3068  C17 UNK B 307      31.540  30.830  51.470  1.00  0.00           C
ATOM   3069  O4  UNK B 307      30.470  31.240  51.250  1.00  0.00           O
ATOM   3070  N3  UNK B 307      31.770  29.810  52.370  1.00  0.00           N
ATOM   3071  C26 UNK B 307      30.830  28.770  52.700  1.00  0.00           C
ATOM   3072  C27 UNK B 307      30.650  27.730  51.590  1.00  0.00           C
ATOM   3073  C28 UNK B 307      29.740  26.670  52.280  1.00  0.00           C
ATOM   3074  N4  UNK B 307      30.450  26.110  53.470  1.00  0.00           N
ATOM   3075  H43 UNK B 307      30.500  25.120  53.490  1.00  0.00           H
ATOM   3076  H44 UNK B 307      29.900  26.490  54.210  1.00  0.00           H
ATOM   3077  H42 UNK B 307      31.410  26.400  53.580  1.00  0.00           H
ATOM   3078  C16 UNK B 307      33.150  29.690  53.000  1.00  0.00           C
ATOM   3079  C15 UNK B 307      33.090  29.830  54.510  1.00  0.00           C
ATOM   3080  C14 UNK B 307      34.510  29.870  55.100  1.00  0.00           C
ATOM   3081  C13 UNK B 307      34.600  29.930  56.690  1.00  0.00           C
ATOM   3082  N2  UNK B 307      34.010  31.150  57.290  1.00  0.00           N
ATOM   3083  H23 UNK B 307      33.150  31.400  56.850  1.00  0.00           H
ATOM   3084  H29 UNK B 307      33.820  30.950  58.250  1.00  0.00           H
ATOM   3085  C12 UNK B 307      34.950  32.270  57.220  1.00  0.00           C
ATOM   3086  C11 UNK B 307      34.920  33.160  58.450  1.00  0.00           C
ATOM   3087  C10 UNK B 307      36.030  34.240  58.360  1.00  0.00           C
ATOM   3088  N1  UNK B 307      35.910  35.090  59.550  1.00  0.00           N
ATOM   3089  H9F UNK B 307      35.120  34.880  60.110  1.00  0.00           H
ATOM   3090  C9  UNK B 307      36.950  35.940  59.860  1.00  0.00           C
ATOM   3091  O3  UNK B 307      38.060  35.820  59.480  1.00  0.00           O
ATOM   3092  C8  UNK B 307      36.570  37.010  60.900  1.00  0.00           C
ATOM   3093  C7  UNK B 307      37.200  36.680  62.300  1.00  0.00           C
ATOM   3094  C5  UNK B 307      36.820  37.880  63.210  1.00  0.00           C
ATOM   3095  C6  UNK B 307      36.140  37.730  64.440  1.00  0.00           C
ATOM   3096  H61 UNK B 307      35.820  36.720  64.700  1.00  0.00           H
ATOM   3097  C1  UNK B 307      35.940  38.820  65.340  1.00  0.00           C
ATOM   3098  O1  UNK B 307      35.210  38.820  66.450  1.00  0.00           O
ATOM   3099  H17 UNK B 307      35.460  39.650  66.950  1.00  0.00           H
ATOM   3100  C2  UNK B 307      36.560  40.070  65.040  1.00  0.00           C
ATOM   3101  O2  UNK B 307      36.460  41.040  66.040  1.00  0.00           O
ATOM   3102  H22 UNK B 307      36.800  41.940  65.790  1.00  0.00           H
ATOM   3103  C3  UNK B 307      37.320  40.260  63.830  1.00  0.00           C
ATOM   3104  H3  UNK B 307      37.750  41.190  63.460  1.00  0.00           H
ATOM   3105  C4  UNK B 307      37.430  39.170  62.980  1.00  0.00           C
ATOM   3106  H41 UNK B 307      37.990  39.250  62.050  1.00  0.00           H
TER
ENDMDL
