# Supplementary material for: Microsecond MD Simulation and Multiple-Conformation Virtual Screening to Identify Potential Anti-COVID-19 Inhibitors Against SARS-CoV-2 Main Protease
Source: Front Chem. 2021 Jan 13;8:595273. doi: 10.3389/fchem.2020.595273 (PMC7873971; doi:10.3389/fchem.2020.595273)
Supplement: Supplementary file 2 [file Data_Sheet_1.ZIP › Ns_Pose_PDB/Ns_Pose_PDB/100ns_Protien-Ligand_Conplex/4_TCM_43709/100ns.pdb]

REMARK    GENERATED BY TRJCONV
TITLE     27585.mol230165_molecule1 in water t= 100000.00000
REMARK    THIS IS A SIMULATION BOX
CRYST1   93.968   93.968   93.968  90.00  90.00  90.00 P 1           1
MODEL        1
ATOM      1  N   SER A   1      41.090  79.950 111.790  1.00  0.00           N
ATOM      2  H1  SER A   1      41.660  80.690 111.440  1.00  0.00           H
ATOM      3  H2  SER A   1      40.480  80.330 112.480  1.00  0.00           H
ATOM      4  H3  SER A   1      41.700  79.360 112.330  1.00  0.00           H
ATOM      5  CA  SER A   1      40.260  79.300 110.790  1.00  0.00           C
ATOM      6  CB  SER A   1      39.120  80.260 110.520  1.00  0.00           C
ATOM      7  OG  SER A   1      38.540  80.560 111.830  1.00  0.00           O
ATOM      8  HG  SER A   1      38.210  81.500 111.890  1.00  0.00           H
ATOM      9  C   SER A   1      41.050  78.850 109.540  1.00  0.00           C
ATOM     10  O   SER A   1      42.020  79.510 109.180  1.00  0.00           O
ATOM     11  N   GLY A   2      40.860  77.620 109.100  1.00  0.00           N
ATOM     12  H   GLY A   2      40.000  77.110 109.180  1.00  0.00           H
ATOM     13  CA  GLY A   2      41.690  77.000 108.050  1.00  0.00           C
ATOM     14  C   GLY A   2      41.140  75.660 107.440  1.00  0.00           C
ATOM     15  O   GLY A   2      40.960  74.600 108.100  1.00  0.00           O
ATOM     16  N   PHE A   3      40.650  75.790 106.250  1.00  0.00           N
ATOM     17  H   PHE A   3      41.050  76.500 105.660  1.00  0.00           H
ATOM     18  CA  PHE A   3      40.080  74.690 105.490  1.00  0.00           C
ATOM     19  CB  PHE A   3      38.870  75.150 104.660  1.00  0.00           C
ATOM     20  CG  PHE A   3      37.880  73.970 104.690  1.00  0.00           C
ATOM     21  CD1 PHE A   3      37.670  73.130 103.620  1.00  0.00           C
ATOM     22  HD1 PHE A   3      37.910  73.420 102.600  1.00  0.00           H
ATOM     23  CD2 PHE A   3      37.220  73.720 105.900  1.00  0.00           C
ATOM     24  HD2 PHE A   3      37.150  74.520 106.640  1.00  0.00           H
ATOM     25  CE1 PHE A   3      36.790  72.030 103.630  1.00  0.00           C
ATOM     26  HE1 PHE A   3      36.760  71.330 102.790  1.00  0.00           H
ATOM     27  CE2 PHE A   3      36.380  72.640 105.950  1.00  0.00           C
ATOM     28  HE2 PHE A   3      35.660  72.650 106.770  1.00  0.00           H
ATOM     29  CZ  PHE A   3      36.220  71.720 104.870  1.00  0.00           C
ATOM     30  HZ  PHE A   3      35.890  70.710 105.100  1.00  0.00           H
ATOM     31  C   PHE A   3      41.160  73.950 104.750  1.00  0.00           C
ATOM     32  O   PHE A   3      42.000  74.500 104.070  1.00  0.00           O
ATOM     33  N   ARG A   4      40.900  72.630 104.640  1.00  0.00           N
ATOM     34  H   ARG A   4      40.130  72.110 105.010  1.00  0.00           H
ATOM     35  CA  ARG A   4      41.880  71.790 103.970  1.00  0.00           C
ATOM     36  CB  ARG A   4      41.710  70.330 104.470  1.00  0.00           C
ATOM     37  CG  ARG A   4      42.960  69.410 104.210  1.00  0.00           C
ATOM     38  CD  ARG A   4      42.600  67.910 104.560  1.00  0.00           C
ATOM     39  NE  ARG A   4      43.930  67.220 104.520  1.00  0.00           N
ATOM     40  HE  ARG A   4      44.750  67.780 104.700  1.00  0.00           H
ATOM     41  CZ  ARG A   4      44.080  65.960 104.080  1.00  0.00           C
ATOM     42  NH1 ARG A   4      43.180  65.330 103.370  1.00  0.00           N
ATOM     43 1HH1 ARG A   4      42.350  65.840 103.130  1.00  0.00           H
ATOM     44 2HH1 ARG A   4      43.400  64.490 102.880  1.00  0.00           H
ATOM     45  NH2 ARG A   4      45.290  65.490 104.040  1.00  0.00           N
ATOM     46 1HH2 ARG A   4      46.100  65.910 104.450  1.00  0.00           H
ATOM     47 2HH2 ARG A   4      45.430  64.660 103.510  1.00  0.00           H
ATOM     48  C   ARG A   4      41.700  71.710 102.390  1.00  0.00           C
ATOM     49  O   ARG A   4      40.760  71.180 101.830  1.00  0.00           O
ATOM     50  N   LYS A   5      42.850  71.940 101.700  1.00  0.00           N
ATOM     51  H   LYS A   5      43.720  71.780 102.160  1.00  0.00           H
ATOM     52  CA  LYS A   5      42.960  72.290 100.250  1.00  0.00           C
ATOM     53  CB  LYS A   5      43.990  73.360 100.040  1.00  0.00           C
ATOM     54  CG  LYS A   5      43.530  74.740 100.560  1.00  0.00           C
ATOM     55  CD  LYS A   5      44.050  76.010  99.760  1.00  0.00           C
ATOM     56  CE  LYS A   5      43.500  77.320 100.360  1.00  0.00           C
ATOM     57  NZ  LYS A   5      44.160  78.480  99.810  1.00  0.00           N
ATOM     58  HZ1 LYS A   5      43.940  79.280 100.360  1.00  0.00           H
ATOM     59  HZ2 LYS A   5      45.140  78.330  99.900  1.00  0.00           H
ATOM     60  HZ3 LYS A   5      43.930  78.750  98.870  1.00  0.00           H
ATOM     61  C   LYS A   5      43.270  71.100  99.410  1.00  0.00           C
ATOM     62  O   LYS A   5      44.300  70.500  99.550  1.00  0.00           O
ATOM     63  N   MET A   6      42.290  70.810  98.580  1.00  0.00           N
ATOM     64  H   MET A   6      41.590  71.470  98.280  1.00  0.00           H
ATOM     65  CA  MET A   6      42.400  69.730  97.610  1.00  0.00           C
ATOM     66  CB  MET A   6      41.030  69.280  97.060  1.00  0.00           C
ATOM     67  CG  MET A   6      40.050  68.800  98.190  1.00  0.00           C
ATOM     68  SD  MET A   6      39.070  70.170  98.970  1.00  0.00           S
ATOM     69  CE  MET A   6      38.490  71.040  97.520  1.00  0.00           C
ATOM     70  C   MET A   6      43.400  70.030  96.440  1.00  0.00           C
ATOM     71  O   MET A   6      43.050  70.520  95.360  1.00  0.00           O
ATOM     72  N   ALA A   7      44.660  69.870  96.820  1.00  0.00           N
ATOM     73  H   ALA A   7      44.950  69.640  97.750  1.00  0.00           H
ATOM     74  CA  ALA A   7      45.830  69.990  95.910  1.00  0.00           C
ATOM     75  CB  ALA A   7      46.410  71.340  96.230  1.00  0.00           C
ATOM     76  C   ALA A   7      46.960  68.970  95.840  1.00  0.00           C
ATOM     77  O   ALA A   7      47.440  68.600  96.960  1.00  0.00           O
ATOM     78  N   PHE A   8      47.220  68.280  94.690  1.00  0.00           N
ATOM     79  H   PHE A   8      47.030  68.690  93.790  1.00  0.00           H
ATOM     80  CA  PHE A   8      47.800  66.910  94.680  1.00  0.00           C
ATOM     81  CB  PHE A   8      46.800  65.940  94.070  1.00  0.00           C
ATOM     82  CG  PHE A   8      45.340  66.010  94.480  1.00  0.00           C
ATOM     83  CD1 PHE A   8      45.020  65.180  95.600  1.00  0.00           C
ATOM     84  HD1 PHE A   8      45.860  64.870  96.230  1.00  0.00           H
ATOM     85  CD2 PHE A   8      44.390  66.700  93.780  1.00  0.00           C
ATOM     86  HD2 PHE A   8      44.580  67.000  92.750  1.00  0.00           H
ATOM     87  CE1 PHE A   8      43.710  65.060  96.010  1.00  0.00           C
ATOM     88  HE1 PHE A   8      43.450  64.350  96.800  1.00  0.00           H
ATOM     89  CE2 PHE A   8      43.110  66.610  94.270  1.00  0.00           C
ATOM     90  HE2 PHE A   8      42.250  67.060  93.780  1.00  0.00           H
ATOM     91  CZ  PHE A   8      42.750  65.820  95.400  1.00  0.00           C
ATOM     92  HZ  PHE A   8      41.710  65.680  95.680  1.00  0.00           H
ATOM     93  C   PHE A   8      49.140  66.670  93.960  1.00  0.00           C
ATOM     94  O   PHE A   8      49.220  66.670  92.730  1.00  0.00           O
ATOM     95  N   PRO A   9      50.050  66.210  94.830  1.00  0.00           N
ATOM     96  CA  PRO A   9      51.330  65.640  94.420  1.00  0.00           C
ATOM     97  CB  PRO A   9      52.270  65.940  95.570  1.00  0.00           C
ATOM     98  CG  PRO A   9      51.390  66.010  96.910  1.00  0.00           C
ATOM     99  CD  PRO A   9      50.080  66.540  96.280  1.00  0.00           C
ATOM    100  C   PRO A   9      51.210  64.130  94.050  1.00  0.00           C
ATOM    101  O   PRO A   9      51.020  63.320  94.950  1.00  0.00           O
ATOM    102  N   SER A  10      51.600  63.830  92.860  1.00  0.00           N
ATOM    103  H   SER A  10      52.190  64.440  92.320  1.00  0.00           H
ATOM    104  CA  SER A  10      51.360  62.490  92.300  1.00  0.00           C
ATOM    105  CB  SER A  10      50.560  62.720  91.050  1.00  0.00           C
ATOM    106  OG  SER A  10      51.290  63.290  89.990  1.00  0.00           O
ATOM    107  HG  SER A  10      51.700  64.160  90.270  1.00  0.00           H
ATOM    108  C   SER A  10      52.630  61.650  92.110  1.00  0.00           C
ATOM    109  O   SER A  10      52.530  60.410  92.160  1.00  0.00           O
ATOM    110  N   GLY A  11      53.720  62.360  91.790  1.00  0.00           N
ATOM    111  H   GLY A  11      53.800  63.320  92.030  1.00  0.00           H
ATOM    112  CA  GLY A  11      54.890  61.650  91.230  1.00  0.00           C
ATOM    113  C   GLY A  11      55.380  62.200  89.860  1.00  0.00           C
ATOM    114  O   GLY A  11      56.270  63.060  89.650  1.00  0.00           O
ATOM    115  N   LYS A  12      54.840  61.450  88.900  1.00  0.00           N
ATOM    116  H   LYS A  12      54.300  60.640  89.120  1.00  0.00           H
ATOM    117  CA  LYS A  12      55.110  61.710  87.490  1.00  0.00           C
ATOM    118  CB  LYS A  12      54.590  60.520  86.680  1.00  0.00           C
ATOM    119  CG  LYS A  12      55.420  59.270  86.860  1.00  0.00           C
ATOM    120  CD  LYS A  12      55.000  58.050  86.050  1.00  0.00           C
ATOM    121  CE  LYS A  12      56.090  56.920  86.140  1.00  0.00           C
ATOM    122  NZ  LYS A  12      55.600  55.650  85.680  1.00  0.00           N
ATOM    123  HZ1 LYS A  12      56.230  54.920  85.920  1.00  0.00           H
ATOM    124  HZ2 LYS A  12      54.720  55.460  86.110  1.00  0.00           H
ATOM    125  HZ3 LYS A  12      55.350  55.740  84.710  1.00  0.00           H
ATOM    126  C   LYS A  12      54.930  63.090  86.840  1.00  0.00           C
ATOM    127  O   LYS A  12      55.760  63.520  86.080  1.00  0.00           O
ATOM    128  N   VAL A  13      53.890  63.800  87.300  1.00  0.00           N
ATOM    129  H   VAL A  13      53.130  63.450  87.850  1.00  0.00           H
ATOM    130  CA  VAL A  13      53.630  65.140  86.750  1.00  0.00           C
ATOM    131  CB  VAL A  13      52.200  65.590  87.120  1.00  0.00           C
ATOM    132  CG1 VAL A  13      51.990  66.800  86.230  1.00  0.00           C
ATOM    133  CG2 VAL A  13      51.120  64.580  86.730  1.00  0.00           C
ATOM    134  C   VAL A  13      54.710  66.100  87.380  1.00  0.00           C
ATOM    135  O   VAL A  13      55.490  66.680  86.640  1.00  0.00           O
ATOM    136  N   GLU A  14      54.890  66.110  88.730  1.00  0.00           N
ATOM    137  H   GLU A  14      54.230  65.620  89.310  1.00  0.00           H
ATOM    138  CA  GLU A  14      55.770  67.030  89.420  1.00  0.00           C
ATOM    139  CB  GLU A  14      55.680  67.110  90.990  1.00  0.00           C
ATOM    140  CG  GLU A  14      54.210  67.190  91.410  1.00  0.00           C
ATOM    141  CD  GLU A  14      53.750  65.760  91.590  1.00  0.00           C
ATOM    142  OE1 GLU A  14      52.890  65.340  90.750  1.00  0.00           O
ATOM    143  OE2 GLU A  14      54.160  65.040  92.530  1.00  0.00           O
ATOM    144  C   GLU A  14      57.270  66.790  89.150  1.00  0.00           C
ATOM    145  O   GLU A  14      58.110  67.680  89.270  1.00  0.00           O
ATOM    146  N   GLY A  15      57.560  65.670  88.540  1.00  0.00           N
ATOM    147  H   GLY A  15      56.880  64.940  88.620  1.00  0.00           H
ATOM    148  CA  GLY A  15      58.900  65.360  88.110  1.00  0.00           C
ATOM    149  C   GLY A  15      59.080  66.020  86.720  1.00  0.00           C
ATOM    150  O   GLY A  15      60.230  66.380  86.400  1.00  0.00           O
ATOM    151  N   CYS A  16      58.050  66.260  85.850  1.00  0.00           N
ATOM    152  H   CYS A  16      57.130  66.190  86.250  1.00  0.00           H
ATOM    153  CA  CYS A  16      58.170  66.770  84.420  1.00  0.00           C
ATOM    154  CB  CYS A  16      56.870  66.350  83.730  1.00  0.00           C
ATOM    155  SG  CYS A  16      56.830  64.580  83.380  1.00  0.00           S
ATOM    156  HG  CYS A  16      56.870  64.320  84.680  1.00  0.00           H
ATOM    157  C   CYS A  16      58.470  68.230  84.020  1.00  0.00           C
ATOM    158  O   CYS A  16      58.180  68.710  82.930  1.00  0.00           O
ATOM    159  N   MET A  17      59.140  68.860  84.990  1.00  0.00           N
ATOM    160  H   MET A  17      58.930  68.500  85.900  1.00  0.00           H
ATOM    161  CA  MET A  17      59.510  70.280  84.830  1.00  0.00           C
ATOM    162  CB  MET A  17      59.080  71.090  86.030  1.00  0.00           C
ATOM    163  CG  MET A  17      57.520  71.010  86.190  1.00  0.00           C
ATOM    164  SD  MET A  17      56.460  71.610  84.830  1.00  0.00           S
ATOM    165  CE  MET A  17      57.130  73.180  84.370  1.00  0.00           C
ATOM    166  C   MET A  17      61.040  70.350  84.760  1.00  0.00           C
ATOM    167  O   MET A  17      61.680  69.670  85.540  1.00  0.00           O
ATOM    168  N   VAL A  18      61.450  71.240  83.840  1.00  0.00           N
ATOM    169  H   VAL A  18      60.800  71.720  83.240  1.00  0.00           H
ATOM    170  CA  VAL A  18      62.830  71.630  83.590  1.00  0.00           C
ATOM    171  CB  VAL A  18      63.260  71.020  82.220  1.00  0.00           C
ATOM    172  CG1 VAL A  18      63.090  69.480  82.420  1.00  0.00           C
ATOM    173  CG2 VAL A  18      62.550  71.470  80.960  1.00  0.00           C
ATOM    174  C   VAL A  18      63.040  73.190  83.600  1.00  0.00           C
ATOM    175  O   VAL A  18      62.080  73.950  83.440  1.00  0.00           O
ATOM    176  N   GLN A  19      64.310  73.620  83.650  1.00  0.00           N
ATOM    177  H   GLN A  19      65.020  72.940  83.790  1.00  0.00           H
ATOM    178  CA  GLN A  19      64.750  75.000  83.570  1.00  0.00           C
ATOM    179  CB  GLN A  19      65.850  75.080  84.590  1.00  0.00           C
ATOM    180  CG  GLN A  19      66.360  76.520  84.730  1.00  0.00           C
ATOM    181  CD  GLN A  19      67.710  76.510  85.500  1.00  0.00           C
ATOM    182  OE1 GLN A  19      68.670  75.780  85.140  1.00  0.00           O
ATOM    183  NE2 GLN A  19      67.560  76.860  86.730  1.00  0.00           N
ATOM    184 1HE2 GLN A  19      66.690  77.180  87.100  1.00  0.00           H
ATOM    185 2HE2 GLN A  19      68.310  76.760  87.380  1.00  0.00           H
ATOM    186  C   GLN A  19      65.300  75.400  82.210  1.00  0.00           C
ATOM    187  O   GLN A  19      66.330  74.890  81.850  1.00  0.00           O
ATOM    188  N   VAL A  20      64.550  76.340  81.670  1.00  0.00           N
ATOM    189  H   VAL A  20      63.770  76.760  82.150  1.00  0.00           H
ATOM    190  CA  VAL A  20      64.850  76.910  80.360  1.00  0.00           C
ATOM    191  CB  VAL A  20      63.570  76.900  79.430  1.00  0.00           C
ATOM    192  CG1 VAL A  20      63.840  77.390  78.020  1.00  0.00           C
ATOM    193  CG2 VAL A  20      62.830  75.550  79.470  1.00  0.00           C
ATOM    194  C   VAL A  20      65.320  78.380  80.510  1.00  0.00           C
ATOM    195  O   VAL A  20      64.520  79.290  80.670  1.00  0.00           O
ATOM    196  N   THR A  21      66.630  78.460  80.170  1.00  0.00           N
ATOM    197  H   THR A  21      67.090  77.700  79.710  1.00  0.00           H
ATOM    198  CA  THR A  21      67.390  79.730  80.510  1.00  0.00           C
ATOM    199  CB  THR A  21      68.510  79.440  81.580  1.00  0.00           C
ATOM    200  OG1 THR A  21      69.070  80.770  81.920  1.00  0.00           O
ATOM    201  HG1 THR A  21      69.800  80.610  82.590  1.00  0.00           H
ATOM    202  CG2 THR A  21      69.650  78.520  81.120  1.00  0.00           C
ATOM    203  C   THR A  21      67.990  80.300  79.200  1.00  0.00           C
ATOM    204  O   THR A  21      68.520  79.610  78.310  1.00  0.00           O
ATOM    205  N   CYS A  22      67.640  81.560  78.970  1.00  0.00           N
ATOM    206  H   CYS A  22      66.810  81.950  79.390  1.00  0.00           H
ATOM    207  CA  CYS A  22      68.110  82.370  77.850  1.00  0.00           C
ATOM    208  CB  CYS A  22      67.080  82.330  76.670  1.00  0.00           C
ATOM    209  SG  CYS A  22      67.740  82.890  75.060  1.00  0.00           S
ATOM    210  HG  CYS A  22      68.760  82.070  74.800  1.00  0.00           H
ATOM    211  C   CYS A  22      68.520  83.780  78.250  1.00  0.00           C
ATOM    212  O   CYS A  22      67.680  84.690  78.240  1.00  0.00           O
ATOM    213  N   GLY A  23      69.650  83.690  78.880  1.00  0.00           N
ATOM    214  H   GLY A  23      70.070  82.810  79.120  1.00  0.00           H
ATOM    215  CA  GLY A  23      70.400  84.900  79.240  1.00  0.00           C
ATOM    216  C   GLY A  23      70.040  85.420  80.610  1.00  0.00           C
ATOM    217  O   GLY A  23      70.640  85.030  81.640  1.00  0.00           O
ATOM    218  N   THR A  24      69.160  86.410  80.560  1.00  0.00           N
ATOM    219  H   THR A  24      69.250  87.110  79.840  1.00  0.00           H
ATOM    220  CA  THR A  24      68.310  86.840  81.760  1.00  0.00           C
ATOM    221  CB  THR A  24      67.950  88.320  81.550  1.00  0.00           C
ATOM    222  OG1 THR A  24      67.320  88.550  80.240  1.00  0.00           O
ATOM    223  HG1 THR A  24      66.330  88.600  80.360  1.00  0.00           H
ATOM    224  CG2 THR A  24      69.180  89.210  81.670  1.00  0.00           C
ATOM    225  C   THR A  24      67.080  86.030  82.020  1.00  0.00           C
ATOM    226  O   THR A  24      66.650  85.890  83.090  1.00  0.00           O
ATOM    227  N   THR A  25      66.460  85.700  80.940  1.00  0.00           N
ATOM    228  H   THR A  25      66.860  85.830  80.040  1.00  0.00           H
ATOM    229  CA  THR A  25      65.130  85.090  80.920  1.00  0.00           C
ATOM    230  CB  THR A  25      64.370  85.250  79.580  1.00  0.00           C
ATOM    231  OG1 THR A  25      64.580  86.520  78.960  1.00  0.00           O
ATOM    232  HG1 THR A  25      64.180  86.600  78.050  1.00  0.00           H
ATOM    233  CG2 THR A  25      62.830  84.930  79.750  1.00  0.00           C
ATOM    234  C   THR A  25      65.170  83.610  81.300  1.00  0.00           C
ATOM    235  O   THR A  25      65.300  82.710  80.430  1.00  0.00           O
ATOM    236  N   THR A  26      64.990  83.390  82.560  1.00  0.00           N
ATOM    237  H   THR A  26      65.180  84.180  83.140  1.00  0.00           H
ATOM    238  CA  THR A  26      65.200  82.040  83.230  1.00  0.00           C
ATOM    239  CB  THR A  26      66.150  81.990  84.460  1.00  0.00           C
ATOM    240  OG1 THR A  26      67.390  82.690  84.300  1.00  0.00           O
ATOM    241  HG1 THR A  26      67.830  82.320  83.490  1.00  0.00           H
ATOM    242  CG2 THR A  26      66.420  80.580  84.770  1.00  0.00           C
ATOM    243  C   THR A  26      63.830  81.540  83.520  1.00  0.00           C
ATOM    244  O   THR A  26      63.450  81.620  84.660  1.00  0.00           O
ATOM    245  N   LEU A  27      63.340  80.770  82.570  1.00  0.00           N
ATOM    246  H   LEU A  27      63.950  80.260  81.970  1.00  0.00           H
ATOM    247  CA  LEU A  27      61.890  80.310  82.630  1.00  0.00           C
ATOM    248  CB  LEU A  27      61.320  80.580  81.210  1.00  0.00           C
ATOM    249  CG  LEU A  27      60.170  81.520  81.410  1.00  0.00           C
ATOM    250  CD1 LEU A  27      60.750  82.940  81.500  1.00  0.00           C
ATOM    251  CD2 LEU A  27      59.030  81.500  80.380  1.00  0.00           C
ATOM    252  C   LEU A  27      61.750  78.790  82.890  1.00  0.00           C
ATOM    253  O   LEU A  27      62.750  78.090  82.960  1.00  0.00           O
ATOM    254  N   ASN A  28      60.520  78.390  83.110  1.00  0.00           N
ATOM    255  H   ASN A  28      59.830  79.000  82.720  1.00  0.00           H
ATOM    256  CA  ASN A  28      60.130  76.990  83.370  1.00  0.00           C
ATOM    257  CB  ASN A  28      58.940  77.050  84.400  1.00  0.00           C
ATOM    258  CG  ASN A  28      59.220  77.540  85.800  1.00  0.00           C
ATOM    259  OD1 ASN A  28      59.960  77.040  86.600  1.00  0.00           O
ATOM    260  ND2 ASN A  28      58.830  78.810  86.040  1.00  0.00           N
ATOM    261 1HD2 ASN A  28      58.410  79.340  85.300  1.00  0.00           H
ATOM    262 2HD2 ASN A  28      59.130  79.340  86.840  1.00  0.00           H
ATOM    263  C   ASN A  28      59.700  76.340  82.030  1.00  0.00           C
ATOM    264  O   ASN A  28      59.010  77.020  81.240  1.00  0.00           O
ATOM    265  N   GLY A  29      59.890  75.020  81.890  1.00  0.00           N
ATOM    266  H   GLY A  29      60.450  74.430  82.470  1.00  0.00           H
ATOM    267  CA  GLY A  29      59.300  74.280  80.780  1.00  0.00           C
ATOM    268  C   GLY A  29      58.630  72.960  81.130  1.00  0.00           C
ATOM    269  O   GLY A  29      59.210  72.240  81.950  1.00  0.00           O
ATOM    270  N   LEU A  30      57.410  72.750  80.570  1.00  0.00           N
ATOM    271  H   LEU A  30      57.060  73.530  80.050  1.00  0.00           H
ATOM    272  CA  LEU A  30      56.830  71.400  80.760  1.00  0.00           C
ATOM    273  CB  LEU A  30      55.280  71.480  80.740  1.00  0.00           C
ATOM    274  CG  LEU A  30      54.420  70.270  80.780  1.00  0.00           C
ATOM    275  CD1 LEU A  30      54.680  69.590  82.050  1.00  0.00           C
ATOM    276  CD2 LEU A  30      52.950  70.730  80.700  1.00  0.00           C
ATOM    277  C   LEU A  30      57.300  70.480  79.680  1.00  0.00           C
ATOM    278  O   LEU A  30      56.950  70.630  78.510  1.00  0.00           O
ATOM    279  N   TRP A  31      57.940  69.450  80.140  1.00  0.00           N
ATOM    280  H   TRP A  31      57.860  69.290  81.130  1.00  0.00           H
ATOM    281  CA  TRP A  31      58.690  68.380  79.410  1.00  0.00           C
ATOM    282  CB  TRP A  31      60.050  68.400  80.200  1.00  0.00           C
ATOM    283  CG  TRP A  31      61.060  67.330  79.740  1.00  0.00           C
ATOM    284  CD1 TRP A  31      61.360  66.990  78.510  1.00  0.00           C
ATOM    285  HD1 TRP A  31      60.910  67.440  77.630  1.00  0.00           H
ATOM    286  CD2 TRP A  31      62.100  66.740  80.530  1.00  0.00           C
ATOM    287  NE1 TRP A  31      62.530  66.360  78.430  1.00  0.00           N
ATOM    288  HE1 TRP A  31      62.950  66.090  77.560  1.00  0.00           H
ATOM    289  CE2 TRP A  31      62.990  66.240  79.640  1.00  0.00           C
ATOM    290  CE3 TRP A  31      62.320  66.570  81.920  1.00  0.00           C
ATOM    291  HE3 TRP A  31      61.540  66.950  82.590  1.00  0.00           H
ATOM    292  CZ2 TRP A  31      64.110  65.510  80.100  1.00  0.00           C
ATOM    293  HZ2 TRP A  31      65.030  65.500  79.510  1.00  0.00           H
ATOM    294  CZ3 TRP A  31      63.400  65.750  82.370  1.00  0.00           C
ATOM    295  HZ3 TRP A  31      63.510  65.400  83.400  1.00  0.00           H
ATOM    296  CH2 TRP A  31      64.220  65.160  81.400  1.00  0.00           C
ATOM    297  HH2 TRP A  31      64.970  64.440  81.720  1.00  0.00           H
ATOM    298  C   TRP A  31      57.910  67.040  79.380  1.00  0.00           C
ATOM    299  O   TRP A  31      58.230  66.000  80.010  1.00  0.00           O
ATOM    300  N   LEU A  32      57.160  66.990  78.250  1.00  0.00           N
ATOM    301  H   LEU A  32      57.170  67.790  77.650  1.00  0.00           H
ATOM    302  CA  LEU A  32      56.320  65.820  78.020  1.00  0.00           C
ATOM    303  CB  LEU A  32      54.840  66.330  77.840  1.00  0.00           C
ATOM    304  CG  LEU A  32      54.130  66.450  79.200  1.00  0.00           C
ATOM    305  CD1 LEU A  32      52.860  67.260  78.960  1.00  0.00           C
ATOM    306  CD2 LEU A  32      53.760  65.080  79.910  1.00  0.00           C
ATOM    307  C   LEU A  32      56.820  65.020  76.820  1.00  0.00           C
ATOM    308  O   LEU A  32      56.880  65.530  75.700  1.00  0.00           O
ATOM    309  N   ASP A  33      57.750  64.120  77.170  1.00  0.00           N
ATOM    310  H   ASP A  33      57.970  63.990  78.140  1.00  0.00           H
ATOM    311  CA  ASP A  33      58.450  63.120  76.250  1.00  0.00           C
ATOM    312  CB  ASP A  33      57.580  62.380  75.230  1.00  0.00           C
ATOM    313  CG  ASP A  33      56.560  61.450  75.960  1.00  0.00           C
ATOM    314  OD1 ASP A  33      55.410  61.820  75.780  1.00  0.00           O
ATOM    315  OD2 ASP A  33      56.940  60.500  76.670  1.00  0.00           O
ATOM    316  C   ASP A  33      59.660  63.770  75.580  1.00  0.00           C
ATOM    317  O   ASP A  33      60.740  63.840  76.160  1.00  0.00           O
ATOM    318  N   ASP A  34      59.300  64.620  74.640  1.00  0.00           N
ATOM    319  H   ASP A  34      58.410  65.090  74.660  1.00  0.00           H
ATOM    320  CA  ASP A  34      60.290  65.310  73.770  1.00  0.00           C
ATOM    321  CB  ASP A  34      60.230  64.700  72.330  1.00  0.00           C
ATOM    322  CG  ASP A  34      58.850  64.440  71.700  1.00  0.00           C
ATOM    323  OD1 ASP A  34      58.320  65.430  71.240  1.00  0.00           O
ATOM    324  OD2 ASP A  34      58.470  63.250  71.730  1.00  0.00           O
ATOM    325  C   ASP A  34      60.270  66.760  73.710  1.00  0.00           C
ATOM    326  O   ASP A  34      61.230  67.500  73.750  1.00  0.00           O
ATOM    327  N   VAL A  35      59.110  67.240  73.370  1.00  0.00           N
ATOM    328  H   VAL A  35      58.530  66.660  72.800  1.00  0.00           H
ATOM    329  CA  VAL A  35      58.650  68.630  73.360  1.00  0.00           C
ATOM    330  CB  VAL A  35      57.320  68.810  72.590  1.00  0.00           C
ATOM    331  CG1 VAL A  35      56.690  70.250  72.720  1.00  0.00           C
ATOM    332  CG2 VAL A  35      57.400  68.430  71.080  1.00  0.00           C
ATOM    333  C   VAL A  35      58.530  69.140  74.790  1.00  0.00           C
ATOM    334  O   VAL A  35      57.890  68.640  75.710  1.00  0.00           O
ATOM    335  N   VAL A  36      59.190  70.260  74.880  1.00  0.00           N
ATOM    336  H   VAL A  36      59.700  70.620  74.100  1.00  0.00           H
ATOM    337  CA  VAL A  36      59.300  71.180  76.040  1.00  0.00           C
ATOM    338  CB  VAL A  36      60.730  71.550  76.430  1.00  0.00           C
ATOM    339  CG1 VAL A  36      60.770  72.780  77.340  1.00  0.00           C
ATOM    340  CG2 VAL A  36      61.490  70.390  77.000  1.00  0.00           C
ATOM    341  C   VAL A  36      58.350  72.390  75.790  1.00  0.00           C
ATOM    342  O   VAL A  36      58.730  73.340  75.020  1.00  0.00           O
ATOM    343  N   TYR A  37      57.270  72.590  76.570  1.00  0.00           N
ATOM    344  H   TYR A  37      57.040  71.880  77.240  1.00  0.00           H
ATOM    345  CA  TYR A  37      56.270  73.620  76.420  1.00  0.00           C
ATOM    346  CB  TYR A  37      54.960  73.070  76.840  1.00  0.00           C
ATOM    347  CG  TYR A  37      54.460  71.900  76.040  1.00  0.00           C
ATOM    348  CD1 TYR A  37      53.910  72.200  74.810  1.00  0.00           C
ATOM    349  HD1 TYR A  37      53.670  73.230  74.520  1.00  0.00           H
ATOM    350  CD2 TYR A  37      54.510  70.570  76.550  1.00  0.00           C
ATOM    351  HD2 TYR A  37      54.890  70.420  77.560  1.00  0.00           H
ATOM    352  CE1 TYR A  37      53.370  71.110  74.140  1.00  0.00           C
ATOM    353  HE1 TYR A  37      52.860  71.320  73.210  1.00  0.00           H
ATOM    354  CE2 TYR A  37      54.020  69.490  75.790  1.00  0.00           C
ATOM    355  HE2 TYR A  37      54.090  68.470  76.180  1.00  0.00           H
ATOM    356  CZ  TYR A  37      53.400  69.770  74.570  1.00  0.00           C
ATOM    357  OH  TYR A  37      53.130  68.840  73.640  1.00  0.00           O
ATOM    358  HH  TYR A  37      53.600  67.980  73.830  1.00  0.00           H
ATOM    359  C   TYR A  37      56.630  74.770  77.370  1.00  0.00           C
ATOM    360  O   TYR A  37      56.750  74.580  78.570  1.00  0.00           O
ATOM    361  N   CYS A  38      57.160  75.760  76.720  1.00  0.00           N
ATOM    362  H   CYS A  38      57.410  75.670  75.760  1.00  0.00           H
ATOM    363  CA  CYS A  38      57.680  77.020  77.300  1.00  0.00           C
ATOM    364  CB  CYS A  38      59.250  77.030  77.220  1.00  0.00           C
ATOM    365  SG  CYS A  38      60.100  77.980  78.570  1.00  0.00           S
ATOM    366  HG  CYS A  38      59.590  77.500  79.700  1.00  0.00           H
ATOM    367  C   CYS A  38      57.030  78.300  76.650  1.00  0.00           C
ATOM    368  O   CYS A  38      56.860  78.300  75.440  1.00  0.00           O
ATOM    369  N   PRO A  39      56.620  79.320  77.460  1.00  0.00           N
ATOM    370  CA  PRO A  39      56.160  80.680  77.060  1.00  0.00           C
ATOM    371  CB  PRO A  39      55.960  81.310  78.460  1.00  0.00           C
ATOM    372  CG  PRO A  39      55.510  80.180  79.380  1.00  0.00           C
ATOM    373  CD  PRO A  39      56.300  79.030  78.830  1.00  0.00           C
ATOM    374  C   PRO A  39      57.150  81.440  76.160  1.00  0.00           C
ATOM    375  O   PRO A  39      58.370  81.280  76.180  1.00  0.00           O
ATOM    376  N   ARG A  40      56.590  82.380  75.410  1.00  0.00           N
ATOM    377  H   ARG A  40      55.590  82.430  75.370  1.00  0.00           H
ATOM    378  CA  ARG A  40      57.310  83.300  74.490  1.00  0.00           C
ATOM    379  CB  ARG A  40      56.350  84.130  73.560  1.00  0.00           C
ATOM    380  CG  ARG A  40      55.320  85.000  74.270  1.00  0.00           C
ATOM    381  CD  ARG A  40      55.850  86.440  74.450  1.00  0.00           C
ATOM    382  NE  ARG A  40      54.870  87.260  75.150  1.00  0.00           N
ATOM    383  HE  ARG A  40      53.980  87.000  74.790  1.00  0.00           H
ATOM    384  CZ  ARG A  40      55.180  88.010  76.220  1.00  0.00           C
ATOM    385  NH1 ARG A  40      56.460  88.250  76.620  1.00  0.00           N
ATOM    386 1HH1 ARG A  40      57.270  87.880  76.160  1.00  0.00           H
ATOM    387 2HH1 ARG A  40      56.590  88.640  77.530  1.00  0.00           H
ATOM    388  NH2 ARG A  40      54.110  88.640  76.890  1.00  0.00           N
ATOM    389 1HH2 ARG A  40      53.160  88.600  76.570  1.00  0.00           H
ATOM    390 2HH2 ARG A  40      54.180  88.960  77.840  1.00  0.00           H
ATOM    391  C   ARG A  40      58.400  84.190  75.100  1.00  0.00           C
ATOM    392  O   ARG A  40      59.310  84.630  74.420  1.00  0.00           O
ATOM    393  N   HIS A  41      58.240  84.580  76.400  1.00  0.00           N
ATOM    394  H   HIS A  41      57.360  84.440  76.850  1.00  0.00           H
ATOM    395  CA  HIS A  41      59.180  85.380  77.270  1.00  0.00           C
ATOM    396  CB  HIS A  41      58.920  85.150  78.750  1.00  0.00           C
ATOM    397  CG  HIS A  41      57.420  85.160  79.180  1.00  0.00           C
ATOM    398  ND1 HIS A  41      56.250  84.840  78.550  1.00  0.00           N
ATOM    399  CD2 HIS A  41      57.080  85.300  80.470  1.00  0.00           C
ATOM    400  HD2 HIS A  41      57.770  85.490  81.290  1.00  0.00           H
ATOM    401  CE1 HIS A  41      55.290  84.780  79.420  1.00  0.00           C
ATOM    402  HE1 HIS A  41      54.220  84.700  79.240  1.00  0.00           H
ATOM    403  NE2 HIS A  41      55.810  85.060  80.650  1.00  0.00           N
ATOM    404  HE2 HIS A  41      55.410  84.690  81.490  1.00  0.00           H
ATOM    405  C   HIS A  41      60.660  85.050  77.020  1.00  0.00           C
ATOM    406  O   HIS A  41      61.440  85.950  76.770  1.00  0.00           O
ATOM    407  N   VAL A  42      60.980  83.790  76.780  1.00  0.00           N
ATOM    408  H   VAL A  42      60.270  83.090  76.680  1.00  0.00           H
ATOM    409  CA  VAL A  42      62.360  83.370  76.420  1.00  0.00           C
ATOM    410  CB  VAL A  42      62.360  81.820  76.410  1.00  0.00           C
ATOM    411  CG1 VAL A  42      62.090  81.210  77.770  1.00  0.00           C
ATOM    412  CG2 VAL A  42      61.350  81.240  75.500  1.00  0.00           C
ATOM    413  C   VAL A  42      62.790  83.930  75.060  1.00  0.00           C
ATOM    414  O   VAL A  42      63.910  84.450  75.000  1.00  0.00           O
ATOM    415  N   ILE A  43      61.920  83.950  74.110  1.00  0.00           N
ATOM    416  H   ILE A  43      60.930  83.930  74.280  1.00  0.00           H
ATOM    417  CA  ILE A  43      62.300  84.380  72.710  1.00  0.00           C
ATOM    418  CB  ILE A  43      61.770  83.390  71.660  1.00  0.00           C
ATOM    419  CG1 ILE A  43      62.420  83.760  70.300  1.00  0.00           C
ATOM    420  CG2 ILE A  43      60.250  83.270  71.420  1.00  0.00           C
ATOM    421  CD  ILE A  43      62.380  82.910  69.030  1.00  0.00           C
ATOM    422  C   ILE A  43      62.020  85.920  72.500  1.00  0.00           C
ATOM    423  O   ILE A  43      62.970  86.680  72.210  1.00  0.00           O
ATOM    424  N   CYS A  44      60.850  86.410  72.890  1.00  0.00           N
ATOM    425  H   CYS A  44      60.250  85.860  73.460  1.00  0.00           H
ATOM    426  CA  CYS A  44      60.450  87.820  72.740  1.00  0.00           C
ATOM    427  CB  CYS A  44      59.500  88.100  71.600  1.00  0.00           C
ATOM    428  SG  CYS A  44      60.180  87.650  69.960  1.00  0.00           S
ATOM    429  HG  CYS A  44      59.210  88.180  69.220  1.00  0.00           H
ATOM    430  C   CYS A  44      59.720  88.420  73.930  1.00  0.00           C
ATOM    431  O   CYS A  44      58.550  88.060  74.200  1.00  0.00           O
ATOM    432  N   THR A  45      60.410  89.270  74.680  1.00  0.00           N
ATOM    433  H   THR A  45      61.360  89.380  74.360  1.00  0.00           H
ATOM    434  CA  THR A  45      59.770  90.010  75.830  1.00  0.00           C
ATOM    435  CB  THR A  45      60.920  90.320  76.800  1.00  0.00           C
ATOM    436  OG1 THR A  45      62.140  90.810  76.200  1.00  0.00           O
ATOM    437  HG1 THR A  45      61.820  91.610  75.690  1.00  0.00           H
ATOM    438  CG2 THR A  45      61.200  89.150  77.740  1.00  0.00           C
ATOM    439  C   THR A  45      58.920  91.200  75.450  1.00  0.00           C
ATOM    440  O   THR A  45      59.290  92.370  75.690  1.00  0.00           O
ATOM    441  N   SER A  46      57.920  90.970  74.640  1.00  0.00           N
ATOM    442  H   SER A  46      57.620  90.040  74.430  1.00  0.00           H
ATOM    443  CA  SER A  46      56.950  91.970  74.280  1.00  0.00           C
ATOM    444  CB  SER A  46      55.860  91.390  73.350  1.00  0.00           C
ATOM    445  OG  SER A  46      55.570  90.070  73.700  1.00  0.00           O
ATOM    446  HG  SER A  46      55.020  89.610  72.990  1.00  0.00           H
ATOM    447  C   SER A  46      56.270  92.660  75.450  1.00  0.00           C
ATOM    448  O   SER A  46      55.580  92.040  76.190  1.00  0.00           O
ATOM    449  N   GLU A  47      56.730  93.910  75.680  1.00  0.00           N
ATOM    450  H   GLU A  47      57.710  94.040  75.520  1.00  0.00           H
ATOM    451  CA  GLU A  47      56.090  94.920  76.590  1.00  0.00           C
ATOM    452  CB  GLU A  47      57.290  95.460  77.390  1.00  0.00           C
ATOM    453  CG  GLU A  47      57.810  94.530  78.530  1.00  0.00           C
ATOM    454  CD  GLU A  47      58.900  95.050  79.490  1.00  0.00           C
ATOM    455  OE1 GLU A  47      58.610  95.680  80.490  1.00  0.00           O
ATOM    456  OE2 GLU A  47      60.080  94.700  79.220  1.00  0.00           O
ATOM    457  C   GLU A  47      55.330  96.000  75.810  1.00  0.00           C
ATOM    458  O   GLU A  47      54.800  95.790  74.720  1.00  0.00           O
ATOM    459  N   ASP A  48      55.110  97.060  76.600  1.00  0.00           N
ATOM    460  H   ASP A  48      55.410  97.060  77.560  1.00  0.00           H
ATOM    461  CA  ASP A  48      54.230  98.240  76.310  1.00  0.00           C
ATOM    462  CB  ASP A  48      54.020  99.040  77.590  1.00  0.00           C
ATOM    463  CG  ASP A  48      55.340  99.660  78.140  1.00  0.00           C
ATOM    464  OD1 ASP A  48      56.060  98.940  78.780  1.00  0.00           O
ATOM    465  OD2 ASP A  48      55.530 100.940  78.010  1.00  0.00           O
ATOM    466  C   ASP A  48      54.760  99.060  75.060  1.00  0.00           C
ATOM    467  O   ASP A  48      54.430  98.750  73.950  1.00  0.00           O
ATOM    468  N   MET A  49      55.580 100.100  75.260  1.00  0.00           N
ATOM    469  H   MET A  49      55.740 100.280  76.230  1.00  0.00           H
ATOM    470  CA  MET A  49      56.330 100.960  74.330  1.00  0.00           C
ATOM    471  CB  MET A  49      56.770 102.310  74.920  1.00  0.00           C
ATOM    472  CG  MET A  49      55.730 103.200  75.590  1.00  0.00           C
ATOM    473  SD  MET A  49      54.350 103.580  74.440  1.00  0.00           S
ATOM    474  CE  MET A  49      55.210 104.520  73.140  1.00  0.00           C
ATOM    475  C   MET A  49      57.390 100.180  73.590  1.00  0.00           C
ATOM    476  O   MET A  49      57.670 100.370  72.390  1.00  0.00           O
ATOM    477  N   LEU A  50      58.230  99.480  74.340  1.00  0.00           N
ATOM    478  H   LEU A  50      58.050  99.530  75.330  1.00  0.00           H
ATOM    479  CA  LEU A  50      59.330  98.590  73.890  1.00  0.00           C
ATOM    480  CB  LEU A  50      60.530  98.930  74.750  1.00  0.00           C
ATOM    481  CG  LEU A  50      61.820  98.840  73.970  1.00  0.00           C
ATOM    482  CD1 LEU A  50      61.880 100.200  73.190  1.00  0.00           C
ATOM    483  CD2 LEU A  50      63.010  98.600  74.880  1.00  0.00           C
ATOM    484  C   LEU A  50      59.130  97.080  73.810  1.00  0.00           C
ATOM    485  O   LEU A  50      59.270  96.290  74.770  1.00  0.00           O
ATOM    486  N   ASN A  51      58.470  96.840  72.700  1.00  0.00           N
ATOM    487  H   ASN A  51      58.070  97.560  72.140  1.00  0.00           H
ATOM    488  CA  ASN A  51      58.310  95.530  72.100  1.00  0.00           C
ATOM    489  CB  ASN A  51      56.880  95.230  71.560  1.00  0.00           C
ATOM    490  CG  ASN A  51      56.550  96.250  70.470  1.00  0.00           C
ATOM    491  OD1 ASN A  51      56.620  97.450  70.690  1.00  0.00           O
ATOM    492  ND2 ASN A  51      56.310  95.850  69.260  1.00  0.00           N
ATOM    493 1HD2 ASN A  51      56.500  94.880  69.070  1.00  0.00           H
ATOM    494 2HD2 ASN A  51      55.990  96.530  68.600  1.00  0.00           H
ATOM    495  C   ASN A  51      59.400  95.270  71.050  1.00  0.00           C
ATOM    496  O   ASN A  51      59.870  96.210  70.460  1.00  0.00           O
ATOM    497  N   PRO A  52      60.060  94.140  71.230  1.00  0.00           N
ATOM    498  CA  PRO A  52      61.230  93.810  70.340  1.00  0.00           C
ATOM    499  CB  PRO A  52      61.970  92.730  71.120  1.00  0.00           C
ATOM    500  CG  PRO A  52      60.890  92.050  72.000  1.00  0.00           C
ATOM    501  CD  PRO A  52      60.090  93.270  72.420  1.00  0.00           C
ATOM    502  C   PRO A  52      60.720  93.300  68.970  1.00  0.00           C
ATOM    503  O   PRO A  52      59.620  92.810  68.860  1.00  0.00           O
ATOM    504  N   ASN A  53      61.520  93.630  67.970  1.00  0.00           N
ATOM    505  H   ASN A  53      62.220  94.350  68.060  1.00  0.00           H
ATOM    506  CA  ASN A  53      61.330  93.180  66.590  1.00  0.00           C
ATOM    507  CB  ASN A  53      62.370  93.750  65.620  1.00  0.00           C
ATOM    508  CG  ASN A  53      62.210  93.270  64.220  1.00  0.00           C
ATOM    509  OD1 ASN A  53      62.540  92.210  63.760  1.00  0.00           O
ATOM    510  ND2 ASN A  53      61.670  94.150  63.390  1.00  0.00           N
ATOM    511 1HD2 ASN A  53      61.610  95.140  63.520  1.00  0.00           H
ATOM    512 2HD2 ASN A  53      61.040  93.790  62.700  1.00  0.00           H
ATOM    513  C   ASN A  53      61.290  91.650  66.510  1.00  0.00           C
ATOM    514  O   ASN A  53      62.290  90.950  66.560  1.00  0.00           O
ATOM    515  N   TYR A  54      60.170  91.140  66.010  1.00  0.00           N
ATOM    516  H   TYR A  54      59.400  91.750  65.800  1.00  0.00           H
ATOM    517  CA  TYR A  54      59.920  89.680  65.910  1.00  0.00           C
ATOM    518  CB  TYR A  54      58.480  89.210  65.640  1.00  0.00           C
ATOM    519  CG  TYR A  54      57.590  88.930  66.860  1.00  0.00           C
ATOM    520  CD1 TYR A  54      57.500  89.850  67.940  1.00  0.00           C
ATOM    521  HD1 TYR A  54      57.520  90.910  67.690  1.00  0.00           H
ATOM    522  CD2 TYR A  54      57.180  87.630  67.110  1.00  0.00           C
ATOM    523  HD2 TYR A  54      57.300  86.830  66.370  1.00  0.00           H
ATOM    524  CE1 TYR A  54      57.110  89.470  69.220  1.00  0.00           C
ATOM    525  HE1 TYR A  54      57.060  90.230  70.000  1.00  0.00           H
ATOM    526  CE2 TYR A  54      56.700  87.260  68.340  1.00  0.00           C
ATOM    527  HE2 TYR A  54      56.280  86.250  68.310  1.00  0.00           H
ATOM    528  CZ  TYR A  54      56.690  88.150  69.420  1.00  0.00           C
ATOM    529  OH  TYR A  54      56.130  87.820  70.660  1.00  0.00           O
ATOM    530  HH  TYR A  54      55.650  86.950  70.540  1.00  0.00           H
ATOM    531  C   TYR A  54      60.900  88.890  65.010  1.00  0.00           C
ATOM    532  O   TYR A  54      61.760  88.180  65.490  1.00  0.00           O
ATOM    533  N   GLU A  55      60.930  89.360  63.780  1.00  0.00           N
ATOM    534  H   GLU A  55      60.120  89.820  63.410  1.00  0.00           H
ATOM    535  CA  GLU A  55      61.920  89.000  62.740  1.00  0.00           C
ATOM    536  CB  GLU A  55      61.940  90.010  61.560  1.00  0.00           C
ATOM    537  CG  GLU A  55      60.540  90.350  60.980  1.00  0.00           C
ATOM    538  CD  GLU A  55      59.810  91.440  61.780  1.00  0.00           C
ATOM    539  OE1 GLU A  55      60.000  92.680  61.480  1.00  0.00           O
ATOM    540  OE2 GLU A  55      58.880  91.140  62.620  1.00  0.00           O
ATOM    541  C   GLU A  55      63.350  88.810  63.110  1.00  0.00           C
ATOM    542  O   GLU A  55      63.760  87.680  63.170  1.00  0.00           O
ATOM    543  N   ASP A  56      63.830  89.850  63.820  1.00  0.00           N
ATOM    544  H   ASP A  56      63.310  90.700  63.850  1.00  0.00           H
ATOM    545  CA  ASP A  56      65.140  89.950  64.500  1.00  0.00           C
ATOM    546  CB  ASP A  56      65.300  91.300  65.200  1.00  0.00           C
ATOM    547  CG  ASP A  56      66.760  91.720  65.400  1.00  0.00           C
ATOM    548  OD1 ASP A  56      67.180  91.510  66.610  1.00  0.00           O
ATOM    549  OD2 ASP A  56      67.530  91.970  64.460  1.00  0.00           O
ATOM    550  C   ASP A  56      65.480  88.750  65.450  1.00  0.00           C
ATOM    551  O   ASP A  56      66.240  87.870  65.060  1.00  0.00           O
ATOM    552  N   LEU A  57      64.560  88.550  66.410  1.00  0.00           N
ATOM    553  H   LEU A  57      63.680  89.020  66.450  1.00  0.00           H
ATOM    554  CA  LEU A  57      64.720  87.490  67.420  1.00  0.00           C
ATOM    555  CB  LEU A  57      63.880  87.680  68.640  1.00  0.00           C
ATOM    556  CG  LEU A  57      64.290  88.970  69.360  1.00  0.00           C
ATOM    557  CD1 LEU A  57      63.290  89.260  70.510  1.00  0.00           C
ATOM    558  CD2 LEU A  57      65.670  88.810  69.980  1.00  0.00           C
ATOM    559  C   LEU A  57      64.470  86.140  66.850  1.00  0.00           C
ATOM    560  O   LEU A  57      65.210  85.210  67.220  1.00  0.00           O
ATOM    561  N   LEU A  58      63.470  86.000  65.850  1.00  0.00           N
ATOM    562  H   LEU A  58      62.720  86.660  65.770  1.00  0.00           H
ATOM    563  CA  LEU A  58      63.280  84.850  64.930  1.00  0.00           C
ATOM    564  CB  LEU A  58      61.890  85.060  64.240  1.00  0.00           C
ATOM    565  CG  LEU A  58      60.690  84.430  64.900  1.00  0.00           C
ATOM    566  CD1 LEU A  58      60.890  83.040  65.350  1.00  0.00           C
ATOM    567  CD2 LEU A  58      60.020  85.370  65.900  1.00  0.00           C
ATOM    568  C   LEU A  58      64.360  84.520  63.940  1.00  0.00           C
ATOM    569  O   LEU A  58      64.390  83.360  63.440  1.00  0.00           O
ATOM    570  N   ILE A  59      65.250  85.470  63.630  1.00  0.00           N
ATOM    571  H   ILE A  59      65.010  86.450  63.580  1.00  0.00           H
ATOM    572  CA  ILE A  59      66.530  85.220  62.970  1.00  0.00           C
ATOM    573  CB  ILE A  59      67.010  86.320  61.980  1.00  0.00           C
ATOM    574  CG1 ILE A  59      66.080  86.460  60.730  1.00  0.00           C
ATOM    575  CG2 ILE A  59      68.470  86.140  61.550  1.00  0.00           C
ATOM    576  CD  ILE A  59      65.970  85.290  59.810  1.00  0.00           C
ATOM    577  C   ILE A  59      67.700  84.900  63.990  1.00  0.00           C
ATOM    578  O   ILE A  59      67.910  83.720  64.190  1.00  0.00           O
ATOM    579  N   ARG A  60      68.060  85.910  64.830  1.00  0.00           N
ATOM    580  H   ARG A  60      67.510  86.740  64.950  1.00  0.00           H
ATOM    581  CA  ARG A  60      69.350  85.850  65.580  1.00  0.00           C
ATOM    582  CB  ARG A  60      69.750  87.100  66.360  1.00  0.00           C
ATOM    583  CG  ARG A  60      69.890  88.390  65.500  1.00  0.00           C
ATOM    584  CD  ARG A  60      70.210  89.600  66.390  1.00  0.00           C
ATOM    585  NE  ARG A  60      70.030  90.870  65.660  1.00  0.00           N
ATOM    586  HE  ARG A  60      69.080  91.060  65.410  1.00  0.00           H
ATOM    587  CZ  ARG A  60      71.000  91.790  65.440  1.00  0.00           C
ATOM    588  NH1 ARG A  60      72.230  91.570  65.860  1.00  0.00           N
ATOM    589 1HH1 ARG A  60      72.340  90.860  66.560  1.00  0.00           H
ATOM    590 2HH1 ARG A  60      73.000  91.840  65.300  1.00  0.00           H
ATOM    591  NH2 ARG A  60      70.570  92.950  64.890  1.00  0.00           N
ATOM    592 1HH2 ARG A  60      69.620  92.900  64.580  1.00  0.00           H
ATOM    593 2HH2 ARG A  60      71.150  93.630  64.440  1.00  0.00           H
ATOM    594  C   ARG A  60      69.270  84.710  66.560  1.00  0.00           C
ATOM    595  O   ARG A  60      70.180  83.900  66.800  1.00  0.00           O
ATOM    596  N   LYS A  61      68.200  84.710  67.320  1.00  0.00           N
ATOM    597  H   LYS A  61      67.370  85.230  67.150  1.00  0.00           H
ATOM    598  CA  LYS A  61      68.090  83.690  68.390  1.00  0.00           C
ATOM    599  CB  LYS A  61      67.150  84.160  69.490  1.00  0.00           C
ATOM    600  CG  LYS A  61      67.870  85.300  70.320  1.00  0.00           C
ATOM    601  CD  LYS A  61      66.910  85.760  71.420  1.00  0.00           C
ATOM    602  CE  LYS A  61      67.280  85.120  72.750  1.00  0.00           C
ATOM    603  NZ  LYS A  61      66.440  85.590  73.840  1.00  0.00           N
ATOM    604  HZ1 LYS A  61      65.890  86.380  73.590  1.00  0.00           H
ATOM    605  HZ2 LYS A  61      65.880  84.840  74.190  1.00  0.00           H
ATOM    606  HZ3 LYS A  61      66.960  86.080  74.540  1.00  0.00           H
ATOM    607  C   LYS A  61      67.500  82.370  67.870  1.00  0.00           C
ATOM    608  O   LYS A  61      66.290  82.170  67.770  1.00  0.00           O
ATOM    609  N   SER A  62      68.390  81.430  67.660  1.00  0.00           N
ATOM    610  H   SER A  62      69.340  81.540  67.940  1.00  0.00           H
ATOM    611  CA  SER A  62      68.060  80.080  67.030  1.00  0.00           C
ATOM    612  CB  SER A  62      68.640  79.850  65.520  1.00  0.00           C
ATOM    613  OG  SER A  62      68.040  78.690  64.950  1.00  0.00           O
ATOM    614  HG  SER A  62      68.470  78.420  64.080  1.00  0.00           H
ATOM    615  C   SER A  62      68.620  79.020  68.010  1.00  0.00           C
ATOM    616  O   SER A  62      69.690  79.170  68.490  1.00  0.00           O
ATOM    617  N   ASN A  63      67.880  77.890  68.150  1.00  0.00           N
ATOM    618  H   ASN A  63      66.990  77.870  67.700  1.00  0.00           H
ATOM    619  CA  ASN A  63      68.230  76.690  68.960  1.00  0.00           C
ATOM    620  CB  ASN A  63      68.490  75.500  68.050  1.00  0.00           C
ATOM    621  CG  ASN A  63      67.460  74.860  67.160  1.00  0.00           C
ATOM    622  OD1 ASN A  63      66.340  74.620  67.640  1.00  0.00           O
ATOM    623  ND2 ASN A  63      67.870  74.420  65.980  1.00  0.00           N
ATOM    624 1HD2 ASN A  63      68.830  74.550  65.730  1.00  0.00           H
ATOM    625 2HD2 ASN A  63      67.220  74.080  65.290  1.00  0.00           H
ATOM    626  C   ASN A  63      69.240  76.850  70.060  1.00  0.00           C
ATOM    627  O   ASN A  63      68.850  77.040  71.220  1.00  0.00           O
ATOM    628  N   HIS A  64      70.520  76.820  69.770  1.00  0.00           N
ATOM    629  H   HIS A  64      70.730  76.620  68.810  1.00  0.00           H
ATOM    630  CA  HIS A  64      71.650  76.960  70.690  1.00  0.00           C
ATOM    631  CB  HIS A  64      72.980  77.000  69.950  1.00  0.00           C
ATOM    632  CG  HIS A  64      72.970  77.910  68.690  1.00  0.00           C
ATOM    633  ND1 HIS A  64      72.350  77.590  67.580  1.00  0.00           N
ATOM    634  CD2 HIS A  64      73.480  79.140  68.550  1.00  0.00           C
ATOM    635  HD2 HIS A  64      73.840  79.720  69.400  1.00  0.00           H
ATOM    636  CE1 HIS A  64      72.510  78.590  66.690  1.00  0.00           C
ATOM    637  HE1 HIS A  64      72.100  78.730  65.690  1.00  0.00           H
ATOM    638  NE2 HIS A  64      73.230  79.500  67.300  1.00  0.00           N
ATOM    639  HE2 HIS A  64      73.340  80.440  66.960  1.00  0.00           H
ATOM    640  C   HIS A  64      71.520  78.160  71.650  1.00  0.00           C
ATOM    641  O   HIS A  64      72.060  78.160  72.760  1.00  0.00           O
ATOM    642  N   ASN A  65      70.820  79.200  71.130  1.00  0.00           N
ATOM    643  H   ASN A  65      70.600  79.240  70.160  1.00  0.00           H
ATOM    644  CA  ASN A  65      70.560  80.410  71.870  1.00  0.00           C
ATOM    645  CB  ASN A  65      69.870  81.480  71.060  1.00  0.00           C
ATOM    646  CG  ASN A  65      70.970  82.220  70.250  1.00  0.00           C
ATOM    647  OD1 ASN A  65      71.420  81.710  69.210  1.00  0.00           O
ATOM    648  ND2 ASN A  65      71.350  83.330  70.780  1.00  0.00           N
ATOM    649 1HD2 ASN A  65      71.040  83.570  71.700  1.00  0.00           H
ATOM    650 2HD2 ASN A  65      72.020  83.860  70.270  1.00  0.00           H
ATOM    651  C   ASN A  65      69.910  80.160  73.270  1.00  0.00           C
ATOM    652  O   ASN A  65      69.800  81.100  74.130  1.00  0.00           O
ATOM    653  N   PHE A  66      69.050  79.130  73.220  1.00  0.00           N
ATOM    654  H   PHE A  66      68.850  78.650  72.370  1.00  0.00           H
ATOM    655  CA  PHE A  66      68.200  78.610  74.310  1.00  0.00           C
ATOM    656  CB  PHE A  66      66.850  78.180  73.740  1.00  0.00           C
ATOM    657  CG  PHE A  66      65.950  79.060  72.970  1.00  0.00           C
ATOM    658  CD1 PHE A  66      65.970  80.420  73.370  1.00  0.00           C
ATOM    659  HD1 PHE A  66      66.050  80.710  74.410  1.00  0.00           H
ATOM    660  CD2 PHE A  66      65.440  78.730  71.720  1.00  0.00           C
ATOM    661  HD2 PHE A  66      65.140  77.680  71.650  1.00  0.00           H
ATOM    662  CE1 PHE A  66      65.690  81.360  72.420  1.00  0.00           C
ATOM    663  HE1 PHE A  66      65.940  82.390  72.660  1.00  0.00           H
ATOM    664  CE2 PHE A  66      64.990  79.650  70.850  1.00  0.00           C
ATOM    665  HE2 PHE A  66      64.490  79.390  69.920  1.00  0.00           H
ATOM    666  CZ  PHE A  66      65.190  81.030  71.180  1.00  0.00           C
ATOM    667  HZ  PHE A  66      64.940  81.740  70.390  1.00  0.00           H
ATOM    668  C   PHE A  66      68.850  77.340  74.930  1.00  0.00           C
ATOM    669  O   PHE A  66      69.130  76.360  74.260  1.00  0.00           O
ATOM    670  N   LEU A  67      69.100  77.430  76.230  1.00  0.00           N
ATOM    671  H   LEU A  67      68.880  78.230  76.800  1.00  0.00           H
ATOM    672  CA  LEU A  67      69.670  76.410  77.120  1.00  0.00           C
ATOM    673  CB  LEU A  67      70.920  76.870  77.870  1.00  0.00           C
ATOM    674  CG  LEU A  67      72.130  77.290  77.080  1.00  0.00           C
ATOM    675  CD1 LEU A  67      73.260  77.960  77.940  1.00  0.00           C
ATOM    676  CD2 LEU A  67      72.720  76.380  75.990  1.00  0.00           C
ATOM    677  C   LEU A  67      68.710  75.830  78.140  1.00  0.00           C
ATOM    678  O   LEU A  67      68.120  76.460  78.990  1.00  0.00           O
ATOM    679  N   VAL A  68      68.560  74.520  77.970  1.00  0.00           N
ATOM    680  H   VAL A  68      69.090  73.940  77.350  1.00  0.00           H
ATOM    681  CA  VAL A  68      67.480  73.800  78.690  1.00  0.00           C
ATOM    682  CB  VAL A  68      66.460  73.130  77.810  1.00  0.00           C
ATOM    683  CG1 VAL A  68      65.410  72.330  78.620  1.00  0.00           C
ATOM    684  CG2 VAL A  68      65.880  74.080  76.810  1.00  0.00           C
ATOM    685  C   VAL A  68      68.160  72.830  79.650  1.00  0.00           C
ATOM    686  O   VAL A  68      68.550  71.740  79.330  1.00  0.00           O
ATOM    687  N   GLN A  69      67.980  73.110  80.900  1.00  0.00           N
ATOM    688  H   GLN A  69      67.540  73.990  81.080  1.00  0.00           H
ATOM    689  CA  GLN A  69      68.630  72.300  82.000  1.00  0.00           C
ATOM    690  CB  GLN A  69      69.580  73.180  82.850  1.00  0.00           C
ATOM    691  CG  GLN A  69      70.860  72.330  83.060  1.00  0.00           C
ATOM    692  CD  GLN A  69      71.960  73.140  83.820  1.00  0.00           C
ATOM    693  OE1 GLN A  69      72.540  74.120  83.350  1.00  0.00           O
ATOM    694  NE2 GLN A  69      72.030  72.970  85.120  1.00  0.00           N
ATOM    695 1HE2 GLN A  69      71.400  72.340  85.590  1.00  0.00           H
ATOM    696 2HE2 GLN A  69      72.580  73.620  85.630  1.00  0.00           H
ATOM    697  C   GLN A  69      67.660  71.460  82.830  1.00  0.00           C
ATOM    698  O   GLN A  69      66.590  71.910  83.180  1.00  0.00           O
ATOM    699  N   ALA A  70      68.000  70.240  83.070  1.00  0.00           N
ATOM    700  H   ALA A  70      68.760  69.790  82.600  1.00  0.00           H
ATOM    701  CA  ALA A  70      67.150  69.380  83.910  1.00  0.00           C
ATOM    702  CB  ALA A  70      66.710  68.130  83.200  1.00  0.00           C
ATOM    703  C   ALA A  70      67.890  69.040  85.180  1.00  0.00           C
ATOM    704  O   ALA A  70      68.590  68.060  85.170  1.00  0.00           O
ATOM    705  N   GLY A  71      67.770  69.930  86.140  1.00  0.00           N
ATOM    706  H   GLY A  71      66.850  70.270  86.330  1.00  0.00           H
ATOM    707  CA  GLY A  71      68.690  70.070  87.290  1.00  0.00           C
ATOM    708  C   GLY A  71      70.110  70.330  86.790  1.00  0.00           C
ATOM    709  O   GLY A  71      70.290  71.480  86.460  1.00  0.00           O
ATOM    710  N   ASN A  72      70.920  69.280  86.770  1.00  0.00           N
ATOM    711  H   ASN A  72      70.710  68.400  87.190  1.00  0.00           H
ATOM    712  CA  ASN A  72      72.310  69.300  86.270  1.00  0.00           C
ATOM    713  CB  ASN A  72      73.090  68.390  87.190  1.00  0.00           C
ATOM    714  CG  ASN A  72      72.590  66.930  87.180  1.00  0.00           C
ATOM    715  OD1 ASN A  72      71.820  66.470  86.370  1.00  0.00           O
ATOM    716  ND2 ASN A  72      72.920  66.180  88.220  1.00  0.00           N
ATOM    717 1HD2 ASN A  72      73.550  66.410  88.960  1.00  0.00           H
ATOM    718 2HD2 ASN A  72      72.480  65.310  88.420  1.00  0.00           H
ATOM    719  C   ASN A  72      72.530  69.160  84.770  1.00  0.00           C
ATOM    720  O   ASN A  72      73.490  69.740  84.320  1.00  0.00           O
ATOM    721  N   VAL A  73      71.930  68.150  84.240  1.00  0.00           N
ATOM    722  H   VAL A  73      71.460  67.460  84.790  1.00  0.00           H
ATOM    723  CA  VAL A  73      72.100  67.770  82.850  1.00  0.00           C
ATOM    724  CB  VAL A  73      71.620  66.310  82.510  1.00  0.00           C
ATOM    725  CG1 VAL A  73      72.610  65.230  83.110  1.00  0.00           C
ATOM    726  CG2 VAL A  73      70.170  65.980  82.970  1.00  0.00           C
ATOM    727  C   VAL A  73      71.400  68.740  81.860  1.00  0.00           C
ATOM    728  O   VAL A  73      70.320  69.220  82.030  1.00  0.00           O
ATOM    729  N   GLN A  74      72.110  68.800  80.760  1.00  0.00           N
ATOM    730  H   GLN A  74      72.760  68.070  80.540  1.00  0.00           H
ATOM    731  CA  GLN A  74      71.870  69.770  79.610  1.00  0.00           C
ATOM    732  CB  GLN A  74      73.220  70.380  79.290  1.00  0.00           C
ATOM    733  CG  GLN A  74      73.270  71.380  78.130  1.00  0.00           C
ATOM    734  CD  GLN A  74      72.710  72.730  78.550  1.00  0.00           C
ATOM    735  OE1 GLN A  74      71.770  73.220  78.060  1.00  0.00           O
ATOM    736  NE2 GLN A  74      73.310  73.280  79.580  1.00  0.00           N
ATOM    737 1HE2 GLN A  74      74.090  72.900  80.080  1.00  0.00           H
ATOM    738 2HE2 GLN A  74      72.800  74.020  80.020  1.00  0.00           H
ATOM    739  C   GLN A  74      71.190  69.170  78.370  1.00  0.00           C
ATOM    740  O   GLN A  74      71.690  68.300  77.710  1.00  0.00           O
ATOM    741  N   LEU A  75      70.020  69.680  78.000  1.00  0.00           N
ATOM    742  H   LEU A  75      69.570  70.380  78.560  1.00  0.00           H
ATOM    743  CA  LEU A  75      69.220  69.260  76.860  1.00  0.00           C
ATOM    744  CB  LEU A  75      67.770  69.340  77.380  1.00  0.00           C
ATOM    745  CG  LEU A  75      67.250  68.280  78.420  1.00  0.00           C
ATOM    746  CD1 LEU A  75      67.980  68.500  79.810  1.00  0.00           C
ATOM    747  CD2 LEU A  75      65.760  68.460  78.650  1.00  0.00           C
ATOM    748  C   LEU A  75      69.360  70.150  75.630  1.00  0.00           C
ATOM    749  O   LEU A  75      69.540  71.370  75.740  1.00  0.00           O
ATOM    750  N   ARG A  76      69.700  69.490  74.510  1.00  0.00           N
ATOM    751  H   ARG A  76      69.780  68.500  74.380  1.00  0.00           H
ATOM    752  CA  ARG A  76      69.890  70.160  73.210  1.00  0.00           C
ATOM    753  CB  ARG A  76      70.840  69.340  72.300  1.00  0.00           C
ATOM    754  CG  ARG A  76      72.290  69.870  72.450  1.00  0.00           C
ATOM    755  CD  ARG A  76      72.900  69.680  73.850  1.00  0.00           C
ATOM    756  NE  ARG A  76      73.010  68.330  74.210  1.00  0.00           N
ATOM    757  HE  ARG A  76      72.430  67.720  73.660  1.00  0.00           H
ATOM    758  CZ  ARG A  76      73.730  67.820  75.230  1.00  0.00           C
ATOM    759  NH1 ARG A  76      74.540  68.550  75.990  1.00  0.00           N
ATOM    760 1HH1 ARG A  76      74.550  69.550  76.040  1.00  0.00           H
ATOM    761 2HH1 ARG A  76      75.070  68.110  76.700  1.00  0.00           H
ATOM    762  NH2 ARG A  76      73.370  66.600  75.610  1.00  0.00           N
ATOM    763 1HH2 ARG A  76      72.670  66.140  75.080  1.00  0.00           H
ATOM    764 2HH2 ARG A  76      73.770  66.070  76.360  1.00  0.00           H
ATOM    765  C   ARG A  76      68.700  70.460  72.390  1.00  0.00           C
ATOM    766  O   ARG A  76      68.100  69.530  71.810  1.00  0.00           O
ATOM    767  N   VAL A  77      68.490  71.780  72.120  1.00  0.00           N
ATOM    768  H   VAL A  77      69.020  72.470  72.620  1.00  0.00           H
ATOM    769  CA  VAL A  77      67.380  72.170  71.290  1.00  0.00           C
ATOM    770  CB  VAL A  77      66.840  73.610  71.520  1.00  0.00           C
ATOM    771  CG1 VAL A  77      65.590  73.980  70.700  1.00  0.00           C
ATOM    772  CG2 VAL A  77      66.700  74.070  72.970  1.00  0.00           C
ATOM    773  C   VAL A  77      67.650  71.950  69.820  1.00  0.00           C
ATOM    774  O   VAL A  77      68.490  72.580  69.220  1.00  0.00           O
ATOM    775  N   ILE A  78      66.760  71.110  69.270  1.00  0.00           N
ATOM    776  H   ILE A  78      66.000  70.720  69.800  1.00  0.00           H
ATOM    777  CA  ILE A  78      66.800  70.640  67.890  1.00  0.00           C
ATOM    778  CB  ILE A  78      67.330  69.180  67.720  1.00  0.00           C
ATOM    779  CG1 ILE A  78      66.470  68.210  68.560  1.00  0.00           C
ATOM    780  CG2 ILE A  78      68.790  69.040  68.290  1.00  0.00           C
ATOM    781  CD  ILE A  78      66.770  66.780  68.300  1.00  0.00           C
ATOM    782  C   ILE A  78      65.440  70.860  67.120  1.00  0.00           C
ATOM    783  O   ILE A  78      64.890  69.970  66.480  1.00  0.00           O
ATOM    784  N   GLY A  79      64.990  72.110  67.110  1.00  0.00           N
ATOM    785  H   GLY A  79      65.500  72.900  67.450  1.00  0.00           H
ATOM    786  CA  GLY A  79      63.610  72.490  66.670  1.00  0.00           C
ATOM    787  C   GLY A  79      62.740  73.300  67.680  1.00  0.00           C
ATOM    788  O   GLY A  79      62.380  72.830  68.750  1.00  0.00           O
ATOM    789  N   HIS A  80      62.370  74.490  67.240  1.00  0.00           N
ATOM    790  H   HIS A  80      62.670  74.810  66.340  1.00  0.00           H
ATOM    791  CA  HIS A  80      61.390  75.300  67.990  1.00  0.00           C
ATOM    792  CB  HIS A  80      62.000  76.410  68.780  1.00  0.00           C
ATOM    793  CG  HIS A  80      63.030  77.340  68.110  1.00  0.00           C
ATOM    794  ND1 HIS A  80      62.750  78.480  67.530  1.00  0.00           N
ATOM    795  HD1 HIS A  80      61.840  78.730  67.190  1.00  0.00           H
ATOM    796  CD2 HIS A  80      64.370  77.350  68.120  1.00  0.00           C
ATOM    797  HD2 HIS A  80      65.000  76.680  68.720  1.00  0.00           H
ATOM    798  CE1 HIS A  80      63.870  79.120  67.100  1.00  0.00           C
ATOM    799  HE1 HIS A  80      63.920  80.120  66.680  1.00  0.00           H
ATOM    800  NE2 HIS A  80      64.850  78.350  67.440  1.00  0.00           N
ATOM    801  C   HIS A  80      60.250  75.920  67.180  1.00  0.00           C
ATOM    802  O   HIS A  80      60.460  76.510  66.070  1.00  0.00           O
ATOM    803  N   SER A  81      59.030  75.700  67.600  1.00  0.00           N
ATOM    804  H   SER A  81      58.780  74.880  68.120  1.00  0.00           H
ATOM    805  CA  SER A  81      57.840  76.170  66.900  1.00  0.00           C
ATOM    806  CB  SER A  81      57.030  74.970  66.420  1.00  0.00           C
ATOM    807  OG  SER A  81      56.270  74.250  67.360  1.00  0.00           O
ATOM    808  HG  SER A  81      55.370  73.980  67.040  1.00  0.00           H
ATOM    809  C   SER A  81      57.000  77.130  67.660  1.00  0.00           C
ATOM    810  O   SER A  81      56.450  76.770  68.640  1.00  0.00           O
ATOM    811  N   MET A  82      57.250  78.400  67.280  1.00  0.00           N
ATOM    812  H   MET A  82      58.020  78.570  66.660  1.00  0.00           H
ATOM    813  CA  MET A  82      56.560  79.560  67.940  1.00  0.00           C
ATOM    814  CB  MET A  82      57.300  80.890  67.600  1.00  0.00           C
ATOM    815  CG  MET A  82      57.250  81.830  68.840  1.00  0.00           C
ATOM    816  SD  MET A  82      55.490  82.420  69.000  1.00  0.00           S
ATOM    817  CE  MET A  82      55.450  83.230  67.430  1.00  0.00           C
ATOM    818  C   MET A  82      55.170  79.540  67.400  1.00  0.00           C
ATOM    819  O   MET A  82      54.790  80.270  66.530  1.00  0.00           O
ATOM    820  N   GLN A  83      54.300  78.960  68.300  1.00  0.00           N
ATOM    821  H   GLN A  83      54.660  78.320  68.980  1.00  0.00           H
ATOM    822  CA  GLN A  83      52.850  78.980  68.330  1.00  0.00           C
ATOM    823  CB  GLN A  83      52.290  77.570  68.600  1.00  0.00           C
ATOM    824  CG  GLN A  83      52.250  76.800  67.280  1.00  0.00           C
ATOM    825  CD  GLN A  83      51.620  75.410  67.430  1.00  0.00           C
ATOM    826  OE1 GLN A  83      51.860  74.670  68.380  1.00  0.00           O
ATOM    827  NE2 GLN A  83      50.830  75.050  66.450  1.00  0.00           N
ATOM    828 1HE2 GLN A  83      50.560  75.680  65.720  1.00  0.00           H
ATOM    829 2HE2 GLN A  83      50.610  74.090  66.600  1.00  0.00           H
ATOM    830  C   GLN A  83      52.230  80.030  69.260  1.00  0.00           C
ATOM    831  O   GLN A  83      52.060  79.750  70.490  1.00  0.00           O
ATOM    832  N   ASN A  84      52.100  81.310  68.770  1.00  0.00           N
ATOM    833  H   ASN A  84      52.170  81.520  67.800  1.00  0.00           H
ATOM    834  CA  ASN A  84      51.590  82.540  69.370  1.00  0.00           C
ATOM    835  CB  ASN A  84      50.030  82.470  69.180  1.00  0.00           C
ATOM    836  CG  ASN A  84      49.290  83.710  69.590  1.00  0.00           C
ATOM    837  OD1 ASN A  84      49.100  84.640  68.830  1.00  0.00           O
ATOM    838  ND2 ASN A  84      48.910  83.670  70.790  1.00  0.00           N
ATOM    839 1HD2 ASN A  84      48.730  82.790  71.250  1.00  0.00           H
ATOM    840 2HD2 ASN A  84      49.020  84.520  71.300  1.00  0.00           H
ATOM    841  C   ASN A  84      52.040  82.880  70.790  1.00  0.00           C
ATOM    842  O   ASN A  84      52.630  83.920  71.050  1.00  0.00           O
ATOM    843  N   CYS A  85      51.400  82.230  71.810  1.00  0.00           N
ATOM    844  H   CYS A  85      50.580  81.680  71.670  1.00  0.00           H
ATOM    845  CA  CYS A  85      51.860  82.190  73.220  1.00  0.00           C
ATOM    846  CB  CYS A  85      50.640  82.010  74.140  1.00  0.00           C
ATOM    847  SG  CYS A  85      49.240  83.260  74.040  1.00  0.00           S
ATOM    848  HG  CYS A  85      50.040  84.240  74.440  1.00  0.00           H
ATOM    849  C   CYS A  85      53.060  81.280  73.590  1.00  0.00           C
ATOM    850  O   CYS A  85      53.960  81.690  74.290  1.00  0.00           O
ATOM    851  N   VAL A  86      53.030  80.020  73.200  1.00  0.00           N
ATOM    852  H   VAL A  86      52.600  79.890  72.310  1.00  0.00           H
ATOM    853  CA  VAL A  86      53.970  78.980  73.630  1.00  0.00           C
ATOM    854  CB  VAL A  86      53.360  77.620  74.010  1.00  0.00           C
ATOM    855  CG1 VAL A  86      54.320  76.520  74.520  1.00  0.00           C
ATOM    856  CG2 VAL A  86      52.360  77.870  75.150  1.00  0.00           C
ATOM    857  C   VAL A  86      54.950  78.640  72.520  1.00  0.00           C
ATOM    858  O   VAL A  86      54.680  78.480  71.350  1.00  0.00           O
ATOM    859  N   LEU A  87      56.210  78.740  72.910  1.00  0.00           N
ATOM    860  H   LEU A  87      56.520  78.700  73.850  1.00  0.00           H
ATOM    861  CA  LEU A  87      57.240  78.170  72.070  1.00  0.00           C
ATOM    862  CB  LEU A  87      58.520  78.980  72.510  1.00  0.00           C
ATOM    863  CG  LEU A  87      59.720  78.650  71.550  1.00  0.00           C
ATOM    864  CD1 LEU A  87      59.530  79.150  70.090  1.00  0.00           C
ATOM    865  CD2 LEU A  87      61.010  79.300  72.140  1.00  0.00           C
ATOM    866  C   LEU A  87      57.470  76.630  72.310  1.00  0.00           C
ATOM    867  O   LEU A  87      57.840  76.220  73.370  1.00  0.00           O
ATOM    868  N   LYS A  88      57.200  75.730  71.260  1.00  0.00           N
ATOM    869  H   LYS A  88      57.090  76.040  70.310  1.00  0.00           H
ATOM    870  CA  LYS A  88      57.330  74.290  71.500  1.00  0.00           C
ATOM    871  CB  LYS A  88      56.200  73.450  70.800  1.00  0.00           C
ATOM    872  CG  LYS A  88      54.910  73.900  71.520  1.00  0.00           C
ATOM    873  CD  LYS A  88      53.590  73.450  70.850  1.00  0.00           C
ATOM    874  CE  LYS A  88      52.390  73.780  71.700  1.00  0.00           C
ATOM    875  NZ  LYS A  88      51.260  73.350  71.000  1.00  0.00           N
ATOM    876  HZ1 LYS A  88      51.150  72.370  71.170  1.00  0.00           H
ATOM    877  HZ2 LYS A  88      50.470  73.850  71.350  1.00  0.00           H
ATOM    878  HZ3 LYS A  88      51.300  73.460  70.010  1.00  0.00           H
ATOM    879  C   LYS A  88      58.730  73.870  71.100  1.00  0.00           C
ATOM    880  O   LYS A  88      58.890  73.620  69.920  1.00  0.00           O
ATOM    881  N   LEU A  89      59.490  73.570  72.160  1.00  0.00           N
ATOM    882  H   LEU A  89      59.110  73.860  73.040  1.00  0.00           H
ATOM    883  CA  LEU A  89      60.940  73.240  72.110  1.00  0.00           C
ATOM    884  CB  LEU A  89      61.770  73.770  73.240  1.00  0.00           C
ATOM    885  CG  LEU A  89      61.570  75.300  73.290  1.00  0.00           C
ATOM    886  CD1 LEU A  89      61.590  75.500  74.780  1.00  0.00           C
ATOM    887  CD2 LEU A  89      62.780  76.030  72.820  1.00  0.00           C
ATOM    888  C   LEU A  89      61.130  71.670  71.970  1.00  0.00           C
ATOM    889  O   LEU A  89      60.590  70.860  72.710  1.00  0.00           O
ATOM    890  N   LYS A  90      61.830  71.250  70.920  1.00  0.00           N
ATOM    891  H   LYS A  90      62.140  71.930  70.250  1.00  0.00           H
ATOM    892  CA  LYS A  90      62.280  69.850  70.640  1.00  0.00           C
ATOM    893  CB  LYS A  90      62.280  69.370  69.140  1.00  0.00           C
ATOM    894  CG  LYS A  90      62.230  67.850  68.960  1.00  0.00           C
ATOM    895  CD  LYS A  90      60.830  67.290  69.270  1.00  0.00           C
ATOM    896  CE  LYS A  90      59.880  67.750  68.150  1.00  0.00           C
ATOM    897  NZ  LYS A  90      60.220  67.070  66.860  1.00  0.00           N
ATOM    898  HZ1 LYS A  90      60.490  66.120  67.000  1.00  0.00           H
ATOM    899  HZ2 LYS A  90      59.470  67.090  66.190  1.00  0.00           H
ATOM    900  HZ3 LYS A  90      61.080  67.460  66.530  1.00  0.00           H
ATOM    901  C   LYS A  90      63.680  69.600  71.240  1.00  0.00           C
ATOM    902  O   LYS A  90      64.570  70.390  70.980  1.00  0.00           O
ATOM    903  N   VAL A  91      63.830  68.550  72.070  1.00  0.00           N
ATOM    904  H   VAL A  91      63.060  68.090  72.510  1.00  0.00           H
ATOM    905  CA  VAL A  91      65.150  68.180  72.580  1.00  0.00           C
ATOM    906  CB  VAL A  91      65.240  68.560  74.100  1.00  0.00           C
ATOM    907  CG1 VAL A  91      65.190  70.130  74.280  1.00  0.00           C
ATOM    908  CG2 VAL A  91      64.160  68.010  75.100  1.00  0.00           C
ATOM    909  C   VAL A  91      65.630  66.710  72.290  1.00  0.00           C
ATOM    910  O   VAL A  91      64.930  65.860  71.850  1.00  0.00           O
ATOM    911  N   ASP A  92      66.860  66.570  72.580  1.00  0.00           N
ATOM    912  H   ASP A  92      67.390  67.420  72.690  1.00  0.00           H
ATOM    913  CA  ASP A  92      67.580  65.260  72.580  1.00  0.00           C
ATOM    914  CB  ASP A  92      69.060  65.550  72.340  1.00  0.00           C
ATOM    915  CG  ASP A  92      70.020  66.210  73.380  1.00  0.00           C
ATOM    916  OD1 ASP A  92      71.270  66.370  73.070  1.00  0.00           O
ATOM    917  OD2 ASP A  92      69.530  66.700  74.450  1.00  0.00           O
ATOM    918  C   ASP A  92      67.380  64.290  73.770  1.00  0.00           C
ATOM    919  O   ASP A  92      67.000  63.140  73.540  1.00  0.00           O
ATOM    920  N   THR A  93      67.790  64.690  74.990  1.00  0.00           N
ATOM    921  H   THR A  93      68.220  65.590  75.070  1.00  0.00           H
ATOM    922  CA  THR A  93      67.570  64.030  76.300  1.00  0.00           C
ATOM    923  CB  THR A  93      68.480  64.600  77.430  1.00  0.00           C
ATOM    924  OG1 THR A  93      69.790  65.030  76.960  1.00  0.00           O
ATOM    925  HG1 THR A  93      69.670  65.680  76.210  1.00  0.00           H
ATOM    926  CG2 THR A  93      68.670  63.620  78.660  1.00  0.00           C
ATOM    927  C   THR A  93      66.080  64.130  76.730  1.00  0.00           C
ATOM    928  O   THR A  93      65.640  65.160  77.180  1.00  0.00           O
ATOM    929  N   ALA A  94      65.340  63.160  76.180  1.00  0.00           N
ATOM    930  H   ALA A  94      65.750  62.440  75.620  1.00  0.00           H
ATOM    931  CA  ALA A  94      63.900  63.030  76.440  1.00  0.00           C
ATOM    932  CB  ALA A  94      63.220  62.420  75.250  1.00  0.00           C
ATOM    933  C   ALA A  94      63.520  62.190  77.720  1.00  0.00           C
ATOM    934  O   ALA A  94      64.390  61.450  78.210  1.00  0.00           O
ATOM    935  N   ASN A  95      62.430  62.640  78.360  1.00  0.00           N
ATOM    936  H   ASN A  95      61.960  63.470  78.060  1.00  0.00           H
ATOM    937  CA  ASN A  95      61.940  62.200  79.690  1.00  0.00           C
ATOM    938  CB  ASN A  95      60.770  63.120  80.030  1.00  0.00           C
ATOM    939  CG  ASN A  95      60.420  63.250  81.520  1.00  0.00           C
ATOM    940  OD1 ASN A  95      60.710  62.380  82.330  1.00  0.00           O
ATOM    941  ND2 ASN A  95      59.760  64.270  81.950  1.00  0.00           N
ATOM    942 1HD2 ASN A  95      59.340  64.970  81.380  1.00  0.00           H
ATOM    943 2HD2 ASN A  95      59.600  64.220  82.940  1.00  0.00           H
ATOM    944  C   ASN A  95      61.700  60.720  79.870  1.00  0.00           C
ATOM    945  O   ASN A  95      60.700  60.180  79.440  1.00  0.00           O
ATOM    946  N   PRO A  96      62.530  60.040  80.690  1.00  0.00           N
ATOM    947  CA  PRO A  96      62.360  58.620  81.110  1.00  0.00           C
ATOM    948  CB  PRO A  96      63.680  58.220  81.750  1.00  0.00           C
ATOM    949  CG  PRO A  96      64.750  59.320  81.420  1.00  0.00           C
ATOM    950  CD  PRO A  96      63.820  60.530  81.250  1.00  0.00           C
ATOM    951  C   PRO A  96      61.130  58.390  82.000  1.00  0.00           C
ATOM    952  O   PRO A  96      60.710  57.230  82.160  1.00  0.00           O
ATOM    953  N   LYS A  97      60.540  59.420  82.630  1.00  0.00           N
ATOM    954  H   LYS A  97      60.760  60.370  82.390  1.00  0.00           H
ATOM    955  CA  LYS A  97      59.270  59.320  83.430  1.00  0.00           C
ATOM    956  CB  LYS A  97      59.600  59.490  84.910  1.00  0.00           C
ATOM    957  CG  LYS A  97      60.120  58.170  85.470  1.00  0.00           C
ATOM    958  CD  LYS A  97      60.630  58.190  86.940  1.00  0.00           C
ATOM    959  CE  LYS A  97      61.830  59.160  87.200  1.00  0.00           C
ATOM    960  NZ  LYS A  97      62.060  59.400  88.570  1.00  0.00           N
ATOM    961  HZ1 LYS A  97      61.260  59.760  89.030  1.00  0.00           H
ATOM    962  HZ2 LYS A  97      62.290  58.530  89.000  1.00  0.00           H
ATOM    963  HZ3 LYS A  97      62.810  60.060  88.640  1.00  0.00           H
ATOM    964  C   LYS A  97      58.160  60.280  82.990  1.00  0.00           C
ATOM    965  O   LYS A  97      57.890  61.360  83.530  1.00  0.00           O
ATOM    966  N   THR A  98      57.520  59.890  81.920  1.00  0.00           N
ATOM    967  H   THR A  98      57.890  59.130  81.370  1.00  0.00           H
ATOM    968  CA  THR A  98      56.250  60.510  81.550  1.00  0.00           C
ATOM    969  CB  THR A  98      56.150  60.780  80.050  1.00  0.00           C
ATOM    970  OG1 THR A  98      56.860  59.700  79.320  1.00  0.00           O
ATOM    971  HG1 THR A  98      56.850  60.020  78.370  1.00  0.00           H
ATOM    972  CG2 THR A  98      56.690  62.180  79.780  1.00  0.00           C
ATOM    973  C   THR A  98      54.950  59.830  81.870  1.00  0.00           C
ATOM    974  O   THR A  98      54.770  58.630  81.600  1.00  0.00           O
ATOM    975  N   PRO A  99      54.070  60.640  82.510  1.00  0.00           N
ATOM    976  CA  PRO A  99      52.650  60.340  82.870  1.00  0.00           C
ATOM    977  CB  PRO A  99      52.110  61.560  83.610  1.00  0.00           C
ATOM    978  CG  PRO A  99      52.960  62.720  83.090  1.00  0.00           C
ATOM    979  CD  PRO A  99      54.330  62.020  83.070  1.00  0.00           C
ATOM    980  C   PRO A  99      51.750  60.170  81.610  1.00  0.00           C
ATOM    981  O   PRO A  99      52.330  60.290  80.540  1.00  0.00           O
ATOM    982  N   LYS A 100      50.540  59.660  81.710  1.00  0.00           N
ATOM    983  H   LYS A 100      50.270  59.150  82.530  1.00  0.00           H
ATOM    984  CA  LYS A 100      49.510  59.720  80.690  1.00  0.00           C
ATOM    985  CB  LYS A 100      48.530  58.540  80.890  1.00  0.00           C
ATOM    986  CG  LYS A 100      47.620  58.460  79.700  1.00  0.00           C
ATOM    987  CD  LYS A 100      47.810  57.310  78.680  1.00  0.00           C
ATOM    988  CE  LYS A 100      46.680  57.230  77.640  1.00  0.00           C
ATOM    989  NZ  LYS A 100      46.860  56.020  76.850  1.00  0.00           N
ATOM    990  HZ1 LYS A 100      46.890  55.240  77.470  1.00  0.00           H
ATOM    991  HZ2 LYS A 100      46.180  55.950  76.110  1.00  0.00           H
ATOM    992  HZ3 LYS A 100      47.750  56.260  76.460  1.00  0.00           H
ATOM    993  C   LYS A 100      48.870  61.130  80.600  1.00  0.00           C
ATOM    994  O   LYS A 100      48.090  61.410  81.480  1.00  0.00           O
ATOM    995  N   TYR A 101      49.130  61.970  79.540  1.00  0.00           N
ATOM    996  H   TYR A 101      49.400  61.590  78.660  1.00  0.00           H
ATOM    997  CA  TYR A 101      48.710  63.370  79.430  1.00  0.00           C
ATOM    998  CB  TYR A 101      49.930  64.240  79.220  1.00  0.00           C
ATOM    999  CG  TYR A 101      50.820  63.910  78.000  1.00  0.00           C
ATOM   1000  CD1 TYR A 101      51.730  62.860  78.090  1.00  0.00           C
ATOM   1001  HD1 TYR A 101      51.850  62.380  79.060  1.00  0.00           H
ATOM   1002  CD2 TYR A 101      50.740  64.780  76.890  1.00  0.00           C
ATOM   1003  HD2 TYR A 101      49.760  65.220  76.720  1.00  0.00           H
ATOM   1004  CE1 TYR A 101      52.620  62.750  76.950  1.00  0.00           C
ATOM   1005  HE1 TYR A 101      53.240  61.860  76.820  1.00  0.00           H
ATOM   1006  CE2 TYR A 101      51.670  64.700  75.910  1.00  0.00           C
ATOM   1007  HE2 TYR A 101      51.580  65.360  75.050  1.00  0.00           H
ATOM   1008  CZ  TYR A 101      52.650  63.720  75.980  1.00  0.00           C
ATOM   1009  OH  TYR A 101      53.790  63.900  75.360  1.00  0.00           O
ATOM   1010  HH  TYR A 101      54.500  63.340  75.790  1.00  0.00           H
ATOM   1011  C   TYR A 101      47.680  63.580  78.300  1.00  0.00           C
ATOM   1012  O   TYR A 101      47.890  63.250  77.160  1.00  0.00           O
ATOM   1013  N   LYS A 102      46.630  64.290  78.730  1.00  0.00           N
ATOM   1014  H   LYS A 102      46.660  64.700  79.640  1.00  0.00           H
ATOM   1015  CA  LYS A 102      45.590  64.740  77.730  1.00  0.00           C
ATOM   1016  CB  LYS A 102      44.220  64.010  78.020  1.00  0.00           C
ATOM   1017  CG  LYS A 102      43.970  62.750  77.200  1.00  0.00           C
ATOM   1018  CD  LYS A 102      42.570  62.110  77.440  1.00  0.00           C
ATOM   1019  CE  LYS A 102      41.520  63.030  76.720  1.00  0.00           C
ATOM   1020  NZ  LYS A 102      40.280  62.340  76.930  1.00  0.00           N
ATOM   1021  HZ1 LYS A 102      40.040  61.750  76.160  1.00  0.00           H
ATOM   1022  HZ2 LYS A 102      40.390  61.770  77.750  1.00  0.00           H
ATOM   1023  HZ3 LYS A 102      39.490  62.940  76.980  1.00  0.00           H
ATOM   1024  C   LYS A 102      45.480  66.280  77.720  1.00  0.00           C
ATOM   1025  O   LYS A 102      45.190  66.870  78.760  1.00  0.00           O
ATOM   1026  N   PHE A 103      45.480  66.950  76.580  1.00  0.00           N
ATOM   1027  H   PHE A 103      45.500  66.380  75.750  1.00  0.00           H
ATOM   1028  CA  PHE A 103      45.370  68.430  76.430  1.00  0.00           C
ATOM   1029  CB  PHE A 103      46.260  68.870  75.290  1.00  0.00           C
ATOM   1030  CG  PHE A 103      47.750  68.880  75.700  1.00  0.00           C
ATOM   1031  CD1 PHE A 103      48.680  68.420  74.830  1.00  0.00           C
ATOM   1032  HD1 PHE A 103      48.290  67.870  73.970  1.00  0.00           H
ATOM   1033  CD2 PHE A 103      48.210  69.470  76.910  1.00  0.00           C
ATOM   1034  HD2 PHE A 103      47.510  70.130  77.420  1.00  0.00           H
ATOM   1035  CE1 PHE A 103      50.040  68.520  75.070  1.00  0.00           C
ATOM   1036  HE1 PHE A 103      50.850  68.280  74.380  1.00  0.00           H
ATOM   1037  CE2 PHE A 103      49.560  69.480  77.230  1.00  0.00           C
ATOM   1038  HE2 PHE A 103      49.750  69.860  78.230  1.00  0.00           H
ATOM   1039  CZ  PHE A 103      50.460  68.980  76.350  1.00  0.00           C
ATOM   1040  HZ  PHE A 103      51.540  69.000  76.500  1.00  0.00           H
ATOM   1041  C   PHE A 103      43.890  68.840  76.300  1.00  0.00           C
ATOM   1042  O   PHE A 103      43.440  69.210  75.250  1.00  0.00           O
ATOM   1043  N   VAL A 104      43.100  68.670  77.350  1.00  0.00           N
ATOM   1044  H   VAL A 104      43.550  68.390  78.200  1.00  0.00           H
ATOM   1045  CA  VAL A 104      41.690  69.000  77.550  1.00  0.00           C
ATOM   1046  CB  VAL A 104      40.740  67.740  77.620  1.00  0.00           C
ATOM   1047  CG1 VAL A 104      40.720  66.910  76.350  1.00  0.00           C
ATOM   1048  CG2 VAL A 104      41.140  66.750  78.680  1.00  0.00           C
ATOM   1049  C   VAL A 104      41.480  69.910  78.780  1.00  0.00           C
ATOM   1050  O   VAL A 104      42.170  69.780  79.810  1.00  0.00           O
ATOM   1051  N   ARG A 105      40.460  70.690  78.530  1.00  0.00           N
ATOM   1052  H   ARG A 105      39.870  70.560  77.730  1.00  0.00           H
ATOM   1053  CA  ARG A 105      40.130  71.910  79.320  1.00  0.00           C
ATOM   1054  CB  ARG A 105      40.010  73.130  78.310  1.00  0.00           C
ATOM   1055  CG  ARG A 105      41.350  73.490  77.750  1.00  0.00           C
ATOM   1056  CD  ARG A 105      41.280  74.560  76.680  1.00  0.00           C
ATOM   1057  NE  ARG A 105      41.010  75.910  77.290  1.00  0.00           N
ATOM   1058  HE  ARG A 105      40.860  75.920  78.280  1.00  0.00           H
ATOM   1059  CZ  ARG A 105      40.590  77.030  76.570  1.00  0.00           C
ATOM   1060  NH1 ARG A 105      40.460  76.830  75.290  1.00  0.00           N
ATOM   1061 1HH1 ARG A 105      40.660  75.920  74.940  1.00  0.00           H
ATOM   1062 2HH1 ARG A 105      40.390  77.570  74.610  1.00  0.00           H
ATOM   1063  NH2 ARG A 105      40.630  78.240  77.040  1.00  0.00           N
ATOM   1064 1HH2 ARG A 105      41.110  78.420  77.900  1.00  0.00           H
ATOM   1065 2HH2 ARG A 105      40.040  78.940  76.640  1.00  0.00           H
ATOM   1066  C   ARG A 105      38.810  71.650  80.150  1.00  0.00           C
ATOM   1067  O   ARG A 105      37.750  71.360  79.670  1.00  0.00           O
ATOM   1068  N   ILE A 106      38.970  71.890  81.410  1.00  0.00           N
ATOM   1069  H   ILE A 106      39.840  72.280  81.710  1.00  0.00           H
ATOM   1070  CA  ILE A 106      37.860  71.650  82.360  1.00  0.00           C
ATOM   1071  CB  ILE A 106      38.450  71.050  83.640  1.00  0.00           C
ATOM   1072  CG1 ILE A 106      39.260  71.990  84.500  1.00  0.00           C
ATOM   1073  CG2 ILE A 106      39.280  69.850  83.330  1.00  0.00           C
ATOM   1074  CD  ILE A 106      39.620  71.300  85.820  1.00  0.00           C
ATOM   1075  C   ILE A 106      36.880  72.780  82.550  1.00  0.00           C
ATOM   1076  O   ILE A 106      37.160  73.950  82.330  1.00  0.00           O
ATOM   1077  N   GLN A 107      35.650  72.480  82.820  1.00  0.00           N
ATOM   1078  H   GLN A 107      35.380  71.520  82.910  1.00  0.00           H
ATOM   1079  CA  GLN A 107      34.600  73.500  82.950  1.00  0.00           C
ATOM   1080  CB  GLN A 107      33.280  72.750  82.940  1.00  0.00           C
ATOM   1081  CG  GLN A 107      32.890  72.430  81.440  1.00  0.00           C
ATOM   1082  CD  GLN A 107      31.580  71.680  81.210  1.00  0.00           C
ATOM   1083  OE1 GLN A 107      30.540  72.210  81.530  1.00  0.00           O
ATOM   1084  NE2 GLN A 107      31.600  70.400  80.880  1.00  0.00           N
ATOM   1085 1HE2 GLN A 107      32.510  70.010  80.710  1.00  0.00           H
ATOM   1086 2HE2 GLN A 107      30.720  69.920  80.900  1.00  0.00           H
ATOM   1087  C   GLN A 107      34.680  74.480  84.140  1.00  0.00           C
ATOM   1088  O   GLN A 107      34.980  74.100  85.250  1.00  0.00           O
ATOM   1089  N   PRO A 108      34.130  75.690  83.930  1.00  0.00           N
ATOM   1090  CA  PRO A 108      34.000  76.760  84.920  1.00  0.00           C
ATOM   1091  CB  PRO A 108      33.300  77.940  84.260  1.00  0.00           C
ATOM   1092  CG  PRO A 108      33.660  77.800  82.770  1.00  0.00           C
ATOM   1093  CD  PRO A 108      33.770  76.310  82.630  1.00  0.00           C
ATOM   1094  C   PRO A 108      33.250  76.240  86.150  1.00  0.00           C
ATOM   1095  O   PRO A 108      32.260  75.560  86.040  1.00  0.00           O
ATOM   1096  N   GLY A 109      33.920  76.350  87.280  1.00  0.00           N
ATOM   1097  H   GLY A 109      34.750  76.880  87.450  1.00  0.00           H
ATOM   1098  CA  GLY A 109      33.440  75.670  88.520  1.00  0.00           C
ATOM   1099  C   GLY A 109      34.440  74.700  89.200  1.00  0.00           C
ATOM   1100  O   GLY A 109      34.880  74.940  90.310  1.00  0.00           O
ATOM   1101  N   GLN A 110      34.910  73.790  88.390  1.00  0.00           N
ATOM   1102  H   GLN A 110      34.540  73.670  87.470  1.00  0.00           H
ATOM   1103  CA  GLN A 110      35.960  72.830  88.630  1.00  0.00           C
ATOM   1104  CB  GLN A 110      36.230  71.980  87.350  1.00  0.00           C
ATOM   1105  CG  GLN A 110      34.970  71.260  86.920  1.00  0.00           C
ATOM   1106  CD  GLN A 110      35.290  70.180  85.940  1.00  0.00           C
ATOM   1107  OE1 GLN A 110      35.340  70.410  84.770  1.00  0.00           O
ATOM   1108  NE2 GLN A 110      35.210  68.940  86.340  1.00  0.00           N
ATOM   1109 1HE2 GLN A 110      35.010  68.830  87.320  1.00  0.00           H
ATOM   1110 2HE2 GLN A 110      35.550  68.140  85.850  1.00  0.00           H
ATOM   1111  C   GLN A 110      37.320  73.230  89.190  1.00  0.00           C
ATOM   1112  O   GLN A 110      37.920  74.250  88.860  1.00  0.00           O
ATOM   1113  N   THR A 111      37.850  72.320  89.980  1.00  0.00           N
ATOM   1114  H   THR A 111      37.440  71.430  90.180  1.00  0.00           H
ATOM   1115  CA  THR A 111      39.160  72.580  90.720  1.00  0.00           C
ATOM   1116  CB  THR A 111      39.110  72.220  92.230  1.00  0.00           C
ATOM   1117  OG1 THR A 111      38.540  70.980  92.520  1.00  0.00           O
ATOM   1118  HG1 THR A 111      38.120  71.040  93.420  1.00  0.00           H
ATOM   1119  CG2 THR A 111      38.500  73.390  93.020  1.00  0.00           C
ATOM   1120  C   THR A 111      40.340  71.920  90.060  1.00  0.00           C
ATOM   1121  O   THR A 111      40.240  70.770  89.570  1.00  0.00           O
ATOM   1122  N   PHE A 112      41.350  72.690  89.820  1.00  0.00           N
ATOM   1123  H   PHE A 112      41.280  73.650  90.100  1.00  0.00           H
ATOM   1124  CA  PHE A 112      42.660  72.170  89.380  1.00  0.00           C
ATOM   1125  CB  PHE A 112      43.020  72.600  87.900  1.00  0.00           C
ATOM   1126  CG  PHE A 112      43.040  74.110  87.570  1.00  0.00           C
ATOM   1127  CD1 PHE A 112      41.840  74.810  87.580  1.00  0.00           C
ATOM   1128  HD1 PHE A 112      40.860  74.340  87.660  1.00  0.00           H
ATOM   1129  CD2 PHE A 112      44.250  74.710  87.370  1.00  0.00           C
ATOM   1130  HD2 PHE A 112      45.180  74.170  87.580  1.00  0.00           H
ATOM   1131  CE1 PHE A 112      41.910  76.160  87.420  1.00  0.00           C
ATOM   1132  HE1 PHE A 112      40.970  76.710  87.500  1.00  0.00           H
ATOM   1133  CE2 PHE A 112      44.250  76.080  87.250  1.00  0.00           C
ATOM   1134  HE2 PHE A 112      45.180  76.610  87.050  1.00  0.00           H
ATOM   1135  CZ  PHE A 112      43.070  76.820  87.310  1.00  0.00           C
ATOM   1136  HZ  PHE A 112      43.070  77.890  87.120  1.00  0.00           H
ATOM   1137  C   PHE A 112      43.880  72.610  90.280  1.00  0.00           C
ATOM   1138  O   PHE A 112      43.900  73.510  91.160  1.00  0.00           O
ATOM   1139  N   SER A 113      44.930  71.830  90.040  1.00  0.00           N
ATOM   1140  H   SER A 113      44.820  70.950  89.580  1.00  0.00           H
ATOM   1141  CA  SER A 113      46.170  71.960  90.850  1.00  0.00           C
ATOM   1142  CB  SER A 113      46.580  70.520  91.260  1.00  0.00           C
ATOM   1143  OG  SER A 113      46.000  70.030  92.510  1.00  0.00           O
ATOM   1144  HG  SER A 113      45.050  70.350  92.520  1.00  0.00           H
ATOM   1145  C   SER A 113      47.330  72.620  90.090  1.00  0.00           C
ATOM   1146  O   SER A 113      47.850  72.090  89.180  1.00  0.00           O
ATOM   1147  N   VAL A 114      47.580  73.880  90.410  1.00  0.00           N
ATOM   1148  H   VAL A 114      47.240  74.260  91.270  1.00  0.00           H
ATOM   1149  CA  VAL A 114      48.730  74.610  89.840  1.00  0.00           C
ATOM   1150  CB  VAL A 114      48.410  76.150  89.800  1.00  0.00           C
ATOM   1151  CG1 VAL A 114      49.400  76.780  88.890  1.00  0.00           C
ATOM   1152  CG2 VAL A 114      47.030  76.590  89.280  1.00  0.00           C
ATOM   1153  C   VAL A 114      50.050  74.340  90.560  1.00  0.00           C
ATOM   1154  O   VAL A 114      50.320  74.890  91.650  1.00  0.00           O
ATOM   1155  N   LEU A 115      50.890  73.490  90.020  1.00  0.00           N
ATOM   1156  H   LEU A 115      50.730  73.100  89.120  1.00  0.00           H
ATOM   1157  CA  LEU A 115      52.200  73.170  90.510  1.00  0.00           C
ATOM   1158  CB  LEU A 115      52.680  72.060  89.550  1.00  0.00           C
ATOM   1159  CG  LEU A 115      54.140  71.650  89.810  1.00  0.00           C
ATOM   1160  CD1 LEU A 115      54.430  71.140  91.250  1.00  0.00           C
ATOM   1161  CD2 LEU A 115      54.790  70.860  88.640  1.00  0.00           C
ATOM   1162  C   LEU A 115      53.140  74.430  90.370  1.00  0.00           C
ATOM   1163  O   LEU A 115      53.210  75.040  89.310  1.00  0.00           O
ATOM   1164  N   ALA A 116      53.530  74.900  91.510  1.00  0.00           N
ATOM   1165  H   ALA A 116      53.480  74.510  92.430  1.00  0.00           H
ATOM   1166  CA  ALA A 116      54.420  76.110  91.620  1.00  0.00           C
ATOM   1167  CB  ALA A 116      54.220  76.870  92.970  1.00  0.00           C
ATOM   1168  C   ALA A 116      55.920  75.750  91.340  1.00  0.00           C
ATOM   1169  O   ALA A 116      56.690  75.330  92.170  1.00  0.00           O
ATOM   1170  N   CYS A 117      56.330  76.070  90.100  1.00  0.00           N
ATOM   1171  H   CYS A 117      55.750  76.480  89.400  1.00  0.00           H
ATOM   1172  CA  CYS A 117      57.680  75.720  89.660  1.00  0.00           C
ATOM   1173  CB  CYS A 117      57.600  75.030  88.240  1.00  0.00           C
ATOM   1174  SG  CYS A 117      59.220  74.540  87.470  1.00  0.00           S
ATOM   1175  HG  CYS A 117      59.550  75.740  87.020  1.00  0.00           H
ATOM   1176  C   CYS A 117      58.480  77.040  89.590  1.00  0.00           C
ATOM   1177  O   CYS A 117      58.230  77.920  88.780  1.00  0.00           O
ATOM   1178  N   TYR A 118      59.510  77.030  90.370  1.00  0.00           N
ATOM   1179  H   TYR A 118      59.800  76.140  90.720  1.00  0.00           H
ATOM   1180  CA  TYR A 118      60.340  78.230  90.560  1.00  0.00           C
ATOM   1181  CB  TYR A 118      60.510  78.490  92.020  1.00  0.00           C
ATOM   1182  CG  TYR A 118      59.160  78.880  92.720  1.00  0.00           C
ATOM   1183  CD1 TYR A 118      58.690  78.130  93.740  1.00  0.00           C
ATOM   1184  HD1 TYR A 118      59.290  77.270  94.020  1.00  0.00           H
ATOM   1185  CD2 TYR A 118      58.490  80.040  92.290  1.00  0.00           C
ATOM   1186  HD2 TYR A 118      58.930  80.750  91.590  1.00  0.00           H
ATOM   1187  CE1 TYR A 118      57.460  78.490  94.350  1.00  0.00           C
ATOM   1188  HE1 TYR A 118      57.210  77.970  95.280  1.00  0.00           H
ATOM   1189  CE2 TYR A 118      57.360  80.490  92.900  1.00  0.00           C
ATOM   1190  HE2 TYR A 118      56.850  81.370  92.510  1.00  0.00           H
ATOM   1191  CZ  TYR A 118      56.850  79.740  93.990  1.00  0.00           C
ATOM   1192  OH  TYR A 118      55.660  80.140  94.460  1.00  0.00           O
ATOM   1193  HH  TYR A 118      55.380  79.600  95.260  1.00  0.00           H
ATOM   1194  C   TYR A 118      61.750  78.070  89.940  1.00  0.00           C
ATOM   1195  O   TYR A 118      62.360  77.100  90.300  1.00  0.00           O
ATOM   1196  N   ASN A 119      61.850  78.640  88.710  1.00  0.00           N
ATOM   1197  H   ASN A 119      60.980  78.950  88.330  1.00  0.00           H
ATOM   1198  CA  ASN A 119      62.990  78.590  87.770  1.00  0.00           C
ATOM   1199  CB  ASN A 119      64.160  79.590  88.080  1.00  0.00           C
ATOM   1200  CG  ASN A 119      63.720  80.990  88.470  1.00  0.00           C
ATOM   1201  OD1 ASN A 119      63.740  81.310  89.630  1.00  0.00           O
ATOM   1202  ND2 ASN A 119      63.290  81.810  87.510  1.00  0.00           N
ATOM   1203 1HD2 ASN A 119      63.080  81.440  86.600  1.00  0.00           H
ATOM   1204 2HD2 ASN A 119      63.100  82.770  87.700  1.00  0.00           H
ATOM   1205  C   ASN A 119      63.540  77.170  87.540  1.00  0.00           C
ATOM   1206  O   ASN A 119      64.780  76.950  87.470  1.00  0.00           O
ATOM   1207  N   GLY A 120      62.510  76.290  87.330  1.00  0.00           N
ATOM   1208  H   GLY A 120      61.550  76.590  87.330  1.00  0.00           H
ATOM   1209  CA  GLY A 120      62.740  74.840  87.010  1.00  0.00           C
ATOM   1210  C   GLY A 120      62.540  73.830  88.220  1.00  0.00           C
ATOM   1211  O   GLY A 120      62.570  72.610  88.040  1.00  0.00           O
ATOM   1212  N   SER A 121      62.450  74.250  89.470  1.00  0.00           N
ATOM   1213  H   SER A 121      62.420  75.240  89.620  1.00  0.00           H
ATOM   1214  CA  SER A 121      62.160  73.390  90.640  1.00  0.00           C
ATOM   1215  CB  SER A 121      62.930  73.790  91.920  1.00  0.00           C
ATOM   1216  OG  SER A 121      62.790  72.730  92.830  1.00  0.00           O
ATOM   1217  HG  SER A 121      63.460  72.030  92.570  1.00  0.00           H
ATOM   1218  C   SER A 121      60.670  73.480  91.030  1.00  0.00           C
ATOM   1219  O   SER A 121      60.200  74.560  91.330  1.00  0.00           O
ATOM   1220  N   PRO A 122      59.920  72.360  90.980  1.00  0.00           N
ATOM   1221  CA  PRO A 122      58.580  72.260  91.630  1.00  0.00           C
ATOM   1222  CB  PRO A 122      58.110  70.820  91.360  1.00  0.00           C
ATOM   1223  CG  PRO A 122      58.710  70.610  89.970  1.00  0.00           C
ATOM   1224  CD  PRO A 122      60.110  71.230  90.090  1.00  0.00           C
ATOM   1225  C   PRO A 122      58.680  72.490  93.150  1.00  0.00           C
ATOM   1226  O   PRO A 122      59.420  71.760  93.760  1.00  0.00           O
ATOM   1227  N   SER A 123      58.130  73.600  93.680  1.00  0.00           N
ATOM   1228  H   SER A 123      57.870  74.340  93.050  1.00  0.00           H
ATOM   1229  CA  SER A 123      57.900  73.770  95.160  1.00  0.00           C
ATOM   1230  CB  SER A 123      58.900  74.740  95.770  1.00  0.00           C
ATOM   1231  OG  SER A 123      58.880  74.770  97.170  1.00  0.00           O
ATOM   1232  HG  SER A 123      59.690  75.280  97.470  1.00  0.00           H
ATOM   1233  C   SER A 123      56.470  74.220  95.540  1.00  0.00           C
ATOM   1234  O   SER A 123      56.100  75.380  95.300  1.00  0.00           O
ATOM   1235  N   GLY A 124      55.620  73.260  95.840  1.00  0.00           N
ATOM   1236  H   GLY A 124      55.910  72.300  95.820  1.00  0.00           H
ATOM   1237  CA  GLY A 124      54.250  73.460  96.340  1.00  0.00           C
ATOM   1238  C   GLY A 124      53.160  73.670  95.290  1.00  0.00           C
ATOM   1239  O   GLY A 124      53.300  74.190  94.210  1.00  0.00           O
ATOM   1240  N   VAL A 125      52.220  72.790  95.540  1.00  0.00           N
ATOM   1241  H   VAL A 125      52.150  72.200  96.340  1.00  0.00           H
ATOM   1242  CA  VAL A 125      51.030  72.670  94.650  1.00  0.00           C
ATOM   1243  CB  VAL A 125      50.700  71.140  94.510  1.00  0.00           C
ATOM   1244  CG1 VAL A 125      49.540  70.800  93.620  1.00  0.00           C
ATOM   1245  CG2 VAL A 125      51.980  70.300  94.240  1.00  0.00           C
ATOM   1246  C   VAL A 125      49.780  73.460  95.090  1.00  0.00           C
ATOM   1247  O   VAL A 125      49.290  73.110  96.150  1.00  0.00           O
ATOM   1248  N   TYR A 126      49.280  74.370  94.260  1.00  0.00           N
ATOM   1249  H   TYR A 126      49.660  74.460  93.330  1.00  0.00           H
ATOM   1250  CA  TYR A 126      48.180  75.210  94.620  1.00  0.00           C
ATOM   1251  CB  TYR A 126      48.460  76.680  94.020  1.00  0.00           C
ATOM   1252  CG  TYR A 126      49.410  77.380  95.000  1.00  0.00           C
ATOM   1253  CD1 TYR A 126      48.930  78.100  96.080  1.00  0.00           C
ATOM   1254  HD1 TYR A 126      47.880  78.400  96.100  1.00  0.00           H
ATOM   1255  CD2 TYR A 126      50.760  77.400  94.740  1.00  0.00           C
ATOM   1256  HD2 TYR A 126      51.160  76.810  93.920  1.00  0.00           H
ATOM   1257  CE1 TYR A 126      49.740  78.870  96.960  1.00  0.00           C
ATOM   1258  HE1 TYR A 126      49.360  79.750  97.480  1.00  0.00           H
ATOM   1259  CE2 TYR A 126      51.650  77.980  95.640  1.00  0.00           C
ATOM   1260  HE2 TYR A 126      52.630  78.140  95.180  1.00  0.00           H
ATOM   1261  CZ  TYR A 126      51.170  78.630  96.770  1.00  0.00           C
ATOM   1262  OH  TYR A 126      52.030  78.920  97.720  1.00  0.00           O
ATOM   1263  HH  TYR A 126      51.590  79.540  98.380  1.00  0.00           H
ATOM   1264  C   TYR A 126      46.810  74.730  94.130  1.00  0.00           C
ATOM   1265  O   TYR A 126      46.750  74.390  92.970  1.00  0.00           O
ATOM   1266  N   GLN A 127      45.810  74.870  94.940  1.00  0.00           N
ATOM   1267  H   GLN A 127      45.940  75.280  95.840  1.00  0.00           H
ATOM   1268  CA  GLN A 127      44.390  74.700  94.670  1.00  0.00           C
ATOM   1269  CB  GLN A 127      43.560  74.360  95.910  1.00  0.00           C
ATOM   1270  CG  GLN A 127      42.080  74.140  95.630  1.00  0.00           C
ATOM   1271  CD  GLN A 127      41.220  73.860  96.860  1.00  0.00           C
ATOM   1272  OE1 GLN A 127      40.920  72.740  97.320  1.00  0.00           O
ATOM   1273  NE2 GLN A 127      40.980  74.970  97.510  1.00  0.00           N
ATOM   1274 1HE2 GLN A 127      41.490  75.760  97.170  1.00  0.00           H
ATOM   1275 2HE2 GLN A 127      40.520  75.030  98.390  1.00  0.00           H
ATOM   1276  C   GLN A 127      43.830  75.940  93.920  1.00  0.00           C
ATOM   1277  O   GLN A 127      43.760  77.040  94.480  1.00  0.00           O
ATOM   1278  N   CYS A 128      43.380  75.800  92.660  1.00  0.00           N
ATOM   1279  H   CYS A 128      43.650  75.010  92.110  1.00  0.00           H
ATOM   1280  CA  CYS A 128      42.730  76.980  91.960  1.00  0.00           C
ATOM   1281  CB  CYS A 128      43.580  77.590  90.910  1.00  0.00           C
ATOM   1282  SG  CYS A 128      42.880  79.200  90.360  1.00  0.00           S
ATOM   1283  HG  CYS A 128      43.480  80.010  91.230  1.00  0.00           H
ATOM   1284  C   CYS A 128      41.430  76.480  91.280  1.00  0.00           C
ATOM   1285  O   CYS A 128      41.260  75.300  90.900  1.00  0.00           O
ATOM   1286  N   ALA A 129      40.420  77.310  91.270  1.00  0.00           N
ATOM   1287  H   ALA A 129      40.470  78.200  91.710  1.00  0.00           H
ATOM   1288  CA  ALA A 129      39.160  76.990  90.600  1.00  0.00           C
ATOM   1289  CB  ALA A 129      37.960  77.340  91.500  1.00  0.00           C
ATOM   1290  C   ALA A 129      39.140  77.620  89.200  1.00  0.00           C
ATOM   1291  O   ALA A 129      39.820  78.680  89.020  1.00  0.00           O
ATOM   1292  N   MET A 130      38.490  77.050  88.210  1.00  0.00           N
ATOM   1293  H   MET A 130      38.330  76.070  88.210  1.00  0.00           H
ATOM   1294  CA  MET A 130      38.170  77.660  86.940  1.00  0.00           C
ATOM   1295  CB  MET A 130      37.770  76.470  86.000  1.00  0.00           C
ATOM   1296  CG  MET A 130      38.660  76.450  84.790  1.00  0.00           C
ATOM   1297  SD  MET A 130      38.470  77.960  83.770  1.00  0.00           S
ATOM   1298  CE  MET A 130      37.350  77.360  82.590  1.00  0.00           C
ATOM   1299  C   MET A 130      37.000  78.700  87.120  1.00  0.00           C
ATOM   1300  O   MET A 130      35.790  78.490  87.440  1.00  0.00           O
ATOM   1301  N   ARG A 131      37.450  79.930  86.990  1.00  0.00           N
ATOM   1302  H   ARG A 131      38.440  79.980  86.850  1.00  0.00           H
ATOM   1303  CA  ARG A 131      36.610  81.100  87.170  1.00  0.00           C
ATOM   1304  CB  ARG A 131      37.080  82.120  88.200  1.00  0.00           C
ATOM   1305  CG  ARG A 131      37.550  81.420  89.510  1.00  0.00           C
ATOM   1306  CD  ARG A 131      38.050  82.490  90.510  1.00  0.00           C
ATOM   1307  NE  ARG A 131      39.150  83.330  89.970  1.00  0.00           N
ATOM   1308  HE  ARG A 131      39.920  82.840  89.580  1.00  0.00           H
ATOM   1309  CZ  ARG A 131      39.230  84.640  89.990  1.00  0.00           C
ATOM   1310  NH1 ARG A 131      38.310  85.390  90.570  1.00  0.00           N
ATOM   1311 1HH1 ARG A 131      37.630  84.930  91.150  1.00  0.00           H
ATOM   1312 2HH1 ARG A 131      38.330  86.390  90.500  1.00  0.00           H
ATOM   1313  NH2 ARG A 131      40.300  85.280  89.570  1.00  0.00           N
ATOM   1314 1HH2 ARG A 131      41.160  84.870  89.250  1.00  0.00           H
ATOM   1315 2HH2 ARG A 131      40.220  86.230  89.290  1.00  0.00           H
ATOM   1316  C   ARG A 131      36.450  81.840  85.810  1.00  0.00           C
ATOM   1317  O   ARG A 131      37.540  81.990  85.130  1.00  0.00           O
ATOM   1318  N   PRO A 132      35.200  82.170  85.340  1.00  0.00           N
ATOM   1319  CA  PRO A 132      34.940  82.940  84.090  1.00  0.00           C
ATOM   1320  CB  PRO A 132      33.460  83.410  84.220  1.00  0.00           C
ATOM   1321  CG  PRO A 132      32.840  82.220  85.020  1.00  0.00           C
ATOM   1322  CD  PRO A 132      33.950  81.750  85.990  1.00  0.00           C
ATOM   1323  C   PRO A 132      35.850  84.160  83.860  1.00  0.00           C
ATOM   1324  O   PRO A 132      36.200  84.410  82.710  1.00  0.00           O
ATOM   1325  N   ASN A 133      35.970  85.110  84.780  1.00  0.00           N
ATOM   1326  H   ASN A 133      35.340  85.230  85.550  1.00  0.00           H
ATOM   1327  CA  ASN A 133      37.130  86.100  84.790  1.00  0.00           C
ATOM   1328  CB  ASN A 133      37.020  87.210  85.840  1.00  0.00           C
ATOM   1329  CG  ASN A 133      37.740  88.440  85.430  1.00  0.00           C
ATOM   1330  OD1 ASN A 133      37.320  89.230  84.660  1.00  0.00           O
ATOM   1331  ND2 ASN A 133      38.960  88.560  85.920  1.00  0.00           N
ATOM   1332 1HD2 ASN A 133      39.390  87.850  86.480  1.00  0.00           H
ATOM   1333 2HD2 ASN A 133      39.570  89.330  85.750  1.00  0.00           H
ATOM   1334  C   ASN A 133      38.520  85.410  85.000  1.00  0.00           C
ATOM   1335  O   ASN A 133      38.870  85.060  86.150  1.00  0.00           O
ATOM   1336  N   PHE A 134      39.010  85.100  83.830  1.00  0.00           N
ATOM   1337  H   PHE A 134      38.650  85.530  83.000  1.00  0.00           H
ATOM   1338  CA  PHE A 134      40.140  84.180  83.620  1.00  0.00           C
ATOM   1339  CB  PHE A 134      40.250  83.760  82.170  1.00  0.00           C
ATOM   1340  CG  PHE A 134      39.040  82.910  81.700  1.00  0.00           C
ATOM   1341  CD1 PHE A 134      38.450  83.380  80.550  1.00  0.00           C
ATOM   1342  HD1 PHE A 134      38.630  84.420  80.270  1.00  0.00           H
ATOM   1343  CD2 PHE A 134      38.680  81.660  82.200  1.00  0.00           C
ATOM   1344  HD2 PHE A 134      39.390  81.250  82.930  1.00  0.00           H
ATOM   1345  CE1 PHE A 134      37.550  82.590  79.840  1.00  0.00           C
ATOM   1346  HE1 PHE A 134      37.300  82.730  78.790  1.00  0.00           H
ATOM   1347  CE2 PHE A 134      37.670  80.970  81.550  1.00  0.00           C
ATOM   1348  HE2 PHE A 134      37.280  80.110  82.100  1.00  0.00           H
ATOM   1349  CZ  PHE A 134      37.070  81.450  80.400  1.00  0.00           C
ATOM   1350  HZ  PHE A 134      36.570  80.690  79.790  1.00  0.00           H
ATOM   1351  C   PHE A 134      41.510  84.710  84.010  1.00  0.00           C
ATOM   1352  O   PHE A 134      42.440  85.010  83.250  1.00  0.00           O
ATOM   1353  N   THR A 135      41.530  85.170  85.240  1.00  0.00           N
ATOM   1354  H   THR A 135      40.750  85.110  85.850  1.00  0.00           H
ATOM   1355  CA  THR A 135      42.850  85.370  85.910  1.00  0.00           C
ATOM   1356  CB  THR A 135      42.980  86.750  86.560  1.00  0.00           C
ATOM   1357  OG1 THR A 135      41.760  87.160  87.250  1.00  0.00           O
ATOM   1358  HG1 THR A 135      41.840  88.040  87.720  1.00  0.00           H
ATOM   1359  CG2 THR A 135      43.340  87.790  85.540  1.00  0.00           C
ATOM   1360  C   THR A 135      43.150  84.280  86.970  1.00  0.00           C
ATOM   1361  O   THR A 135      42.530  84.210  88.090  1.00  0.00           O
ATOM   1362  N   ILE A 136      44.270  83.550  86.750  1.00  0.00           N
ATOM   1363  H   ILE A 136      45.030  84.080  86.370  1.00  0.00           H
ATOM   1364  CA  ILE A 136      44.620  82.390  87.700  1.00  0.00           C
ATOM   1365  CB  ILE A 136      45.900  81.610  87.200  1.00  0.00           C
ATOM   1366  CG1 ILE A 136      46.040  81.640  85.710  1.00  0.00           C
ATOM   1367  CG2 ILE A 136      46.010  80.190  87.780  1.00  0.00           C
ATOM   1368  CD  ILE A 136      47.480  81.220  85.310  1.00  0.00           C
ATOM   1369  C   ILE A 136      44.880  82.900  89.110  1.00  0.00           C
ATOM   1370  O   ILE A 136      45.750  83.680  89.460  1.00  0.00           O
ATOM   1371  N   LYS A 137      43.940  82.540  89.950  1.00  0.00           N
ATOM   1372  H   LYS A 137      43.020  82.240  89.710  1.00  0.00           H
ATOM   1373  CA  LYS A 137      43.910  83.040  91.390  1.00  0.00           C
ATOM   1374  CB  LYS A 137      42.430  83.060  91.840  1.00  0.00           C
ATOM   1375  CG  LYS A 137      42.110  83.870  93.100  1.00  0.00           C
ATOM   1376  CD  LYS A 137      40.620  84.130  93.160  1.00  0.00           C
ATOM   1377  CE  LYS A 137      40.170  84.710  94.490  1.00  0.00           C
ATOM   1378  NZ  LYS A 137      39.360  85.970  94.320  1.00  0.00           N
ATOM   1379  HZ1 LYS A 137      39.880  86.550  93.690  1.00  0.00           H
ATOM   1380  HZ2 LYS A 137      38.400  86.010  94.040  1.00  0.00           H
ATOM   1381  HZ3 LYS A 137      39.400  86.500  95.170  1.00  0.00           H
ATOM   1382  C   LYS A 137      44.730  82.100  92.240  1.00  0.00           C
ATOM   1383  O   LYS A 137      44.370  81.020  92.710  1.00  0.00           O
ATOM   1384  N   GLY A 138      46.030  82.330  92.090  1.00  0.00           N
ATOM   1385  H   GLY A 138      46.360  83.190  91.710  1.00  0.00           H
ATOM   1386  CA  GLY A 138      46.960  81.540  92.860  1.00  0.00           C
ATOM   1387  C   GLY A 138      48.150  82.270  93.480  1.00  0.00           C
ATOM   1388  O   GLY A 138      49.030  82.830  92.810  1.00  0.00           O
ATOM   1389  N   SER A 139      48.260  82.220  94.820  1.00  0.00           N
ATOM   1390  H   SER A 139      47.710  81.670  95.450  1.00  0.00           H
ATOM   1391  CA  SER A 139      49.220  83.090  95.560  1.00  0.00           C
ATOM   1392  CB  SER A 139      48.580  83.520  96.890  1.00  0.00           C
ATOM   1393  OG  SER A 139      47.350  84.300  96.720  1.00  0.00           O
ATOM   1394  HG  SER A 139      46.680  83.660  96.330  1.00  0.00           H
ATOM   1395  C   SER A 139      50.650  82.480  95.810  1.00  0.00           C
ATOM   1396  O   SER A 139      51.080  82.080  96.890  1.00  0.00           O
ATOM   1397  N   PHE A 140      51.260  82.250  94.650  1.00  0.00           N
ATOM   1398  H   PHE A 140      50.720  82.190  93.810  1.00  0.00           H
ATOM   1399  CA  PHE A 140      52.670  81.850  94.410  1.00  0.00           C
ATOM   1400  CB  PHE A 140      52.720  80.590  93.460  1.00  0.00           C
ATOM   1401  CG  PHE A 140      52.020  80.600  92.150  1.00  0.00           C
ATOM   1402  CD1 PHE A 140      52.650  81.130  91.050  1.00  0.00           C
ATOM   1403  HD1 PHE A 140      53.530  81.730  91.250  1.00  0.00           H
ATOM   1404  CD2 PHE A 140      50.840  79.950  91.970  1.00  0.00           C
ATOM   1405  HD2 PHE A 140      50.400  79.310  92.740  1.00  0.00           H
ATOM   1406  CE1 PHE A 140      52.090  81.010  89.800  1.00  0.00           C
ATOM   1407  HE1 PHE A 140      52.540  81.570  88.980  1.00  0.00           H
ATOM   1408  CE2 PHE A 140      50.260  79.810  90.710  1.00  0.00           C
ATOM   1409  HE2 PHE A 140      49.460  79.090  90.550  1.00  0.00           H
ATOM   1410  CZ  PHE A 140      50.880  80.360  89.550  1.00  0.00           C
ATOM   1411  HZ  PHE A 140      50.640  79.890  88.600  1.00  0.00           H
ATOM   1412  C   PHE A 140      53.450  82.980  93.780  1.00  0.00           C
ATOM   1413  O   PHE A 140      53.020  83.780  92.990  1.00  0.00           O
ATOM   1414  N   LEU A 141      54.720  83.030  94.170  1.00  0.00           N
ATOM   1415  H   LEU A 141      55.230  82.210  94.450  1.00  0.00           H
ATOM   1416  CA  LEU A 141      55.550  84.150  93.850  1.00  0.00           C
ATOM   1417  CB  LEU A 141      56.810  84.050  94.720  1.00  0.00           C
ATOM   1418  CG  LEU A 141      56.540  84.870  96.070  1.00  0.00           C
ATOM   1419  CD1 LEU A 141      57.690  84.800  97.120  1.00  0.00           C
ATOM   1420  CD2 LEU A 141      56.290  86.370  95.760  1.00  0.00           C
ATOM   1421  C   LEU A 141      56.040  84.180  92.420  1.00  0.00           C
ATOM   1422  O   LEU A 141      55.800  83.220  91.660  1.00  0.00           O
ATOM   1423  N   ASN A 142      56.810  85.240  92.200  1.00  0.00           N
ATOM   1424  H   ASN A 142      56.690  86.070  92.760  1.00  0.00           H
ATOM   1425  CA  ASN A 142      57.660  85.400  91.010  1.00  0.00           C
ATOM   1426  CB  ASN A 142      58.510  86.670  91.090  1.00  0.00           C
ATOM   1427  CG  ASN A 142      57.710  87.880  91.490  1.00  0.00           C
ATOM   1428  OD1 ASN A 142      57.270  87.970  92.630  1.00  0.00           O
ATOM   1429  ND2 ASN A 142      57.400  88.710  90.490  1.00  0.00           N
ATOM   1430 1HD2 ASN A 142      57.700  88.560  89.550  1.00  0.00           H
ATOM   1431 2HD2 ASN A 142      56.950  89.570  90.720  1.00  0.00           H
ATOM   1432  C   ASN A 142      58.590  84.200  90.730  1.00  0.00           C
ATOM   1433  O   ASN A 142      59.080  83.560  91.630  1.00  0.00           O
ATOM   1434  N   GLY A 143      59.080  84.120  89.540  1.00  0.00           N
ATOM   1435  H   GLY A 143      58.900  84.770  88.810  1.00  0.00           H
ATOM   1436  CA  GLY A 143      59.950  82.990  89.040  1.00  0.00           C
ATOM   1437  C   GLY A 143      59.130  81.790  88.540  1.00  0.00           C
ATOM   1438  O   GLY A 143      59.710  80.890  87.990  1.00  0.00           O
ATOM   1439  N   SER A 144      57.790  81.960  88.410  1.00  0.00           N
ATOM   1440  H   SER A 144      57.410  82.880  88.450  1.00  0.00           H
ATOM   1441  CA  SER A 144      56.830  80.950  88.060  1.00  0.00           C
ATOM   1442  CB  SER A 144      55.670  81.080  89.030  1.00  0.00           C
ATOM   1443  OG  SER A 144      55.140  82.370  89.020  1.00  0.00           O
ATOM   1444  HG  SER A 144      55.450  82.810  89.870  1.00  0.00           H
ATOM   1445  C   SER A 144      56.390  80.880  86.620  1.00  0.00           C
ATOM   1446  O   SER A 144      55.610  79.950  86.330  1.00  0.00           O
ATOM   1447  N   CYS A 145      56.820  81.770  85.700  1.00  0.00           N
ATOM   1448  H   CYS A 145      57.350  82.570  85.970  1.00  0.00           H
ATOM   1449  CA  CYS A 145      56.490  81.760  84.240  1.00  0.00           C
ATOM   1450  CB  CYS A 145      57.320  82.710  83.390  1.00  0.00           C
ATOM   1451  SG  CYS A 145      56.980  84.480  83.800  1.00  0.00           S
ATOM   1452  HG  CYS A 145      57.140  84.450  85.120  1.00  0.00           H
ATOM   1453  C   CYS A 145      56.640  80.310  83.710  1.00  0.00           C
ATOM   1454  O   CYS A 145      57.740  79.840  83.720  1.00  0.00           O
ATOM   1455  N   GLY A 146      55.520  79.610  83.470  1.00  0.00           N
ATOM   1456  H   GLY A 146      54.600  79.990  83.380  1.00  0.00           H
ATOM   1457  CA  GLY A 146      55.440  78.180  83.100  1.00  0.00           C
ATOM   1458  C   GLY A 146      55.100  77.160  84.200  1.00  0.00           C
ATOM   1459  O   GLY A 146      55.320  75.950  84.140  1.00  0.00           O
ATOM   1460  N   SER A 147      54.260  77.590  85.180  1.00  0.00           N
ATOM   1461  H   SER A 147      53.870  78.510  85.150  1.00  0.00           H
ATOM   1462  CA  SER A 147      53.760  76.780  86.340  1.00  0.00           C
ATOM   1463  CB  SER A 147      53.870  77.640  87.610  1.00  0.00           C
ATOM   1464  OG  SER A 147      55.270  77.450  87.950  1.00  0.00           O
ATOM   1465  HG  SER A 147      55.780  78.080  87.370  1.00  0.00           H
ATOM   1466  C   SER A 147      52.430  76.140  85.940  1.00  0.00           C
ATOM   1467  O   SER A 147      51.410  76.780  85.830  1.00  0.00           O
ATOM   1468  N   VAL A 148      52.420  74.810  85.930  1.00  0.00           N
ATOM   1469  H   VAL A 148      53.150  74.260  86.330  1.00  0.00           H
ATOM   1470  CA  VAL A 148      51.380  73.990  85.240  1.00  0.00           C
ATOM   1471  CB  VAL A 148      51.900  72.760  84.520  1.00  0.00           C
ATOM   1472  CG1 VAL A 148      52.860  73.370  83.520  1.00  0.00           C
ATOM   1473  CG2 VAL A 148      52.770  71.900  85.350  1.00  0.00           C
ATOM   1474  C   VAL A 148      50.140  73.700  86.150  1.00  0.00           C
ATOM   1475  O   VAL A 148      50.140  73.040  87.150  1.00  0.00           O
ATOM   1476  N   GLY A 149      48.950  74.070  85.630  1.00  0.00           N
ATOM   1477  H   GLY A 149      48.990  74.270  84.660  1.00  0.00           H
ATOM   1478  CA  GLY A 149      47.590  73.850  86.140  1.00  0.00           C
ATOM   1479  C   GLY A 149      46.960  72.560  85.590  1.00  0.00           C
ATOM   1480  O   GLY A 149      46.370  72.640  84.520  1.00  0.00           O
ATOM   1481  N   PHE A 150      46.990  71.540  86.410  1.00  0.00           N
ATOM   1482  H   PHE A 150      47.360  71.570  87.340  1.00  0.00           H
ATOM   1483  CA  PHE A 150      46.460  70.230  85.960  1.00  0.00           C
ATOM   1484  CB  PHE A 150      47.580  69.220  85.790  1.00  0.00           C
ATOM   1485  CG  PHE A 150      48.280  69.020  87.130  1.00  0.00           C
ATOM   1486  CD1 PHE A 150      49.390  69.730  87.470  1.00  0.00           C
ATOM   1487  HD1 PHE A 150      49.420  70.780  87.170  1.00  0.00           H
ATOM   1488  CD2 PHE A 150      47.880  67.910  87.950  1.00  0.00           C
ATOM   1489  HD2 PHE A 150      46.930  67.460  87.680  1.00  0.00           H
ATOM   1490  CE1 PHE A 150      50.150  69.340  88.510  1.00  0.00           C
ATOM   1491  HE1 PHE A 150      51.040  69.900  88.760  1.00  0.00           H
ATOM   1492  CE2 PHE A 150      48.690  67.520  88.990  1.00  0.00           C
ATOM   1493  HE2 PHE A 150      48.500  66.550  89.450  1.00  0.00           H
ATOM   1494  CZ  PHE A 150      49.840  68.210  89.290  1.00  0.00           C
ATOM   1495  HZ  PHE A 150      50.500  67.870  90.080  1.00  0.00           H
ATOM   1496  C   PHE A 150      45.360  69.630  86.900  1.00  0.00           C
ATOM   1497  O   PHE A 150      45.310  69.950  88.110  1.00  0.00           O
ATOM   1498  N   ASN A 151      44.560  68.850  86.220  1.00  0.00           N
ATOM   1499  H   ASN A 151      44.680  68.830  85.230  1.00  0.00           H
ATOM   1500  CA  ASN A 151      43.530  68.040  86.900  1.00  0.00           C
ATOM   1501  CB  ASN A 151      42.200  68.570  86.340  1.00  0.00           C
ATOM   1502  CG  ASN A 151      41.000  67.720  86.660  1.00  0.00           C
ATOM   1503  OD1 ASN A 151      40.420  67.740  87.720  1.00  0.00           O
ATOM   1504  ND2 ASN A 151      40.660  66.870  85.750  1.00  0.00           N
ATOM   1505 1HD2 ASN A 151      41.240  66.600  84.980  1.00  0.00           H
ATOM   1506 2HD2 ASN A 151      39.700  66.580  85.710  1.00  0.00           H
ATOM   1507  C   ASN A 151      43.710  66.590  86.590  1.00  0.00           C
ATOM   1508  O   ASN A 151      43.830  66.160  85.410  1.00  0.00           O
ATOM   1509  N   ILE A 152      44.060  65.860  87.660  1.00  0.00           N
ATOM   1510  H   ILE A 152      44.090  66.210  88.590  1.00  0.00           H
ATOM   1511  CA  ILE A 152      44.400  64.410  87.560  1.00  0.00           C
ATOM   1512  CB  ILE A 152      45.650  64.080  88.360  1.00  0.00           C
ATOM   1513  CG1 ILE A 152      45.610  64.650  89.720  1.00  0.00           C
ATOM   1514  CG2 ILE A 152      46.920  64.590  87.730  1.00  0.00           C
ATOM   1515  CD  ILE A 152      46.280  63.820  90.830  1.00  0.00           C
ATOM   1516  C   ILE A 152      43.190  63.470  87.770  1.00  0.00           C
ATOM   1517  O   ILE A 152      42.660  63.260  88.870  1.00  0.00           O
ATOM   1518  N   ASP A 153      42.700  62.990  86.670  1.00  0.00           N
ATOM   1519  H   ASP A 153      42.960  63.330  85.770  1.00  0.00           H
ATOM   1520  CA  ASP A 153      41.650  61.930  86.530  1.00  0.00           C
ATOM   1521  CB  ASP A 153      40.820  62.330  85.350  1.00  0.00           C
ATOM   1522  CG  ASP A 153      39.500  61.590  85.260  1.00  0.00           C
ATOM   1523  OD1 ASP A 153      38.620  62.250  84.790  1.00  0.00           O
ATOM   1524  OD2 ASP A 153      39.320  60.530  85.830  1.00  0.00           O
ATOM   1525  C   ASP A 153      42.210  60.560  86.370  1.00  0.00           C
ATOM   1526  O   ASP A 153      42.530  60.190  85.220  1.00  0.00           O
ATOM   1527  N   TYR A 154      42.370  59.930  87.500  1.00  0.00           N
ATOM   1528  H   TYR A 154      41.980  60.410  88.280  1.00  0.00           H
ATOM   1529  CA  TYR A 154      42.960  58.580  87.590  1.00  0.00           C
ATOM   1530  CB  TYR A 154      41.930  57.540  87.170  1.00  0.00           C
ATOM   1531  CG  TYR A 154      40.960  57.200  88.280  1.00  0.00           C
ATOM   1532  CD1 TYR A 154      41.360  56.120  89.040  1.00  0.00           C
ATOM   1533  HD1 TYR A 154      42.310  55.590  89.000  1.00  0.00           H
ATOM   1534  CD2 TYR A 154      39.620  57.640  88.350  1.00  0.00           C
ATOM   1535  HD2 TYR A 154      39.420  58.590  87.870  1.00  0.00           H
ATOM   1536  CE1 TYR A 154      40.490  55.580  89.960  1.00  0.00           C
ATOM   1537  HE1 TYR A 154      40.830  54.680  90.460  1.00  0.00           H
ATOM   1538  CE2 TYR A 154      38.670  57.080  89.220  1.00  0.00           C
ATOM   1539  HE2 TYR A 154      37.630  57.200  88.910  1.00  0.00           H
ATOM   1540  CZ  TYR A 154      39.170  56.080  90.080  1.00  0.00           C
ATOM   1541  OH  TYR A 154      38.410  55.590  91.060  1.00  0.00           O
ATOM   1542  HH  TYR A 154      38.930  54.940  91.610  1.00  0.00           H
ATOM   1543  C   TYR A 154      44.320  58.470  86.890  1.00  0.00           C
ATOM   1544  O   TYR A 154      45.360  58.820  87.460  1.00  0.00           O
ATOM   1545  N   ASP A 155      44.250  58.050  85.610  1.00  0.00           N
ATOM   1546  H   ASP A 155      43.440  57.610  85.240  1.00  0.00           H
ATOM   1547  CA  ASP A 155      45.480  57.930  84.780  1.00  0.00           C
ATOM   1548  CB  ASP A 155      45.400  56.610  83.940  1.00  0.00           C
ATOM   1549  CG  ASP A 155      44.080  56.300  83.280  1.00  0.00           C
ATOM   1550  OD1 ASP A 155      43.390  55.310  83.620  1.00  0.00           O
ATOM   1551  OD2 ASP A 155      43.840  57.140  82.410  1.00  0.00           O
ATOM   1552  C   ASP A 155      45.660  59.040  83.770  1.00  0.00           C
ATOM   1553  O   ASP A 155      46.750  59.140  83.280  1.00  0.00           O
ATOM   1554  N   CYS A 156      44.720  59.970  83.560  1.00  0.00           N
ATOM   1555  H   CYS A 156      43.920  60.040  84.150  1.00  0.00           H
ATOM   1556  CA  CYS A 156      44.790  60.990  82.500  1.00  0.00           C
ATOM   1557  CB  CYS A 156      43.670  60.860  81.440  1.00  0.00           C
ATOM   1558  SG  CYS A 156      43.710  59.360  80.430  1.00  0.00           S
ATOM   1559  HG  CYS A 156      43.890  58.600  81.510  1.00  0.00           H
ATOM   1560  C   CYS A 156      44.770  62.480  82.970  1.00  0.00           C
ATOM   1561  O   CYS A 156      43.710  62.960  83.470  1.00  0.00           O
ATOM   1562  N   VAL A 157      45.960  63.030  82.870  1.00  0.00           N
ATOM   1563  H   VAL A 157      46.710  62.510  82.460  1.00  0.00           H
ATOM   1564  CA  VAL A 157      46.210  64.360  83.360  1.00  0.00           C
ATOM   1565  CB  VAL A 157      47.690  64.610  83.670  1.00  0.00           C
ATOM   1566  CG1 VAL A 157      47.890  65.870  84.460  1.00  0.00           C
ATOM   1567  CG2 VAL A 157      48.410  63.480  84.350  1.00  0.00           C
ATOM   1568  C   VAL A 157      45.730  65.540  82.400  1.00  0.00           C
ATOM   1569  O   VAL A 157      46.210  65.710  81.270  1.00  0.00           O
ATOM   1570  N   SER A 158      44.580  66.070  82.770  1.00  0.00           N
ATOM   1571  H   SER A 158      44.240  66.010  83.710  1.00  0.00           H
ATOM   1572  CA  SER A 158      43.890  67.080  81.970  1.00  0.00           C
ATOM   1573  CB  SER A 158      42.440  67.550  82.440  1.00  0.00           C
ATOM   1574  OG  SER A 158      41.730  66.540  83.210  1.00  0.00           O
ATOM   1575  HG  SER A 158      41.760  65.710  82.650  1.00  0.00           H
ATOM   1576  C   SER A 158      44.680  68.360  82.250  1.00  0.00           C
ATOM   1577  O   SER A 158      44.780  68.930  83.340  1.00  0.00           O
ATOM   1578  N   PHE A 159      45.610  68.590  81.390  1.00  0.00           N
ATOM   1579  H   PHE A 159      45.850  67.860  80.750  1.00  0.00           H
ATOM   1580  CA  PHE A 159      46.440  69.790  81.430  1.00  0.00           C
ATOM   1581  CB  PHE A 159      47.770  69.510  80.820  1.00  0.00           C
ATOM   1582  CG  PHE A 159      48.830  68.790  81.680  1.00  0.00           C
ATOM   1583  CD1 PHE A 159      49.450  67.570  81.210  1.00  0.00           C
ATOM   1584  HD1 PHE A 159      48.990  66.980  80.420  1.00  0.00           H
ATOM   1585  CD2 PHE A 159      49.390  69.460  82.760  1.00  0.00           C
ATOM   1586  HD2 PHE A 159      48.940  70.360  83.160  1.00  0.00           H
ATOM   1587  CE1 PHE A 159      50.640  67.140  81.790  1.00  0.00           C
ATOM   1588  HE1 PHE A 159      51.050  66.190  81.460  1.00  0.00           H
ATOM   1589  CE2 PHE A 159      50.580  68.990  83.300  1.00  0.00           C
ATOM   1590  HE2 PHE A 159      51.080  69.540  84.100  1.00  0.00           H
ATOM   1591  CZ  PHE A 159      51.170  67.840  82.870  1.00  0.00           C
ATOM   1592  HZ  PHE A 159      52.030  67.520  83.460  1.00  0.00           H
ATOM   1593  C   PHE A 159      45.720  71.030  80.770  1.00  0.00           C
ATOM   1594  O   PHE A 159      45.970  71.360  79.640  1.00  0.00           O
ATOM   1595  N   CYS A 160      44.910  71.570  81.600  1.00  0.00           N
ATOM   1596  H   CYS A 160      44.810  71.220  82.530  1.00  0.00           H
ATOM   1597  CA  CYS A 160      44.000  72.650  81.250  1.00  0.00           C
ATOM   1598  CB  CYS A 160      42.790  72.630  82.240  1.00  0.00           C
ATOM   1599  SG  CYS A 160      43.160  72.380  84.050  1.00  0.00           S
ATOM   1600  HG  CYS A 160      41.910  72.670  84.400  1.00  0.00           H
ATOM   1601  C   CYS A 160      44.510  74.060  81.160  1.00  0.00           C
ATOM   1602  O   CYS A 160      44.020  74.760  80.260  1.00  0.00           O
ATOM   1603  N   TYR A 161      45.360  74.450  82.110  1.00  0.00           N
ATOM   1604  H   TYR A 161      45.590  73.690  82.720  1.00  0.00           H
ATOM   1605  CA  TYR A 161      46.010  75.770  82.260  1.00  0.00           C
ATOM   1606  CB  TYR A 161      45.660  76.320  83.640  1.00  0.00           C
ATOM   1607  CG  TYR A 161      44.470  77.260  83.670  1.00  0.00           C
ATOM   1608  CD1 TYR A 161      44.620  78.600  83.420  1.00  0.00           C
ATOM   1609  HD1 TYR A 161      45.590  79.010  83.160  1.00  0.00           H
ATOM   1610  CD2 TYR A 161      43.240  76.760  84.040  1.00  0.00           C
ATOM   1611  HD2 TYR A 161      43.170  75.840  84.610  1.00  0.00           H
ATOM   1612  CE1 TYR A 161      43.580  79.490  83.570  1.00  0.00           C
ATOM   1613  HE1 TYR A 161      43.740  80.550  83.370  1.00  0.00           H
ATOM   1614  CE2 TYR A 161      42.150  77.680  84.100  1.00  0.00           C
ATOM   1615  HE2 TYR A 161      41.210  77.120  84.140  1.00  0.00           H
ATOM   1616  CZ  TYR A 161      42.290  79.000  83.870  1.00  0.00           C
ATOM   1617  OH  TYR A 161      41.070  79.660  83.990  1.00  0.00           O
ATOM   1618  HH  TYR A 161      40.410  78.930  83.790  1.00  0.00           H
ATOM   1619  C   TYR A 161      47.550  75.730  82.100  1.00  0.00           C
ATOM   1620  O   TYR A 161      48.190  74.810  82.590  1.00  0.00           O
ATOM   1621  N   MET A 162      48.190  76.800  81.600  1.00  0.00           N
ATOM   1622  H   MET A 162      47.720  77.580  81.190  1.00  0.00           H
ATOM   1623  CA  MET A 162      49.580  77.030  81.820  1.00  0.00           C
ATOM   1624  CB  MET A 162      50.440  76.940  80.550  1.00  0.00           C
ATOM   1625  CG  MET A 162      51.930  76.850  80.850  1.00  0.00           C
ATOM   1626  SD  MET A 162      53.180  76.950  79.470  1.00  0.00           S
ATOM   1627  CE  MET A 162      54.610  76.200  80.230  1.00  0.00           C
ATOM   1628  C   MET A 162      49.690  78.470  82.290  1.00  0.00           C
ATOM   1629  O   MET A 162      49.080  79.380  81.740  1.00  0.00           O
ATOM   1630  N   HIS A 163      50.330  78.540  83.460  1.00  0.00           N
ATOM   1631  H   HIS A 163      50.630  77.740  83.970  1.00  0.00           H
ATOM   1632  CA  HIS A 163      50.810  79.870  83.880  1.00  0.00           C
ATOM   1633  CB  HIS A 163      51.280  79.710  85.280  1.00  0.00           C
ATOM   1634  CG  HIS A 163      51.900  80.980  85.740  1.00  0.00           C
ATOM   1635  ND1 HIS A 163      53.130  81.420  85.490  1.00  0.00           N
ATOM   1636  CD2 HIS A 163      51.290  81.820  86.550  1.00  0.00           C
ATOM   1637  HD2 HIS A 163      50.500  81.620  87.270  1.00  0.00           H
ATOM   1638  CE1 HIS A 163      53.290  82.570  86.100  1.00  0.00           C
ATOM   1639  HE1 HIS A 163      54.130  83.250  86.220  1.00  0.00           H
ATOM   1640  NE2 HIS A 163      52.200  82.810  86.790  1.00  0.00           N
ATOM   1641  HE2 HIS A 163      51.860  83.680  87.160  1.00  0.00           H
ATOM   1642  C   HIS A 163      51.820  80.470  82.840  1.00  0.00           C
ATOM   1643  O   HIS A 163      52.840  79.850  82.570  1.00  0.00           O
ATOM   1644  N   HIS A 164      51.550  81.710  82.560  1.00  0.00           N
ATOM   1645  H   HIS A 164      50.870  82.140  83.160  1.00  0.00           H
ATOM   1646  CA  HIS A 164      52.210  82.450  81.510  1.00  0.00           C
ATOM   1647  CB  HIS A 164      51.210  82.780  80.430  1.00  0.00           C
ATOM   1648  CG  HIS A 164      51.790  83.390  79.150  1.00  0.00           C
ATOM   1649  ND1 HIS A 164      52.600  82.740  78.390  1.00  0.00           N
ATOM   1650  CD2 HIS A 164      51.350  84.410  78.450  1.00  0.00           C
ATOM   1651  HD2 HIS A 164      50.500  85.060  78.690  1.00  0.00           H
ATOM   1652  CE1 HIS A 164      52.690  83.370  77.250  1.00  0.00           C
ATOM   1653  HE1 HIS A 164      53.310  83.100  76.390  1.00  0.00           H
ATOM   1654  NE2 HIS A 164      51.940  84.420  77.270  1.00  0.00           N
ATOM   1655  HE2 HIS A 164      51.940  85.160  76.590  1.00  0.00           H
ATOM   1656  C   HIS A 164      52.970  83.660  82.100  1.00  0.00           C
ATOM   1657  O   HIS A 164      54.160  83.590  82.320  1.00  0.00           O
ATOM   1658  N   MET A 165      52.260  84.750  82.410  1.00  0.00           N
ATOM   1659  H   MET A 165      51.260  84.790  82.330  1.00  0.00           H
ATOM   1660  CA  MET A 165      52.900  85.950  83.000  1.00  0.00           C
ATOM   1661  CB  MET A 165      52.620  87.230  82.310  1.00  0.00           C
ATOM   1662  CG  MET A 165      52.990  87.250  80.800  1.00  0.00           C
ATOM   1663  SD  MET A 165      52.610  88.720  79.750  1.00  0.00           S
ATOM   1664  CE  MET A 165      50.840  88.600  80.010  1.00  0.00           C
ATOM   1665  C   MET A 165      52.640  86.170  84.500  1.00  0.00           C
ATOM   1666  O   MET A 165      51.510  86.350  84.840  1.00  0.00           O
ATOM   1667  N   GLU A 166      53.790  86.420  85.180  1.00  0.00           N
ATOM   1668  H   GLU A 166      54.650  86.430  84.670  1.00  0.00           H
ATOM   1669  CA  GLU A 166      53.900  86.430  86.650  1.00  0.00           C
ATOM   1670  CB  GLU A 166      55.200  85.790  87.260  1.00  0.00           C
ATOM   1671  CG  GLU A 166      56.480  86.430  86.710  1.00  0.00           C
ATOM   1672  CD  GLU A 166      57.720  85.530  86.900  1.00  0.00           C
ATOM   1673  OE1 GLU A 166      58.650  86.130  87.480  1.00  0.00           O
ATOM   1674  OE2 GLU A 166      57.750  84.370  86.470  1.00  0.00           O
ATOM   1675  C   GLU A 166      53.630  87.740  87.440  1.00  0.00           C
ATOM   1676  O   GLU A 166      54.440  88.690  87.570  1.00  0.00           O
ATOM   1677  N   LEU A 167      52.390  87.780  87.960  1.00  0.00           N
ATOM   1678  H   LEU A 167      51.670  87.140  87.700  1.00  0.00           H
ATOM   1679  CA  LEU A 167      51.970  88.820  88.940  1.00  0.00           C
ATOM   1680  CB  LEU A 167      50.730  89.520  88.320  1.00  0.00           C
ATOM   1681  CG  LEU A 167      50.120  90.810  88.840  1.00  0.00           C
ATOM   1682  CD1 LEU A 167      48.970  91.360  88.020  1.00  0.00           C
ATOM   1683  CD2 LEU A 167      49.610  90.570  90.280  1.00  0.00           C
ATOM   1684  C   LEU A 167      51.630  88.160  90.310  1.00  0.00           C
ATOM   1685  O   LEU A 167      50.640  87.450  90.520  1.00  0.00           O
ATOM   1686  N   PRO A 168      52.660  88.310  91.160  1.00  0.00           N
ATOM   1687  CA  PRO A 168      52.590  87.500  92.420  1.00  0.00           C
ATOM   1688  CB  PRO A 168      53.930  87.740  93.160  1.00  0.00           C
ATOM   1689  CG  PRO A 168      54.390  89.070  92.470  1.00  0.00           C
ATOM   1690  CD  PRO A 168      53.900  89.050  91.000  1.00  0.00           C
ATOM   1691  C   PRO A 168      51.340  87.530  93.310  1.00  0.00           C
ATOM   1692  O   PRO A 168      51.020  86.600  94.040  1.00  0.00           O
ATOM   1693  N   THR A 169      50.700  88.690  93.380  1.00  0.00           N
ATOM   1694  H   THR A 169      51.110  89.460  92.890  1.00  0.00           H
ATOM   1695  CA  THR A 169      49.580  88.900  94.340  1.00  0.00           C
ATOM   1696  CB  THR A 169      49.330  90.390  94.720  1.00  0.00           C
ATOM   1697  OG1 THR A 169      49.410  91.210  93.560  1.00  0.00           O
ATOM   1698  HG1 THR A 169      50.350  91.510  93.400  1.00  0.00           H
ATOM   1699  CG2 THR A 169      50.460  90.640  95.770  1.00  0.00           C
ATOM   1700  C   THR A 169      48.240  88.180  94.000  1.00  0.00           C
ATOM   1701  O   THR A 169      47.300  88.910  93.560  1.00  0.00           O
ATOM   1702  N   GLY A 170      48.210  86.830  93.990  1.00  0.00           N
ATOM   1703  H   GLY A 170      49.030  86.330  94.290  1.00  0.00           H
ATOM   1704  CA  GLY A 170      46.960  86.080  93.610  1.00  0.00           C
ATOM   1705  C   GLY A 170      46.760  85.830  92.100  1.00  0.00           C
ATOM   1706  O   GLY A 170      47.110  84.790  91.530  1.00  0.00           O
ATOM   1707  N   VAL A 171      46.550  87.010  91.530  1.00  0.00           N
ATOM   1708  H   VAL A 171      46.700  87.860  92.020  1.00  0.00           H
ATOM   1709  CA  VAL A 171      45.980  87.060  90.170  1.00  0.00           C
ATOM   1710  CB  VAL A 171      44.860  88.110  90.080  1.00  0.00           C
ATOM   1711  CG1 VAL A 171      43.580  87.660  90.760  1.00  0.00           C
ATOM   1712  CG2 VAL A 171      45.370  89.500  90.570  1.00  0.00           C
ATOM   1713  C   VAL A 171      46.960  87.160  88.970  1.00  0.00           C
ATOM   1714  O   VAL A 171      46.950  88.170  88.230  1.00  0.00           O
ATOM   1715  N   HIS A 172      47.240  85.940  88.550  1.00  0.00           N
ATOM   1716  H   HIS A 172      46.920  85.170  89.100  1.00  0.00           H
ATOM   1717  CA  HIS A 172      48.190  85.730  87.440  1.00  0.00           C
ATOM   1718  CB  HIS A 172      49.090  84.500  87.660  1.00  0.00           C
ATOM   1719  CG  HIS A 172      50.190  84.610  88.780  1.00  0.00           C
ATOM   1720  ND1 HIS A 172      51.420  84.990  88.640  1.00  0.00           N
ATOM   1721  CD2 HIS A 172      50.050  84.220  89.990  1.00  0.00           C
ATOM   1722  HD2 HIS A 172      49.100  84.050  90.500  1.00  0.00           H
ATOM   1723  CE1 HIS A 172      52.110  84.780  89.740  1.00  0.00           C
ATOM   1724  HE1 HIS A 172      53.170  84.940  89.980  1.00  0.00           H
ATOM   1725  NE2 HIS A 172      51.240  84.290  90.630  1.00  0.00           N
ATOM   1726  HE2 HIS A 172      51.410  84.160  91.600  1.00  0.00           H
ATOM   1727  C   HIS A 172      47.540  85.640  86.020  1.00  0.00           C
ATOM   1728  O   HIS A 172      46.310  85.390  85.800  1.00  0.00           O
ATOM   1729  N   ALA A 173      48.340  85.910  85.010  1.00  0.00           N
ATOM   1730  H   ALA A 173      49.250  86.270  85.200  1.00  0.00           H
ATOM   1731  CA  ALA A 173      47.990  85.730  83.580  1.00  0.00           C
ATOM   1732  CB  ALA A 173      48.630  86.900  82.840  1.00  0.00           C
ATOM   1733  C   ALA A 173      48.370  84.360  82.950  1.00  0.00           C
ATOM   1734  O   ALA A 173      49.570  84.020  83.110  1.00  0.00           O
ATOM   1735  N   GLY A 174      47.460  83.750  82.200  1.00  0.00           N
ATOM   1736  H   GLY A 174      46.710  84.270  81.800  1.00  0.00           H
ATOM   1737  CA  GLY A 174      47.650  82.380  81.700  1.00  0.00           C
ATOM   1738  C   GLY A 174      47.310  82.000  80.260  1.00  0.00           C
ATOM   1739  O   GLY A 174      46.640  82.770  79.610  1.00  0.00           O
ATOM   1740  N   THR A 175      47.930  80.870  79.800  1.00  0.00           N
ATOM   1741  H   THR A 175      48.620  80.340  80.300  1.00  0.00           H
ATOM   1742  CA  THR A 175      47.610  80.160  78.510  1.00  0.00           C
ATOM   1743  CB  THR A 175      48.890  79.960  77.710  1.00  0.00           C
ATOM   1744  OG1 THR A 175      49.640  79.020  78.460  1.00  0.00           O
ATOM   1745  HG1 THR A 175      50.600  79.280  78.390  1.00  0.00           H
ATOM   1746  CG2 THR A 175      49.670  81.300  77.380  1.00  0.00           C
ATOM   1747  C   THR A 175      46.880  78.840  78.600  1.00  0.00           C
ATOM   1748  O   THR A 175      46.570  78.460  79.770  1.00  0.00           O
ATOM   1749  N   ASP A 176      46.450  78.350  77.460  1.00  0.00           N
ATOM   1750  H   ASP A 176      46.170  78.960  76.710  1.00  0.00           H
ATOM   1751  CA  ASP A 176      46.010  76.980  77.360  1.00  0.00           C
ATOM   1752  CB  ASP A 176      44.700  76.960  76.530  1.00  0.00           C
ATOM   1753  CG  ASP A 176      44.770  77.490  75.030  1.00  0.00           C
ATOM   1754  OD1 ASP A 176      45.850  77.580  74.460  1.00  0.00           O
ATOM   1755  OD2 ASP A 176      43.690  77.660  74.510  1.00  0.00           O
ATOM   1756  C   ASP A 176      46.970  75.870  76.820  1.00  0.00           C
ATOM   1757  O   ASP A 176      46.390  74.860  76.490  1.00  0.00           O
ATOM   1758  N   LEU A 177      48.280  76.010  76.820  1.00  0.00           N
ATOM   1759  H   LEU A 177      48.770  76.550  77.500  1.00  0.00           H
ATOM   1760  CA  LEU A 177      49.170  74.990  76.160  1.00  0.00           C
ATOM   1761  CB  LEU A 177      49.120  73.650  76.940  1.00  0.00           C
ATOM   1762  CG  LEU A 177      49.690  73.800  78.390  1.00  0.00           C
ATOM   1763  CD1 LEU A 177      49.070  72.920  79.490  1.00  0.00           C
ATOM   1764  CD2 LEU A 177      51.210  73.540  78.290  1.00  0.00           C
ATOM   1765  C   LEU A 177      49.100  74.760  74.660  1.00  0.00           C
ATOM   1766  O   LEU A 177      50.120  74.450  74.040  1.00  0.00           O
ATOM   1767  N   GLU A 178      47.900  74.770  74.100  1.00  0.00           N
ATOM   1768  H   GLU A 178      47.110  74.930  74.700  1.00  0.00           H
ATOM   1769  CA  GLU A 178      47.710  74.790  72.630  1.00  0.00           C
ATOM   1770  CB  GLU A 178      46.250  74.850  72.270  1.00  0.00           C
ATOM   1771  CG  GLU A 178      45.920  74.350  70.870  1.00  0.00           C
ATOM   1772  CD  GLU A 178      44.480  74.700  70.590  1.00  0.00           C
ATOM   1773  OE1 GLU A 178      43.670  73.780  70.710  1.00  0.00           O
ATOM   1774  OE2 GLU A 178      44.130  75.820  70.200  1.00  0.00           O
ATOM   1775  C   GLU A 178      48.430  76.060  71.980  1.00  0.00           C
ATOM   1776  O   GLU A 178      49.100  75.940  70.930  1.00  0.00           O
ATOM   1777  N   GLY A 179      47.990  77.240  72.480  1.00  0.00           N
ATOM   1778  H   GLY A 179      47.270  77.180  73.170  1.00  0.00           H
ATOM   1779  CA  GLY A 179      48.640  78.530  72.050  1.00  0.00           C
ATOM   1780  C   GLY A 179      48.050  79.900  72.370  1.00  0.00           C
ATOM   1781  O   GLY A 179      48.690  80.920  72.060  1.00  0.00           O
ATOM   1782  N   ASN A 180      46.800  79.890  72.830  1.00  0.00           N
ATOM   1783  H   ASN A 180      46.440  79.010  73.140  1.00  0.00           H
ATOM   1784  CA  ASN A 180      46.070  81.070  73.110  1.00  0.00           C
ATOM   1785  CB  ASN A 180      44.660  80.980  72.450  1.00  0.00           C
ATOM   1786  CG  ASN A 180      44.780  81.190  70.960  1.00  0.00           C
ATOM   1787  OD1 ASN A 180      45.800  81.730  70.430  1.00  0.00           O
ATOM   1788  ND2 ASN A 180      44.180  80.290  70.280  1.00  0.00           N
ATOM   1789 1HD2 ASN A 180      43.580  79.670  70.790  1.00  0.00           H
ATOM   1790 2HD2 ASN A 180      44.400  80.050  69.330  1.00  0.00           H
ATOM   1791  C   ASN A 180      45.870  81.330  74.620  1.00  0.00           C
ATOM   1792  O   ASN A 180      45.590  80.470  75.450  1.00  0.00           O
ATOM   1793  N   PHE A 181      46.100  82.640  74.970  1.00  0.00           N
ATOM   1794  H   PHE A 181      46.660  83.160  74.310  1.00  0.00           H
ATOM   1795  CA  PHE A 181      45.800  83.300  76.300  1.00  0.00           C
ATOM   1796  CB  PHE A 181      46.030  84.750  75.940  1.00  0.00           C
ATOM   1797  CG  PHE A 181      46.290  85.600  77.190  1.00  0.00           C
ATOM   1798  CD1 PHE A 181      45.400  86.650  77.380  1.00  0.00           C
ATOM   1799  HD1 PHE A 181      44.430  86.500  76.920  1.00  0.00           H
ATOM   1800  CD2 PHE A 181      47.280  85.380  78.160  1.00  0.00           C
ATOM   1801  HD2 PHE A 181      47.940  84.520  78.020  1.00  0.00           H
ATOM   1802  CE1 PHE A 181      45.560  87.610  78.420  1.00  0.00           C
ATOM   1803  HE1 PHE A 181      44.650  88.130  78.730  1.00  0.00           H
ATOM   1804  CE2 PHE A 181      47.400  86.320  79.230  1.00  0.00           C
ATOM   1805  HE2 PHE A 181      47.930  85.920  80.090  1.00  0.00           H
ATOM   1806  CZ  PHE A 181      46.610  87.470  79.330  1.00  0.00           C
ATOM   1807  HZ  PHE A 181      46.910  88.280  80.000  1.00  0.00           H
ATOM   1808  C   PHE A 181      44.330  83.220  76.810  1.00  0.00           C
ATOM   1809  O   PHE A 181      43.480  83.360  75.930  1.00  0.00           O
ATOM   1810  N   TYR A 182      44.080  83.060  78.100  1.00  0.00           N
ATOM   1811  H   TYR A 182      44.840  82.850  78.720  1.00  0.00           H
ATOM   1812  CA  TYR A 182      42.800  82.900  78.690  1.00  0.00           C
ATOM   1813  CB  TYR A 182      42.850  82.190  80.070  1.00  0.00           C
ATOM   1814  CG  TYR A 182      42.680  80.640  80.060  1.00  0.00           C
ATOM   1815  CD1 TYR A 182      41.420  80.150  80.070  1.00  0.00           C
ATOM   1816  HD1 TYR A 182      40.510  80.760  80.060  1.00  0.00           H
ATOM   1817  CD2 TYR A 182      43.720  79.720  80.120  1.00  0.00           C
ATOM   1818  HD2 TYR A 182      44.720  80.150  80.090  1.00  0.00           H
ATOM   1819  CE1 TYR A 182      41.200  78.720  80.160  1.00  0.00           C
ATOM   1820  HE1 TYR A 182      40.220  78.250  80.160  1.00  0.00           H
ATOM   1821  CE2 TYR A 182      43.530  78.310  80.270  1.00  0.00           C
ATOM   1822  HE2 TYR A 182      44.410  77.680  80.180  1.00  0.00           H
ATOM   1823  CZ  TYR A 182      42.250  77.770  80.280  1.00  0.00           C
ATOM   1824  OH  TYR A 182      41.940  76.420  80.190  1.00  0.00           O
ATOM   1825  HH  TYR A 182      42.810  75.930  80.210  1.00  0.00           H
ATOM   1826  C   TYR A 182      42.190  84.260  78.860  1.00  0.00           C
ATOM   1827  O   TYR A 182      42.910  85.190  79.220  1.00  0.00           O
ATOM   1828  N   GLY A 183      41.020  84.380  78.200  1.00  0.00           N
ATOM   1829  H   GLY A 183      40.560  83.620  77.740  1.00  0.00           H
ATOM   1830  CA  GLY A 183      40.380  85.720  78.110  1.00  0.00           C
ATOM   1831  C   GLY A 183      40.660  86.530  76.800  1.00  0.00           C
ATOM   1832  O   GLY A 183      41.610  86.270  76.100  1.00  0.00           O
ATOM   1833  N   PRO A 184      39.740  87.460  76.520  1.00  0.00           N
ATOM   1834  CA  PRO A 184      40.010  88.320  75.330  1.00  0.00           C
ATOM   1835  CB  PRO A 184      38.600  88.650  74.780  1.00  0.00           C
ATOM   1836  CG  PRO A 184      37.710  88.370  76.010  1.00  0.00           C
ATOM   1837  CD  PRO A 184      38.360  87.330  76.880  1.00  0.00           C
ATOM   1838  C   PRO A 184      40.750  89.620  75.770  1.00  0.00           C
ATOM   1839  O   PRO A 184      40.300  90.700  75.560  1.00  0.00           O
ATOM   1840  N   PHE A 185      42.020  89.400  76.070  1.00  0.00           N
ATOM   1841  H   PHE A 185      42.380  88.470  76.160  1.00  0.00           H
ATOM   1842  CA  PHE A 185      43.050  90.460  76.420  1.00  0.00           C
ATOM   1843  CB  PHE A 185      43.210  90.630  77.930  1.00  0.00           C
ATOM   1844  CG  PHE A 185      42.020  91.230  78.570  1.00  0.00           C
ATOM   1845  CD1 PHE A 185      41.890  92.610  78.650  1.00  0.00           C
ATOM   1846  HD1 PHE A 185      42.730  93.210  78.310  1.00  0.00           H
ATOM   1847  CD2 PHE A 185      41.040  90.390  79.130  1.00  0.00           C
ATOM   1848  HD2 PHE A 185      41.290  89.390  79.490  1.00  0.00           H
ATOM   1849  CE1 PHE A 185      40.680  93.130  79.090  1.00  0.00           C
ATOM   1850  HE1 PHE A 185      40.620  94.220  78.990  1.00  0.00           H
ATOM   1851  CE2 PHE A 185      39.850  90.980  79.640  1.00  0.00           C
ATOM   1852  HE2 PHE A 185      39.270  90.340  80.300  1.00  0.00           H
ATOM   1853  CZ  PHE A 185      39.600  92.360  79.490  1.00  0.00           C
ATOM   1854  HZ  PHE A 185      38.580  92.750  79.510  1.00  0.00           H
ATOM   1855  C   PHE A 185      44.410  90.080  75.740  1.00  0.00           C
ATOM   1856  O   PHE A 185      44.520  89.010  75.250  1.00  0.00           O
ATOM   1857  N   VAL A 186      45.400  90.910  75.860  1.00  0.00           N
ATOM   1858  H   VAL A 186      45.390  91.720  76.450  1.00  0.00           H
ATOM   1859  CA  VAL A 186      46.680  90.740  75.110  1.00  0.00           C
ATOM   1860  CB  VAL A 186      47.260  92.000  74.370  1.00  0.00           C
ATOM   1861  CG1 VAL A 186      48.180  91.570  73.220  1.00  0.00           C
ATOM   1862  CG2 VAL A 186      46.150  92.990  73.920  1.00  0.00           C
ATOM   1863  C   VAL A 186      47.850  90.140  75.960  1.00  0.00           C
ATOM   1864  O   VAL A 186      48.250  90.600  77.040  1.00  0.00           O
ATOM   1865  N   ASP A 187      48.350  89.060  75.340  1.00  0.00           N
ATOM   1866  H   ASP A 187      47.740  88.550  74.740  1.00  0.00           H
ATOM   1867  CA  ASP A 187      49.610  88.450  75.750  1.00  0.00           C
ATOM   1868  CB  ASP A 187      49.670  86.990  75.400  1.00  0.00           C
ATOM   1869  CG  ASP A 187      51.020  86.270  75.290  1.00  0.00           C
ATOM   1870  OD1 ASP A 187      51.070  85.230  74.550  1.00  0.00           O
ATOM   1871  OD2 ASP A 187      52.020  86.850  75.840  1.00  0.00           O
ATOM   1872  C   ASP A 187      50.840  89.310  75.350  1.00  0.00           C
ATOM   1873  O   ASP A 187      51.570  89.070  74.360  1.00  0.00           O
ATOM   1874  N   ARG A 188      51.040  90.280  76.180  1.00  0.00           N
ATOM   1875  H   ARG A 188      50.460  90.400  76.990  1.00  0.00           H
ATOM   1876  CA  ARG A 188      52.000  91.430  76.100  1.00  0.00           C
ATOM   1877  CB  ARG A 188      51.300  92.370  75.060  1.00  0.00           C
ATOM   1878  CG  ARG A 188      52.060  93.680  74.810  1.00  0.00           C
ATOM   1879  CD  ARG A 188      51.530  94.240  73.450  1.00  0.00           C
ATOM   1880  NE  ARG A 188      52.340  95.440  73.200  1.00  0.00           N
ATOM   1881  HE  ARG A 188      52.880  95.660  74.020  1.00  0.00           H
ATOM   1882  CZ  ARG A 188      52.640  95.880  71.980  1.00  0.00           C
ATOM   1883  NH1 ARG A 188      52.290  95.270  70.870  1.00  0.00           N
ATOM   1884 1HH1 ARG A 188      51.830  94.390  70.830  1.00  0.00           H
ATOM   1885 2HH1 ARG A 188      52.530  95.720  70.010  1.00  0.00           H
ATOM   1886  NH2 ARG A 188      53.300  97.010  71.960  1.00  0.00           N
ATOM   1887 1HH2 ARG A 188      53.560  97.460  72.820  1.00  0.00           H
ATOM   1888 2HH2 ARG A 188      53.430  97.510  71.100  1.00  0.00           H
ATOM   1889  C   ARG A 188      52.090  91.970  77.550  1.00  0.00           C
ATOM   1890  O   ARG A 188      51.060  92.040  78.220  1.00  0.00           O
ATOM   1891  N   GLN A 189      53.320  92.300  78.010  1.00  0.00           N
ATOM   1892  H   GLN A 189      54.090  92.400  77.380  1.00  0.00           H
ATOM   1893  CA  GLN A 189      53.580  92.630  79.400  1.00  0.00           C
ATOM   1894  CB  GLN A 189      55.010  92.290  79.710  1.00  0.00           C
ATOM   1895  CG  GLN A 189      55.360  90.870  80.020  1.00  0.00           C
ATOM   1896  CD  GLN A 189      56.810  90.590  79.670  1.00  0.00           C
ATOM   1897  OE1 GLN A 189      57.050  89.700  78.840  1.00  0.00           O
ATOM   1898  NE2 GLN A 189      57.730  91.300  80.260  1.00  0.00           N
ATOM   1899 1HE2 GLN A 189      57.380  91.930  80.960  1.00  0.00           H
ATOM   1900 2HE2 GLN A 189      58.710  91.140  80.160  1.00  0.00           H
ATOM   1901  C   GLN A 189      53.330  94.150  79.690  1.00  0.00           C
ATOM   1902  O   GLN A 189      54.260  95.010  79.640  1.00  0.00           O
ATOM   1903  N   THR A 190      52.060  94.330  79.980  1.00  0.00           N
ATOM   1904  H   THR A 190      51.310  93.660  79.970  1.00  0.00           H
ATOM   1905  CA  THR A 190      51.470  95.620  80.250  1.00  0.00           C
ATOM   1906  CB  THR A 190      51.470  96.340  78.910  1.00  0.00           C
ATOM   1907  OG1 THR A 190      51.030  97.650  79.170  1.00  0.00           O
ATOM   1908  HG1 THR A 190      50.870  98.090  78.290  1.00  0.00           H
ATOM   1909  CG2 THR A 190      50.600  95.710  77.730  1.00  0.00           C
ATOM   1910  C   THR A 190      50.110  95.590  80.950  1.00  0.00           C
ATOM   1911  O   THR A 190      49.320  94.700  80.640  1.00  0.00           O
ATOM   1912  N   ALA A 191      49.760  96.710  81.590  1.00  0.00           N
ATOM   1913  H   ALA A 191      50.340  97.500  81.790  1.00  0.00           H
ATOM   1914  CA  ALA A 191      48.510  96.810  82.300  1.00  0.00           C
ATOM   1915  CB  ALA A 191      48.520  98.080  83.210  1.00  0.00           C
ATOM   1916  C   ALA A 191      47.210  96.710  81.420  1.00  0.00           C
ATOM   1917  O   ALA A 191      47.220  97.220  80.310  1.00  0.00           O
ATOM   1918  N   GLN A 192      46.210  96.110  82.090  1.00  0.00           N
ATOM   1919  H   GLN A 192      46.350  95.870  83.050  1.00  0.00           H
ATOM   1920  CA  GLN A 192      44.880  95.720  81.540  1.00  0.00           C
ATOM   1921  CB  GLN A 192      44.970  94.390  80.860  1.00  0.00           C
ATOM   1922  CG  GLN A 192      45.550  94.500  79.490  1.00  0.00           C
ATOM   1923  CD  GLN A 192      45.770  93.220  78.700  1.00  0.00           C
ATOM   1924  OE1 GLN A 192      45.180  92.920  77.640  1.00  0.00           O
ATOM   1925  NE2 GLN A 192      46.970  92.690  78.990  1.00  0.00           N
ATOM   1926 1HE2 GLN A 192      47.630  93.180  79.550  1.00  0.00           H
ATOM   1927 2HE2 GLN A 192      47.250  91.810  78.610  1.00  0.00           H
ATOM   1928  C   GLN A 192      43.810  95.700  82.600  1.00  0.00           C
ATOM   1929  O   GLN A 192      44.120  95.710  83.820  1.00  0.00           O
ATOM   1930  N   ALA A 193      42.530  95.470  82.180  1.00  0.00           N
ATOM   1931  H   ALA A 193      42.360  95.100  81.270  1.00  0.00           H
ATOM   1932  CA  ALA A 193      41.310  95.470  83.000  1.00  0.00           C
ATOM   1933  CB  ALA A 193      40.140  95.720  82.030  1.00  0.00           C
ATOM   1934  C   ALA A 193      40.990  94.420  84.090  1.00  0.00           C
ATOM   1935  O   ALA A 193      40.690  93.270  83.820  1.00  0.00           O
ATOM   1936  N   ALA A 194      41.140  94.790  85.380  1.00  0.00           N
ATOM   1937  H   ALA A 194      41.520  95.680  85.650  1.00  0.00           H
ATOM   1938  CA  ALA A 194      41.130  93.850  86.530  1.00  0.00           C
ATOM   1939  CB  ALA A 194      41.380  94.420  87.900  1.00  0.00           C
ATOM   1940  C   ALA A 194      40.080  92.680  86.600  1.00  0.00           C
ATOM   1941  O   ALA A 194      40.380  91.460  86.760  1.00  0.00           O
ATOM   1942  N   GLY A 195      38.830  93.050  86.670  1.00  0.00           N
ATOM   1943  H   GLY A 195      38.540  93.970  86.390  1.00  0.00           H
ATOM   1944  CA  GLY A 195      37.810  92.010  86.920  1.00  0.00           C
ATOM   1945  C   GLY A 195      36.560  92.430  86.070  1.00  0.00           C
ATOM   1946  O   GLY A 195      35.560  93.030  86.490  1.00  0.00           O
ATOM   1947  N   THR A 196      36.700  91.940  84.820  1.00  0.00           N
ATOM   1948  H   THR A 196      37.450  91.320  84.610  1.00  0.00           H
ATOM   1949  CA  THR A 196      35.760  92.300  83.700  1.00  0.00           C
ATOM   1950  CB  THR A 196      36.460  92.280  82.380  1.00  0.00           C
ATOM   1951  OG1 THR A 196      36.950  91.010  82.060  1.00  0.00           O
ATOM   1952  HG1 THR A 196      37.190  91.060  81.090  1.00  0.00           H
ATOM   1953  CG2 THR A 196      37.650  93.140  82.410  1.00  0.00           C
ATOM   1954  C   THR A 196      34.490  91.450  83.570  1.00  0.00           C
ATOM   1955  O   THR A 196      33.470  91.930  83.080  1.00  0.00           O
ATOM   1956  N   ASP A 197      34.710  90.160  83.860  1.00  0.00           N
ATOM   1957  H   ASP A 197      35.670  89.870  83.930  1.00  0.00           H
ATOM   1958  CA  ASP A 197      33.670  89.120  83.910  1.00  0.00           C
ATOM   1959  CB  ASP A 197      34.120  87.990  82.970  1.00  0.00           C
ATOM   1960  CG  ASP A 197      33.160  87.800  81.790  1.00  0.00           C
ATOM   1961  OD1 ASP A 197      31.940  87.530  82.020  1.00  0.00           O
ATOM   1962  OD2 ASP A 197      33.660  87.740  80.650  1.00  0.00           O
ATOM   1963  C   ASP A 197      33.420  88.630  85.290  1.00  0.00           C
ATOM   1964  O   ASP A 197      33.700  89.380  86.260  1.00  0.00           O
ATOM   1965  N   THR A 198      32.590  87.590  85.270  1.00  0.00           N
ATOM   1966  H   THR A 198      32.530  87.080  84.410  1.00  0.00           H
ATOM   1967  CA  THR A 198      32.090  86.890  86.490  1.00  0.00           C
ATOM   1968  CB  THR A 198      30.770  86.160  86.260  1.00  0.00           C
ATOM   1969  OG1 THR A 198      30.670  85.280  85.070  1.00  0.00           O
ATOM   1970  HG1 THR A 198      30.050  84.510  85.270  1.00  0.00           H
ATOM   1971  CG2 THR A 198      29.750  87.340  86.130  1.00  0.00           C
ATOM   1972  C   THR A 198      33.070  85.980  87.320  1.00  0.00           C
ATOM   1973  O   THR A 198      34.010  85.400  86.790  1.00  0.00           O
ATOM   1974  N   THR A 199      32.830  85.750  88.590  1.00  0.00           N
ATOM   1975  H   THR A 199      32.270  86.370  89.130  1.00  0.00           H
ATOM   1976  CA  THR A 199      33.370  84.680  89.410  1.00  0.00           C
ATOM   1977  CB  THR A 199      34.470  85.160  90.410  1.00  0.00           C
ATOM   1978  OG1 THR A 199      35.170  83.960  90.880  1.00  0.00           O
ATOM   1979  HG1 THR A 199      35.710  84.190  91.690  1.00  0.00           H
ATOM   1980  CG2 THR A 199      34.010  86.030  91.600  1.00  0.00           C
ATOM   1981  C   THR A 199      32.370  83.740  90.110  1.00  0.00           C
ATOM   1982  O   THR A 199      31.220  84.150  90.360  1.00  0.00           O
ATOM   1983  N   ILE A 200      32.860  82.580  90.440  1.00  0.00           N
ATOM   1984  H   ILE A 200      33.850  82.470  90.550  1.00  0.00           H
ATOM   1985  CA  ILE A 200      32.000  81.420  90.860  1.00  0.00           C
ATOM   1986  CB  ILE A 200      32.600  80.100  90.490  1.00  0.00           C
ATOM   1987  CG1 ILE A 200      34.050  79.900  90.900  1.00  0.00           C
ATOM   1988  CG2 ILE A 200      32.190  79.630  89.070  1.00  0.00           C
ATOM   1989  CD  ILE A 200      34.370  78.450  90.730  1.00  0.00           C
ATOM   1990  C   ILE A 200      31.320  81.430  92.240  1.00  0.00           C
ATOM   1991  O   ILE A 200      31.880  80.910  93.250  1.00  0.00           O
ATOM   1992  N   THR A 201      30.010  81.520  92.240  1.00  0.00           N
ATOM   1993  H   THR A 201      29.610  81.070  91.450  1.00  0.00           H
ATOM   1994  CA  THR A 201      29.140  81.720  93.500  1.00  0.00           C
ATOM   1995  CB  THR A 201      27.720  82.230  93.140  1.00  0.00           C
ATOM   1996  OG1 THR A 201      27.230  81.510  91.980  1.00  0.00           O
ATOM   1997  HG1 THR A 201      27.790  81.240  91.200  1.00  0.00           H
ATOM   1998  CG2 THR A 201      27.790  83.710  92.890  1.00  0.00           C
ATOM   1999  C   THR A 201      29.070  80.410  94.310  1.00  0.00           C
ATOM   2000  O   THR A 201      28.960  80.540  95.500  1.00  0.00           O
ATOM   2001  N   VAL A 202      28.860  79.300  93.560  1.00  0.00           N
ATOM   2002  H   VAL A 202      28.770  79.410  92.580  1.00  0.00           H
ATOM   2003  CA  VAL A 202      28.990  77.900  94.120  1.00  0.00           C
ATOM   2004  CB  VAL A 202      29.030  76.840  93.020  1.00  0.00           C
ATOM   2005  CG1 VAL A 202      28.270  75.630  93.610  1.00  0.00           C
ATOM   2006  CG2 VAL A 202      28.330  77.320  91.740  1.00  0.00           C
ATOM   2007  C   VAL A 202      30.070  77.680  95.190  1.00  0.00           C
ATOM   2008  O   VAL A 202      29.780  77.530  96.380  1.00  0.00           O
ATOM   2009  N   ASN A 203      31.300  77.740  94.720  1.00  0.00           N
ATOM   2010  H   ASN A 203      31.440  77.830  93.730  1.00  0.00           H
ATOM   2011  CA  ASN A 203      32.540  77.710  95.450  1.00  0.00           C
ATOM   2012  CB  ASN A 203      33.680  77.590  94.530  1.00  0.00           C
ATOM   2013  CG  ASN A 203      33.650  76.400  93.480  1.00  0.00           C
ATOM   2014  OD1 ASN A 203      32.730  76.470  92.610  1.00  0.00           O
ATOM   2015  ND2 ASN A 203      34.730  75.790  93.120  1.00  0.00           N
ATOM   2016 1HD2 ASN A 203      35.650  75.990  93.460  1.00  0.00           H
ATOM   2017 2HD2 ASN A 203      34.730  75.280  92.260  1.00  0.00           H
ATOM   2018  C   ASN A 203      32.780  78.700  96.570  1.00  0.00           C
ATOM   2019  O   ASN A 203      33.590  78.440  97.460  1.00  0.00           O
ATOM   2020  N   VAL A 204      32.080  79.830  96.400  1.00  0.00           N
ATOM   2021  H   VAL A 204      31.890  80.070  95.450  1.00  0.00           H
ATOM   2022  CA  VAL A 204      32.110  80.800  97.480  1.00  0.00           C
ATOM   2023  CB  VAL A 204      32.210  82.290  97.050  1.00  0.00           C
ATOM   2024  CG1 VAL A 204      30.880  83.010  96.790  1.00  0.00           C
ATOM   2025  CG2 VAL A 204      33.370  83.000  97.840  1.00  0.00           C
ATOM   2026  C   VAL A 204      31.020  80.590  98.560  1.00  0.00           C
ATOM   2027  O   VAL A 204      31.400  80.280  99.650  1.00  0.00           O
ATOM   2028  N   LEU A 205      29.790  80.260  98.110  1.00  0.00           N
ATOM   2029  H   LEU A 205      29.550  80.210  97.140  1.00  0.00           H
ATOM   2030  CA  LEU A 205      28.700  79.760  99.000  1.00  0.00           C
ATOM   2031  CB  LEU A 205      27.500  79.360  98.230  1.00  0.00           C
ATOM   2032  CG  LEU A 205      26.600  80.570  98.000  1.00  0.00           C
ATOM   2033  CD1 LEU A 205      25.600  80.300  96.840  1.00  0.00           C
ATOM   2034  CD2 LEU A 205      26.070  81.100  99.330  1.00  0.00           C
ATOM   2035  C   LEU A 205      29.110  78.560  99.870  1.00  0.00           C
ATOM   2036  O   LEU A 205      29.100  78.620 101.090  1.00  0.00           O
ATOM   2037  N   ALA A 206      29.620  77.490  99.210  1.00  0.00           N
ATOM   2038  H   ALA A 206      29.500  77.450  98.220  1.00  0.00           H
ATOM   2039  CA  ALA A 206      30.180  76.280  99.870  1.00  0.00           C
ATOM   2040  CB  ALA A 206      30.820  75.330  98.810  1.00  0.00           C
ATOM   2041  C   ALA A 206      31.320  76.670 100.850  1.00  0.00           C
ATOM   2042  O   ALA A 206      31.230  76.310 102.010  1.00  0.00           O
ATOM   2043  N   TRP A 207      32.220  77.590 100.450  1.00  0.00           N
ATOM   2044  H   TRP A 207      32.230  77.970  99.530  1.00  0.00           H
ATOM   2045  CA  TRP A 207      33.300  78.090 101.380  1.00  0.00           C
ATOM   2046  CB  TRP A 207      34.230  79.150 100.750  1.00  0.00           C
ATOM   2047  CG  TRP A 207      35.480  79.600 101.460  1.00  0.00           C
ATOM   2048  CD1 TRP A 207      36.600  78.920 101.420  1.00  0.00           C
ATOM   2049  HD1 TRP A 207      36.650  77.830 101.450  1.00  0.00           H
ATOM   2050  CD2 TRP A 207      35.700  80.920 101.830  1.00  0.00           C
ATOM   2051  NE1 TRP A 207      37.590  79.830 101.560  1.00  0.00           N
ATOM   2052  HE1 TRP A 207      38.550  79.570 101.460  1.00  0.00           H
ATOM   2053  CE2 TRP A 207      37.060  81.020 101.900  1.00  0.00           C
ATOM   2054  CE3 TRP A 207      34.950  82.040 102.010  1.00  0.00           C
ATOM   2055  HE3 TRP A 207      33.870  81.930 101.970  1.00  0.00           H
ATOM   2056  CZ2 TRP A 207      37.650  82.270 102.200  1.00  0.00           C
ATOM   2057  HZ2 TRP A 207      38.700  82.360 102.480  1.00  0.00           H
ATOM   2058  CZ3 TRP A 207      35.520  83.290 102.320  1.00  0.00           C
ATOM   2059  HZ3 TRP A 207      34.880  84.170 102.280  1.00  0.00           H
ATOM   2060  CH2 TRP A 207      36.910  83.390 102.440  1.00  0.00           C
ATOM   2061  HH2 TRP A 207      37.420  84.340 102.620  1.00  0.00           H
ATOM   2062  C   TRP A 207      32.860  78.750 102.710  1.00  0.00           C
ATOM   2063  O   TRP A 207      33.300  78.390 103.800  1.00  0.00           O
ATOM   2064  N   LEU A 208      31.910  79.660 102.620  1.00  0.00           N
ATOM   2065  H   LEU A 208      31.800  80.040 101.700  1.00  0.00           H
ATOM   2066  CA  LEU A 208      31.080  80.280 103.650  1.00  0.00           C
ATOM   2067  CB  LEU A 208      30.220  81.330 103.040  1.00  0.00           C
ATOM   2068  CG  LEU A 208      30.990  82.640 102.830  1.00  0.00           C
ATOM   2069  CD1 LEU A 208      30.060  83.860 102.450  1.00  0.00           C
ATOM   2070  CD2 LEU A 208      31.880  82.940 104.050  1.00  0.00           C
ATOM   2071  C   LEU A 208      30.370  79.300 104.580  1.00  0.00           C
ATOM   2072  O   LEU A 208      30.200  79.570 105.820  1.00  0.00           O
ATOM   2073  N   TYR A 209      29.770  78.260 103.990  1.00  0.00           N
ATOM   2074  H   TYR A 209      29.780  78.110 103.010  1.00  0.00           H
ATOM   2075  CA  TYR A 209      29.020  77.170 104.680  1.00  0.00           C
ATOM   2076  CB  TYR A 209      28.230  76.380 103.670  1.00  0.00           C
ATOM   2077  CG  TYR A 209      26.740  76.640 103.490  1.00  0.00           C
ATOM   2078  CD1 TYR A 209      25.790  76.520 104.520  1.00  0.00           C
ATOM   2079  HD1 TYR A 209      26.040  76.110 105.500  1.00  0.00           H
ATOM   2080  CD2 TYR A 209      26.280  76.790 102.170  1.00  0.00           C
ATOM   2081  HD2 TYR A 209      27.050  76.790 101.400  1.00  0.00           H
ATOM   2082  CE1 TYR A 209      24.460  76.640 104.240  1.00  0.00           C
ATOM   2083  HE1 TYR A 209      23.820  76.510 105.120  1.00  0.00           H
ATOM   2084  CE2 TYR A 209      24.900  76.840 101.900  1.00  0.00           C
ATOM   2085  HE2 TYR A 209      24.530  77.010 100.890  1.00  0.00           H
ATOM   2086  CZ  TYR A 209      24.020  76.690 102.930  1.00  0.00           C
ATOM   2087  OH  TYR A 209      22.690  76.640 102.680  1.00  0.00           O
ATOM   2088  HH  TYR A 209      22.230  76.740 103.560  1.00  0.00           H
ATOM   2089  C   TYR A 209      30.030  76.330 105.510  1.00  0.00           C
ATOM   2090  O   TYR A 209      29.670  76.090 106.700  1.00  0.00           O
ATOM   2091  N   ALA A 210      31.240  75.970 105.020  1.00  0.00           N
ATOM   2092  H   ALA A 210      31.400  76.000 104.030  1.00  0.00           H
ATOM   2093  CA  ALA A 210      32.260  75.440 105.920  1.00  0.00           C
ATOM   2094  CB  ALA A 210      33.440  74.910 105.140  1.00  0.00           C
ATOM   2095  C   ALA A 210      32.850  76.430 106.940  1.00  0.00           C
ATOM   2096  O   ALA A 210      32.870  76.180 108.130  1.00  0.00           O
ATOM   2097  N   ALA A 211      33.070  77.720 106.490  1.00  0.00           N
ATOM   2098  H   ALA A 211      33.180  77.950 105.520  1.00  0.00           H
ATOM   2099  CA  ALA A 211      33.410  78.810 107.430  1.00  0.00           C
ATOM   2100  CB  ALA A 211      33.360  80.190 106.670  1.00  0.00           C
ATOM   2101  C   ALA A 211      32.590  78.920 108.770  1.00  0.00           C
ATOM   2102  O   ALA A 211      33.170  78.720 109.880  1.00  0.00           O
ATOM   2103  N   VAL A 212      31.230  78.900 108.670  1.00  0.00           N
ATOM   2104  H   VAL A 212      30.800  79.010 107.780  1.00  0.00           H
ATOM   2105  CA  VAL A 212      30.390  78.820 109.900  1.00  0.00           C
ATOM   2106  CB  VAL A 212      28.930  79.210 109.690  1.00  0.00           C
ATOM   2107  CG1 VAL A 212      28.740  80.660 109.230  1.00  0.00           C
ATOM   2108  CG2 VAL A 212      28.180  78.190 108.790  1.00  0.00           C
ATOM   2109  C   VAL A 212      30.540  77.540 110.800  1.00  0.00           C
ATOM   2110  O   VAL A 212      30.050  77.410 111.880  1.00  0.00           O
ATOM   2111  N   ILE A 213      31.130  76.520 110.210  1.00  0.00           N
ATOM   2112  H   ILE A 213      30.990  76.470 109.220  1.00  0.00           H
ATOM   2113  CA  ILE A 213      31.360  75.220 110.850  1.00  0.00           C
ATOM   2114  CB  ILE A 213      30.780  74.210 109.850  1.00  0.00           C
ATOM   2115  CG1 ILE A 213      29.270  74.210 109.530  1.00  0.00           C
ATOM   2116  CG2 ILE A 213      31.140  72.750 110.240  1.00  0.00           C
ATOM   2117  CD  ILE A 213      28.280  74.090 110.670  1.00  0.00           C
ATOM   2118  C   ILE A 213      32.810  74.970 111.360  1.00  0.00           C
ATOM   2119  O   ILE A 213      33.030  74.380 112.400  1.00  0.00           O
ATOM   2120  N   ASN A 214      33.740  75.650 110.630  1.00  0.00           N
ATOM   2121  H   ASN A 214      33.470  76.180 109.820  1.00  0.00           H
ATOM   2122  CA  ASN A 214      35.230  75.590 110.800  1.00  0.00           C
ATOM   2123  CB  ASN A 214      35.990  75.970 109.490  1.00  0.00           C
ATOM   2124  CG  ASN A 214      37.510  75.790 109.540  1.00  0.00           C
ATOM   2125  OD1 ASN A 214      38.190  76.820 109.770  1.00  0.00           O
ATOM   2126  ND2 ASN A 214      38.030  74.610 109.570  1.00  0.00           N
ATOM   2127 1HD2 ASN A 214      37.520  73.770 109.420  1.00  0.00           H
ATOM   2128 2HD2 ASN A 214      38.990  74.580 109.850  1.00  0.00           H
ATOM   2129  C   ASN A 214      35.710  76.610 111.800  1.00  0.00           C
ATOM   2130  O   ASN A 214      36.660  76.390 112.540  1.00  0.00           O
ATOM   2131  N   GLY A 215      35.200  77.790 111.690  1.00  0.00           N
ATOM   2132  H   GLY A 215      34.600  78.040 110.930  1.00  0.00           H
ATOM   2133  CA  GLY A 215      35.590  78.870 112.680  1.00  0.00           C
ATOM   2134  C   GLY A 215      34.550  79.930 113.020  1.00  0.00           C
ATOM   2135  O   GLY A 215      33.450  79.760 113.440  1.00  0.00           O
ATOM   2136  N   ASP A 216      35.100  81.080 112.610  1.00  0.00           N
ATOM   2137  H   ASP A 216      36.070  81.180 112.390  1.00  0.00           H
ATOM   2138  CA  ASP A 216      34.450  82.380 112.550  1.00  0.00           C
ATOM   2139  CB  ASP A 216      35.170  83.320 111.520  1.00  0.00           C
ATOM   2140  CG  ASP A 216      36.530  83.860 111.950  1.00  0.00           C
ATOM   2141  OD1 ASP A 216      36.830  85.070 111.780  1.00  0.00           O
ATOM   2142  OD2 ASP A 216      37.360  83.020 112.400  1.00  0.00           O
ATOM   2143  C   ASP A 216      32.980  82.240 112.180  1.00  0.00           C
ATOM   2144  O   ASP A 216      32.700  81.670 111.160  1.00  0.00           O
ATOM   2145  N   ARG A 217      32.200  82.850 113.070  1.00  0.00           N
ATOM   2146  H   ARG A 217      32.540  83.420 113.820  1.00  0.00           H
ATOM   2147  CA  ARG A 217      30.720  82.890 112.690  1.00  0.00           C
ATOM   2148  CB  ARG A 217      29.870  82.050 113.660  1.00  0.00           C
ATOM   2149  CG  ARG A 217      30.050  80.530 113.480  1.00  0.00           C
ATOM   2150  CD  ARG A 217      29.450  79.760 114.710  1.00  0.00           C
ATOM   2151  NE  ARG A 217      29.680  78.310 114.560  1.00  0.00           N
ATOM   2152  HE  ARG A 217      30.530  78.130 114.070  1.00  0.00           H
ATOM   2153  CZ  ARG A 217      28.900  77.290 114.840  1.00  0.00           C
ATOM   2154  NH1 ARG A 217      27.820  77.550 115.570  1.00  0.00           N
ATOM   2155 1HH1 ARG A 217      27.670  78.490 115.870  1.00  0.00           H
ATOM   2156 2HH1 ARG A 217      27.410  76.770 116.050  1.00  0.00           H
ATOM   2157  NH2 ARG A 217      29.140  76.000 114.500  1.00  0.00           N
ATOM   2158 1HH2 ARG A 217      29.910  75.710 113.950  1.00  0.00           H
ATOM   2159 2HH2 ARG A 217      28.510  75.260 114.760  1.00  0.00           H
ATOM   2160  C   ARG A 217      29.950  84.150 112.290  1.00  0.00           C
ATOM   2161  O   ARG A 217      29.250  84.320 111.270  1.00  0.00           O
ATOM   2162  N   TRP A 218      30.480  85.190 113.040  1.00  0.00           N
ATOM   2163  H   TRP A 218      31.120  84.870 113.730  1.00  0.00           H
ATOM   2164  CA  TRP A 218      30.370  86.630 112.970  1.00  0.00           C
ATOM   2165  CB  TRP A 218      31.700  87.390 113.170  1.00  0.00           C
ATOM   2166  CG  TRP A 218      32.650  87.220 112.080  1.00  0.00           C
ATOM   2167  CD1 TRP A 218      33.620  86.330 112.120  1.00  0.00           C
ATOM   2168  HD1 TRP A 218      33.900  85.680 112.950  1.00  0.00           H
ATOM   2169  CD2 TRP A 218      32.840  87.950 110.920  1.00  0.00           C
ATOM   2170  NE1 TRP A 218      34.420  86.390 111.040  1.00  0.00           N
ATOM   2171  HE1 TRP A 218      35.270  85.860 111.020  1.00  0.00           H
ATOM   2172  CE2 TRP A 218      33.950  87.370 110.290  1.00  0.00           C
ATOM   2173  CE3 TRP A 218      32.310  89.170 110.410  1.00  0.00           C
ATOM   2174  HE3 TRP A 218      31.340  89.510 110.770  1.00  0.00           H
ATOM   2175  CZ2 TRP A 218      34.610  87.980 109.210  1.00  0.00           C
ATOM   2176  HZ2 TRP A 218      35.540  87.590 108.800  1.00  0.00           H
ATOM   2177  CZ3 TRP A 218      32.960  89.700 109.350  1.00  0.00           C
ATOM   2178  HZ3 TRP A 218      32.520  90.580 108.890  1.00  0.00           H
ATOM   2179  CH2 TRP A 218      34.090  89.170 108.690  1.00  0.00           C
ATOM   2180  HH2 TRP A 218      34.520  89.620 107.800  1.00  0.00           H
ATOM   2181  C   TRP A 218      29.660  87.340 111.760  1.00  0.00           C
ATOM   2182  O   TRP A 218      28.610  87.990 111.870  1.00  0.00           O
ATOM   2183  N   PHE A 219      29.990  86.910 110.580  1.00  0.00           N
ATOM   2184  H   PHE A 219      30.720  86.230 110.530  1.00  0.00           H
ATOM   2185  CA  PHE A 219      29.440  87.290 109.280  1.00  0.00           C
ATOM   2186  CB  PHE A 219      30.390  86.840 108.210  1.00  0.00           C
ATOM   2187  CG  PHE A 219      30.520  85.340 107.920  1.00  0.00           C
ATOM   2188  CD1 PHE A 219      29.550  84.690 107.160  1.00  0.00           C
ATOM   2189  HD1 PHE A 219      28.840  85.230 106.540  1.00  0.00           H
ATOM   2190  CD2 PHE A 219      31.580  84.660 108.400  1.00  0.00           C
ATOM   2191  HD2 PHE A 219      32.360  85.140 109.000  1.00  0.00           H
ATOM   2192  CE1 PHE A 219      29.660  83.320 106.960  1.00  0.00           C
ATOM   2193  HE1 PHE A 219      28.970  82.720 106.360  1.00  0.00           H
ATOM   2194  CE2 PHE A 219      31.750  83.270 108.300  1.00  0.00           C
ATOM   2195  HE2 PHE A 219      32.440  82.690 108.910  1.00  0.00           H
ATOM   2196  CZ  PHE A 219      30.760  82.680 107.490  1.00  0.00           C
ATOM   2197  HZ  PHE A 219      30.700  81.590 107.540  1.00  0.00           H
ATOM   2198  C   PHE A 219      28.040  87.080 108.790  1.00  0.00           C
ATOM   2199  O   PHE A 219      27.510  87.900 108.060  1.00  0.00           O
ATOM   2200  N   LEU A 220      27.430  86.040 109.320  1.00  0.00           N
ATOM   2201  H   LEU A 220      28.060  85.360 109.700  1.00  0.00           H
ATOM   2202  CA  LEU A 220      26.070  85.570 108.960  1.00  0.00           C
ATOM   2203  CB  LEU A 220      25.810  84.330 109.730  1.00  0.00           C
ATOM   2204  CG  LEU A 220      25.260  83.060 108.990  1.00  0.00           C
ATOM   2205  CD1 LEU A 220      25.400  81.840 109.940  1.00  0.00           C
ATOM   2206  CD2 LEU A 220      23.830  83.130 108.500  1.00  0.00           C
ATOM   2207  C   LEU A 220      24.910  86.630 109.230  1.00  0.00           C
ATOM   2208  O   LEU A 220      24.930  87.250 110.260  1.00  0.00           O
ATOM   2209  N   ASN A 221      24.180  86.910 108.130  1.00  0.00           N
ATOM   2210  H   ASN A 221      24.380  86.400 107.290  1.00  0.00           H
ATOM   2211  CA  ASN A 221      23.120  87.950 108.050  1.00  0.00           C
ATOM   2212  CB  ASN A 221      23.630  89.190 107.400  1.00  0.00           C
ATOM   2213  CG  ASN A 221      24.220  90.030 108.560  1.00  0.00           C
ATOM   2214  OD1 ASN A 221      23.510  90.880 109.150  1.00  0.00           O
ATOM   2215  ND2 ASN A 221      25.520  90.000 108.720  1.00  0.00           N
ATOM   2216 1HD2 ASN A 221      26.120  89.350 108.270  1.00  0.00           H
ATOM   2217 2HD2 ASN A 221      25.880  90.810 109.200  1.00  0.00           H
ATOM   2218  C   ASN A 221      21.880  87.420 107.290  1.00  0.00           C
ATOM   2219  O   ASN A 221      21.690  87.660 106.090  1.00  0.00           O
ATOM   2220  N   ARG A 222      21.030  86.910 108.120  1.00  0.00           N
ATOM   2221  H   ARG A 222      21.160  86.980 109.110  1.00  0.00           H
ATOM   2222  CA  ARG A 222      19.720  86.330 107.710  1.00  0.00           C
ATOM   2223  CB  ARG A 222      19.230  85.330 108.710  1.00  0.00           C
ATOM   2224  CG  ARG A 222      20.060  84.020 108.830  1.00  0.00           C
ATOM   2225  CD  ARG A 222      19.450  83.050 109.810  1.00  0.00           C
ATOM   2226  NE  ARG A 222      19.330  83.650 111.170  1.00  0.00           N
ATOM   2227  HE  ARG A 222      20.190  83.930 111.580  1.00  0.00           H
ATOM   2228  CZ  ARG A 222      18.230  83.920 111.870  1.00  0.00           C
ATOM   2229  NH1 ARG A 222      16.980  83.730 111.410  1.00  0.00           N
ATOM   2230 1HH1 ARG A 222      16.840  83.280 110.530  1.00  0.00           H
ATOM   2231 2HH1 ARG A 222      16.150  84.020 111.880  1.00  0.00           H
ATOM   2232  NH2 ARG A 222      18.480  84.320 113.140  1.00  0.00           N
ATOM   2233 1HH2 ARG A 222      19.360  84.480 113.580  1.00  0.00           H
ATOM   2234 2HH2 ARG A 222      17.670  84.660 113.610  1.00  0.00           H
ATOM   2235  C   ARG A 222      18.660  87.360 107.300  1.00  0.00           C
ATOM   2236  O   ARG A 222      17.860  87.750 108.130  1.00  0.00           O
ATOM   2237  N   PHE A 223      18.590  87.740 106.000  1.00  0.00           N
ATOM   2238  H   PHE A 223      19.350  87.590 105.360  1.00  0.00           H
ATOM   2239  CA  PHE A 223      17.650  88.760 105.440  1.00  0.00           C
ATOM   2240  CB  PHE A 223      18.340  90.030 104.890  1.00  0.00           C
ATOM   2241  CG  PHE A 223      18.720  90.880 106.100  1.00  0.00           C
ATOM   2242  CD1 PHE A 223      17.730  91.640 106.750  1.00  0.00           C
ATOM   2243  HD1 PHE A 223      17.000  92.170 106.140  1.00  0.00           H
ATOM   2244  CD2 PHE A 223      19.880  90.620 106.850  1.00  0.00           C
ATOM   2245  HD2 PHE A 223      20.710  90.040 106.450  1.00  0.00           H
ATOM   2246  CE1 PHE A 223      17.940  92.130 108.000  1.00  0.00           C
ATOM   2247  HE1 PHE A 223      17.150  92.700 108.490  1.00  0.00           H
ATOM   2248  CE2 PHE A 223      20.070  91.030 108.150  1.00  0.00           C
ATOM   2249  HE2 PHE A 223      21.020  90.800 108.620  1.00  0.00           H
ATOM   2250  CZ  PHE A 223      19.060  91.820 108.790  1.00  0.00           C
ATOM   2251  HZ  PHE A 223      19.230  92.290 109.760  1.00  0.00           H
ATOM   2252  C   PHE A 223      16.750  88.290 104.290  1.00  0.00           C
ATOM   2253  O   PHE A 223      17.190  87.420 103.490  1.00  0.00           O
ATOM   2254  N   THR A 224      15.450  88.700 104.280  1.00  0.00           N
ATOM   2255  H   THR A 224      15.050  89.260 105.010  1.00  0.00           H
ATOM   2256  CA  THR A 224      14.570  88.270 103.140  1.00  0.00           C
ATOM   2257  CB  THR A 224      13.020  88.590 103.180  1.00  0.00           C
ATOM   2258  OG1 THR A 224      12.610  89.850 103.830  1.00  0.00           O
ATOM   2259  HG1 THR A 224      12.810  89.910 104.800  1.00  0.00           H
ATOM   2260  CG2 THR A 224      12.410  87.350 103.790  1.00  0.00           C
ATOM   2261  C   THR A 224      15.030  88.610 101.700  1.00  0.00           C
ATOM   2262  O   THR A 224      14.960  89.680 101.180  1.00  0.00           O
ATOM   2263  N   THR A 225      15.560  87.550 101.130  1.00  0.00           N
ATOM   2264  H   THR A 225      15.510  86.660 101.580  1.00  0.00           H
ATOM   2265  CA  THR A 225      16.190  87.650  99.780  1.00  0.00           C
ATOM   2266  CB  THR A 225      17.720  87.530  99.960  1.00  0.00           C
ATOM   2267  OG1 THR A 225      18.210  88.560 100.880  1.00  0.00           O
ATOM   2268  HG1 THR A 225      18.050  88.300 101.830  1.00  0.00           H
ATOM   2269  CG2 THR A 225      18.590  87.410  98.670  1.00  0.00           C
ATOM   2270  C   THR A 225      15.640  86.590  98.830  1.00  0.00           C
ATOM   2271  O   THR A 225      15.790  85.340  98.990  1.00  0.00           O
ATOM   2272  N   THR A 226      15.210  87.150  97.680  1.00  0.00           N
ATOM   2273  H   THR A 226      15.460  88.110  97.540  1.00  0.00           H
ATOM   2274  CA  THR A 226      14.760  86.440  96.490  1.00  0.00           C
ATOM   2275  CB  THR A 226      13.670  87.080  95.680  1.00  0.00           C
ATOM   2276  OG1 THR A 226      14.140  88.210  94.860  1.00  0.00           O
ATOM   2277  HG1 THR A 226      14.370  88.960  95.480  1.00  0.00           H
ATOM   2278  CG2 THR A 226      12.480  87.600  96.500  1.00  0.00           C
ATOM   2279  C   THR A 226      16.040  86.360  95.620  1.00  0.00           C
ATOM   2280  O   THR A 226      16.990  87.100  95.670  1.00  0.00           O
ATOM   2281  N   LEU A 227      15.970  85.360  94.680  1.00  0.00           N
ATOM   2282  H   LEU A 227      15.290  84.630  94.620  1.00  0.00           H
ATOM   2283  CA  LEU A 227      17.110  85.070  93.780  1.00  0.00           C
ATOM   2284  CB  LEU A 227      16.760  83.850  92.930  1.00  0.00           C
ATOM   2285  CG  LEU A 227      17.200  82.550  93.610  1.00  0.00           C
ATOM   2286  CD1 LEU A 227      16.460  81.340  93.030  1.00  0.00           C
ATOM   2287  CD2 LEU A 227      18.660  82.290  93.260  1.00  0.00           C
ATOM   2288  C   LEU A 227      17.480  86.300  92.950  1.00  0.00           C
ATOM   2289  O   LEU A 227      18.660  86.650  92.770  1.00  0.00           O
ATOM   2290  N   ASN A 228      16.380  86.970  92.510  1.00  0.00           N
ATOM   2291  H   ASN A 228      15.460  86.760  92.840  1.00  0.00           H
ATOM   2292  CA  ASN A 228      16.350  88.270  91.780  1.00  0.00           C
ATOM   2293  CB  ASN A 228      14.860  88.660  91.560  1.00  0.00           C
ATOM   2294  CG  ASN A 228      14.040  87.530  90.900  1.00  0.00           C
ATOM   2295  OD1 ASN A 228      13.790  86.480  91.540  1.00  0.00           O
ATOM   2296  ND2 ASN A 228      13.840  87.580  89.670  1.00  0.00           N
ATOM   2297 1HD2 ASN A 228      14.140  88.440  89.250  1.00  0.00           H
ATOM   2298 2HD2 ASN A 228      13.500  86.860  89.070  1.00  0.00           H
ATOM   2299  C   ASN A 228      17.040  89.500  92.510  1.00  0.00           C
ATOM   2300  O   ASN A 228      18.110  90.000  92.070  1.00  0.00           O
ATOM   2301  N   ASP A 229      16.690  89.640  93.790  1.00  0.00           N
ATOM   2302  H   ASP A 229      15.900  89.220  94.230  1.00  0.00           H
ATOM   2303  CA  ASP A 229      17.430  90.540  94.670  1.00  0.00           C
ATOM   2304  CB  ASP A 229      16.940  90.260  96.050  1.00  0.00           C
ATOM   2305  CG  ASP A 229      15.490  90.680  96.320  1.00  0.00           C
ATOM   2306  OD1 ASP A 229      14.960  91.620  95.660  1.00  0.00           O
ATOM   2307  OD2 ASP A 229      14.900  90.030  97.180  1.00  0.00           O
ATOM   2308  C   ASP A 229      18.920  90.190  94.660  1.00  0.00           C
ATOM   2309  O   ASP A 229      19.840  91.010  94.440  1.00  0.00           O
ATOM   2310  N   PHE A 230      19.230  88.850  94.770  1.00  0.00           N
ATOM   2311  H   PHE A 230      18.620  88.140  95.120  1.00  0.00           H
ATOM   2312  CA  PHE A 230      20.650  88.410  94.900  1.00  0.00           C
ATOM   2313  CB  PHE A 230      20.650  86.910  95.450  1.00  0.00           C
ATOM   2314  CG  PHE A 230      22.100  86.410  95.730  1.00  0.00           C
ATOM   2315  CD1 PHE A 230      22.910  85.780  94.820  1.00  0.00           C
ATOM   2316  HD1 PHE A 230      22.390  85.530  93.890  1.00  0.00           H
ATOM   2317  CD2 PHE A 230      22.750  86.890  96.870  1.00  0.00           C
ATOM   2318  HD2 PHE A 230      22.180  87.330  97.680  1.00  0.00           H
ATOM   2319  CE1 PHE A 230      24.280  85.640  94.850  1.00  0.00           C
ATOM   2320  HE1 PHE A 230      24.890  85.110  94.120  1.00  0.00           H
ATOM   2321  CE2 PHE A 230      24.150  86.800  96.920  1.00  0.00           C
ATOM   2322  HE2 PHE A 230      24.650  87.300  97.750  1.00  0.00           H
ATOM   2323  CZ  PHE A 230      24.940  86.180  95.930  1.00  0.00           C
ATOM   2324  HZ  PHE A 230      25.930  85.910  96.310  1.00  0.00           H
ATOM   2325  C   PHE A 230      21.420  88.560  93.560  1.00  0.00           C
ATOM   2326  O   PHE A 230      22.470  89.160  93.630  1.00  0.00           O
ATOM   2327  N   ASN A 231      20.850  88.170  92.410  1.00  0.00           N
ATOM   2328  H   ASN A 231      20.100  87.530  92.550  1.00  0.00           H
ATOM   2329  CA  ASN A 231      21.510  88.320  91.070  1.00  0.00           C
ATOM   2330  CB  ASN A 231      20.620  87.600  90.050  1.00  0.00           C
ATOM   2331  CG  ASN A 231      20.680  86.080  90.090  1.00  0.00           C
ATOM   2332  OD1 ASN A 231      21.550  85.540  90.770  1.00  0.00           O
ATOM   2333  ND2 ASN A 231      19.620  85.430  89.700  1.00  0.00           N
ATOM   2334 1HD2 ASN A 231      18.760  85.910  89.520  1.00  0.00           H
ATOM   2335 2HD2 ASN A 231      19.660  84.440  89.590  1.00  0.00           H
ATOM   2336  C   ASN A 231      21.800  89.780  90.620  1.00  0.00           C
ATOM   2337  O   ASN A 231      22.950  90.090  90.280  1.00  0.00           O
ATOM   2338  N   LEU A 232      20.870  90.710  90.990  1.00  0.00           N
ATOM   2339  H   LEU A 232      20.020  90.440  91.450  1.00  0.00           H
ATOM   2340  CA  LEU A 232      21.090  92.210  90.930  1.00  0.00           C
ATOM   2341  CB  LEU A 232      19.880  92.990  91.530  1.00  0.00           C
ATOM   2342  CG  LEU A 232      18.560  93.070  90.770  1.00  0.00           C
ATOM   2343  CD1 LEU A 232      17.400  93.300  91.670  1.00  0.00           C
ATOM   2344  CD2 LEU A 232      18.550  93.990  89.580  1.00  0.00           C
ATOM   2345  C   LEU A 232      22.350  92.670  91.580  1.00  0.00           C
ATOM   2346  O   LEU A 232      23.110  93.470  91.020  1.00  0.00           O
ATOM   2347  N   VAL A 233      22.490  92.470  92.920  1.00  0.00           N
ATOM   2348  H   VAL A 233      21.680  92.380  93.480  1.00  0.00           H
ATOM   2349  CA  VAL A 233      23.770  92.780  93.620  1.00  0.00           C
ATOM   2350  CB  VAL A 233      23.450  92.630  95.070  1.00  0.00           C
ATOM   2351  CG1 VAL A 233      24.620  92.910  96.000  1.00  0.00           C
ATOM   2352  CG2 VAL A 233      22.340  93.560  95.500  1.00  0.00           C
ATOM   2353  C   VAL A 233      24.990  91.890  93.290  1.00  0.00           C
ATOM   2354  O   VAL A 233      26.040  92.420  93.020  1.00  0.00           O
ATOM   2355  N   ALA A 234      24.770  90.630  93.110  1.00  0.00           N
ATOM   2356  H   ALA A 234      23.840  90.240  93.160  1.00  0.00           H
ATOM   2357  CA  ALA A 234      25.810  89.680  92.620  1.00  0.00           C
ATOM   2358  CB  ALA A 234      25.420  88.180  92.540  1.00  0.00           C
ATOM   2359  C   ALA A 234      26.430  90.060  91.230  1.00  0.00           C
ATOM   2360  O   ALA A 234      27.680  90.230  91.140  1.00  0.00           O
ATOM   2361  N   MET A 235      25.620  90.120  90.180  1.00  0.00           N
ATOM   2362  H   MET A 235      24.630  89.990  90.270  1.00  0.00           H
ATOM   2363  CA  MET A 235      26.150  90.460  88.830  1.00  0.00           C
ATOM   2364  CB  MET A 235      24.920  90.640  87.890  1.00  0.00           C
ATOM   2365  CG  MET A 235      24.380  89.310  87.360  1.00  0.00           C
ATOM   2366  SD  MET A 235      22.680  89.520  86.590  1.00  0.00           S
ATOM   2367  CE  MET A 235      23.200  90.160  84.960  1.00  0.00           C
ATOM   2368  C   MET A 235      26.940  91.790  88.780  1.00  0.00           C
ATOM   2369  O   MET A 235      27.930  91.890  88.080  1.00  0.00           O
ATOM   2370  N   LYS A 236      26.460  92.740  89.640  1.00  0.00           N
ATOM   2371  H   LYS A 236      25.590  92.580  90.100  1.00  0.00           H
ATOM   2372  CA  LYS A 236      26.990  94.100  89.970  1.00  0.00           C
ATOM   2373  CB  LYS A 236      26.060  94.870  90.900  1.00  0.00           C
ATOM   2374  CG  LYS A 236      26.400  96.380  90.960  1.00  0.00           C
ATOM   2375  CD  LYS A 236      25.880  96.920  92.310  1.00  0.00           C
ATOM   2376  CE  LYS A 236      26.010  98.390  92.670  1.00  0.00           C
ATOM   2377  NZ  LYS A 236      25.780  98.510  94.130  1.00  0.00           N
ATOM   2378  HZ1 LYS A 236      25.610  99.430  94.470  1.00  0.00           H
ATOM   2379  HZ2 LYS A 236      24.950  98.080  94.470  1.00  0.00           H
ATOM   2380  HZ3 LYS A 236      26.560  98.120  94.620  1.00  0.00           H
ATOM   2381  C   LYS A 236      28.410  93.990  90.610  1.00  0.00           C
ATOM   2382  O   LYS A 236      29.230  94.850  90.290  1.00  0.00           O
ATOM   2383  N   TYR A 237      28.550  93.160  91.640  1.00  0.00           N
ATOM   2384  H   TYR A 237      27.770  92.850  92.180  1.00  0.00           H
ATOM   2385  CA  TYR A 237      29.860  92.930  92.300  1.00  0.00           C
ATOM   2386  CB  TYR A 237      29.590  93.020  93.850  1.00  0.00           C
ATOM   2387  CG  TYR A 237      29.190  94.350  94.460  1.00  0.00           C
ATOM   2388  CD1 TYR A 237      30.190  95.290  94.580  1.00  0.00           C
ATOM   2389  HD1 TYR A 237      31.220  95.060  94.320  1.00  0.00           H
ATOM   2390  CD2 TYR A 237      27.900  94.650  94.890  1.00  0.00           C
ATOM   2391  HD2 TYR A 237      27.040  93.980  94.860  1.00  0.00           H
ATOM   2392  CE1 TYR A 237      29.910  96.510  95.180  1.00  0.00           C
ATOM   2393  HE1 TYR A 237      30.700  97.260  95.200  1.00  0.00           H
ATOM   2394  CE2 TYR A 237      27.670  95.900  95.370  1.00  0.00           C
ATOM   2395  HE2 TYR A 237      26.610  96.010  95.610  1.00  0.00           H
ATOM   2396  CZ  TYR A 237      28.630  96.920  95.510  1.00  0.00           C
ATOM   2397  OH  TYR A 237      28.230  98.200  95.600  1.00  0.00           O
ATOM   2398  HH  TYR A 237      28.900  98.810  95.170  1.00  0.00           H
ATOM   2399  C   TYR A 237      30.580  91.660  91.910  1.00  0.00           C
ATOM   2400  O   TYR A 237      31.110  90.880  92.720  1.00  0.00           O
ATOM   2401  N   ASN A 238      30.540  91.430  90.640  1.00  0.00           N
ATOM   2402  H   ASN A 238      30.230  92.160  90.040  1.00  0.00           H
ATOM   2403  CA  ASN A 238      31.310  90.360  89.960  1.00  0.00           C
ATOM   2404  CB  ASN A 238      32.760  90.740  89.860  1.00  0.00           C
ATOM   2405  CG  ASN A 238      32.960  92.010  89.060  1.00  0.00           C
ATOM   2406  OD1 ASN A 238      32.900  93.250  89.330  1.00  0.00           O
ATOM   2407  ND2 ASN A 238      33.600  91.680  87.940  1.00  0.00           N
ATOM   2408 1HD2 ASN A 238      33.870  90.740  87.750  1.00  0.00           H
ATOM   2409 2HD2 ASN A 238      34.050  92.410  87.420  1.00  0.00           H
ATOM   2410  C   ASN A 238      31.120  88.890  90.460  1.00  0.00           C
ATOM   2411  O   ASN A 238      31.950  88.050  90.030  1.00  0.00           O
ATOM   2412  N   TYR A 239      29.970  88.550  90.920  1.00  0.00           N
ATOM   2413  H   TYR A 239      29.140  89.110  90.830  1.00  0.00           H
ATOM   2414  CA  TYR A 239      29.720  87.100  91.210  1.00  0.00           C
ATOM   2415  CB  TYR A 239      29.150  86.940  92.610  1.00  0.00           C
ATOM   2416  CG  TYR A 239      30.350  86.710  93.540  1.00  0.00           C
ATOM   2417  CD1 TYR A 239      30.860  87.720  94.330  1.00  0.00           C
ATOM   2418  HD1 TYR A 239      30.290  88.640  94.490  1.00  0.00           H
ATOM   2419  CD2 TYR A 239      31.080  85.540  93.450  1.00  0.00           C
ATOM   2420  HD2 TYR A 239      30.870  84.760  92.720  1.00  0.00           H
ATOM   2421  CE1 TYR A 239      31.990  87.530  95.110  1.00  0.00           C
ATOM   2422  HE1 TYR A 239      32.160  88.240  95.920  1.00  0.00           H
ATOM   2423  CE2 TYR A 239      32.220  85.350  94.240  1.00  0.00           C
ATOM   2424  HE2 TYR A 239      32.800  84.430  94.170  1.00  0.00           H
ATOM   2425  CZ  TYR A 239      32.720  86.370  95.070  1.00  0.00           C
ATOM   2426  OH  TYR A 239      33.880  86.370  95.780  1.00  0.00           O
ATOM   2427  HH  TYR A 239      34.500  85.670  95.430  1.00  0.00           H
ATOM   2428  C   TYR A 239      28.700  86.610  90.140  1.00  0.00           C
ATOM   2429  O   TYR A 239      27.820  87.370  89.720  1.00  0.00           O
ATOM   2430  N   GLU A 240      28.700  85.300  89.860  1.00  0.00           N
ATOM   2431  H   GLU A 240      29.180  84.710  90.510  1.00  0.00           H
ATOM   2432  CA  GLU A 240      27.930  84.540  88.940  1.00  0.00           C
ATOM   2433  CB  GLU A 240      28.540  83.160  89.060  1.00  0.00           C
ATOM   2434  CG  GLU A 240      27.870  82.040  88.230  1.00  0.00           C
ATOM   2435  CD  GLU A 240      28.230  80.690  88.740  1.00  0.00           C
ATOM   2436  OE1 GLU A 240      28.190  79.710  87.960  1.00  0.00           O
ATOM   2437  OE2 GLU A 240      28.560  80.530  89.900  1.00  0.00           O
ATOM   2438  C   GLU A 240      26.390  84.430  89.260  1.00  0.00           C
ATOM   2439  O   GLU A 240      26.060  84.200  90.440  1.00  0.00           O
ATOM   2440  N   PRO A 241      25.500  84.860  88.380  1.00  0.00           N
ATOM   2441  CA  PRO A 241      24.050  84.740  88.510  1.00  0.00           C
ATOM   2442  CB  PRO A 241      23.560  84.770  87.090  1.00  0.00           C
ATOM   2443  CG  PRO A 241      24.530  85.610  86.320  1.00  0.00           C
ATOM   2444  CD  PRO A 241      25.860  85.300  87.020  1.00  0.00           C
ATOM   2445  C   PRO A 241      23.670  83.330  89.050  1.00  0.00           C
ATOM   2446  O   PRO A 241      23.710  82.310  88.290  1.00  0.00           O
ATOM   2447  N   LEU A 242      23.030  83.320  90.240  1.00  0.00           N
ATOM   2448  H   LEU A 242      22.680  84.190  90.580  1.00  0.00           H
ATOM   2449  CA  LEU A 242      22.560  82.120  90.900  1.00  0.00           C
ATOM   2450  CB  LEU A 242      22.410  82.460  92.390  1.00  0.00           C
ATOM   2451  CG  LEU A 242      22.700  81.260  93.330  1.00  0.00           C
ATOM   2452  CD1 LEU A 242      23.180  81.910  94.600  1.00  0.00           C
ATOM   2453  CD2 LEU A 242      21.550  80.270  93.560  1.00  0.00           C
ATOM   2454  C   LEU A 242      21.160  81.620  90.330  1.00  0.00           C
ATOM   2455  O   LEU A 242      20.230  82.370  90.080  1.00  0.00           O
ATOM   2456  N   THR A 243      21.070  80.290  90.130  1.00  0.00           N
ATOM   2457  H   THR A 243      21.840  79.650  90.140  1.00  0.00           H
ATOM   2458  CA  THR A 243      19.850  79.640  89.510  1.00  0.00           C
ATOM   2459  CB  THR A 243      19.790  79.760  87.970  1.00  0.00           C
ATOM   2460  OG1 THR A 243      18.620  79.120  87.360  1.00  0.00           O
ATOM   2461  HG1 THR A 243      18.600  79.280  86.370  1.00  0.00           H
ATOM   2462  CG2 THR A 243      21.010  79.190  87.390  1.00  0.00           C
ATOM   2463  C   THR A 243      19.680  78.120  89.960  1.00  0.00           C
ATOM   2464  O   THR A 243      20.460  77.720  90.820  1.00  0.00           O
ATOM   2465  N   GLN A 244      18.770  77.370  89.290  1.00  0.00           N
ATOM   2466  H   GLN A 244      18.410  77.770  88.450  1.00  0.00           H
ATOM   2467  CA  GLN A 244      18.410  76.010  89.620  1.00  0.00           C
ATOM   2468  CB  GLN A 244      17.400  75.550  88.570  1.00  0.00           C
ATOM   2469  CG  GLN A 244      16.590  74.290  88.990  1.00  0.00           C
ATOM   2470  CD  GLN A 244      15.800  73.610  87.860  1.00  0.00           C
ATOM   2471  OE1 GLN A 244      14.640  73.910  87.690  1.00  0.00           O
ATOM   2472  NE2 GLN A 244      16.380  72.710  87.120  1.00  0.00           N
ATOM   2473 1HE2 GLN A 244      17.310  72.460  87.410  1.00  0.00           H
ATOM   2474 2HE2 GLN A 244      15.910  72.200  86.400  1.00  0.00           H
ATOM   2475  C   GLN A 244      19.640  75.110  89.770  1.00  0.00           C
ATOM   2476  O   GLN A 244      19.760  74.270  90.660  1.00  0.00           O
ATOM   2477  N   ASP A 245      20.600  75.380  88.870  1.00  0.00           N
ATOM   2478  H   ASP A 245      20.340  75.570  87.920  1.00  0.00           H
ATOM   2479  CA  ASP A 245      21.930  74.720  88.830  1.00  0.00           C
ATOM   2480  CB  ASP A 245      22.890  75.380  87.850  1.00  0.00           C
ATOM   2481  CG  ASP A 245      22.570  75.260  86.350  1.00  0.00           C
ATOM   2482  OD1 ASP A 245      22.500  76.310  85.650  1.00  0.00           O
ATOM   2483  OD2 ASP A 245      22.560  74.080  85.830  1.00  0.00           O
ATOM   2484  C   ASP A 245      22.600  74.650  90.190  1.00  0.00           C
ATOM   2485  O   ASP A 245      22.810  73.610  90.820  1.00  0.00           O
ATOM   2486  N   HIS A 246      22.980  75.860  90.680  1.00  0.00           N
ATOM   2487  H   HIS A 246      22.760  76.780  90.360  1.00  0.00           H
ATOM   2488  CA  HIS A 246      23.690  76.010  91.960  1.00  0.00           C
ATOM   2489  CB  HIS A 246      23.910  77.420  92.360  1.00  0.00           C
ATOM   2490  CG  HIS A 246      24.220  78.330  91.110  1.00  0.00           C
ATOM   2491  ND1 HIS A 246      23.440  78.490  90.040  1.00  0.00           N
ATOM   2492  CD2 HIS A 246      25.300  79.090  91.020  1.00  0.00           C
ATOM   2493  HD2 HIS A 246      25.810  79.560  91.860  1.00  0.00           H
ATOM   2494  CE1 HIS A 246      24.120  79.280  89.210  1.00  0.00           C
ATOM   2495  HE1 HIS A 246      23.910  79.530  88.170  1.00  0.00           H
ATOM   2496  NE2 HIS A 246      25.280  79.610  89.770  1.00  0.00           N
ATOM   2497  HE2 HIS A 246      26.130  79.830  89.280  1.00  0.00           H
ATOM   2498  C   HIS A 246      22.880  75.450  93.180  1.00  0.00           C
ATOM   2499  O   HIS A 246      23.350  74.620  93.960  1.00  0.00           O
ATOM   2500  N   VAL A 247      21.570  75.770  93.120  1.00  0.00           N
ATOM   2501  H   VAL A 247      21.100  76.270  92.390  1.00  0.00           H
ATOM   2502  CA  VAL A 247      20.690  75.310  94.180  1.00  0.00           C
ATOM   2503  CB  VAL A 247      19.340  75.990  94.130  1.00  0.00           C
ATOM   2504  CG1 VAL A 247      18.550  75.560  95.360  1.00  0.00           C
ATOM   2505  CG2 VAL A 247      19.410  77.500  94.210  1.00  0.00           C
ATOM   2506  C   VAL A 247      20.540  73.780  94.340  1.00  0.00           C
ATOM   2507  O   VAL A 247      20.380  73.250  95.460  1.00  0.00           O
ATOM   2508  N   ASP A 248      20.450  73.080  93.210  1.00  0.00           N
ATOM   2509  H   ASP A 248      19.990  73.410  92.390  1.00  0.00           H
ATOM   2510  CA  ASP A 248      20.650  71.610  93.230  1.00  0.00           C
ATOM   2511  CB  ASP A 248      20.340  71.140  91.830  1.00  0.00           C
ATOM   2512  CG  ASP A 248      18.830  70.930  91.480  1.00  0.00           C
ATOM   2513  OD1 ASP A 248      18.330  71.560  90.540  1.00  0.00           O
ATOM   2514  OD2 ASP A 248      18.230  70.060  92.070  1.00  0.00           O
ATOM   2515  C   ASP A 248      21.990  71.020  93.650  1.00  0.00           C
ATOM   2516  O   ASP A 248      22.030  69.940  94.310  1.00  0.00           O
ATOM   2517  N   ILE A 249      23.080  71.760  93.400  1.00  0.00           N
ATOM   2518  H   ILE A 249      23.020  72.520  92.760  1.00  0.00           H
ATOM   2519  CA  ILE A 249      24.460  71.420  93.860  1.00  0.00           C
ATOM   2520  CB  ILE A 249      25.420  72.150  92.910  1.00  0.00           C
ATOM   2521  CG1 ILE A 249      25.340  71.510  91.560  1.00  0.00           C
ATOM   2522  CG2 ILE A 249      26.830  71.950  93.380  1.00  0.00           C
ATOM   2523  CD  ILE A 249      25.880  72.520  90.510  1.00  0.00           C
ATOM   2524  C   ILE A 249      24.700  71.490  95.380  1.00  0.00           C
ATOM   2525  O   ILE A 249      25.210  70.470  95.920  1.00  0.00           O
ATOM   2526  N   LEU A 250      24.300  72.630  95.820  1.00  0.00           N
ATOM   2527  H   LEU A 250      23.960  73.380  95.250  1.00  0.00           H
ATOM   2528  CA  LEU A 250      24.420  72.910  97.320  1.00  0.00           C
ATOM   2529  CB  LEU A 250      24.090  74.360  97.660  1.00  0.00           C
ATOM   2530  CG  LEU A 250      25.200  75.340  97.230  1.00  0.00           C
ATOM   2531  CD1 LEU A 250      24.720  76.800  97.040  1.00  0.00           C
ATOM   2532  CD2 LEU A 250      26.440  75.250  98.020  1.00  0.00           C
ATOM   2533  C   LEU A 250      23.670  71.800  98.190  1.00  0.00           C
ATOM   2534  O   LEU A 250      24.050  71.510  99.320  1.00  0.00           O
ATOM   2535  N   GLY A 251      22.480  71.480  97.820  1.00  0.00           N
ATOM   2536  H   GLY A 251      21.920  72.140  97.320  1.00  0.00           H
ATOM   2537  CA  GLY A 251      21.780  70.190  98.020  1.00  0.00           C
ATOM   2538  C   GLY A 251      22.150  69.460  99.360  1.00  0.00           C
ATOM   2539  O   GLY A 251      21.520  69.730 100.400  1.00  0.00           O
ATOM   2540  N   PRO A 252      23.160  68.580  99.390  1.00  0.00           N
ATOM   2541  CA  PRO A 252      23.690  67.840 100.600  1.00  0.00           C
ATOM   2542  CB  PRO A 252      24.980  67.240 100.080  1.00  0.00           C
ATOM   2543  CG  PRO A 252      24.460  66.710  98.740  1.00  0.00           C
ATOM   2544  CD  PRO A 252      23.670  67.870  98.190  1.00  0.00           C
ATOM   2545  C   PRO A 252      23.980  68.810 101.750  1.00  0.00           C
ATOM   2546  O   PRO A 252      23.250  68.760 102.720  1.00  0.00           O
ATOM   2547  N   LEU A 253      24.960  69.710 101.500  1.00  0.00           N
ATOM   2548  H   LEU A 253      25.510  69.790 100.670  1.00  0.00           H
ATOM   2549  CA  LEU A 253      25.540  70.590 102.490  1.00  0.00           C
ATOM   2550  CB  LEU A 253      26.720  71.360 102.030  1.00  0.00           C
ATOM   2551  CG  LEU A 253      27.810  71.880 102.990  1.00  0.00           C
ATOM   2552  CD1 LEU A 253      28.400  70.770 103.750  1.00  0.00           C
ATOM   2553  CD2 LEU A 253      28.800  72.760 102.160  1.00  0.00           C
ATOM   2554  C   LEU A 253      24.580  71.610 103.120  1.00  0.00           C
ATOM   2555  O   LEU A 253      24.440  71.640 104.330  1.00  0.00           O
ATOM   2556  N   SER A 254      23.620  71.980 102.220  1.00  0.00           N
ATOM   2557  H   SER A 254      23.670  71.770 101.250  1.00  0.00           H
ATOM   2558  CA  SER A 254      22.550  72.890 102.570  1.00  0.00           C
ATOM   2559  CB  SER A 254      21.920  73.510 101.350  1.00  0.00           C
ATOM   2560  OG  SER A 254      21.370  72.660 100.340  1.00  0.00           O
ATOM   2561  HG  SER A 254      20.920  73.170  99.610  1.00  0.00           H
ATOM   2562  C   SER A 254      21.440  72.360 103.460  1.00  0.00           C
ATOM   2563  O   SER A 254      20.840  73.020 104.290  1.00  0.00           O
ATOM   2564  N   ALA A 255      21.110  71.120 103.040  1.00  0.00           N
ATOM   2565  H   ALA A 255      21.410  70.760 102.160  1.00  0.00           H
ATOM   2566  CA  ALA A 255      20.180  70.260 103.830  1.00  0.00           C
ATOM   2567  CB  ALA A 255      19.750  69.030 103.030  1.00  0.00           C
ATOM   2568  C   ALA A 255      20.840  69.960 105.150  1.00  0.00           C
ATOM   2569  O   ALA A 255      20.390  70.450 106.140  1.00  0.00           O
ATOM   2570  N   GLN A 256      22.020  69.370 105.130  1.00  0.00           N
ATOM   2571  H   GLN A 256      22.470  69.250 104.240  1.00  0.00           H
ATOM   2572  CA  GLN A 256      22.730  68.940 106.380  1.00  0.00           C
ATOM   2573  CB  GLN A 256      24.130  68.370 106.010  1.00  0.00           C
ATOM   2574  CG  GLN A 256      23.930  66.930 105.620  1.00  0.00           C
ATOM   2575  CD  GLN A 256      25.180  66.170 105.110  1.00  0.00           C
ATOM   2576  OE1 GLN A 256      25.430  66.200 103.900  1.00  0.00           O
ATOM   2577  NE2 GLN A 256      26.050  65.760 106.080  1.00  0.00           N
ATOM   2578 1HE2 GLN A 256      25.920  65.830 107.070  1.00  0.00           H
ATOM   2579 2HE2 GLN A 256      26.820  65.200 105.760  1.00  0.00           H
ATOM   2580  C   GLN A 256      23.100  70.080 107.430  1.00  0.00           C
ATOM   2581  O   GLN A 256      23.240  69.770 108.610  1.00  0.00           O
ATOM   2582  N   THR A 257      23.130  71.350 107.020  1.00  0.00           N
ATOM   2583  H   THR A 257      23.510  71.610 106.130  1.00  0.00           H
ATOM   2584  CA  THR A 257      23.170  72.510 107.930  1.00  0.00           C
ATOM   2585  CB  THR A 257      23.990  73.690 107.420  1.00  0.00           C
ATOM   2586  OG1 THR A 257      23.600  74.160 106.150  1.00  0.00           O
ATOM   2587  HG1 THR A 257      24.170  73.800 105.410  1.00  0.00           H
ATOM   2588  CG2 THR A 257      25.450  73.290 107.520  1.00  0.00           C
ATOM   2589  C   THR A 257      21.890  73.100 108.410  1.00  0.00           C
ATOM   2590  O   THR A 257      21.750  73.750 109.460  1.00  0.00           O
ATOM   2591  N   GLY A 258      20.810  73.140 107.620  1.00  0.00           N
ATOM   2592  H   GLY A 258      20.840  72.840 106.660  1.00  0.00           H
ATOM   2593  CA  GLY A 258      19.560  73.790 108.060  1.00  0.00           C
ATOM   2594  C   GLY A 258      19.150  75.120 107.370  1.00  0.00           C
ATOM   2595  O   GLY A 258      18.090  75.350 106.730  1.00  0.00           O
ATOM   2596  N   ILE A 259      20.090  76.050 107.580  1.00  0.00           N
ATOM   2597  H   ILE A 259      20.690  75.940 108.370  1.00  0.00           H
ATOM   2598  CA  ILE A 259      20.090  77.410 107.030  1.00  0.00           C
ATOM   2599  CB  ILE A 259      21.230  78.320 107.550  1.00  0.00           C
ATOM   2600  CG1 ILE A 259      22.600  77.610 107.740  1.00  0.00           C
ATOM   2601  CG2 ILE A 259      20.640  78.770 108.880  1.00  0.00           C
ATOM   2602  CD  ILE A 259      23.610  78.740 107.940  1.00  0.00           C
ATOM   2603  C   ILE A 259      20.220  77.160 105.520  1.00  0.00           C
ATOM   2604  O   ILE A 259      21.230  76.780 104.990  1.00  0.00           O
ATOM   2605  N   ALA A 260      19.130  77.620 104.950  1.00  0.00           N
ATOM   2606  H   ALA A 260      18.380  78.090 105.410  1.00  0.00           H
ATOM   2607  CA  ALA A 260      18.960  77.490 103.490  1.00  0.00           C
ATOM   2608  CB  ALA A 260      17.460  77.850 103.270  1.00  0.00           C
ATOM   2609  C   ALA A 260      19.900  78.350 102.680  1.00  0.00           C
ATOM   2610  O   ALA A 260      20.430  79.380 103.150  1.00  0.00           O
ATOM   2611  N   VAL A 261      19.870  78.120 101.340  1.00  0.00           N
ATOM   2612  H   VAL A 261      19.340  77.390 100.910  1.00  0.00           H
ATOM   2613  CA  VAL A 261      20.770  78.750 100.390  1.00  0.00           C
ATOM   2614  CB  VAL A 261      20.570  78.160  98.960  1.00  0.00           C
ATOM   2615  CG1 VAL A 261      21.210  79.060  97.820  1.00  0.00           C
ATOM   2616  CG2 VAL A 261      21.430  76.980  98.820  1.00  0.00           C
ATOM   2617  C   VAL A 261      20.610  80.280 100.330  1.00  0.00           C
ATOM   2618  O   VAL A 261      21.540  81.020 100.720  1.00  0.00           O
ATOM   2619  N   LEU A 262      19.370  80.700 100.240  1.00  0.00           N
ATOM   2620  H   LEU A 262      18.640  80.050 100.050  1.00  0.00           H
ATOM   2621  CA  LEU A 262      19.000  82.120 100.180  1.00  0.00           C
ATOM   2622  CB  LEU A 262      17.520  82.300  99.700  1.00  0.00           C
ATOM   2623  CG  LEU A 262      17.360  82.040  98.170  1.00  0.00           C
ATOM   2624  CD1 LEU A 262      15.920  81.890  97.690  1.00  0.00           C
ATOM   2625  CD2 LEU A 262      18.100  83.180  97.470  1.00  0.00           C
ATOM   2626  C   LEU A 262      19.260  82.920 101.500  1.00  0.00           C
ATOM   2627  O   LEU A 262      19.660  84.090 101.390  1.00  0.00           O
ATOM   2628  N   ASP A 263      19.110  82.330 102.720  1.00  0.00           N
ATOM   2629  H   ASP A 263      18.590  81.500 102.900  1.00  0.00           H
ATOM   2630  CA  ASP A 263      19.670  82.840 104.000  1.00  0.00           C
ATOM   2631  CB  ASP A 263      19.070  82.130 105.220  1.00  0.00           C
ATOM   2632  CG  ASP A 263      17.520  82.060 105.350  1.00  0.00           C
ATOM   2633  OD1 ASP A 263      16.950  81.040 104.980  1.00  0.00           O
ATOM   2634  OD2 ASP A 263      16.930  83.030 105.950  1.00  0.00           O
ATOM   2635  C   ASP A 263      21.190  82.910 104.040  1.00  0.00           C
ATOM   2636  O   ASP A 263      21.560  83.650 104.910  1.00  0.00           O
ATOM   2637  N   MET A 264      21.920  82.130 103.250  1.00  0.00           N
ATOM   2638  H   MET A 264      21.530  81.260 102.970  1.00  0.00           H
ATOM   2639  CA  MET A 264      23.390  82.310 103.060  1.00  0.00           C
ATOM   2640  CB  MET A 264      24.160  81.020 103.140  1.00  0.00           C
ATOM   2641  CG  MET A 264      24.340  80.680 104.610  1.00  0.00           C
ATOM   2642  SD  MET A 264      25.550  81.650 105.580  1.00  0.00           S
ATOM   2643  CE  MET A 264      26.920  80.630 105.320  1.00  0.00           C
ATOM   2644  C   MET A 264      23.870  83.240 101.940  1.00  0.00           C
ATOM   2645  O   MET A 264      24.870  83.920 102.020  1.00  0.00           O
ATOM   2646  N   CYS A 265      23.230  83.190 100.810  1.00  0.00           N
ATOM   2647  H   CYS A 265      22.960  82.290 100.470  1.00  0.00           H
ATOM   2648  CA  CYS A 265      23.170  84.300  99.800  1.00  0.00           C
ATOM   2649  CB  CYS A 265      21.970  83.900  98.900  1.00  0.00           C
ATOM   2650  SG  CYS A 265      22.230  82.270  98.060  1.00  0.00           S
ATOM   2651  HG  CYS A 265      21.740  81.540  99.070  1.00  0.00           H
ATOM   2652  C   CYS A 265      22.820  85.720 100.360  1.00  0.00           C
ATOM   2653  O   CYS A 265      23.530  86.690 100.160  1.00  0.00           O
ATOM   2654  N   ALA A 266      21.770  85.810 101.210  1.00  0.00           N
ATOM   2655  H   ALA A 266      21.100  85.070 101.270  1.00  0.00           H
ATOM   2656  CA  ALA A 266      21.570  87.020 102.100  1.00  0.00           C
ATOM   2657  CB  ALA A 266      20.330  86.840 102.990  1.00  0.00           C
ATOM   2658  C   ALA A 266      22.850  87.580 102.780  1.00  0.00           C
ATOM   2659  O   ALA A 266      23.170  88.780 102.710  1.00  0.00           O
ATOM   2660  N   SER A 267      23.590  86.670 103.430  1.00  0.00           N
ATOM   2661  H   SER A 267      23.060  85.910 103.820  1.00  0.00           H
ATOM   2662  CA  SER A 267      24.830  86.970 104.120  1.00  0.00           C
ATOM   2663  CB  SER A 267      25.260  85.640 104.690  1.00  0.00           C
ATOM   2664  OG  SER A 267      24.310  85.260 105.710  1.00  0.00           O
ATOM   2665  HG  SER A 267      24.330  84.260 105.710  1.00  0.00           H
ATOM   2666  C   SER A 267      25.910  87.530 103.140  1.00  0.00           C
ATOM   2667  O   SER A 267      26.660  88.440 103.440  1.00  0.00           O
ATOM   2668  N   LEU A 268      25.960  86.840 101.990  1.00  0.00           N
ATOM   2669  H   LEU A 268      25.440  86.010 101.780  1.00  0.00           H
ATOM   2670  CA  LEU A 268      26.790  87.210 100.800  1.00  0.00           C
ATOM   2671  CB  LEU A 268      26.680  86.090  99.760  1.00  0.00           C
ATOM   2672  CG  LEU A 268      28.100  85.600  99.400  1.00  0.00           C
ATOM   2673  CD1 LEU A 268      27.960  84.200  98.900  1.00  0.00           C
ATOM   2674  CD2 LEU A 268      28.710  86.590  98.410  1.00  0.00           C
ATOM   2675  C   LEU A 268      26.560  88.590 100.070  1.00  0.00           C
ATOM   2676  O   LEU A 268      27.460  89.440  99.990  1.00  0.00           O
ATOM   2677  N   LYS A 269      25.270  88.930 100.000  1.00  0.00           N
ATOM   2678  H   LYS A 269      24.570  88.220 100.050  1.00  0.00           H
ATOM   2679  CA  LYS A 269      24.730  90.230  99.610  1.00  0.00           C
ATOM   2680  CB  LYS A 269      23.200  90.060  99.610  1.00  0.00           C
ATOM   2681  CG  LYS A 269      22.520  91.310  99.030  1.00  0.00           C
ATOM   2682  CD  LYS A 269      21.050  90.970  98.950  1.00  0.00           C
ATOM   2683  CE  LYS A 269      20.100  92.030  98.440  1.00  0.00           C
ATOM   2684  NZ  LYS A 269      19.980  93.150  99.410  1.00  0.00           N
ATOM   2685  HZ1 LYS A 269      19.780  92.750 100.300  1.00  0.00           H
ATOM   2686  HZ2 LYS A 269      20.810  93.680  99.510  1.00  0.00           H
ATOM   2687  HZ3 LYS A 269      19.200  93.710  99.140  1.00  0.00           H
ATOM   2688  C   LYS A 269      25.200  91.350 100.500  1.00  0.00           C
ATOM   2689  O   LYS A 269      25.730  92.330 100.020  1.00  0.00           O
ATOM   2690  N   GLU A 270      24.950  91.160 101.810  1.00  0.00           N
ATOM   2691  H   GLU A 270      24.180  90.660 102.190  1.00  0.00           H
ATOM   2692  CA  GLU A 270      25.530  91.980 102.880  1.00  0.00           C
ATOM   2693  CB  GLU A 270      25.000  91.610 104.290  1.00  0.00           C
ATOM   2694  CG  GLU A 270      23.500  91.830 104.590  1.00  0.00           C
ATOM   2695  CD  GLU A 270      23.190  93.330 104.650  1.00  0.00           C
ATOM   2696  OE1 GLU A 270      22.390  93.840 103.780  1.00  0.00           O
ATOM   2697  OE2 GLU A 270      23.620  93.920 105.750  1.00  0.00           O
ATOM   2698  C   GLU A 270      27.050  92.080 102.830  1.00  0.00           C
ATOM   2699  O   GLU A 270      27.570  93.170 102.600  1.00  0.00           O
ATOM   2700  N   LEU A 271      27.760  90.960 102.850  1.00  0.00           N
ATOM   2701  H   LEU A 271      27.290  90.090 103.030  1.00  0.00           H
ATOM   2702  CA  LEU A 271      29.260  90.850 102.630  1.00  0.00           C
ATOM   2703  CB  LEU A 271      29.660  89.400 102.600  1.00  0.00           C
ATOM   2704  CG  LEU A 271      30.160  88.790 103.900  1.00  0.00           C
ATOM   2705  CD1 LEU A 271      29.220  89.020 105.080  1.00  0.00           C
ATOM   2706  CD2 LEU A 271      30.350  87.200 103.740  1.00  0.00           C
ATOM   2707  C   LEU A 271      29.880  91.640 101.440  1.00  0.00           C
ATOM   2708  O   LEU A 271      30.960  92.220 101.490  1.00  0.00           O
ATOM   2709  N   LEU A 272      29.080  91.570 100.330  1.00  0.00           N
ATOM   2710  H   LEU A 272      28.550  90.740 100.140  1.00  0.00           H
ATOM   2711  CA  LEU A 272      29.520  92.410  99.130  1.00  0.00           C
ATOM   2712  CB  LEU A 272      28.830  91.880  97.900  1.00  0.00           C
ATOM   2713  CG  LEU A 272      29.430  90.630  97.240  1.00  0.00           C
ATOM   2714  CD1 LEU A 272      28.470  90.140  96.210  1.00  0.00           C
ATOM   2715  CD2 LEU A 272      30.820  90.760  96.650  1.00  0.00           C
ATOM   2716  C   LEU A 272      29.280  93.940  99.250  1.00  0.00           C
ATOM   2717  O   LEU A 272      30.010  94.750  98.620  1.00  0.00           O
ATOM   2718  N   GLN A 273      28.160  94.300  99.900  1.00  0.00           N
ATOM   2719  H   GLN A 273      27.640  93.640 100.440  1.00  0.00           H
ATOM   2720  CA  GLN A 273      27.680  95.690 100.130  1.00  0.00           C
ATOM   2721  CB  GLN A 273      26.110  95.940 100.130  1.00  0.00           C
ATOM   2722  CG  GLN A 273      25.590  95.670  98.690  1.00  0.00           C
ATOM   2723  CD  GLN A 273      24.400  96.560  98.310  1.00  0.00           C
ATOM   2724  OE1 GLN A 273      23.360  96.100  97.880  1.00  0.00           O
ATOM   2725  NE2 GLN A 273      24.500  97.870  98.240  1.00  0.00           N
ATOM   2726 1HE2 GLN A 273      25.410  98.300  98.230  1.00  0.00           H
ATOM   2727 2HE2 GLN A 273      23.730  98.470  98.050  1.00  0.00           H
ATOM   2728  C   GLN A 273      28.280  96.410 101.280  1.00  0.00           C
ATOM   2729  O   GLN A 273      28.670  97.550 101.210  1.00  0.00           O
ATOM   2730  N   ASN A 274      28.420  95.700 102.430  1.00  0.00           N
ATOM   2731  H   ASN A 274      28.160  94.740 102.410  1.00  0.00           H
ATOM   2732  CA  ASN A 274      29.260  96.050 103.580  1.00  0.00           C
ATOM   2733  CB  ASN A 274      28.790  95.190 104.790  1.00  0.00           C
ATOM   2734  CG  ASN A 274      27.530  95.610 105.540  1.00  0.00           C
ATOM   2735  OD1 ASN A 274      27.060  96.730 105.770  1.00  0.00           O
ATOM   2736  ND2 ASN A 274      26.840  94.590 105.900  1.00  0.00           N
ATOM   2737 1HD2 ASN A 274      27.160  93.640 105.830  1.00  0.00           H
ATOM   2738 2HD2 ASN A 274      25.890  94.780 106.130  1.00  0.00           H
ATOM   2739  C   ASN A 274      30.780  96.080 103.340  1.00  0.00           C
ATOM   2740  O   ASN A 274      31.410  95.020 103.270  1.00  0.00           O
ATOM   2741  N   GLY A 275      31.290  97.270 103.060  1.00  0.00           N
ATOM   2742  H   GLY A 275      30.740  98.040 102.750  1.00  0.00           H
ATOM   2743  CA  GLY A 275      32.700  97.390 102.720  1.00  0.00           C
ATOM   2744  C   GLY A 275      33.700  97.330 103.910  1.00  0.00           C
ATOM   2745  O   GLY A 275      34.140  98.320 104.470  1.00  0.00           O
ATOM   2746  N   MET A 276      33.840  96.110 104.410  1.00  0.00           N
ATOM   2747  H   MET A 276      33.280  95.320 104.160  1.00  0.00           H
ATOM   2748  CA  MET A 276      34.810  95.700 105.440  1.00  0.00           C
ATOM   2749  CB  MET A 276      34.600  94.280 106.080  1.00  0.00           C
ATOM   2750  CG  MET A 276      33.190  94.250 106.630  1.00  0.00           C
ATOM   2751  SD  MET A 276      32.640  92.580 107.080  1.00  0.00           S
ATOM   2752  CE  MET A 276      30.850  92.970 107.220  1.00  0.00           C
ATOM   2753  C   MET A 276      36.290  95.780 105.010  1.00  0.00           C
ATOM   2754  O   MET A 276      36.770  95.160 104.040  1.00  0.00           O
ATOM   2755  N   ASN A 277      37.040  96.690 105.640  1.00  0.00           N
ATOM   2756  H   ASN A 277      36.610  97.440 106.150  1.00  0.00           H
ATOM   2757  CA  ASN A 277      38.480  96.940 105.290  1.00  0.00           C
ATOM   2758  CB  ASN A 277      38.830  98.420 105.320  1.00  0.00           C
ATOM   2759  CG  ASN A 277      40.290  98.670 104.900  1.00  0.00           C
ATOM   2760  OD1 ASN A 277      41.200  98.360 105.580  1.00  0.00           O
ATOM   2761  ND2 ASN A 277      40.540  99.320 103.770  1.00  0.00           N
ATOM   2762 1HD2 ASN A 277      39.760  99.740 103.290  1.00  0.00           H
ATOM   2763 2HD2 ASN A 277      41.470  99.570 103.510  1.00  0.00           H
ATOM   2764  C   ASN A 277      39.430  96.220 106.300  1.00  0.00           C
ATOM   2765  O   ASN A 277      39.200  96.150 107.520  1.00  0.00           O
ATOM   2766  N   GLY A 278      40.200  95.280 105.750  1.00  0.00           N
ATOM   2767  H   GLY A 278      40.250  95.060 104.770  1.00  0.00           H
ATOM   2768  CA  GLY A 278      41.160  94.520 106.540  1.00  0.00           C
ATOM   2769  C   GLY A 278      40.790  93.050 106.950  1.00  0.00           C
ATOM   2770  O   GLY A 278      41.540  92.050 106.870  1.00  0.00           O
ATOM   2771  N   ARG A 279      39.490  93.040 107.240  1.00  0.00           N
ATOM   2772  H   ARG A 279      39.130  93.980 107.290  1.00  0.00           H
ATOM   2773  CA  ARG A 279      38.700  91.880 107.770  1.00  0.00           C
ATOM   2774  CB  ARG A 279      37.400  92.530 108.130  1.00  0.00           C
ATOM   2775  CG  ARG A 279      36.390  91.770 109.020  1.00  0.00           C
ATOM   2776  CD  ARG A 279      36.810  91.820 110.510  1.00  0.00           C
ATOM   2777  NE  ARG A 279      35.700  91.310 111.300  1.00  0.00           N
ATOM   2778  HE  ARG A 279      34.880  91.880 111.370  1.00  0.00           H
ATOM   2779  CZ  ARG A 279      35.730  90.250 112.060  1.00  0.00           C
ATOM   2780  NH1 ARG A 279      36.910  89.690 112.330  1.00  0.00           N
ATOM   2781 1HH1 ARG A 279      37.820  89.960 112.000  1.00  0.00           H
ATOM   2782 2HH1 ARG A 279      36.940  88.900 112.940  1.00  0.00           H
ATOM   2783  NH2 ARG A 279      34.780  90.090 112.970  1.00  0.00           N
ATOM   2784 1HH2 ARG A 279      33.920  90.570 112.850  1.00  0.00           H
ATOM   2785 2HH2 ARG A 279      34.820  89.360 113.660  1.00  0.00           H
ATOM   2786  C   ARG A 279      38.610  90.700 106.780  1.00  0.00           C
ATOM   2787  O   ARG A 279      38.310  90.800 105.590  1.00  0.00           O
ATOM   2788  N   THR A 280      39.030  89.570 107.260  1.00  0.00           N
ATOM   2789  H   THR A 280      39.320  89.490 108.210  1.00  0.00           H
ATOM   2790  CA  THR A 280      39.300  88.330 106.570  1.00  0.00           C
ATOM   2791  CB  THR A 280      40.750  87.870 106.720  1.00  0.00           C
ATOM   2792  OG1 THR A 280      41.060  88.010 108.140  1.00  0.00           O
ATOM   2793  HG1 THR A 280      41.990  88.020 108.490  1.00  0.00           H
ATOM   2794  CG2 THR A 280      41.580  88.830 105.940  1.00  0.00           C
ATOM   2795  C   THR A 280      38.410  87.180 107.110  1.00  0.00           C
ATOM   2796  O   THR A 280      38.190  87.120 108.310  1.00  0.00           O
ATOM   2797  N   ILE A 281      37.910  86.310 106.210  1.00  0.00           N
ATOM   2798  H   ILE A 281      37.950  86.380 105.210  1.00  0.00           H
ATOM   2799  CA  ILE A 281      37.210  85.040 106.580  1.00  0.00           C
ATOM   2800  CB  ILE A 281      35.810  84.870 105.930  1.00  0.00           C
ATOM   2801  CG1 ILE A 281      34.920  86.150 106.170  1.00  0.00           C
ATOM   2802  CG2 ILE A 281      35.050  83.670 106.480  1.00  0.00           C
ATOM   2803  CD  ILE A 281      33.520  86.080 105.550  1.00  0.00           C
ATOM   2804  C   ILE A 281      38.100  83.910 106.090  1.00  0.00           C
ATOM   2805  O   ILE A 281      38.430  83.970 104.920  1.00  0.00           O
ATOM   2806  N   LEU A 282      38.410  82.890 106.860  1.00  0.00           N
ATOM   2807  H   LEU A 282      38.020  82.910 107.780  1.00  0.00           H
ATOM   2808  CA  LEU A 282      39.330  81.760 106.580  1.00  0.00           C
ATOM   2809  CB  LEU A 282      38.810  80.660 105.620  1.00  0.00           C
ATOM   2810  CG  LEU A 282      37.530  80.010 106.110  1.00  0.00           C
ATOM   2811  CD1 LEU A 282      36.890  79.230 104.980  1.00  0.00           C
ATOM   2812  CD2 LEU A 282      37.780  78.970 107.230  1.00  0.00           C
ATOM   2813  C   LEU A 282      40.750  82.200 106.200  1.00  0.00           C
ATOM   2814  O   LEU A 282      41.640  82.220 107.000  1.00  0.00           O
ATOM   2815  N   GLY A 283      40.960  82.740 104.990  1.00  0.00           N
ATOM   2816  H   GLY A 283      40.130  82.990 104.490  1.00  0.00           H
ATOM   2817  CA  GLY A 283      42.390  82.960 104.550  1.00  0.00           C
ATOM   2818  C   GLY A 283      42.660  84.450 104.220  1.00  0.00           C
ATOM   2819  O   GLY A 283      42.470  85.300 105.080  1.00  0.00           O
ATOM   2820  N   SER A 284      43.120  84.730 103.030  1.00  0.00           N
ATOM   2821  H   SER A 284      42.840  84.240 102.200  1.00  0.00           H
ATOM   2822  CA  SER A 284      43.680  86.070 102.710  1.00  0.00           C
ATOM   2823  CB  SER A 284      44.510  86.000 101.510  1.00  0.00           C
ATOM   2824  OG  SER A 284      43.780  85.770 100.290  1.00  0.00           O
ATOM   2825  HG  SER A 284      43.380  84.850 100.220  1.00  0.00           H
ATOM   2826  C   SER A 284      42.640  87.240 102.560  1.00  0.00           C
ATOM   2827  O   SER A 284      43.080  88.380 102.290  1.00  0.00           O
ATOM   2828  N   ALA A 285      41.360  86.950 102.430  1.00  0.00           N
ATOM   2829  H   ALA A 285      41.070  86.150 102.960  1.00  0.00           H
ATOM   2830  CA  ALA A 285      40.360  87.970 102.020  1.00  0.00           C
ATOM   2831  CB  ALA A 285      40.200  87.990 100.500  1.00  0.00           C
ATOM   2832  C   ALA A 285      39.020  87.760 102.730  1.00  0.00           C
ATOM   2833  O   ALA A 285      38.880  86.870 103.590  1.00  0.00           O
ATOM   2834  N   LEU A 286      38.080  88.680 102.520  1.00  0.00           N
ATOM   2835  H   LEU A 286      38.340  89.620 102.310  1.00  0.00           H
ATOM   2836  CA  LEU A 286      36.680  88.530 102.880  1.00  0.00           C
ATOM   2837  CB  LEU A 286      35.770  89.770 102.670  1.00  0.00           C
ATOM   2838  CG  LEU A 286      34.590  89.900 103.720  1.00  0.00           C
ATOM   2839  CD1 LEU A 286      35.090  90.430 105.040  1.00  0.00           C
ATOM   2840  CD2 LEU A 286      33.480  90.770 103.110  1.00  0.00           C
ATOM   2841  C   LEU A 286      36.170  87.260 102.130  1.00  0.00           C
ATOM   2842  O   LEU A 286      35.740  86.320 102.800  1.00  0.00           O
ATOM   2843  N   LEU A 287      36.190  87.330 100.820  1.00  0.00           N
ATOM   2844  H   LEU A 287      36.360  88.150 100.290  1.00  0.00           H
ATOM   2845  CA  LEU A 287      35.810  86.190  99.950  1.00  0.00           C
ATOM   2846  CB  LEU A 287      34.750  86.720  99.050  1.00  0.00           C
ATOM   2847  CG  LEU A 287      33.420  87.010  99.780  1.00  0.00           C
ATOM   2848  CD1 LEU A 287      32.400  87.480  98.740  1.00  0.00           C
ATOM   2849  CD2 LEU A 287      32.960  85.670 100.430  1.00  0.00           C
ATOM   2850  C   LEU A 287      36.990  85.650  99.120  1.00  0.00           C
ATOM   2851  O   LEU A 287      37.500  86.380  98.300  1.00  0.00           O
ATOM   2852  N   GLU A 288      37.270  84.340  99.280  1.00  0.00           N
ATOM   2853  H   GLU A 288      36.790  83.850 100.000  1.00  0.00           H
ATOM   2854  CA  GLU A 288      38.130  83.510  98.380  1.00  0.00           C
ATOM   2855  CB  GLU A 288      39.250  82.800  99.160  1.00  0.00           C
ATOM   2856  CG  GLU A 288      40.050  83.860  99.940  1.00  0.00           C
ATOM   2857  CD  GLU A 288      41.370  83.310 100.370  1.00  0.00           C
ATOM   2858  OE1 GLU A 288      42.350  83.570  99.710  1.00  0.00           O
ATOM   2859  OE2 GLU A 288      41.400  82.710 101.500  1.00  0.00           O
ATOM   2860  C   GLU A 288      37.320  82.360  97.580  1.00  0.00           C
ATOM   2861  O   GLU A 288      37.000  81.330  98.190  1.00  0.00           O
ATOM   2862  N   ASP A 289      37.080  82.640  96.280  1.00  0.00           N
ATOM   2863  H   ASP A 289      37.100  83.560  95.900  1.00  0.00           H
ATOM   2864  CA  ASP A 289      36.390  81.720  95.370  1.00  0.00           C
ATOM   2865  CB  ASP A 289      35.590  82.380  94.220  1.00  0.00           C
ATOM   2866  CG  ASP A 289      36.100  83.810  93.940  1.00  0.00           C
ATOM   2867  OD1 ASP A 289      36.930  84.130  93.060  1.00  0.00           O
ATOM   2868  OD2 ASP A 289      35.530  84.660  94.630  1.00  0.00           O
ATOM   2869  C   ASP A 289      37.260  80.590  94.770  1.00  0.00           C
ATOM   2870  O   ASP A 289      37.910  80.720  93.700  1.00  0.00           O
ATOM   2871  N   GLU A 290      37.430  79.530  95.620  1.00  0.00           N
ATOM   2872  H   GLU A 290      37.200  79.530  96.590  1.00  0.00           H
ATOM   2873  CA  GLU A 290      38.090  78.330  95.210  1.00  0.00           C
ATOM   2874  CB  GLU A 290      39.460  78.260  95.840  1.00  0.00           C
ATOM   2875  CG  GLU A 290      39.660  78.760  97.290  1.00  0.00           C
ATOM   2876  CD  GLU A 290      41.020  78.600  97.870  1.00  0.00           C
ATOM   2877  OE1 GLU A 290      41.810  77.690  97.430  1.00  0.00           O
ATOM   2878  OE2 GLU A 290      41.430  79.510  98.600  1.00  0.00           O
ATOM   2879  C   GLU A 290      37.380  76.990  95.420  1.00  0.00           C
ATOM   2880  O   GLU A 290      37.210  76.260  94.450  1.00  0.00           O
ATOM   2881  N   PHE A 291      36.950  76.760  96.650  1.00  0.00           N
ATOM   2882  H   PHE A 291      36.690  77.520  97.250  1.00  0.00           H
ATOM   2883  CA  PHE A 291      36.480  75.400  97.100  1.00  0.00           C
ATOM   2884  CB  PHE A 291      36.360  75.470  98.620  1.00  0.00           C
ATOM   2885  CG  PHE A 291      37.610  75.450  99.430  1.00  0.00           C
ATOM   2886  CD1 PHE A 291      38.200  74.210  99.840  1.00  0.00           C
ATOM   2887  HD1 PHE A 291      37.800  73.250  99.510  1.00  0.00           H
ATOM   2888  CD2 PHE A 291      38.270  76.630  99.770  1.00  0.00           C
ATOM   2889  HD2 PHE A 291      37.880  77.610  99.480  1.00  0.00           H
ATOM   2890  CE1 PHE A 291      39.360  74.180 100.620  1.00  0.00           C
ATOM   2891  HE1 PHE A 291      39.850  73.210 100.690  1.00  0.00           H
ATOM   2892  CE2 PHE A 291      39.420  76.580 100.580  1.00  0.00           C
ATOM   2893  HE2 PHE A 291      39.880  77.510 100.920  1.00  0.00           H
ATOM   2894  CZ  PHE A 291      39.930  75.370 101.020  1.00  0.00           C
ATOM   2895  HZ  PHE A 291      40.660  75.240 101.820  1.00  0.00           H
ATOM   2896  C   PHE A 291      35.190  74.810  96.500  1.00  0.00           C
ATOM   2897  O   PHE A 291      34.060  75.050  96.990  1.00  0.00           O
ATOM   2898  N   THR A 292      35.470  73.720  95.820  1.00  0.00           N
ATOM   2899  H   THR A 292      36.400  73.350  95.870  1.00  0.00           H
ATOM   2900  CA  THR A 292      34.440  72.870  95.210  1.00  0.00           C
ATOM   2901  CB  THR A 292      35.020  71.790  94.370  1.00  0.00           C
ATOM   2902  OG1 THR A 292      36.310  71.330  94.850  1.00  0.00           O
ATOM   2903  HG1 THR A 292      36.260  70.340  94.980  1.00  0.00           H
ATOM   2904  CG2 THR A 292      35.030  72.220  92.940  1.00  0.00           C
ATOM   2905  C   THR A 292      33.470  72.210  96.170  1.00  0.00           C
ATOM   2906  O   THR A 292      34.010  71.530  97.050  1.00  0.00           O
ATOM   2907  N   PRO A 293      32.120  72.310  96.080  1.00  0.00           N
ATOM   2908  CA  PRO A 293      31.130  71.850  97.050  1.00  0.00           C
ATOM   2909  CB  PRO A 293      29.780  72.230  96.420  1.00  0.00           C
ATOM   2910  CG  PRO A 293      30.080  73.470  95.570  1.00  0.00           C
ATOM   2911  CD  PRO A 293      31.510  73.120  95.020  1.00  0.00           C
ATOM   2912  C   PRO A 293      31.150  70.390  97.460  1.00  0.00           C
ATOM   2913  O   PRO A 293      31.260  70.130  98.650  1.00  0.00           O
ATOM   2914  N   PHE A 294      31.010  69.400  96.560  1.00  0.00           N
ATOM   2915  H   PHE A 294      30.980  69.560  95.580  1.00  0.00           H
ATOM   2916  CA  PHE A 294      31.170  67.980  96.850  1.00  0.00           C
ATOM   2917  CB  PHE A 294      30.930  67.080  95.710  1.00  0.00           C
ATOM   2918  CG  PHE A 294      29.410  66.950  95.370  1.00  0.00           C
ATOM   2919  CD1 PHE A 294      28.750  67.840  94.450  1.00  0.00           C
ATOM   2920  HD1 PHE A 294      29.330  68.610  93.940  1.00  0.00           H
ATOM   2921  CD2 PHE A 294      28.660  66.110  96.200  1.00  0.00           C
ATOM   2922  HD2 PHE A 294      29.040  65.490  97.010  1.00  0.00           H
ATOM   2923  CE1 PHE A 294      27.340  67.830  94.340  1.00  0.00           C
ATOM   2924  HE1 PHE A 294      26.800  68.430  93.610  1.00  0.00           H
ATOM   2925  CE2 PHE A 294      27.250  66.150  96.060  1.00  0.00           C
ATOM   2926  HE2 PHE A 294      26.680  65.660  96.850  1.00  0.00           H
ATOM   2927  CZ  PHE A 294      26.610  66.990  95.160  1.00  0.00           C
ATOM   2928  HZ  PHE A 294      25.540  67.180  95.220  1.00  0.00           H
ATOM   2929  C   PHE A 294      32.370  67.500  97.640  1.00  0.00           C
ATOM   2930  O   PHE A 294      32.250  66.710  98.550  1.00  0.00           O
ATOM   2931  N   ASP A 295      33.460  68.200  97.510  1.00  0.00           N
ATOM   2932  H   ASP A 295      33.450  69.010  96.910  1.00  0.00           H
ATOM   2933  CA  ASP A 295      34.760  67.880  98.160  1.00  0.00           C
ATOM   2934  CB  ASP A 295      36.090  68.370  97.360  1.00  0.00           C
ATOM   2935  CG  ASP A 295      36.070  67.930  95.860  1.00  0.00           C
ATOM   2936  OD1 ASP A 295      35.770  68.740  94.960  1.00  0.00           O
ATOM   2937  OD2 ASP A 295      36.710  66.920  95.630  1.00  0.00           O
ATOM   2938  C   ASP A 295      34.810  68.450  99.570  1.00  0.00           C
ATOM   2939  O   ASP A 295      35.310  67.730 100.470  1.00  0.00           O
ATOM   2940  N   VAL A 296      34.310  69.670  99.670  1.00  0.00           N
ATOM   2941  H   VAL A 296      34.340  70.270  98.870  1.00  0.00           H
ATOM   2942  CA  VAL A 296      34.050  70.460 100.940  1.00  0.00           C
ATOM   2943  CB  VAL A 296      33.600  71.920 100.780  1.00  0.00           C
ATOM   2944  CG1 VAL A 296      33.210  72.570 102.120  1.00  0.00           C
ATOM   2945  CG2 VAL A 296      34.730  72.740 100.150  1.00  0.00           C
ATOM   2946  C   VAL A 296      33.100  69.700 101.840  1.00  0.00           C
ATOM   2947  O   VAL A 296      33.550  69.470 102.980  1.00  0.00           O
ATOM   2948  N   VAL A 297      32.080  69.040 101.290  1.00  0.00           N
ATOM   2949  H   VAL A 297      31.650  69.370 100.450  1.00  0.00           H
ATOM   2950  CA  VAL A 297      31.220  68.090 102.050  1.00  0.00           C
ATOM   2951  CB  VAL A 297      29.970  67.560 101.200  1.00  0.00           C
ATOM   2952  CG1 VAL A 297      29.030  66.830 102.120  1.00  0.00           C
ATOM   2953  CG2 VAL A 297      29.150  68.650 100.550  1.00  0.00           C
ATOM   2954  C   VAL A 297      32.090  66.920 102.550  1.00  0.00           C
ATOM   2955  O   VAL A 297      32.100  66.510 103.700  1.00  0.00           O
ATOM   2956  N   ARG A 298      32.820  66.300 101.630  1.00  0.00           N
ATOM   2957  H   ARG A 298      32.870  66.430 100.640  1.00  0.00           H
ATOM   2958  CA  ARG A 298      33.790  65.240 102.030  1.00  0.00           C
ATOM   2959  CB  ARG A 298      34.310  64.470 100.770  1.00  0.00           C
ATOM   2960  CG  ARG A 298      33.240  63.800  99.890  1.00  0.00           C
ATOM   2961  CD  ARG A 298      33.710  63.400  98.520  1.00  0.00           C
ATOM   2962  NE  ARG A 298      32.690  62.420  97.980  1.00  0.00           N
ATOM   2963  HE  ARG A 298      32.730  61.520  98.400  1.00  0.00           H
ATOM   2964  CZ  ARG A 298      31.940  62.490  96.890  1.00  0.00           C
ATOM   2965  NH1 ARG A 298      32.130  63.470  96.060  1.00  0.00           N
ATOM   2966 1HH1 ARG A 298      32.880  64.140  96.000  1.00  0.00           H
ATOM   2967 2HH1 ARG A 298      31.470  63.650  95.330  1.00  0.00           H
ATOM   2968  NH2 ARG A 298      30.840  61.690  96.740  1.00  0.00           N
ATOM   2969 1HH2 ARG A 298      30.750  60.980  97.440  1.00  0.00           H
ATOM   2970 2HH2 ARG A 298      30.140  61.910  96.070  1.00  0.00           H
ATOM   2971  C   ARG A 298      34.900  65.480 103.060  1.00  0.00           C
ATOM   2972  O   ARG A 298      35.340  64.520 103.610  1.00  0.00           O
ATOM   2973  N   GLN A 299      35.200  66.760 103.250  1.00  0.00           N
ATOM   2974  H   GLN A 299      34.980  67.430 102.540  1.00  0.00           H
ATOM   2975  CA  GLN A 299      36.270  67.180 104.130  1.00  0.00           C
ATOM   2976  CB  GLN A 299      36.990  68.340 103.410  1.00  0.00           C
ATOM   2977  CG  GLN A 299      38.450  68.370 103.940  1.00  0.00           C
ATOM   2978  CD  GLN A 299      39.400  67.610 103.010  1.00  0.00           C
ATOM   2979  OE1 GLN A 299      39.330  66.420 102.920  1.00  0.00           O
ATOM   2980  NE2 GLN A 299      40.090  68.300 102.110  1.00  0.00           N
ATOM   2981 1HE2 GLN A 299      39.770  69.220 101.870  1.00  0.00           H
ATOM   2982 2HE2 GLN A 299      40.800  67.790 101.630  1.00  0.00           H
ATOM   2983  C   GLN A 299      35.850  67.600 105.590  1.00  0.00           C
ATOM   2984  O   GLN A 299      36.680  67.750 106.460  1.00  0.00           O
ATOM   2985  N   CYS A 300      34.570  67.960 105.630  1.00  0.00           N
ATOM   2986  H   CYS A 300      34.070  67.950 104.770  1.00  0.00           H
ATOM   2987  CA  CYS A 300      33.810  68.430 106.800  1.00  0.00           C
ATOM   2988  CB  CYS A 300      32.360  68.910 106.470  1.00  0.00           C
ATOM   2989  SG  CYS A 300      32.390  70.480 105.490  1.00  0.00           S
ATOM   2990  HG  CYS A 300      32.490  69.860 104.320  1.00  0.00           H
ATOM   2991  C   CYS A 300      33.650  67.580 108.070  1.00  0.00           C
ATOM   2992  O   CYS A 300      33.140  66.420 107.960  1.00  0.00           O
ATOM   2993  N   SER A 301      34.100  68.160 109.120  1.00  0.00           N
ATOM   2994  H   SER A 301      34.680  68.970 109.100  1.00  0.00           H
ATOM   2995  CA  SER A 301      34.060  67.380 110.390  1.00  0.00           C
ATOM   2996  CB  SER A 301      35.280  67.700 111.290  1.00  0.00           C
ATOM   2997  OG  SER A 301      35.370  66.750 112.370  1.00  0.00           O
ATOM   2998  HG  SER A 301      35.260  65.790 112.090  1.00  0.00           H
ATOM   2999  C   SER A 301      32.830  67.920 111.080  1.00  0.00           C
ATOM   3000  O   SER A 301      32.640  69.120 111.220  1.00  0.00           O
ATOM   3001  N   GLY A 302      31.690  67.180 110.860  1.00  0.00           N
ATOM   3002  H   GLY A 302      31.710  66.530 110.090  1.00  0.00           H
ATOM   3003  CA  GLY A 302      30.380  67.300 111.530  1.00  0.00           C
ATOM   3004  C   GLY A 302      29.620  68.570 111.230  1.00  0.00           C
ATOM   3005  O   GLY A 302      29.500  69.430 112.110  1.00  0.00           O
ATOM   3006  N   VAL A 303      28.970  68.680 110.050  1.00  0.00           N
ATOM   3007  H   VAL A 303      28.870  67.870 109.470  1.00  0.00           H
ATOM   3008  CA  VAL A 303      28.050  69.840 109.770  1.00  0.00           C
ATOM   3009  CB  VAL A 303      27.820  70.170 108.290  1.00  0.00           C
ATOM   3010  CG1 VAL A 303      29.100  70.660 107.530  1.00  0.00           C
ATOM   3011  CG2 VAL A 303      27.410  68.930 107.520  1.00  0.00           C
ATOM   3012  C   VAL A 303      26.730  69.850 110.560  1.00  0.00           C
ATOM   3013  O   VAL A 303      25.720  69.310 110.210  1.00  0.00           O
ATOM   3014  N   THR A 304      26.920  70.300 111.740  1.00  0.00           N
ATOM   3015  H   THR A 304      27.820  70.330 112.160  1.00  0.00           H
ATOM   3016  CA  THR A 304      25.760  70.490 112.700  1.00  0.00           C
ATOM   3017  CB  THR A 304      25.950  69.750 114.020  1.00  0.00           C
ATOM   3018  OG1 THR A 304      24.880  70.070 114.930  1.00  0.00           O
ATOM   3019  HG1 THR A 304      24.440  69.250 115.310  1.00  0.00           H
ATOM   3020  CG2 THR A 304      27.380  69.850 114.600  1.00  0.00           C
ATOM   3021  C   THR A 304      25.420  71.980 112.980  1.00  0.00           C
ATOM   3022  O   THR A 304      26.330  72.680 113.540  1.00  0.00           O
ATOM   3023  N   PHE A 305      24.250  72.450 112.560  1.00  0.00           N
ATOM   3024  H   PHE A 305      23.660  71.920 111.960  1.00  0.00           H
ATOM   3025  CA  PHE A 305      23.680  73.780 112.800  1.00  0.00           C
ATOM   3026  CB  PHE A 305      23.850  74.630 111.530  1.00  0.00           C
ATOM   3027  CG  PHE A 305      23.990  76.080 111.820  1.00  0.00           C
ATOM   3028  CD1 PHE A 305      22.810  76.860 112.080  1.00  0.00           C
ATOM   3029  HD1 PHE A 305      21.810  76.470 111.850  1.00  0.00           H
ATOM   3030  CD2 PHE A 305      25.240  76.680 112.010  1.00  0.00           C
ATOM   3031  HD2 PHE A 305      26.130  76.140 111.690  1.00  0.00           H
ATOM   3032  CE1 PHE A 305      22.940  78.150 112.560  1.00  0.00           C
ATOM   3033  HE1 PHE A 305      22.110  78.550 113.150  1.00  0.00           H
ATOM   3034  CE2 PHE A 305      25.350  77.960 112.480  1.00  0.00           C
ATOM   3035  HE2 PHE A 305      26.290  78.320 112.890  1.00  0.00           H
ATOM   3036  CZ  PHE A 305      24.190  78.730 112.740  1.00  0.00           C
ATOM   3037  HZ  PHE A 305      24.250  79.810 112.880  1.00  0.00           H
ATOM   3038  C   PHE A 305      22.260  73.730 113.330  1.00  0.00           C
ATOM   3039  O   PHE A 305      22.040  73.960 114.550  1.00  0.00           O
ATOM   3040  N   GLN A 306      21.290  73.460 112.440  1.00  0.00           N
ATOM   3041  H   GLN A 306      21.520  73.070 111.550  1.00  0.00           H
ATOM   3042  CA  GLN A 306      19.830  73.490 112.690  1.00  0.00           C
ATOM   3043  CB  GLN A 306      19.190  74.660 111.980  1.00  0.00           C
ATOM   3044  CG  GLN A 306      17.760  75.060 112.310  1.00  0.00           C
ATOM   3045  CD  GLN A 306      17.270  75.980 111.220  1.00  0.00           C
ATOM   3046  OE1 GLN A 306      17.780  77.050 110.930  1.00  0.00           O
ATOM   3047  NE2 GLN A 306      16.410  75.550 110.340  1.00  0.00           N
ATOM   3048 1HE2 GLN A 306      16.140  74.590 110.390  1.00  0.00           H
ATOM   3049 2HE2 GLN A 306      16.270  76.120 109.540  1.00  0.00           H
ATOM   3050  C   GLN A 306      19.340  72.170 112.070  1.00  0.00           C
ATOM   3051  O1  GLN A 306      19.200  72.030 110.820  1.00  0.00           O
ATOM   3052  O2  GLN A 306      18.900  71.330 112.860  1.00  0.00           O
ATOM   3053  C21 UNK B 307      41.780  90.470  82.780  1.00  0.00           C
ATOM   3054  H21 UNK B 307      42.020  91.510  83.010  1.00  0.00           H
ATOM   3055  C22 UNK B 307      40.480  90.070  82.960  1.00  0.00           C
ATOM   3056  O6  UNK B 307      39.810  90.740  83.910  1.00  0.00           O
ATOM   3057  H62 UNK B 307      40.140  91.680  83.990  1.00  0.00           H
ATOM   3058  C23 UNK B 307      40.100  88.810  82.580  1.00  0.00           C
ATOM   3059  O5  UNK B 307      38.790  88.520  82.530  1.00  0.00           O
ATOM   3060  H5  UNK B 307      38.180  88.960  83.190  1.00  0.00           H
ATOM   3061  C24 UNK B 307      40.940  87.820  82.010  1.00  0.00           C
ATOM   3062  H24 UNK B 307      40.600  86.810  81.760  1.00  0.00           H
ATOM   3063  C25 UNK B 307      42.270  88.280  81.790  1.00  0.00           C
ATOM   3064  H25 UNK B 307      42.860  87.680  81.100  1.00  0.00           H
ATOM   3065  C20 UNK B 307      42.650  89.600  82.060  1.00  0.00           C
ATOM   3066  C19 UNK B 307      44.080  90.080  81.690  1.00  0.00           C
ATOM   3067  C18 UNK B 307      45.060  89.990  82.860  1.00  0.00           C
ATOM   3068  C17 UNK B 307      46.260  90.830  82.550  1.00  0.00           C
ATOM   3069  O4  UNK B 307      46.830  90.690  81.480  1.00  0.00           O
ATOM   3070  N3  UNK B 307      46.840  91.570  83.600  1.00  0.00           N
ATOM   3071  C26 UNK B 307      46.430  91.390  84.940  1.00  0.00           C
ATOM   3072  C27 UNK B 307      45.280  92.380  85.400  1.00  0.00           C
ATOM   3073  C28 UNK B 307      44.620  91.980  86.720  1.00  0.00           C
ATOM   3074  N4  UNK B 307      43.890  90.760  86.450  1.00  0.00           N
ATOM   3075  H43 UNK B 307      43.200  90.980  85.760  1.00  0.00           H
ATOM   3076  H44 UNK B 307      43.400  90.460  87.270  1.00  0.00           H
ATOM   3077  H42 UNK B 307      44.430  89.960  86.190  1.00  0.00           H
ATOM   3078  C16 UNK B 307      48.010  92.420  83.360  1.00  0.00           C
ATOM   3079  C15 UNK B 307      49.260  91.680  83.820  1.00  0.00           C
ATOM   3080  C14 UNK B 307      50.310  92.740  83.650  1.00  0.00           C
ATOM   3081  C13 UNK B 307      51.540  92.350  84.500  1.00  0.00           C
ATOM   3082  N2  UNK B 307      52.280  91.310  83.880  1.00  0.00           N
ATOM   3083  H23 UNK B 307      51.650  90.560  83.720  1.00  0.00           H
ATOM   3084  H29 UNK B 307      52.650  91.580  82.990  1.00  0.00           H
ATOM   3085  C12 UNK B 307      53.300  90.900  84.900  1.00  0.00           C
ATOM   3086  C11 UNK B 307      54.330  90.130  84.070  1.00  0.00           C
ATOM   3087  C10 UNK B 307      55.580  89.990  84.930  1.00  0.00           C
ATOM   3088  N1  UNK B 307      56.660  89.560  83.980  1.00  0.00           N
ATOM   3089  H9F UNK B 307      57.500  90.080  84.070  1.00  0.00           H
ATOM   3090  C9  UNK B 307      56.650  88.500  83.110  1.00  0.00           C
ATOM   3091  O3  UNK B 307      55.990  87.490  83.320  1.00  0.00           O
ATOM   3092  C8  UNK B 307      57.880  88.460  82.180  1.00  0.00           C
ATOM   3093  C7  UNK B 307      59.290  88.780  82.720  1.00  0.00           C
ATOM   3094  C5  UNK B 307      60.100  87.510  83.100  1.00  0.00           C
ATOM   3095  C6  UNK B 307      59.670  86.480  83.930  1.00  0.00           C
ATOM   3096  H61 UNK B 307      58.720  86.560  84.470  1.00  0.00           H
ATOM   3097  C1  UNK B 307      60.590  85.500  84.350  1.00  0.00           C
ATOM   3098  O1  UNK B 307      60.330  84.480  85.300  1.00  0.00           O
ATOM   3099  H17 UNK B 307      59.430  84.600  85.710  1.00  0.00           H
ATOM   3100  C2  UNK B 307      61.940  85.600  83.880  1.00  0.00           C
ATOM   3101  O2  UNK B 307      62.590  84.480  84.050  1.00  0.00           O
ATOM   3102  H22 UNK B 307      62.110  83.910  84.710  1.00  0.00           H
ATOM   3103  C3  UNK B 307      62.390  86.660  83.040  1.00  0.00           C
ATOM   3104  H3  UNK B 307      63.460  86.740  82.840  1.00  0.00           H
ATOM   3105  C4  UNK B 307      61.430  87.610  82.630  1.00  0.00           C
ATOM   3106  H41 UNK B 307      61.670  88.470  82.010  1.00  0.00           H
TER
ENDMDL
