# Supplementary material for: Microsecond MD Simulation and Multiple-Conformation Virtual Screening to Identify Potential Anti-COVID-19 Inhibitors Against SARS-CoV-2 Main Protease
Source: Front Chem. 2021 Jan 13;8:595273. doi: 10.3389/fchem.2020.595273 (PMC7873971; doi:10.3389/fchem.2020.595273)
Supplement: Supplementary file 2 [file Data_Sheet_1.ZIP › Ns_Pose_PDB/Ns_Pose_PDB/100ns_Protien-Ligand_Conplex/5_TCM_18935/0ns.pdb]

REMARK    GENERATED BY TRJCONV
TITLE     26790.mol229054 - minimized in water t=   0.00000 step= 0
REMARK    THIS IS A SIMULATION BOX
CRYST1   97.962   97.962   97.962  90.00  90.00  90.00 P 1           1
MODEL        1
ATOM      1  N   SER A   1      28.030  34.540  51.000  1.00  0.00           N
ATOM      2  H1  SER A   1      27.270  35.020  50.560  1.00  0.00           H
ATOM      3  H2  SER A   1      28.260  33.780  50.390  1.00  0.00           H
ATOM      4  H3  SER A   1      27.710  34.090  51.830  1.00  0.00           H
ATOM      5  CA  SER A   1      29.140  35.480  51.300  1.00  0.00           C
ATOM      6  CB  SER A   1      28.760  35.780  52.790  1.00  0.00           C
ATOM      7  OG  SER A   1      29.790  36.610  53.260  1.00  0.00           O
ATOM      8  HG  SER A   1      30.120  36.230  54.130  1.00  0.00           H
ATOM      9  C   SER A   1      30.480  34.830  51.120  1.00  0.00           C
ATOM     10  O   SER A   1      30.580  33.630  51.180  1.00  0.00           O
ATOM     11  N   GLY A   2      31.570  35.610  51.220  1.00  0.00           N
ATOM     12  H   GLY A   2      31.440  36.590  51.290  1.00  0.00           H
ATOM     13  CA  GLY A   2      32.960  35.160  51.460  1.00  0.00           C
ATOM     14  C   GLY A   2      33.650  35.600  52.790  1.00  0.00           C
ATOM     15  O   GLY A   2      33.230  35.280  53.940  1.00  0.00           O
ATOM     16  N   PHE A   3      34.920  35.720  52.490  1.00  0.00           N
ATOM     17  H   PHE A   3      35.340  35.420  51.630  1.00  0.00           H
ATOM     18  CA  PHE A   3      36.020  36.230  53.380  1.00  0.00           C
ATOM     19  CB  PHE A   3      36.960  35.090  53.850  1.00  0.00           C
ATOM     20  CG  PHE A   3      38.120  35.460  54.850  1.00  0.00           C
ATOM     21  CD1 PHE A   3      37.880  35.570  56.200  1.00  0.00           C
ATOM     22  HD1 PHE A   3      36.860  35.560  56.610  1.00  0.00           H
ATOM     23  CD2 PHE A   3      39.410  35.570  54.340  1.00  0.00           C
ATOM     24  HD2 PHE A   3      39.660  35.360  53.310  1.00  0.00           H
ATOM     25  CE1 PHE A   3      38.940  35.830  57.090  1.00  0.00           C
ATOM     26  HE1 PHE A   3      38.550  36.030  58.090  1.00  0.00           H
ATOM     27  CE2 PHE A   3      40.420  35.740  55.200  1.00  0.00           C
ATOM     28  HE2 PHE A   3      41.380  35.900  54.710  1.00  0.00           H
ATOM     29  CZ  PHE A   3      40.220  35.830  56.570  1.00  0.00           C
ATOM     30  HZ  PHE A   3      41.070  35.690  57.240  1.00  0.00           H
ATOM     31  C   PHE A   3      36.640  37.490  52.710  1.00  0.00           C
ATOM     32  O   PHE A   3      37.620  37.400  51.970  1.00  0.00           O
ATOM     33  N   ARG A   4      35.940  38.640  53.050  1.00  0.00           N
ATOM     34  H   ARG A   4      35.170  38.580  53.690  1.00  0.00           H
ATOM     35  CA  ARG A   4      36.080  39.970  52.550  1.00  0.00           C
ATOM     36  CB  ARG A   4      35.100  41.000  53.140  1.00  0.00           C
ATOM     37  CG  ARG A   4      34.950  42.380  52.510  1.00  0.00           C
ATOM     38  CD  ARG A   4      34.180  43.400  53.360  1.00  0.00           C
ATOM     39  NE  ARG A   4      34.490  44.740  52.830  1.00  0.00           N
ATOM     40  HE  ARG A   4      34.440  44.820  51.830  1.00  0.00           H
ATOM     41  CZ  ARG A   4      34.470  45.920  53.490  1.00  0.00           C
ATOM     42  NH1 ARG A   4      34.070  46.170  54.770  1.00  0.00           N
ATOM     43 1HH1 ARG A   4      33.810  45.410  55.360  1.00  0.00           H
ATOM     44 2HH1 ARG A   4      34.200  47.100  55.100  1.00  0.00           H
ATOM     45  NH2 ARG A   4      34.900  47.030  52.870  1.00  0.00           N
ATOM     46 1HH2 ARG A   4      35.360  47.070  51.980  1.00  0.00           H
ATOM     47 2HH2 ARG A   4      34.470  47.880  53.190  1.00  0.00           H
ATOM     48  C   ARG A   4      37.490  40.460  52.990  1.00  0.00           C
ATOM     49  O   ARG A   4      37.850  40.370  54.140  1.00  0.00           O
ATOM     50  N   LYS A   5      38.110  41.090  52.010  1.00  0.00           N
ATOM     51  H   LYS A   5      37.650  41.280  51.150  1.00  0.00           H
ATOM     52  CA  LYS A   5      39.500  41.670  52.110  1.00  0.00           C
ATOM     53  CB  LYS A   5      40.040  41.590  50.680  1.00  0.00           C
ATOM     54  CG  LYS A   5      41.560  41.650  50.610  1.00  0.00           C
ATOM     55  CD  LYS A   5      42.200  41.170  49.310  1.00  0.00           C
ATOM     56  CE  LYS A   5      41.810  42.130  48.160  1.00  0.00           C
ATOM     57  NZ  LYS A   5      42.190  41.640  46.810  1.00  0.00           N
ATOM     58  HZ1 LYS A   5      43.170  41.610  46.620  1.00  0.00           H
ATOM     59  HZ2 LYS A   5      41.780  40.750  46.600  1.00  0.00           H
ATOM     60  HZ3 LYS A   5      41.830  42.260  46.100  1.00  0.00           H
ATOM     61  C   LYS A   5      39.490  43.010  52.860  1.00  0.00           C
ATOM     62  O   LYS A   5      40.040  44.020  52.410  1.00  0.00           O
ATOM     63  N   MET A   6      39.060  42.930  54.140  1.00  0.00           N
ATOM     64  H   MET A   6      38.630  42.090  54.450  1.00  0.00           H
ATOM     65  CA  MET A   6      39.020  44.050  55.080  1.00  0.00           C
ATOM     66  CB  MET A   6      38.320  43.670  56.390  1.00  0.00           C
ATOM     67  CG  MET A   6      36.880  43.210  56.240  1.00  0.00           C
ATOM     68  SD  MET A   6      36.190  42.880  57.880  1.00  0.00           S
ATOM     69  CE  MET A   6      37.000  41.400  58.320  1.00  0.00           C
ATOM     70  C   MET A   6      40.360  44.630  55.500  1.00  0.00           C
ATOM     71  O   MET A   6      41.240  43.870  55.970  1.00  0.00           O
ATOM     72  N   ALA A   7      40.270  45.850  55.810  1.00  0.00           N
ATOM     73  H   ALA A   7      39.350  46.250  55.840  1.00  0.00           H
ATOM     74  CA  ALA A   7      41.430  46.730  56.100  1.00  0.00           C
ATOM     75  CB  ALA A   7      40.970  48.090  55.540  1.00  0.00           C
ATOM     76  C   ALA A   7      41.730  46.770  57.570  1.00  0.00           C
ATOM     77  O   ALA A   7      40.850  46.430  58.360  1.00  0.00           O
ATOM     78  N   PHE A   8      42.680  47.650  57.860  1.00  0.00           N
ATOM     79  H   PHE A   8      43.170  48.100  57.110  1.00  0.00           H
ATOM     80  CA  PHE A   8      42.960  48.050  59.300  1.00  0.00           C
ATOM     81  CB  PHE A   8      44.390  48.620  59.450  1.00  0.00           C
ATOM     82  CG  PHE A   8      45.470  47.560  59.580  1.00  0.00           C
ATOM     83  CD1 PHE A   8      45.850  47.160  60.820  1.00  0.00           C
ATOM     84  HD1 PHE A   8      45.420  47.480  61.770  1.00  0.00           H
ATOM     85  CD2 PHE A   8      46.090  46.990  58.500  1.00  0.00           C
ATOM     86  HD2 PHE A   8      45.800  47.370  57.520  1.00  0.00           H
ATOM     87  CE1 PHE A   8      46.870  46.240  60.970  1.00  0.00           C
ATOM     88  HE1 PHE A   8      47.260  46.000  61.960  1.00  0.00           H
ATOM     89  CE2 PHE A   8      47.060  46.010  58.640  1.00  0.00           C
ATOM     90  HE2 PHE A   8      47.520  45.590  57.750  1.00  0.00           H
ATOM     91  CZ  PHE A   8      47.510  45.650  59.850  1.00  0.00           C
ATOM     92  HZ  PHE A   8      48.500  45.180  59.910  1.00  0.00           H
ATOM     93  C   PHE A   8      41.880  49.050  59.830  1.00  0.00           C
ATOM     94  O   PHE A   8      41.240  49.650  58.940  1.00  0.00           O
ATOM     95  N   PRO A   9      41.700  49.310  61.130  1.00  0.00           N
ATOM     96  CA  PRO A   9      40.790  50.380  61.670  1.00  0.00           C
ATOM     97  CB  PRO A   9      41.090  50.430  63.180  1.00  0.00           C
ATOM     98  CG  PRO A   9      41.420  49.020  63.510  1.00  0.00           C
ATOM     99  CD  PRO A   9      42.190  48.480  62.280  1.00  0.00           C
ATOM    100  C   PRO A   9      41.130  51.720  61.020  1.00  0.00           C
ATOM    101  O   PRO A   9      42.200  52.330  61.340  1.00  0.00           O
ATOM    102  N   SER A  10      40.120  52.310  60.400  1.00  0.00           N
ATOM    103  H   SER A  10      39.170  52.010  60.480  1.00  0.00           H
ATOM    104  CA  SER A  10      40.430  53.350  59.370  1.00  0.00           C
ATOM    105  CB  SER A  10      39.930  52.940  57.980  1.00  0.00           C
ATOM    106  OG  SER A  10      38.590  52.580  57.970  1.00  0.00           O
ATOM    107  HG  SER A  10      38.070  53.430  57.890  1.00  0.00           H
ATOM    108  C   SER A  10      39.910  54.750  59.680  1.00  0.00           C
ATOM    109  O   SER A  10      40.440  55.660  59.040  1.00  0.00           O
ATOM    110  N   GLY A  11      39.230  54.970  60.800  1.00  0.00           N
ATOM    111  H   GLY A  11      38.860  54.130  61.190  1.00  0.00           H
ATOM    112  CA  GLY A  11      38.830  56.310  61.230  1.00  0.00           C
ATOM    113  C   GLY A  11      39.990  57.290  61.500  1.00  0.00           C
ATOM    114  O   GLY A  11      39.940  58.430  61.060  1.00  0.00           O
ATOM    115  N   LYS A  12      41.030  56.740  62.110  1.00  0.00           N
ATOM    116  H   LYS A  12      40.770  56.170  62.880  1.00  0.00           H
ATOM    117  CA  LYS A  12      42.440  57.280  62.170  1.00  0.00           C
ATOM    118  CB  LYS A  12      43.490  56.160  62.520  1.00  0.00           C
ATOM    119  CG  LYS A  12      43.290  55.760  63.970  1.00  0.00           C
ATOM    120  CD  LYS A  12      44.370  54.780  64.320  1.00  0.00           C
ATOM    121  CE  LYS A  12      44.230  53.960  65.580  1.00  0.00           C
ATOM    122  NZ  LYS A  12      44.340  54.680  66.840  1.00  0.00           N
ATOM    123  HZ1 LYS A  12      43.580  55.320  66.950  1.00  0.00           H
ATOM    124  HZ2 LYS A  12      44.210  54.020  67.580  1.00  0.00           H
ATOM    125  HZ3 LYS A  12      45.200  55.170  67.000  1.00  0.00           H
ATOM    126  C   LYS A  12      42.890  58.070  60.930  1.00  0.00           C
ATOM    127  O   LYS A  12      43.310  59.220  60.900  1.00  0.00           O
ATOM    128  N   VAL A  13      42.710  57.400  59.740  1.00  0.00           N
ATOM    129  H   VAL A  13      42.570  56.410  59.690  1.00  0.00           H
ATOM    130  CA  VAL A  13      43.050  58.000  58.440  1.00  0.00           C
ATOM    131  CB  VAL A  13      43.560  56.930  57.480  1.00  0.00           C
ATOM    132  CG1 VAL A  13      43.810  57.450  56.120  1.00  0.00           C
ATOM    133  CG2 VAL A  13      44.940  56.470  58.010  1.00  0.00           C
ATOM    134  C   VAL A  13      41.810  58.740  57.810  1.00  0.00           C
ATOM    135  O   VAL A  13      42.110  59.620  57.040  1.00  0.00           O
ATOM    136  N   GLU A  14      40.560  58.320  57.960  1.00  0.00           N
ATOM    137  H   GLU A  14      40.320  57.370  58.190  1.00  0.00           H
ATOM    138  CA  GLU A  14      39.350  59.090  57.610  1.00  0.00           C
ATOM    139  CB  GLU A  14      38.080  58.270  57.860  1.00  0.00           C
ATOM    140  CG  GLU A  14      37.930  57.000  57.090  1.00  0.00           C
ATOM    141  CD  GLU A  14      36.960  55.980  57.660  1.00  0.00           C
ATOM    142  OE1 GLU A  14      35.790  56.380  57.960  1.00  0.00           O
ATOM    143  OE2 GLU A  14      37.310  54.800  57.920  1.00  0.00           O
ATOM    144  C   GLU A  14      39.300  60.540  58.220  1.00  0.00           C
ATOM    145  O   GLU A  14      39.260  61.530  57.450  1.00  0.00           O
ATOM    146  N   GLY A  15      39.630  60.620  59.510  1.00  0.00           N
ATOM    147  H   GLY A  15      39.670  59.800  60.090  1.00  0.00           H
ATOM    148  CA  GLY A  15      39.900  61.940  60.220  1.00  0.00           C
ATOM    149  C   GLY A  15      40.960  62.920  59.670  1.00  0.00           C
ATOM    150  O   GLY A  15      41.010  64.000  60.250  1.00  0.00           O
ATOM    151  N   CYS A  16      41.870  62.430  58.920  1.00  0.00           N
ATOM    152  H   CYS A  16      42.130  61.470  59.000  1.00  0.00           H
ATOM    153  CA  CYS A  16      42.980  63.150  58.310  1.00  0.00           C
ATOM    154  CB  CYS A  16      44.340  62.820  58.960  1.00  0.00           C
ATOM    155  SG  CYS A  16      44.520  63.010  60.760  1.00  0.00           S
ATOM    156  HG  CYS A  16      45.800  62.660  60.750  1.00  0.00           H
ATOM    157  C   CYS A  16      43.100  63.160  56.760  1.00  0.00           C
ATOM    158  O   CYS A  16      44.070  63.770  56.310  1.00  0.00           O
ATOM    159  N   MET A  17      42.320  62.400  56.050  1.00  0.00           N
ATOM    160  H   MET A  17      41.870  61.620  56.480  1.00  0.00           H
ATOM    161  CA  MET A  17      42.200  62.450  54.540  1.00  0.00           C
ATOM    162  CB  MET A  17      42.020  61.160  53.780  1.00  0.00           C
ATOM    163  CG  MET A  17      43.240  60.210  53.920  1.00  0.00           C
ATOM    164  SD  MET A  17      44.840  60.790  53.350  1.00  0.00           S
ATOM    165  CE  MET A  17      44.590  60.530  51.630  1.00  0.00           C
ATOM    166  C   MET A  17      41.320  63.550  53.920  1.00  0.00           C
ATOM    167  O   MET A  17      40.060  63.580  54.030  1.00  0.00           O
ATOM    168  N   VAL A  18      41.980  64.420  53.170  1.00  0.00           N
ATOM    169  H   VAL A  18      42.930  64.250  52.900  1.00  0.00           H
ATOM    170  CA  VAL A  18      41.520  65.740  52.720  1.00  0.00           C
ATOM    171  CB  VAL A  18      42.000  66.930  53.540  1.00  0.00           C
ATOM    172  CG1 VAL A  18      41.410  66.920  54.930  1.00  0.00           C
ATOM    173  CG2 VAL A  18      43.510  66.950  53.610  1.00  0.00           C
ATOM    174  C   VAL A  18      41.580  66.010  51.230  1.00  0.00           C
ATOM    175  O   VAL A  18      42.160  65.240  50.460  1.00  0.00           O
ATOM    176  N   GLN A  19      40.850  67.100  50.780  1.00  0.00           N
ATOM    177  H   GLN A  19      40.380  67.720  51.410  1.00  0.00           H
ATOM    178  CA  GLN A  19      40.790  67.500  49.340  1.00  0.00           C
ATOM    179  CB  GLN A  19      39.330  67.960  49.040  1.00  0.00           C
ATOM    180  CG  GLN A  19      39.190  68.480  47.650  1.00  0.00           C
ATOM    181  CD  GLN A  19      37.930  69.480  47.620  1.00  0.00           C
ATOM    182  OE1 GLN A  19      36.820  69.090  47.830  1.00  0.00           O
ATOM    183  NE2 GLN A  19      37.980  70.700  47.110  1.00  0.00           N
ATOM    184 1HE2 GLN A  19      38.820  71.070  46.720  1.00  0.00           H
ATOM    185 2HE2 GLN A  19      37.130  71.220  47.110  1.00  0.00           H
ATOM    186  C   GLN A  19      41.850  68.630  49.120  1.00  0.00           C
ATOM    187  O   GLN A  19      42.080  69.500  49.970  1.00  0.00           O
ATOM    188  N   VAL A  20      42.440  68.570  47.950  1.00  0.00           N
ATOM    189  H   VAL A  20      42.310  67.740  47.410  1.00  0.00           H
ATOM    190  CA  VAL A  20      43.400  69.630  47.470  1.00  0.00           C
ATOM    191  CB  VAL A  20      44.860  69.130  47.560  1.00  0.00           C
ATOM    192  CG1 VAL A  20      45.670  69.920  48.620  1.00  0.00           C
ATOM    193  CG2 VAL A  20      45.060  67.650  47.750  1.00  0.00           C
ATOM    194  C   VAL A  20      43.120  70.070  46.080  1.00  0.00           C
ATOM    195  O   VAL A  20      43.210  69.290  45.130  1.00  0.00           O
ATOM    196  N   THR A  21      43.100  71.400  45.920  1.00  0.00           N
ATOM    197  H   THR A  21      43.530  72.020  46.570  1.00  0.00           H
ATOM    198  CA  THR A  21      42.440  72.100  44.770  1.00  0.00           C
ATOM    199  CB  THR A  21      40.940  72.490  45.010  1.00  0.00           C
ATOM    200  OG1 THR A  21      40.230  71.300  45.330  1.00  0.00           O
ATOM    201  HG1 THR A  21      40.330  70.680  44.550  1.00  0.00           H
ATOM    202  CG2 THR A  21      40.460  72.990  43.670  1.00  0.00           C
ATOM    203  C   THR A  21      43.290  73.250  44.280  1.00  0.00           C
ATOM    204  O   THR A  21      43.120  74.340  44.800  1.00  0.00           O
ATOM    205  N   CYS A  22      43.990  73.060  43.140  1.00  0.00           N
ATOM    206  H   CYS A  22      44.080  72.170  42.690  1.00  0.00           H
ATOM    207  CA  CYS A  22      44.750  74.070  42.380  1.00  0.00           C
ATOM    208  CB  CYS A  22      46.250  73.790  42.250  1.00  0.00           C
ATOM    209  SG  CYS A  22      47.270  75.150  41.550  1.00  0.00           S
ATOM    210  HG  CYS A  22      46.650  76.070  42.280  1.00  0.00           H
ATOM    211  C   CYS A  22      44.130  74.240  41.010  1.00  0.00           C
ATOM    212  O   CYS A  22      44.120  73.380  40.160  1.00  0.00           O
ATOM    213  N   GLY A  23      43.850  75.560  40.850  1.00  0.00           N
ATOM    214  H   GLY A  23      43.860  76.220  41.600  1.00  0.00           H
ATOM    215  CA  GLY A  23      43.390  76.110  39.590  1.00  0.00           C
ATOM    216  C   GLY A  23      42.030  75.600  39.190  1.00  0.00           C
ATOM    217  O   GLY A  23      41.140  75.860  40.050  1.00  0.00           O
ATOM    218  N   THR A  24      42.070  74.670  38.240  1.00  0.00           N
ATOM    219  H   THR A  24      42.840  74.460  37.630  1.00  0.00           H
ATOM    220  CA  THR A  24      40.860  73.780  37.970  1.00  0.00           C
ATOM    221  CB  THR A  24      40.310  74.130  36.610  1.00  0.00           C
ATOM    222  OG1 THR A  24      39.030  73.570  36.390  1.00  0.00           O
ATOM    223  HG1 THR A  24      39.140  72.600  36.600  1.00  0.00           H
ATOM    224  CG2 THR A  24      41.260  73.810  35.410  1.00  0.00           C
ATOM    225  C   THR A  24      41.190  72.280  37.990  1.00  0.00           C
ATOM    226  O   THR A  24      40.430  71.530  37.420  1.00  0.00           O
ATOM    227  N   THR A  25      42.140  71.820  38.840  1.00  0.00           N
ATOM    228  H   THR A  25      42.730  72.460  39.330  1.00  0.00           H
ATOM    229  CA  THR A  25      42.430  70.390  39.030  1.00  0.00           C
ATOM    230  CB  THR A  25      43.790  69.970  38.470  1.00  0.00           C
ATOM    231  OG1 THR A  25      43.910  70.440  37.160  1.00  0.00           O
ATOM    232  HG1 THR A  25      44.690  70.030  36.710  1.00  0.00           H
ATOM    233  CG2 THR A  25      44.080  68.470  38.520  1.00  0.00           C
ATOM    234  C   THR A  25      42.470  70.160  40.570  1.00  0.00           C
ATOM    235  O   THR A  25      43.200  70.830  41.330  1.00  0.00           O
ATOM    236  N   THR A  26      41.510  69.240  40.920  1.00  0.00           N
ATOM    237  H   THR A  26      40.900  68.820  40.260  1.00  0.00           H
ATOM    238  CA  THR A  26      41.230  68.820  42.330  1.00  0.00           C
ATOM    239  CB  THR A  26      39.720  68.960  42.570  1.00  0.00           C
ATOM    240  OG1 THR A  26      39.390  70.370  42.340  1.00  0.00           O
ATOM    241  HG1 THR A  26      38.470  70.480  42.730  1.00  0.00           H
ATOM    242  CG2 THR A  26      39.340  68.520  43.990  1.00  0.00           C
ATOM    243  C   THR A  26      41.630  67.340  42.480  1.00  0.00           C
ATOM    244  O   THR A  26      41.190  66.440  41.790  1.00  0.00           O
ATOM    245  N   LEU A  27      42.440  67.110  43.470  1.00  0.00           N
ATOM    246  H   LEU A  27      42.910  67.880  43.890  1.00  0.00           H
ATOM    247  CA  LEU A  27      42.710  65.710  43.990  1.00  0.00           C
ATOM    248  CB  LEU A  27      44.040  65.160  43.330  1.00  0.00           C
ATOM    249  CG  LEU A  27      45.340  66.000  43.380  1.00  0.00           C
ATOM    250  CD1 LEU A  27      46.150  65.690  44.540  1.00  0.00           C
ATOM    251  CD2 LEU A  27      46.140  65.670  42.120  1.00  0.00           C
ATOM    252  C   LEU A  27      42.740  65.590  45.570  1.00  0.00           C
ATOM    253  O   LEU A  27      42.190  66.460  46.290  1.00  0.00           O
ATOM    254  N   ASN A  28      43.380  64.570  46.120  1.00  0.00           N
ATOM    255  H   ASN A  28      43.770  63.870  45.530  1.00  0.00           H
ATOM    256  CA  ASN A  28      43.320  64.240  47.570  1.00  0.00           C
ATOM    257  CB  ASN A  28      42.920  62.750  47.820  1.00  0.00           C
ATOM    258  CG  ASN A  28      41.540  62.180  47.380  1.00  0.00           C
ATOM    259  OD1 ASN A  28      40.470  62.440  47.910  1.00  0.00           O
ATOM    260  ND2 ASN A  28      41.450  61.560  46.200  1.00  0.00           N
ATOM    261 1HD2 ASN A  28      42.210  61.610  45.550  1.00  0.00           H
ATOM    262 2HD2 ASN A  28      40.670  61.020  45.890  1.00  0.00           H
ATOM    263  C   ASN A  28      44.720  64.320  48.240  1.00  0.00           C
ATOM    264  O   ASN A  28      45.800  63.970  47.690  1.00  0.00           O
ATOM    265  N   GLY A  29      44.630  64.790  49.500  1.00  0.00           N
ATOM    266  H   GLY A  29      43.800  65.300  49.720  1.00  0.00           H
ATOM    267  CA  GLY A  29      45.780  64.880  50.350  1.00  0.00           C
ATOM    268  C   GLY A  29      45.610  64.450  51.820  1.00  0.00           C
ATOM    269  O   GLY A  29      44.500  64.220  52.370  1.00  0.00           O
ATOM    270  N   LEU A  30      46.740  64.010  52.310  1.00  0.00           N
ATOM    271  H   LEU A  30      47.450  63.840  51.620  1.00  0.00           H
ATOM    272  CA  LEU A  30      47.010  63.720  53.800  1.00  0.00           C
ATOM    273  CB  LEU A  30      48.450  63.170  53.870  1.00  0.00           C
ATOM    274  CG  LEU A  30      48.730  61.970  54.820  1.00  0.00           C
ATOM    275  CD1 LEU A  30      48.250  62.230  56.270  1.00  0.00           C
ATOM    276  CD2 LEU A  30      47.950  60.730  54.410  1.00  0.00           C
ATOM    277  C   LEU A  30      47.010  65.070  54.520  1.00  0.00           C
ATOM    278  O   LEU A  30      47.510  66.010  54.020  1.00  0.00           O
ATOM    279  N   TRP A  31      46.380  65.170  55.650  1.00  0.00           N
ATOM    280  H   TRP A  31      45.590  64.620  55.950  1.00  0.00           H
ATOM    281  CA  TRP A  31      46.550  66.270  56.630  1.00  0.00           C
ATOM    282  CB  TRP A  31      45.290  67.040  56.760  1.00  0.00           C
ATOM    283  CG  TRP A  31      45.130  68.300  57.600  1.00  0.00           C
ATOM    284  CD1 TRP A  31      46.070  69.190  58.030  1.00  0.00           C
ATOM    285  HD1 TRP A  31      47.030  69.350  57.530  1.00  0.00           H
ATOM    286  CD2 TRP A  31      43.940  68.800  58.120  1.00  0.00           C
ATOM    287  NE1 TRP A  31      45.520  70.120  58.730  1.00  0.00           N
ATOM    288  HE1 TRP A  31      46.020  70.730  59.350  1.00  0.00           H
ATOM    289  CE2 TRP A  31      44.240  69.950  58.800  1.00  0.00           C
ATOM    290  CE3 TRP A  31      42.720  68.220  58.030  1.00  0.00           C
ATOM    291  HE3 TRP A  31      42.560  67.190  57.730  1.00  0.00           H
ATOM    292  CZ2 TRP A  31      43.160  70.600  59.460  1.00  0.00           C
ATOM    293  HZ2 TRP A  31      43.420  71.400  60.150  1.00  0.00           H
ATOM    294  CZ3 TRP A  31      41.630  68.850  58.640  1.00  0.00           C
ATOM    295  HZ3 TRP A  31      40.710  68.260  58.570  1.00  0.00           H
ATOM    296  CH2 TRP A  31      41.870  70.030  59.360  1.00  0.00           C
ATOM    297  HH2 TRP A  31      41.080  70.300  60.060  1.00  0.00           H
ATOM    298  C   TRP A  31      47.040  65.800  58.030  1.00  0.00           C
ATOM    299  O   TRP A  31      46.270  65.460  58.910  1.00  0.00           O
ATOM    300  N   LEU A  32      48.340  65.900  58.190  1.00  0.00           N
ATOM    301  H   LEU A  32      48.900  66.040  57.380  1.00  0.00           H
ATOM    302  CA  LEU A  32      49.110  65.620  59.350  1.00  0.00           C
ATOM    303  CB  LEU A  32      50.430  64.830  58.890  1.00  0.00           C
ATOM    304  CG  LEU A  32      51.340  64.130  59.910  1.00  0.00           C
ATOM    305  CD1 LEU A  32      51.960  64.930  61.070  1.00  0.00           C
ATOM    306  CD2 LEU A  32      50.720  62.870  60.360  1.00  0.00           C
ATOM    307  C   LEU A  32      49.410  66.970  60.010  1.00  0.00           C
ATOM    308  O   LEU A  32      50.000  67.860  59.360  1.00  0.00           O
ATOM    309  N   ASP A  33      48.840  67.170  61.200  1.00  0.00           N
ATOM    310  H   ASP A  33      48.220  66.470  61.550  1.00  0.00           H
ATOM    311  CA  ASP A  33      48.960  68.440  61.920  1.00  0.00           C
ATOM    312  CB  ASP A  33      50.240  68.600  62.680  1.00  0.00           C
ATOM    313  CG  ASP A  33      50.130  67.860  64.040  1.00  0.00           C
ATOM    314  OD1 ASP A  33      49.480  66.850  64.210  1.00  0.00           O
ATOM    315  OD2 ASP A  33      50.800  68.270  65.020  1.00  0.00           O
ATOM    316  C   ASP A  33      48.840  69.680  60.990  1.00  0.00           C
ATOM    317  O   ASP A  33      47.740  70.030  60.580  1.00  0.00           O
ATOM    318  N   ASP A  34      49.950  70.360  60.580  1.00  0.00           N
ATOM    319  H   ASP A  34      50.900  70.150  60.820  1.00  0.00           H
ATOM    320  CA  ASP A  34      49.840  71.570  59.720  1.00  0.00           C
ATOM    321  CB  ASP A  34      50.550  72.780  60.400  1.00  0.00           C
ATOM    322  CG  ASP A  34      52.000  72.720  60.930  1.00  0.00           C
ATOM    323  OD1 ASP A  34      52.560  71.660  61.250  1.00  0.00           O
ATOM    324  OD2 ASP A  34      52.490  73.810  61.400  1.00  0.00           O
ATOM    325  C   ASP A  34      50.460  71.360  58.320  1.00  0.00           C
ATOM    326  O   ASP A  34      50.760  72.290  57.530  1.00  0.00           O
ATOM    327  N   VAL A  35      50.720  70.070  58.020  1.00  0.00           N
ATOM    328  H   VAL A  35      50.380  69.310  58.570  1.00  0.00           H
ATOM    329  CA  VAL A  35      51.390  69.710  56.760  1.00  0.00           C
ATOM    330  CB  VAL A  35      52.690  68.930  56.900  1.00  0.00           C
ATOM    331  CG1 VAL A  35      53.820  69.550  56.010  1.00  0.00           C
ATOM    332  CG2 VAL A  35      53.110  68.530  58.340  1.00  0.00           C
ATOM    333  C   VAL A  35      50.390  68.840  55.990  1.00  0.00           C
ATOM    334  O   VAL A  35      49.740  67.990  56.570  1.00  0.00           O
ATOM    335  N   VAL A  36      50.300  69.240  54.730  1.00  0.00           N
ATOM    336  H   VAL A  36      50.810  69.980  54.290  1.00  0.00           H
ATOM    337  CA  VAL A  36      49.460  68.430  53.840  1.00  0.00           C
ATOM    338  CB  VAL A  36      48.430  69.450  53.310  1.00  0.00           C
ATOM    339  CG1 VAL A  36      47.630  68.950  52.090  1.00  0.00           C
ATOM    340  CG2 VAL A  36      47.450  69.810  54.410  1.00  0.00           C
ATOM    341  C   VAL A  36      50.320  67.710  52.790  1.00  0.00           C
ATOM    342  O   VAL A  36      51.170  68.310  52.200  1.00  0.00           O
ATOM    343  N   TYR A  37      50.160  66.400  52.730  1.00  0.00           N
ATOM    344  H   TYR A  37      49.410  66.020  53.270  1.00  0.00           H
ATOM    345  CA  TYR A  37      50.870  65.570  51.790  1.00  0.00           C
ATOM    346  CB  TYR A  37      51.640  64.390  52.430  1.00  0.00           C
ATOM    347  CG  TYR A  37      52.470  64.500  53.720  1.00  0.00           C
ATOM    348  CD1 TYR A  37      53.070  65.650  54.140  1.00  0.00           C
ATOM    349  HD1 TYR A  37      52.910  66.570  53.590  1.00  0.00           H
ATOM    350  CD2 TYR A  37      52.720  63.390  54.480  1.00  0.00           C
ATOM    351  HD2 TYR A  37      51.990  62.580  54.380  1.00  0.00           H
ATOM    352  CE1 TYR A  37      53.750  65.700  55.320  1.00  0.00           C
ATOM    353  HE1 TYR A  37      54.260  66.630  55.570  1.00  0.00           H
ATOM    354  CE2 TYR A  37      53.490  63.370  55.580  1.00  0.00           C
ATOM    355  HE2 TYR A  37      53.710  62.470  56.170  1.00  0.00           H
ATOM    356  CZ  TYR A  37      53.990  64.580  56.140  1.00  0.00           C
ATOM    357  OH  TYR A  37      54.280  64.790  57.430  1.00  0.00           O
ATOM    358  HH  TYR A  37      54.410  63.910  57.900  1.00  0.00           H
ATOM    359  C   TYR A  37      49.980  65.010  50.700  1.00  0.00           C
ATOM    360  O   TYR A  37      49.170  64.110  50.850  1.00  0.00           O
ATOM    361  N   CYS A  38      50.240  65.650  49.520  1.00  0.00           N
ATOM    362  H   CYS A  38      51.030  66.260  49.520  1.00  0.00           H
ATOM    363  CA  CYS A  38      49.600  65.470  48.210  1.00  0.00           C
ATOM    364  CB  CYS A  38      48.830  66.790  47.930  1.00  0.00           C
ATOM    365  SG  CYS A  38      49.840  68.280  47.730  1.00  0.00           S
ATOM    366  HG  CYS A  38      50.740  67.870  48.620  1.00  0.00           H
ATOM    367  C   CYS A  38      50.540  65.140  47.020  1.00  0.00           C
ATOM    368  O   CYS A  38      51.730  65.420  46.960  1.00  0.00           O
ATOM    369  N   PRO A  39      49.900  64.640  45.950  1.00  0.00           N
ATOM    370  CA  PRO A  39      50.470  64.490  44.630  1.00  0.00           C
ATOM    371  CB  PRO A  39      49.570  63.490  43.950  1.00  0.00           C
ATOM    372  CG  PRO A  39      48.960  62.660  45.100  1.00  0.00           C
ATOM    373  CD  PRO A  39      48.750  63.750  46.110  1.00  0.00           C
ATOM    374  C   PRO A  39      50.700  65.790  43.810  1.00  0.00           C
ATOM    375  O   PRO A  39      49.890  66.720  43.890  1.00  0.00           O
ATOM    376  N   ARG A  40      51.770  65.770  43.090  1.00  0.00           N
ATOM    377  H   ARG A  40      52.300  64.930  42.950  1.00  0.00           H
ATOM    378  CA  ARG A  40      52.300  67.020  42.540  1.00  0.00           C
ATOM    379  CB  ARG A  40      53.830  66.880  42.270  1.00  0.00           C
ATOM    380  CG  ARG A  40      54.240  65.930  41.170  1.00  0.00           C
ATOM    381  CD  ARG A  40      55.680  66.170  40.870  1.00  0.00           C
ATOM    382  NE  ARG A  40      56.490  65.120  40.220  1.00  0.00           N
ATOM    383  HE  ARG A  40      56.040  64.260  39.970  1.00  0.00           H
ATOM    384  CZ  ARG A  40      57.760  65.300  39.960  1.00  0.00           C
ATOM    385  NH1 ARG A  40      58.420  66.440  40.330  1.00  0.00           N
ATOM    386 1HH1 ARG A  40      57.840  67.100  40.820  1.00  0.00           H
ATOM    387 2HH1 ARG A  40      59.380  66.570  40.070  1.00  0.00           H
ATOM    388  NH2 ARG A  40      58.470  64.490  39.120  1.00  0.00           N
ATOM    389 1HH2 ARG A  40      58.240  63.550  38.870  1.00  0.00           H
ATOM    390 2HH2 ARG A  40      59.450  64.620  38.980  1.00  0.00           H
ATOM    391  C   ARG A  40      51.610  67.670  41.300  1.00  0.00           C
ATOM    392  O   ARG A  40      51.440  68.880  41.220  1.00  0.00           O
ATOM    393  N   HIS A  41      50.930  66.770  40.560  1.00  0.00           N
ATOM    394  H   HIS A  41      50.860  65.800  40.800  1.00  0.00           H
ATOM    395  CA  HIS A  41      50.320  67.160  39.330  1.00  0.00           C
ATOM    396  CB  HIS A  41      49.980  65.850  38.560  1.00  0.00           C
ATOM    397  CG  HIS A  41      49.510  64.540  39.320  1.00  0.00           C
ATOM    398  ND1 HIS A  41      50.110  63.940  40.340  1.00  0.00           N
ATOM    399  CD2 HIS A  41      48.790  63.570  38.770  1.00  0.00           C
ATOM    400  HD2 HIS A  41      48.430  63.550  37.740  1.00  0.00           H
ATOM    401  CE1 HIS A  41      49.820  62.740  40.490  1.00  0.00           C
ATOM    402  HE1 HIS A  41      49.910  62.060  41.340  1.00  0.00           H
ATOM    403  NE2 HIS A  41      48.970  62.480  39.480  1.00  0.00           N
ATOM    404  HE2 HIS A  41      48.630  61.550  39.350  1.00  0.00           H
ATOM    405  C   HIS A  41      48.980  67.990  39.430  1.00  0.00           C
ATOM    406  O   HIS A  41      48.500  68.550  38.410  1.00  0.00           O
ATOM    407  N   VAL A  42      48.600  68.340  40.680  1.00  0.00           N
ATOM    408  H   VAL A  42      49.210  68.040  41.410  1.00  0.00           H
ATOM    409  CA  VAL A  42      47.530  69.290  41.040  1.00  0.00           C
ATOM    410  CB  VAL A  42      47.520  69.470  42.590  1.00  0.00           C
ATOM    411  CG1 VAL A  42      48.880  69.930  43.090  1.00  0.00           C
ATOM    412  CG2 VAL A  42      46.320  70.240  43.140  1.00  0.00           C
ATOM    413  C   VAL A  42      47.580  70.660  40.230  1.00  0.00           C
ATOM    414  O   VAL A  42      46.570  71.210  39.770  1.00  0.00           O
ATOM    415  N   ILE A  43      48.820  71.090  39.990  1.00  0.00           N
ATOM    416  H   ILE A  43      49.590  70.480  40.210  1.00  0.00           H
ATOM    417  CA  ILE A  43      49.260  72.320  39.200  1.00  0.00           C
ATOM    418  CB  ILE A  43      50.770  72.620  39.380  1.00  0.00           C
ATOM    419  CG1 ILE A  43      51.810  71.700  38.750  1.00  0.00           C
ATOM    420  CG2 ILE A  43      51.140  72.920  40.860  1.00  0.00           C
ATOM    421  CD  ILE A  43      53.320  71.890  39.110  1.00  0.00           C
ATOM    422  C   ILE A  43      48.890  72.260  37.680  1.00  0.00           C
ATOM    423  O   ILE A  43      49.050  73.220  36.930  1.00  0.00           O
ATOM    424  N   CYS A  44      48.610  71.080  37.200  1.00  0.00           N
ATOM    425  H   CYS A  44      48.570  70.280  37.800  1.00  0.00           H
ATOM    426  CA  CYS A  44      48.380  70.810  35.740  1.00  0.00           C
ATOM    427  CB  CYS A  44      49.370  69.690  35.390  1.00  0.00           C
ATOM    428  SG  CYS A  44      50.990  70.190  34.780  1.00  0.00           S
ATOM    429  HG  CYS A  44      50.630  70.620  33.570  1.00  0.00           H
ATOM    430  C   CYS A  44      46.920  70.520  35.460  1.00  0.00           C
ATOM    431  O   CYS A  44      46.280  69.880  36.270  1.00  0.00           O
ATOM    432  N   THR A  45      46.380  70.950  34.270  1.00  0.00           N
ATOM    433  H   THR A  45      46.850  71.670  33.770  1.00  0.00           H
ATOM    434  CA  THR A  45      45.080  70.510  33.780  1.00  0.00           C
ATOM    435  CB  THR A  45      44.050  71.670  33.810  1.00  0.00           C
ATOM    436  OG1 THR A  45      42.690  71.190  33.600  1.00  0.00           O
ATOM    437  HG1 THR A  45      42.360  70.550  34.300  1.00  0.00           H
ATOM    438  CG2 THR A  45      44.290  72.760  32.840  1.00  0.00           C
ATOM    439  C   THR A  45      45.130  69.870  32.340  1.00  0.00           C
ATOM    440  O   THR A  45      45.780  70.480  31.440  1.00  0.00           O
ATOM    441  N   SER A  46      44.600  68.630  32.310  1.00  0.00           N
ATOM    442  H   SER A  46      44.520  68.050  33.120  1.00  0.00           H
ATOM    443  CA  SER A  46      44.220  67.870  31.160  1.00  0.00           C
ATOM    444  CB  SER A  46      42.930  68.460  30.550  1.00  0.00           C
ATOM    445  OG  SER A  46      42.440  67.620  29.460  1.00  0.00           O
ATOM    446  HG  SER A  46      42.620  66.650  29.670  1.00  0.00           H
ATOM    447  C   SER A  46      45.320  67.680  30.150  1.00  0.00           C
ATOM    448  O   SER A  46      46.190  66.880  30.540  1.00  0.00           O
ATOM    449  N   GLU A  47      45.430  68.570  29.140  1.00  0.00           N
ATOM    450  H   GLU A  47      44.630  69.140  28.990  1.00  0.00           H
ATOM    451  CA  GLU A  47      46.510  68.450  28.160  1.00  0.00           C
ATOM    452  CB  GLU A  47      46.110  69.180  26.910  1.00  0.00           C
ATOM    453  CG  GLU A  47      44.820  68.560  26.290  1.00  0.00           C
ATOM    454  CD  GLU A  47      44.440  68.820  24.840  1.00  0.00           C
ATOM    455  OE1 GLU A  47      44.230  69.970  24.540  1.00  0.00           O
ATOM    456  OE2 GLU A  47      44.280  67.800  24.080  1.00  0.00           O
ATOM    457  C   GLU A  47      47.910  68.840  28.630  1.00  0.00           C
ATOM    458  O   GLU A  47      48.920  68.410  28.070  1.00  0.00           O
ATOM    459  N   ASP A  48      47.900  69.660  29.700  1.00  0.00           N
ATOM    460  H   ASP A  48      47.140  70.080  30.190  1.00  0.00           H
ATOM    461  CA  ASP A  48      49.170  70.060  30.350  1.00  0.00           C
ATOM    462  CB  ASP A  48      48.910  70.900  31.620  1.00  0.00           C
ATOM    463  CG  ASP A  48      48.370  72.330  31.320  1.00  0.00           C
ATOM    464  OD1 ASP A  48      48.990  73.010  30.500  1.00  0.00           O
ATOM    465  OD2 ASP A  48      47.560  72.700  32.170  1.00  0.00           O
ATOM    466  C   ASP A  48      49.980  68.890  30.930  1.00  0.00           C
ATOM    467  O   ASP A  48      51.210  68.820  30.940  1.00  0.00           O
ATOM    468  N   MET A  49      49.230  67.820  31.160  1.00  0.00           N
ATOM    469  H   MET A  49      48.260  67.840  30.940  1.00  0.00           H
ATOM    470  CA  MET A  49      49.790  66.570  31.770  1.00  0.00           C
ATOM    471  CB  MET A  49      48.730  65.500  32.130  1.00  0.00           C
ATOM    472  CG  MET A  49      47.790  65.990  33.250  1.00  0.00           C
ATOM    473  SD  MET A  49      48.580  65.660  34.850  1.00  0.00           S
ATOM    474  CE  MET A  49      49.240  64.030  34.750  1.00  0.00           C
ATOM    475  C   MET A  49      50.780  65.810  30.850  1.00  0.00           C
ATOM    476  O   MET A  49      51.440  64.850  31.250  1.00  0.00           O
ATOM    477  N   LEU A  50      50.880  66.180  29.610  1.00  0.00           N
ATOM    478  H   LEU A  50      50.180  66.790  29.230  1.00  0.00           H
ATOM    479  CA  LEU A  50      51.790  65.560  28.600  1.00  0.00           C
ATOM    480  CB  LEU A  50      51.300  65.770  27.170  1.00  0.00           C
ATOM    481  CG  LEU A  50      49.980  65.150  26.970  1.00  0.00           C
ATOM    482  CD1 LEU A  50      49.210  65.820  25.810  1.00  0.00           C
ATOM    483  CD2 LEU A  50      50.200  63.740  26.380  1.00  0.00           C
ATOM    484  C   LEU A  50      53.250  65.970  28.710  1.00  0.00           C
ATOM    485  O   LEU A  50      53.620  67.060  28.320  1.00  0.00           O
ATOM    486  N   ASN A  51      54.070  65.230  29.450  1.00  0.00           N
ATOM    487  H   ASN A  51      53.820  64.450  30.020  1.00  0.00           H
ATOM    488  CA  ASN A  51      55.540  65.590  29.670  1.00  0.00           C
ATOM    489  CB  ASN A  51      56.420  65.040  28.520  1.00  0.00           C
ATOM    490  CG  ASN A  51      56.440  63.500  28.510  1.00  0.00           C
ATOM    491  OD1 ASN A  51      56.770  62.840  29.480  1.00  0.00           O
ATOM    492  ND2 ASN A  51      56.220  62.940  27.320  1.00  0.00           N
ATOM    493 1HD2 ASN A  51      56.050  63.490  26.510  1.00  0.00           H
ATOM    494 2HD2 ASN A  51      56.280  61.950  27.270  1.00  0.00           H
ATOM    495  C   ASN A  51      55.830  67.020  30.140  1.00  0.00           C
ATOM    496  O   ASN A  51      56.370  67.820  29.380  1.00  0.00           O
ATOM    497  N   PRO A  52      55.400  67.420  31.370  1.00  0.00           N
ATOM    498  CA  PRO A  52      55.730  68.660  32.010  1.00  0.00           C
ATOM    499  CB  PRO A  52      54.500  69.210  32.680  1.00  0.00           C
ATOM    500  CG  PRO A  52      53.740  68.020  33.110  1.00  0.00           C
ATOM    501  CD  PRO A  52      54.180  66.990  32.010  1.00  0.00           C
ATOM    502  C   PRO A  52      56.810  68.680  33.040  1.00  0.00           C
ATOM    503  O   PRO A  52      57.080  67.690  33.730  1.00  0.00           O
ATOM    504  N   ASN A  53      57.630  69.740  33.000  1.00  0.00           N
ATOM    505  H   ASN A  53      57.570  70.500  32.360  1.00  0.00           H
ATOM    506  CA  ASN A  53      58.670  70.080  34.100  1.00  0.00           C
ATOM    507  CB  ASN A  53      59.670  71.030  33.480  1.00  0.00           C
ATOM    508  CG  ASN A  53      60.720  70.300  32.630  1.00  0.00           C
ATOM    509  OD1 ASN A  53      60.430  69.350  31.870  1.00  0.00           O
ATOM    510  ND2 ASN A  53      61.950  70.610  32.910  1.00  0.00           N
ATOM    511 1HD2 ASN A  53      62.150  71.340  33.560  1.00  0.00           H
ATOM    512 2HD2 ASN A  53      62.630  70.430  32.200  1.00  0.00           H
ATOM    513  C   ASN A  53      57.920  70.560  35.350  1.00  0.00           C
ATOM    514  O   ASN A  53      57.760  71.770  35.570  1.00  0.00           O
ATOM    515  N   TYR A  54      57.430  69.560  36.140  1.00  0.00           N
ATOM    516  H   TYR A  54      57.550  68.590  35.940  1.00  0.00           H
ATOM    517  CA  TYR A  54      56.580  69.830  37.320  1.00  0.00           C
ATOM    518  CB  TYR A  54      56.150  68.540  38.030  1.00  0.00           C
ATOM    519  CG  TYR A  54      55.130  67.650  37.280  1.00  0.00           C
ATOM    520  CD1 TYR A  54      53.920  68.250  37.010  1.00  0.00           C
ATOM    521  HD1 TYR A  54      53.710  69.280  37.300  1.00  0.00           H
ATOM    522  CD2 TYR A  54      55.320  66.290  37.100  1.00  0.00           C
ATOM    523  HD2 TYR A  54      56.290  65.840  37.300  1.00  0.00           H
ATOM    524  CE1 TYR A  54      52.880  67.570  36.450  1.00  0.00           C
ATOM    525  HE1 TYR A  54      51.960  68.100  36.210  1.00  0.00           H
ATOM    526  CE2 TYR A  54      54.230  65.600  36.610  1.00  0.00           C
ATOM    527  HE2 TYR A  54      54.410  64.560  36.330  1.00  0.00           H
ATOM    528  CZ  TYR A  54      53.050  66.210  36.180  1.00  0.00           C
ATOM    529  OH  TYR A  54      52.250  65.580  35.240  1.00  0.00           O
ATOM    530  HH  TYR A  54      52.230  64.610  35.470  1.00  0.00           H
ATOM    531  C   TYR A  54      57.270  70.780  38.390  1.00  0.00           C
ATOM    532  O   TYR A  54      56.690  71.750  38.900  1.00  0.00           O
ATOM    533  N   GLU A  55      58.550  70.440  38.590  1.00  0.00           N
ATOM    534  H   GLU A  55      58.930  69.650  38.110  1.00  0.00           H
ATOM    535  CA  GLU A  55      59.480  71.280  39.330  1.00  0.00           C
ATOM    536  CB  GLU A  55      60.910  70.820  39.280  1.00  0.00           C
ATOM    537  CG  GLU A  55      61.250  69.360  39.450  1.00  0.00           C
ATOM    538  CD  GLU A  55      61.010  68.690  38.090  1.00  0.00           C
ATOM    539  OE1 GLU A  55      61.690  69.010  37.090  1.00  0.00           O
ATOM    540  OE2 GLU A  55      59.980  68.050  37.990  1.00  0.00           O
ATOM    541  C   GLU A  55      59.440  72.770  38.880  1.00  0.00           C
ATOM    542  O   GLU A  55      58.930  73.620  39.620  1.00  0.00           O
ATOM    543  N   ASP A  56      59.690  73.010  37.570  1.00  0.00           N
ATOM    544  H   ASP A  56      60.110  72.320  36.970  1.00  0.00           H
ATOM    545  CA  ASP A  56      59.670  74.350  36.930  1.00  0.00           C
ATOM    546  CB  ASP A  56      60.180  74.240  35.480  1.00  0.00           C
ATOM    547  CG  ASP A  56      61.600  73.620  35.330  1.00  0.00           C
ATOM    548  OD1 ASP A  56      62.400  73.740  36.230  1.00  0.00           O
ATOM    549  OD2 ASP A  56      61.940  73.350  34.190  1.00  0.00           O
ATOM    550  C   ASP A  56      58.340  75.070  36.900  1.00  0.00           C
ATOM    551  O   ASP A  56      58.190  76.300  37.060  1.00  0.00           O
ATOM    552  N   LEU A  57      57.280  74.290  36.750  1.00  0.00           N
ATOM    553  H   LEU A  57      57.460  73.360  36.430  1.00  0.00           H
ATOM    554  CA  LEU A  57      55.910  74.660  37.090  1.00  0.00           C
ATOM    555  CB  LEU A  57      54.960  73.600  36.520  1.00  0.00           C
ATOM    556  CG  LEU A  57      54.540  73.650  35.110  1.00  0.00           C
ATOM    557  CD1 LEU A  57      53.580  72.420  35.040  1.00  0.00           C
ATOM    558  CD2 LEU A  57      53.730  74.910  34.620  1.00  0.00           C
ATOM    559  C   LEU A  57      55.600  75.050  38.590  1.00  0.00           C
ATOM    560  O   LEU A  57      55.240  76.190  38.800  1.00  0.00           O
ATOM    561  N   LEU A  58      56.040  74.240  39.490  1.00  0.00           N
ATOM    562  H   LEU A  58      56.380  73.320  39.270  1.00  0.00           H
ATOM    563  CA  LEU A  58      55.950  74.660  40.930  1.00  0.00           C
ATOM    564  CB  LEU A  58      56.240  73.570  41.900  1.00  0.00           C
ATOM    565  CG  LEU A  58      55.500  73.600  43.230  1.00  0.00           C
ATOM    566  CD1 LEU A  58      54.030  73.180  43.130  1.00  0.00           C
ATOM    567  CD2 LEU A  58      56.250  72.790  44.250  1.00  0.00           C
ATOM    568  C   LEU A  58      56.890  75.790  41.470  1.00  0.00           C
ATOM    569  O   LEU A  58      56.370  76.630  42.160  1.00  0.00           O
ATOM    570  N   ILE A  59      58.100  75.970  40.930  1.00  0.00           N
ATOM    571  H   ILE A  59      58.680  75.250  40.550  1.00  0.00           H
ATOM    572  CA  ILE A  59      58.840  77.220  41.170  1.00  0.00           C
ATOM    573  CB  ILE A  59      60.290  77.050  40.560  1.00  0.00           C
ATOM    574  CG1 ILE A  59      60.960  75.920  41.310  1.00  0.00           C
ATOM    575  CG2 ILE A  59      61.130  78.290  40.700  1.00  0.00           C
ATOM    576  CD  ILE A  59      62.150  75.270  40.470  1.00  0.00           C
ATOM    577  C   ILE A  59      58.250  78.590  40.770  1.00  0.00           C
ATOM    578  O   ILE A  59      58.480  79.600  41.390  1.00  0.00           O
ATOM    579  N   ARG A  60      57.310  78.550  39.770  1.00  0.00           N
ATOM    580  H   ARG A  60      57.100  77.630  39.440  1.00  0.00           H
ATOM    581  CA  ARG A  60      56.490  79.690  39.250  1.00  0.00           C
ATOM    582  CB  ARG A  60      56.370  79.670  37.750  1.00  0.00           C
ATOM    583  CG  ARG A  60      57.760  79.730  37.050  1.00  0.00           C
ATOM    584  CD  ARG A  60      57.780  79.720  35.540  1.00  0.00           C
ATOM    585  NE  ARG A  60      57.220  78.400  35.130  1.00  0.00           N
ATOM    586  HE  ARG A  60      56.720  77.920  35.860  1.00  0.00           H
ATOM    587  CZ  ARG A  60      57.170  77.840  33.890  1.00  0.00           C
ATOM    588  NH1 ARG A  60      57.670  78.530  32.770  1.00  0.00           N
ATOM    589 1HH1 ARG A  60      58.050  79.450  32.850  1.00  0.00           H
ATOM    590 2HH1 ARG A  60      57.370  78.110  31.910  1.00  0.00           H
ATOM    591  NH2 ARG A  60      56.770  76.550  33.660  1.00  0.00           N
ATOM    592 1HH2 ARG A  60      56.390  76.010  34.410  1.00  0.00           H
ATOM    593 2HH2 ARG A  60      56.630  76.130  32.760  1.00  0.00           H
ATOM    594  C   ARG A  60      55.030  79.740  39.890  1.00  0.00           C
ATOM    595  O   ARG A  60      54.330  80.710  39.800  1.00  0.00           O
ATOM    596  N   LYS A  61      54.570  78.740  40.620  1.00  0.00           N
ATOM    597  H   LYS A  61      54.890  77.820  40.370  1.00  0.00           H
ATOM    598  CA  LYS A  61      53.310  78.760  41.390  1.00  0.00           C
ATOM    599  CB  LYS A  61      52.770  77.330  41.640  1.00  0.00           C
ATOM    600  CG  LYS A  61      52.290  76.640  40.290  1.00  0.00           C
ATOM    601  CD  LYS A  61      51.150  77.450  39.670  1.00  0.00           C
ATOM    602  CE  LYS A  61      50.670  76.720  38.440  1.00  0.00           C
ATOM    603  NZ  LYS A  61      49.830  77.540  37.550  1.00  0.00           N
ATOM    604  HZ1 LYS A  61      49.050  77.930  38.040  1.00  0.00           H
ATOM    605  HZ2 LYS A  61      50.420  78.220  37.110  1.00  0.00           H
ATOM    606  HZ3 LYS A  61      49.480  77.030  36.760  1.00  0.00           H
ATOM    607  C   LYS A  61      53.620  79.470  42.760  1.00  0.00           C
ATOM    608  O   LYS A  61      54.590  79.300  43.500  1.00  0.00           O
ATOM    609  N   SER A  62      52.650  80.310  43.090  1.00  0.00           N
ATOM    610  H   SER A  62      51.840  80.320  42.500  1.00  0.00           H
ATOM    611  CA  SER A  62      52.490  81.030  44.370  1.00  0.00           C
ATOM    612  CB  SER A  62      52.130  82.540  44.220  1.00  0.00           C
ATOM    613  OG  SER A  62      52.680  83.230  45.340  1.00  0.00           O
ATOM    614  HG  SER A  62      53.370  83.850  44.990  1.00  0.00           H
ATOM    615  C   SER A  62      51.480  80.390  45.320  1.00  0.00           C
ATOM    616  O   SER A  62      50.550  79.710  44.910  1.00  0.00           O
ATOM    617  N   ASN A  63      51.640  80.610  46.600  1.00  0.00           N
ATOM    618  H   ASN A  63      52.500  81.060  46.850  1.00  0.00           H
ATOM    619  CA  ASN A  63      50.740  80.040  47.630  1.00  0.00           C
ATOM    620  CB  ASN A  63      51.170  80.680  48.950  1.00  0.00           C
ATOM    621  CG  ASN A  63      52.530  80.130  49.520  1.00  0.00           C
ATOM    622  OD1 ASN A  63      53.060  79.040  49.200  1.00  0.00           O
ATOM    623  ND2 ASN A  63      53.230  80.950  50.280  1.00  0.00           N
ATOM    624 1HD2 ASN A  63      52.890  81.830  50.600  1.00  0.00           H
ATOM    625 2HD2 ASN A  63      54.060  80.530  50.670  1.00  0.00           H
ATOM    626  C   ASN A  63      49.190  80.030  47.490  1.00  0.00           C
ATOM    627  O   ASN A  63      48.560  79.100  48.090  1.00  0.00           O
ATOM    628  N   HIS A  64      48.630  81.100  46.930  1.00  0.00           N
ATOM    629  H   HIS A  64      49.190  81.900  46.710  1.00  0.00           H
ATOM    630  CA  HIS A  64      47.190  81.340  46.710  1.00  0.00           C
ATOM    631  CB  HIS A  64      46.800  82.810  46.440  1.00  0.00           C
ATOM    632  CG  HIS A  64      47.550  83.440  45.280  1.00  0.00           C
ATOM    633  ND1 HIS A  64      48.760  83.950  45.300  1.00  0.00           N
ATOM    634  CD2 HIS A  64      47.080  83.590  44.020  1.00  0.00           C
ATOM    635  HD2 HIS A  64      46.150  83.140  43.690  1.00  0.00           H
ATOM    636  CE1 HIS A  64      49.020  84.490  44.130  1.00  0.00           C
ATOM    637  HE1 HIS A  64      49.990  84.880  43.820  1.00  0.00           H
ATOM    638  NE2 HIS A  64      47.980  84.260  43.310  1.00  0.00           N
ATOM    639  HE2 HIS A  64      47.820  84.510  42.360  1.00  0.00           H
ATOM    640  C   HIS A  64      46.550  80.460  45.610  1.00  0.00           C
ATOM    641  O   HIS A  64      45.340  80.070  45.610  1.00  0.00           O
ATOM    642  N   ASN A  65      47.460  80.130  44.640  1.00  0.00           N
ATOM    643  H   ASN A  65      48.430  80.340  44.690  1.00  0.00           H
ATOM    644  CA  ASN A  65      47.070  79.180  43.540  1.00  0.00           C
ATOM    645  CB  ASN A  65      48.280  78.940  42.540  1.00  0.00           C
ATOM    646  CG  ASN A  65      48.730  80.220  41.850  1.00  0.00           C
ATOM    647  OD1 ASN A  65      49.890  80.630  41.930  1.00  0.00           O
ATOM    648  ND2 ASN A  65      47.910  80.810  40.980  1.00  0.00           N
ATOM    649 1HD2 ASN A  65      47.010  80.440  40.750  1.00  0.00           H
ATOM    650 2HD2 ASN A  65      48.200  81.590  40.420  1.00  0.00           H
ATOM    651  C   ASN A  65      46.550  77.780  44.040  1.00  0.00           C
ATOM    652  O   ASN A  65      46.150  76.930  43.280  1.00  0.00           O
ATOM    653  N   PHE A  66      46.930  77.440  45.290  1.00  0.00           N
ATOM    654  H   PHE A  66      47.630  78.020  45.700  1.00  0.00           H
ATOM    655  CA  PHE A  66      46.510  76.270  46.040  1.00  0.00           C
ATOM    656  CB  PHE A  66      47.660  75.520  46.680  1.00  0.00           C
ATOM    657  CG  PHE A  66      48.860  75.350  45.710  1.00  0.00           C
ATOM    658  CD1 PHE A  66      48.770  74.200  44.910  1.00  0.00           C
ATOM    659  HD1 PHE A  66      48.070  73.410  45.170  1.00  0.00           H
ATOM    660  CD2 PHE A  66      49.770  76.360  45.430  1.00  0.00           C
ATOM    661  HD2 PHE A  66      49.940  77.260  46.020  1.00  0.00           H
ATOM    662  CE1 PHE A  66      49.610  74.020  43.800  1.00  0.00           C
ATOM    663  HE1 PHE A  66      49.600  73.080  43.260  1.00  0.00           H
ATOM    664  CE2 PHE A  66      50.560  76.190  44.320  1.00  0.00           C
ATOM    665  HE2 PHE A  66      51.450  76.780  44.090  1.00  0.00           H
ATOM    666  CZ  PHE A  66      50.470  75.070  43.540  1.00  0.00           C
ATOM    667  HZ  PHE A  66      51.090  75.090  42.640  1.00  0.00           H
ATOM    668  C   PHE A  66      45.430  76.610  47.100  1.00  0.00           C
ATOM    669  O   PHE A  66      45.480  77.550  47.850  1.00  0.00           O
ATOM    670  N   LEU A  67      44.540  75.630  47.330  1.00  0.00           N
ATOM    671  H   LEU A  67      44.430  74.980  46.580  1.00  0.00           H
ATOM    672  CA  LEU A  67      43.500  75.600  48.340  1.00  0.00           C
ATOM    673  CB  LEU A  67      42.240  76.190  47.670  1.00  0.00           C
ATOM    674  CG  LEU A  67      40.980  76.510  48.540  1.00  0.00           C
ATOM    675  CD1 LEU A  67      41.310  77.520  49.700  1.00  0.00           C
ATOM    676  CD2 LEU A  67      39.840  76.940  47.550  1.00  0.00           C
ATOM    677  C   LEU A  67      43.310  74.120  48.810  1.00  0.00           C
ATOM    678  O   LEU A  67      43.380  73.110  48.110  1.00  0.00           O
ATOM    679  N   VAL A  68      42.990  74.020  50.090  1.00  0.00           N
ATOM    680  H   VAL A  68      42.880  74.790  50.720  1.00  0.00           H
ATOM    681  CA  VAL A  68      42.630  72.680  50.710  1.00  0.00           C
ATOM    682  CB  VAL A  68      43.720  72.470  51.800  1.00  0.00           C
ATOM    683  CG1 VAL A  68      43.380  71.160  52.490  1.00  0.00           C
ATOM    684  CG2 VAL A  68      45.150  72.440  51.300  1.00  0.00           C
ATOM    685  C   VAL A  68      41.170  72.720  51.240  1.00  0.00           C
ATOM    686  O   VAL A  68      40.710  73.690  51.750  1.00  0.00           O
ATOM    687  N   GLN A  69      40.540  71.610  51.220  1.00  0.00           N
ATOM    688  H   GLN A  69      40.970  70.710  51.080  1.00  0.00           H
ATOM    689  CA  GLN A  69      39.210  71.400  51.800  1.00  0.00           C
ATOM    690  CB  GLN A  69      38.190  71.480  50.680  1.00  0.00           C
ATOM    691  CG  GLN A  69      36.750  71.660  51.220  1.00  0.00           C
ATOM    692  CD  GLN A  69      35.630  72.150  50.280  1.00  0.00           C
ATOM    693  OE1 GLN A  69      35.330  73.330  50.190  1.00  0.00           O
ATOM    694  NE2 GLN A  69      34.740  71.220  49.940  1.00  0.00           N
ATOM    695 1HE2 GLN A  69      34.760  70.370  50.470  1.00  0.00           H
ATOM    696 2HE2 GLN A  69      34.070  71.410  49.230  1.00  0.00           H
ATOM    697  C   GLN A  69      39.100  70.130  52.640  1.00  0.00           C
ATOM    698  O   GLN A  69      39.670  69.100  52.280  1.00  0.00           O
ATOM    699  N   ALA A  70      38.610  70.250  53.900  1.00  0.00           N
ATOM    700  H   ALA A  70      38.430  71.120  54.340  1.00  0.00           H
ATOM    701  CA  ALA A  70      38.410  69.100  54.780  1.00  0.00           C
ATOM    702  CB  ALA A  70      39.150  69.210  56.190  1.00  0.00           C
ATOM    703  C   ALA A  70      36.970  68.550  54.930  1.00  0.00           C
ATOM    704  O   ALA A  70      36.310  68.980  55.870  1.00  0.00           O
ATOM    705  N   GLY A  71      36.550  67.870  53.800  1.00  0.00           N
ATOM    706  H   GLY A  71      37.150  67.450  53.120  1.00  0.00           H
ATOM    707  CA  GLY A  71      35.110  67.500  53.600  1.00  0.00           C
ATOM    708  C   GLY A  71      34.380  68.750  53.260  1.00  0.00           C
ATOM    709  O   GLY A  71      34.060  68.980  52.130  1.00  0.00           O
ATOM    710  N   ASN A  72      33.920  69.360  54.360  1.00  0.00           N
ATOM    711  H   ASN A  72      33.780  68.810  55.190  1.00  0.00           H
ATOM    712  CA  ASN A  72      33.280  70.720  54.250  1.00  0.00           C
ATOM    713  CB  ASN A  72      31.980  70.660  55.060  1.00  0.00           C
ATOM    714  CG  ASN A  72      30.900  69.870  54.390  1.00  0.00           C
ATOM    715  OD1 ASN A  72      30.760  68.650  54.400  1.00  0.00           O
ATOM    716  ND2 ASN A  72      30.090  70.550  53.650  1.00  0.00           N
ATOM    717 1HD2 ASN A  72      30.190  71.540  53.630  1.00  0.00           H
ATOM    718 2HD2 ASN A  72      29.470  70.170  52.970  1.00  0.00           H
ATOM    719  C   ASN A  72      34.170  71.930  54.650  1.00  0.00           C
ATOM    720  O   ASN A  72      34.200  72.930  53.920  1.00  0.00           O
ATOM    721  N   VAL A  73      35.000  71.590  55.650  1.00  0.00           N
ATOM    722  H   VAL A  73      35.220  70.630  55.810  1.00  0.00           H
ATOM    723  CA  VAL A  73      35.890  72.620  56.340  1.00  0.00           C
ATOM    724  CB  VAL A  73      36.610  72.070  57.600  1.00  0.00           C
ATOM    725  CG1 VAL A  73      37.440  73.090  58.420  1.00  0.00           C
ATOM    726  CG2 VAL A  73      35.500  71.630  58.570  1.00  0.00           C
ATOM    727  C   VAL A  73      36.970  73.120  55.400  1.00  0.00           C
ATOM    728  O   VAL A  73      38.000  72.430  55.230  1.00  0.00           O
ATOM    729  N   GLN A  74      36.890  74.330  54.840  1.00  0.00           N
ATOM    730  H   GLN A  74      36.040  74.840  54.960  1.00  0.00           H
ATOM    731  CA  GLN A  74      37.910  74.890  53.950  1.00  0.00           C
ATOM    732  CB  GLN A  74      37.220  75.810  52.920  1.00  0.00           C
ATOM    733  CG  GLN A  74      37.870  75.650  51.540  1.00  0.00           C
ATOM    734  CD  GLN A  74      37.320  76.680  50.500  1.00  0.00           C
ATOM    735  OE1 GLN A  74      37.520  77.950  50.520  1.00  0.00           O
ATOM    736  NE2 GLN A  74      36.770  76.140  49.470  1.00  0.00           N
ATOM    737 1HE2 GLN A  74      36.830  75.150  49.300  1.00  0.00           H
ATOM    738 2HE2 GLN A  74      36.570  76.830  48.780  1.00  0.00           H
ATOM    739  C   GLN A  74      39.120  75.600  54.550  1.00  0.00           C
ATOM    740  O   GLN A  74      38.960  76.380  55.550  1.00  0.00           O
ATOM    741  N   LEU A  75      40.280  75.110  54.140  1.00  0.00           N
ATOM    742  H   LEU A  75      40.280  74.580  53.290  1.00  0.00           H
ATOM    743  CA  LEU A  75      41.620  75.360  54.690  1.00  0.00           C
ATOM    744  CB  LEU A  75      42.360  74.040  55.160  1.00  0.00           C
ATOM    745  CG  LEU A  75      41.410  73.190  56.060  1.00  0.00           C
ATOM    746  CD1 LEU A  75      42.120  71.870  56.260  1.00  0.00           C
ATOM    747  CD2 LEU A  75      41.120  73.850  57.350  1.00  0.00           C
ATOM    748  C   LEU A  75      42.520  76.100  53.690  1.00  0.00           C
ATOM    749  O   LEU A  75      42.670  75.660  52.510  1.00  0.00           O
ATOM    750  N   ARG A  76      42.890  77.290  54.030  1.00  0.00           N
ATOM    751  H   ARG A  76      42.690  77.650  54.930  1.00  0.00           H
ATOM    752  CA  ARG A  76      43.850  78.160  53.230  1.00  0.00           C
ATOM    753  CB  ARG A  76      43.660  79.570  53.820  1.00  0.00           C
ATOM    754  CG  ARG A  76      42.230  80.110  53.710  1.00  0.00           C
ATOM    755  CD  ARG A  76      42.340  81.470  54.480  1.00  0.00           C
ATOM    756  NE  ARG A  76      42.370  81.300  55.950  1.00  0.00           N
ATOM    757  HE  ARG A  76      41.510  81.130  56.430  1.00  0.00           H
ATOM    758  CZ  ARG A  76      43.340  81.860  56.740  1.00  0.00           C
ATOM    759  NH1 ARG A  76      44.260  82.690  56.280  1.00  0.00           N
ATOM    760 1HH1 ARG A  76      44.260  82.980  55.320  1.00  0.00           H
ATOM    761 2HH1 ARG A  76      45.090  82.940  56.780  1.00  0.00           H
ATOM    762  NH2 ARG A  76      43.200  81.620  58.020  1.00  0.00           N
ATOM    763 1HH2 ARG A  76      42.500  80.940  58.230  1.00  0.00           H
ATOM    764 2HH2 ARG A  76      43.710  82.070  58.750  1.00  0.00           H
ATOM    765  C   ARG A  76      45.310  77.750  53.330  1.00  0.00           C
ATOM    766  O   ARG A  76      45.810  77.720  54.440  1.00  0.00           O
ATOM    767  N   VAL A  77      45.930  77.590  52.140  1.00  0.00           N
ATOM    768  H   VAL A  77      45.500  77.840  51.270  1.00  0.00           H
ATOM    769  CA  VAL A  77      47.370  77.170  52.050  1.00  0.00           C
ATOM    770  CB  VAL A  77      47.660  76.460  50.710  1.00  0.00           C
ATOM    771  CG1 VAL A  77      49.050  75.850  50.690  1.00  0.00           C
ATOM    772  CG2 VAL A  77      46.780  75.230  50.440  1.00  0.00           C
ATOM    773  C   VAL A  77      48.280  78.390  52.170  1.00  0.00           C
ATOM    774  O   VAL A  77      48.400  79.270  51.330  1.00  0.00           O
ATOM    775  N   ILE A  78      49.090  78.270  53.190  1.00  0.00           N
ATOM    776  H   ILE A  78      49.060  77.420  53.710  1.00  0.00           H
ATOM    777  CA  ILE A  78      49.980  79.300  53.680  1.00  0.00           C
ATOM    778  CB  ILE A  78      49.830  79.690  55.170  1.00  0.00           C
ATOM    779  CG1 ILE A  78      50.040  78.480  56.130  1.00  0.00           C
ATOM    780  CG2 ILE A  78      48.460  80.340  55.240  1.00  0.00           C
ATOM    781  CD  ILE A  78      50.140  78.940  57.540  1.00  0.00           C
ATOM    782  C   ILE A  78      51.410  79.070  53.280  1.00  0.00           C
ATOM    783  O   ILE A  78      52.230  79.960  53.580  1.00  0.00           O
ATOM    784  N   GLY A  79      51.690  77.970  52.560  1.00  0.00           N
ATOM    785  H   GLY A  79      50.970  77.300  52.410  1.00  0.00           H
ATOM    786  CA  GLY A  79      53.090  77.750  52.030  1.00  0.00           C
ATOM    787  C   GLY A  79      53.280  76.410  51.330  1.00  0.00           C
ATOM    788  O   GLY A  79      52.310  75.630  51.260  1.00  0.00           O
ATOM    789  N   HIS A  80      54.480  76.100  50.840  1.00  0.00           N
ATOM    790  H   HIS A  80      55.170  76.820  50.730  1.00  0.00           H
ATOM    791  CA  HIS A  80      54.750  74.840  50.130  1.00  0.00           C
ATOM    792  CB  HIS A  80      54.160  74.780  48.700  1.00  0.00           C
ATOM    793  CG  HIS A  80      54.590  75.920  47.650  1.00  0.00           C
ATOM    794  ND1 HIS A  80      54.030  77.120  47.430  1.00  0.00           N
ATOM    795  HD1 HIS A  80      53.390  77.660  47.990  1.00  0.00           H
ATOM    796  CD2 HIS A  80      55.390  75.640  46.640  1.00  0.00           C
ATOM    797  HD2 HIS A  80      55.980  74.750  46.420  1.00  0.00           H
ATOM    798  CE1 HIS A  80      54.470  77.530  46.230  1.00  0.00           C
ATOM    799  HE1 HIS A  80      53.970  78.310  45.650  1.00  0.00           H
ATOM    800  NE2 HIS A  80      55.340  76.650  45.800  1.00  0.00           N
ATOM    801  C   HIS A  80      56.210  74.470  49.930  1.00  0.00           C
ATOM    802  O   HIS A  80      56.970  75.440  49.900  1.00  0.00           O
ATOM    803  N   SER A  81      56.370  73.220  49.590  1.00  0.00           N
ATOM    804  H   SER A  81      55.660  72.610  49.930  1.00  0.00           H
ATOM    805  CA  SER A  81      57.670  72.630  49.250  1.00  0.00           C
ATOM    806  CB  SER A  81      58.520  72.440  50.580  1.00  0.00           C
ATOM    807  OG  SER A  81      59.790  72.010  50.190  1.00  0.00           O
ATOM    808  HG  SER A  81      60.210  71.460  50.900  1.00  0.00           H
ATOM    809  C   SER A  81      57.500  71.240  48.570  1.00  0.00           C
ATOM    810  O   SER A  81      56.890  70.300  49.130  1.00  0.00           O
ATOM    811  N   MET A  82      58.310  70.980  47.480  1.00  0.00           N
ATOM    812  H   MET A  82      59.000  71.620  47.130  1.00  0.00           H
ATOM    813  CA  MET A  82      58.240  69.720  46.750  1.00  0.00           C
ATOM    814  CB  MET A  82      58.290  69.970  45.230  1.00  0.00           C
ATOM    815  CG  MET A  82      57.730  68.820  44.380  1.00  0.00           C
ATOM    816  SD  MET A  82      58.010  69.030  42.560  1.00  0.00           S
ATOM    817  CE  MET A  82      59.750  68.860  42.700  1.00  0.00           C
ATOM    818  C   MET A  82      59.340  68.700  47.160  1.00  0.00           C
ATOM    819  O   MET A  82      60.500  68.940  46.780  1.00  0.00           O
ATOM    820  N   GLN A  83      58.870  67.500  47.450  1.00  0.00           N
ATOM    821  H   GLN A  83      57.930  67.280  47.180  1.00  0.00           H
ATOM    822  CA  GLN A  83      59.650  66.380  47.930  1.00  0.00           C
ATOM    823  CB  GLN A  83      59.420  65.960  49.350  1.00  0.00           C
ATOM    824  CG  GLN A  83      60.540  65.170  50.000  1.00  0.00           C
ATOM    825  CD  GLN A  83      60.310  64.840  51.500  1.00  0.00           C
ATOM    826  OE1 GLN A  83      59.610  65.480  52.280  1.00  0.00           O
ATOM    827  NE2 GLN A  83      61.010  63.820  51.920  1.00  0.00           N
ATOM    828 1HE2 GLN A  83      61.670  63.360  51.330  1.00  0.00           H
ATOM    829 2HE2 GLN A  83      60.600  63.380  52.730  1.00  0.00           H
ATOM    830  C   GLN A  83      59.530  65.250  46.940  1.00  0.00           C
ATOM    831  O   GLN A  83      58.580  64.440  46.850  1.00  0.00           O
ATOM    832  N   ASN A  84      60.510  65.270  46.020  1.00  0.00           N
ATOM    833  H   ASN A  84      61.190  66.000  46.070  1.00  0.00           H
ATOM    834  CA  ASN A  84      60.720  64.290  44.890  1.00  0.00           C
ATOM    835  CB  ASN A  84      60.970  62.820  45.330  1.00  0.00           C
ATOM    836  CG  ASN A  84      61.900  62.750  46.590  1.00  0.00           C
ATOM    837  OD1 ASN A  84      63.150  62.840  46.360  1.00  0.00           O
ATOM    838  ND2 ASN A  84      61.430  62.410  47.740  1.00  0.00           N
ATOM    839 1HD2 ASN A  84      60.480  62.190  47.970  1.00  0.00           H
ATOM    840 2HD2 ASN A  84      62.090  62.180  48.450  1.00  0.00           H
ATOM    841  C   ASN A  84      59.520  64.300  43.930  1.00  0.00           C
ATOM    842  O   ASN A  84      59.420  65.090  43.010  1.00  0.00           O
ATOM    843  N   CYS A  85      58.590  63.390  44.180  1.00  0.00           N
ATOM    844  H   CYS A  85      58.800  62.460  44.460  1.00  0.00           H
ATOM    845  CA  CYS A  85      57.260  63.450  43.440  1.00  0.00           C
ATOM    846  CB  CYS A  85      57.040  62.140  42.630  1.00  0.00           C
ATOM    847  SG  CYS A  85      57.690  62.160  40.920  1.00  0.00           S
ATOM    848  HG  CYS A  85      56.530  62.170  40.270  1.00  0.00           H
ATOM    849  C   CYS A  85      56.030  63.960  44.110  1.00  0.00           C
ATOM    850  O   CYS A  85      54.870  63.750  43.720  1.00  0.00           O
ATOM    851  N   VAL A  86      56.160  64.290  45.360  1.00  0.00           N
ATOM    852  H   VAL A  86      56.940  63.970  45.900  1.00  0.00           H
ATOM    853  CA  VAL A  86      55.040  64.780  46.240  1.00  0.00           C
ATOM    854  CB  VAL A  86      54.940  63.790  47.450  1.00  0.00           C
ATOM    855  CG1 VAL A  86      54.810  64.450  48.800  1.00  0.00           C
ATOM    856  CG2 VAL A  86      54.000  62.670  47.180  1.00  0.00           C
ATOM    857  C   VAL A  86      55.280  66.250  46.610  1.00  0.00           C
ATOM    858  O   VAL A  86      56.370  66.770  46.710  1.00  0.00           O
ATOM    859  N   LEU A  87      54.180  66.820  46.850  1.00  0.00           N
ATOM    860  H   LEU A  87      53.370  66.240  46.950  1.00  0.00           H
ATOM    861  CA  LEU A  87      54.090  68.270  47.120  1.00  0.00           C
ATOM    862  CB  LEU A  87      53.170  69.070  46.150  1.00  0.00           C
ATOM    863  CG  LEU A  87      52.770  70.550  46.470  1.00  0.00           C
ATOM    864  CD1 LEU A  87      54.050  71.430  46.720  1.00  0.00           C
ATOM    865  CD2 LEU A  87      51.990  71.060  45.270  1.00  0.00           C
ATOM    866  C   LEU A  87      53.650  68.270  48.600  1.00  0.00           C
ATOM    867  O   LEU A  87      52.600  67.720  48.960  1.00  0.00           O
ATOM    868  N   LYS A  88      54.470  68.890  49.410  1.00  0.00           N
ATOM    869  H   LYS A  88      55.300  69.320  49.050  1.00  0.00           H
ATOM    870  CA  LYS A  88      54.090  69.070  50.840  1.00  0.00           C
ATOM    871  CB  LYS A  88      55.210  68.590  51.790  1.00  0.00           C
ATOM    872  CG  LYS A  88      55.440  67.100  51.650  1.00  0.00           C
ATOM    873  CD  LYS A  88      56.400  66.590  52.710  1.00  0.00           C
ATOM    874  CE  LYS A  88      56.370  65.040  52.860  1.00  0.00           C
ATOM    875  NZ  LYS A  88      57.430  64.760  53.840  1.00  0.00           N
ATOM    876  HZ1 LYS A  88      57.420  65.280  54.700  1.00  0.00           H
ATOM    877  HZ2 LYS A  88      57.460  63.820  54.170  1.00  0.00           H
ATOM    878  HZ3 LYS A  88      58.310  64.950  53.400  1.00  0.00           H
ATOM    879  C   LYS A  88      53.780  70.560  51.090  1.00  0.00           C
ATOM    880  O   LYS A  88      54.650  71.370  50.920  1.00  0.00           O
ATOM    881  N   LEU A  89      52.540  70.750  51.550  1.00  0.00           N
ATOM    882  H   LEU A  89      51.900  70.000  51.720  1.00  0.00           H
ATOM    883  CA  LEU A  89      51.940  72.060  51.770  1.00  0.00           C
ATOM    884  CB  LEU A  89      50.510  72.040  51.350  1.00  0.00           C
ATOM    885  CG  LEU A  89      50.310  71.800  49.830  1.00  0.00           C
ATOM    886  CD1 LEU A  89      48.840  71.620  49.540  1.00  0.00           C
ATOM    887  CD2 LEU A  89      50.810  73.050  49.070  1.00  0.00           C
ATOM    888  C   LEU A  89      52.050  72.500  53.270  1.00  0.00           C
ATOM    889  O   LEU A  89      51.750  71.650  54.090  1.00  0.00           O
ATOM    890  N   LYS A  90      52.030  73.820  53.560  1.00  0.00           N
ATOM    891  H   LYS A  90      52.050  74.490  52.820  1.00  0.00           H
ATOM    892  CA  LYS A  90      51.680  74.310  54.920  1.00  0.00           C
ATOM    893  CB  LYS A  90      52.740  75.320  55.510  1.00  0.00           C
ATOM    894  CG  LYS A  90      54.130  74.690  55.420  1.00  0.00           C
ATOM    895  CD  LYS A  90      54.340  73.460  56.300  1.00  0.00           C
ATOM    896  CE  LYS A  90      54.260  73.800  57.790  1.00  0.00           C
ATOM    897  NZ  LYS A  90      55.500  74.440  58.230  1.00  0.00           N
ATOM    898  HZ1 LYS A  90      56.340  73.920  58.010  1.00  0.00           H
ATOM    899  HZ2 LYS A  90      55.610  75.410  58.040  1.00  0.00           H
ATOM    900  HZ3 LYS A  90      55.590  74.350  59.220  1.00  0.00           H
ATOM    901  C   LYS A  90      50.330  75.020  54.970  1.00  0.00           C
ATOM    902  O   LYS A  90      50.070  75.870  54.070  1.00  0.00           O
ATOM    903  N   VAL A  91      49.400  74.540  55.790  1.00  0.00           N
ATOM    904  H   VAL A  91      49.640  73.890  56.510  1.00  0.00           H
ATOM    905  CA  VAL A  91      48.020  75.120  55.720  1.00  0.00           C
ATOM    906  CB  VAL A  91      46.990  73.990  55.510  1.00  0.00           C
ATOM    907  CG1 VAL A  91      46.950  73.770  54.050  1.00  0.00           C
ATOM    908  CG2 VAL A  91      47.090  72.800  56.430  1.00  0.00           C
ATOM    909  C   VAL A  91      47.690  75.870  57.020  1.00  0.00           C
ATOM    910  O   VAL A  91      48.400  75.820  58.010  1.00  0.00           O
ATOM    911  N   ASP A  92      46.690  76.750  56.900  1.00  0.00           N
ATOM    912  H   ASP A  92      46.100  76.860  56.100  1.00  0.00           H
ATOM    913  CA  ASP A  92      46.110  77.560  58.050  1.00  0.00           C
ATOM    914  CB  ASP A  92      45.050  78.540  57.530  1.00  0.00           C
ATOM    915  CG  ASP A  92      43.580  77.930  57.470  1.00  0.00           C
ATOM    916  OD1 ASP A  92      43.320  76.680  57.290  1.00  0.00           O
ATOM    917  OD2 ASP A  92      42.620  78.660  57.520  1.00  0.00           O
ATOM    918  C   ASP A  92      45.870  77.020  59.490  1.00  0.00           C
ATOM    919  O   ASP A  92      46.510  77.490  60.440  1.00  0.00           O
ATOM    920  N   THR A  93      45.070  75.960  59.460  1.00  0.00           N
ATOM    921  H   THR A  93      44.620  75.790  58.590  1.00  0.00           H
ATOM    922  CA  THR A  93      44.540  75.220  60.590  1.00  0.00           C
ATOM    923  CB  THR A  93      43.020  74.940  60.380  1.00  0.00           C
ATOM    924  OG1 THR A  93      42.440  76.180  59.890  1.00  0.00           O
ATOM    925  HG1 THR A  93      42.510  76.180  58.900  1.00  0.00           H
ATOM    926  CG2 THR A  93      42.230  74.270  61.480  1.00  0.00           C
ATOM    927  C   THR A  93      45.320  73.900  60.740  1.00  0.00           C
ATOM    928  O   THR A  93      45.480  73.010  59.870  1.00  0.00           O
ATOM    929  N   ALA A  94      45.640  73.710  61.990  1.00  0.00           N
ATOM    930  H   ALA A  94      45.370  74.250  62.790  1.00  0.00           H
ATOM    931  CA  ALA A  94      46.360  72.480  62.440  1.00  0.00           C
ATOM    932  CB  ALA A  94      46.960  72.970  63.730  1.00  0.00           C
ATOM    933  C   ALA A  94      45.280  71.370  62.800  1.00  0.00           C
ATOM    934  O   ALA A  94      44.140  71.700  63.050  1.00  0.00           O
ATOM    935  N   ASN A  95      45.680  70.090  62.640  1.00  0.00           N
ATOM    936  H   ASN A  95      46.360  69.870  61.950  1.00  0.00           H
ATOM    937  CA  ASN A  95      44.770  68.990  62.900  1.00  0.00           C
ATOM    938  CB  ASN A  95      44.990  67.900  61.810  1.00  0.00           C
ATOM    939  CG  ASN A  95      43.780  66.930  61.810  1.00  0.00           C
ATOM    940  OD1 ASN A  95      42.780  67.160  62.490  1.00  0.00           O
ATOM    941  ND2 ASN A  95      43.860  65.870  61.050  1.00  0.00           N
ATOM    942 1HD2 ASN A  95      44.730  65.640  60.620  1.00  0.00           H
ATOM    943 2HD2 ASN A  95      43.030  65.330  60.980  1.00  0.00           H
ATOM    944  C   ASN A  95      44.880  68.330  64.300  1.00  0.00           C
ATOM    945  O   ASN A  95      45.820  67.640  64.610  1.00  0.00           O
ATOM    946  N   PRO A  96      43.790  68.410  65.060  1.00  0.00           N
ATOM    947  CA  PRO A  96      43.630  67.730  66.350  1.00  0.00           C
ATOM    948  CB  PRO A  96      42.170  68.060  66.700  1.00  0.00           C
ATOM    949  CG  PRO A  96      42.010  69.430  66.090  1.00  0.00           C
ATOM    950  CD  PRO A  96      42.740  69.430  64.740  1.00  0.00           C
ATOM    951  C   PRO A  96      43.630  66.190  66.070  1.00  0.00           C
ATOM    952  O   PRO A  96      44.230  65.450  66.820  1.00  0.00           O
ATOM    953  N   LYS A  97      42.960  65.730  65.000  1.00  0.00           N
ATOM    954  H   LYS A  97      42.750  66.270  64.180  1.00  0.00           H
ATOM    955  CA  LYS A  97      42.690  64.310  64.780  1.00  0.00           C
ATOM    956  CB  LYS A  97      41.620  64.170  63.670  1.00  0.00           C
ATOM    957  CG  LYS A  97      40.250  64.770  64.070  1.00  0.00           C
ATOM    958  CD  LYS A  97      39.190  64.910  62.980  1.00  0.00           C
ATOM    959  CE  LYS A  97      39.250  66.050  61.950  1.00  0.00           C
ATOM    960  NZ  LYS A  97      37.970  66.110  61.210  1.00  0.00           N
ATOM    961  HZ1 LYS A  97      38.030  66.910  60.620  1.00  0.00           H
ATOM    962  HZ2 LYS A  97      37.910  65.330  60.580  1.00  0.00           H
ATOM    963  HZ3 LYS A  97      37.200  66.100  61.840  1.00  0.00           H
ATOM    964  C   LYS A  97      43.860  63.370  64.470  1.00  0.00           C
ATOM    965  O   LYS A  97      43.650  62.140  64.650  1.00  0.00           O
ATOM    966  N   THR A  98      45.020  63.960  64.040  1.00  0.00           N
ATOM    967  H   THR A  98      45.150  64.950  63.980  1.00  0.00           H
ATOM    968  CA  THR A  98      46.360  63.240  63.880  1.00  0.00           C
ATOM    969  CB  THR A  98      47.550  64.200  64.110  1.00  0.00           C
ATOM    970  OG1 THR A  98      47.450  65.370  63.260  1.00  0.00           O
ATOM    971  HG1 THR A  98      48.180  66.000  63.510  1.00  0.00           H
ATOM    972  CG2 THR A  98      48.880  63.580  63.700  1.00  0.00           C
ATOM    973  C   THR A  98      46.530  62.140  64.980  1.00  0.00           C
ATOM    974  O   THR A  98      46.420  62.490  66.170  1.00  0.00           O
ATOM    975  N   PRO A  99      46.650  60.880  64.570  1.00  0.00           N
ATOM    976  CA  PRO A  99      47.110  59.860  65.540  1.00  0.00           C
ATOM    977  CB  PRO A  99      46.460  58.600  65.000  1.00  0.00           C
ATOM    978  CG  PRO A  99      46.440  58.740  63.480  1.00  0.00           C
ATOM    979  CD  PRO A  99      46.090  60.220  63.400  1.00  0.00           C
ATOM    980  C   PRO A  99      48.620  59.740  65.370  1.00  0.00           C
ATOM    981  O   PRO A  99      49.290  60.450  64.660  1.00  0.00           O
ATOM    982  N   LYS A 100      49.120  58.630  66.000  1.00  0.00           N
ATOM    983  H   LYS A 100      48.490  58.060  66.530  1.00  0.00           H
ATOM    984  CA  LYS A 100      50.550  58.290  66.070  1.00  0.00           C
ATOM    985  CB  LYS A 100      50.670  57.220  67.130  1.00  0.00           C
ATOM    986  CG  LYS A 100      52.090  56.860  67.400  1.00  0.00           C
ATOM    987  CD  LYS A 100      52.180  56.000  68.690  1.00  0.00           C
ATOM    988  CE  LYS A 100      51.800  56.750  69.980  1.00  0.00           C
ATOM    989  NZ  LYS A 100      51.780  56.010  71.250  1.00  0.00           N
ATOM    990  HZ1 LYS A 100      51.930  56.620  72.030  1.00  0.00           H
ATOM    991  HZ2 LYS A 100      50.930  55.490  71.360  1.00  0.00           H
ATOM    992  HZ3 LYS A 100      52.510  55.330  71.180  1.00  0.00           H
ATOM    993  C   LYS A 100      50.950  57.770  64.640  1.00  0.00           C
ATOM    994  O   LYS A 100      50.380  56.820  64.220  1.00  0.00           O
ATOM    995  N   TYR A 101      51.960  58.440  64.090  1.00  0.00           N
ATOM    996  H   TYR A 101      52.440  59.210  64.510  1.00  0.00           H
ATOM    997  CA  TYR A 101      52.450  58.130  62.730  1.00  0.00           C
ATOM    998  CB  TYR A 101      51.850  59.180  61.790  1.00  0.00           C
ATOM    999  CG  TYR A 101      52.910  60.060  61.010  1.00  0.00           C
ATOM   1000  CD1 TYR A 101      53.610  61.150  61.590  1.00  0.00           C
ATOM   1001  HD1 TYR A 101      53.850  60.990  62.640  1.00  0.00           H
ATOM   1002  CD2 TYR A 101      53.130  59.880  59.580  1.00  0.00           C
ATOM   1003  HD2 TYR A 101      52.950  58.910  59.110  1.00  0.00           H
ATOM   1004  CE1 TYR A 101      54.280  62.090  60.830  1.00  0.00           C
ATOM   1005  HE1 TYR A 101      54.540  63.050  61.270  1.00  0.00           H
ATOM   1006  CE2 TYR A 101      53.900  60.760  58.860  1.00  0.00           C
ATOM   1007  HE2 TYR A 101      54.100  60.560  57.800  1.00  0.00           H
ATOM   1008  CZ  TYR A 101      54.470  61.880  59.450  1.00  0.00           C
ATOM   1009  OH  TYR A 101      55.170  62.750  58.700  1.00  0.00           O
ATOM   1010  HH  TYR A 101      55.710  63.360  59.290  1.00  0.00           H
ATOM   1011  C   TYR A 101      53.980  57.880  62.520  1.00  0.00           C
ATOM   1012  O   TYR A 101      54.790  58.380  63.290  1.00  0.00           O
ATOM   1013  N   LYS A 102      54.290  56.960  61.630  1.00  0.00           N
ATOM   1014  H   LYS A 102      53.730  56.140  61.590  1.00  0.00           H
ATOM   1015  CA  LYS A 102      55.570  56.880  60.840  1.00  0.00           C
ATOM   1016  CB  LYS A 102      56.500  55.760  61.330  1.00  0.00           C
ATOM   1017  CG  LYS A 102      56.160  54.250  61.120  1.00  0.00           C
ATOM   1018  CD  LYS A 102      57.320  53.350  61.640  1.00  0.00           C
ATOM   1019  CE  LYS A 102      56.920  51.900  61.370  1.00  0.00           C
ATOM   1020  NZ  LYS A 102      55.790  51.510  62.270  1.00  0.00           N
ATOM   1021  HZ1 LYS A 102      55.710  50.510  62.320  1.00  0.00           H
ATOM   1022  HZ2 LYS A 102      55.930  51.940  63.160  1.00  0.00           H
ATOM   1023  HZ3 LYS A 102      54.940  51.810  61.860  1.00  0.00           H
ATOM   1024  C   LYS A 102      55.510  56.860  59.300  1.00  0.00           C
ATOM   1025  O   LYS A 102      54.520  56.330  58.730  1.00  0.00           O
ATOM   1026  N   PHE A 103      56.670  57.230  58.730  1.00  0.00           N
ATOM   1027  H   PHE A 103      57.390  57.630  59.300  1.00  0.00           H
ATOM   1028  CA  PHE A 103      56.880  57.340  57.210  1.00  0.00           C
ATOM   1029  CB  PHE A 103      57.070  58.740  56.650  1.00  0.00           C
ATOM   1030  CG  PHE A 103      58.140  59.490  57.380  1.00  0.00           C
ATOM   1031  CD1 PHE A 103      57.800  60.300  58.460  1.00  0.00           C
ATOM   1032  HD1 PHE A 103      56.900  60.130  59.050  1.00  0.00           H
ATOM   1033  CD2 PHE A 103      59.380  59.600  56.770  1.00  0.00           C
ATOM   1034  HD2 PHE A 103      59.760  58.750  56.200  1.00  0.00           H
ATOM   1035  CE1 PHE A 103      58.700  61.300  58.850  1.00  0.00           C
ATOM   1036  HE1 PHE A 103      58.530  62.070  59.600  1.00  0.00           H
ATOM   1037  CE2 PHE A 103      60.340  60.550  57.160  1.00  0.00           C
ATOM   1038  HE2 PHE A 103      61.260  60.640  56.590  1.00  0.00           H
ATOM   1039  CZ  PHE A 103      59.950  61.390  58.230  1.00  0.00           C
ATOM   1040  HZ  PHE A 103      60.700  61.980  58.770  1.00  0.00           H
ATOM   1041  C   PHE A 103      57.750  56.260  56.500  1.00  0.00           C
ATOM   1042  O   PHE A 103      58.970  56.360  56.510  1.00  0.00           O
ATOM   1043  N   VAL A 104      57.120  55.240  55.880  1.00  0.00           N
ATOM   1044  H   VAL A 104      56.130  55.180  55.760  1.00  0.00           H
ATOM   1045  CA  VAL A 104      57.940  54.070  55.500  1.00  0.00           C
ATOM   1046  CB  VAL A 104      57.490  52.870  56.360  1.00  0.00           C
ATOM   1047  CG1 VAL A 104      57.990  53.080  57.800  1.00  0.00           C
ATOM   1048  CG2 VAL A 104      56.020  52.580  56.300  1.00  0.00           C
ATOM   1049  C   VAL A 104      57.890  53.680  53.990  1.00  0.00           C
ATOM   1050  O   VAL A 104      57.020  54.150  53.210  1.00  0.00           O
ATOM   1051  N   ARG A 105      58.800  52.760  53.680  1.00  0.00           N
ATOM   1052  H   ARG A 105      59.550  52.530  54.300  1.00  0.00           H
ATOM   1053  CA  ARG A 105      58.910  52.250  52.330  1.00  0.00           C
ATOM   1054  CB  ARG A 105      60.370  52.310  51.820  1.00  0.00           C
ATOM   1055  CG  ARG A 105      60.430  52.280  50.270  1.00  0.00           C
ATOM   1056  CD  ARG A 105      60.180  53.670  49.630  1.00  0.00           C
ATOM   1057  NE  ARG A 105      60.320  53.470  48.170  1.00  0.00           N
ATOM   1058  HE  ARG A 105      61.210  53.080  47.930  1.00  0.00           H
ATOM   1059  CZ  ARG A 105      59.460  53.800  47.200  1.00  0.00           C
ATOM   1060  NH1 ARG A 105      58.380  54.490  47.540  1.00  0.00           N
ATOM   1061 1HH1 ARG A 105      58.240  54.600  48.520  1.00  0.00           H
ATOM   1062 2HH1 ARG A 105      57.680  54.840  46.920  1.00  0.00           H
ATOM   1063  NH2 ARG A 105      59.380  53.080  46.070  1.00  0.00           N
ATOM   1064 1HH2 ARG A 105      59.950  52.310  45.790  1.00  0.00           H
ATOM   1065 2HH2 ARG A 105      58.750  53.330  45.340  1.00  0.00           H
ATOM   1066  C   ARG A 105      58.310  50.890  52.110  1.00  0.00           C
ATOM   1067  O   ARG A 105      58.670  49.930  52.750  1.00  0.00           O
ATOM   1068  N   ILE A 106      57.510  50.710  51.100  1.00  0.00           N
ATOM   1069  H   ILE A 106      57.090  51.470  50.610  1.00  0.00           H
ATOM   1070  CA  ILE A 106      57.000  49.410  50.600  1.00  0.00           C
ATOM   1071  CB  ILE A 106      55.550  49.600  50.070  1.00  0.00           C
ATOM   1072  CG1 ILE A 106      54.640  50.150  51.140  1.00  0.00           C
ATOM   1073  CG2 ILE A 106      54.790  48.440  49.450  1.00  0.00           C
ATOM   1074  CD  ILE A 106      54.600  49.130  52.320  1.00  0.00           C
ATOM   1075  C   ILE A 106      57.750  48.660  49.450  1.00  0.00           C
ATOM   1076  O   ILE A 106      57.810  49.190  48.270  1.00  0.00           O
ATOM   1077  N   GLN A 107      57.840  47.320  49.660  1.00  0.00           N
ATOM   1078  H   GLN A 107      57.710  46.950  50.580  1.00  0.00           H
ATOM   1079  CA  GLN A 107      58.270  46.390  48.600  1.00  0.00           C
ATOM   1080  CB  GLN A 107      59.170  45.410  49.370  1.00  0.00           C
ATOM   1081  CG  GLN A 107      60.070  44.550  48.500  1.00  0.00           C
ATOM   1082  CD  GLN A 107      60.410  43.300  49.330  1.00  0.00           C
ATOM   1083  OE1 GLN A 107      61.150  43.250  50.280  1.00  0.00           O
ATOM   1084  NE2 GLN A 107      59.560  42.300  49.240  1.00  0.00           N
ATOM   1085 1HE2 GLN A 107      58.660  42.440  48.830  1.00  0.00           H
ATOM   1086 2HE2 GLN A 107      59.770  41.370  49.540  1.00  0.00           H
ATOM   1087  C   GLN A 107      57.120  45.540  47.960  1.00  0.00           C
ATOM   1088  O   GLN A 107      56.200  45.160  48.630  1.00  0.00           O
ATOM   1089  N   PRO A 108      57.260  45.220  46.690  1.00  0.00           N
ATOM   1090  CA  PRO A 108      56.470  44.210  45.990  1.00  0.00           C
ATOM   1091  CB  PRO A 108      57.230  44.100  44.630  1.00  0.00           C
ATOM   1092  CG  PRO A 108      57.660  45.480  44.400  1.00  0.00           C
ATOM   1093  CD  PRO A 108      58.170  45.900  45.730  1.00  0.00           C
ATOM   1094  C   PRO A 108      56.360  42.800  46.660  1.00  0.00           C
ATOM   1095  O   PRO A 108      57.190  42.430  47.490  1.00  0.00           O
ATOM   1096  N   GLY A 109      55.050  42.450  46.730  1.00  0.00           N
ATOM   1097  H   GLY A 109      54.260  42.910  46.320  1.00  0.00           H
ATOM   1098  CA  GLY A 109      54.460  41.280  47.330  1.00  0.00           C
ATOM   1099  C   GLY A 109      53.680  41.620  48.630  1.00  0.00           C
ATOM   1100  O   GLY A 109      52.890  40.730  48.940  1.00  0.00           O
ATOM   1101  N   GLN A 110      53.890  42.820  49.240  1.00  0.00           N
ATOM   1102  H   GLN A 110      54.380  43.580  48.820  1.00  0.00           H
ATOM   1103  CA  GLN A 110      53.380  43.080  50.580  1.00  0.00           C
ATOM   1104  CB  GLN A 110      54.400  43.740  51.490  1.00  0.00           C
ATOM   1105  CG  GLN A 110      55.720  42.980  51.650  1.00  0.00           C
ATOM   1106  CD  GLN A 110      56.650  44.000  52.420  1.00  0.00           C
ATOM   1107  OE1 GLN A 110      57.290  44.830  51.750  1.00  0.00           O
ATOM   1108  NE2 GLN A 110      56.470  44.110  53.690  1.00  0.00           N
ATOM   1109 1HE2 GLN A 110      55.860  43.500  54.210  1.00  0.00           H
ATOM   1110 2HE2 GLN A 110      56.920  44.890  54.130  1.00  0.00           H
ATOM   1111  C   GLN A 110      52.130  44.000  50.530  1.00  0.00           C
ATOM   1112  O   GLN A 110      51.920  44.730  49.570  1.00  0.00           O
ATOM   1113  N   THR A 111      51.340  43.930  51.630  1.00  0.00           N
ATOM   1114  H   THR A 111      51.680  43.450  52.440  1.00  0.00           H
ATOM   1115  CA  THR A 111      49.990  44.450  51.650  1.00  0.00           C
ATOM   1116  CB  THR A 111      48.820  43.660  52.300  1.00  0.00           C
ATOM   1117  OG1 THR A 111      49.000  43.400  53.660  1.00  0.00           O
ATOM   1118  HG1 THR A 111      48.270  42.720  53.760  1.00  0.00           H
ATOM   1119  CG2 THR A 111      48.450  42.400  51.510  1.00  0.00           C
ATOM   1120  C   THR A 111      49.950  45.790  52.440  1.00  0.00           C
ATOM   1121  O   THR A 111      50.810  46.020  53.260  1.00  0.00           O
ATOM   1122  N   PHE A 112      49.130  46.690  51.940  1.00  0.00           N
ATOM   1123  H   PHE A 112      48.850  46.650  50.980  1.00  0.00           H
ATOM   1124  CA  PHE A 112      48.710  47.910  52.590  1.00  0.00           C
ATOM   1125  CB  PHE A 112      49.580  49.110  52.320  1.00  0.00           C
ATOM   1126  CG  PHE A 112      49.780  49.250  50.810  1.00  0.00           C
ATOM   1127  CD1 PHE A 112      48.780  49.820  49.990  1.00  0.00           C
ATOM   1128  HD1 PHE A 112      47.810  49.850  50.480  1.00  0.00           H
ATOM   1129  CD2 PHE A 112      50.960  48.840  50.230  1.00  0.00           C
ATOM   1130  HD2 PHE A 112      51.750  48.410  50.850  1.00  0.00           H
ATOM   1131  CE1 PHE A 112      48.970  50.010  48.640  1.00  0.00           C
ATOM   1132  HE1 PHE A 112      48.260  50.430  47.920  1.00  0.00           H
ATOM   1133  CE2 PHE A 112      51.140  49.040  48.860  1.00  0.00           C
ATOM   1134  HE2 PHE A 112      52.170  49.060  48.510  1.00  0.00           H
ATOM   1135  CZ  PHE A 112      50.170  49.560  48.080  1.00  0.00           C
ATOM   1136  HZ  PHE A 112      50.380  49.820  47.040  1.00  0.00           H
ATOM   1137  C   PHE A 112      47.250  48.290  52.590  1.00  0.00           C
ATOM   1138  O   PHE A 112      46.530  47.880  51.680  1.00  0.00           O
ATOM   1139  N   SER A 113      46.740  48.730  53.720  1.00  0.00           N
ATOM   1140  H   SER A 113      47.370  48.810  54.500  1.00  0.00           H
ATOM   1141  CA  SER A 113      45.350  49.130  54.000  1.00  0.00           C
ATOM   1142  CB  SER A 113      45.080  49.490  55.500  1.00  0.00           C
ATOM   1143  OG  SER A 113      43.710  49.170  55.810  1.00  0.00           O
ATOM   1144  HG  SER A 113      43.210  49.870  55.300  1.00  0.00           H
ATOM   1145  C   SER A 113      45.050  50.410  53.170  1.00  0.00           C
ATOM   1146  O   SER A 113      45.820  51.370  53.180  1.00  0.00           O
ATOM   1147  N   VAL A 114      44.160  50.170  52.190  1.00  0.00           N
ATOM   1148  H   VAL A 114      43.610  49.330  52.200  1.00  0.00           H
ATOM   1149  CA  VAL A 114      43.740  51.170  51.100  1.00  0.00           C
ATOM   1150  CB  VAL A 114      43.810  50.590  49.670  1.00  0.00           C
ATOM   1151  CG1 VAL A 114      43.170  51.470  48.580  1.00  0.00           C
ATOM   1152  CG2 VAL A 114      45.220  50.260  49.210  1.00  0.00           C
ATOM   1153  C   VAL A 114      42.450  51.920  51.520  1.00  0.00           C
ATOM   1154  O   VAL A 114      41.560  51.280  52.080  1.00  0.00           O
ATOM   1155  N   LEU A 115      42.500  53.220  51.640  1.00  0.00           N
ATOM   1156  H   LEU A 115      43.410  53.630  51.510  1.00  0.00           H
ATOM   1157  CA  LEU A 115      41.350  54.120  51.830  1.00  0.00           C
ATOM   1158  CB  LEU A 115      41.720  55.170  52.900  1.00  0.00           C
ATOM   1159  CG  LEU A 115      40.490  56.050  53.340  1.00  0.00           C
ATOM   1160  CD1 LEU A 115      39.150  55.300  53.530  1.00  0.00           C
ATOM   1161  CD2 LEU A 115      40.620  56.780  54.670  1.00  0.00           C
ATOM   1162  C   LEU A 115      41.310  54.790  50.470  1.00  0.00           C
ATOM   1163  O   LEU A 115      42.290  55.520  50.100  1.00  0.00           O
ATOM   1164  N   ALA A 116      40.210  54.560  49.770  1.00  0.00           N
ATOM   1165  H   ALA A 116      39.420  54.110  50.190  1.00  0.00           H
ATOM   1166  CA  ALA A 116      39.900  54.940  48.400  1.00  0.00           C
ATOM   1167  CB  ALA A 116      39.260  53.730  47.700  1.00  0.00           C
ATOM   1168  C   ALA A 116      38.910  56.110  48.510  1.00  0.00           C
ATOM   1169  O   ALA A 116      37.720  55.920  48.770  1.00  0.00           O
ATOM   1170  N   CYS A 117      39.490  57.290  48.480  1.00  0.00           N
ATOM   1171  H   CYS A 117      40.470  57.310  48.300  1.00  0.00           H
ATOM   1172  CA  CYS A 117      38.880  58.620  48.660  1.00  0.00           C
ATOM   1173  CB  CYS A 117      39.830  59.490  49.530  1.00  0.00           C
ATOM   1174  SG  CYS A 117      39.660  59.120  51.320  1.00  0.00           S
ATOM   1175  HG  CYS A 117      38.920  60.200  51.600  1.00  0.00           H
ATOM   1176  C   CYS A 117      38.700  59.460  47.370  1.00  0.00           C
ATOM   1177  O   CYS A 117      39.540  59.440  46.470  1.00  0.00           O
ATOM   1178  N   TYR A 118      37.610  60.110  47.380  1.00  0.00           N
ATOM   1179  H   TYR A 118      37.190  60.130  48.290  1.00  0.00           H
ATOM   1180  CA  TYR A 118      37.110  61.070  46.360  1.00  0.00           C
ATOM   1181  CB  TYR A 118      35.980  60.460  45.580  1.00  0.00           C
ATOM   1182  CG  TYR A 118      36.230  59.160  44.880  1.00  0.00           C
ATOM   1183  CD1 TYR A 118      36.510  59.150  43.510  1.00  0.00           C
ATOM   1184  HD1 TYR A 118      36.300  60.090  42.990  1.00  0.00           H
ATOM   1185  CD2 TYR A 118      36.270  57.960  45.600  1.00  0.00           C
ATOM   1186  HD2 TYR A 118      36.210  57.940  46.680  1.00  0.00           H
ATOM   1187  CE1 TYR A 118      36.960  58.020  42.880  1.00  0.00           C
ATOM   1188  HE1 TYR A 118      37.010  57.960  41.790  1.00  0.00           H
ATOM   1189  CE2 TYR A 118      36.720  56.840  44.960  1.00  0.00           C
ATOM   1190  HE2 TYR A 118      36.500  55.900  45.470  1.00  0.00           H
ATOM   1191  CZ  TYR A 118      37.070  56.850  43.620  1.00  0.00           C
ATOM   1192  OH  TYR A 118      37.340  55.630  43.090  1.00  0.00           O
ATOM   1193  HH  TYR A 118      36.900  54.870  43.570  1.00  0.00           H
ATOM   1194  C   TYR A 118      36.800  62.410  46.950  1.00  0.00           C
ATOM   1195  O   TYR A 118      35.810  62.520  47.730  1.00  0.00           O
ATOM   1196  N   ASN A 119      37.890  63.210  46.870  1.00  0.00           N
ATOM   1197  H   ASN A 119      38.740  62.900  46.440  1.00  0.00           H
ATOM   1198  CA  ASN A 119      37.960  64.590  47.440  1.00  0.00           C
ATOM   1199  CB  ASN A 119      36.980  65.480  46.630  1.00  0.00           C
ATOM   1200  CG  ASN A 119      37.280  65.650  45.160  1.00  0.00           C
ATOM   1201  OD1 ASN A 119      38.090  65.050  44.560  1.00  0.00           O
ATOM   1202  ND2 ASN A 119      36.550  66.550  44.630  1.00  0.00           N
ATOM   1203 1HD2 ASN A 119      35.970  67.150  45.180  1.00  0.00           H
ATOM   1204 2HD2 ASN A 119      36.450  66.660  43.640  1.00  0.00           H
ATOM   1205  C   ASN A 119      37.610  64.710  48.950  1.00  0.00           C
ATOM   1206  O   ASN A 119      36.890  65.520  49.500  1.00  0.00           O
ATOM   1207  N   GLY A 120      38.440  63.940  49.660  1.00  0.00           N
ATOM   1208  H   GLY A 120      39.080  63.320  49.220  1.00  0.00           H
ATOM   1209  CA  GLY A 120      38.220  63.700  51.080  1.00  0.00           C
ATOM   1210  C   GLY A 120      37.450  62.410  51.400  1.00  0.00           C
ATOM   1211  O   GLY A 120      37.950  61.370  51.890  1.00  0.00           O
ATOM   1212  N   SER A 121      36.140  62.510  51.120  1.00  0.00           N
ATOM   1213  H   SER A 121      35.840  63.090  50.370  1.00  0.00           H
ATOM   1214  CA  SER A 121      35.130  61.450  51.420  1.00  0.00           C
ATOM   1215  CB  SER A 121      33.850  61.710  50.620  1.00  0.00           C
ATOM   1216  OG  SER A 121      32.930  60.690  50.810  1.00  0.00           O
ATOM   1217  HG  SER A 121      32.630  60.290  49.950  1.00  0.00           H
ATOM   1218  C   SER A 121      35.580  60.020  50.970  1.00  0.00           C
ATOM   1219  O   SER A 121      35.770  59.790  49.800  1.00  0.00           O
ATOM   1220  N   PRO A 122      35.520  59.110  51.950  1.00  0.00           N
ATOM   1221  CA  PRO A 122      35.780  57.690  51.670  1.00  0.00           C
ATOM   1222  CB  PRO A 122      35.840  56.960  53.000  1.00  0.00           C
ATOM   1223  CG  PRO A 122      36.330  58.100  53.930  1.00  0.00           C
ATOM   1224  CD  PRO A 122      35.720  59.360  53.370  1.00  0.00           C
ATOM   1225  C   PRO A 122      34.760  57.120  50.690  1.00  0.00           C
ATOM   1226  O   PRO A 122      33.540  57.320  50.890  1.00  0.00           O
ATOM   1227  N   SER A 123      35.220  56.370  49.670  1.00  0.00           N
ATOM   1228  H   SER A 123      36.080  56.560  49.180  1.00  0.00           H
ATOM   1229  CA  SER A 123      34.270  55.450  49.000  1.00  0.00           C
ATOM   1230  CB  SER A 123      34.060  55.500  47.490  1.00  0.00           C
ATOM   1231  OG  SER A 123      33.000  54.680  47.010  1.00  0.00           O
ATOM   1232  HG  SER A 123      32.230  55.220  46.650  1.00  0.00           H
ATOM   1233  C   SER A 123      34.470  53.930  49.300  1.00  0.00           C
ATOM   1234  O   SER A 123      33.480  53.240  49.560  1.00  0.00           O
ATOM   1235  N   GLY A 124      35.700  53.410  49.100  1.00  0.00           N
ATOM   1236  H   GLY A 124      36.470  53.830  48.620  1.00  0.00           H
ATOM   1237  CA  GLY A 124      35.990  52.020  49.530  1.00  0.00           C
ATOM   1238  C   GLY A 124      37.280  52.020  50.380  1.00  0.00           C
ATOM   1239  O   GLY A 124      38.090  52.900  50.380  1.00  0.00           O
ATOM   1240  N   VAL A 125      37.250  51.150  51.350  1.00  0.00           N
ATOM   1241  H   VAL A 125      36.700  50.310  51.380  1.00  0.00           H
ATOM   1242  CA  VAL A 125      38.300  50.830  52.330  1.00  0.00           C
ATOM   1243  CB  VAL A 125      37.930  51.480  53.690  1.00  0.00           C
ATOM   1244  CG1 VAL A 125      36.520  51.300  54.230  1.00  0.00           C
ATOM   1245  CG2 VAL A 125      38.830  51.050  54.880  1.00  0.00           C
ATOM   1246  C   VAL A 125      38.530  49.330  52.330  1.00  0.00           C
ATOM   1247  O   VAL A 125      37.750  48.640  52.870  1.00  0.00           O
ATOM   1248  N   TYR A 126      39.610  48.840  51.740  1.00  0.00           N
ATOM   1249  H   TYR A 126      40.370  49.470  51.590  1.00  0.00           H
ATOM   1250  CA  TYR A 126      40.010  47.440  51.640  1.00  0.00           C
ATOM   1251  CB  TYR A 126      39.530  46.940  50.220  1.00  0.00           C
ATOM   1252  CG  TYR A 126      39.940  47.910  49.080  1.00  0.00           C
ATOM   1253  CD1 TYR A 126      39.120  48.920  48.620  1.00  0.00           C
ATOM   1254  HD1 TYR A 126      38.230  49.180  49.200  1.00  0.00           H
ATOM   1255  CD2 TYR A 126      41.130  47.570  48.430  1.00  0.00           C
ATOM   1256  HD2 TYR A 126      41.580  46.610  48.660  1.00  0.00           H
ATOM   1257  CE1 TYR A 126      39.540  49.640  47.530  1.00  0.00           C
ATOM   1258  HE1 TYR A 126      38.910  50.460  47.180  1.00  0.00           H
ATOM   1259  CE2 TYR A 126      41.550  48.400  47.360  1.00  0.00           C
ATOM   1260  HE2 TYR A 126      42.260  47.990  46.650  1.00  0.00           H
ATOM   1261  CZ  TYR A 126      40.770  49.430  46.960  1.00  0.00           C
ATOM   1262  OH  TYR A 126      41.100  50.230  45.900  1.00  0.00           O
ATOM   1263  HH  TYR A 126      42.090  50.100  45.850  1.00  0.00           H
ATOM   1264  C   TYR A 126      41.520  47.290  51.850  1.00  0.00           C
ATOM   1265  O   TYR A 126      42.240  48.260  51.590  1.00  0.00           O
ATOM   1266  N   GLN A 127      41.940  46.080  52.180  1.00  0.00           N
ATOM   1267  H   GLN A 127      41.310  45.300  52.180  1.00  0.00           H
ATOM   1268  CA  GLN A 127      43.380  45.710  52.310  1.00  0.00           C
ATOM   1269  CB  GLN A 127      43.490  44.650  53.350  1.00  0.00           C
ATOM   1270  CG  GLN A 127      44.960  44.410  53.690  1.00  0.00           C
ATOM   1271  CD  GLN A 127      45.610  45.390  54.720  1.00  0.00           C
ATOM   1272  OE1 GLN A 127      44.960  46.000  55.530  1.00  0.00           O
ATOM   1273  NE2 GLN A 127      46.950  45.560  54.730  1.00  0.00           N
ATOM   1274 1HE2 GLN A 127      47.630  44.920  54.350  1.00  0.00           H
ATOM   1275 2HE2 GLN A 127      47.320  46.320  55.260  1.00  0.00           H
ATOM   1276  C   GLN A 127      43.900  45.280  50.930  1.00  0.00           C
ATOM   1277  O   GLN A 127      43.240  44.420  50.360  1.00  0.00           O
ATOM   1278  N   CYS A 128      44.880  45.960  50.320  1.00  0.00           N
ATOM   1279  H   CYS A 128      45.410  46.690  50.750  1.00  0.00           H
ATOM   1280  CA  CYS A 128      45.420  45.700  48.960  1.00  0.00           C
ATOM   1281  CB  CYS A 128      45.030  46.830  47.990  1.00  0.00           C
ATOM   1282  SG  CYS A 128      45.650  46.710  46.240  1.00  0.00           S
ATOM   1283  HG  CYS A 128      45.210  45.470  46.030  1.00  0.00           H
ATOM   1284  C   CYS A 128      46.920  45.580  48.930  1.00  0.00           C
ATOM   1285  O   CYS A 128      47.590  46.380  49.500  1.00  0.00           O
ATOM   1286  N   ALA A 129      47.410  44.860  47.950  1.00  0.00           N
ATOM   1287  H   ALA A 129      46.830  44.500  47.220  1.00  0.00           H
ATOM   1288  CA  ALA A 129      48.830  44.430  47.820  1.00  0.00           C
ATOM   1289  CB  ALA A 129      49.020  42.910  47.540  1.00  0.00           C
ATOM   1290  C   ALA A 129      49.610  45.130  46.690  1.00  0.00           C
ATOM   1291  O   ALA A 129      49.010  45.540  45.680  1.00  0.00           O
ATOM   1292  N   MET A 130      50.870  45.440  47.000  1.00  0.00           N
ATOM   1293  H   MET A 130      51.200  45.370  47.940  1.00  0.00           H
ATOM   1294  CA  MET A 130      51.850  45.990  46.040  1.00  0.00           C
ATOM   1295  CB  MET A 130      53.000  46.650  46.820  1.00  0.00           C
ATOM   1296  CG  MET A 130      54.050  47.380  45.930  1.00  0.00           C
ATOM   1297  SD  MET A 130      53.370  48.250  44.420  1.00  0.00           S
ATOM   1298  CE  MET A 130      52.980  49.820  45.120  1.00  0.00           C
ATOM   1299  C   MET A 130      52.270  44.770  45.240  1.00  0.00           C
ATOM   1300  O   MET A 130      52.730  43.730  45.720  1.00  0.00           O
ATOM   1301  N   ARG A 131      52.300  44.930  43.900  1.00  0.00           N
ATOM   1302  H   ARG A 131      51.940  45.760  43.470  1.00  0.00           H
ATOM   1303  CA  ARG A 131      52.550  43.870  42.870  1.00  0.00           C
ATOM   1304  CB  ARG A 131      51.440  43.960  41.800  1.00  0.00           C
ATOM   1305  CG  ARG A 131      50.090  44.050  42.550  1.00  0.00           C
ATOM   1306  CD  ARG A 131      49.010  43.220  41.980  1.00  0.00           C
ATOM   1307  NE  ARG A 131      49.550  41.890  41.830  1.00  0.00           N
ATOM   1308  HE  ARG A 131      49.940  41.770  40.920  1.00  0.00           H
ATOM   1309  CZ  ARG A 131      49.310  40.850  42.650  1.00  0.00           C
ATOM   1310  NH1 ARG A 131      48.630  40.970  43.800  1.00  0.00           N
ATOM   1311 1HH1 ARG A 131      48.440  41.880  44.160  1.00  0.00           H
ATOM   1312 2HH1 ARG A 131      48.340  40.110  44.220  1.00  0.00           H
ATOM   1313  NH2 ARG A 131      49.730  39.610  42.370  1.00  0.00           N
ATOM   1314 1HH2 ARG A 131      50.250  39.560  41.520  1.00  0.00           H
ATOM   1315 2HH2 ARG A 131      49.340  38.810  42.820  1.00  0.00           H
ATOM   1316  C   ARG A 131      53.920  43.860  42.300  1.00  0.00           C
ATOM   1317  O   ARG A 131      54.620  44.840  42.370  1.00  0.00           O
ATOM   1318  N   PRO A 132      54.460  42.720  41.880  1.00  0.00           N
ATOM   1319  CA  PRO A 132      55.780  42.490  41.320  1.00  0.00           C
ATOM   1320  CB  PRO A 132      55.760  41.100  40.800  1.00  0.00           C
ATOM   1321  CG  PRO A 132      54.840  40.370  41.750  1.00  0.00           C
ATOM   1322  CD  PRO A 132      53.720  41.430  41.910  1.00  0.00           C
ATOM   1323  C   PRO A 132      56.170  43.510  40.260  1.00  0.00           C
ATOM   1324  O   PRO A 132      57.170  44.180  40.390  1.00  0.00           O
ATOM   1325  N   ASN A 133      55.210  43.720  39.370  1.00  0.00           N
ATOM   1326  H   ASN A 133      54.320  43.270  39.440  1.00  0.00           H
ATOM   1327  CA  ASN A 133      55.320  44.810  38.350  1.00  0.00           C
ATOM   1328  CB  ASN A 133      54.430  44.520  37.140  1.00  0.00           C
ATOM   1329  CG  ASN A 133      52.930  44.630  37.670  1.00  0.00           C
ATOM   1330  OD1 ASN A 133      52.630  44.860  38.810  1.00  0.00           O
ATOM   1331  ND2 ASN A 133      51.990  44.510  36.760  1.00  0.00           N
ATOM   1332 1HD2 ASN A 133      52.270  44.350  35.810  1.00  0.00           H
ATOM   1333 2HD2 ASN A 133      51.080  44.530  37.180  1.00  0.00           H
ATOM   1334  C   ASN A 133      55.220  46.280  38.800  1.00  0.00           C
ATOM   1335  O   ASN A 133      55.070  47.160  37.890  1.00  0.00           O
ATOM   1336  N   PHE A 134      55.330  46.530  40.080  1.00  0.00           N
ATOM   1337  H   PHE A 134      55.810  45.870  40.660  1.00  0.00           H
ATOM   1338  CA  PHE A 134      55.260  47.790  40.830  1.00  0.00           C
ATOM   1339  CB  PHE A 134      56.410  48.740  40.350  1.00  0.00           C
ATOM   1340  CG  PHE A 134      57.790  48.380  40.910  1.00  0.00           C
ATOM   1341  CD1 PHE A 134      58.000  48.640  42.230  1.00  0.00           C
ATOM   1342  HD1 PHE A 134      57.350  49.310  42.790  1.00  0.00           H
ATOM   1343  CD2 PHE A 134      58.710  47.700  40.090  1.00  0.00           C
ATOM   1344  HD2 PHE A 134      58.440  47.520  39.050  1.00  0.00           H
ATOM   1345  CE1 PHE A 134      59.190  48.150  42.790  1.00  0.00           C
ATOM   1346  HE1 PHE A 134      59.300  48.310  43.860  1.00  0.00           H
ATOM   1347  CE2 PHE A 134      59.850  47.150  40.740  1.00  0.00           C
ATOM   1348  HE2 PHE A 134      60.220  46.280  40.190  1.00  0.00           H
ATOM   1349  CZ  PHE A 134      60.070  47.370  42.080  1.00  0.00           C
ATOM   1350  HZ  PHE A 134      61.050  47.130  42.500  1.00  0.00           H
ATOM   1351  C   PHE A 134      53.960  48.650  40.860  1.00  0.00           C
ATOM   1352  O   PHE A 134      53.910  49.900  40.820  1.00  0.00           O
ATOM   1353  N   THR A 135      52.870  47.940  40.910  1.00  0.00           N
ATOM   1354  H   THR A 135      52.960  47.010  41.270  1.00  0.00           H
ATOM   1355  CA  THR A 135      51.480  48.450  40.790  1.00  0.00           C
ATOM   1356  CB  THR A 135      50.940  48.250  39.400  1.00  0.00           C
ATOM   1357  OG1 THR A 135      50.860  46.860  38.970  1.00  0.00           O
ATOM   1358  HG1 THR A 135      51.830  46.740  38.760  1.00  0.00           H
ATOM   1359  CG2 THR A 135      51.700  49.180  38.420  1.00  0.00           C
ATOM   1360  C   THR A 135      50.540  47.860  41.810  1.00  0.00           C
ATOM   1361  O   THR A 135      50.880  46.990  42.620  1.00  0.00           O
ATOM   1362  N   ILE A 136      49.380  48.560  41.960  1.00  0.00           N
ATOM   1363  H   ILE A 136      49.300  49.540  41.810  1.00  0.00           H
ATOM   1364  CA  ILE A 136      48.250  47.990  42.730  1.00  0.00           C
ATOM   1365  CB  ILE A 136      48.020  48.810  44.030  1.00  0.00           C
ATOM   1366  CG1 ILE A 136      47.420  50.200  43.840  1.00  0.00           C
ATOM   1367  CG2 ILE A 136      49.310  48.880  44.920  1.00  0.00           C
ATOM   1368  CD  ILE A 136      47.000  50.820  45.170  1.00  0.00           C
ATOM   1369  C   ILE A 136      46.890  47.910  41.960  1.00  0.00           C
ATOM   1370  O   ILE A 136      46.520  48.720  41.100  1.00  0.00           O
ATOM   1371  N   LYS A 137      46.170  46.710  42.160  1.00  0.00           N
ATOM   1372  H   LYS A 137      46.550  46.000  42.750  1.00  0.00           H
ATOM   1373  CA  LYS A 137      44.880  46.440  41.640  1.00  0.00           C
ATOM   1374  CB  LYS A 137      44.730  44.940  41.530  1.00  0.00           C
ATOM   1375  CG  LYS A 137      45.490  44.280  40.490  1.00  0.00           C
ATOM   1376  CD  LYS A 137      45.330  42.720  40.540  1.00  0.00           C
ATOM   1377  CE  LYS A 137      45.920  42.050  39.290  1.00  0.00           C
ATOM   1378  NZ  LYS A 137      45.740  40.650  39.440  1.00  0.00           N
ATOM   1379  HZ1 LYS A 137      46.310  40.350  40.210  1.00  0.00           H
ATOM   1380  HZ2 LYS A 137      44.770  40.480  39.650  1.00  0.00           H
ATOM   1381  HZ3 LYS A 137      45.970  40.230  38.570  1.00  0.00           H
ATOM   1382  C   LYS A 137      43.780  46.770  42.720  1.00  0.00           C
ATOM   1383  O   LYS A 137      43.820  46.250  43.860  1.00  0.00           O
ATOM   1384  N   GLY A 138      42.760  47.520  42.220  1.00  0.00           N
ATOM   1385  H   GLY A 138      42.710  47.610  41.230  1.00  0.00           H
ATOM   1386  CA  GLY A 138      41.750  48.110  43.160  1.00  0.00           C
ATOM   1387  C   GLY A 138      40.650  48.980  42.520  1.00  0.00           C
ATOM   1388  O   GLY A 138      40.690  49.250  41.320  1.00  0.00           O
ATOM   1389  N   SER A 139      39.870  49.590  43.410  1.00  0.00           N
ATOM   1390  H   SER A 139      40.030  49.440  44.390  1.00  0.00           H
ATOM   1391  CA  SER A 139      38.600  50.270  43.080  1.00  0.00           C
ATOM   1392  CB  SER A 139      37.530  49.920  44.130  1.00  0.00           C
ATOM   1393  OG  SER A 139      36.280  50.420  43.710  1.00  0.00           O
ATOM   1394  HG  SER A 139      35.740  50.550  44.540  1.00  0.00           H
ATOM   1395  C   SER A 139      38.790  51.780  43.060  1.00  0.00           C
ATOM   1396  O   SER A 139      38.320  52.530  43.910  1.00  0.00           O
ATOM   1397  N   PHE A 140      39.670  52.100  42.140  1.00  0.00           N
ATOM   1398  H   PHE A 140      40.040  51.370  41.570  1.00  0.00           H
ATOM   1399  CA  PHE A 140      40.090  53.470  41.790  1.00  0.00           C
ATOM   1400  CB  PHE A 140      41.600  53.640  41.850  1.00  0.00           C
ATOM   1401  CG  PHE A 140      42.260  53.480  43.240  1.00  0.00           C
ATOM   1402  CD1 PHE A 140      41.600  53.390  44.500  1.00  0.00           C
ATOM   1403  HD1 PHE A 140      40.530  53.600  44.520  1.00  0.00           H
ATOM   1404  CD2 PHE A 140      43.670  53.530  43.240  1.00  0.00           C
ATOM   1405  HD2 PHE A 140      44.240  53.740  42.330  1.00  0.00           H
ATOM   1406  CE1 PHE A 140      42.380  53.310  45.670  1.00  0.00           C
ATOM   1407  HE1 PHE A 140      41.860  53.250  46.640  1.00  0.00           H
ATOM   1408  CE2 PHE A 140      44.380  53.320  44.390  1.00  0.00           C
ATOM   1409  HE2 PHE A 140      45.470  53.310  44.320  1.00  0.00           H
ATOM   1410  CZ  PHE A 140      43.780  53.190  45.610  1.00  0.00           C
ATOM   1411  HZ  PHE A 140      44.330  53.260  46.550  1.00  0.00           H
ATOM   1412  C   PHE A 140      39.460  54.010  40.470  1.00  0.00           C
ATOM   1413  O   PHE A 140      40.000  53.690  39.420  1.00  0.00           O
ATOM   1414  N   LEU A 141      38.470  54.800  40.650  1.00  0.00           N
ATOM   1415  H   LEU A 141      38.130  55.020  41.560  1.00  0.00           H
ATOM   1416  CA  LEU A 141      38.020  55.550  39.500  1.00  0.00           C
ATOM   1417  CB  LEU A 141      36.490  55.490  39.500  1.00  0.00           C
ATOM   1418  CG  LEU A 141      35.790  54.180  39.320  1.00  0.00           C
ATOM   1419  CD1 LEU A 141      35.550  53.410  40.660  1.00  0.00           C
ATOM   1420  CD2 LEU A 141      34.520  54.370  38.380  1.00  0.00           C
ATOM   1421  C   LEU A 141      38.550  57.010  39.460  1.00  0.00           C
ATOM   1422  O   LEU A 141      39.150  57.500  40.390  1.00  0.00           O
ATOM   1423  N   ASN A 142      38.150  57.740  38.420  1.00  0.00           N
ATOM   1424  H   ASN A 142      37.840  57.210  37.630  1.00  0.00           H
ATOM   1425  CA  ASN A 142      38.440  59.170  38.170  1.00  0.00           C
ATOM   1426  CB  ASN A 142      37.730  59.460  36.850  1.00  0.00           C
ATOM   1427  CG  ASN A 142      38.230  58.550  35.710  1.00  0.00           C
ATOM   1428  OD1 ASN A 142      38.170  57.360  35.760  1.00  0.00           O
ATOM   1429  ND2 ASN A 142      38.200  59.100  34.490  1.00  0.00           N
ATOM   1430 1HD2 ASN A 142      37.910  60.050  34.390  1.00  0.00           H
ATOM   1431 2HD2 ASN A 142      38.750  58.710  33.750  1.00  0.00           H
ATOM   1432  C   ASN A 142      38.070  60.060  39.330  1.00  0.00           C
ATOM   1433  O   ASN A 142      36.940  59.920  39.700  1.00  0.00           O
ATOM   1434  N   GLY A 143      39.110  60.500  40.070  1.00  0.00           N
ATOM   1435  H   GLY A 143      40.060  60.300  39.830  1.00  0.00           H
ATOM   1436  CA  GLY A 143      38.760  61.070  41.350  1.00  0.00           C
ATOM   1437  C   GLY A 143      39.500  60.490  42.550  1.00  0.00           C
ATOM   1438  O   GLY A 143      39.750  61.150  43.530  1.00  0.00           O
ATOM   1439  N   SER A 144      40.010  59.300  42.350  1.00  0.00           N
ATOM   1440  H   SER A 144      39.560  58.670  41.720  1.00  0.00           H
ATOM   1441  CA  SER A 144      40.810  58.630  43.360  1.00  0.00           C
ATOM   1442  CB  SER A 144      40.990  57.150  42.970  1.00  0.00           C
ATOM   1443  OG  SER A 144      41.450  56.920  41.690  1.00  0.00           O
ATOM   1444  HG  SER A 144      40.670  57.080  41.100  1.00  0.00           H
ATOM   1445  C   SER A 144      42.250  59.210  43.620  1.00  0.00           C
ATOM   1446  O   SER A 144      42.860  59.010  44.680  1.00  0.00           O
ATOM   1447  N   CYS A 145      42.790  59.880  42.580  1.00  0.00           N
ATOM   1448  H   CYS A 145      42.480  59.710  41.640  1.00  0.00           H
ATOM   1449  CA  CYS A 145      44.070  60.690  42.650  1.00  0.00           C
ATOM   1450  CB  CYS A 145      44.040  61.850  41.630  1.00  0.00           C
ATOM   1451  SG  CYS A 145      45.140  61.930  40.240  1.00  0.00           S
ATOM   1452  HG  CYS A 145      46.210  61.940  41.020  1.00  0.00           H
ATOM   1453  C   CYS A 145      44.460  61.280  44.060  1.00  0.00           C
ATOM   1454  O   CYS A 145      43.760  62.130  44.690  1.00  0.00           O
ATOM   1455  N   GLY A 146      45.460  60.520  44.590  1.00  0.00           N
ATOM   1456  H   GLY A 146      46.080  60.030  43.980  1.00  0.00           H
ATOM   1457  CA  GLY A 146      45.910  60.860  45.970  1.00  0.00           C
ATOM   1458  C   GLY A 146      45.940  59.630  46.910  1.00  0.00           C
ATOM   1459  O   GLY A 146      46.930  59.410  47.580  1.00  0.00           O
ATOM   1460  N   SER A 147      44.730  59.220  47.220  1.00  0.00           N
ATOM   1461  H   SER A 147      44.000  59.730  46.770  1.00  0.00           H
ATOM   1462  CA  SER A 147      44.370  58.090  48.120  1.00  0.00           C
ATOM   1463  CB  SER A 147      43.410  57.110  47.480  1.00  0.00           C
ATOM   1464  OG  SER A 147      42.080  57.590  47.400  1.00  0.00           O
ATOM   1465  HG  SER A 147      41.930  57.940  46.470  1.00  0.00           H
ATOM   1466  C   SER A 147      45.520  57.200  48.600  1.00  0.00           C
ATOM   1467  O   SER A 147      46.370  56.730  47.830  1.00  0.00           O
ATOM   1468  N   VAL A 148      45.610  57.110  49.950  1.00  0.00           N
ATOM   1469  H   VAL A 148      44.960  57.620  50.510  1.00  0.00           H
ATOM   1470  CA  VAL A 148      46.740  56.490  50.700  1.00  0.00           C
ATOM   1471  CB  VAL A 148      47.150  57.410  51.880  1.00  0.00           C
ATOM   1472  CG1 VAL A 148      47.810  58.670  51.390  1.00  0.00           C
ATOM   1473  CG2 VAL A 148      46.130  57.590  53.010  1.00  0.00           C
ATOM   1474  C   VAL A 148      46.580  55.020  51.170  1.00  0.00           C
ATOM   1475  O   VAL A 148      45.470  54.520  51.090  1.00  0.00           O
ATOM   1476  N   GLY A 149      47.700  54.330  51.080  1.00  0.00           N
ATOM   1477  H   GLY A 149      48.530  54.770  50.750  1.00  0.00           H
ATOM   1478  CA  GLY A 149      47.940  53.030  51.710  1.00  0.00           C
ATOM   1479  C   GLY A 149      48.830  53.140  52.890  1.00  0.00           C
ATOM   1480  O   GLY A 149      49.840  53.800  52.800  1.00  0.00           O
ATOM   1481  N   PHE A 150      48.340  52.470  53.920  1.00  0.00           N
ATOM   1482  H   PHE A 150      47.460  51.990  53.910  1.00  0.00           H
ATOM   1483  CA  PHE A 150      48.960  52.440  55.250  1.00  0.00           C
ATOM   1484  CB  PHE A 150      48.430  53.610  56.130  1.00  0.00           C
ATOM   1485  CG  PHE A 150      46.870  53.530  56.200  1.00  0.00           C
ATOM   1486  CD1 PHE A 150      46.250  52.900  57.270  1.00  0.00           C
ATOM   1487  HD1 PHE A 150      46.740  52.140  57.890  1.00  0.00           H
ATOM   1488  CD2 PHE A 150      46.080  54.120  55.190  1.00  0.00           C
ATOM   1489  HD2 PHE A 150      46.580  54.600  54.350  1.00  0.00           H
ATOM   1490  CE1 PHE A 150      44.880  52.880  57.370  1.00  0.00           C
ATOM   1491  HE1 PHE A 150      44.380  52.420  58.220  1.00  0.00           H
ATOM   1492  CE2 PHE A 150      44.720  54.090  55.260  1.00  0.00           C
ATOM   1493  HE2 PHE A 150      44.230  54.610  54.440  1.00  0.00           H
ATOM   1494  CZ  PHE A 150      44.160  53.460  56.280  1.00  0.00           C
ATOM   1495  HZ  PHE A 150      43.100  53.590  56.510  1.00  0.00           H
ATOM   1496  C   PHE A 150      48.840  51.100  55.960  1.00  0.00           C
ATOM   1497  O   PHE A 150      48.140  50.310  55.360  1.00  0.00           O
ATOM   1498  N   ASN A 151      49.510  50.830  57.090  1.00  0.00           N
ATOM   1499  H   ASN A 151      50.380  51.270  57.300  1.00  0.00           H
ATOM   1500  CA  ASN A 151      49.120  49.670  57.920  1.00  0.00           C
ATOM   1501  CB  ASN A 151      50.030  48.540  57.620  1.00  0.00           C
ATOM   1502  CG  ASN A 151      49.710  47.660  56.360  1.00  0.00           C
ATOM   1503  OD1 ASN A 151      48.630  47.330  55.920  1.00  0.00           O
ATOM   1504  ND2 ASN A 151      50.810  47.340  55.680  1.00  0.00           N
ATOM   1505 1HD2 ASN A 151      51.650  47.540  56.200  1.00  0.00           H
ATOM   1506 2HD2 ASN A 151      50.760  46.790  54.850  1.00  0.00           H
ATOM   1507  C   ASN A 151      49.340  50.180  59.390  1.00  0.00           C
ATOM   1508  O   ASN A 151      50.110  51.100  59.660  1.00  0.00           O
ATOM   1509  N   ILE A 152      48.530  49.680  60.360  1.00  0.00           N
ATOM   1510  H   ILE A 152      47.900  48.920  60.260  1.00  0.00           H
ATOM   1511  CA  ILE A 152      48.590  50.150  61.790  1.00  0.00           C
ATOM   1512  CB  ILE A 152      47.220  50.370  62.440  1.00  0.00           C
ATOM   1513  CG1 ILE A 152      46.370  51.240  61.640  1.00  0.00           C
ATOM   1514  CG2 ILE A 152      47.360  50.980  63.750  1.00  0.00           C
ATOM   1515  CD  ILE A 152      44.880  51.130  61.950  1.00  0.00           C
ATOM   1516  C   ILE A 152      49.380  49.140  62.620  1.00  0.00           C
ATOM   1517  O   ILE A 152      48.920  48.030  62.970  1.00  0.00           O
ATOM   1518  N   ASP A 153      50.600  49.620  62.970  1.00  0.00           N
ATOM   1519  H   ASP A 153      50.970  50.520  62.750  1.00  0.00           H
ATOM   1520  CA  ASP A 153      51.590  48.860  63.640  1.00  0.00           C
ATOM   1521  CB  ASP A 153      52.930  49.420  63.320  1.00  0.00           C
ATOM   1522  CG  ASP A 153      53.430  48.860  61.970  1.00  0.00           C
ATOM   1523  OD1 ASP A 153      52.680  48.960  60.960  1.00  0.00           O
ATOM   1524  OD2 ASP A 153      54.600  48.460  61.880  1.00  0.00           O
ATOM   1525  C   ASP A 153      51.380  49.000  65.190  1.00  0.00           C
ATOM   1526  O   ASP A 153      51.490  50.130  65.680  1.00  0.00           O
ATOM   1527  N   TYR A 154      50.580  48.110  65.760  1.00  0.00           N
ATOM   1528  H   TYR A 154      50.210  47.470  65.090  1.00  0.00           H
ATOM   1529  CA  TYR A 154      49.920  48.290  67.130  1.00  0.00           C
ATOM   1530  CB  TYR A 154      50.980  48.210  68.230  1.00  0.00           C
ATOM   1531  CG  TYR A 154      51.900  46.890  68.170  1.00  0.00           C
ATOM   1532  CD1 TYR A 154      51.330  45.660  68.230  1.00  0.00           C
ATOM   1533  HD1 TYR A 154      50.310  45.580  68.620  1.00  0.00           H
ATOM   1534  CD2 TYR A 154      53.210  47.150  68.010  1.00  0.00           C
ATOM   1535  HD2 TYR A 154      53.670  48.080  68.340  1.00  0.00           H
ATOM   1536  CE1 TYR A 154      52.150  44.530  68.090  1.00  0.00           C
ATOM   1537  HE1 TYR A 154      51.690  43.540  68.070  1.00  0.00           H
ATOM   1538  CE2 TYR A 154      54.070  46.050  68.000  1.00  0.00           C
ATOM   1539  HE2 TYR A 154      55.140  46.220  67.970  1.00  0.00           H
ATOM   1540  CZ  TYR A 154      53.520  44.760  68.020  1.00  0.00           C
ATOM   1541  OH  TYR A 154      54.320  43.690  67.750  1.00  0.00           O
ATOM   1542  HH  TYR A 154      53.800  42.840  67.770  1.00  0.00           H
ATOM   1543  C   TYR A 154      48.990  49.510  67.290  1.00  0.00           C
ATOM   1544  O   TYR A 154      47.830  49.370  67.040  1.00  0.00           O
ATOM   1545  N   ASP A 155      49.590  50.690  67.580  1.00  0.00           N
ATOM   1546  H   ASP A 155      50.340  50.800  68.240  1.00  0.00           H
ATOM   1547  CA  ASP A 155      48.860  52.020  67.320  1.00  0.00           C
ATOM   1548  CB  ASP A 155      48.640  52.700  68.680  1.00  0.00           C
ATOM   1549  CG  ASP A 155      49.870  53.080  69.490  1.00  0.00           C
ATOM   1550  OD1 ASP A 155      50.990  52.710  69.120  1.00  0.00           O
ATOM   1551  OD2 ASP A 155      49.630  53.910  70.460  1.00  0.00           O
ATOM   1552  C   ASP A 155      49.530  52.950  66.330  1.00  0.00           C
ATOM   1553  O   ASP A 155      48.820  53.800  65.820  1.00  0.00           O
ATOM   1554  N   CYS A 156      50.810  52.670  65.980  1.00  0.00           N
ATOM   1555  H   CYS A 156      51.150  51.740  65.850  1.00  0.00           H
ATOM   1556  CA  CYS A 156      51.540  53.560  65.050  1.00  0.00           C
ATOM   1557  CB  CYS A 156      53.040  53.500  65.280  1.00  0.00           C
ATOM   1558  SG  CYS A 156      53.990  54.690  64.340  1.00  0.00           S
ATOM   1559  HG  CYS A 156      54.910  54.770  65.300  1.00  0.00           H
ATOM   1560  C   CYS A 156      51.230  53.370  63.540  1.00  0.00           C
ATOM   1561  O   CYS A 156      51.410  52.250  63.090  1.00  0.00           O
ATOM   1562  N   VAL A 157      50.400  54.320  62.990  1.00  0.00           N
ATOM   1563  H   VAL A 157      50.030  55.070  63.530  1.00  0.00           H
ATOM   1564  CA  VAL A 157      50.200  54.270  61.540  1.00  0.00           C
ATOM   1565  CB  VAL A 157      49.140  55.240  61.120  1.00  0.00           C
ATOM   1566  CG1 VAL A 157      48.820  54.870  59.610  1.00  0.00           C
ATOM   1567  CG2 VAL A 157      47.880  55.280  62.010  1.00  0.00           C
ATOM   1568  C   VAL A 157      51.460  54.370  60.710  1.00  0.00           C
ATOM   1569  O   VAL A 157      52.220  55.330  60.760  1.00  0.00           O
ATOM   1570  N   SER A 158      51.770  53.230  60.110  1.00  0.00           N
ATOM   1571  H   SER A 158      51.150  52.460  60.240  1.00  0.00           H
ATOM   1572  CA  SER A 158      52.890  53.180  59.150  1.00  0.00           C
ATOM   1573  CB  SER A 158      53.350  51.780  59.010  1.00  0.00           C
ATOM   1574  OG  SER A 158      53.970  51.320  60.210  1.00  0.00           O
ATOM   1575  HG  SER A 158      53.330  50.660  60.610  1.00  0.00           H
ATOM   1576  C   SER A 158      52.450  53.620  57.750  1.00  0.00           C
ATOM   1577  O   SER A 158      51.800  52.850  57.060  1.00  0.00           O
ATOM   1578  N   PHE A 159      52.640  54.880  57.520  1.00  0.00           N
ATOM   1579  H   PHE A 159      53.130  55.480  58.150  1.00  0.00           H
ATOM   1580  CA  PHE A 159      52.150  55.510  56.310  1.00  0.00           C
ATOM   1581  CB  PHE A 159      51.830  56.980  56.340  1.00  0.00           C
ATOM   1582  CG  PHE A 159      50.430  57.370  56.840  1.00  0.00           C
ATOM   1583  CD1 PHE A 159      49.430  57.470  55.830  1.00  0.00           C
ATOM   1584  HD1 PHE A 159      49.510  57.000  54.850  1.00  0.00           H
ATOM   1585  CD2 PHE A 159      50.210  57.800  58.130  1.00  0.00           C
ATOM   1586  HD2 PHE A 159      51.110  57.850  58.740  1.00  0.00           H
ATOM   1587  CE1 PHE A 159      48.140  57.880  56.290  1.00  0.00           C
ATOM   1588  HE1 PHE A 159      47.300  57.840  55.590  1.00  0.00           H
ATOM   1589  CE2 PHE A 159      48.970  58.270  58.500  1.00  0.00           C
ATOM   1590  HE2 PHE A 159      48.760  58.530  59.540  1.00  0.00           H
ATOM   1591  CZ  PHE A 159      47.940  58.220  57.610  1.00  0.00           C
ATOM   1592  HZ  PHE A 159      47.040  58.780  57.860  1.00  0.00           H
ATOM   1593  C   PHE A 159      53.130  55.180  55.130  1.00  0.00           C
ATOM   1594  O   PHE A 159      54.260  55.590  55.140  1.00  0.00           O
ATOM   1595  N   CYS A 160      52.650  54.430  54.150  1.00  0.00           N
ATOM   1596  H   CYS A 160      51.650  54.390  54.100  1.00  0.00           H
ATOM   1597  CA  CYS A 160      53.490  53.700  53.230  1.00  0.00           C
ATOM   1598  CB  CYS A 160      53.380  52.200  53.680  1.00  0.00           C
ATOM   1599  SG  CYS A 160      51.750  51.560  53.450  1.00  0.00           S
ATOM   1600  HG  CYS A 160      51.990  50.400  54.060  1.00  0.00           H
ATOM   1601  C   CYS A 160      53.290  53.840  51.730  1.00  0.00           C
ATOM   1602  O   CYS A 160      54.260  53.770  51.020  1.00  0.00           O
ATOM   1603  N   TYR A 161      52.050  53.930  51.260  1.00  0.00           N
ATOM   1604  H   TYR A 161      51.300  53.470  51.740  1.00  0.00           H
ATOM   1605  CA  TYR A 161      51.790  54.140  49.810  1.00  0.00           C
ATOM   1606  CB  TYR A 161      51.040  52.880  49.250  1.00  0.00           C
ATOM   1607  CG  TYR A 161      50.610  53.080  47.790  1.00  0.00           C
ATOM   1608  CD1 TYR A 161      51.380  52.590  46.790  1.00  0.00           C
ATOM   1609  HD1 TYR A 161      52.320  52.110  47.020  1.00  0.00           H
ATOM   1610  CD2 TYR A 161      49.300  53.460  47.470  1.00  0.00           C
ATOM   1611  HD2 TYR A 161      48.650  53.840  48.250  1.00  0.00           H
ATOM   1612  CE1 TYR A 161      50.910  52.560  45.440  1.00  0.00           C
ATOM   1613  HE1 TYR A 161      51.630  52.260  44.680  1.00  0.00           H
ATOM   1614  CE2 TYR A 161      48.840  53.500  46.140  1.00  0.00           C
ATOM   1615  HE2 TYR A 161      47.840  53.910  45.960  1.00  0.00           H
ATOM   1616  CZ  TYR A 161      49.660  53.080  45.130  1.00  0.00           C
ATOM   1617  OH  TYR A 161      49.430  53.360  43.820  1.00  0.00           O
ATOM   1618  HH  TYR A 161      48.500  53.680  43.670  1.00  0.00           H
ATOM   1619  C   TYR A 161      50.870  55.350  49.570  1.00  0.00           C
ATOM   1620  O   TYR A 161      50.050  55.760  50.340  1.00  0.00           O
ATOM   1621  N   MET A 162      51.030  56.030  48.380  1.00  0.00           N
ATOM   1622  H   MET A 162      51.900  55.900  47.910  1.00  0.00           H
ATOM   1623  CA  MET A 162      50.290  57.180  47.820  1.00  0.00           C
ATOM   1624  CB  MET A 162      51.050  58.480  48.130  1.00  0.00           C
ATOM   1625  CG  MET A 162      50.360  59.700  47.540  1.00  0.00           C
ATOM   1626  SD  MET A 162      51.100  61.320  47.900  1.00  0.00           S
ATOM   1627  CE  MET A 162      50.150  61.610  49.390  1.00  0.00           C
ATOM   1628  C   MET A 162      50.030  56.940  46.340  1.00  0.00           C
ATOM   1629  O   MET A 162      50.950  56.910  45.500  1.00  0.00           O
ATOM   1630  N   HIS A 163      48.760  57.050  45.960  1.00  0.00           N
ATOM   1631  H   HIS A 163      48.060  57.230  46.650  1.00  0.00           H
ATOM   1632  CA  HIS A 163      48.370  56.940  44.540  1.00  0.00           C
ATOM   1633  CB  HIS A 163      46.900  56.630  44.630  1.00  0.00           C
ATOM   1634  CG  HIS A 163      46.140  56.410  43.280  1.00  0.00           C
ATOM   1635  ND1 HIS A 163      44.940  56.940  42.940  1.00  0.00           N
ATOM   1636  HD1 HIS A 163      44.080  57.050  43.440  1.00  0.00           H
ATOM   1637  CD2 HIS A 163      46.620  55.940  42.190  1.00  0.00           C
ATOM   1638  HD2 HIS A 163      47.560  55.390  42.090  1.00  0.00           H
ATOM   1639  CE1 HIS A 163      44.860  56.950  41.620  1.00  0.00           C
ATOM   1640  HE1 HIS A 163      44.080  57.480  41.080  1.00  0.00           H
ATOM   1641  NE2 HIS A 163      45.870  56.280  41.130  1.00  0.00           N
ATOM   1642  C   HIS A 163      48.600  58.230  43.650  1.00  0.00           C
ATOM   1643  O   HIS A 163      47.900  59.250  43.690  1.00  0.00           O
ATOM   1644  N   HIS A 164      49.360  57.990  42.540  1.00  0.00           N
ATOM   1645  H   HIS A 164      49.660  57.060  42.340  1.00  0.00           H
ATOM   1646  CA  HIS A 164      49.680  59.060  41.570  1.00  0.00           C
ATOM   1647  CB  HIS A 164      51.200  59.190  41.290  1.00  0.00           C
ATOM   1648  CG  HIS A 164      51.830  60.210  42.240  1.00  0.00           C
ATOM   1649  ND1 HIS A 164      51.620  60.080  43.560  1.00  0.00           N
ATOM   1650  CD2 HIS A 164      52.680  61.260  42.040  1.00  0.00           C
ATOM   1651  HD2 HIS A 164      53.000  61.680  41.090  1.00  0.00           H
ATOM   1652  CE1 HIS A 164      52.420  61.040  44.170  1.00  0.00           C
ATOM   1653  HE1 HIS A 164      52.300  61.440  45.170  1.00  0.00           H
ATOM   1654  NE2 HIS A 164      53.060  61.740  43.230  1.00  0.00           N
ATOM   1655  HE2 HIS A 164      53.880  62.260  43.490  1.00  0.00           H
ATOM   1656  C   HIS A 164      48.820  58.930  40.260  1.00  0.00           C
ATOM   1657  O   HIS A 164      48.140  59.880  39.910  1.00  0.00           O
ATOM   1658  N   MET A 165      48.790  57.720  39.710  1.00  0.00           N
ATOM   1659  H   MET A 165      49.090  56.910  40.220  1.00  0.00           H
ATOM   1660  CA  MET A 165      48.000  57.470  38.450  1.00  0.00           C
ATOM   1661  CB  MET A 165      48.480  58.350  37.270  1.00  0.00           C
ATOM   1662  CG  MET A 165      49.910  58.090  36.900  1.00  0.00           C
ATOM   1663  SD  MET A 165      50.390  58.760  35.280  1.00  0.00           S
ATOM   1664  CE  MET A 165      49.610  57.630  34.170  1.00  0.00           C
ATOM   1665  C   MET A 165      47.770  56.020  37.980  1.00  0.00           C
ATOM   1666  O   MET A 165      48.540  55.120  38.340  1.00  0.00           O
ATOM   1667  N   GLU A 166      46.540  55.860  37.440  1.00  0.00           N
ATOM   1668  H   GLU A 166      45.780  56.480  37.630  1.00  0.00           H
ATOM   1669  CA  GLU A 166      46.160  54.640  36.680  1.00  0.00           C
ATOM   1670  CB  GLU A 166      44.710  54.840  36.380  1.00  0.00           C
ATOM   1671  CG  GLU A 166      44.010  53.640  35.830  1.00  0.00           C
ATOM   1672  CD  GLU A 166      42.570  53.820  35.390  1.00  0.00           C
ATOM   1673  OE1 GLU A 166      42.210  54.660  34.520  1.00  0.00           O
ATOM   1674  OE2 GLU A 166      41.790  52.920  35.800  1.00  0.00           O
ATOM   1675  C   GLU A 166      47.020  54.540  35.430  1.00  0.00           C
ATOM   1676  O   GLU A 166      46.970  55.390  34.560  1.00  0.00           O
ATOM   1677  N   LEU A 167      47.870  53.570  35.470  1.00  0.00           N
ATOM   1678  H   LEU A 167      48.040  53.050  36.310  1.00  0.00           H
ATOM   1679  CA  LEU A 167      48.710  53.220  34.230  1.00  0.00           C
ATOM   1680  CB  LEU A 167      49.700  52.130  34.590  1.00  0.00           C
ATOM   1681  CG  LEU A 167      50.870  52.690  35.270  1.00  0.00           C
ATOM   1682  CD1 LEU A 167      51.710  51.550  35.870  1.00  0.00           C
ATOM   1683  CD2 LEU A 167      51.710  53.500  34.330  1.00  0.00           C
ATOM   1684  C   LEU A 167      47.770  52.800  33.060  1.00  0.00           C
ATOM   1685  O   LEU A 167      46.780  52.160  33.380  1.00  0.00           O
ATOM   1686  N   PRO A 168      48.100  53.140  31.810  1.00  0.00           N
ATOM   1687  CA  PRO A 168      47.250  52.820  30.660  1.00  0.00           C
ATOM   1688  CB  PRO A 168      48.230  53.150  29.520  1.00  0.00           C
ATOM   1689  CG  PRO A 168      49.010  54.340  29.990  1.00  0.00           C
ATOM   1690  CD  PRO A 168      49.230  54.040  31.440  1.00  0.00           C
ATOM   1691  C   PRO A 168      46.750  51.390  30.470  1.00  0.00           C
ATOM   1692  O   PRO A 168      45.670  51.160  29.980  1.00  0.00           O
ATOM   1693  N   THR A 169      47.550  50.470  30.960  1.00  0.00           N
ATOM   1694  H   THR A 169      48.510  50.740  31.010  1.00  0.00           H
ATOM   1695  CA  THR A 169      47.330  49.040  31.090  1.00  0.00           C
ATOM   1696  CB  THR A 169      48.480  48.300  31.810  1.00  0.00           C
ATOM   1697  OG1 THR A 169      49.750  48.700  31.290  1.00  0.00           O
ATOM   1698  HG1 THR A 169      50.100  48.070  30.610  1.00  0.00           H
ATOM   1699  CG2 THR A 169      48.410  46.840  31.660  1.00  0.00           C
ATOM   1700  C   THR A 169      46.010  48.720  31.830  1.00  0.00           C
ATOM   1701  O   THR A 169      45.580  47.560  31.800  1.00  0.00           O
ATOM   1702  N   GLY A 170      45.610  49.610  32.740  1.00  0.00           N
ATOM   1703  H   GLY A 170      46.030  50.510  32.760  1.00  0.00           H
ATOM   1704  CA  GLY A 170      44.390  49.470  33.600  1.00  0.00           C
ATOM   1705  C   GLY A 170      44.590  49.240  35.150  1.00  0.00           C
ATOM   1706  O   GLY A 170      43.600  48.940  35.860  1.00  0.00           O
ATOM   1707  N   VAL A 171      45.740  49.620  35.680  1.00  0.00           N
ATOM   1708  H   VAL A 171      46.300  50.360  35.310  1.00  0.00           H
ATOM   1709  CA  VAL A 171      46.080  49.270  37.060  1.00  0.00           C
ATOM   1710  CB  VAL A 171      46.950  47.970  36.950  1.00  0.00           C
ATOM   1711  CG1 VAL A 171      48.450  48.140  36.640  1.00  0.00           C
ATOM   1712  CG2 VAL A 171      46.690  47.170  38.210  1.00  0.00           C
ATOM   1713  C   VAL A 171      46.870  50.480  37.630  1.00  0.00           C
ATOM   1714  O   VAL A 171      47.360  51.270  36.860  1.00  0.00           O
ATOM   1715  N   HIS A 172      46.850  50.620  39.000  1.00  0.00           N
ATOM   1716  H   HIS A 172      46.600  49.860  39.600  1.00  0.00           H
ATOM   1717  CA  HIS A 172      47.200  51.880  39.660  1.00  0.00           C
ATOM   1718  CB  HIS A 172      46.160  51.970  40.840  1.00  0.00           C
ATOM   1719  CG  HIS A 172      44.710  51.950  40.340  1.00  0.00           C
ATOM   1720  ND1 HIS A 172      44.320  52.510  39.220  1.00  0.00           N
ATOM   1721  CD2 HIS A 172      43.880  50.950  40.570  1.00  0.00           C
ATOM   1722  HD2 HIS A 172      44.090  50.140  41.260  1.00  0.00           H
ATOM   1723  CE1 HIS A 172      43.290  51.810  38.710  1.00  0.00           C
ATOM   1724  HE1 HIS A 172      42.630  52.140  37.910  1.00  0.00           H
ATOM   1725  NE2 HIS A 172      43.010  50.840  39.550  1.00  0.00           N
ATOM   1726  HE2 HIS A 172      42.160  50.330  39.660  1.00  0.00           H
ATOM   1727  C   HIS A 172      48.600  51.970  40.170  1.00  0.00           C
ATOM   1728  O   HIS A 172      49.080  51.070  40.900  1.00  0.00           O
ATOM   1729  N   ALA A 173      49.260  53.090  40.000  1.00  0.00           N
ATOM   1730  H   ALA A 173      48.990  53.880  39.430  1.00  0.00           H
ATOM   1731  CA  ALA A 173      50.540  53.270  40.660  1.00  0.00           C
ATOM   1732  CB  ALA A 173      51.720  52.920  39.710  1.00  0.00           C
ATOM   1733  C   ALA A 173      50.750  54.610  41.340  1.00  0.00           C
ATOM   1734  O   ALA A 173      49.900  55.480  41.190  1.00  0.00           O
ATOM   1735  N   GLY A 174      51.910  54.910  41.830  1.00  0.00           N
ATOM   1736  H   GLY A 174      52.660  54.250  41.910  1.00  0.00           H
ATOM   1737  CA  GLY A 174      52.160  56.140  42.670  1.00  0.00           C
ATOM   1738  C   GLY A 174      53.530  56.110  43.330  1.00  0.00           C
ATOM   1739  O   GLY A 174      54.510  55.490  42.960  1.00  0.00           O
ATOM   1740  N   THR A 175      53.450  56.630  44.510  1.00  0.00           N
ATOM   1741  H   THR A 175      52.560  56.420  44.900  1.00  0.00           H
ATOM   1742  CA  THR A 175      54.570  57.030  45.430  1.00  0.00           C
ATOM   1743  CB  THR A 175      54.830  58.520  45.380  1.00  0.00           C
ATOM   1744  OG1 THR A 175      53.760  59.130  46.050  1.00  0.00           O
ATOM   1745  HG1 THR A 175      53.000  59.010  45.410  1.00  0.00           H
ATOM   1746  CG2 THR A 175      55.030  59.120  43.980  1.00  0.00           C
ATOM   1747  C   THR A 175      54.470  56.580  46.910  1.00  0.00           C
ATOM   1748  O   THR A 175      53.540  55.850  47.240  1.00  0.00           O
ATOM   1749  N   ASP A 176      55.320  57.150  47.730  1.00  0.00           N
ATOM   1750  H   ASP A 176      56.170  57.630  47.550  1.00  0.00           H
ATOM   1751  CA  ASP A 176      55.230  57.080  49.220  1.00  0.00           C
ATOM   1752  CB  ASP A 176      56.510  56.430  49.810  1.00  0.00           C
ATOM   1753  CG  ASP A 176      57.810  57.180  49.590  1.00  0.00           C
ATOM   1754  OD1 ASP A 176      57.830  58.040  48.680  1.00  0.00           O
ATOM   1755  OD2 ASP A 176      58.840  56.960  50.270  1.00  0.00           O
ATOM   1756  C   ASP A 176      54.960  58.480  49.760  1.00  0.00           C
ATOM   1757  O   ASP A 176      55.140  59.450  49.000  1.00  0.00           O
ATOM   1758  N   LEU A 177      54.720  58.630  51.050  1.00  0.00           N
ATOM   1759  H   LEU A 177      55.040  57.880  51.640  1.00  0.00           H
ATOM   1760  CA  LEU A 177      54.440  59.890  51.730  1.00  0.00           C
ATOM   1761  CB  LEU A 177      53.860  59.690  53.160  1.00  0.00           C
ATOM   1762  CG  LEU A 177      52.430  59.240  53.190  1.00  0.00           C
ATOM   1763  CD1 LEU A 177      51.650  60.250  52.390  1.00  0.00           C
ATOM   1764  CD2 LEU A 177      52.220  57.810  52.670  1.00  0.00           C
ATOM   1765  C   LEU A 177      55.580  60.870  51.570  1.00  0.00           C
ATOM   1766  O   LEU A 177      55.270  62.070  51.340  1.00  0.00           O
ATOM   1767  N   GLU A 178      56.760  60.330  51.460  1.00  0.00           N
ATOM   1768  H   GLU A 178      56.930  59.390  51.750  1.00  0.00           H
ATOM   1769  CA  GLU A 178      57.990  61.090  51.060  1.00  0.00           C
ATOM   1770  CB  GLU A 178      59.210  60.340  51.550  1.00  0.00           C
ATOM   1771  CG  GLU A 178      59.350  60.230  53.070  1.00  0.00           C
ATOM   1772  CD  GLU A 178      59.140  61.560  53.820  1.00  0.00           C
ATOM   1773  OE1 GLU A 178      60.080  62.310  54.010  1.00  0.00           O
ATOM   1774  OE2 GLU A 178      57.990  61.800  54.250  1.00  0.00           O
ATOM   1775  C   GLU A 178      58.190  61.360  49.570  1.00  0.00           C
ATOM   1776  O   GLU A 178      59.200  61.900  49.150  1.00  0.00           O
ATOM   1777  N   GLY A 179      57.330  60.970  48.670  1.00  0.00           N
ATOM   1778  H   GLY A 179      56.540  60.460  48.980  1.00  0.00           H
ATOM   1779  CA  GLY A 179      57.460  61.060  47.180  1.00  0.00           C
ATOM   1780  C   GLY A 179      58.430  60.370  46.260  1.00  0.00           C
ATOM   1781  O   GLY A 179      58.630  60.890  45.150  1.00  0.00           O
ATOM   1782  N   ASN A 180      59.050  59.270  46.590  1.00  0.00           N
ATOM   1783  H   ASN A 180      58.840  58.780  47.430  1.00  0.00           H
ATOM   1784  CA  ASN A 180      59.950  58.420  45.780  1.00  0.00           C
ATOM   1785  CB  ASN A 180      60.890  57.600  46.700  1.00  0.00           C
ATOM   1786  CG  ASN A 180      61.560  58.390  47.880  1.00  0.00           C
ATOM   1787  OD1 ASN A 180      62.720  58.780  47.730  1.00  0.00           O
ATOM   1788  ND2 ASN A 180      60.970  58.410  49.040  1.00  0.00           N
ATOM   1789 1HD2 ASN A 180      60.000  58.150  49.140  1.00  0.00           H
ATOM   1790 2HD2 ASN A 180      61.600  58.480  49.820  1.00  0.00           H
ATOM   1791  C   ASN A 180      59.070  57.440  44.970  1.00  0.00           C
ATOM   1792  O   ASN A 180      58.460  56.600  45.570  1.00  0.00           O
ATOM   1793  N   PHE A 181      58.980  57.570  43.660  1.00  0.00           N
ATOM   1794  H   PHE A 181      59.560  58.250  43.200  1.00  0.00           H
ATOM   1795  CA  PHE A 181      58.130  56.700  42.850  1.00  0.00           C
ATOM   1796  CB  PHE A 181      58.130  57.240  41.450  1.00  0.00           C
ATOM   1797  CG  PHE A 181      56.660  57.400  40.910  1.00  0.00           C
ATOM   1798  CD1 PHE A 181      56.090  58.640  40.900  1.00  0.00           C
ATOM   1799  HD1 PHE A 181      56.710  59.460  41.240  1.00  0.00           H
ATOM   1800  CD2 PHE A 181      55.920  56.320  40.350  1.00  0.00           C
ATOM   1801  HD2 PHE A 181      56.330  55.310  40.320  1.00  0.00           H
ATOM   1802  CE1 PHE A 181      54.870  58.810  40.270  1.00  0.00           C
ATOM   1803  HE1 PHE A 181      54.430  59.800  40.250  1.00  0.00           H
ATOM   1804  CE2 PHE A 181      54.710  56.530  39.730  1.00  0.00           C
ATOM   1805  HE2 PHE A 181      54.310  55.700  39.140  1.00  0.00           H
ATOM   1806  CZ  PHE A 181      54.150  57.760  39.660  1.00  0.00           C
ATOM   1807  HZ  PHE A 181      53.330  57.930  38.960  1.00  0.00           H
ATOM   1808  C   PHE A 181      58.350  55.120  42.870  1.00  0.00           C
ATOM   1809  O   PHE A 181      59.520  54.710  43.070  1.00  0.00           O
ATOM   1810  N   TYR A 182      57.280  54.340  42.670  1.00  0.00           N
ATOM   1811  H   TYR A 182      56.350  54.680  42.840  1.00  0.00           H
ATOM   1812  CA  TYR A 182      57.440  52.890  42.350  1.00  0.00           C
ATOM   1813  CB  TYR A 182      56.160  52.060  42.580  1.00  0.00           C
ATOM   1814  CG  TYR A 182      55.660  51.930  44.030  1.00  0.00           C
ATOM   1815  CD1 TYR A 182      56.320  51.310  45.120  1.00  0.00           C
ATOM   1816  HD1 TYR A 182      57.120  50.600  44.880  1.00  0.00           H
ATOM   1817  CD2 TYR A 182      54.620  52.740  44.280  1.00  0.00           C
ATOM   1818  HD2 TYR A 182      53.890  52.770  43.460  1.00  0.00           H
ATOM   1819  CE1 TYR A 182      56.110  51.670  46.450  1.00  0.00           C
ATOM   1820  HE1 TYR A 182      56.670  51.240  47.280  1.00  0.00           H
ATOM   1821  CE2 TYR A 182      54.360  53.170  45.580  1.00  0.00           C
ATOM   1822  HE2 TYR A 182      53.490  53.830  45.660  1.00  0.00           H
ATOM   1823  CZ  TYR A 182      55.130  52.700  46.640  1.00  0.00           C
ATOM   1824  OH  TYR A 182      54.880  53.160  47.860  1.00  0.00           O
ATOM   1825  HH  TYR A 182      54.140  53.840  47.840  1.00  0.00           H
ATOM   1826  C   TYR A 182      58.020  52.450  40.970  1.00  0.00           C
ATOM   1827  O   TYR A 182      57.530  52.920  39.950  1.00  0.00           O
ATOM   1828  N   GLY A 183      59.190  51.910  40.970  1.00  0.00           N
ATOM   1829  H   GLY A 183      59.640  51.690  41.840  1.00  0.00           H
ATOM   1830  CA  GLY A 183      59.790  51.290  39.770  1.00  0.00           C
ATOM   1831  C   GLY A 183      60.080  52.290  38.590  1.00  0.00           C
ATOM   1832  O   GLY A 183      60.530  53.380  38.850  1.00  0.00           O
ATOM   1833  N   PRO A 184      59.850  51.910  37.320  1.00  0.00           N
ATOM   1834  CA  PRO A 184      60.120  52.800  36.140  1.00  0.00           C
ATOM   1835  CB  PRO A 184      60.380  51.780  34.970  1.00  0.00           C
ATOM   1836  CG  PRO A 184      59.500  50.610  35.300  1.00  0.00           C
ATOM   1837  CD  PRO A 184      59.570  50.550  36.830  1.00  0.00           C
ATOM   1838  C   PRO A 184      58.940  53.760  35.790  1.00  0.00           C
ATOM   1839  O   PRO A 184      58.640  53.950  34.560  1.00  0.00           O
ATOM   1840  N   PHE A 185      58.130  54.170  36.800  1.00  0.00           N
ATOM   1841  H   PHE A 185      58.360  54.120  37.780  1.00  0.00           H
ATOM   1842  CA  PHE A 185      56.910  54.930  36.570  1.00  0.00           C
ATOM   1843  CB  PHE A 185      55.790  54.270  37.410  1.00  0.00           C
ATOM   1844  CG  PHE A 185      55.380  52.880  36.930  1.00  0.00           C
ATOM   1845  CD1 PHE A 185      55.200  52.530  35.570  1.00  0.00           C
ATOM   1846  HD1 PHE A 185      55.470  53.240  34.790  1.00  0.00           H
ATOM   1847  CD2 PHE A 185      55.230  51.940  37.910  1.00  0.00           C
ATOM   1848  HD2 PHE A 185      55.030  52.200  38.950  1.00  0.00           H
ATOM   1849  CE1 PHE A 185      55.000  51.220  35.270  1.00  0.00           C
ATOM   1850  HE1 PHE A 185      55.050  50.950  34.210  1.00  0.00           H
ATOM   1851  CE2 PHE A 185      55.050  50.600  37.510  1.00  0.00           C
ATOM   1852  HE2 PHE A 185      54.990  49.930  38.370  1.00  0.00           H
ATOM   1853  CZ  PHE A 185      54.900  50.230  36.190  1.00  0.00           C
ATOM   1854  HZ  PHE A 185      54.640  49.190  36.010  1.00  0.00           H
ATOM   1855  C   PHE A 185      56.980  56.430  36.970  1.00  0.00           C
ATOM   1856  O   PHE A 185      57.620  56.740  37.970  1.00  0.00           O
ATOM   1857  N   VAL A 186      56.170  57.180  36.160  1.00  0.00           N
ATOM   1858  H   VAL A 186      55.670  56.820  35.380  1.00  0.00           H
ATOM   1859  CA  VAL A 186      55.990  58.660  36.300  1.00  0.00           C
ATOM   1860  CB  VAL A 186      56.840  59.310  35.170  1.00  0.00           C
ATOM   1861  CG1 VAL A 186      58.290  59.040  35.200  1.00  0.00           C
ATOM   1862  CG2 VAL A 186      56.240  58.930  33.790  1.00  0.00           C
ATOM   1863  C   VAL A 186      54.520  59.160  36.390  1.00  0.00           C
ATOM   1864  O   VAL A 186      53.600  58.680  35.810  1.00  0.00           O
ATOM   1865  N   ASP A 187      54.370  60.210  37.220  1.00  0.00           N
ATOM   1866  H   ASP A 187      55.170  60.410  37.790  1.00  0.00           H
ATOM   1867  CA  ASP A 187      53.300  61.240  37.250  1.00  0.00           C
ATOM   1868  CB  ASP A 187      53.310  62.060  38.540  1.00  0.00           C
ATOM   1869  CG  ASP A 187      54.760  62.500  38.980  1.00  0.00           C
ATOM   1870  OD1 ASP A 187      55.590  62.770  38.130  1.00  0.00           O
ATOM   1871  OD2 ASP A 187      55.020  62.370  40.150  1.00  0.00           O
ATOM   1872  C   ASP A 187      53.100  62.060  36.000  1.00  0.00           C
ATOM   1873  O   ASP A 187      52.540  63.140  36.040  1.00  0.00           O
ATOM   1874  N   ARG A 188      53.150  61.400  34.850  1.00  0.00           N
ATOM   1875  H   ARG A 188      53.000  60.420  34.770  1.00  0.00           H
ATOM   1876  CA  ARG A 188      52.930  61.990  33.530  1.00  0.00           C
ATOM   1877  CB  ARG A 188      54.250  62.160  32.890  1.00  0.00           C
ATOM   1878  CG  ARG A 188      55.140  63.240  33.540  1.00  0.00           C
ATOM   1879  CD  ARG A 188      56.520  63.070  32.820  1.00  0.00           C
ATOM   1880  NE  ARG A 188      57.480  64.080  33.240  1.00  0.00           N
ATOM   1881  HE  ARG A 188      57.410  64.380  34.200  1.00  0.00           H
ATOM   1882  CZ  ARG A 188      58.460  64.630  32.560  1.00  0.00           C
ATOM   1883  NH1 ARG A 188      58.630  64.200  31.340  1.00  0.00           N
ATOM   1884 1HH1 ARG A 188      58.070  63.480  30.930  1.00  0.00           H
ATOM   1885 2HH1 ARG A 188      59.280  64.650  30.720  1.00  0.00           H
ATOM   1886  NH2 ARG A 188      59.050  65.710  33.010  1.00  0.00           N
ATOM   1887 1HH2 ARG A 188      58.750  66.050  33.900  1.00  0.00           H
ATOM   1888 2HH2 ARG A 188      59.700  66.210  32.430  1.00  0.00           H
ATOM   1889  C   ARG A 188      52.220  61.110  32.580  1.00  0.00           C
ATOM   1890  O   ARG A 188      52.530  59.940  32.400  1.00  0.00           O
ATOM   1891  N   GLN A 189      51.200  61.690  31.920  1.00  0.00           N
ATOM   1892  H   GLN A 189      50.880  62.600  32.200  1.00  0.00           H
ATOM   1893  CA  GLN A 189      50.460  61.190  30.690  1.00  0.00           C
ATOM   1894  CB  GLN A 189      49.220  62.110  30.460  1.00  0.00           C
ATOM   1895  CG  GLN A 189      48.240  61.540  29.480  1.00  0.00           C
ATOM   1896  CD  GLN A 189      46.950  62.390  29.450  1.00  0.00           C
ATOM   1897  OE1 GLN A 189      45.850  62.120  29.910  1.00  0.00           O
ATOM   1898  NE2 GLN A 189      46.960  63.400  28.640  1.00  0.00           N
ATOM   1899 1HE2 GLN A 189      47.770  63.410  28.050  1.00  0.00           H
ATOM   1900 2HE2 GLN A 189      46.170  64.000  28.530  1.00  0.00           H
ATOM   1901  C   GLN A 189      51.520  61.120  29.580  1.00  0.00           C
ATOM   1902  O   GLN A 189      51.720  62.090  28.850  1.00  0.00           O
ATOM   1903  N   THR A 190      52.400  60.110  29.690  1.00  0.00           N
ATOM   1904  H   THR A 190      52.430  59.570  30.530  1.00  0.00           H
ATOM   1905  CA  THR A 190      53.440  59.690  28.700  1.00  0.00           C
ATOM   1906  CB  THR A 190      54.870  59.990  29.310  1.00  0.00           C
ATOM   1907  OG1 THR A 190      55.830  59.810  28.290  1.00  0.00           O
ATOM   1908  HG1 THR A 190      56.710  59.480  28.640  1.00  0.00           H
ATOM   1909  CG2 THR A 190      55.360  59.140  30.440  1.00  0.00           C
ATOM   1910  C   THR A 190      53.280  58.260  28.260  1.00  0.00           C
ATOM   1911  O   THR A 190      52.590  57.440  28.860  1.00  0.00           O
ATOM   1912  N   ALA A 191      54.260  57.850  27.450  1.00  0.00           N
ATOM   1913  H   ALA A 191      54.820  58.580  27.050  1.00  0.00           H
ATOM   1914  CA  ALA A 191      54.500  56.440  27.040  1.00  0.00           C
ATOM   1915  CB  ALA A 191      55.540  56.500  25.860  1.00  0.00           C
ATOM   1916  C   ALA A 191      55.170  55.650  28.230  1.00  0.00           C
ATOM   1917  O   ALA A 191      56.390  55.800  28.470  1.00  0.00           O
ATOM   1918  N   GLN A 192      54.330  55.050  29.060  1.00  0.00           N
ATOM   1919  H   GLN A 192      53.360  55.260  28.990  1.00  0.00           H
ATOM   1920  CA  GLN A 192      54.680  54.070  30.110  1.00  0.00           C
ATOM   1921  CB  GLN A 192      54.990  54.880  31.410  1.00  0.00           C
ATOM   1922  CG  GLN A 192      53.720  55.630  31.860  1.00  0.00           C
ATOM   1923  CD  GLN A 192      53.730  56.280  33.230  1.00  0.00           C
ATOM   1924  OE1 GLN A 192      54.360  55.990  34.220  1.00  0.00           O
ATOM   1925  NE2 GLN A 192      52.880  57.250  33.500  1.00  0.00           N
ATOM   1926 1HE2 GLN A 192      52.260  57.600  32.800  1.00  0.00           H
ATOM   1927 2HE2 GLN A 192      52.990  57.680  34.400  1.00  0.00           H
ATOM   1928  C   GLN A 192      53.670  52.930  30.330  1.00  0.00           C
ATOM   1929  O   GLN A 192      52.470  53.270  30.200  1.00  0.00           O
ATOM   1930  N   ALA A 193      54.160  51.740  30.430  1.00  0.00           N
ATOM   1931  H   ALA A 193      55.150  51.690  30.520  1.00  0.00           H
ATOM   1932  CA  ALA A 193      53.330  50.600  30.710  1.00  0.00           C
ATOM   1933  CB  ALA A 193      53.130  49.720  29.510  1.00  0.00           C
ATOM   1934  C   ALA A 193      53.550  49.730  31.920  1.00  0.00           C
ATOM   1935  O   ALA A 193      54.730  49.420  32.280  1.00  0.00           O
ATOM   1936  N   ALA A 194      52.500  49.250  32.560  1.00  0.00           N
ATOM   1937  H   ALA A 194      51.600  49.440  32.160  1.00  0.00           H
ATOM   1938  CA  ALA A 194      52.590  48.290  33.640  1.00  0.00           C
ATOM   1939  CB  ALA A 194      51.300  48.190  34.440  1.00  0.00           C
ATOM   1940  C   ALA A 194      53.140  46.880  33.240  1.00  0.00           C
ATOM   1941  O   ALA A 194      52.550  46.290  32.290  1.00  0.00           O
ATOM   1942  N   GLY A 195      54.300  46.530  33.790  1.00  0.00           N
ATOM   1943  H   GLY A 195      54.630  47.000  34.610  1.00  0.00           H
ATOM   1944  CA  GLY A 195      55.030  45.270  33.510  1.00  0.00           C
ATOM   1945  C   GLY A 195      54.280  43.970  33.780  1.00  0.00           C
ATOM   1946  O   GLY A 195      53.110  43.980  34.190  1.00  0.00           O
ATOM   1947  N   THR A 196      55.000  42.870  33.560  1.00  0.00           N
ATOM   1948  H   THR A 196      55.960  42.880  33.270  1.00  0.00           H
ATOM   1949  CA  THR A 196      54.370  41.560  33.870  1.00  0.00           C
ATOM   1950  CB  THR A 196      55.010  40.390  33.170  1.00  0.00           C
ATOM   1951  OG1 THR A 196      54.170  39.270  33.270  1.00  0.00           O
ATOM   1952  HG1 THR A 196      53.770  39.080  32.370  1.00  0.00           H
ATOM   1953  CG2 THR A 196      56.470  40.060  33.590  1.00  0.00           C
ATOM   1954  C   THR A 196      54.200  41.270  35.370  1.00  0.00           C
ATOM   1955  O   THR A 196      55.090  41.200  36.220  1.00  0.00           O
ATOM   1956  N   ASP A 197      52.950  40.930  35.750  1.00  0.00           N
ATOM   1957  H   ASP A 197      52.290  40.660  35.050  1.00  0.00           H
ATOM   1958  CA  ASP A 197      52.500  40.630  37.090  1.00  0.00           C
ATOM   1959  CB  ASP A 197      51.060  41.150  37.220  1.00  0.00           C
ATOM   1960  CG  ASP A 197      50.530  41.240  38.660  1.00  0.00           C
ATOM   1961  OD1 ASP A 197      51.220  41.670  39.560  1.00  0.00           O
ATOM   1962  OD2 ASP A 197      49.360  40.780  38.940  1.00  0.00           O
ATOM   1963  C   ASP A 197      52.620  39.170  37.330  1.00  0.00           C
ATOM   1964  O   ASP A 197      52.110  38.380  36.590  1.00  0.00           O
ATOM   1965  N   THR A 198      53.040  38.830  38.500  1.00  0.00           N
ATOM   1966  H   THR A 198      52.920  39.500  39.240  1.00  0.00           H
ATOM   1967  CA  THR A 198      53.140  37.460  38.970  1.00  0.00           C
ATOM   1968  CB  THR A 198      54.560  36.780  39.120  1.00  0.00           C
ATOM   1969  OG1 THR A 198      55.140  37.180  40.410  1.00  0.00           O
ATOM   1970  HG1 THR A 198      54.430  37.590  40.980  1.00  0.00           H
ATOM   1971  CG2 THR A 198      55.480  37.210  37.980  1.00  0.00           C
ATOM   1972  C   THR A 198      52.430  37.190  40.290  1.00  0.00           C
ATOM   1973  O   THR A 198      52.760  37.830  41.310  1.00  0.00           O
ATOM   1974  N   THR A 199      51.660  36.120  40.370  1.00  0.00           N
ATOM   1975  H   THR A 199      51.660  35.450  39.640  1.00  0.00           H
ATOM   1976  CA  THR A 199      50.780  35.740  41.490  1.00  0.00           C
ATOM   1977  CB  THR A 199      49.950  34.550  41.170  1.00  0.00           C
ATOM   1978  OG1 THR A 199      49.390  34.480  39.810  1.00  0.00           O
ATOM   1979  HG1 THR A 199      49.500  33.520  39.570  1.00  0.00           H
ATOM   1980  CG2 THR A 199      48.900  34.190  42.200  1.00  0.00           C
ATOM   1981  C   THR A 199      51.600  35.620  42.820  1.00  0.00           C
ATOM   1982  O   THR A 199      52.690  34.990  42.810  1.00  0.00           O
ATOM   1983  N   ILE A 200      51.140  36.210  43.920  1.00  0.00           N
ATOM   1984  H   ILE A 200      50.160  36.390  43.990  1.00  0.00           H
ATOM   1985  CA  ILE A 200      51.930  36.410  45.170  1.00  0.00           C
ATOM   1986  CB  ILE A 200      51.620  37.720  45.920  1.00  0.00           C
ATOM   1987  CG1 ILE A 200      51.720  38.940  44.980  1.00  0.00           C
ATOM   1988  CG2 ILE A 200      52.710  37.760  47.040  1.00  0.00           C
ATOM   1989  CD  ILE A 200      51.240  40.230  45.680  1.00  0.00           C
ATOM   1990  C   ILE A 200      51.760  35.120  46.050  1.00  0.00           C
ATOM   1991  O   ILE A 200      50.880  34.920  46.880  1.00  0.00           O
ATOM   1992  N   THR A 201      52.790  34.350  45.960  1.00  0.00           N
ATOM   1993  H   THR A 201      53.660  34.680  45.610  1.00  0.00           H
ATOM   1994  CA  THR A 201      52.840  32.960  46.550  1.00  0.00           C
ATOM   1995  CB  THR A 201      54.070  32.220  46.120  1.00  0.00           C
ATOM   1996  OG1 THR A 201      54.320  32.400  44.750  1.00  0.00           O
ATOM   1997  HG1 THR A 201      55.290  32.200  44.610  1.00  0.00           H
ATOM   1998  CG2 THR A 201      53.970  30.720  46.350  1.00  0.00           C
ATOM   1999  C   THR A 201      52.830  33.030  48.050  1.00  0.00           C
ATOM   2000  O   THR A 201      52.170  32.160  48.670  1.00  0.00           O
ATOM   2001  N   VAL A 202      53.520  34.090  48.590  1.00  0.00           N
ATOM   2002  H   VAL A 202      54.120  34.670  48.030  1.00  0.00           H
ATOM   2003  CA  VAL A 202      53.450  34.290  50.070  1.00  0.00           C
ATOM   2004  CB  VAL A 202      54.400  35.320  50.660  1.00  0.00           C
ATOM   2005  CG1 VAL A 202      54.400  36.650  49.910  1.00  0.00           C
ATOM   2006  CG2 VAL A 202      54.400  35.400  52.180  1.00  0.00           C
ATOM   2007  C   VAL A 202      52.050  34.600  50.650  1.00  0.00           C
ATOM   2008  O   VAL A 202      51.620  33.950  51.590  1.00  0.00           O
ATOM   2009  N   ASN A 203      51.280  35.350  49.880  1.00  0.00           N
ATOM   2010  H   ASN A 203      51.690  35.870  49.140  1.00  0.00           H
ATOM   2011  CA  ASN A 203      49.890  35.720  50.280  1.00  0.00           C
ATOM   2012  CB  ASN A 203      49.500  37.030  49.590  1.00  0.00           C
ATOM   2013  CG  ASN A 203      50.320  38.240  49.980  1.00  0.00           C
ATOM   2014  OD1 ASN A 203      51.160  38.260  50.850  1.00  0.00           O
ATOM   2015  ND2 ASN A 203      49.930  39.320  49.410  1.00  0.00           N
ATOM   2016 1HD2 ASN A 203      49.120  39.280  48.820  1.00  0.00           H
ATOM   2017 2HD2 ASN A 203      50.530  40.120  49.450  1.00  0.00           H
ATOM   2018  C   ASN A 203      48.820  34.660  49.950  1.00  0.00           C
ATOM   2019  O   ASN A 203      47.890  34.540  50.770  1.00  0.00           O
ATOM   2020  N   VAL A 204      49.030  33.870  48.910  1.00  0.00           N
ATOM   2021  H   VAL A 204      49.810  33.940  48.280  1.00  0.00           H
ATOM   2022  CA  VAL A 204      48.160  32.770  48.420  1.00  0.00           C
ATOM   2023  CB  VAL A 204      48.560  32.160  47.060  1.00  0.00           C
ATOM   2024  CG1 VAL A 204      47.610  31.000  46.710  1.00  0.00           C
ATOM   2025  CG2 VAL A 204      48.440  33.220  46.020  1.00  0.00           C
ATOM   2026  C   VAL A 204      48.170  31.670  49.590  1.00  0.00           C
ATOM   2027  O   VAL A 204      47.160  31.180  50.060  1.00  0.00           O
ATOM   2028  N   LEU A 205      49.360  31.490  50.160  1.00  0.00           N
ATOM   2029  H   LEU A 205      50.200  32.010  49.970  1.00  0.00           H
ATOM   2030  CA  LEU A 205      49.460  30.480  51.230  1.00  0.00           C
ATOM   2031  CB  LEU A 205      50.830  29.860  51.480  1.00  0.00           C
ATOM   2032  CG  LEU A 205      51.110  28.760  50.470  1.00  0.00           C
ATOM   2033  CD1 LEU A 205      52.410  28.080  50.750  1.00  0.00           C
ATOM   2034  CD2 LEU A 205      50.040  27.670  50.290  1.00  0.00           C
ATOM   2035  C   LEU A 205      48.840  31.030  52.530  1.00  0.00           C
ATOM   2036  O   LEU A 205      47.970  30.320  53.080  1.00  0.00           O
ATOM   2037  N   ALA A 206      49.110  32.300  52.910  1.00  0.00           N
ATOM   2038  H   ALA A 206      49.960  32.760  52.660  1.00  0.00           H
ATOM   2039  CA  ALA A 206      48.520  33.050  54.010  1.00  0.00           C
ATOM   2040  CB  ALA A 206      49.060  34.470  54.080  1.00  0.00           C
ATOM   2041  C   ALA A 206      47.040  33.090  53.850  1.00  0.00           C
ATOM   2042  O   ALA A 206      46.360  32.780  54.800  1.00  0.00           O
ATOM   2043  N   TRP A 207      46.500  33.330  52.650  1.00  0.00           N
ATOM   2044  H   TRP A 207      46.980  33.820  51.930  1.00  0.00           H
ATOM   2045  CA  TRP A 207      44.990  33.060  52.420  1.00  0.00           C
ATOM   2046  CB  TRP A 207      44.650  33.550  51.000  1.00  0.00           C
ATOM   2047  CG  TRP A 207      43.230  33.620  50.630  1.00  0.00           C
ATOM   2048  CD1 TRP A 207      42.350  34.580  50.920  1.00  0.00           C
ATOM   2049  HD1 TRP A 207      42.550  35.260  51.750  1.00  0.00           H
ATOM   2050  CD2 TRP A 207      42.560  32.790  49.750  1.00  0.00           C
ATOM   2051  NE1 TRP A 207      41.220  34.380  50.250  1.00  0.00           N
ATOM   2052  HE1 TRP A 207      40.510  35.080  50.200  1.00  0.00           H
ATOM   2053  CE2 TRP A 207      41.250  33.280  49.530  1.00  0.00           C
ATOM   2054  CE3 TRP A 207      42.860  31.690  48.950  1.00  0.00           C
ATOM   2055  HE3 TRP A 207      43.840  31.220  49.070  1.00  0.00           H
ATOM   2056  CZ2 TRP A 207      40.270  32.840  48.680  1.00  0.00           C
ATOM   2057  HZ2 TRP A 207      39.370  33.460  48.640  1.00  0.00           H
ATOM   2058  CZ3 TRP A 207      41.840  31.210  48.050  1.00  0.00           C
ATOM   2059  HZ3 TRP A 207      41.910  30.190  47.670  1.00  0.00           H
ATOM   2060  CH2 TRP A 207      40.560  31.770  47.870  1.00  0.00           C
ATOM   2061  HH2 TRP A 207      39.950  31.500  47.000  1.00  0.00           H
ATOM   2062  C   TRP A 207      44.470  31.610  52.660  1.00  0.00           C
ATOM   2063  O   TRP A 207      43.490  31.290  53.360  1.00  0.00           O
ATOM   2064  N   LEU A 208      45.290  30.670  52.200  1.00  0.00           N
ATOM   2065  H   LEU A 208      46.050  30.980  51.620  1.00  0.00           H
ATOM   2066  CA  LEU A 208      45.040  29.180  52.380  1.00  0.00           C
ATOM   2067  CB  LEU A 208      45.820  28.340  51.410  1.00  0.00           C
ATOM   2068  CG  LEU A 208      45.500  28.400  49.940  1.00  0.00           C
ATOM   2069  CD1 LEU A 208      46.310  27.350  49.140  1.00  0.00           C
ATOM   2070  CD2 LEU A 208      44.050  28.300  49.530  1.00  0.00           C
ATOM   2071  C   LEU A 208      45.140  28.700  53.870  1.00  0.00           C
ATOM   2072  O   LEU A 208      44.290  27.900  54.260  1.00  0.00           O
ATOM   2073  N   TYR A 209      45.910  29.420  54.670  1.00  0.00           N
ATOM   2074  H   TYR A 209      46.730  29.910  54.380  1.00  0.00           H
ATOM   2075  CA  TYR A 209      45.960  29.210  56.150  1.00  0.00           C
ATOM   2076  CB  TYR A 209      47.250  29.840  56.770  1.00  0.00           C
ATOM   2077  CG  TYR A 209      48.550  28.980  56.700  1.00  0.00           C
ATOM   2078  CD1 TYR A 209      48.850  28.090  57.720  1.00  0.00           C
ATOM   2079  HD1 TYR A 209      48.050  27.770  58.380  1.00  0.00           H
ATOM   2080  CD2 TYR A 209      49.520  29.200  55.740  1.00  0.00           C
ATOM   2081  HD2 TYR A 209      49.190  29.850  54.930  1.00  0.00           H
ATOM   2082  CE1 TYR A 209      50.020  27.420  57.630  1.00  0.00           C
ATOM   2083  HE1 TYR A 209      50.110  26.570  58.310  1.00  0.00           H
ATOM   2084  CE2 TYR A 209      50.790  28.580  55.650  1.00  0.00           C
ATOM   2085  HE2 TYR A 209      51.580  28.860  54.960  1.00  0.00           H
ATOM   2086  CZ  TYR A 209      50.980  27.670  56.640  1.00  0.00           C
ATOM   2087  OH  TYR A 209      52.110  26.900  56.630  1.00  0.00           O
ATOM   2088  HH  TYR A 209      52.610  26.960  55.760  1.00  0.00           H
ATOM   2089  C   TYR A 209      44.710  29.770  56.880  1.00  0.00           C
ATOM   2090  O   TYR A 209      44.150  29.020  57.690  1.00  0.00           O
ATOM   2091  N   ALA A 210      44.140  30.880  56.380  1.00  0.00           N
ATOM   2092  H   ALA A 210      44.460  31.360  55.570  1.00  0.00           H
ATOM   2093  CA  ALA A 210      42.840  31.410  56.810  1.00  0.00           C
ATOM   2094  CB  ALA A 210      42.480  32.740  56.150  1.00  0.00           C
ATOM   2095  C   ALA A 210      41.680  30.400  56.600  1.00  0.00           C
ATOM   2096  O   ALA A 210      40.850  30.100  57.440  1.00  0.00           O
ATOM   2097  N   ALA A 211      41.570  29.890  55.360  1.00  0.00           N
ATOM   2098  H   ALA A 211      42.050  30.290  54.590  1.00  0.00           H
ATOM   2099  CA  ALA A 211      40.720  28.770  55.090  1.00  0.00           C
ATOM   2100  CB  ALA A 211      40.970  28.270  53.680  1.00  0.00           C
ATOM   2101  C   ALA A 211      40.720  27.580  56.120  1.00  0.00           C
ATOM   2102  O   ALA A 211      39.640  27.010  56.420  1.00  0.00           O
ATOM   2103  N   VAL A 212      41.950  27.060  56.270  1.00  0.00           N
ATOM   2104  H   VAL A 212      42.780  27.350  55.790  1.00  0.00           H
ATOM   2105  CA  VAL A 212      42.230  26.010  57.350  1.00  0.00           C
ATOM   2106  CB  VAL A 212      43.660  25.690  57.160  1.00  0.00           C
ATOM   2107  CG1 VAL A 212      44.100  24.680  58.200  1.00  0.00           C
ATOM   2108  CG2 VAL A 212      44.030  25.130  55.780  1.00  0.00           C
ATOM   2109  C   VAL A 212      41.740  26.360  58.790  1.00  0.00           C
ATOM   2110  O   VAL A 212      40.990  25.570  59.360  1.00  0.00           O
ATOM   2111  N   ILE A 213      41.990  27.580  59.150  1.00  0.00           N
ATOM   2112  H   ILE A 213      42.510  28.230  58.590  1.00  0.00           H
ATOM   2113  CA  ILE A 213      41.670  28.100  60.490  1.00  0.00           C
ATOM   2114  CB  ILE A 213      42.280  29.430  60.860  1.00  0.00           C
ATOM   2115  CG1 ILE A 213      43.800  29.480  60.870  1.00  0.00           C
ATOM   2116  CG2 ILE A 213      41.690  30.000  62.150  1.00  0.00           C
ATOM   2117  CD  ILE A 213      44.330  30.890  61.070  1.00  0.00           C
ATOM   2118  C   ILE A 213      40.110  28.130  60.600  1.00  0.00           C
ATOM   2119  O   ILE A 213      39.620  27.600  61.550  1.00  0.00           O
ATOM   2120  N   ASN A 214      39.430  28.520  59.550  1.00  0.00           N
ATOM   2121  H   ASN A 214      39.860  29.180  58.940  1.00  0.00           H
ATOM   2122  CA  ASN A 214      37.960  28.680  59.660  1.00  0.00           C
ATOM   2123  CB  ASN A 214      37.450  29.740  58.690  1.00  0.00           C
ATOM   2124  CG  ASN A 214      38.190  31.030  58.830  1.00  0.00           C
ATOM   2125  OD1 ASN A 214      39.010  31.190  59.760  1.00  0.00           O
ATOM   2126  ND2 ASN A 214      38.030  31.930  57.920  1.00  0.00           N
ATOM   2127 1HD2 ASN A 214      37.260  31.730  57.300  1.00  0.00           H
ATOM   2128 2HD2 ASN A 214      38.680  32.650  57.670  1.00  0.00           H
ATOM   2129  C   ASN A 214      37.170  27.410  59.610  1.00  0.00           C
ATOM   2130  O   ASN A 214      36.320  27.080  60.430  1.00  0.00           O
ATOM   2131  N   GLY A 215      37.680  26.540  58.720  1.00  0.00           N
ATOM   2132  H   GLY A 215      38.620  26.580  58.410  1.00  0.00           H
ATOM   2133  CA  GLY A 215      36.960  25.290  58.410  1.00  0.00           C
ATOM   2134  C   GLY A 215      36.640  25.090  56.900  1.00  0.00           C
ATOM   2135  O   GLY A 215      36.010  24.100  56.670  1.00  0.00           O
ATOM   2136  N   ASP A 216      37.410  25.640  56.010  1.00  0.00           N
ATOM   2137  H   ASP A 216      38.220  26.160  56.300  1.00  0.00           H
ATOM   2138  CA  ASP A 216      37.340  25.300  54.550  1.00  0.00           C
ATOM   2139  CB  ASP A 216      37.050  26.600  53.860  1.00  0.00           C
ATOM   2140  CG  ASP A 216      35.730  26.820  53.030  1.00  0.00           C
ATOM   2141  OD1 ASP A 216      34.750  26.430  53.650  1.00  0.00           O
ATOM   2142  OD2 ASP A 216      35.740  27.300  51.910  1.00  0.00           O
ATOM   2143  C   ASP A 216      38.740  24.780  54.170  1.00  0.00           C
ATOM   2144  O   ASP A 216      39.570  25.390  53.480  1.00  0.00           O
ATOM   2145  N   ARG A 217      38.930  23.490  54.490  1.00  0.00           N
ATOM   2146  H   ARG A 217      38.160  22.970  54.840  1.00  0.00           H
ATOM   2147  CA  ARG A 217      40.290  22.950  54.230  1.00  0.00           C
ATOM   2148  CB  ARG A 217      40.940  22.760  55.620  1.00  0.00           C
ATOM   2149  CG  ARG A 217      40.060  21.910  56.630  1.00  0.00           C
ATOM   2150  CD  ARG A 217      40.380  22.070  58.130  1.00  0.00           C
ATOM   2151  NE  ARG A 217      41.600  21.450  58.520  1.00  0.00           N
ATOM   2152  HE  ARG A 217      41.820  20.590  58.050  1.00  0.00           H
ATOM   2153  CZ  ARG A 217      42.450  21.940  59.440  1.00  0.00           C
ATOM   2154  NH1 ARG A 217      42.130  22.980  60.150  1.00  0.00           N
ATOM   2155 1HH1 ARG A 217      41.270  23.480  60.040  1.00  0.00           H
ATOM   2156 2HH1 ARG A 217      42.770  23.320  60.840  1.00  0.00           H
ATOM   2157  NH2 ARG A 217      43.450  21.220  59.890  1.00  0.00           N
ATOM   2158 1HH2 ARG A 217      43.620  20.310  59.510  1.00  0.00           H
ATOM   2159 2HH2 ARG A 217      44.040  21.600  60.600  1.00  0.00           H
ATOM   2160  C   ARG A 217      40.500  21.710  53.350  1.00  0.00           C
ATOM   2161  O   ARG A 217      41.480  20.980  53.670  1.00  0.00           O
ATOM   2162  N   TRP A 218      39.680  21.570  52.300  1.00  0.00           N
ATOM   2163  H   TRP A 218      38.890  22.170  52.220  1.00  0.00           H
ATOM   2164  CA  TRP A 218      39.680  20.400  51.470  1.00  0.00           C
ATOM   2165  CB  TRP A 218      38.360  20.150  50.620  1.00  0.00           C
ATOM   2166  CG  TRP A 218      38.190  21.360  49.720  1.00  0.00           C
ATOM   2167  CD1 TRP A 218      37.400  22.380  50.050  1.00  0.00           C
ATOM   2168  HD1 TRP A 218      36.660  22.360  50.840  1.00  0.00           H
ATOM   2169  CD2 TRP A 218      38.890  21.690  48.580  1.00  0.00           C
ATOM   2170  NE1 TRP A 218      37.520  23.360  49.170  1.00  0.00           N
ATOM   2171  HE1 TRP A 218      37.160  24.270  49.350  1.00  0.00           H
ATOM   2172  CE2 TRP A 218      38.410  22.930  48.290  1.00  0.00           C
ATOM   2173  CE3 TRP A 218      39.780  20.990  47.810  1.00  0.00           C
ATOM   2174  HE3 TRP A 218      39.760  19.900  47.750  1.00  0.00           H
ATOM   2175  CZ2 TRP A 218      39.080  23.600  47.240  1.00  0.00           C
ATOM   2176  HZ2 TRP A 218      38.710  24.570  46.890  1.00  0.00           H
ATOM   2177  CZ3 TRP A 218      40.450  21.680  46.820  1.00  0.00           C
ATOM   2178  HZ3 TRP A 218      41.410  21.290  46.490  1.00  0.00           H
ATOM   2179  CH2 TRP A 218      40.010  22.960  46.480  1.00  0.00           C
ATOM   2180  HH2 TRP A 218      40.300  23.540  45.600  1.00  0.00           H
ATOM   2181  C   TRP A 218      40.990  20.080  50.710  1.00  0.00           C
ATOM   2182  O   TRP A 218      41.460  18.970  50.670  1.00  0.00           O
ATOM   2183  N   PHE A 219      41.750  21.130  50.320  1.00  0.00           N
ATOM   2184  H   PHE A 219      41.370  22.050  50.440  1.00  0.00           H
ATOM   2185  CA  PHE A 219      43.090  20.970  49.760  1.00  0.00           C
ATOM   2186  CB  PHE A 219      43.560  22.270  49.160  1.00  0.00           C
ATOM   2187  CG  PHE A 219      43.410  23.460  50.090  1.00  0.00           C
ATOM   2188  CD1 PHE A 219      44.490  23.780  50.920  1.00  0.00           C
ATOM   2189  HD1 PHE A 219      45.270  23.020  50.930  1.00  0.00           H
ATOM   2190  CD2 PHE A 219      42.240  24.170  50.110  1.00  0.00           C
ATOM   2191  HD2 PHE A 219      41.420  23.960  49.420  1.00  0.00           H
ATOM   2192  CE1 PHE A 219      44.330  24.760  51.930  1.00  0.00           C
ATOM   2193  HE1 PHE A 219      45.050  24.870  52.740  1.00  0.00           H
ATOM   2194  CE2 PHE A 219      42.040  25.120  51.120  1.00  0.00           C
ATOM   2195  HE2 PHE A 219      41.250  25.860  50.970  1.00  0.00           H
ATOM   2196  CZ  PHE A 219      43.100  25.430  52.040  1.00  0.00           C
ATOM   2197  HZ  PHE A 219      43.060  26.120  52.890  1.00  0.00           H
ATOM   2198  C   PHE A 219      44.190  20.300  50.500  1.00  0.00           C
ATOM   2199  O   PHE A 219      45.230  20.090  49.850  1.00  0.00           O
ATOM   2200  N   LEU A 220      44.100  20.100  51.810  1.00  0.00           N
ATOM   2201  H   LEU A 220      43.430  20.610  52.340  1.00  0.00           H
ATOM   2202  CA  LEU A 220      45.300  19.640  52.600  1.00  0.00           C
ATOM   2203  CB  LEU A 220      44.990  19.930  54.100  1.00  0.00           C
ATOM   2204  CG  LEU A 220      44.860  21.390  54.510  1.00  0.00           C
ATOM   2205  CD1 LEU A 220      44.250  21.330  55.920  1.00  0.00           C
ATOM   2206  CD2 LEU A 220      46.230  22.030  54.290  1.00  0.00           C
ATOM   2207  C   LEU A 220      45.760  18.170  52.470  1.00  0.00           C
ATOM   2208  O   LEU A 220      45.340  17.300  53.200  1.00  0.00           O
ATOM   2209  N   ASN A 221      46.660  18.030  51.470  1.00  0.00           N
ATOM   2210  H   ASN A 221      47.160  18.860  51.210  1.00  0.00           H
ATOM   2211  CA  ASN A 221      47.240  16.810  50.880  1.00  0.00           C
ATOM   2212  CB  ASN A 221      48.030  17.400  49.680  1.00  0.00           C
ATOM   2213  CG  ASN A 221      49.460  17.830  49.930  1.00  0.00           C
ATOM   2214  OD1 ASN A 221      50.370  17.240  49.270  1.00  0.00           O
ATOM   2215  ND2 ASN A 221      49.810  18.320  51.090  1.00  0.00           N
ATOM   2216 1HD2 ASN A 221      49.210  18.510  51.870  1.00  0.00           H
ATOM   2217 2HD2 ASN A 221      50.790  18.410  51.240  1.00  0.00           H
ATOM   2218  C   ASN A 221      48.130  15.840  51.740  1.00  0.00           C
ATOM   2219  O   ASN A 221      48.310  15.980  52.950  1.00  0.00           O
ATOM   2220  N   ARG A 222      48.330  14.690  51.140  1.00  0.00           N
ATOM   2221  H   ARG A 222      47.700  14.270  50.480  1.00  0.00           H
ATOM   2222  CA  ARG A 222      49.200  13.590  51.650  1.00  0.00           C
ATOM   2223  CB  ARG A 222      48.880  12.300  50.830  1.00  0.00           C
ATOM   2224  CG  ARG A 222      49.450  10.940  51.240  1.00  0.00           C
ATOM   2225  CD  ARG A 222      49.140  10.690  52.740  1.00  0.00           C
ATOM   2226  NE  ARG A 222      50.170   9.690  53.090  1.00  0.00           N
ATOM   2227  HE  ARG A 222      49.860   8.740  53.050  1.00  0.00           H
ATOM   2228  CZ  ARG A 222      51.530   9.790  53.380  1.00  0.00           C
ATOM   2229  NH1 ARG A 222      52.270  10.860  53.410  1.00  0.00           N
ATOM   2230 1HH1 ARG A 222      51.920  11.730  53.080  1.00  0.00           H
ATOM   2231 2HH1 ARG A 222      53.160  10.740  53.840  1.00  0.00           H
ATOM   2232  NH2 ARG A 222      52.080   8.720  53.970  1.00  0.00           N
ATOM   2233 1HH2 ARG A 222      51.630   7.860  54.200  1.00  0.00           H
ATOM   2234 2HH2 ARG A 222      52.970   8.790  54.410  1.00  0.00           H
ATOM   2235  C   ARG A 222      50.720  13.950  51.770  1.00  0.00           C
ATOM   2236  O   ARG A 222      51.260  13.680  52.820  1.00  0.00           O
ATOM   2237  N   PHE A 223      51.300  14.790  50.900  1.00  0.00           N
ATOM   2238  H   PHE A 223      50.910  15.500  50.310  1.00  0.00           H
ATOM   2239  CA  PHE A 223      52.740  14.950  50.880  1.00  0.00           C
ATOM   2240  CB  PHE A 223      53.120  14.710  49.380  1.00  0.00           C
ATOM   2241  CG  PHE A 223      52.700  13.330  48.830  1.00  0.00           C
ATOM   2242  CD1 PHE A 223      51.520  13.270  48.140  1.00  0.00           C
ATOM   2243  HD1 PHE A 223      50.880  14.130  47.960  1.00  0.00           H
ATOM   2244  CD2 PHE A 223      53.420  12.170  49.140  1.00  0.00           C
ATOM   2245  HD2 PHE A 223      54.340  12.290  49.700  1.00  0.00           H
ATOM   2246  CE1 PHE A 223      51.010  11.950  47.930  1.00  0.00           C
ATOM   2247  HE1 PHE A 223      49.950  11.780  47.730  1.00  0.00           H
ATOM   2248  CE2 PHE A 223      53.030  10.940  48.690  1.00  0.00           C
ATOM   2249  HE2 PHE A 223      53.750  10.140  48.560  1.00  0.00           H
ATOM   2250  CZ  PHE A 223      51.770  10.800  48.130  1.00  0.00           C
ATOM   2251  HZ  PHE A 223      51.570   9.810  47.710  1.00  0.00           H
ATOM   2252  C   PHE A 223      53.330  16.340  51.230  1.00  0.00           C
ATOM   2253  O   PHE A 223      52.670  17.370  51.240  1.00  0.00           O
ATOM   2254  N   THR A 224      54.620  16.250  51.560  1.00  0.00           N
ATOM   2255  H   THR A 224      54.940  15.340  51.840  1.00  0.00           H
ATOM   2256  CA  THR A 224      55.570  17.360  51.900  1.00  0.00           C
ATOM   2257  CB  THR A 224      56.470  17.010  53.100  1.00  0.00           C
ATOM   2258  OG1 THR A 224      56.970  18.130  53.840  1.00  0.00           O
ATOM   2259  HG1 THR A 224      56.220  18.350  54.450  1.00  0.00           H
ATOM   2260  CG2 THR A 224      57.610  16.030  52.910  1.00  0.00           C
ATOM   2261  C   THR A 224      56.400  17.640  50.620  1.00  0.00           C
ATOM   2262  O   THR A 224      56.500  16.850  49.660  1.00  0.00           O
ATOM   2263  N   THR A 225      57.020  18.800  50.500  1.00  0.00           N
ATOM   2264  H   THR A 225      56.890  19.500  51.210  1.00  0.00           H
ATOM   2265  CA  THR A 225      57.900  19.270  49.380  1.00  0.00           C
ATOM   2266  CB  THR A 225      57.160  19.920  48.220  1.00  0.00           C
ATOM   2267  OG1 THR A 225      57.840  19.740  46.990  1.00  0.00           O
ATOM   2268  HG1 THR A 225      57.920  18.750  46.850  1.00  0.00           H
ATOM   2269  CG2 THR A 225      56.790  21.410  48.360  1.00  0.00           C
ATOM   2270  C   THR A 225      59.110  20.080  49.870  1.00  0.00           C
ATOM   2271  O   THR A 225      58.970  20.790  50.880  1.00  0.00           O
ATOM   2272  N   THR A 226      60.260  20.140  49.140  1.00  0.00           N
ATOM   2273  H   THR A 226      60.490  19.470  48.430  1.00  0.00           H
ATOM   2274  CA  THR A 226      61.350  21.140  49.380  1.00  0.00           C
ATOM   2275  CB  THR A 226      62.810  20.900  48.950  1.00  0.00           C
ATOM   2276  OG1 THR A 226      62.900  21.210  47.610  1.00  0.00           O
ATOM   2277  HG1 THR A 226      62.840  20.380  47.070  1.00  0.00           H
ATOM   2278  CG2 THR A 226      63.310  19.460  49.320  1.00  0.00           C
ATOM   2279  C   THR A 226      60.940  22.530  48.860  1.00  0.00           C
ATOM   2280  O   THR A 226      59.980  22.730  48.090  1.00  0.00           O
ATOM   2281  N   LEU A 227      61.520  23.630  49.300  1.00  0.00           N
ATOM   2282  H   LEU A 227      62.140  23.520  50.080  1.00  0.00           H
ATOM   2283  CA  LEU A 227      61.390  24.980  48.880  1.00  0.00           C
ATOM   2284  CB  LEU A 227      62.360  25.830  49.700  1.00  0.00           C
ATOM   2285  CG  LEU A 227      62.190  27.360  49.400  1.00  0.00           C
ATOM   2286  CD1 LEU A 227      60.820  28.040  49.790  1.00  0.00           C
ATOM   2287  CD2 LEU A 227      63.370  28.100  49.990  1.00  0.00           C
ATOM   2288  C   LEU A 227      61.690  25.130  47.360  1.00  0.00           C
ATOM   2289  O   LEU A 227      60.820  25.700  46.670  1.00  0.00           O
ATOM   2290  N   ASN A 228      62.720  24.480  46.860  1.00  0.00           N
ATOM   2291  H   ASN A 228      63.470  24.240  47.480  1.00  0.00           H
ATOM   2292  CA  ASN A 228      63.300  24.440  45.500  1.00  0.00           C
ATOM   2293  CB  ASN A 228      64.720  23.760  45.670  1.00  0.00           C
ATOM   2294  CG  ASN A 228      65.670  24.450  46.640  1.00  0.00           C
ATOM   2295  OD1 ASN A 228      65.640  24.210  47.830  1.00  0.00           O
ATOM   2296  ND2 ASN A 228      66.550  25.250  46.090  1.00  0.00           N
ATOM   2297 1HD2 ASN A 228      66.400  25.540  45.140  1.00  0.00           H
ATOM   2298 2HD2 ASN A 228      67.380  25.570  46.560  1.00  0.00           H
ATOM   2299  C   ASN A 228      62.450  23.590  44.590  1.00  0.00           C
ATOM   2300  O   ASN A 228      61.780  24.150  43.710  1.00  0.00           O
ATOM   2301  N   ASP A 229      62.070  22.380  45.000  1.00  0.00           N
ATOM   2302  H   ASP A 229      62.440  21.990  45.850  1.00  0.00           H
ATOM   2303  CA  ASP A 229      61.070  21.560  44.240  1.00  0.00           C
ATOM   2304  CB  ASP A 229      60.760  20.290  44.990  1.00  0.00           C
ATOM   2305  CG  ASP A 229      61.910  19.340  45.010  1.00  0.00           C
ATOM   2306  OD1 ASP A 229      62.090  18.610  44.010  1.00  0.00           O
ATOM   2307  OD2 ASP A 229      62.590  19.190  46.090  1.00  0.00           O
ATOM   2308  C   ASP A 229      59.740  22.430  43.950  1.00  0.00           C
ATOM   2309  O   ASP A 229      59.170  22.440  42.900  1.00  0.00           O
ATOM   2310  N   PHE A 230      59.180  22.930  45.020  1.00  0.00           N
ATOM   2311  H   PHE A 230      59.550  22.970  45.950  1.00  0.00           H
ATOM   2312  CA  PHE A 230      58.070  23.970  45.010  1.00  0.00           C
ATOM   2313  CB  PHE A 230      57.930  24.580  46.420  1.00  0.00           C
ATOM   2314  CG  PHE A 230      56.930  25.740  46.590  1.00  0.00           C
ATOM   2315  CD1 PHE A 230      55.640  25.280  46.630  1.00  0.00           C
ATOM   2316  HD1 PHE A 230      55.430  24.300  47.050  1.00  0.00           H
ATOM   2317  CD2 PHE A 230      57.220  27.020  46.290  1.00  0.00           C
ATOM   2318  HD2 PHE A 230      58.270  27.340  46.290  1.00  0.00           H
ATOM   2319  CE1 PHE A 230      54.650  26.130  46.210  1.00  0.00           C
ATOM   2320  HE1 PHE A 230      53.610  25.840  46.390  1.00  0.00           H
ATOM   2321  CE2 PHE A 230      56.230  27.890  45.820  1.00  0.00           C
ATOM   2322  HE2 PHE A 230      56.550  28.870  45.450  1.00  0.00           H
ATOM   2323  CZ  PHE A 230      54.990  27.400  45.750  1.00  0.00           C
ATOM   2324  HZ  PHE A 230      54.190  28.070  45.420  1.00  0.00           H
ATOM   2325  C   PHE A 230      58.280  25.030  43.930  1.00  0.00           C
ATOM   2326  O   PHE A 230      57.520  25.100  42.930  1.00  0.00           O
ATOM   2327  N   ASN A 231      59.240  25.890  44.020  1.00  0.00           N
ATOM   2328  H   ASN A 231      59.720  25.950  44.890  1.00  0.00           H
ATOM   2329  CA  ASN A 231      59.530  26.970  43.030  1.00  0.00           C
ATOM   2330  CB  ASN A 231      60.820  27.730  43.530  1.00  0.00           C
ATOM   2331  CG  ASN A 231      60.590  28.570  44.720  1.00  0.00           C
ATOM   2332  OD1 ASN A 231      59.470  28.900  45.040  1.00  0.00           O
ATOM   2333  ND2 ASN A 231      61.610  28.690  45.550  1.00  0.00           N
ATOM   2334 1HD2 ASN A 231      62.500  28.370  45.230  1.00  0.00           H
ATOM   2335 2HD2 ASN A 231      61.430  29.250  46.360  1.00  0.00           H
ATOM   2336  C   ASN A 231      59.820  26.380  41.670  1.00  0.00           C
ATOM   2337  O   ASN A 231      59.280  26.900  40.750  1.00  0.00           O
ATOM   2338  N   LEU A 232      60.340  25.160  41.510  1.00  0.00           N
ATOM   2339  H   LEU A 232      60.810  24.720  42.270  1.00  0.00           H
ATOM   2340  CA  LEU A 232      60.620  24.560  40.210  1.00  0.00           C
ATOM   2341  CB  LEU A 232      61.680  23.450  40.140  1.00  0.00           C
ATOM   2342  CG  LEU A 232      63.030  24.000  40.590  1.00  0.00           C
ATOM   2343  CD1 LEU A 232      64.030  22.870  40.880  1.00  0.00           C
ATOM   2344  CD2 LEU A 232      63.600  25.010  39.660  1.00  0.00           C
ATOM   2345  C   LEU A 232      59.350  24.130  39.500  1.00  0.00           C
ATOM   2346  O   LEU A 232      59.370  23.850  38.280  1.00  0.00           O
ATOM   2347  N   VAL A 233      58.190  24.030  40.140  1.00  0.00           N
ATOM   2348  H   VAL A 233      58.060  24.070  41.130  1.00  0.00           H
ATOM   2349  CA  VAL A 233      56.910  24.030  39.450  1.00  0.00           C
ATOM   2350  CB  VAL A 233      56.040  22.970  40.160  1.00  0.00           C
ATOM   2351  CG1 VAL A 233      54.710  22.690  39.430  1.00  0.00           C
ATOM   2352  CG2 VAL A 233      56.680  21.620  40.320  1.00  0.00           C
ATOM   2353  C   VAL A 233      56.230  25.390  39.550  1.00  0.00           C
ATOM   2354  O   VAL A 233      56.000  25.920  38.460  1.00  0.00           O
ATOM   2355  N   ALA A 234      56.110  26.040  40.680  1.00  0.00           N
ATOM   2356  H   ALA A 234      56.420  25.560  41.500  1.00  0.00           H
ATOM   2357  CA  ALA A 234      55.330  27.300  40.840  1.00  0.00           C
ATOM   2358  CB  ALA A 234      55.300  27.720  42.320  1.00  0.00           C
ATOM   2359  C   ALA A 234      55.550  28.480  39.860  1.00  0.00           C
ATOM   2360  O   ALA A 234      54.620  28.950  39.260  1.00  0.00           O
ATOM   2361  N   MET A 235      56.770  28.730  39.490  1.00  0.00           N
ATOM   2362  H   MET A 235      57.490  28.480  40.140  1.00  0.00           H
ATOM   2363  CA  MET A 235      57.160  29.720  38.450  1.00  0.00           C
ATOM   2364  CB  MET A 235      58.660  29.770  38.310  1.00  0.00           C
ATOM   2365  CG  MET A 235      59.110  30.460  39.590  1.00  0.00           C
ATOM   2366  SD  MET A 235      60.910  30.760  39.540  1.00  0.00           S
ATOM   2367  CE  MET A 235      61.500  29.020  39.470  1.00  0.00           C
ATOM   2368  C   MET A 235      56.620  29.390  37.030  1.00  0.00           C
ATOM   2369  O   MET A 235      56.370  30.340  36.290  1.00  0.00           O
ATOM   2370  N   LYS A 236      56.390  28.100  36.710  1.00  0.00           N
ATOM   2371  H   LYS A 236      56.500  27.400  37.410  1.00  0.00           H
ATOM   2372  CA  LYS A 236      55.800  27.690  35.420  1.00  0.00           C
ATOM   2373  CB  LYS A 236      56.000  26.190  35.270  1.00  0.00           C
ATOM   2374  CG  LYS A 236      57.430  25.740  35.500  1.00  0.00           C
ATOM   2375  CD  LYS A 236      57.540  24.240  35.270  1.00  0.00           C
ATOM   2376  CE  LYS A 236      59.040  23.940  35.190  1.00  0.00           C
ATOM   2377  NZ  LYS A 236      59.220  22.480  35.230  1.00  0.00           N
ATOM   2378  HZ1 LYS A 236      60.210  22.350  35.120  1.00  0.00           H
ATOM   2379  HZ2 LYS A 236      58.900  22.030  36.060  1.00  0.00           H
ATOM   2380  HZ3 LYS A 236      58.700  22.110  34.470  1.00  0.00           H
ATOM   2381  C   LYS A 236      54.370  28.200  35.360  1.00  0.00           C
ATOM   2382  O   LYS A 236      53.840  28.540  34.320  1.00  0.00           O
ATOM   2383  N   TYR A 237      53.740  28.440  36.520  1.00  0.00           N
ATOM   2384  H   TYR A 237      54.200  28.250  37.380  1.00  0.00           H
ATOM   2385  CA  TYR A 237      52.320  28.910  36.520  1.00  0.00           C
ATOM   2386  CB  TYR A 237      51.480  28.000  37.490  1.00  0.00           C
ATOM   2387  CG  TYR A 237      51.490  26.540  37.080  1.00  0.00           C
ATOM   2388  CD1 TYR A 237      52.540  25.720  37.400  1.00  0.00           C
ATOM   2389  HD1 TYR A 237      53.290  26.060  38.110  1.00  0.00           H
ATOM   2390  CD2 TYR A 237      50.300  26.060  36.560  1.00  0.00           C
ATOM   2391  HD2 TYR A 237      49.480  26.720  36.290  1.00  0.00           H
ATOM   2392  CE1 TYR A 237      52.490  24.390  36.940  1.00  0.00           C
ATOM   2393  HE1 TYR A 237      53.360  23.730  36.840  1.00  0.00           H
ATOM   2394  CE2 TYR A 237      50.200  24.780  36.200  1.00  0.00           C
ATOM   2395  HE2 TYR A 237      49.320  24.470  35.650  1.00  0.00           H
ATOM   2396  CZ  TYR A 237      51.290  23.950  36.380  1.00  0.00           C
ATOM   2397  OH  TYR A 237      51.240  22.610  36.120  1.00  0.00           O
ATOM   2398  HH  TYR A 237      50.420  22.380  35.610  1.00  0.00           H
ATOM   2399  C   TYR A 237      52.210  30.350  36.960  1.00  0.00           C
ATOM   2400  O   TYR A 237      51.270  30.710  37.600  1.00  0.00           O
ATOM   2401  N   ASN A 238      53.270  31.110  36.590  1.00  0.00           N
ATOM   2402  H   ASN A 238      53.820  30.680  35.870  1.00  0.00           H
ATOM   2403  CA  ASN A 238      53.580  32.570  36.850  1.00  0.00           C
ATOM   2404  CB  ASN A 238      52.720  33.360  35.860  1.00  0.00           C
ATOM   2405  CG  ASN A 238      52.960  34.870  35.870  1.00  0.00           C
ATOM   2406  OD1 ASN A 238      54.040  35.330  35.680  1.00  0.00           O
ATOM   2407  ND2 ASN A 238      51.850  35.630  35.840  1.00  0.00           N
ATOM   2408 1HD2 ASN A 238      50.940  35.230  35.780  1.00  0.00           H
ATOM   2409 2HD2 ASN A 238      51.920  36.620  35.770  1.00  0.00           H
ATOM   2410  C   ASN A 238      53.360  32.880  38.360  1.00  0.00           C
ATOM   2411  O   ASN A 238      52.640  33.810  38.740  1.00  0.00           O
ATOM   2412  N   TYR A 239      54.110  32.310  39.230  1.00  0.00           N
ATOM   2413  H   TYR A 239      54.810  31.660  38.920  1.00  0.00           H
ATOM   2414  CA  TYR A 239      54.150  32.540  40.730  1.00  0.00           C
ATOM   2415  CB  TYR A 239      53.690  31.330  41.560  1.00  0.00           C
ATOM   2416  CG  TYR A 239      52.150  31.230  41.730  1.00  0.00           C
ATOM   2417  CD1 TYR A 239      51.410  30.550  40.830  1.00  0.00           C
ATOM   2418  HD1 TYR A 239      51.840  30.160  39.900  1.00  0.00           H
ATOM   2419  CD2 TYR A 239      51.640  31.600  42.950  1.00  0.00           C
ATOM   2420  HD2 TYR A 239      52.120  32.410  43.490  1.00  0.00           H
ATOM   2421  CE1 TYR A 239      50.070  30.370  41.060  1.00  0.00           C
ATOM   2422  HE1 TYR A 239      49.490  29.870  40.300  1.00  0.00           H
ATOM   2423  CE2 TYR A 239      50.320  31.300  43.220  1.00  0.00           C
ATOM   2424  HE2 TYR A 239      49.980  31.660  44.190  1.00  0.00           H
ATOM   2425  CZ  TYR A 239      49.500  30.750  42.270  1.00  0.00           C
ATOM   2426  OH  TYR A 239      48.170  30.680  42.410  1.00  0.00           O
ATOM   2427  HH  TYR A 239      47.830  30.620  41.470  1.00  0.00           H
ATOM   2428  C   TYR A 239      55.450  33.140  41.220  1.00  0.00           C
ATOM   2429  O   TYR A 239      56.530  32.800  40.710  1.00  0.00           O
ATOM   2430  N   GLU A 240      55.340  34.000  42.240  1.00  0.00           N
ATOM   2431  H   GLU A 240      54.410  34.250  42.510  1.00  0.00           H
ATOM   2432  CA  GLU A 240      56.460  34.450  43.070  1.00  0.00           C
ATOM   2433  CB  GLU A 240      55.830  35.290  44.190  1.00  0.00           C
ATOM   2434  CG  GLU A 240      56.830  36.050  45.100  1.00  0.00           C
ATOM   2435  CD  GLU A 240      56.070  36.260  46.420  1.00  0.00           C
ATOM   2436  OE1 GLU A 240      55.360  35.370  46.930  1.00  0.00           O
ATOM   2437  OE2 GLU A 240      56.250  37.320  46.960  1.00  0.00           O
ATOM   2438  C   GLU A 240      57.460  33.420  43.600  1.00  0.00           C
ATOM   2439  O   GLU A 240      56.980  32.390  44.120  1.00  0.00           O
ATOM   2440  N   PRO A 241      58.720  33.550  43.200  1.00  0.00           N
ATOM   2441  CA  PRO A 241      59.820  32.630  43.670  1.00  0.00           C
ATOM   2442  CB  PRO A 241      61.080  33.090  42.940  1.00  0.00           C
ATOM   2443  CG  PRO A 241      60.520  33.610  41.600  1.00  0.00           C
ATOM   2444  CD  PRO A 241      59.220  34.320  42.040  1.00  0.00           C
ATOM   2445  C   PRO A 241      59.990  32.900  45.200  1.00  0.00           C
ATOM   2446  O   PRO A 241      60.700  33.880  45.570  1.00  0.00           O
ATOM   2447  N   LEU A 242      59.610  31.860  45.950  1.00  0.00           N
ATOM   2448  H   LEU A 242      59.220  31.010  45.610  1.00  0.00           H
ATOM   2449  CA  LEU A 242      59.500  31.890  47.450  1.00  0.00           C
ATOM   2450  CB  LEU A 242      58.540  30.730  47.710  1.00  0.00           C
ATOM   2451  CG  LEU A 242      57.780  31.030  49.000  1.00  0.00           C
ATOM   2452  CD1 LEU A 242      56.660  32.040  48.770  1.00  0.00           C
ATOM   2453  CD2 LEU A 242      57.230  29.740  49.570  1.00  0.00           C
ATOM   2454  C   LEU A 242      60.830  31.570  48.090  1.00  0.00           C
ATOM   2455  O   LEU A 242      61.670  30.730  47.550  1.00  0.00           O
ATOM   2456  N   THR A 243      61.240  32.460  48.870  1.00  0.00           N
ATOM   2457  H   THR A 243      60.710  33.280  49.080  1.00  0.00           H
ATOM   2458  CA  THR A 243      62.570  32.380  49.580  1.00  0.00           C
ATOM   2459  CB  THR A 243      63.120  33.860  49.620  1.00  0.00           C
ATOM   2460  OG1 THR A 243      62.370  34.590  50.590  1.00  0.00           O
ATOM   2461  HG1 THR A 243      63.020  35.130  51.140  1.00  0.00           H
ATOM   2462  CG2 THR A 243      63.050  34.440  48.210  1.00  0.00           C
ATOM   2463  C   THR A 243      62.330  31.930  51.040  1.00  0.00           C
ATOM   2464  O   THR A 243      61.210  31.720  51.480  1.00  0.00           O
ATOM   2465  N   GLN A 244      63.470  31.590  51.690  1.00  0.00           N
ATOM   2466  H   GLN A 244      64.360  31.720  51.260  1.00  0.00           H
ATOM   2467  CA  GLN A 244      63.450  31.240  53.100  1.00  0.00           C
ATOM   2468  CB  GLN A 244      64.850  30.710  53.410  1.00  0.00           C
ATOM   2469  CG  GLN A 244      64.860  30.100  54.840  1.00  0.00           C
ATOM   2470  CD  GLN A 244      63.980  28.860  55.150  1.00  0.00           C
ATOM   2471  OE1 GLN A 244      64.110  27.830  54.500  1.00  0.00           O
ATOM   2472  NE2 GLN A 244      63.190  29.020  56.140  1.00  0.00           N
ATOM   2473 1HE2 GLN A 244      63.300  29.840  56.700  1.00  0.00           H
ATOM   2474 2HE2 GLN A 244      62.660  28.310  56.590  1.00  0.00           H
ATOM   2475  C   GLN A 244      62.880  32.230  54.170  1.00  0.00           C
ATOM   2476  O   GLN A 244      62.230  31.830  55.080  1.00  0.00           O
ATOM   2477  N   ASP A 245      63.070  33.520  53.910  1.00  0.00           N
ATOM   2478  H   ASP A 245      63.820  33.790  53.310  1.00  0.00           H
ATOM   2479  CA  ASP A 245      62.480  34.650  54.590  1.00  0.00           C
ATOM   2480  CB  ASP A 245      63.270  35.990  54.310  1.00  0.00           C
ATOM   2481  CG  ASP A 245      63.810  36.160  52.880  1.00  0.00           C
ATOM   2482  OD1 ASP A 245      64.800  35.470  52.600  1.00  0.00           O
ATOM   2483  OD2 ASP A 245      63.280  37.000  52.090  1.00  0.00           O
ATOM   2484  C   ASP A 245      60.950  34.810  54.380  1.00  0.00           C
ATOM   2485  O   ASP A 245      60.220  34.720  55.380  1.00  0.00           O
ATOM   2486  N   HIS A 246      60.490  34.470  53.180  1.00  0.00           N
ATOM   2487  H   HIS A 246      61.020  34.620  52.340  1.00  0.00           H
ATOM   2488  CA  HIS A 246      59.020  34.230  52.910  1.00  0.00           C
ATOM   2489  CB  HIS A 246      58.570  34.010  51.460  1.00  0.00           C
ATOM   2490  CG  HIS A 246      58.810  35.000  50.430  1.00  0.00           C
ATOM   2491  ND1 HIS A 246      59.670  34.780  49.430  1.00  0.00           N
ATOM   2492  CD2 HIS A 246      57.960  36.010  50.070  1.00  0.00           C
ATOM   2493  HD2 HIS A 246      57.170  36.460  50.670  1.00  0.00           H
ATOM   2494  CE1 HIS A 246      59.250  35.590  48.400  1.00  0.00           C
ATOM   2495  HE1 HIS A 246      59.500  35.340  47.370  1.00  0.00           H
ATOM   2496  NE2 HIS A 246      58.180  36.300  48.770  1.00  0.00           N
ATOM   2497  HE2 HIS A 246      57.450  36.570  48.150  1.00  0.00           H
ATOM   2498  C   HIS A 246      58.480  33.000  53.680  1.00  0.00           C
ATOM   2499  O   HIS A 246      57.450  33.090  54.370  1.00  0.00           O
ATOM   2500  N   VAL A 247      59.310  31.980  53.760  1.00  0.00           N
ATOM   2501  H   VAL A 247      60.110  31.870  53.170  1.00  0.00           H
ATOM   2502  CA  VAL A 247      58.960  30.740  54.480  1.00  0.00           C
ATOM   2503  CB  VAL A 247      59.760  29.490  54.020  1.00  0.00           C
ATOM   2504  CG1 VAL A 247      59.870  28.380  55.090  1.00  0.00           C
ATOM   2505  CG2 VAL A 247      59.100  28.960  52.790  1.00  0.00           C
ATOM   2506  C   VAL A 247      58.870  30.930  56.050  1.00  0.00           C
ATOM   2507  O   VAL A 247      57.820  30.730  56.680  1.00  0.00           O
ATOM   2508  N   ASP A 248      59.890  31.600  56.600  1.00  0.00           N
ATOM   2509  H   ASP A 248      60.810  31.650  56.220  1.00  0.00           H
ATOM   2510  CA  ASP A 248      59.960  32.110  57.960  1.00  0.00           C
ATOM   2511  CB  ASP A 248      61.180  33.010  58.130  1.00  0.00           C
ATOM   2512  CG  ASP A 248      62.560  32.360  58.400  1.00  0.00           C
ATOM   2513  OD1 ASP A 248      62.690  31.120  58.230  1.00  0.00           O
ATOM   2514  OD2 ASP A 248      63.380  33.060  59.050  1.00  0.00           O
ATOM   2515  C   ASP A 248      58.770  33.010  58.350  1.00  0.00           C
ATOM   2516  O   ASP A 248      58.250  32.750  59.440  1.00  0.00           O
ATOM   2517  N   ILE A 249      58.260  33.860  57.460  1.00  0.00           N
ATOM   2518  H   ILE A 249      58.710  34.070  56.590  1.00  0.00           H
ATOM   2519  CA  ILE A 249      57.040  34.730  57.770  1.00  0.00           C
ATOM   2520  CB  ILE A 249      56.950  35.800  56.660  1.00  0.00           C
ATOM   2521  CG1 ILE A 249      57.410  37.130  57.140  1.00  0.00           C
ATOM   2522  CG2 ILE A 249      55.610  36.190  56.120  1.00  0.00           C
ATOM   2523  CD  ILE A 249      58.930  37.200  57.350  1.00  0.00           C
ATOM   2524  C   ILE A 249      55.760  34.020  58.100  1.00  0.00           C
ATOM   2525  O   ILE A 249      55.030  34.500  58.970  1.00  0.00           O
ATOM   2526  N   LEU A 250      55.550  32.940  57.290  1.00  0.00           N
ATOM   2527  H   LEU A 250      56.140  32.780  56.500  1.00  0.00           H
ATOM   2528  CA  LEU A 250      54.540  31.910  57.560  1.00  0.00           C
ATOM   2529  CB  LEU A 250      54.300  31.050  56.360  1.00  0.00           C
ATOM   2530  CG  LEU A 250      53.780  31.730  55.150  1.00  0.00           C
ATOM   2531  CD1 LEU A 250      53.500  30.660  54.130  1.00  0.00           C
ATOM   2532  CD2 LEU A 250      52.470  32.500  55.450  1.00  0.00           C
ATOM   2533  C   LEU A 250      54.610  31.050  58.840  1.00  0.00           C
ATOM   2534  O   LEU A 250      53.680  30.290  59.090  1.00  0.00           O
ATOM   2535  N   GLY A 251      55.740  31.170  59.530  1.00  0.00           N
ATOM   2536  H   GLY A 251      56.320  31.960  59.330  1.00  0.00           H
ATOM   2537  CA  GLY A 251      55.950  30.410  60.810  1.00  0.00           C
ATOM   2538  C   GLY A 251      54.800  30.510  61.790  1.00  0.00           C
ATOM   2539  O   GLY A 251      54.350  29.500  62.290  1.00  0.00           O
ATOM   2540  N   PRO A 252      54.600  31.780  62.340  1.00  0.00           N
ATOM   2541  CA  PRO A 252      53.480  32.080  63.310  1.00  0.00           C
ATOM   2542  CB  PRO A 252      53.390  33.610  63.250  1.00  0.00           C
ATOM   2543  CG  PRO A 252      54.800  34.060  63.090  1.00  0.00           C
ATOM   2544  CD  PRO A 252      55.450  32.950  62.180  1.00  0.00           C
ATOM   2545  C   PRO A 252      52.080  31.470  62.960  1.00  0.00           C
ATOM   2546  O   PRO A 252      51.370  30.790  63.760  1.00  0.00           O
ATOM   2547  N   LEU A 253      51.770  31.430  61.660  1.00  0.00           N
ATOM   2548  H   LEU A 253      52.160  32.110  61.050  1.00  0.00           H
ATOM   2549  CA  LEU A 253      50.590  30.720  61.140  1.00  0.00           C
ATOM   2550  CB  LEU A 253      50.300  31.100  59.690  1.00  0.00           C
ATOM   2551  CG  LEU A 253      49.590  32.440  59.600  1.00  0.00           C
ATOM   2552  CD1 LEU A 253      49.360  32.870  58.160  1.00  0.00           C
ATOM   2553  CD2 LEU A 253      48.250  32.270  60.290  1.00  0.00           C
ATOM   2554  C   LEU A 253      50.670  29.200  61.310  1.00  0.00           C
ATOM   2555  O   LEU A 253      49.860  28.490  61.950  1.00  0.00           O
ATOM   2556  N   SER A 254      51.800  28.730  60.760  1.00  0.00           N
ATOM   2557  H   SER A 254      52.450  29.300  60.250  1.00  0.00           H
ATOM   2558  CA  SER A 254      52.140  27.260  60.760  1.00  0.00           C
ATOM   2559  CB  SER A 254      53.550  27.100  60.140  1.00  0.00           C
ATOM   2560  OG  SER A 254      53.960  25.720  60.130  1.00  0.00           O
ATOM   2561  HG  SER A 254      53.280  25.100  59.740  1.00  0.00           H
ATOM   2562  C   SER A 254      52.230  26.650  62.170  1.00  0.00           C
ATOM   2563  O   SER A 254      51.930  25.470  62.350  1.00  0.00           O
ATOM   2564  N   ALA A 255      52.600  27.520  63.140  1.00  0.00           N
ATOM   2565  H   ALA A 255      53.020  28.400  62.930  1.00  0.00           H
ATOM   2566  CA  ALA A 255      52.490  27.170  64.620  1.00  0.00           C
ATOM   2567  CB  ALA A 255      53.490  27.930  65.500  1.00  0.00           C
ATOM   2568  C   ALA A 255      51.060  27.320  65.240  1.00  0.00           C
ATOM   2569  O   ALA A 255      50.710  26.570  66.140  1.00  0.00           O
ATOM   2570  N   GLN A 256      50.260  28.280  64.730  1.00  0.00           N
ATOM   2571  H   GLN A 256      50.540  29.070  64.170  1.00  0.00           H
ATOM   2572  CA  GLN A 256      48.830  28.450  65.110  1.00  0.00           C
ATOM   2573  CB  GLN A 256      48.400  29.880  64.690  1.00  0.00           C
ATOM   2574  CG  GLN A 256      47.080  30.400  65.300  1.00  0.00           C
ATOM   2575  CD  GLN A 256      46.070  30.820  64.330  1.00  0.00           C
ATOM   2576  OE1 GLN A 256      44.910  30.420  64.430  1.00  0.00           O
ATOM   2577  NE2 GLN A 256      46.310  31.870  63.590  1.00  0.00           N
ATOM   2578 1HE2 GLN A 256      47.170  32.350  63.780  1.00  0.00           H
ATOM   2579 2HE2 GLN A 256      45.650  32.160  62.890  1.00  0.00           H
ATOM   2580  C   GLN A 256      47.910  27.320  64.620  1.00  0.00           C
ATOM   2581  O   GLN A 256      47.060  26.880  65.380  1.00  0.00           O
ATOM   2582  N   THR A 257      48.030  26.940  63.340  1.00  0.00           N
ATOM   2583  H   THR A 257      48.260  27.690  62.720  1.00  0.00           H
ATOM   2584  CA  THR A 257      47.330  25.740  62.730  1.00  0.00           C
ATOM   2585  CB  THR A 257      47.300  25.910  61.180  1.00  0.00           C
ATOM   2586  OG1 THR A 257      48.620  26.050  60.690  1.00  0.00           O
ATOM   2587  HG1 THR A 257      48.640  26.480  59.790  1.00  0.00           H
ATOM   2588  CG2 THR A 257      46.480  27.130  60.800  1.00  0.00           C
ATOM   2589  C   THR A 257      47.930  24.430  63.100  1.00  0.00           C
ATOM   2590  O   THR A 257      47.210  23.620  63.670  1.00  0.00           O
ATOM   2591  N   GLY A 258      49.260  24.280  62.820  1.00  0.00           N
ATOM   2592  H   GLY A 258      49.680  25.080  62.390  1.00  0.00           H
ATOM   2593  CA  GLY A 258      50.010  22.960  63.080  1.00  0.00           C
ATOM   2594  C   GLY A 258      50.660  22.350  61.850  1.00  0.00           C
ATOM   2595  O   GLY A 258      51.500  21.400  62.000  1.00  0.00           O
ATOM   2596  N   ILE A 259      50.190  22.620  60.630  1.00  0.00           N
ATOM   2597  H   ILE A 259      49.390  23.210  60.520  1.00  0.00           H
ATOM   2598  CA  ILE A 259      50.770  22.200  59.380  1.00  0.00           C
ATOM   2599  CB  ILE A 259      49.820  22.610  58.210  1.00  0.00           C
ATOM   2600  CG1 ILE A 259      48.510  21.850  58.360  1.00  0.00           C
ATOM   2601  CG2 ILE A 259      50.380  22.170  56.830  1.00  0.00           C
ATOM   2602  CD  ILE A 259      47.360  22.510  57.550  1.00  0.00           C
ATOM   2603  C   ILE A 259      52.180  22.750  59.180  1.00  0.00           C
ATOM   2604  O   ILE A 259      52.360  23.920  59.290  1.00  0.00           O
ATOM   2605  N   ALA A 260      53.020  21.910  58.610  1.00  0.00           N
ATOM   2606  H   ALA A 260      52.630  21.070  58.240  1.00  0.00           H
ATOM   2607  CA  ALA A 260      54.340  22.410  58.220  1.00  0.00           C
ATOM   2608  CB  ALA A 260      55.340  21.290  57.830  1.00  0.00           C
ATOM   2609  C   ALA A 260      54.220  23.390  56.980  1.00  0.00           C
ATOM   2610  O   ALA A 260      53.470  23.170  55.980  1.00  0.00           O
ATOM   2611  N   VAL A 261      54.990  24.450  57.040  1.00  0.00           N
ATOM   2612  H   VAL A 261      55.440  24.670  57.900  1.00  0.00           H
ATOM   2613  CA  VAL A 261      55.130  25.350  55.890  1.00  0.00           C
ATOM   2614  CB  VAL A 261      56.060  26.530  56.260  1.00  0.00           C
ATOM   2615  CG1 VAL A 261      56.380  27.440  55.090  1.00  0.00           C
ATOM   2616  CG2 VAL A 261      55.310  27.380  57.290  1.00  0.00           C
ATOM   2617  C   VAL A 261      55.370  24.700  54.520  1.00  0.00           C
ATOM   2618  O   VAL A 261      54.550  24.820  53.590  1.00  0.00           O
ATOM   2619  N   LEU A 262      56.210  23.700  54.540  1.00  0.00           N
ATOM   2620  H   LEU A 262      56.720  23.450  55.360  1.00  0.00           H
ATOM   2621  CA  LEU A 262      56.480  22.810  53.380  1.00  0.00           C
ATOM   2622  CB  LEU A 262      57.720  22.020  53.780  1.00  0.00           C
ATOM   2623  CG  LEU A 262      59.060  22.780  54.100  1.00  0.00           C
ATOM   2624  CD1 LEU A 262      60.220  21.810  54.130  1.00  0.00           C
ATOM   2625  CD2 LEU A 262      59.460  23.950  53.140  1.00  0.00           C
ATOM   2626  C   LEU A 262      55.350  21.900  52.880  1.00  0.00           C
ATOM   2627  O   LEU A 262      55.410  21.590  51.660  1.00  0.00           O
ATOM   2628  N   ASP A 263      54.560  21.340  53.840  1.00  0.00           N
ATOM   2629  H   ASP A 263      54.860  21.270  54.800  1.00  0.00           H
ATOM   2630  CA  ASP A 263      53.350  20.590  53.510  1.00  0.00           C
ATOM   2631  CB  ASP A 263      52.640  19.920  54.750  1.00  0.00           C
ATOM   2632  CG  ASP A 263      53.560  19.250  55.810  1.00  0.00           C
ATOM   2633  OD1 ASP A 263      54.510  18.540  55.400  1.00  0.00           O
ATOM   2634  OD2 ASP A 263      53.200  19.400  57.030  1.00  0.00           O
ATOM   2635  C   ASP A 263      52.360  21.430  52.670  1.00  0.00           C
ATOM   2636  O   ASP A 263      51.850  21.010  51.660  1.00  0.00           O
ATOM   2637  N   MET A 264      52.080  22.590  53.250  1.00  0.00           N
ATOM   2638  H   MET A 264      52.550  22.820  54.100  1.00  0.00           H
ATOM   2639  CA  MET A 264      51.100  23.650  52.840  1.00  0.00           C
ATOM   2640  CB  MET A 264      51.030  24.810  53.850  1.00  0.00           C
ATOM   2641  CG  MET A 264      49.870  25.810  53.550  1.00  0.00           C
ATOM   2642  SD  MET A 264      48.150  25.140  53.390  1.00  0.00           S
ATOM   2643  CE  MET A 264      47.660  25.250  55.050  1.00  0.00           C
ATOM   2644  C   MET A 264      51.610  24.090  51.410  1.00  0.00           C
ATOM   2645  O   MET A 264      50.770  24.100  50.510  1.00  0.00           O
ATOM   2646  N   CYS A 265      52.910  24.210  51.230  1.00  0.00           N
ATOM   2647  H   CYS A 265      53.560  24.490  51.930  1.00  0.00           H
ATOM   2648  CA  CYS A 265      53.440  24.240  49.870  1.00  0.00           C
ATOM   2649  CB  CYS A 265      54.950  24.250  50.020  1.00  0.00           C
ATOM   2650  SG  CYS A 265      55.680  25.910  50.140  1.00  0.00           S
ATOM   2651  HG  CYS A 265      56.900  25.480  49.830  1.00  0.00           H
ATOM   2652  C   CYS A 265      53.080  23.140  48.860  1.00  0.00           C
ATOM   2653  O   CYS A 265      52.940  23.460  47.660  1.00  0.00           O
ATOM   2654  N   ALA A 266      53.150  21.890  49.240  1.00  0.00           N
ATOM   2655  H   ALA A 266      53.530  21.690  50.140  1.00  0.00           H
ATOM   2656  CA  ALA A 266      52.680  20.770  48.420  1.00  0.00           C
ATOM   2657  CB  ALA A 266      53.190  19.400  48.960  1.00  0.00           C
ATOM   2658  C   ALA A 266      51.170  20.600  48.220  1.00  0.00           C
ATOM   2659  O   ALA A 266      50.710  20.100  47.170  1.00  0.00           O
ATOM   2660  N   SER A 267      50.360  21.110  49.130  1.00  0.00           N
ATOM   2661  H   SER A 267      50.770  21.540  49.940  1.00  0.00           H
ATOM   2662  CA  SER A 267      48.920  21.360  48.760  1.00  0.00           C
ATOM   2663  CB  SER A 267      48.090  21.720  50.020  1.00  0.00           C
ATOM   2664  OG  SER A 267      48.190  20.640  51.000  1.00  0.00           O
ATOM   2665  HG  SER A 267      48.570  20.840  51.910  1.00  0.00           H
ATOM   2666  C   SER A 267      48.710  22.430  47.690  1.00  0.00           C
ATOM   2667  O   SER A 267      47.970  22.250  46.740  1.00  0.00           O
ATOM   2668  N   LEU A 268      49.450  23.530  47.740  1.00  0.00           N
ATOM   2669  H   LEU A 268      49.810  23.780  48.640  1.00  0.00           H
ATOM   2670  CA  LEU A 268      49.530  24.540  46.670  1.00  0.00           C
ATOM   2671  CB  LEU A 268      50.390  25.770  47.100  1.00  0.00           C
ATOM   2672  CG  LEU A 268      49.910  27.060  46.330  1.00  0.00           C
ATOM   2673  CD1 LEU A 268      48.460  27.420  46.550  1.00  0.00           C
ATOM   2674  CD2 LEU A 268      50.780  28.310  46.690  1.00  0.00           C
ATOM   2675  C   LEU A 268      49.930  23.990  45.260  1.00  0.00           C
ATOM   2676  O   LEU A 268      49.340  24.240  44.250  1.00  0.00           O
ATOM   2677  N   LYS A 269      50.830  23.000  45.290  1.00  0.00           N
ATOM   2678  H   LYS A 269      51.540  22.860  45.980  1.00  0.00           H
ATOM   2679  CA  LYS A 269      51.050  22.100  44.100  1.00  0.00           C
ATOM   2680  CB  LYS A 269      52.210  21.200  44.420  1.00  0.00           C
ATOM   2681  CG  LYS A 269      53.100  20.930  43.170  1.00  0.00           C
ATOM   2682  CD  LYS A 269      54.200  20.010  43.480  1.00  0.00           C
ATOM   2683  CE  LYS A 269      55.440  20.780  43.970  1.00  0.00           C
ATOM   2684  NZ  LYS A 269      56.380  19.800  44.370  1.00  0.00           N
ATOM   2685  HZ1 LYS A 269      55.960  19.130  44.980  1.00  0.00           H
ATOM   2686  HZ2 LYS A 269      56.730  19.250  43.610  1.00  0.00           H
ATOM   2687  HZ3 LYS A 269      57.120  20.240  44.870  1.00  0.00           H
ATOM   2688  C   LYS A 269      49.800  21.290  43.690  1.00  0.00           C
ATOM   2689  O   LYS A 269      49.670  21.080  42.510  1.00  0.00           O
ATOM   2690  N   GLU A 270      49.030  20.860  44.650  1.00  0.00           N
ATOM   2691  H   GLU A 270      49.130  21.040  45.620  1.00  0.00           H
ATOM   2692  CA  GLU A 270      47.860  20.030  44.300  1.00  0.00           C
ATOM   2693  CB  GLU A 270      47.220  19.340  45.470  1.00  0.00           C
ATOM   2694  CG  GLU A 270      46.490  18.040  45.060  1.00  0.00           C
ATOM   2695  CD  GLU A 270      45.860  17.170  46.240  1.00  0.00           C
ATOM   2696  OE1 GLU A 270      44.590  17.100  46.200  1.00  0.00           O
ATOM   2697  OE2 GLU A 270      46.610  16.440  46.930  1.00  0.00           O
ATOM   2698  C   GLU A 270      46.830  20.930  43.570  1.00  0.00           C
ATOM   2699  O   GLU A 270      46.440  20.700  42.410  1.00  0.00           O
ATOM   2700  N   LEU A 271      46.720  22.140  44.070  1.00  0.00           N
ATOM   2701  H   LEU A 271      47.170  22.450  44.910  1.00  0.00           H
ATOM   2702  CA  LEU A 271      45.910  23.200  43.360  1.00  0.00           C
ATOM   2703  CB  LEU A 271      45.570  24.330  44.330  1.00  0.00           C
ATOM   2704  CG  LEU A 271      44.750  23.840  45.540  1.00  0.00           C
ATOM   2705  CD1 LEU A 271      44.710  25.010  46.520  1.00  0.00           C
ATOM   2706  CD2 LEU A 271      43.290  23.610  45.200  1.00  0.00           C
ATOM   2707  C   LEU A 271      46.500  23.790  42.060  1.00  0.00           C
ATOM   2708  O   LEU A 271      45.790  24.470  41.280  1.00  0.00           O
ATOM   2709  N   LEU A 272      47.760  23.800  41.870  1.00  0.00           N
ATOM   2710  H   LEU A 272      48.400  23.890  42.640  1.00  0.00           H
ATOM   2711  CA  LEU A 272      48.400  23.950  40.520  1.00  0.00           C
ATOM   2712  CB  LEU A 272      49.880  24.310  40.590  1.00  0.00           C
ATOM   2713  CG  LEU A 272      50.200  25.690  41.160  1.00  0.00           C
ATOM   2714  CD1 LEU A 272      51.670  26.070  40.840  1.00  0.00           C
ATOM   2715  CD2 LEU A 272      49.380  26.780  40.540  1.00  0.00           C
ATOM   2716  C   LEU A 272      48.130  22.660  39.620  1.00  0.00           C
ATOM   2717  O   LEU A 272      47.250  22.670  38.760  1.00  0.00           O
ATOM   2718  N   GLN A 273      48.890  21.560  39.910  1.00  0.00           N
ATOM   2719  H   GLN A 273      49.460  21.620  40.730  1.00  0.00           H
ATOM   2720  CA  GLN A 273      48.920  20.400  39.050  1.00  0.00           C
ATOM   2721  CB  GLN A 273      50.040  19.410  39.400  1.00  0.00           C
ATOM   2722  CG  GLN A 273      51.370  20.110  39.280  1.00  0.00           C
ATOM   2723  CD  GLN A 273      52.630  19.440  39.770  1.00  0.00           C
ATOM   2724  OE1 GLN A 273      53.700  19.500  39.160  1.00  0.00           O
ATOM   2725  NE2 GLN A 273      52.560  18.690  40.840  1.00  0.00           N
ATOM   2726 1HE2 GLN A 273      51.780  18.370  41.370  1.00  0.00           H
ATOM   2727 2HE2 GLN A 273      53.390  18.180  41.060  1.00  0.00           H
ATOM   2728  C   GLN A 273      47.640  19.600  38.770  1.00  0.00           C
ATOM   2729  O   GLN A 273      47.320  19.470  37.580  1.00  0.00           O
ATOM   2730  N   ASN A 274      47.150  18.970  39.820  1.00  0.00           N
ATOM   2731  H   ASN A 274      47.740  18.980  40.640  1.00  0.00           H
ATOM   2732  CA  ASN A 274      45.800  18.370  39.910  1.00  0.00           C
ATOM   2733  CB  ASN A 274      45.550  17.880  41.350  1.00  0.00           C
ATOM   2734  CG  ASN A 274      46.620  16.890  41.860  1.00  0.00           C
ATOM   2735  OD1 ASN A 274      47.800  17.180  41.870  1.00  0.00           O
ATOM   2736  ND2 ASN A 274      46.130  15.630  42.060  1.00  0.00           N
ATOM   2737 1HD2 ASN A 274      45.170  15.340  41.970  1.00  0.00           H
ATOM   2738 2HD2 ASN A 274      46.720  14.950  42.480  1.00  0.00           H
ATOM   2739  C   ASN A 274      44.670  19.290  39.480  1.00  0.00           C
ATOM   2740  O   ASN A 274      43.730  18.860  38.810  1.00  0.00           O
ATOM   2741  N   GLY A 275      44.630  20.520  40.060  1.00  0.00           N
ATOM   2742  H   GLY A 275      45.120  20.690  40.920  1.00  0.00           H
ATOM   2743  CA  GLY A 275      43.670  21.520  39.670  1.00  0.00           C
ATOM   2744  C   GLY A 275      42.690  21.840  40.770  1.00  0.00           C
ATOM   2745  O   GLY A 275      42.390  21.090  41.710  1.00  0.00           O
ATOM   2746  N   MET A 276      42.310  23.090  40.800  1.00  0.00           N
ATOM   2747  H   MET A 276      42.850  23.710  40.220  1.00  0.00           H
ATOM   2748  CA  MET A 276      41.230  23.590  41.660  1.00  0.00           C
ATOM   2749  CB  MET A 276      41.050  25.070  41.510  1.00  0.00           C
ATOM   2750  CG  MET A 276      42.080  25.850  42.330  1.00  0.00           C
ATOM   2751  SD  MET A 276      41.670  27.640  42.500  1.00  0.00           S
ATOM   2752  CE  MET A 276      40.490  27.550  43.820  1.00  0.00           C
ATOM   2753  C   MET A 276      39.900  22.840  41.400  1.00  0.00           C
ATOM   2754  O   MET A 276      39.200  22.500  42.320  1.00  0.00           O
ATOM   2755  N   ASN A 277      39.640  22.600  40.080  1.00  0.00           N
ATOM   2756  H   ASN A 277      40.210  22.970  39.340  1.00  0.00           H
ATOM   2757  CA  ASN A 277      38.520  21.730  39.630  1.00  0.00           C
ATOM   2758  CB  ASN A 277      38.960  20.220  39.720  1.00  0.00           C
ATOM   2759  CG  ASN A 277      40.190  19.920  38.900  1.00  0.00           C
ATOM   2760  OD1 ASN A 277      40.340  20.260  37.730  1.00  0.00           O
ATOM   2761  ND2 ASN A 277      41.100  19.200  39.480  1.00  0.00           N
ATOM   2762 1HD2 ASN A 277      41.040  18.830  40.410  1.00  0.00           H
ATOM   2763 2HD2 ASN A 277      41.990  19.260  39.030  1.00  0.00           H
ATOM   2764  C   ASN A 277      37.090  22.000  40.230  1.00  0.00           C
ATOM   2765  O   ASN A 277      36.590  21.320  41.120  1.00  0.00           O
ATOM   2766  N   GLY A 278      36.740  23.280  40.080  1.00  0.00           N
ATOM   2767  H   GLY A 278      37.420  23.960  39.830  1.00  0.00           H
ATOM   2768  CA  GLY A 278      35.410  23.730  40.420  1.00  0.00           C
ATOM   2769  C   GLY A 278      35.220  24.100  41.900  1.00  0.00           C
ATOM   2770  O   GLY A 278      34.440  24.970  42.240  1.00  0.00           O
ATOM   2771  N   ARG A 279      36.020  23.530  42.780  1.00  0.00           N
ATOM   2772  H   ARG A 279      36.560  22.780  42.400  1.00  0.00           H
ATOM   2773  CA  ARG A 279      36.160  23.690  44.260  1.00  0.00           C
ATOM   2774  CB  ARG A 279      37.220  22.610  44.560  1.00  0.00           C
ATOM   2775  CG  ARG A 279      36.570  21.230  44.490  1.00  0.00           C
ATOM   2776  CD  ARG A 279      37.470  20.080  44.940  1.00  0.00           C
ATOM   2777  NE  ARG A 279      38.620  20.000  44.000  1.00  0.00           N
ATOM   2778  HE  ARG A 279      38.610  20.410  43.090  1.00  0.00           H
ATOM   2779  CZ  ARG A 279      39.800  19.350  44.270  1.00  0.00           C
ATOM   2780  NH1 ARG A 279      39.880  18.410  45.260  1.00  0.00           N
ATOM   2781 1HH1 ARG A 279      39.030  18.070  45.660  1.00  0.00           H
ATOM   2782 2HH1 ARG A 279      40.780  18.060  45.530  1.00  0.00           H
ATOM   2783  NH2 ARG A 279      40.990  19.910  43.990  1.00  0.00           N
ATOM   2784 1HH2 ARG A 279      40.880  20.840  43.660  1.00  0.00           H
ATOM   2785 2HH2 ARG A 279      41.890  19.480  44.000  1.00  0.00           H
ATOM   2786  C   ARG A 279      36.530  25.040  44.810  1.00  0.00           C
ATOM   2787  O   ARG A 279      37.480  25.670  44.270  1.00  0.00           O
ATOM   2788  N   THR A 280      35.780  25.560  45.750  1.00  0.00           N
ATOM   2789  H   THR A 280      35.110  24.990  46.230  1.00  0.00           H
ATOM   2790  CA  THR A 280      35.970  26.960  46.210  1.00  0.00           C
ATOM   2791  CB  THR A 280      34.860  28.010  46.180  1.00  0.00           C
ATOM   2792  OG1 THR A 280      33.830  27.650  47.120  1.00  0.00           O
ATOM   2793  HG1 THR A 280      32.930  27.810  46.710  1.00  0.00           H
ATOM   2794  CG2 THR A 280      34.190  28.170  44.820  1.00  0.00           C
ATOM   2795  C   THR A 280      36.500  27.030  47.620  1.00  0.00           C
ATOM   2796  O   THR A 280      36.150  26.240  48.440  1.00  0.00           O
ATOM   2797  N   ILE A 281      37.360  28.050  47.770  1.00  0.00           N
ATOM   2798  H   ILE A 281      37.360  28.770  47.070  1.00  0.00           H
ATOM   2799  CA  ILE A 281      38.050  28.280  49.020  1.00  0.00           C
ATOM   2800  CB  ILE A 281      39.610  28.280  48.890  1.00  0.00           C
ATOM   2801  CG1 ILE A 281      40.000  26.870  48.310  1.00  0.00           C
ATOM   2802  CG2 ILE A 281      40.280  28.360  50.250  1.00  0.00           C
ATOM   2803  CD  ILE A 281      41.130  27.070  47.310  1.00  0.00           C
ATOM   2804  C   ILE A 281      37.580  29.630  49.580  1.00  0.00           C
ATOM   2805  O   ILE A 281      37.510  30.610  48.870  1.00  0.00           O
ATOM   2806  N   LEU A 282      37.030  29.740  50.810  1.00  0.00           N
ATOM   2807  H   LEU A 282      36.880  28.940  51.390  1.00  0.00           H
ATOM   2808  CA  LEU A 282      36.650  31.060  51.430  1.00  0.00           C
ATOM   2809  CB  LEU A 282      37.910  31.870  51.870  1.00  0.00           C
ATOM   2810  CG  LEU A 282      38.690  31.310  53.070  1.00  0.00           C
ATOM   2811  CD1 LEU A 282      39.920  32.120  53.110  1.00  0.00           C
ATOM   2812  CD2 LEU A 282      37.890  31.130  54.410  1.00  0.00           C
ATOM   2813  C   LEU A 282      35.660  32.000  50.650  1.00  0.00           C
ATOM   2814  O   LEU A 282      35.760  33.260  50.630  1.00  0.00           O
ATOM   2815  N   GLY A 283      34.700  31.410  49.980  1.00  0.00           N
ATOM   2816  H   GLY A 283      34.610  30.420  50.010  1.00  0.00           H
ATOM   2817  CA  GLY A 283      33.670  32.030  49.010  1.00  0.00           C
ATOM   2818  C   GLY A 283      34.400  32.670  47.770  1.00  0.00           C
ATOM   2819  O   GLY A 283      33.810  33.560  47.160  1.00  0.00           O
ATOM   2820  N   SER A 284      35.580  32.190  47.310  1.00  0.00           N
ATOM   2821  H   SER A 284      36.110  31.520  47.830  1.00  0.00           H
ATOM   2822  CA  SER A 284      36.320  32.560  46.070  1.00  0.00           C
ATOM   2823  CB  SER A 284      37.520  33.420  46.330  1.00  0.00           C
ATOM   2824  OG  SER A 284      38.190  33.920  45.130  1.00  0.00           O
ATOM   2825  HG  SER A 284      38.980  33.360  44.900  1.00  0.00           H
ATOM   2826  C   SER A 284      36.730  31.340  45.260  1.00  0.00           C
ATOM   2827  O   SER A 284      37.410  30.400  45.680  1.00  0.00           O
ATOM   2828  N   ALA A 285      36.130  31.410  44.050  1.00  0.00           N
ATOM   2829  H   ALA A 285      35.530  32.160  43.790  1.00  0.00           H
ATOM   2830  CA  ALA A 285      36.440  30.500  42.930  1.00  0.00           C
ATOM   2831  CB  ALA A 285      35.680  30.880  41.660  1.00  0.00           C
ATOM   2832  C   ALA A 285      37.940  30.420  42.480  1.00  0.00           C
ATOM   2833  O   ALA A 285      38.440  29.400  42.090  1.00  0.00           O
ATOM   2834  N   LEU A 286      38.690  31.530  42.640  1.00  0.00           N
ATOM   2835  H   LEU A 286      38.270  32.430  42.670  1.00  0.00           H
ATOM   2836  CA  LEU A 286      40.180  31.450  42.480  1.00  0.00           C
ATOM   2837  CB  LEU A 286      40.490  32.510  41.480  1.00  0.00           C
ATOM   2838  CG  LEU A 286      40.120  32.230  40.040  1.00  0.00           C
ATOM   2839  CD1 LEU A 286      39.920  33.560  39.280  1.00  0.00           C
ATOM   2840  CD2 LEU A 286      41.250  31.570  39.290  1.00  0.00           C
ATOM   2841  C   LEU A 286      41.050  31.720  43.720  1.00  0.00           C
ATOM   2842  O   LEU A 286      40.540  32.410  44.580  1.00  0.00           O
ATOM   2843  N   LEU A 287      42.350  31.710  43.530  1.00  0.00           N
ATOM   2844  H   LEU A 287      42.690  31.360  42.660  1.00  0.00           H
ATOM   2845  CA  LEU A 287      43.350  31.940  44.560  1.00  0.00           C
ATOM   2846  CB  LEU A 287      44.670  31.160  44.310  1.00  0.00           C
ATOM   2847  CG  LEU A 287      44.560  29.620  44.360  1.00  0.00           C
ATOM   2848  CD1 LEU A 287      45.700  28.880  43.720  1.00  0.00           C
ATOM   2849  CD2 LEU A 287      44.150  29.180  45.770  1.00  0.00           C
ATOM   2850  C   LEU A 287      43.750  33.380  44.790  1.00  0.00           C
ATOM   2851  O   LEU A 287      44.550  34.090  44.160  1.00  0.00           O
ATOM   2852  N   GLU A 288      43.210  33.920  45.920  1.00  0.00           N
ATOM   2853  H   GLU A 288      42.700  33.430  46.630  1.00  0.00           H
ATOM   2854  CA  GLU A 288      43.370  35.330  46.220  1.00  0.00           C
ATOM   2855  CB  GLU A 288      42.260  35.730  47.170  1.00  0.00           C
ATOM   2856  CG  GLU A 288      42.400  37.170  47.750  1.00  0.00           C
ATOM   2857  CD  GLU A 288      42.500  38.350  46.740  1.00  0.00           C
ATOM   2858  OE1 GLU A 288      41.490  38.640  46.100  1.00  0.00           O
ATOM   2859  OE2 GLU A 288      43.610  38.790  46.600  1.00  0.00           O
ATOM   2860  C   GLU A 288      44.770  35.540  46.900  1.00  0.00           C
ATOM   2861  O   GLU A 288      45.070  34.980  47.950  1.00  0.00           O
ATOM   2862  N   ASP A 289      45.480  36.600  46.530  1.00  0.00           N
ATOM   2863  H   ASP A 289      45.120  37.330  45.940  1.00  0.00           H
ATOM   2864  CA  ASP A 289      46.870  36.880  46.900  1.00  0.00           C
ATOM   2865  CB  ASP A 289      47.680  36.570  45.660  1.00  0.00           C
ATOM   2866  CG  ASP A 289      47.270  37.340  44.340  1.00  0.00           C
ATOM   2867  OD1 ASP A 289      46.270  38.090  44.340  1.00  0.00           O
ATOM   2868  OD2 ASP A 289      47.940  37.170  43.330  1.00  0.00           O
ATOM   2869  C   ASP A 289      47.080  38.300  47.520  1.00  0.00           C
ATOM   2870  O   ASP A 289      48.230  38.800  47.560  1.00  0.00           O
ATOM   2871  N   GLU A 290      46.060  39.040  48.000  1.00  0.00           N
ATOM   2872  H   GLU A 290      45.150  38.770  47.690  1.00  0.00           H
ATOM   2873  CA  GLU A 290      46.250  40.320  48.710  1.00  0.00           C
ATOM   2874  CB  GLU A 290      45.700  41.550  48.020  1.00  0.00           C
ATOM   2875  CG  GLU A 290      46.080  41.470  46.530  1.00  0.00           C
ATOM   2876  CD  GLU A 290      45.280  42.560  45.780  1.00  0.00           C
ATOM   2877  OE1 GLU A 290      45.020  43.740  46.260  1.00  0.00           O
ATOM   2878  OE2 GLU A 290      45.060  42.300  44.550  1.00  0.00           O
ATOM   2879  C   GLU A 290      46.060  40.290  50.230  1.00  0.00           C
ATOM   2880  O   GLU A 290      45.230  41.060  50.710  1.00  0.00           O
ATOM   2881  N   PHE A 291      46.490  39.130  50.770  1.00  0.00           N
ATOM   2882  H   PHE A 291      46.810  38.350  50.220  1.00  0.00           H
ATOM   2883  CA  PHE A 291      46.460  39.010  52.230  1.00  0.00           C
ATOM   2884  CB  PHE A 291      45.320  38.080  52.580  1.00  0.00           C
ATOM   2885  CG  PHE A 291      43.870  38.600  52.240  1.00  0.00           C
ATOM   2886  CD1 PHE A 291      43.110  38.150  51.140  1.00  0.00           C
ATOM   2887  HD1 PHE A 291      43.610  37.840  50.220  1.00  0.00           H
ATOM   2888  CD2 PHE A 291      43.130  38.950  53.360  1.00  0.00           C
ATOM   2889  HD2 PHE A 291      43.620  39.150  54.320  1.00  0.00           H
ATOM   2890  CE1 PHE A 291      41.750  38.090  51.230  1.00  0.00           C
ATOM   2891  HE1 PHE A 291      41.100  37.720  50.440  1.00  0.00           H
ATOM   2892  CE2 PHE A 291      41.740  38.850  53.470  1.00  0.00           C
ATOM   2893  HE2 PHE A 291      41.260  39.220  54.370  1.00  0.00           H
ATOM   2894  CZ  PHE A 291      41.050  38.460  52.300  1.00  0.00           C
ATOM   2895  HZ  PHE A 291      39.960  38.450  52.320  1.00  0.00           H
ATOM   2896  C   PHE A 291      47.760  38.390  52.860  1.00  0.00           C
ATOM   2897  O   PHE A 291      47.900  37.170  52.660  1.00  0.00           O
ATOM   2898  N   THR A 292      48.400  39.170  53.700  1.00  0.00           N
ATOM   2899  H   THR A 292      47.950  40.040  53.890  1.00  0.00           H
ATOM   2900  CA  THR A 292      49.580  38.750  54.420  1.00  0.00           C
ATOM   2901  CB  THR A 292      50.550  39.940  54.620  1.00  0.00           C
ATOM   2902  OG1 THR A 292      50.000  41.040  55.310  1.00  0.00           O
ATOM   2903  HG1 THR A 292      49.010  41.020  55.210  1.00  0.00           H
ATOM   2904  CG2 THR A 292      51.060  40.390  53.210  1.00  0.00           C
ATOM   2905  C   THR A 292      49.270  38.060  55.730  1.00  0.00           C
ATOM   2906  O   THR A 292      48.150  38.020  56.160  1.00  0.00           O
ATOM   2907  N   PRO A 293      50.300  37.460  56.450  1.00  0.00           N
ATOM   2908  CA  PRO A 293      50.170  36.920  57.780  1.00  0.00           C
ATOM   2909  CB  PRO A 293      51.600  36.560  58.110  1.00  0.00           C
ATOM   2910  CG  PRO A 293      51.990  35.800  56.850  1.00  0.00           C
ATOM   2911  CD  PRO A 293      51.440  36.750  55.820  1.00  0.00           C
ATOM   2912  C   PRO A 293      49.410  37.720  58.830  1.00  0.00           C
ATOM   2913  O   PRO A 293      48.520  37.260  59.490  1.00  0.00           O
ATOM   2914  N   PHE A 294      49.710  39.010  58.850  1.00  0.00           N
ATOM   2915  H   PHE A 294      50.400  39.410  58.250  1.00  0.00           H
ATOM   2916  CA  PHE A 294      49.100  40.040  59.750  1.00  0.00           C
ATOM   2917  CB  PHE A 294      49.820  41.400  59.550  1.00  0.00           C
ATOM   2918  CG  PHE A 294      50.930  41.630  60.640  1.00  0.00           C
ATOM   2919  CD1 PHE A 294      52.270  41.830  60.250  1.00  0.00           C
ATOM   2920  HD1 PHE A 294      52.490  41.780  59.180  1.00  0.00           H
ATOM   2921  CD2 PHE A 294      50.530  41.730  61.930  1.00  0.00           C
ATOM   2922  HD2 PHE A 294      49.490  41.890  62.240  1.00  0.00           H
ATOM   2923  CE1 PHE A 294      53.260  42.050  61.230  1.00  0.00           C
ATOM   2924  HE1 PHE A 294      54.310  42.160  60.940  1.00  0.00           H
ATOM   2925  CE2 PHE A 294      51.510  41.940  62.920  1.00  0.00           C
ATOM   2926  HE2 PHE A 294      51.300  41.740  63.970  1.00  0.00           H
ATOM   2927  CZ  PHE A 294      52.890  42.100  62.580  1.00  0.00           C
ATOM   2928  HZ  PHE A 294      53.690  42.100  63.330  1.00  0.00           H
ATOM   2929  C   PHE A 294      47.630  40.220  59.470  1.00  0.00           C
ATOM   2930  O   PHE A 294      46.880  40.240  60.410  1.00  0.00           O
ATOM   2931  N   ASP A 295      47.260  40.050  58.160  1.00  0.00           N
ATOM   2932  H   ASP A 295      47.910  40.030  57.410  1.00  0.00           H
ATOM   2933  CA  ASP A 295      45.830  40.140  57.740  1.00  0.00           C
ATOM   2934  CB  ASP A 295      45.720  40.480  56.250  1.00  0.00           C
ATOM   2935  CG  ASP A 295      46.710  41.560  55.740  1.00  0.00           C
ATOM   2936  OD1 ASP A 295      47.000  42.520  56.490  1.00  0.00           O
ATOM   2937  OD2 ASP A 295      47.220  41.420  54.620  1.00  0.00           O
ATOM   2938  C   ASP A 295      45.110  38.900  58.190  1.00  0.00           C
ATOM   2939  O   ASP A 295      44.120  39.040  58.910  1.00  0.00           O
ATOM   2940  N   VAL A 296      45.700  37.730  57.930  1.00  0.00           N
ATOM   2941  H   VAL A 296      46.480  37.610  57.310  1.00  0.00           H
ATOM   2942  CA  VAL A 296      45.140  36.390  58.350  1.00  0.00           C
ATOM   2943  CB  VAL A 296      46.160  35.220  58.030  1.00  0.00           C
ATOM   2944  CG1 VAL A 296      45.530  33.830  58.140  1.00  0.00           C
ATOM   2945  CG2 VAL A 296      46.590  35.330  56.600  1.00  0.00           C
ATOM   2946  C   VAL A 296      44.720  36.350  59.850  1.00  0.00           C
ATOM   2947  O   VAL A 296      43.520  36.260  60.160  1.00  0.00           O
ATOM   2948  N   VAL A 297      45.700  36.700  60.640  1.00  0.00           N
ATOM   2949  H   VAL A 297      46.620  36.890  60.290  1.00  0.00           H
ATOM   2950  CA  VAL A 297      45.520  36.940  62.090  1.00  0.00           C
ATOM   2951  CB  VAL A 297      46.930  37.230  62.740  1.00  0.00           C
ATOM   2952  CG1 VAL A 297      47.000  37.620  64.250  1.00  0.00           C
ATOM   2953  CG2 VAL A 297      48.050  36.170  62.650  1.00  0.00           C
ATOM   2954  C   VAL A 297      44.460  37.980  62.470  1.00  0.00           C
ATOM   2955  O   VAL A 297      43.400  37.500  62.900  1.00  0.00           O
ATOM   2956  N   ARG A 298      44.520  39.200  61.940  1.00  0.00           N
ATOM   2957  H   ARG A 298      45.270  39.420  61.320  1.00  0.00           H
ATOM   2958  CA  ARG A 298      43.530  40.290  62.250  1.00  0.00           C
ATOM   2959  CB  ARG A 298      43.920  41.530  61.480  1.00  0.00           C
ATOM   2960  CG  ARG A 298      43.210  42.850  61.930  1.00  0.00           C
ATOM   2961  CD  ARG A 298      43.570  44.040  61.070  1.00  0.00           C
ATOM   2962  NE  ARG A 298      43.190  43.630  59.680  1.00  0.00           N
ATOM   2963  HE  ARG A 298      42.200  43.550  59.550  1.00  0.00           H
ATOM   2964  CZ  ARG A 298      44.070  43.610  58.620  1.00  0.00           C
ATOM   2965  NH1 ARG A 298      45.340  43.720  58.830  1.00  0.00           N
ATOM   2966 1HH1 ARG A 298      45.690  43.790  59.760  1.00  0.00           H
ATOM   2967 2HH1 ARG A 298      45.970  43.380  58.120  1.00  0.00           H
ATOM   2968  NH2 ARG A 298      43.700  43.600  57.260  1.00  0.00           N
ATOM   2969 1HH2 ARG A 298      42.750  43.660  56.950  1.00  0.00           H
ATOM   2970 2HH2 ARG A 298      44.430  43.690  56.590  1.00  0.00           H
ATOM   2971  C   ARG A 298      42.110  39.820  61.860  1.00  0.00           C
ATOM   2972  O   ARG A 298      41.080  40.120  62.540  1.00  0.00           O
ATOM   2973  N   GLN A 299      42.010  39.180  60.740  1.00  0.00           N
ATOM   2974  H   GLN A 299      42.800  39.140  60.130  1.00  0.00           H
ATOM   2975  CA  GLN A 299      40.690  38.750  60.220  1.00  0.00           C
ATOM   2976  CB  GLN A 299      40.690  38.850  58.700  1.00  0.00           C
ATOM   2977  CG  GLN A 299      40.920  40.350  58.310  1.00  0.00           C
ATOM   2978  CD  GLN A 299      40.970  40.550  56.780  1.00  0.00           C
ATOM   2979  OE1 GLN A 299      39.970  40.790  56.090  1.00  0.00           O
ATOM   2980  NE2 GLN A 299      42.180  40.500  56.310  1.00  0.00           N
ATOM   2981 1HE2 GLN A 299      42.820  40.070  56.940  1.00  0.00           H
ATOM   2982 2HE2 GLN A 299      42.360  40.570  55.330  1.00  0.00           H
ATOM   2983  C   GLN A 299      40.010  37.430  60.670  1.00  0.00           C
ATOM   2984  O   GLN A 299      38.810  37.330  60.590  1.00  0.00           O
ATOM   2985  N   CYS A 300      40.790  36.370  60.950  1.00  0.00           N
ATOM   2986  H   CYS A 300      41.740  36.450  60.660  1.00  0.00           H
ATOM   2987  CA  CYS A 300      40.250  35.130  61.610  1.00  0.00           C
ATOM   2988  CB  CYS A 300      40.950  33.850  61.260  1.00  0.00           C
ATOM   2989  SG  CYS A 300      40.950  33.490  59.470  1.00  0.00           S
ATOM   2990  HG  CYS A 300      39.990  32.570  59.450  1.00  0.00           H
ATOM   2991  C   CYS A 300      40.360  35.200  63.200  1.00  0.00           C
ATOM   2992  O   CYS A 300      39.680  34.420  63.820  1.00  0.00           O
ATOM   2993  N   SER A 301      41.200  36.080  63.710  1.00  0.00           N
ATOM   2994  H   SER A 301      41.890  36.520  63.150  1.00  0.00           H
ATOM   2995  CA  SER A 301      41.390  36.320  65.120  1.00  0.00           C
ATOM   2996  CB  SER A 301      42.360  35.360  65.730  1.00  0.00           C
ATOM   2997  OG  SER A 301      42.500  35.630  67.150  1.00  0.00           O
ATOM   2998  HG  SER A 301      41.610  35.380  67.550  1.00  0.00           H
ATOM   2999  C   SER A 301      41.760  37.790  65.320  1.00  0.00           C
ATOM   3000  O   SER A 301      40.900  38.670  65.150  1.00  0.00           O
ATOM   3001  N   GLY A 302      42.950  38.070  65.810  1.00  0.00           N
ATOM   3002  H   GLY A 302      43.610  37.420  66.180  1.00  0.00           H
ATOM   3003  CA  GLY A 302      43.250  39.480  66.340  1.00  0.00           C
ATOM   3004  C   GLY A 302      44.680  39.640  66.740  1.00  0.00           C
ATOM   3005  O   GLY A 302      45.330  38.750  67.250  1.00  0.00           O
ATOM   3006  N   VAL A 303      45.280  40.820  66.470  1.00  0.00           N
ATOM   3007  H   VAL A 303      44.770  41.610  66.130  1.00  0.00           H
ATOM   3008  CA  VAL A 303      46.690  41.020  66.570  1.00  0.00           C
ATOM   3009  CB  VAL A 303      47.100  42.100  65.550  1.00  0.00           C
ATOM   3010  CG1 VAL A 303      48.640  42.160  65.420  1.00  0.00           C
ATOM   3011  CG2 VAL A 303      46.550  41.850  64.190  1.00  0.00           C
ATOM   3012  C   VAL A 303      47.020  41.410  68.020  1.00  0.00           C
ATOM   3013  O   VAL A 303      46.240  41.920  68.810  1.00  0.00           O
ATOM   3014  N   THR A 304      48.050  40.760  68.560  1.00  0.00           N
ATOM   3015  H   THR A 304      48.390  39.960  68.080  1.00  0.00           H
ATOM   3016  CA  THR A 304      48.460  40.880  69.980  1.00  0.00           C
ATOM   3017  CB  THR A 304      49.310  39.710  70.410  1.00  0.00           C
ATOM   3018  OG1 THR A 304      49.640  39.680  71.800  1.00  0.00           O
ATOM   3019  HG1 THR A 304      50.580  39.810  72.130  1.00  0.00           H
ATOM   3020  CG2 THR A 304      50.680  39.620  69.610  1.00  0.00           C
ATOM   3021  C   THR A 304      48.950  42.270  70.390  1.00  0.00           C
ATOM   3022  O   THR A 304      49.470  42.990  69.550  1.00  0.00           O
ATOM   3023  N   PHE A 305      48.700  42.540  71.660  1.00  0.00           N
ATOM   3024  H   PHE A 305      48.120  41.920  72.180  1.00  0.00           H
ATOM   3025  CA  PHE A 305      49.020  43.740  72.460  1.00  0.00           C
ATOM   3026  CB  PHE A 305      49.820  44.880  71.760  1.00  0.00           C
ATOM   3027  CG  PHE A 305      49.170  46.190  71.280  1.00  0.00           C
ATOM   3028  CD1 PHE A 305      49.600  47.390  71.860  1.00  0.00           C
ATOM   3029  HD1 PHE A 305      50.380  47.410  72.620  1.00  0.00           H
ATOM   3030  CD2 PHE A 305      48.300  46.250  70.160  1.00  0.00           C
ATOM   3031  HD2 PHE A 305      47.870  45.330  69.760  1.00  0.00           H
ATOM   3032  CE1 PHE A 305      49.050  48.620  71.450  1.00  0.00           C
ATOM   3033  HE1 PHE A 305      49.460  49.540  71.890  1.00  0.00           H
ATOM   3034  CE2 PHE A 305      47.840  47.440  69.690  1.00  0.00           C
ATOM   3035  HE2 PHE A 305      47.170  47.600  68.850  1.00  0.00           H
ATOM   3036  CZ  PHE A 305      48.150  48.610  70.390  1.00  0.00           C
ATOM   3037  HZ  PHE A 305      47.620  49.530  70.150  1.00  0.00           H
ATOM   3038  C   PHE A 305      47.880  44.290  73.310  1.00  0.00           C
ATOM   3039  O   PHE A 305      48.160  44.970  74.310  1.00  0.00           O
ATOM   3040  N   GLN A 306      46.620  44.040  72.990  1.00  0.00           N
ATOM   3041  H   GLN A 306      46.320  43.450  72.230  1.00  0.00           H
ATOM   3042  CA  GLN A 306      45.370  44.410  73.700  1.00  0.00           C
ATOM   3043  CB  GLN A 306      44.540  45.500  73.020  1.00  0.00           C
ATOM   3044  CG  GLN A 306      44.390  45.200  71.540  1.00  0.00           C
ATOM   3045  CD  GLN A 306      43.670  46.340  70.840  1.00  0.00           C
ATOM   3046  OE1 GLN A 306      42.840  47.100  71.410  1.00  0.00           O
ATOM   3047  NE2 GLN A 306      44.090  46.750  69.630  1.00  0.00           N
ATOM   3048 1HE2 GLN A 306      44.910  46.260  69.330  1.00  0.00           H
ATOM   3049 2HE2 GLN A 306      43.620  47.490  69.140  1.00  0.00           H
ATOM   3050  C   GLN A 306      44.510  43.120  73.860  1.00  0.00           C
ATOM   3051  O1  GLN A 306      43.880  43.020  74.940  1.00  0.00           O
ATOM   3052  O2  GLN A 306      44.860  42.130  73.260  1.00  0.00           O
ATOM   3053  O8  UNK B 307      63.290  42.050  56.220  1.00  0.00           O
ATOM   3054  H82 UNK B 307      63.330  42.320  57.180  1.00  0.00           H
ATOM   3055  C11 UNK B 307      62.330  41.080  55.810  1.00  0.00           C
ATOM   3056  C10 UNK B 307      62.680  40.540  54.420  1.00  0.00           C
ATOM   3057  O6  UNK B 307      63.880  39.680  54.420  1.00  0.00           O
ATOM   3058  H63 UNK B 307      63.950  39.360  53.470  1.00  0.00           H
ATOM   3059  C9  UNK B 307      61.490  39.810  53.860  1.00  0.00           C
ATOM   3060  O7  UNK B 307      61.710  39.250  52.560  1.00  0.00           O
ATOM   3061  H72 UNK B 307      62.170  38.360  52.640  1.00  0.00           H
ATOM   3062  C8  UNK B 307      60.160  40.580  53.940  1.00  0.00           C
ATOM   3063  C12 UNK B 307      58.960  39.780  53.590  1.00  0.00           C
ATOM   3064  O9  UNK B 307      59.060  39.620  52.160  1.00  0.00           O
ATOM   3065  H92 UNK B 307      58.960  38.800  51.600  1.00  0.00           H
ATOM   3066  O5  UNK B 307      59.870  40.890  55.340  1.00  0.00           O
ATOM   3067  C7  UNK B 307      60.920  41.770  55.880  1.00  0.00           C
ATOM   3068  O4  UNK B 307      60.560  41.920  57.250  1.00  0.00           O
ATOM   3069  C16 UNK B 307      60.390  43.120  57.870  1.00  0.00           C
ATOM   3070  C17 UNK B 307      59.950  43.090  59.160  1.00  0.00           C
ATOM   3071  H17 UNK B 307      60.230  42.300  59.850  1.00  0.00           H
ATOM   3072  C18 UNK B 307      59.280  44.160  59.800  1.00  0.00           C
ATOM   3073  H18 UNK B 307      58.830  44.090  60.790  1.00  0.00           H
ATOM   3074  C15 UNK B 307      60.210  44.320  57.110  1.00  0.00           C
ATOM   3075  H15 UNK B 307      60.890  44.620  56.310  1.00  0.00           H
ATOM   3076  C14 UNK B 307      59.510  45.350  57.690  1.00  0.00           C
ATOM   3077  H14 UNK B 307      59.260  46.230  57.090  1.00  0.00           H
ATOM   3078  C13 UNK B 307      59.040  45.310  59.000  1.00  0.00           C
ATOM   3079  C6  UNK B 307      58.360  46.490  59.660  1.00  0.00           C
ATOM   3080  O3  UNK B 307      56.940  46.660  59.320  1.00  0.00           O
ATOM   3081  C5  UNK B 307      56.750  47.990  58.930  1.00  0.00           C
ATOM   3082  O10 UNK B 307      56.470  48.880  59.720  1.00  0.00           O
ATOM   3083  C2  UNK B 307      57.320  48.420  57.570  1.00  0.00           C
ATOM   3084  C1  UNK B 307      56.300  48.370  56.440  1.00  0.00           C
ATOM   3085  C3  UNK B 307      55.720  46.960  56.150  1.00  0.00           C
ATOM   3086  O13 UNK B 307      54.570  46.850  55.710  1.00  0.00           O
ATOM   3087  O2  UNK B 307      56.540  46.040  56.260  1.00  0.00           O
ATOM   3088  O1  UNK B 307      55.350  49.430  56.740  1.00  0.00           O
ATOM   3089  H13 UNK B 307      54.770  49.110  57.480  1.00  0.00           H
ATOM   3090  C4  UNK B 307      56.960  48.790  55.150  1.00  0.00           C
ATOM   3091  C19 UNK B 307      58.060  47.910  54.510  1.00  0.00           C
ATOM   3092  O11 UNK B 307      57.770  47.070  53.720  1.00  0.00           O
ATOM   3093  O12 UNK B 307      59.350  48.210  54.930  1.00  0.00           O
ATOM   3094  C20 UNK B 307      60.250  47.320  54.240  1.00  0.00           C
ATOM   3095  C21 UNK B 307      61.040  47.960  53.150  1.00  0.00           C
ATOM   3096  C26 UNK B 307      62.180  48.730  53.510  1.00  0.00           C
ATOM   3097  H26 UNK B 307      62.680  48.700  54.470  1.00  0.00           H
ATOM   3098  C25 UNK B 307      62.880  49.360  52.480  1.00  0.00           C
ATOM   3099  H25 UNK B 307      63.850  49.850  52.570  1.00  0.00           H
ATOM   3100  C22 UNK B 307      60.590  47.760  51.830  1.00  0.00           C
ATOM   3101  H9N UNK B 307      59.820  47.020  51.620  1.00  0.00           H
ATOM   3102  C23 UNK B 307      61.240  48.520  50.850  1.00  0.00           C
ATOM   3103  H23 UNK B 307      60.640  48.640  49.950  1.00  0.00           H
ATOM   3104  C24 UNK B 307      62.370  49.320  51.160  1.00  0.00           C
ATOM   3105  O14 UNK B 307      62.860  49.960  50.050  1.00  0.00           O
ATOM   3106  C27 UNK B 307      64.300  50.190  50.020  1.00  0.00           C
ATOM   3107  O15 UNK B 307      64.650  51.310  49.160  1.00  0.00           O
ATOM   3108  C28 UNK B 307      64.510  51.110  47.700  1.00  0.00           C
ATOM   3109  C32 UNK B 307      63.230  51.360  46.950  1.00  0.00           C
ATOM   3110  O19 UNK B 307      62.790  52.740  47.270  1.00  0.00           O
ATOM   3111  H19 UNK B 307      63.260  53.370  46.650  1.00  0.00           H
ATOM   3112  C29 UNK B 307      65.230  49.820  47.190  1.00  0.00           C
ATOM   3113  O17 UNK B 307      66.670  50.030  47.280  1.00  0.00           O
ATOM   3114  H93 UNK B 307      67.110  49.270  46.800  1.00  0.00           H
ATOM   3115  C30 UNK B 307      64.830  48.590  48.070  1.00  0.00           C
ATOM   3116  O16 UNK B 307      63.580  47.970  47.680  1.00  0.00           O
ATOM   3117  H16 UNK B 307      63.030  47.760  48.500  1.00  0.00           H
ATOM   3118  C31 UNK B 307      65.010  48.880  49.610  1.00  0.00           C
ATOM   3119  O18 UNK B 307      66.430  48.800  49.960  1.00  0.00           O
ATOM   3120  H94 UNK B 307      66.650  48.150  50.680  1.00  0.00           H
TER
ENDMDL
