# Supplementary material for: Microsecond MD Simulation and Multiple-Conformation Virtual Screening to Identify Potential Anti-COVID-19 Inhibitors Against SARS-CoV-2 Main Protease
Source: Front Chem. 2021 Jan 13;8:595273. doi: 10.3389/fchem.2020.595273 (PMC7873971; doi:10.3389/fchem.2020.595273)
Supplement: Supplementary file 2 [file Data_Sheet_1.ZIP › Ns_Pose_PDB/Ns_Pose_PDB/100ns_Protien-Ligand_Conplex/5_TCM_18935/100ns.pdb]

REMARK    GENERATED BY TRJCONV
TITLE     26790.mol229054 - minimized in water t= 100000.00000
REMARK    THIS IS A SIMULATION BOX
CRYST1   99.163   99.163   99.163  90.00  90.00  90.00 P 1           1
MODEL        1
ATOM      1  N   SER A   1      63.830  70.910  85.130  1.00  0.00           N
ATOM      2  H1  SER A   1      64.180  70.730  84.210  1.00  0.00           H
ATOM      3  H2  SER A   1      62.980  70.390  85.160  1.00  0.00           H
ATOM      4  H3  SER A   1      63.810  71.900  85.220  1.00  0.00           H
ATOM      5  CA  SER A   1      64.820  70.280  86.080  1.00  0.00           C
ATOM      6  CB  SER A   1      65.480  69.120  85.400  1.00  0.00           C
ATOM      7  OG  SER A   1      64.460  68.270  84.810  1.00  0.00           O
ATOM      8  HG  SER A   1      65.000  67.460  84.580  1.00  0.00           H
ATOM      9  C   SER A   1      65.950  71.210  86.480  1.00  0.00           C
ATOM     10  O   SER A   1      66.200  72.290  85.910  1.00  0.00           O
ATOM     11  N   GLY A   2      66.470  70.830  87.640  1.00  0.00           N
ATOM     12  H   GLY A   2      65.910  70.420  88.350  1.00  0.00           H
ATOM     13  CA  GLY A   2      67.760  71.390  88.120  1.00  0.00           C
ATOM     14  C   GLY A   2      68.040  70.910  89.580  1.00  0.00           C
ATOM     15  O   GLY A   2      67.900  71.700  90.520  1.00  0.00           O
ATOM     16  N   PHE A   3      68.690  69.780  89.720  1.00  0.00           N
ATOM     17  H   PHE A   3      69.100  69.530  88.840  1.00  0.00           H
ATOM     18  CA  PHE A   3      69.060  69.050  90.960  1.00  0.00           C
ATOM     19  CB  PHE A   3      68.430  67.690  91.100  1.00  0.00           C
ATOM     20  CG  PHE A   3      68.450  67.080  92.540  1.00  0.00           C
ATOM     21  CD1 PHE A   3      69.080  65.840  92.700  1.00  0.00           C
ATOM     22  HD1 PHE A   3      69.580  65.230  91.950  1.00  0.00           H
ATOM     23  CD2 PHE A   3      67.630  67.630  93.530  1.00  0.00           C
ATOM     24  HD2 PHE A   3      67.390  68.690  93.480  1.00  0.00           H
ATOM     25  CE1 PHE A   3      68.800  65.150  93.890  1.00  0.00           C
ATOM     26  HE1 PHE A   3      69.210  64.150  93.970  1.00  0.00           H
ATOM     27  CE2 PHE A   3      67.410  66.910  94.690  1.00  0.00           C
ATOM     28  HE2 PHE A   3      66.730  67.310  95.440  1.00  0.00           H
ATOM     29  CZ  PHE A   3      67.940  65.640  94.830  1.00  0.00           C
ATOM     30  HZ  PHE A   3      67.740  65.120  95.770  1.00  0.00           H
ATOM     31  C   PHE A   3      70.550  69.200  91.280  1.00  0.00           C
ATOM     32  O   PHE A   3      71.420  68.720  90.520  1.00  0.00           O
ATOM     33  N   ARG A   4      70.820  69.860  92.390  1.00  0.00           N
ATOM     34  H   ARG A   4      70.100  69.950  93.080  1.00  0.00           H
ATOM     35  CA  ARG A   4      72.190  70.150  92.860  1.00  0.00           C
ATOM     36  CB  ARG A   4      72.300  71.610  93.350  1.00  0.00           C
ATOM     37  CG  ARG A   4      72.250  72.720  92.280  1.00  0.00           C
ATOM     38  CD  ARG A   4      72.380  74.150  92.740  1.00  0.00           C
ATOM     39  NE  ARG A   4      71.090  74.440  93.450  1.00  0.00           N
ATOM     40  HE  ARG A   4      70.270  74.270  92.900  1.00  0.00           H
ATOM     41  CZ  ARG A   4      70.880  74.640  94.750  1.00  0.00           C
ATOM     42  NH1 ARG A   4      71.880  74.550  95.570  1.00  0.00           N
ATOM     43 1HH1 ARG A   4      72.760  74.300  95.170  1.00  0.00           H
ATOM     44 2HH1 ARG A   4      71.760  74.480  96.560  1.00  0.00           H
ATOM     45  NH2 ARG A   4      69.800  75.360  95.000  1.00  0.00           N
ATOM     46 1HH2 ARG A   4      69.260  75.700  94.230  1.00  0.00           H
ATOM     47 2HH2 ARG A   4      69.510  75.660  95.910  1.00  0.00           H
ATOM     48  C   ARG A   4      72.780  69.210  94.010  1.00  0.00           C
ATOM     49  O   ARG A   4      71.970  68.640  94.760  1.00  0.00           O
ATOM     50  N   LYS A   5      74.130  69.040  94.070  1.00  0.00           N
ATOM     51  H   LYS A   5      74.730  69.410  93.350  1.00  0.00           H
ATOM     52  CA  LYS A   5      74.830  68.280  95.180  1.00  0.00           C
ATOM     53  CB  LYS A   5      76.170  67.710  94.740  1.00  0.00           C
ATOM     54  CG  LYS A   5      75.970  66.510  93.840  1.00  0.00           C
ATOM     55  CD  LYS A   5      77.300  65.910  93.450  1.00  0.00           C
ATOM     56  CE  LYS A   5      77.290  64.890  92.340  1.00  0.00           C
ATOM     57  NZ  LYS A   5      78.490  64.190  91.950  1.00  0.00           N
ATOM     58  HZ1 LYS A   5      79.180  64.750  91.490  1.00  0.00           H
ATOM     59  HZ2 LYS A   5      78.920  63.830  92.780  1.00  0.00           H
ATOM     60  HZ3 LYS A   5      78.220  63.370  91.440  1.00  0.00           H
ATOM     61  C   LYS A   5      74.980  69.060  96.480  1.00  0.00           C
ATOM     62  O   LYS A   5      75.670  70.060  96.620  1.00  0.00           O
ATOM     63  N   MET A   6      74.530  68.360  97.530  1.00  0.00           N
ATOM     64  H   MET A   6      74.620  67.360  97.500  1.00  0.00           H
ATOM     65  CA  MET A   6      74.470  69.040  98.840  1.00  0.00           C
ATOM     66  CB  MET A   6      73.290  68.450  99.580  1.00  0.00           C
ATOM     67  CG  MET A   6      72.590  69.490 100.420  1.00  0.00           C
ATOM     68  SD  MET A   6      70.970  68.920 101.030  1.00  0.00           S
ATOM     69  CE  MET A   6      70.500  70.400 101.900  1.00  0.00           C
ATOM     70  C   MET A   6      75.740  68.910  99.710  1.00  0.00           C
ATOM     71  O   MET A   6      76.150  67.810 100.100  1.00  0.00           O
ATOM     72  N   ALA A   7      76.540  69.890  99.620  1.00  0.00           N
ATOM     73  H   ALA A   7      76.520  70.550  98.860  1.00  0.00           H
ATOM     74  CA  ALA A   7      77.810  69.920 100.360  1.00  0.00           C
ATOM     75  CB  ALA A   7      78.930  70.320  99.450  1.00  0.00           C
ATOM     76  C   ALA A   7      77.720  70.890 101.510  1.00  0.00           C
ATOM     77  O   ALA A   7      77.000  71.880 101.380  1.00  0.00           O
ATOM     78  N   PHE A   8      78.340  70.480 102.650  1.00  0.00           N
ATOM     79  H   PHE A   8      78.800  69.610 102.830  1.00  0.00           H
ATOM     80  CA  PHE A   8      78.240  71.350 103.810  1.00  0.00           C
ATOM     81  CB  PHE A   8      77.300  70.590 104.770  1.00  0.00           C
ATOM     82  CG  PHE A   8      75.800  70.580 104.480  1.00  0.00           C
ATOM     83  CD1 PHE A   8      75.050  71.640 104.950  1.00  0.00           C
ATOM     84  HD1 PHE A   8      75.580  72.510 105.350  1.00  0.00           H
ATOM     85  CD2 PHE A   8      75.130  69.540 103.850  1.00  0.00           C
ATOM     86  HD2 PHE A   8      75.730  68.790 103.340  1.00  0.00           H
ATOM     87  CE1 PHE A   8      73.690  71.680 104.830  1.00  0.00           C
ATOM     88  HE1 PHE A   8      73.090  72.400 105.390  1.00  0.00           H
ATOM     89  CE2 PHE A   8      73.770  69.590 103.650  1.00  0.00           C
ATOM     90  HE2 PHE A   8      73.340  68.780 103.060  1.00  0.00           H
ATOM     91  CZ  PHE A   8      73.020  70.680 104.130  1.00  0.00           C
ATOM     92  HZ  PHE A   8      71.940  70.600 104.230  1.00  0.00           H
ATOM     93  C   PHE A   8      79.580  71.750 104.460  1.00  0.00           C
ATOM     94  O   PHE A   8      80.050  71.150 105.420  1.00  0.00           O
ATOM     95  N   PRO A   9      80.100  72.920 103.990  1.00  0.00           N
ATOM     96  CA  PRO A   9      81.230  73.630 104.630  1.00  0.00           C
ATOM     97  CB  PRO A   9      81.480  74.800 103.730  1.00  0.00           C
ATOM     98  CG  PRO A   9      80.770  74.570 102.420  1.00  0.00           C
ATOM     99  CD  PRO A   9      79.670  73.610 102.720  1.00  0.00           C
ATOM    100  C   PRO A   9      80.900  74.130 106.060  1.00  0.00           C
ATOM    101  O   PRO A   9      79.810  74.670 106.120  1.00  0.00           O
ATOM    102  N   SER A  10      81.960  74.350 106.860  1.00  0.00           N
ATOM    103  H   SER A  10      82.890  74.280 106.500  1.00  0.00           H
ATOM    104  CA  SER A  10      81.820  74.670 108.290  1.00  0.00           C
ATOM    105  CB  SER A  10      82.020  73.430 109.170  1.00  0.00           C
ATOM    106  OG  SER A  10      83.450  73.250 109.360  1.00  0.00           O
ATOM    107  HG  SER A  10      83.820  73.430 108.450  1.00  0.00           H
ATOM    108  C   SER A  10      82.640  75.850 108.840  1.00  0.00           C
ATOM    109  O   SER A  10      82.260  76.490 109.790  1.00  0.00           O
ATOM    110  N   GLY A  11      83.790  76.120 108.250  1.00  0.00           N
ATOM    111  H   GLY A  11      84.250  75.510 107.600  1.00  0.00           H
ATOM    112  CA  GLY A  11      84.680  77.210 108.710  1.00  0.00           C
ATOM    113  C   GLY A  11      85.820  76.750 109.590  1.00  0.00           C
ATOM    114  O   GLY A  11      86.980  76.700 109.250  1.00  0.00           O
ATOM    115  N   LYS A  12      85.360  76.150 110.710  1.00  0.00           N
ATOM    116  H   LYS A  12      84.360  76.160 110.800  1.00  0.00           H
ATOM    117  CA  LYS A  12      86.060  75.570 111.850  1.00  0.00           C
ATOM    118  CB  LYS A  12      85.370  75.210 113.130  1.00  0.00           C
ATOM    119  CG  LYS A  12      85.290  76.500 114.010  1.00  0.00           C
ATOM    120  CD  LYS A  12      84.360  76.200 115.150  1.00  0.00           C
ATOM    121  CE  LYS A  12      84.380  77.320 116.130  1.00  0.00           C
ATOM    122  NZ  LYS A  12      83.580  77.040 117.380  1.00  0.00           N
ATOM    123  HZ1 LYS A  12      83.750  77.780 118.030  1.00  0.00           H
ATOM    124  HZ2 LYS A  12      82.590  77.100 117.280  1.00  0.00           H
ATOM    125  HZ3 LYS A  12      83.750  76.180 117.850  1.00  0.00           H
ATOM    126  C   LYS A  12      86.920  74.330 111.600  1.00  0.00           C
ATOM    127  O   LYS A  12      88.190  74.520 111.570  1.00  0.00           O
ATOM    128  N   VAL A  13      86.270  73.350 111.010  1.00  0.00           N
ATOM    129  H   VAL A  13      85.370  73.570 110.630  1.00  0.00           H
ATOM    130  CA  VAL A  13      87.040  72.180 110.550  1.00  0.00           C
ATOM    131  CB  VAL A  13      86.180  70.950 110.050  1.00  0.00           C
ATOM    132  CG1 VAL A  13      86.930  69.640 109.980  1.00  0.00           C
ATOM    133  CG2 VAL A  13      85.080  70.710 111.000  1.00  0.00           C
ATOM    134  C   VAL A  13      88.120  72.490 109.480  1.00  0.00           C
ATOM    135  O   VAL A  13      89.270  72.260 109.730  1.00  0.00           O
ATOM    136  N   GLU A  14      87.730  73.350 108.520  1.00  0.00           N
ATOM    137  H   GLU A  14      86.780  73.680 108.460  1.00  0.00           H
ATOM    138  CA  GLU A  14      88.620  73.880 107.480  1.00  0.00           C
ATOM    139  CB  GLU A  14      87.800  74.820 106.550  1.00  0.00           C
ATOM    140  CG  GLU A  14      86.880  74.010 105.650  1.00  0.00           C
ATOM    141  CD  GLU A  14      85.430  73.900 106.180  1.00  0.00           C
ATOM    142  OE1 GLU A  14      84.530  74.300 105.440  1.00  0.00           O
ATOM    143  OE2 GLU A  14      85.180  73.780 107.400  1.00  0.00           O
ATOM    144  C   GLU A  14      89.840  74.630 108.040  1.00  0.00           C
ATOM    145  O   GLU A  14      90.990  74.370 107.670  1.00  0.00           O
ATOM    146  N   GLY A  15      89.590  75.460 109.060  1.00  0.00           N
ATOM    147  H   GLY A  15      88.640  75.780 109.000  1.00  0.00           H
ATOM    148  CA  GLY A  15      90.610  76.240 109.830  1.00  0.00           C
ATOM    149  C   GLY A  15      91.620  75.350 110.600  1.00  0.00           C
ATOM    150  O   GLY A  15      92.820  75.510 110.370  1.00  0.00           O
ATOM    151  N   CYS A  16      91.100  74.340 111.300  1.00  0.00           N
ATOM    152  H   CYS A  16      90.110  74.200 111.200  1.00  0.00           H
ATOM    153  CA  CYS A  16      91.930  73.390 112.020  1.00  0.00           C
ATOM    154  CB  CYS A  16      90.930  72.540 112.770  1.00  0.00           C
ATOM    155  SG  CYS A  16      89.830  73.530 113.900  1.00  0.00           S
ATOM    156  HG  CYS A  16      89.090  74.190 113.020  1.00  0.00           H
ATOM    157  C   CYS A  16      92.930  72.510 111.280  1.00  0.00           C
ATOM    158  O   CYS A  16      93.700  71.910 111.950  1.00  0.00           O
ATOM    159  N   MET A  17      92.740  72.270 109.980  1.00  0.00           N
ATOM    160  H   MET A  17      92.040  72.720 109.420  1.00  0.00           H
ATOM    161  CA  MET A  17      93.770  71.670 109.210  1.00  0.00           C
ATOM    162  CB  MET A  17      93.330  71.290 107.780  1.00  0.00           C
ATOM    163  CG  MET A  17      92.690  69.900 107.770  1.00  0.00           C
ATOM    164  SD  MET A  17      93.770  68.480 108.120  1.00  0.00           S
ATOM    165  CE  MET A  17      92.450  67.260 108.100  1.00  0.00           C
ATOM    166  C   MET A  17      95.140  72.410 109.090  1.00  0.00           C
ATOM    167  O   MET A  17      95.040  73.600 108.740  1.00  0.00           O
ATOM    168  N   VAL A  18      96.120  71.760 109.720  1.00  0.00           N
ATOM    169  H   VAL A  18      95.970  70.880 110.170  1.00  0.00           H
ATOM    170  CA  VAL A  18      97.520  72.290 109.950  1.00  0.00           C
ATOM    171  CB  VAL A  18      97.960  72.490 111.380  1.00  0.00           C
ATOM    172  CG1 VAL A  18      97.290  73.770 111.960  1.00  0.00           C
ATOM    173  CG2 VAL A  18      97.600  71.310 112.280  1.00  0.00           C
ATOM    174  C   VAL A  18      98.590  71.460 109.310  1.00  0.00           C
ATOM    175  O   VAL A  18      98.400  70.280 109.050  1.00  0.00           O
ATOM    176  N   GLN A  19      99.780  72.010 109.120  1.00  0.00           N
ATOM    177  H   GLN A  19     100.090  72.890 109.480  1.00  0.00           H
ATOM    178  CA  GLN A  19     100.730  71.370 108.160  1.00  0.00           C
ATOM    179  CB  GLN A  19     101.370  72.520 107.320  1.00  0.00           C
ATOM    180  CG  GLN A  19     102.200  72.060 106.140  1.00  0.00           C
ATOM    181  CD  GLN A  19     103.630  71.810 106.580  1.00  0.00           C
ATOM    182  OE1 GLN A  19     104.100  70.720 106.990  1.00  0.00           O
ATOM    183  NE2 GLN A  19     104.490  72.780 106.520  1.00  0.00           N
ATOM    184 1HE2 GLN A  19     104.210  73.720 106.290  1.00  0.00           H
ATOM    185 2HE2 GLN A  19     105.460  72.550 106.540  1.00  0.00           H
ATOM    186  C   GLN A  19     101.700  70.540 109.030  1.00  0.00           C
ATOM    187  O   GLN A  19     102.410  71.010 109.950  1.00  0.00           O
ATOM    188  N   VAL A  20     101.650  69.180 108.960  1.00  0.00           N
ATOM    189  H   VAL A  20     100.950  68.670 108.470  1.00  0.00           H
ATOM    190  CA  VAL A  20     102.490  68.320 109.820  1.00  0.00           C
ATOM    191  CB  VAL A  20     101.620  67.100 110.320  1.00  0.00           C
ATOM    192  CG1 VAL A  20     102.500  66.190 111.170  1.00  0.00           C
ATOM    193  CG2 VAL A  20     100.300  67.500 111.060  1.00  0.00           C
ATOM    194  C   VAL A  20     103.760  67.920 109.040  1.00  0.00           C
ATOM    195  O   VAL A  20     103.580  67.280 107.980  1.00  0.00           O
ATOM    196  N   THR A  21     104.850  68.590 109.360  1.00  0.00           N
ATOM    197  H   THR A  21     104.870  69.240 110.120  1.00  0.00           H
ATOM    198  CA  THR A  21     106.190  68.270 108.770  1.00  0.00           C
ATOM    199  CB  THR A  21     107.080  69.500 108.680  1.00  0.00           C
ATOM    200  OG1 THR A  21     106.250  70.620 108.960  1.00  0.00           O
ATOM    201  HG1 THR A  21     105.660  70.680 108.150  1.00  0.00           H
ATOM    202  CG2 THR A  21     107.670  69.520 107.290  1.00  0.00           C
ATOM    203  C   THR A  21     106.940  67.160 109.550  1.00  0.00           C
ATOM    204  O   THR A  21     107.160  67.230 110.750  1.00  0.00           O
ATOM    205  N   CYS A  22     107.030  66.050 108.780  1.00  0.00           N
ATOM    206  H   CYS A  22     106.780  66.070 107.810  1.00  0.00           H
ATOM    207  CA  CYS A  22     107.740  64.860 109.340  1.00  0.00           C
ATOM    208  CB  CYS A  22     106.880  63.710 109.710  1.00  0.00           C
ATOM    209  SG  CYS A  22     107.830  62.460 110.680  1.00  0.00           S
ATOM    210  HG  CYS A  22     106.970  61.440 110.710  1.00  0.00           H
ATOM    211  C   CYS A  22     108.790  64.420 108.260  1.00  0.00           C
ATOM    212  O   CYS A  22     108.520  63.730 107.260  1.00  0.00           O
ATOM    213  N   GLY A  23     109.950  65.030 108.290  1.00  0.00           N
ATOM    214  H   GLY A  23     110.150  65.730 108.980  1.00  0.00           H
ATOM    215  CA  GLY A  23     111.050  64.810 107.350  1.00  0.00           C
ATOM    216  C   GLY A  23     110.800  65.120 105.850  1.00  0.00           C
ATOM    217  O   GLY A  23     110.420  66.220 105.470  1.00  0.00           O
ATOM    218  N   THR A  24     110.460  63.930 105.300  1.00  0.00           N
ATOM    219  H   THR A  24     110.330  63.190 105.970  1.00  0.00           H
ATOM    220  CA  THR A  24     110.230  63.680 103.880  1.00  0.00           C
ATOM    221  CB  THR A  24     110.190  62.120 103.670  1.00  0.00           C
ATOM    222  OG1 THR A  24     109.410  61.360 104.630  1.00  0.00           O
ATOM    223  HG1 THR A  24     109.250  60.470 104.200  1.00  0.00           H
ATOM    224  CG2 THR A  24     111.600  61.500 103.610  1.00  0.00           C
ATOM    225  C   THR A  24     108.810  64.210 103.460  1.00  0.00           C
ATOM    226  O   THR A  24     108.610  64.570 102.290  1.00  0.00           O
ATOM    227  N   THR A  25     107.950  64.370 104.420  1.00  0.00           N
ATOM    228  H   THR A  25     108.170  64.060 105.340  1.00  0.00           H
ATOM    229  CA  THR A  25     106.540  64.790 104.110  1.00  0.00           C
ATOM    230  CB  THR A  25     105.750  63.500 104.180  1.00  0.00           C
ATOM    231  OG1 THR A  25     104.500  63.880 103.670  1.00  0.00           O
ATOM    232  HG1 THR A  25     104.200  63.290 102.920  1.00  0.00           H
ATOM    233  CG2 THR A  25     105.680  62.680 105.510  1.00  0.00           C
ATOM    234  C   THR A  25     105.980  65.960 104.870  1.00  0.00           C
ATOM    235  O   THR A  25     106.540  66.490 105.840  1.00  0.00           O
ATOM    236  N   THR A  26     104.960  66.550 104.240  1.00  0.00           N
ATOM    237  H   THR A  26     104.620  66.100 103.410  1.00  0.00           H
ATOM    238  CA  THR A  26     104.160  67.800 104.590  1.00  0.00           C
ATOM    239  CB  THR A  26     104.540  69.000 103.700  1.00  0.00           C
ATOM    240  OG1 THR A  26     104.190  68.520 102.360  1.00  0.00           O
ATOM    241  HG1 THR A  26     103.230  68.270 102.480  1.00  0.00           H
ATOM    242  CG2 THR A  26     106.030  69.320 103.720  1.00  0.00           C
ATOM    243  C   THR A  26     102.670  67.340 104.520  1.00  0.00           C
ATOM    244  O   THR A  26     102.110  67.370 103.430  1.00  0.00           O
ATOM    245  N   LEU A  27     102.210  66.820 105.660  1.00  0.00           N
ATOM    246  H   LEU A  27     102.820  66.750 106.450  1.00  0.00           H
ATOM    247  CA  LEU A  27     100.840  66.260 105.870  1.00  0.00           C
ATOM    248  CB  LEU A  27     101.040  64.720 106.200  1.00  0.00           C
ATOM    249  CG  LEU A  27     101.040  63.810 105.030  1.00  0.00           C
ATOM    250  CD1 LEU A  27     101.290  62.420 105.510  1.00  0.00           C
ATOM    251  CD2 LEU A  27      99.640  63.740 104.310  1.00  0.00           C
ATOM    252  C   LEU A  27      99.730  67.010 106.600  1.00  0.00           C
ATOM    253  O   LEU A  27      99.870  68.070 107.230  1.00  0.00           O
ATOM    254  N   ASN A  28      98.520  66.490 106.350  1.00  0.00           N
ATOM    255  H   ASN A  28      98.420  65.740 105.700  1.00  0.00           H
ATOM    256  CA  ASN A  28      97.290  67.070 106.940  1.00  0.00           C
ATOM    257  CB  ASN A  28      96.170  66.430 106.180  1.00  0.00           C
ATOM    258  CG  ASN A  28      96.260  66.600 104.610  1.00  0.00           C
ATOM    259  OD1 ASN A  28      96.650  67.590 104.030  1.00  0.00           O
ATOM    260  ND2 ASN A  28      96.160  65.450 103.980  1.00  0.00           N
ATOM    261 1HD2 ASN A  28      96.130  64.580 104.470  1.00  0.00           H
ATOM    262 2HD2 ASN A  28      96.490  65.500 103.040  1.00  0.00           H
ATOM    263  C   ASN A  28      97.090  66.690 108.380  1.00  0.00           C
ATOM    264  O   ASN A  28      97.340  65.500 108.750  1.00  0.00           O
ATOM    265  N   GLY A  29      96.860  67.720 109.230  1.00  0.00           N
ATOM    266  H   GLY A  29      97.080  68.640 108.910  1.00  0.00           H
ATOM    267  CA  GLY A  29      96.640  67.620 110.730  1.00  0.00           C
ATOM    268  C   GLY A  29      95.390  68.290 111.240  1.00  0.00           C
ATOM    269  O   GLY A  29      95.380  69.530 111.290  1.00  0.00           O
ATOM    270  N   LEU A  30      94.610  67.520 111.860  1.00  0.00           N
ATOM    271  H   LEU A  30      94.730  66.600 112.220  1.00  0.00           H
ATOM    272  CA  LEU A  30      93.430  68.210 112.480  1.00  0.00           C
ATOM    273  CB  LEU A  30      92.300  67.230 112.220  1.00  0.00           C
ATOM    274  CG  LEU A  30      90.900  67.790 112.460  1.00  0.00           C
ATOM    275  CD1 LEU A  30      90.370  68.850 111.460  1.00  0.00           C
ATOM    276  CD2 LEU A  30      89.840  66.720 112.510  1.00  0.00           C
ATOM    277  C   LEU A  30      93.710  68.560 113.960  1.00  0.00           C
ATOM    278  O   LEU A  30      93.740  67.710 114.850  1.00  0.00           O
ATOM    279  N   TRP A  31      93.800  69.880 114.250  1.00  0.00           N
ATOM    280  H   TRP A  31      93.890  70.500 113.470  1.00  0.00           H
ATOM    281  CA  TRP A  31      94.000  70.600 115.580  1.00  0.00           C
ATOM    282  CB  TRP A  31      94.740  71.830 115.190  1.00  0.00           C
ATOM    283  CG  TRP A  31      95.150  72.880 116.340  1.00  0.00           C
ATOM    284  CD1 TRP A  31      95.860  72.570 117.460  1.00  0.00           C
ATOM    285  HD1 TRP A  31      96.160  71.550 117.700  1.00  0.00           H
ATOM    286  CD2 TRP A  31      95.300  74.220 116.160  1.00  0.00           C
ATOM    287  NE1 TRP A  31      96.360  73.630 117.960  1.00  0.00           N
ATOM    288  HE1 TRP A  31      96.950  73.700 118.770  1.00  0.00           H
ATOM    289  CE2 TRP A  31      96.020  74.710 117.210  1.00  0.00           C
ATOM    290  CE3 TRP A  31      95.060  75.000 115.020  1.00  0.00           C
ATOM    291  HE3 TRP A  31      94.760  74.550 114.070  1.00  0.00           H
ATOM    292  CZ2 TRP A  31      96.560  75.980 117.140  1.00  0.00           C
ATOM    293  HZ2 TRP A  31      97.210  76.260 117.970  1.00  0.00           H
ATOM    294  CZ3 TRP A  31      95.440  76.350 115.050  1.00  0.00           C
ATOM    295  HZ3 TRP A  31      95.220  77.090 114.280  1.00  0.00           H
ATOM    296  CH2 TRP A  31      96.280  76.820 116.070  1.00  0.00           C
ATOM    297  HH2 TRP A  31      96.840  77.740 115.920  1.00  0.00           H
ATOM    298  C   TRP A  31      92.650  70.810 116.270  1.00  0.00           C
ATOM    299  O   TRP A  31      91.770  71.570 115.900  1.00  0.00           O
ATOM    300  N   LEU A  32      92.320  69.840 117.120  1.00  0.00           N
ATOM    301  H   LEU A  32      93.060  69.170 117.240  1.00  0.00           H
ATOM    302  CA  LEU A  32      91.170  69.710 118.050  1.00  0.00           C
ATOM    303  CB  LEU A  32      90.360  68.450 117.790  1.00  0.00           C
ATOM    304  CG  LEU A  32      89.800  68.200 116.370  1.00  0.00           C
ATOM    305  CD1 LEU A  32      89.320  66.750 116.350  1.00  0.00           C
ATOM    306  CD2 LEU A  32      88.640  69.160 116.200  1.00  0.00           C
ATOM    307  C   LEU A  32      91.630  69.750 119.460  1.00  0.00           C
ATOM    308  O   LEU A  32      92.270  68.870 120.030  1.00  0.00           O
ATOM    309  N   ASP A  33      91.250  70.910 120.040  1.00  0.00           N
ATOM    310  H   ASP A  33      90.430  71.420 119.800  1.00  0.00           H
ATOM    311  CA  ASP A  33      91.760  71.350 121.350  1.00  0.00           C
ATOM    312  CB  ASP A  33      90.830  70.810 122.440  1.00  0.00           C
ATOM    313  CG  ASP A  33      89.320  71.170 122.100  1.00  0.00           C
ATOM    314  OD1 ASP A  33      88.970  72.320 122.390  1.00  0.00           O
ATOM    315  OD2 ASP A  33      88.530  70.330 121.710  1.00  0.00           O
ATOM    316  C   ASP A  33      93.280  71.100 121.490  1.00  0.00           C
ATOM    317  O   ASP A  33      94.070  71.580 120.620  1.00  0.00           O
ATOM    318  N   ASP A  34      93.760  70.500 122.560  1.00  0.00           N
ATOM    319  H   ASP A  34      93.220  70.680 123.380  1.00  0.00           H
ATOM    320  CA  ASP A  34      95.180  70.090 122.780  1.00  0.00           C
ATOM    321  CB  ASP A  34      95.460  69.670 124.210  1.00  0.00           C
ATOM    322  CG  ASP A  34      95.050  70.630 125.380  1.00  0.00           C
ATOM    323  OD1 ASP A  34      95.890  71.100 126.170  1.00  0.00           O
ATOM    324  OD2 ASP A  34      93.830  70.880 125.400  1.00  0.00           O
ATOM    325  C   ASP A  34      95.860  69.160 121.730  1.00  0.00           C
ATOM    326  O   ASP A  34      97.110  69.180 121.640  1.00  0.00           O
ATOM    327  N   VAL A  35      95.060  68.360 120.980  1.00  0.00           N
ATOM    328  H   VAL A  35      94.120  68.610 120.750  1.00  0.00           H
ATOM    329  CA  VAL A  35      95.710  67.350 120.100  1.00  0.00           C
ATOM    330  CB  VAL A  35      95.430  65.870 120.370  1.00  0.00           C
ATOM    331  CG1 VAL A  35      95.940  65.420 121.760  1.00  0.00           C
ATOM    332  CG2 VAL A  35      93.910  65.560 120.270  1.00  0.00           C
ATOM    333  C   VAL A  35      95.560  67.570 118.600  1.00  0.00           C
ATOM    334  O   VAL A  35      94.490  68.090 118.170  1.00  0.00           O
ATOM    335  N   VAL A  36      96.630  67.210 117.900  1.00  0.00           N
ATOM    336  H   VAL A  36      97.490  67.100 118.390  1.00  0.00           H
ATOM    337  CA  VAL A  36      96.750  67.280 116.400  1.00  0.00           C
ATOM    338  CB  VAL A  36      98.000  67.960 115.900  1.00  0.00           C
ATOM    339  CG1 VAL A  36      97.960  68.150 114.370  1.00  0.00           C
ATOM    340  CG2 VAL A  36      98.110  69.290 116.540  1.00  0.00           C
ATOM    341  C   VAL A  36      96.640  65.830 115.860  1.00  0.00           C
ATOM    342  O   VAL A  36      97.520  64.970 115.900  1.00  0.00           O
ATOM    343  N   TYR A  37      95.510  65.620 115.240  1.00  0.00           N
ATOM    344  H   TYR A  37      94.830  66.350 115.120  1.00  0.00           H
ATOM    345  CA  TYR A  37      95.170  64.330 114.680  1.00  0.00           C
ATOM    346  CB  TYR A  37      93.670  64.260 114.420  1.00  0.00           C
ATOM    347  CG  TYR A  37      92.830  64.120 115.700  1.00  0.00           C
ATOM    348  CD1 TYR A  37      92.440  65.140 116.620  1.00  0.00           C
ATOM    349  HD1 TYR A  37      92.830  66.160 116.500  1.00  0.00           H
ATOM    350  CD2 TYR A  37      92.130  62.910 115.790  1.00  0.00           C
ATOM    351  HD2 TYR A  37      92.380  62.110 115.090  1.00  0.00           H
ATOM    352  CE1 TYR A  37      91.500  64.900 117.580  1.00  0.00           C
ATOM    353  HE1 TYR A  37      91.400  65.540 118.460  1.00  0.00           H
ATOM    354  CE2 TYR A  37      91.150  62.710 116.730  1.00  0.00           C
ATOM    355  HE2 TYR A  37      90.510  61.860 116.500  1.00  0.00           H
ATOM    356  CZ  TYR A  37      90.850  63.680 117.650  1.00  0.00           C
ATOM    357  OH  TYR A  37      90.210  63.320 118.750  1.00  0.00           O
ATOM    358  HH  TYR A  37      89.680  62.470 118.710  1.00  0.00           H
ATOM    359  C   TYR A  37      95.870  64.150 113.350  1.00  0.00           C
ATOM    360  O   TYR A  37      95.740  65.030 112.510  1.00  0.00           O
ATOM    361  N   CYS A  38      96.830  63.250 113.280  1.00  0.00           N
ATOM    362  H   CYS A  38      97.090  62.650 114.030  1.00  0.00           H
ATOM    363  CA  CYS A  38      97.440  62.860 111.960  1.00  0.00           C
ATOM    364  CB  CYS A  38      98.900  63.230 111.930  1.00  0.00           C
ATOM    365  SG  CYS A  38      99.690  63.350 110.240  1.00  0.00           S
ATOM    366  HG  CYS A  38      98.700  64.050 109.690  1.00  0.00           H
ATOM    367  C   CYS A  38      97.430  61.340 111.700  1.00  0.00           C
ATOM    368  O   CYS A  38      97.610  60.560 112.630  1.00  0.00           O
ATOM    369  N   PRO A  39      97.330  60.930 110.400  1.00  0.00           N
ATOM    370  CA  PRO A  39      97.310  59.500 110.010  1.00  0.00           C
ATOM    371  CB  PRO A  39      96.710  59.480 108.650  1.00  0.00           C
ATOM    372  CG  PRO A  39      96.910  60.910 108.100  1.00  0.00           C
ATOM    373  CD  PRO A  39      96.780  61.800 109.360  1.00  0.00           C
ATOM    374  C   PRO A  39      98.730  58.980 110.090  1.00  0.00           C
ATOM    375  O   PRO A  39      99.790  59.570 109.750  1.00  0.00           O
ATOM    376  N   ARG A  40      98.760  57.610 110.260  1.00  0.00           N
ATOM    377  H   ARG A  40      98.000  56.980 110.360  1.00  0.00           H
ATOM    378  CA  ARG A  40      99.960  56.780 110.440  1.00  0.00           C
ATOM    379  CB  ARG A  40      99.610  55.330 110.780  1.00  0.00           C
ATOM    380  CG  ARG A  40      99.040  54.440 109.710  1.00  0.00           C
ATOM    381  CD  ARG A  40      98.580  53.060 110.220  1.00  0.00           C
ATOM    382  NE  ARG A  40      99.600  52.020 110.480  1.00  0.00           N
ATOM    383  HE  ARG A  40     100.080  52.080 111.350  1.00  0.00           H
ATOM    384  CZ  ARG A  40      99.730  50.900 109.750  1.00  0.00           C
ATOM    385  NH1 ARG A  40      99.130  50.730 108.610  1.00  0.00           N
ATOM    386 1HH1 ARG A  40      98.630  51.400 108.070  1.00  0.00           H
ATOM    387 2HH1 ARG A  40      99.050  49.790 108.280  1.00  0.00           H
ATOM    388  NH2 ARG A  40     100.610  50.030 110.080  1.00  0.00           N
ATOM    389 1HH2 ARG A  40     101.370  50.170 110.720  1.00  0.00           H
ATOM    390 2HH2 ARG A  40     100.520  49.190 109.540  1.00  0.00           H
ATOM    391  C   ARG A  40     101.110  57.050 109.400  1.00  0.00           C
ATOM    392  O   ARG A  40     102.220  57.110 109.930  1.00  0.00           O
ATOM    393  N   HIS A  41     100.840  57.280 108.110  1.00  0.00           N
ATOM    394  H   HIS A  41      99.900  57.050 107.860  1.00  0.00           H
ATOM    395  CA  HIS A  41     101.820  57.730 107.060  1.00  0.00           C
ATOM    396  CB  HIS A  41     101.140  58.550 105.950  1.00  0.00           C
ATOM    397  CG  HIS A  41     100.830  57.760 104.660  1.00  0.00           C
ATOM    398  ND1 HIS A  41     100.130  56.620 104.570  1.00  0.00           N
ATOM    399  CD2 HIS A  41     101.010  58.180 103.400  1.00  0.00           C
ATOM    400  HD2 HIS A  41     101.580  59.060 103.120  1.00  0.00           H
ATOM    401  CE1 HIS A  41     100.070  56.260 103.300  1.00  0.00           C
ATOM    402  HE1 HIS A  41      99.840  55.280 102.890  1.00  0.00           H
ATOM    403  NE2 HIS A  41     100.610  57.240 102.540  1.00  0.00           N
ATOM    404  HE2 HIS A  41     100.820  57.250 101.560  1.00  0.00           H
ATOM    405  C   HIS A  41     103.160  58.420 107.540  1.00  0.00           C
ATOM    406  O   HIS A  41     104.180  58.180 106.900  1.00  0.00           O
ATOM    407  N   VAL A  42     103.050  59.420 108.400  1.00  0.00           N
ATOM    408  H   VAL A  42     102.130  59.760 108.600  1.00  0.00           H
ATOM    409  CA  VAL A  42     104.150  60.150 109.130  1.00  0.00           C
ATOM    410  CB  VAL A  42     103.620  61.300 110.000  1.00  0.00           C
ATOM    411  CG1 VAL A  42     102.950  62.360 109.100  1.00  0.00           C
ATOM    412  CG2 VAL A  42     102.750  60.770 111.140  1.00  0.00           C
ATOM    413  C   VAL A  42     105.210  59.320 109.890  1.00  0.00           C
ATOM    414  O   VAL A  42     106.430  59.650 109.820  1.00  0.00           O
ATOM    415  N   ILE A  43     104.810  58.220 110.420  1.00  0.00           N
ATOM    416  H   ILE A  43     103.870  57.900 110.300  1.00  0.00           H
ATOM    417  CA  ILE A  43     105.710  57.280 111.070  1.00  0.00           C
ATOM    418  CB  ILE A  43     105.210  57.050 112.550  1.00  0.00           C
ATOM    419  CG1 ILE A  43     106.340  56.430 113.450  1.00  0.00           C
ATOM    420  CG2 ILE A  43     104.040  56.050 112.610  1.00  0.00           C
ATOM    421  CD  ILE A  43     105.930  56.390 114.960  1.00  0.00           C
ATOM    422  C   ILE A  43     106.070  55.960 110.300  1.00  0.00           C
ATOM    423  O   ILE A  43     107.210  55.540 110.180  1.00  0.00           O
ATOM    424  N   CYS A  44     105.050  55.590 109.510  1.00  0.00           N
ATOM    425  H   CYS A  44     104.160  56.040 109.560  1.00  0.00           H
ATOM    426  CA  CYS A  44     104.940  54.210 108.910  1.00  0.00           C
ATOM    427  CB  CYS A  44     103.810  53.490 109.570  1.00  0.00           C
ATOM    428  SG  CYS A  44     103.450  51.710 109.280  1.00  0.00           S
ATOM    429  HG  CYS A  44     104.730  51.450 109.050  1.00  0.00           H
ATOM    430  C   CYS A  44     104.840  54.060 107.390  1.00  0.00           C
ATOM    431  O   CYS A  44     103.940  54.510 106.690  1.00  0.00           O
ATOM    432  N   THR A  45     105.760  53.170 106.900  1.00  0.00           N
ATOM    433  H   THR A  45     106.330  52.640 107.520  1.00  0.00           H
ATOM    434  CA  THR A  45     106.060  52.920 105.460  1.00  0.00           C
ATOM    435  CB  THR A  45     107.400  53.510 105.080  1.00  0.00           C
ATOM    436  OG1 THR A  45     108.560  52.870 105.570  1.00  0.00           O
ATOM    437  HG1 THR A  45     108.310  52.380 106.400  1.00  0.00           H
ATOM    438  CG2 THR A  45     107.430  55.010 105.290  1.00  0.00           C
ATOM    439  C   THR A  45     105.850  51.520 104.940  1.00  0.00           C
ATOM    440  O   THR A  45     105.750  50.570 105.750  1.00  0.00           O
ATOM    441  N   SER A  46     105.540  51.390 103.680  1.00  0.00           N
ATOM    442  H   SER A  46     105.360  52.200 103.110  1.00  0.00           H
ATOM    443  CA  SER A  46     105.290  50.050 103.010  1.00  0.00           C
ATOM    444  CB  SER A  46     105.420  50.360 101.500  1.00  0.00           C
ATOM    445  OG  SER A  46     104.790  51.590 101.060  1.00  0.00           O
ATOM    446  HG  SER A  46     104.620  51.510 100.080  1.00  0.00           H
ATOM    447  C   SER A  46     106.320  48.920 103.420  1.00  0.00           C
ATOM    448  O   SER A  46     105.940  47.930 103.990  1.00  0.00           O
ATOM    449  N   GLU A  47     107.560  49.430 103.660  1.00  0.00           N
ATOM    450  H   GLU A  47     107.840  50.220 103.130  1.00  0.00           H
ATOM    451  CA  GLU A  47     108.650  48.550 104.260  1.00  0.00           C
ATOM    452  CB  GLU A  47     109.840  49.560 104.250  1.00  0.00           C
ATOM    453  CG  GLU A  47     111.180  48.900 104.410  1.00  0.00           C
ATOM    454  CD  GLU A  47     112.320  49.900 104.040  1.00  0.00           C
ATOM    455  OE1 GLU A  47     112.610  50.690 104.940  1.00  0.00           O
ATOM    456  OE2 GLU A  47     112.660  50.110 102.850  1.00  0.00           O
ATOM    457  C   GLU A  47     108.320  47.990 105.650  1.00  0.00           C
ATOM    458  O   GLU A  47     108.330  46.740 105.750  1.00  0.00           O
ATOM    459  N   ASP A  48     107.910  48.750 106.660  1.00  0.00           N
ATOM    460  H   ASP A  48     107.700  49.700 106.440  1.00  0.00           H
ATOM    461  CA  ASP A  48     107.620  48.380 108.080  1.00  0.00           C
ATOM    462  CB  ASP A  48     107.990  49.460 109.080  1.00  0.00           C
ATOM    463  CG  ASP A  48     107.490  50.840 108.620  1.00  0.00           C
ATOM    464  OD1 ASP A  48     108.150  51.540 107.770  1.00  0.00           O
ATOM    465  OD2 ASP A  48     106.460  51.170 109.160  1.00  0.00           O
ATOM    466  C   ASP A  48     106.200  47.880 108.260  1.00  0.00           C
ATOM    467  O   ASP A  48     105.800  47.230 109.250  1.00  0.00           O
ATOM    468  N   MET A  49     105.390  48.150 107.190  1.00  0.00           N
ATOM    469  H   MET A  49     105.550  49.070 106.830  1.00  0.00           H
ATOM    470  CA  MET A  49     104.070  47.480 107.130  1.00  0.00           C
ATOM    471  CB  MET A  49     103.210  48.200 106.140  1.00  0.00           C
ATOM    472  CG  MET A  49     102.810  49.600 106.580  1.00  0.00           C
ATOM    473  SD  MET A  49     101.570  50.300 105.460  1.00  0.00           S
ATOM    474  CE  MET A  49     101.530  51.970 106.110  1.00  0.00           C
ATOM    475  C   MET A  49     104.130  46.040 106.580  1.00  0.00           C
ATOM    476  O   MET A  49     103.280  45.240 107.070  1.00  0.00           O
ATOM    477  N   LEU A  50     105.020  45.770 105.620  1.00  0.00           N
ATOM    478  H   LEU A  50     105.540  46.410 105.070  1.00  0.00           H
ATOM    479  CA  LEU A  50     105.230  44.390 105.170  1.00  0.00           C
ATOM    480  CB  LEU A  50     105.370  44.410 103.660  1.00  0.00           C
ATOM    481  CG  LEU A  50     104.110  44.560 102.740  1.00  0.00           C
ATOM    482  CD1 LEU A  50     103.450  45.950 102.770  1.00  0.00           C
ATOM    483  CD2 LEU A  50     104.550  44.290 101.290  1.00  0.00           C
ATOM    484  C   LEU A  50     106.340  43.560 105.790  1.00  0.00           C
ATOM    485  O   LEU A  50     105.990  42.390 106.090  1.00  0.00           O
ATOM    486  N   ASN A  51     107.330  44.210 106.370  1.00  0.00           N
ATOM    487  H   ASN A  51     107.530  45.170 106.200  1.00  0.00           H
ATOM    488  CA  ASN A  51     108.260  43.600 107.260  1.00  0.00           C
ATOM    489  CB  ASN A  51     109.670  43.710 106.630  1.00  0.00           C
ATOM    490  CG  ASN A  51     110.780  42.960 107.360  1.00  0.00           C
ATOM    491  OD1 ASN A  51     111.280  43.290 108.420  1.00  0.00           O
ATOM    492  ND2 ASN A  51     111.200  41.910 106.820  1.00  0.00           N
ATOM    493 1HD2 ASN A  51     110.780  41.570 105.980  1.00  0.00           H
ATOM    494 2HD2 ASN A  51     112.080  41.560 107.140  1.00  0.00           H
ATOM    495  C   ASN A  51     108.090  44.120 108.600  1.00  0.00           C
ATOM    496  O   ASN A  51     108.640  45.160 108.930  1.00  0.00           O
ATOM    497  N   PRO A  52     107.160  43.560 109.410  1.00  0.00           N
ATOM    498  CA  PRO A  52     106.680  44.130 110.630  1.00  0.00           C
ATOM    499  CB  PRO A  52     105.660  43.110 111.160  1.00  0.00           C
ATOM    500  CG  PRO A  52     106.040  41.750 110.570  1.00  0.00           C
ATOM    501  CD  PRO A  52     106.680  42.150 109.260  1.00  0.00           C
ATOM    502  C   PRO A  52     107.750  44.540 111.580  1.00  0.00           C
ATOM    503  O   PRO A  52     108.690  43.770 111.960  1.00  0.00           O
ATOM    504  N   ASN A  53     107.460  45.690 112.160  1.00  0.00           N
ATOM    505  H   ASN A  53     106.530  46.020 112.000  1.00  0.00           H
ATOM    506  CA  ASN A  53     108.310  46.370 113.190  1.00  0.00           C
ATOM    507  CB  ASN A  53     109.530  46.910 112.470  1.00  0.00           C
ATOM    508  CG  ASN A  53     110.590  47.460 113.440  1.00  0.00           C
ATOM    509  OD1 ASN A  53     110.650  48.590 113.890  1.00  0.00           O
ATOM    510  ND2 ASN A  53     111.400  46.550 114.030  1.00  0.00           N
ATOM    511 1HD2 ASN A  53     111.250  45.600 113.760  1.00  0.00           H
ATOM    512 2HD2 ASN A  53     111.980  46.800 114.800  1.00  0.00           H
ATOM    513  C   ASN A  53     107.490  47.520 113.720  1.00  0.00           C
ATOM    514  O   ASN A  53     106.880  48.370 113.070  1.00  0.00           O
ATOM    515  N   TYR A  54     107.510  47.550 115.040  1.00  0.00           N
ATOM    516  H   TYR A  54     107.880  46.790 115.560  1.00  0.00           H
ATOM    517  CA  TYR A  54     107.220  48.750 115.790  1.00  0.00           C
ATOM    518  CB  TYR A  54     105.750  48.730 116.260  1.00  0.00           C
ATOM    519  CG  TYR A  54     105.440  47.520 117.150  1.00  0.00           C
ATOM    520  CD1 TYR A  54     104.960  46.360 116.580  1.00  0.00           C
ATOM    521  HD1 TYR A  54     104.750  46.400 115.510  1.00  0.00           H
ATOM    522  CD2 TYR A  54     105.680  47.650 118.500  1.00  0.00           C
ATOM    523  HD2 TYR A  54     106.030  48.610 118.880  1.00  0.00           H
ATOM    524  CE1 TYR A  54     104.770  45.270 117.430  1.00  0.00           C
ATOM    525  HE1 TYR A  54     104.370  44.310 117.120  1.00  0.00           H
ATOM    526  CE2 TYR A  54     105.470  46.590 119.410  1.00  0.00           C
ATOM    527  HE2 TYR A  54     105.160  46.810 120.440  1.00  0.00           H
ATOM    528  CZ  TYR A  54     104.980  45.410 118.810  1.00  0.00           C
ATOM    529  OH  TYR A  54     104.730  44.310 119.580  1.00  0.00           O
ATOM    530  HH  TYR A  54     105.190  44.530 120.450  1.00  0.00           H
ATOM    531  C   TYR A  54     108.210  49.310 116.860  1.00  0.00           C
ATOM    532  O   TYR A  54     108.470  50.530 116.780  1.00  0.00           O
ATOM    533  N   GLU A  55     108.860  48.510 117.660  1.00  0.00           N
ATOM    534  H   GLU A  55     108.800  47.520 117.520  1.00  0.00           H
ATOM    535  CA  GLU A  55     109.750  48.980 118.800  1.00  0.00           C
ATOM    536  CB  GLU A  55     110.190  47.830 119.630  1.00  0.00           C
ATOM    537  CG  GLU A  55     109.140  47.490 120.740  1.00  0.00           C
ATOM    538  CD  GLU A  55     109.570  46.270 121.640  1.00  0.00           C
ATOM    539  OE1 GLU A  55     109.420  46.530 122.850  1.00  0.00           O
ATOM    540  OE2 GLU A  55     110.010  45.280 121.060  1.00  0.00           O
ATOM    541  C   GLU A  55     110.880  49.860 118.300  1.00  0.00           C
ATOM    542  O   GLU A  55     111.170  50.920 118.870  1.00  0.00           O
ATOM    543  N   ASP A  56     111.530  49.390 117.250  1.00  0.00           N
ATOM    544  H   ASP A  56     111.470  48.410 117.030  1.00  0.00           H
ATOM    545  CA  ASP A  56     112.610  50.150 116.580  1.00  0.00           C
ATOM    546  CB  ASP A  56     113.320  49.360 115.540  1.00  0.00           C
ATOM    547  CG  ASP A  56     114.020  48.100 115.950  1.00  0.00           C
ATOM    548  OD1 ASP A  56     115.270  48.090 115.840  1.00  0.00           O
ATOM    549  OD2 ASP A  56     113.330  47.100 116.150  1.00  0.00           O
ATOM    550  C   ASP A  56     112.070  51.520 116.000  1.00  0.00           C
ATOM    551  O   ASP A  56     112.580  52.560 116.460  1.00  0.00           O
ATOM    552  N   LEU A  57     111.090  51.340 115.090  1.00  0.00           N
ATOM    553  H   LEU A  57     110.810  50.450 114.720  1.00  0.00           H
ATOM    554  CA  LEU A  57     110.370  52.500 114.480  1.00  0.00           C
ATOM    555  CB  LEU A  57     109.060  52.120 113.700  1.00  0.00           C
ATOM    556  CG  LEU A  57     109.060  52.600 112.300  1.00  0.00           C
ATOM    557  CD1 LEU A  57     109.150  54.110 112.290  1.00  0.00           C
ATOM    558  CD2 LEU A  57     110.090  51.940 111.340  1.00  0.00           C
ATOM    559  C   LEU A  57     109.920  53.540 115.510  1.00  0.00           C
ATOM    560  O   LEU A  57     110.460  54.660 115.530  1.00  0.00           O
ATOM    561  N   LEU A  58     109.190  53.140 116.550  1.00  0.00           N
ATOM    562  H   LEU A  58     108.880  52.190 116.610  1.00  0.00           H
ATOM    563  CA  LEU A  58     108.820  54.060 117.750  1.00  0.00           C
ATOM    564  CB  LEU A  58     108.110  53.250 118.840  1.00  0.00           C
ATOM    565  CG  LEU A  58     106.650  52.890 118.630  1.00  0.00           C
ATOM    566  CD1 LEU A  58     106.500  51.650 119.480  1.00  0.00           C
ATOM    567  CD2 LEU A  58     105.720  54.000 119.120  1.00  0.00           C
ATOM    568  C   LEU A  58     110.020  54.790 118.370  1.00  0.00           C
ATOM    569  O   LEU A  58     109.830  55.950 118.650  1.00  0.00           O
ATOM    570  N   ILE A  59     111.140  54.100 118.650  1.00  0.00           N
ATOM    571  H   ILE A  59     111.250  53.120 118.470  1.00  0.00           H
ATOM    572  CA  ILE A  59     112.280  54.900 119.120  1.00  0.00           C
ATOM    573  CB  ILE A  59     113.130  54.070 120.110  1.00  0.00           C
ATOM    574  CG1 ILE A  59     113.770  52.810 119.590  1.00  0.00           C
ATOM    575  CG2 ILE A  59     112.210  53.750 121.330  1.00  0.00           C
ATOM    576  CD  ILE A  59     115.130  53.050 118.970  1.00  0.00           C
ATOM    577  C   ILE A  59     113.190  55.630 118.050  1.00  0.00           C
ATOM    578  O   ILE A  59     114.240  56.180 118.440  1.00  0.00           O
ATOM    579  N   ARG A  60     112.920  55.380 116.780  1.00  0.00           N
ATOM    580  H   ARG A  60     112.160  54.790 116.490  1.00  0.00           H
ATOM    581  CA  ARG A  60     113.560  56.170 115.720  1.00  0.00           C
ATOM    582  CB  ARG A  60     113.690  55.170 114.530  1.00  0.00           C
ATOM    583  CG  ARG A  60     114.470  55.780 113.360  1.00  0.00           C
ATOM    584  CD  ARG A  60     114.260  54.960 112.050  1.00  0.00           C
ATOM    585  NE  ARG A  60     114.940  53.660 112.230  1.00  0.00           N
ATOM    586  HE  ARG A  60     115.080  53.390 113.180  1.00  0.00           H
ATOM    587  CZ  ARG A  60     115.230  52.770 111.250  1.00  0.00           C
ATOM    588  NH1 ARG A  60     114.830  52.990 109.990  1.00  0.00           N
ATOM    589 1HH1 ARG A  60     114.380  53.850 109.740  1.00  0.00           H
ATOM    590 2HH1 ARG A  60     114.880  52.310 109.250  1.00  0.00           H
ATOM    591  NH2 ARG A  60     115.970  51.710 111.560  1.00  0.00           N
ATOM    592 1HH2 ARG A  60     116.180  51.490 112.510  1.00  0.00           H
ATOM    593 2HH2 ARG A  60     116.220  51.180 110.750  1.00  0.00           H
ATOM    594  C   ARG A  60     112.770  57.430 115.320  1.00  0.00           C
ATOM    595  O   ARG A  60     113.420  58.430 114.950  1.00  0.00           O
ATOM    596  N   LYS A  61     111.420  57.350 115.150  1.00  0.00           N
ATOM    597  H   LYS A  61     110.910  56.540 115.430  1.00  0.00           H
ATOM    598  CA  LYS A  61     110.600  58.510 114.980  1.00  0.00           C
ATOM    599  CB  LYS A  61     109.680  58.530 113.770  1.00  0.00           C
ATOM    600  CG  LYS A  61     110.350  59.110 112.530  1.00  0.00           C
ATOM    601  CD  LYS A  61     109.410  59.010 111.330  1.00  0.00           C
ATOM    602  CE  LYS A  61     110.010  59.610 110.050  1.00  0.00           C
ATOM    603  NZ  LYS A  61     109.260  59.310 108.810  1.00  0.00           N
ATOM    604  HZ1 LYS A  61     109.370  58.320 108.780  1.00  0.00           H
ATOM    605  HZ2 LYS A  61     108.280  59.490 108.780  1.00  0.00           H
ATOM    606  HZ3 LYS A  61     109.740  59.780 108.060  1.00  0.00           H
ATOM    607  C   LYS A  61     109.900  58.850 116.330  1.00  0.00           C
ATOM    608  O   LYS A  61     108.950  58.220 116.730  1.00  0.00           O
ATOM    609  N   SER A  62     110.340  59.940 116.910  1.00  0.00           N
ATOM    610  H   SER A  62     111.120  60.460 116.570  1.00  0.00           H
ATOM    611  CA  SER A  62     109.960  60.500 118.250  1.00  0.00           C
ATOM    612  CB  SER A  62     110.930  60.160 119.360  1.00  0.00           C
ATOM    613  OG  SER A  62     110.330  60.660 120.570  1.00  0.00           O
ATOM    614  HG  SER A  62     110.880  60.340 121.340  1.00  0.00           H
ATOM    615  C   SER A  62     109.790  62.010 118.200  1.00  0.00           C
ATOM    616  O   SER A  62     110.670  62.620 117.610  1.00  0.00           O
ATOM    617  N   ASN A  63     108.810  62.510 118.950  1.00  0.00           N
ATOM    618  H   ASN A  63     108.090  61.980 119.390  1.00  0.00           H
ATOM    619  CA  ASN A  63     108.660  64.010 119.130  1.00  0.00           C
ATOM    620  CB  ASN A  63     108.930  64.270 120.610  1.00  0.00           C
ATOM    621  CG  ASN A  63     107.800  63.680 121.590  1.00  0.00           C
ATOM    622  OD1 ASN A  63     106.620  64.010 121.610  1.00  0.00           O
ATOM    623  ND2 ASN A  63     108.250  62.930 122.510  1.00  0.00           N
ATOM    624 1HD2 ASN A  63     109.220  62.700 122.590  1.00  0.00           H
ATOM    625 2HD2 ASN A  63     107.650  62.640 123.250  1.00  0.00           H
ATOM    626  C   ASN A  63     109.270  65.080 118.200  1.00  0.00           C
ATOM    627  O   ASN A  63     108.520  65.670 117.440  1.00  0.00           O
ATOM    628  N   HIS A  64     110.600  65.170 118.190  1.00  0.00           N
ATOM    629  H   HIS A  64     111.150  64.480 118.660  1.00  0.00           H
ATOM    630  CA  HIS A  64     111.370  66.130 117.390  1.00  0.00           C
ATOM    631  CB  HIS A  64     112.810  66.080 117.770  1.00  0.00           C
ATOM    632  CG  HIS A  64     113.430  64.690 118.070  1.00  0.00           C
ATOM    633  ND1 HIS A  64     113.930  64.310 119.270  1.00  0.00           N
ATOM    634  CD2 HIS A  64     113.910  63.880 117.120  1.00  0.00           C
ATOM    635  HD2 HIS A  64     113.620  63.900 116.070  1.00  0.00           H
ATOM    636  CE1 HIS A  64     114.720  63.260 119.030  1.00  0.00           C
ATOM    637  HE1 HIS A  64     115.220  62.750 119.850  1.00  0.00           H
ATOM    638  NE2 HIS A  64     114.710  63.010 117.690  1.00  0.00           N
ATOM    639  HE2 HIS A  64     115.200  62.300 117.180  1.00  0.00           H
ATOM    640  C   HIS A  64     111.250  66.060 115.870  1.00  0.00           C
ATOM    641  O   HIS A  64     111.660  66.980 115.260  1.00  0.00           O
ATOM    642  N   ASN A  65     111.040  64.800 115.440  1.00  0.00           N
ATOM    643  H   ASN A  65     110.890  64.090 116.130  1.00  0.00           H
ATOM    644  CA  ASN A  65     110.770  64.380 114.070  1.00  0.00           C
ATOM    645  CB  ASN A  65     110.700  62.900 113.900  1.00  0.00           C
ATOM    646  CG  ASN A  65     112.060  62.220 114.220  1.00  0.00           C
ATOM    647  OD1 ASN A  65     112.400  61.750 115.330  1.00  0.00           O
ATOM    648  ND2 ASN A  65     112.930  62.350 113.220  1.00  0.00           N
ATOM    649 1HD2 ASN A  65     112.700  62.830 112.380  1.00  0.00           H
ATOM    650 2HD2 ASN A  65     113.900  62.460 113.470  1.00  0.00           H
ATOM    651  C   ASN A  65     109.340  64.830 113.570  1.00  0.00           C
ATOM    652  O   ASN A  65     109.230  65.490 112.510  1.00  0.00           O
ATOM    653  N   PHE A  66     108.320  64.940 114.480  1.00  0.00           N
ATOM    654  H   PHE A  66     108.510  64.880 115.460  1.00  0.00           H
ATOM    655  CA  PHE A  66     106.970  65.320 114.160  1.00  0.00           C
ATOM    656  CB  PHE A  66     106.070  64.640 115.260  1.00  0.00           C
ATOM    657  CG  PHE A  66     105.950  63.100 115.330  1.00  0.00           C
ATOM    658  CD1 PHE A  66     106.300  62.210 114.330  1.00  0.00           C
ATOM    659  HD1 PHE A  66     106.390  62.620 113.320  1.00  0.00           H
ATOM    660  CD2 PHE A  66     105.950  62.620 116.600  1.00  0.00           C
ATOM    661  HD2 PHE A  66     105.560  63.260 117.390  1.00  0.00           H
ATOM    662  CE1 PHE A  66     106.500  60.840 114.580  1.00  0.00           C
ATOM    663  HE1 PHE A  66     106.790  60.170 113.780  1.00  0.00           H
ATOM    664  CE2 PHE A  66     106.130  61.290 116.940  1.00  0.00           C
ATOM    665  HE2 PHE A  66     105.740  61.020 117.920  1.00  0.00           H
ATOM    666  CZ  PHE A  66     106.440  60.350 115.890  1.00  0.00           C
ATOM    667  HZ  PHE A  66     106.880  59.370 116.070  1.00  0.00           H
ATOM    668  C   PHE A  66     106.840  66.830 114.400  1.00  0.00           C
ATOM    669  O   PHE A  66     106.770  67.230 115.620  1.00  0.00           O
ATOM    670  N   LEU A  67     106.590  67.610 113.340  1.00  0.00           N
ATOM    671  H   LEU A  67     106.790  67.360 112.390  1.00  0.00           H
ATOM    672  CA  LEU A  67     106.420  69.060 113.580  1.00  0.00           C
ATOM    673  CB  LEU A  67     107.500  70.000 113.000  1.00  0.00           C
ATOM    674  CG  LEU A  67     108.930  69.410 113.360  1.00  0.00           C
ATOM    675  CD1 LEU A  67     110.020  69.750 112.400  1.00  0.00           C
ATOM    676  CD2 LEU A  67     109.380  69.890 114.690  1.00  0.00           C
ATOM    677  C   LEU A  67     105.090  69.590 113.070  1.00  0.00           C
ATOM    678  O   LEU A  67     104.740  69.600 111.860  1.00  0.00           O
ATOM    679  N   VAL A  68     104.350  70.270 113.970  1.00  0.00           N
ATOM    680  H   VAL A  68     104.750  70.700 114.780  1.00  0.00           H
ATOM    681  CA  VAL A  68     102.960  70.650 113.550  1.00  0.00           C
ATOM    682  CB  VAL A  68     102.000  70.190 114.640  1.00  0.00           C
ATOM    683  CG1 VAL A  68     100.600  70.640 114.350  1.00  0.00           C
ATOM    684  CG2 VAL A  68     102.020  68.670 114.840  1.00  0.00           C
ATOM    685  C   VAL A  68     102.930  72.160 113.390  1.00  0.00           C
ATOM    686  O   VAL A  68     103.240  72.880 114.380  1.00  0.00           O
ATOM    687  N   GLN A  69     102.900  72.590 112.170  1.00  0.00           N
ATOM    688  H   GLN A  69     102.510  71.970 111.490  1.00  0.00           H
ATOM    689  CA  GLN A  69     103.130  74.010 111.820  1.00  0.00           C
ATOM    690  CB  GLN A  69     104.290  74.150 110.870  1.00  0.00           C
ATOM    691  CG  GLN A  69     105.680  73.730 111.470  1.00  0.00           C
ATOM    692  CD  GLN A  69     106.940  74.110 110.650  1.00  0.00           C
ATOM    693  OE1 GLN A  69     107.500  75.190 110.770  1.00  0.00           O
ATOM    694  NE2 GLN A  69     107.420  73.230 109.810  1.00  0.00           N
ATOM    695 1HE2 GLN A  69     106.940  72.350 109.780  1.00  0.00           H
ATOM    696 2HE2 GLN A  69     108.350  73.460 109.520  1.00  0.00           H
ATOM    697  C   GLN A  69     101.920  74.690 111.200  1.00  0.00           C
ATOM    698  O   GLN A  69     101.480  74.270 110.150  1.00  0.00           O
ATOM    699  N   ALA A  70     101.530  75.790 111.800  1.00  0.00           N
ATOM    700  H   ALA A  70     102.100  76.100 112.560  1.00  0.00           H
ATOM    701  CA  ALA A  70     100.340  76.600 111.440  1.00  0.00           C
ATOM    702  CB  ALA A  70      99.450  76.770 112.660  1.00  0.00           C
ATOM    703  C   ALA A  70     100.760  78.030 110.950  1.00  0.00           C
ATOM    704  O   ALA A  70     101.400  78.810 111.690  1.00  0.00           O
ATOM    705  N   GLY A  71     100.640  78.260 109.640  1.00  0.00           N
ATOM    706  H   GLY A  71      99.970  77.720 109.130  1.00  0.00           H
ATOM    707  CA  GLY A  71     101.160  79.450 108.990  1.00  0.00           C
ATOM    708  C   GLY A  71     102.700  79.430 109.000  1.00  0.00           C
ATOM    709  O   GLY A  71     103.390  78.670 108.250  1.00  0.00           O
ATOM    710  N   ASN A  72     103.250  80.290 109.890  1.00  0.00           N
ATOM    711  H   ASN A  72     102.670  81.070 110.140  1.00  0.00           H
ATOM    712  CA  ASN A  72     104.700  80.420 110.220  1.00  0.00           C
ATOM    713  CB  ASN A  72     105.230  81.860 109.960  1.00  0.00           C
ATOM    714  CG  ASN A  72     104.480  83.000 110.720  1.00  0.00           C
ATOM    715  OD1 ASN A  72     104.430  83.150 111.920  1.00  0.00           O
ATOM    716  ND2 ASN A  72     103.790  83.810 109.960  1.00  0.00           N
ATOM    717 1HD2 ASN A  72     103.810  83.770 108.960  1.00  0.00           H
ATOM    718 2HD2 ASN A  72     103.380  84.640 110.330  1.00  0.00           H
ATOM    719  C   ASN A  72     105.200  79.840 111.480  1.00  0.00           C
ATOM    720  O   ASN A  72     106.360  79.330 111.560  1.00  0.00           O
ATOM    721  N   VAL A  73     104.380  79.840 112.490  1.00  0.00           N
ATOM    722  H   VAL A  73     103.470  80.230 112.320  1.00  0.00           H
ATOM    723  CA  VAL A  73     104.680  79.310 113.880  1.00  0.00           C
ATOM    724  CB  VAL A  73     103.930  80.130 114.970  1.00  0.00           C
ATOM    725  CG1 VAL A  73     104.270  81.630 114.870  1.00  0.00           C
ATOM    726  CG2 VAL A  73     102.440  79.850 114.910  1.00  0.00           C
ATOM    727  C   VAL A  73     104.400  77.770 114.070  1.00  0.00           C
ATOM    728  O   VAL A  73     103.660  77.100 113.320  1.00  0.00           O
ATOM    729  N   GLN A  74     105.320  77.180 114.930  1.00  0.00           N
ATOM    730  H   GLN A  74     106.190  77.640 115.110  1.00  0.00           H
ATOM    731  CA  GLN A  74     105.460  75.760 115.280  1.00  0.00           C
ATOM    732  CB  GLN A  74     106.920  75.430 115.530  1.00  0.00           C
ATOM    733  CG  GLN A  74     107.130  73.890 115.650  1.00  0.00           C
ATOM    734  CD  GLN A  74     108.580  73.520 115.910  1.00  0.00           C
ATOM    735  OE1 GLN A  74     108.900  72.840 116.880  1.00  0.00           O
ATOM    736  NE2 GLN A  74     109.470  74.020 115.030  1.00  0.00           N
ATOM    737 1HE2 GLN A  74     109.230  74.630 114.270  1.00  0.00           H
ATOM    738 2HE2 GLN A  74     110.430  73.740 115.040  1.00  0.00           H
ATOM    739  C   GLN A  74     104.550  75.450 116.500  1.00  0.00           C
ATOM    740  O   GLN A  74     104.680  76.160 117.560  1.00  0.00           O
ATOM    741  N   LEU A  75     103.680  74.440 116.420  1.00  0.00           N
ATOM    742  H   LEU A  75     103.550  74.000 115.530  1.00  0.00           H
ATOM    743  CA  LEU A  75     103.010  73.840 117.540  1.00  0.00           C
ATOM    744  CB  LEU A  75     101.570  73.460 117.090  1.00  0.00           C
ATOM    745  CG  LEU A  75     100.700  74.570 116.390  1.00  0.00           C
ATOM    746  CD1 LEU A  75      99.320  73.950 116.150  1.00  0.00           C
ATOM    747  CD2 LEU A  75     100.540  75.800 117.310  1.00  0.00           C
ATOM    748  C   LEU A  75     103.720  72.660 118.230  1.00  0.00           C
ATOM    749  O   LEU A  75     103.890  71.570 117.660  1.00  0.00           O
ATOM    750  N   ARG A  76     104.430  73.000 119.290  1.00  0.00           N
ATOM    751  H   ARG A  76     104.100  73.780 119.820  1.00  0.00           H
ATOM    752  CA  ARG A  76     105.370  72.080 120.010  1.00  0.00           C
ATOM    753  CB  ARG A  76     106.060  72.700 121.230  1.00  0.00           C
ATOM    754  CG  ARG A  76     106.720  74.070 120.990  1.00  0.00           C
ATOM    755  CD  ARG A  76     107.370  74.720 122.260  1.00  0.00           C
ATOM    756  NE  ARG A  76     107.900  76.040 121.890  1.00  0.00           N
ATOM    757  HE  ARG A  76     108.280  76.170 120.970  1.00  0.00           H
ATOM    758  CZ  ARG A  76     107.800  77.090 122.700  1.00  0.00           C
ATOM    759  NH1 ARG A  76     107.060  77.090 123.820  1.00  0.00           N
ATOM    760 1HH1 ARG A  76     106.670  76.230 124.160  1.00  0.00           H
ATOM    761 2HH1 ARG A  76     107.220  77.770 124.530  1.00  0.00           H
ATOM    762  NH2 ARG A  76     108.730  78.020 122.580  1.00  0.00           N
ATOM    763 1HH2 ARG A  76     109.450  77.700 121.960  1.00  0.00           H
ATOM    764 2HH2 ARG A  76     108.660  78.990 122.770  1.00  0.00           H
ATOM    765  C   ARG A  76     104.700  70.760 120.490  1.00  0.00           C
ATOM    766  O   ARG A  76     103.980  70.700 121.470  1.00  0.00           O
ATOM    767  N   VAL A  77     105.150  69.670 119.920  1.00  0.00           N
ATOM    768  H   VAL A  77     105.920  69.770 119.290  1.00  0.00           H
ATOM    769  CA  VAL A  77     104.730  68.260 120.070  1.00  0.00           C
ATOM    770  CB  VAL A  77     104.930  67.450 118.770  1.00  0.00           C
ATOM    771  CG1 VAL A  77     104.740  65.970 118.960  1.00  0.00           C
ATOM    772  CG2 VAL A  77     103.980  68.050 117.710  1.00  0.00           C
ATOM    773  C   VAL A  77     105.270  67.620 121.360  1.00  0.00           C
ATOM    774  O   VAL A  77     106.270  66.920 121.380  1.00  0.00           O
ATOM    775  N   ILE A  78     104.460  67.780 122.440  1.00  0.00           N
ATOM    776  H   ILE A  78     103.610  68.300 122.350  1.00  0.00           H
ATOM    777  CA  ILE A  78     104.850  67.480 123.830  1.00  0.00           C
ATOM    778  CB  ILE A  78     104.460  68.670 124.740  1.00  0.00           C
ATOM    779  CG1 ILE A  78     102.990  68.990 124.520  1.00  0.00           C
ATOM    780  CG2 ILE A  78     105.460  69.790 124.550  1.00  0.00           C
ATOM    781  CD  ILE A  78     102.470  70.000 125.540  1.00  0.00           C
ATOM    782  C   ILE A  78     104.140  66.130 124.220  1.00  0.00           C
ATOM    783  O   ILE A  78     103.790  65.970 125.400  1.00  0.00           O
ATOM    784  N   GLY A  79     104.560  65.120 123.390  1.00  0.00           N
ATOM    785  H   GLY A  79     105.110  65.280 122.570  1.00  0.00           H
ATOM    786  CA  GLY A  79     104.040  63.760 123.610  1.00  0.00           C
ATOM    787  C   GLY A  79     103.070  63.190 122.530  1.00  0.00           C
ATOM    788  O   GLY A  79     102.300  63.980 122.050  1.00  0.00           O
ATOM    789  N   HIS A  80     103.020  61.910 122.300  1.00  0.00           N
ATOM    790  H   HIS A  80     103.350  61.230 122.950  1.00  0.00           H
ATOM    791  CA  HIS A  80     102.350  61.280 121.150  1.00  0.00           C
ATOM    792  CB  HIS A  80     103.370  60.870 120.110  1.00  0.00           C
ATOM    793  CG  HIS A  80     104.570  60.040 120.610  1.00  0.00           C
ATOM    794  ND1 HIS A  80     104.600  58.710 120.750  1.00  0.00           N
ATOM    795  HD1 HIS A  80     103.790  58.120 120.800  1.00  0.00           H
ATOM    796  CD2 HIS A  80     105.790  60.550 120.950  1.00  0.00           C
ATOM    797  HD2 HIS A  80     106.080  61.600 121.080  1.00  0.00           H
ATOM    798  CE1 HIS A  80     105.810  58.370 121.100  1.00  0.00           C
ATOM    799  HE1 HIS A  80     106.210  57.360 121.130  1.00  0.00           H
ATOM    800  NE2 HIS A  80     106.540  59.490 121.250  1.00  0.00           N
ATOM    801  C   HIS A  80     101.360  60.150 121.510  1.00  0.00           C
ATOM    802  O   HIS A  80     101.780  59.250 122.300  1.00  0.00           O
ATOM    803  N   SER A  81     100.150  60.230 121.040  1.00  0.00           N
ATOM    804  H   SER A  81      99.780  61.090 120.690  1.00  0.00           H
ATOM    805  CA  SER A  81      99.170  59.130 121.300  1.00  0.00           C
ATOM    806  CB  SER A  81      97.810  59.730 121.710  1.00  0.00           C
ATOM    807  OG  SER A  81      96.980  58.720 122.350  1.00  0.00           O
ATOM    808  HG  SER A  81      97.520  58.320 123.090  1.00  0.00           H
ATOM    809  C   SER A  81      98.840  58.230 120.110  1.00  0.00           C
ATOM    810  O   SER A  81      98.180  58.680 119.170  1.00  0.00           O
ATOM    811  N   MET A  82      99.360  57.010 120.190  1.00  0.00           N
ATOM    812  H   MET A  82     100.230  56.870 120.660  1.00  0.00           H
ATOM    813  CA  MET A  82      98.990  55.990 119.230  1.00  0.00           C
ATOM    814  CB  MET A  82     100.140  55.090 118.850  1.00  0.00           C
ATOM    815  CG  MET A  82     101.360  55.670 118.140  1.00  0.00           C
ATOM    816  SD  MET A  82     102.420  56.820 119.130  1.00  0.00           S
ATOM    817  CE  MET A  82     103.840  57.050 118.110  1.00  0.00           C
ATOM    818  C   MET A  82      97.660  55.220 119.500  1.00  0.00           C
ATOM    819  O   MET A  82      97.650  54.420 120.400  1.00  0.00           O
ATOM    820  N   GLN A  83      96.560  55.860 119.180  1.00  0.00           N
ATOM    821  H   GLN A  83      96.570  56.800 118.840  1.00  0.00           H
ATOM    822  CA  GLN A  83      95.190  55.310 119.340  1.00  0.00           C
ATOM    823  CB  GLN A  83      94.240  56.540 119.640  1.00  0.00           C
ATOM    824  CG  GLN A  83      92.800  56.010 119.980  1.00  0.00           C
ATOM    825  CD  GLN A  83      91.850  57.210 120.190  1.00  0.00           C
ATOM    826  OE1 GLN A  83      91.680  58.080 119.350  1.00  0.00           O
ATOM    827  NE2 GLN A  83      91.280  57.380 121.380  1.00  0.00           N
ATOM    828 1HE2 GLN A  83      91.420  56.730 122.120  1.00  0.00           H
ATOM    829 2HE2 GLN A  83      90.550  58.050 121.500  1.00  0.00           H
ATOM    830  C   GLN A  83      94.780  54.490 118.090  1.00  0.00           C
ATOM    831  O   GLN A  83      94.570  55.030 116.940  1.00  0.00           O
ATOM    832  N   ASN A  84      95.090  53.210 118.160  1.00  0.00           N
ATOM    833  H   ASN A  84      95.650  52.900 118.940  1.00  0.00           H
ATOM    834  CA  ASN A  84      94.950  52.160 117.130  1.00  0.00           C
ATOM    835  CB  ASN A  84      93.460  52.170 116.680  1.00  0.00           C
ATOM    836  CG  ASN A  84      92.550  51.550 117.730  1.00  0.00           C
ATOM    837  OD1 ASN A  84      92.720  50.370 118.050  1.00  0.00           O
ATOM    838  ND2 ASN A  84      91.740  52.360 118.400  1.00  0.00           N
ATOM    839 1HD2 ASN A  84      91.600  53.300 118.090  1.00  0.00           H
ATOM    840 2HD2 ASN A  84      91.500  52.110 119.340  1.00  0.00           H
ATOM    841  C   ASN A  84      95.890  52.310 115.860  1.00  0.00           C
ATOM    842  O   ASN A  84      97.070  51.900 115.800  1.00  0.00           O
ATOM    843  N   CYS A  85      95.490  53.230 114.980  1.00  0.00           N
ATOM    844  H   CYS A  85      94.590  53.640 115.120  1.00  0.00           H
ATOM    845  CA  CYS A  85      96.420  53.710 113.890  1.00  0.00           C
ATOM    846  CB  CYS A  85      96.030  53.040 112.550  1.00  0.00           C
ATOM    847  SG  CYS A  85      94.640  53.840 111.760  1.00  0.00           S
ATOM    848  HG  CYS A  85      95.330  54.840 111.220  1.00  0.00           H
ATOM    849  C   CYS A  85      96.530  55.260 113.700  1.00  0.00           C
ATOM    850  O   CYS A  85      97.310  55.820 112.930  1.00  0.00           O
ATOM    851  N   VAL A  86      95.850  56.050 114.550  1.00  0.00           N
ATOM    852  H   VAL A  86      95.390  55.680 115.360  1.00  0.00           H
ATOM    853  CA  VAL A  86      95.810  57.510 114.470  1.00  0.00           C
ATOM    854  CB  VAL A  86      94.410  58.090 114.550  1.00  0.00           C
ATOM    855  CG1 VAL A  86      93.810  57.890 115.920  1.00  0.00           C
ATOM    856  CG2 VAL A  86      94.470  59.560 114.060  1.00  0.00           C
ATOM    857  C   VAL A  86      96.770  58.120 115.620  1.00  0.00           C
ATOM    858  O   VAL A  86      96.820  57.610 116.720  1.00  0.00           O
ATOM    859  N   LEU A  87      97.680  58.950 115.100  1.00  0.00           N
ATOM    860  H   LEU A  87      97.530  59.350 114.190  1.00  0.00           H
ATOM    861  CA  LEU A  87      98.620  59.600 116.030  1.00  0.00           C
ATOM    862  CB  LEU A  87     100.000  59.910 115.460  1.00  0.00           C
ATOM    863  CG  LEU A  87     100.990  58.750 115.540  1.00  0.00           C
ATOM    864  CD1 LEU A  87     100.540  57.610 114.640  1.00  0.00           C
ATOM    865  CD2 LEU A  87     102.360  59.320 115.190  1.00  0.00           C
ATOM    866  C   LEU A  87      97.950  60.970 116.460  1.00  0.00           C
ATOM    867  O   LEU A  87      97.800  61.800 115.590  1.00  0.00           O
ATOM    868  N   LYS A  88      97.710  61.190 117.780  1.00  0.00           N
ATOM    869  H   LYS A  88      97.660  60.380 118.380  1.00  0.00           H
ATOM    870  CA  LYS A  88      97.230  62.410 118.310  1.00  0.00           C
ATOM    871  CB  LYS A  88      96.020  62.020 119.110  1.00  0.00           C
ATOM    872  CG  LYS A  88      94.890  61.410 118.270  1.00  0.00           C
ATOM    873  CD  LYS A  88      93.990  60.490 119.100  1.00  0.00           C
ATOM    874  CE  LYS A  88      93.150  61.270 120.110  1.00  0.00           C
ATOM    875  NZ  LYS A  88      92.220  60.500 120.900  1.00  0.00           N
ATOM    876  HZ1 LYS A  88      91.910  61.080 121.660  1.00  0.00           H
ATOM    877  HZ2 LYS A  88      91.470  60.170 120.320  1.00  0.00           H
ATOM    878  HZ3 LYS A  88      92.700  59.750 121.350  1.00  0.00           H
ATOM    879  C   LYS A  88      98.410  63.220 118.980  1.00  0.00           C
ATOM    880  O   LYS A  88      98.890  62.820 120.040  1.00  0.00           O
ATOM    881  N   LEU A  89      98.990  64.120 118.200  1.00  0.00           N
ATOM    882  H   LEU A  89      98.740  64.140 117.230  1.00  0.00           H
ATOM    883  CA  LEU A  89     100.160  64.960 118.550  1.00  0.00           C
ATOM    884  CB  LEU A  89     101.000  65.190 117.310  1.00  0.00           C
ATOM    885  CG  LEU A  89     101.150  63.970 116.430  1.00  0.00           C
ATOM    886  CD1 LEU A  89     101.480  64.360 114.970  1.00  0.00           C
ATOM    887  CD2 LEU A  89     102.500  63.320 116.920  1.00  0.00           C
ATOM    888  C   LEU A  89      99.730  66.040 119.490  1.00  0.00           C
ATOM    889  O   LEU A  89      99.090  67.040 119.150  1.00  0.00           O
ATOM    890  N   LYS A  90      99.910  65.720 120.800  1.00  0.00           N
ATOM    891  H   LYS A  90     100.210  64.810 121.080  1.00  0.00           H
ATOM    892  CA  LYS A  90      99.670  66.730 121.860  1.00  0.00           C
ATOM    893  CB  LYS A  90      99.870  66.130 123.260  1.00  0.00           C
ATOM    894  CG  LYS A  90      99.430  67.130 124.320  1.00  0.00           C
ATOM    895  CD  LYS A  90      99.390  66.460 125.670  1.00  0.00           C
ATOM    896  CE  LYS A  90      98.930  67.300 126.880  1.00  0.00           C
ATOM    897  NZ  LYS A  90      99.040  66.670 128.180  1.00  0.00           N
ATOM    898  HZ1 LYS A  90      98.510  65.830 128.240  1.00  0.00           H
ATOM    899  HZ2 LYS A  90      99.990  66.410 128.340  1.00  0.00           H
ATOM    900  HZ3 LYS A  90      98.500  67.210 128.820  1.00  0.00           H
ATOM    901  C   LYS A  90     100.560  68.010 121.660  1.00  0.00           C
ATOM    902  O   LYS A  90     101.750  68.010 121.870  1.00  0.00           O
ATOM    903  N   VAL A  91      99.950  69.220 121.670  1.00  0.00           N
ATOM    904  H   VAL A  91      98.980  69.350 121.470  1.00  0.00           H
ATOM    905  CA  VAL A  91     100.680  70.470 121.450  1.00  0.00           C
ATOM    906  CB  VAL A  91     100.240  71.180 120.130  1.00  0.00           C
ATOM    907  CG1 VAL A  91     100.610  70.350 118.930  1.00  0.00           C
ATOM    908  CG2 VAL A  91      98.720  71.420 120.260  1.00  0.00           C
ATOM    909  C   VAL A  91     100.570  71.450 122.540  1.00  0.00           C
ATOM    910  O   VAL A  91      99.630  71.560 123.320  1.00  0.00           O
ATOM    911  N   ASP A  92     101.550  72.280 122.580  1.00  0.00           N
ATOM    912  H   ASP A  92     102.370  72.190 122.020  1.00  0.00           H
ATOM    913  CA  ASP A  92     101.670  73.440 123.560  1.00  0.00           C
ATOM    914  CB  ASP A  92     102.990  74.190 123.420  1.00  0.00           C
ATOM    915  CG  ASP A  92     103.240  74.980 122.160  1.00  0.00           C
ATOM    916  OD1 ASP A  92     102.700  74.680 121.060  1.00  0.00           O
ATOM    917  OD2 ASP A  92     103.830  76.030 122.320  1.00  0.00           O
ATOM    918  C   ASP A  92     100.520  74.490 123.460  1.00  0.00           C
ATOM    919  O   ASP A  92      99.850  74.810 124.500  1.00  0.00           O
ATOM    920  N   THR A  93     100.260  74.960 122.230  1.00  0.00           N
ATOM    921  H   THR A  93     100.920  74.920 121.490  1.00  0.00           H
ATOM    922  CA  THR A  93      99.230  75.990 121.910  1.00  0.00           C
ATOM    923  CB  THR A  93      99.850  77.000 120.920  1.00  0.00           C
ATOM    924  OG1 THR A  93     101.000  77.600 121.490  1.00  0.00           O
ATOM    925  HG1 THR A  93     101.820  77.040 121.410  1.00  0.00           H
ATOM    926  CG2 THR A  93      99.000  78.190 120.560  1.00  0.00           C
ATOM    927  C   THR A  93      97.950  75.380 121.310  1.00  0.00           C
ATOM    928  O   THR A  93      97.920  75.050 120.140  1.00  0.00           O
ATOM    929  N   ALA A  94      97.050  74.980 122.170  1.00  0.00           N
ATOM    930  H   ALA A  94      97.090  75.130 123.150  1.00  0.00           H
ATOM    931  CA  ALA A  94      95.760  74.370 121.710  1.00  0.00           C
ATOM    932  CB  ALA A  94      94.910  74.030 122.910  1.00  0.00           C
ATOM    933  C   ALA A  94      94.960  75.340 120.830  1.00  0.00           C
ATOM    934  O   ALA A  94      95.040  76.560 120.920  1.00  0.00           O
ATOM    935  N   ASN A  95      94.090  74.820 120.010  1.00  0.00           N
ATOM    936  H   ASN A  95      94.140  73.870 119.680  1.00  0.00           H
ATOM    937  CA  ASN A  95      93.170  75.640 119.270  1.00  0.00           C
ATOM    938  CB  ASN A  95      92.310  74.700 118.370  1.00  0.00           C
ATOM    939  CG  ASN A  95      91.670  75.300 117.120  1.00  0.00           C
ATOM    940  OD1 ASN A  95      91.720  76.490 116.890  1.00  0.00           O
ATOM    941  ND2 ASN A  95      91.500  74.410 116.150  1.00  0.00           N
ATOM    942 1HD2 ASN A  95      91.930  73.510 116.210  1.00  0.00           H
ATOM    943 2HD2 ASN A  95      90.880  74.530 115.370  1.00  0.00           H
ATOM    944  C   ASN A  95      92.240  76.710 119.890  1.00  0.00           C
ATOM    945  O   ASN A  95      91.490  76.410 120.790  1.00  0.00           O
ATOM    946  N   PRO A  96      92.270  77.970 119.370  1.00  0.00           N
ATOM    947  CA  PRO A  96      91.150  78.960 119.540  1.00  0.00           C
ATOM    948  CB  PRO A  96      91.640  80.280 118.970  1.00  0.00           C
ATOM    949  CG  PRO A  96      93.170  80.130 119.180  1.00  0.00           C
ATOM    950  CD  PRO A  96      93.530  78.640 118.970  1.00  0.00           C
ATOM    951  C   PRO A  96      89.850  78.490 118.950  1.00  0.00           C
ATOM    952  O   PRO A  96      89.040  78.000 119.700  1.00  0.00           O
ATOM    953  N   LYS A  97      89.680  78.540 117.640  1.00  0.00           N
ATOM    954  H   LYS A  97      90.380  78.910 117.020  1.00  0.00           H
ATOM    955  CA  LYS A  97      88.480  78.070 116.860  1.00  0.00           C
ATOM    956  CB  LYS A  97      88.430  78.870 115.540  1.00  0.00           C
ATOM    957  CG  LYS A  97      88.170  80.320 115.850  1.00  0.00           C
ATOM    958  CD  LYS A  97      87.860  81.080 114.550  1.00  0.00           C
ATOM    959  CE  LYS A  97      87.730  82.560 114.940  1.00  0.00           C
ATOM    960  NZ  LYS A  97      87.340  83.320 113.740  1.00  0.00           N
ATOM    961  HZ1 LYS A  97      86.420  83.070 113.450  1.00  0.00           H
ATOM    962  HZ2 LYS A  97      87.520  84.290 113.900  1.00  0.00           H
ATOM    963  HZ3 LYS A  97      87.980  83.220 112.970  1.00  0.00           H
ATOM    964  C   LYS A  97      88.370  76.590 116.610  1.00  0.00           C
ATOM    965  O   LYS A  97      88.460  76.060 115.490  1.00  0.00           O
ATOM    966  N   THR A  98      88.060  75.910 117.690  1.00  0.00           N
ATOM    967  H   THR A  98      88.100  76.360 118.590  1.00  0.00           H
ATOM    968  CA  THR A  98      87.840  74.430 117.830  1.00  0.00           C
ATOM    969  CB  THR A  98      88.250  74.090 119.280  1.00  0.00           C
ATOM    970  OG1 THR A  98      88.080  72.670 119.720  1.00  0.00           O
ATOM    971  HG1 THR A  98      88.510  72.610 120.620  1.00  0.00           H
ATOM    972  CG2 THR A  98      87.520  75.010 120.350  1.00  0.00           C
ATOM    973  C   THR A  98      86.360  74.080 117.560  1.00  0.00           C
ATOM    974  O   THR A  98      85.480  74.770 118.030  1.00  0.00           O
ATOM    975  N   PRO A  99      85.970  73.120 116.640  1.00  0.00           N
ATOM    976  CA  PRO A  99      84.610  72.640 116.440  1.00  0.00           C
ATOM    977  CB  PRO A  99      84.690  71.850 115.160  1.00  0.00           C
ATOM    978  CG  PRO A  99      86.110  71.330 115.290  1.00  0.00           C
ATOM    979  CD  PRO A  99      86.870  72.570 115.630  1.00  0.00           C
ATOM    980  C   PRO A  99      83.970  71.880 117.630  1.00  0.00           C
ATOM    981  O   PRO A  99      84.570  71.840 118.720  1.00  0.00           O
ATOM    982  N   LYS A 100      82.660  71.760 117.540  1.00  0.00           N
ATOM    983  H   LYS A 100      82.080  72.310 116.930  1.00  0.00           H
ATOM    984  CA  LYS A 100      81.910  71.080 118.660  1.00  0.00           C
ATOM    985  CB  LYS A 100      80.570  71.760 118.820  1.00  0.00           C
ATOM    986  CG  LYS A 100      80.790  73.070 119.600  1.00  0.00           C
ATOM    987  CD  LYS A 100      79.420  73.750 120.000  1.00  0.00           C
ATOM    988  CE  LYS A 100      79.640  75.180 120.510  1.00  0.00           C
ATOM    989  NZ  LYS A 100      80.570  75.360 121.660  1.00  0.00           N
ATOM    990  HZ1 LYS A 100      81.470  75.520 121.250  1.00  0.00           H
ATOM    991  HZ2 LYS A 100      80.360  76.100 122.300  1.00  0.00           H
ATOM    992  HZ3 LYS A 100      80.490  74.490 122.130  1.00  0.00           H
ATOM    993  C   LYS A 100      81.600  69.640 118.210  1.00  0.00           C
ATOM    994  O   LYS A 100      80.430  69.260 118.010  1.00  0.00           O
ATOM    995  N   TYR A 101      82.530  68.810 118.500  1.00  0.00           N
ATOM    996  H   TYR A 101      83.360  68.930 119.040  1.00  0.00           H
ATOM    997  CA  TYR A 101      82.420  67.470 117.880  1.00  0.00           C
ATOM    998  CB  TYR A 101      83.860  67.170 117.430  1.00  0.00           C
ATOM    999  CG  TYR A 101      85.030  67.280 118.410  1.00  0.00           C
ATOM   1000  CD1 TYR A 101      85.280  66.390 119.430  1.00  0.00           C
ATOM   1001  HD1 TYR A 101      84.560  65.600 119.630  1.00  0.00           H
ATOM   1002  CD2 TYR A 101      85.780  68.430 118.340  1.00  0.00           C
ATOM   1003  HD2 TYR A 101      85.220  69.210 117.830  1.00  0.00           H
ATOM   1004  CE1 TYR A 101      86.240  66.670 120.400  1.00  0.00           C
ATOM   1005  HE1 TYR A 101      86.430  65.960 121.200  1.00  0.00           H
ATOM   1006  CE2 TYR A 101      86.780  68.760 119.210  1.00  0.00           C
ATOM   1007  HE2 TYR A 101      86.980  69.820 119.340  1.00  0.00           H
ATOM   1008  CZ  TYR A 101      87.030  67.810 120.230  1.00  0.00           C
ATOM   1009  OH  TYR A 101      88.220  67.880 120.840  1.00  0.00           O
ATOM   1010  HH  TYR A 101      88.400  68.860 120.840  1.00  0.00           H
ATOM   1011  C   TYR A 101      81.870  66.300 118.640  1.00  0.00           C
ATOM   1012  O   TYR A 101      82.320  66.040 119.760  1.00  0.00           O
ATOM   1013  N   LYS A 102      81.050  65.520 117.970  1.00  0.00           N
ATOM   1014  H   LYS A 102      80.690  65.810 117.080  1.00  0.00           H
ATOM   1015  CA  LYS A 102      80.730  64.130 118.270  1.00  0.00           C
ATOM   1016  CB  LYS A 102      79.170  64.050 118.190  1.00  0.00           C
ATOM   1017  CG  LYS A 102      78.340  64.900 119.090  1.00  0.00           C
ATOM   1018  CD  LYS A 102      76.800  64.630 119.070  1.00  0.00           C
ATOM   1019  CE  LYS A 102      75.970  65.310 120.100  1.00  0.00           C
ATOM   1020  NZ  LYS A 102      76.350  64.920 121.470  1.00  0.00           N
ATOM   1021  HZ1 LYS A 102      77.310  65.210 121.550  1.00  0.00           H
ATOM   1022  HZ2 LYS A 102      75.820  65.470 122.110  1.00  0.00           H
ATOM   1023  HZ3 LYS A 102      76.040  63.980 121.620  1.00  0.00           H
ATOM   1024  C   LYS A 102      81.300  63.060 117.300  1.00  0.00           C
ATOM   1025  O   LYS A 102      81.490  63.370 116.120  1.00  0.00           O
ATOM   1026  N   PHE A 103      81.720  61.920 117.840  1.00  0.00           N
ATOM   1027  H   PHE A 103      81.580  61.750 118.820  1.00  0.00           H
ATOM   1028  CA  PHE A 103      82.360  60.810 117.070  1.00  0.00           C
ATOM   1029  CB  PHE A 103      83.630  60.230 117.670  1.00  0.00           C
ATOM   1030  CG  PHE A 103      84.740  61.220 117.840  1.00  0.00           C
ATOM   1031  CD1 PHE A 103      85.100  61.910 116.700  1.00  0.00           C
ATOM   1032  HD1 PHE A 103      84.620  61.800 115.720  1.00  0.00           H
ATOM   1033  CD2 PHE A 103      85.340  61.420 119.070  1.00  0.00           C
ATOM   1034  HD2 PHE A 103      84.950  60.850 119.910  1.00  0.00           H
ATOM   1035  CE1 PHE A 103      86.180  62.790 116.880  1.00  0.00           C
ATOM   1036  HE1 PHE A 103      86.620  63.310 116.030  1.00  0.00           H
ATOM   1037  CE2 PHE A 103      86.320  62.390 119.250  1.00  0.00           C
ATOM   1038  HE2 PHE A 103      86.760  62.560 120.230  1.00  0.00           H
ATOM   1039  CZ  PHE A 103      86.780  63.020 118.070  1.00  0.00           C
ATOM   1040  HZ  PHE A 103      87.720  63.570 118.030  1.00  0.00           H
ATOM   1041  C   PHE A 103      81.420  59.630 116.770  1.00  0.00           C
ATOM   1042  O   PHE A 103      80.880  59.010 117.670  1.00  0.00           O
ATOM   1043  N   VAL A 104      81.080  59.440 115.470  1.00  0.00           N
ATOM   1044  H   VAL A 104      81.580  59.720 114.650  1.00  0.00           H
ATOM   1045  CA  VAL A 104      80.120  58.490 114.930  1.00  0.00           C
ATOM   1046  CB  VAL A 104      78.800  59.230 114.520  1.00  0.00           C
ATOM   1047  CG1 VAL A 104      79.140  59.980 113.250  1.00  0.00           C
ATOM   1048  CG2 VAL A 104      77.650  58.280 114.440  1.00  0.00           C
ATOM   1049  C   VAL A 104      80.820  57.650 113.840  1.00  0.00           C
ATOM   1050  O   VAL A 104      81.940  58.040 113.490  1.00  0.00           O
ATOM   1051  N   ARG A 105      80.550  56.390 113.800  1.00  0.00           N
ATOM   1052  H   ARG A 105      80.020  55.950 114.520  1.00  0.00           H
ATOM   1053  CA  ARG A 105      80.660  55.590 112.550  1.00  0.00           C
ATOM   1054  CB  ARG A 105      81.090  54.140 112.860  1.00  0.00           C
ATOM   1055  CG  ARG A 105      82.560  54.040 113.280  1.00  0.00           C
ATOM   1056  CD  ARG A 105      83.070  52.580 113.250  1.00  0.00           C
ATOM   1057  NE  ARG A 105      82.890  51.940 111.950  1.00  0.00           N
ATOM   1058  HE  ARG A 105      81.950  51.980 111.620  1.00  0.00           H
ATOM   1059  CZ  ARG A 105      83.900  51.460 111.220  1.00  0.00           C
ATOM   1060  NH1 ARG A 105      85.160  51.510 111.600  1.00  0.00           N
ATOM   1061 1HH1 ARG A 105      85.550  51.980 112.390  1.00  0.00           H
ATOM   1062 2HH1 ARG A 105      85.920  51.100 111.090  1.00  0.00           H
ATOM   1063  NH2 ARG A 105      83.610  50.600 110.250  1.00  0.00           N
ATOM   1064 1HH2 ARG A 105      82.670  50.280 110.180  1.00  0.00           H
ATOM   1065 2HH2 ARG A 105      84.230  50.300 109.520  1.00  0.00           H
ATOM   1066  C   ARG A 105      79.300  55.490 111.770  1.00  0.00           C
ATOM   1067  O   ARG A 105      78.170  55.230 112.250  1.00  0.00           O
ATOM   1068  N   ILE A 106      79.530  55.450 110.440  1.00  0.00           N
ATOM   1069  H   ILE A 106      80.440  55.440 110.030  1.00  0.00           H
ATOM   1070  CA  ILE A 106      78.480  55.440 109.390  1.00  0.00           C
ATOM   1071  CB  ILE A 106      78.680  56.530 108.320  1.00  0.00           C
ATOM   1072  CG1 ILE A 106      80.170  56.480 107.820  1.00  0.00           C
ATOM   1073  CG2 ILE A 106      78.170  57.960 108.670  1.00  0.00           C
ATOM   1074  CD  ILE A 106      80.750  57.650 106.990  1.00  0.00           C
ATOM   1075  C   ILE A 106      78.200  54.040 108.810  1.00  0.00           C
ATOM   1076  O   ILE A 106      79.140  53.330 108.440  1.00  0.00           O
ATOM   1077  N   GLN A 107      76.910  53.940 108.350  1.00  0.00           N
ATOM   1078  H   GLN A 107      76.190  54.620 108.520  1.00  0.00           H
ATOM   1079  CA  GLN A 107      76.430  52.810 107.630  1.00  0.00           C
ATOM   1080  CB  GLN A 107      75.140  52.390 108.380  1.00  0.00           C
ATOM   1081  CG  GLN A 107      75.390  51.840 109.750  1.00  0.00           C
ATOM   1082  CD  GLN A 107      75.370  50.300 109.480  1.00  0.00           C
ATOM   1083  OE1 GLN A 107      74.390  49.630 109.320  1.00  0.00           O
ATOM   1084  NE2 GLN A 107      76.580  49.750 109.480  1.00  0.00           N
ATOM   1085 1HE2 GLN A 107      77.380  50.310 109.700  1.00  0.00           H
ATOM   1086 2HE2 GLN A 107      76.740  48.800 109.230  1.00  0.00           H
ATOM   1087  C   GLN A 107      76.180  53.050 106.120  1.00  0.00           C
ATOM   1088  O   GLN A 107      75.800  54.180 105.680  1.00  0.00           O
ATOM   1089  N   PRO A 108      76.330  51.990 105.310  1.00  0.00           N
ATOM   1090  CA  PRO A 108      76.130  52.080 103.870  1.00  0.00           C
ATOM   1091  CB  PRO A 108      76.660  50.790 103.150  1.00  0.00           C
ATOM   1092  CG  PRO A 108      77.400  50.020 104.250  1.00  0.00           C
ATOM   1093  CD  PRO A 108      76.950  50.630 105.600  1.00  0.00           C
ATOM   1094  C   PRO A 108      74.720  52.420 103.510  1.00  0.00           C
ATOM   1095  O   PRO A 108      73.820  51.640 103.850  1.00  0.00           O
ATOM   1096  N   GLY A 109      74.700  53.580 102.870  1.00  0.00           N
ATOM   1097  H   GLY A 109      75.320  53.880 102.150  1.00  0.00           H
ATOM   1098  CA  GLY A 109      73.440  54.330 102.800  1.00  0.00           C
ATOM   1099  C   GLY A 109      73.630  55.850 103.000  1.00  0.00           C
ATOM   1100  O   GLY A 109      73.090  56.640 102.260  1.00  0.00           O
ATOM   1101  N   GLN A 110      74.400  56.190 104.030  1.00  0.00           N
ATOM   1102  H   GLN A 110      74.660  55.540 104.740  1.00  0.00           H
ATOM   1103  CA  GLN A 110      74.660  57.630 104.450  1.00  0.00           C
ATOM   1104  CB  GLN A 110      75.170  57.880 105.880  1.00  0.00           C
ATOM   1105  CG  GLN A 110      74.110  57.290 106.830  1.00  0.00           C
ATOM   1106  CD  GLN A 110      74.560  57.100 108.310  1.00  0.00           C
ATOM   1107  OE1 GLN A 110      74.690  55.940 108.760  1.00  0.00           O
ATOM   1108  NE2 GLN A 110      74.500  58.130 109.100  1.00  0.00           N
ATOM   1109 1HE2 GLN A 110      74.200  59.030 108.780  1.00  0.00           H
ATOM   1110 2HE2 GLN A 110      74.480  57.770 110.040  1.00  0.00           H
ATOM   1111  C   GLN A 110      75.530  58.510 103.550  1.00  0.00           C
ATOM   1112  O   GLN A 110      76.520  58.000 103.040  1.00  0.00           O
ATOM   1113  N   THR A 111      75.090  59.700 103.350  1.00  0.00           N
ATOM   1114  H   THR A 111      74.380  60.120 103.920  1.00  0.00           H
ATOM   1115  CA  THR A 111      75.820  60.740 102.580  1.00  0.00           C
ATOM   1116  CB  THR A 111      74.790  61.600 101.800  1.00  0.00           C
ATOM   1117  OG1 THR A 111      73.670  62.090 102.560  1.00  0.00           O
ATOM   1118  HG1 THR A 111      72.920  62.390 101.960  1.00  0.00           H
ATOM   1119  CG2 THR A 111      74.460  60.940 100.460  1.00  0.00           C
ATOM   1120  C   THR A 111      76.620  61.750 103.460  1.00  0.00           C
ATOM   1121  O   THR A 111      76.150  62.240 104.530  1.00  0.00           O
ATOM   1122  N   PHE A 112      77.850  62.030 103.050  1.00  0.00           N
ATOM   1123  H   PHE A 112      78.180  61.820 102.130  1.00  0.00           H
ATOM   1124  CA  PHE A 112      78.750  62.770 104.050  1.00  0.00           C
ATOM   1125  CB  PHE A 112      79.330  61.710 105.050  1.00  0.00           C
ATOM   1126  CG  PHE A 112      80.470  60.820 104.580  1.00  0.00           C
ATOM   1127  CD1 PHE A 112      80.110  59.560 104.080  1.00  0.00           C
ATOM   1128  HD1 PHE A 112      79.080  59.210 104.040  1.00  0.00           H
ATOM   1129  CD2 PHE A 112      81.760  61.290 104.510  1.00  0.00           C
ATOM   1130  HD2 PHE A 112      82.110  62.140 105.100  1.00  0.00           H
ATOM   1131  CE1 PHE A 112      81.110  58.780 103.510  1.00  0.00           C
ATOM   1132  HE1 PHE A 112      81.040  57.700 103.410  1.00  0.00           H
ATOM   1133  CE2 PHE A 112      82.720  60.470 103.960  1.00  0.00           C
ATOM   1134  HE2 PHE A 112      83.750  60.780 104.110  1.00  0.00           H
ATOM   1135  CZ  PHE A 112      82.420  59.240 103.470  1.00  0.00           C
ATOM   1136  HZ  PHE A 112      83.050  58.660 102.810  1.00  0.00           H
ATOM   1137  C   PHE A 112      79.810  63.720 103.450  1.00  0.00           C
ATOM   1138  O   PHE A 112      80.400  63.490 102.390  1.00  0.00           O
ATOM   1139  N   SER A 113      79.990  64.820 104.190  1.00  0.00           N
ATOM   1140  H   SER A 113      79.810  64.720 105.170  1.00  0.00           H
ATOM   1141  CA  SER A 113      80.790  65.950 103.720  1.00  0.00           C
ATOM   1142  CB  SER A 113      80.320  67.310 104.310  1.00  0.00           C
ATOM   1143  OG  SER A 113      79.610  67.960 103.270  1.00  0.00           O
ATOM   1144  HG  SER A 113      78.950  67.330 102.870  1.00  0.00           H
ATOM   1145  C   SER A 113      82.310  65.920 104.030  1.00  0.00           C
ATOM   1146  O   SER A 113      82.710  66.040 105.180  1.00  0.00           O
ATOM   1147  N   VAL A 114      83.020  65.240 103.090  1.00  0.00           N
ATOM   1148  H   VAL A 114      82.630  64.790 102.290  1.00  0.00           H
ATOM   1149  CA  VAL A 114      84.490  65.010 103.140  1.00  0.00           C
ATOM   1150  CB  VAL A 114      84.860  63.590 102.570  1.00  0.00           C
ATOM   1151  CG1 VAL A 114      84.750  63.410 101.040  1.00  0.00           C
ATOM   1152  CG2 VAL A 114      86.230  63.140 103.040  1.00  0.00           C
ATOM   1153  C   VAL A 114      85.280  66.250 102.660  1.00  0.00           C
ATOM   1154  O   VAL A 114      85.450  66.480 101.470  1.00  0.00           O
ATOM   1155  N   LEU A 115      86.050  66.770 103.620  1.00  0.00           N
ATOM   1156  H   LEU A 115      86.070  66.300 104.510  1.00  0.00           H
ATOM   1157  CA  LEU A 115      87.000  67.830 103.500  1.00  0.00           C
ATOM   1158  CB  LEU A 115      87.300  68.480 104.840  1.00  0.00           C
ATOM   1159  CG  LEU A 115      88.410  69.550 104.940  1.00  0.00           C
ATOM   1160  CD1 LEU A 115      88.010  70.900 104.340  1.00  0.00           C
ATOM   1161  CD2 LEU A 115      88.700  69.780 106.410  1.00  0.00           C
ATOM   1162  C   LEU A 115      88.230  67.240 102.820  1.00  0.00           C
ATOM   1163  O   LEU A 115      88.770  66.290 103.450  1.00  0.00           O
ATOM   1164  N   ALA A 116      88.330  67.490 101.560  1.00  0.00           N
ATOM   1165  H   ALA A 116      87.770  68.180 101.100  1.00  0.00           H
ATOM   1166  CA  ALA A 116      89.530  67.190 100.700  1.00  0.00           C
ATOM   1167  CB  ALA A 116      89.180  67.350  99.230  1.00  0.00           C
ATOM   1168  C   ALA A 116      90.710  68.090 101.120  1.00  0.00           C
ATOM   1169  O   ALA A 116      90.760  69.270 100.810  1.00  0.00           O
ATOM   1170  N   CYS A 117      91.690  67.480 101.780  1.00  0.00           N
ATOM   1171  H   CYS A 117      91.780  66.490 101.670  1.00  0.00           H
ATOM   1172  CA  CYS A 117      92.900  68.190 102.240  1.00  0.00           C
ATOM   1173  CB  CYS A 117      93.070  68.250 103.730  1.00  0.00           C
ATOM   1174  SG  CYS A 117      94.400  69.450 104.080  1.00  0.00           S
ATOM   1175  HG  CYS A 117      95.160  68.400 104.350  1.00  0.00           H
ATOM   1176  C   CYS A 117      94.140  67.530 101.620  1.00  0.00           C
ATOM   1177  O   CYS A 117      94.310  66.310 101.680  1.00  0.00           O
ATOM   1178  N   TYR A 118      95.030  68.450 101.110  1.00  0.00           N
ATOM   1179  H   TYR A 118      94.890  69.430 101.210  1.00  0.00           H
ATOM   1180  CA  TYR A 118      96.210  68.080 100.280  1.00  0.00           C
ATOM   1181  CB  TYR A 118      96.000  68.330  98.750  1.00  0.00           C
ATOM   1182  CG  TYR A 118      94.790  67.630  98.130  1.00  0.00           C
ATOM   1183  CD1 TYR A 118      94.850  66.250  97.990  1.00  0.00           C
ATOM   1184  HD1 TYR A 118      95.700  65.680  98.370  1.00  0.00           H
ATOM   1185  CD2 TYR A 118      93.770  68.400  97.570  1.00  0.00           C
ATOM   1186  HD2 TYR A 118      93.710  69.480  97.660  1.00  0.00           H
ATOM   1187  CE1 TYR A 118      93.900  65.590  97.190  1.00  0.00           C
ATOM   1188  HE1 TYR A 118      94.010  64.540  96.900  1.00  0.00           H
ATOM   1189  CE2 TYR A 118      92.840  67.750  96.800  1.00  0.00           C
ATOM   1190  HE2 TYR A 118      92.140  68.300  96.180  1.00  0.00           H
ATOM   1191  CZ  TYR A 118      92.880  66.390  96.610  1.00  0.00           C
ATOM   1192  OH  TYR A 118      92.080  65.820  95.640  1.00  0.00           O
ATOM   1193  HH  TYR A 118      91.220  66.320  95.560  1.00  0.00           H
ATOM   1194  C   TYR A 118      97.380  68.940 100.730  1.00  0.00           C
ATOM   1195  O   TYR A 118      97.210  70.140 100.920  1.00  0.00           O
ATOM   1196  N   ASN A 119      98.350  68.260 101.340  1.00  0.00           N
ATOM   1197  H   ASN A 119      98.360  67.260 101.250  1.00  0.00           H
ATOM   1198  CA  ASN A 119      99.580  68.860 101.890  1.00  0.00           C
ATOM   1199  CB  ASN A 119     100.410  69.480 100.760  1.00  0.00           C
ATOM   1200  CG  ASN A 119     101.250  68.320 100.190  1.00  0.00           C
ATOM   1201  OD1 ASN A 119     100.860  67.220  99.930  1.00  0.00           O
ATOM   1202  ND2 ASN A 119     102.510  68.520  99.950  1.00  0.00           N
ATOM   1203 1HD2 ASN A 119     102.900  69.410 100.200  1.00  0.00           H
ATOM   1204 2HD2 ASN A 119     103.150  67.820  99.640  1.00  0.00           H
ATOM   1205  C   ASN A 119      99.380  69.920 102.960  1.00  0.00           C
ATOM   1206  O   ASN A 119     100.120  70.920 103.070  1.00  0.00           O
ATOM   1207  N   GLY A 120      98.480  69.630 103.930  1.00  0.00           N
ATOM   1208  H   GLY A 120      97.910  68.820 103.780  1.00  0.00           H
ATOM   1209  CA  GLY A 120      98.240  70.470 105.020  1.00  0.00           C
ATOM   1210  C   GLY A 120      97.530  71.760 104.650  1.00  0.00           C
ATOM   1211  O   GLY A 120      97.410  72.660 105.440  1.00  0.00           O
ATOM   1212  N   SER A 121      96.950  71.820 103.460  1.00  0.00           N
ATOM   1213  H   SER A 121      97.260  71.180 102.750  1.00  0.00           H
ATOM   1214  CA  SER A 121      95.980  72.840 102.870  1.00  0.00           C
ATOM   1215  CB  SER A 121      96.740  73.580 101.850  1.00  0.00           C
ATOM   1216  OG  SER A 121      95.950  74.730 101.350  1.00  0.00           O
ATOM   1217  HG  SER A 121      95.490  74.550 100.480  1.00  0.00           H
ATOM   1218  C   SER A 121      94.650  72.260 102.270  1.00  0.00           C
ATOM   1219  O   SER A 121      94.720  71.440 101.330  1.00  0.00           O
ATOM   1220  N   PRO A 122      93.540  72.780 102.750  1.00  0.00           N
ATOM   1221  CA  PRO A 122      92.200  72.380 102.290  1.00  0.00           C
ATOM   1222  CB  PRO A 122      91.210  73.040 103.280  1.00  0.00           C
ATOM   1223  CG  PRO A 122      92.080  73.160 104.470  1.00  0.00           C
ATOM   1224  CD  PRO A 122      93.440  73.560 104.020  1.00  0.00           C
ATOM   1225  C   PRO A 122      91.880  72.790 100.870  1.00  0.00           C
ATOM   1226  O   PRO A 122      91.850  74.020 100.680  1.00  0.00           O
ATOM   1227  N   SER A 123      91.310  71.970 100.060  1.00  0.00           N
ATOM   1228  H   SER A 123      91.300  71.010 100.320  1.00  0.00           H
ATOM   1229  CA  SER A 123      90.860  72.250  98.680  1.00  0.00           C
ATOM   1230  CB  SER A 123      91.980  71.970  97.670  1.00  0.00           C
ATOM   1231  OG  SER A 123      92.900  73.040  97.810  1.00  0.00           O
ATOM   1232  HG  SER A 123      92.380  73.850  97.530  1.00  0.00           H
ATOM   1233  C   SER A 123      89.430  71.850  98.380  1.00  0.00           C
ATOM   1234  O   SER A 123      89.190  71.130  97.410  1.00  0.00           O
ATOM   1235  N   GLY A 124      88.500  72.220  99.240  1.00  0.00           N
ATOM   1236  H   GLY A 124      88.570  72.930  99.950  1.00  0.00           H
ATOM   1237  CA  GLY A 124      87.080  71.930  98.920  1.00  0.00           C
ATOM   1238  C   GLY A 124      86.380  70.880  99.800  1.00  0.00           C
ATOM   1239  O   GLY A 124      87.080  69.910 100.210  1.00  0.00           O
ATOM   1240  N   VAL A 125      85.050  71.050  99.890  1.00  0.00           N
ATOM   1241  H   VAL A 125      84.590  71.660  99.240  1.00  0.00           H
ATOM   1242  CA  VAL A 125      84.190  70.240 100.730  1.00  0.00           C
ATOM   1243  CB  VAL A 125      83.340  71.170 101.680  1.00  0.00           C
ATOM   1244  CG1 VAL A 125      82.450  70.280 102.570  1.00  0.00           C
ATOM   1245  CG2 VAL A 125      84.200  72.020 102.620  1.00  0.00           C
ATOM   1246  C   VAL A 125      83.330  69.310  99.860  1.00  0.00           C
ATOM   1247  O   VAL A 125      82.500  69.790  99.110  1.00  0.00           O
ATOM   1248  N   TYR A 126      83.690  67.990  99.950  1.00  0.00           N
ATOM   1249  H   TYR A 126      84.460  67.700 100.520  1.00  0.00           H
ATOM   1250  CA  TYR A 126      83.110  67.040  99.020  1.00  0.00           C
ATOM   1251  CB  TYR A 126      84.220  66.210  98.330  1.00  0.00           C
ATOM   1252  CG  TYR A 126      84.970  67.000  97.270  1.00  0.00           C
ATOM   1253  CD1 TYR A 126      86.240  67.440  97.600  1.00  0.00           C
ATOM   1254  HD1 TYR A 126      86.780  67.150  98.500  1.00  0.00           H
ATOM   1255  CD2 TYR A 126      84.420  67.250  95.990  1.00  0.00           C
ATOM   1256  HD2 TYR A 126      83.480  66.810  95.670  1.00  0.00           H
ATOM   1257  CE1 TYR A 126      86.840  68.300  96.700  1.00  0.00           C
ATOM   1258  HE1 TYR A 126      87.780  68.760  97.000  1.00  0.00           H
ATOM   1259  CE2 TYR A 126      85.080  68.060  95.100  1.00  0.00           C
ATOM   1260  HE2 TYR A 126      84.510  68.070  94.170  1.00  0.00           H
ATOM   1261  CZ  TYR A 126      86.240  68.640  95.520  1.00  0.00           C
ATOM   1262  OH  TYR A 126      86.820  69.580  94.810  1.00  0.00           O
ATOM   1263  HH  TYR A 126      87.780  69.360  94.650  1.00  0.00           H
ATOM   1264  C   TYR A 126      81.930  66.140  99.460  1.00  0.00           C
ATOM   1265  O   TYR A 126      81.960  65.480 100.490  1.00  0.00           O
ATOM   1266  N   GLN A 127      80.850  66.130  98.680  1.00  0.00           N
ATOM   1267  H   GLN A 127      80.580  66.930  98.140  1.00  0.00           H
ATOM   1268  CA  GLN A 127      79.810  65.120  98.930  1.00  0.00           C
ATOM   1269  CB  GLN A 127      78.490  65.510  98.280  1.00  0.00           C
ATOM   1270  CG  GLN A 127      77.370  64.510  98.680  1.00  0.00           C
ATOM   1271  CD  GLN A 127      76.110  64.750  97.770  1.00  0.00           C
ATOM   1272  OE1 GLN A 127      75.370  65.770  97.880  1.00  0.00           O
ATOM   1273  NE2 GLN A 127      76.050  63.950  96.700  1.00  0.00           N
ATOM   1274 1HE2 GLN A 127      76.710  63.240  96.490  1.00  0.00           H
ATOM   1275 2HE2 GLN A 127      75.420  64.120  95.940  1.00  0.00           H
ATOM   1276  C   GLN A 127      80.280  63.730  98.350  1.00  0.00           C
ATOM   1277  O   GLN A 127      80.370  63.560  97.140  1.00  0.00           O
ATOM   1278  N   CYS A 128      80.790  62.910  99.290  1.00  0.00           N
ATOM   1279  H   CYS A 128      80.900  63.180 100.250  1.00  0.00           H
ATOM   1280  CA  CYS A 128      80.980  61.430  99.130  1.00  0.00           C
ATOM   1281  CB  CYS A 128      82.210  60.860  99.860  1.00  0.00           C
ATOM   1282  SG  CYS A 128      82.600  59.190  99.290  1.00  0.00           S
ATOM   1283  HG  CYS A 128      81.450  58.760  99.810  1.00  0.00           H
ATOM   1284  C   CYS A 128      79.790  60.610  99.730  1.00  0.00           C
ATOM   1285  O   CYS A 128      79.300  60.990 100.760  1.00  0.00           O
ATOM   1286  N   ALA A 129      79.260  59.760  98.870  1.00  0.00           N
ATOM   1287  H   ALA A 129      79.450  59.980  97.920  1.00  0.00           H
ATOM   1288  CA  ALA A 129      78.290  58.660  99.330  1.00  0.00           C
ATOM   1289  CB  ALA A 129      77.730  57.980  98.090  1.00  0.00           C
ATOM   1290  C   ALA A 129      79.080  57.590 100.200  1.00  0.00           C
ATOM   1291  O   ALA A 129      80.290  57.380  99.870  1.00  0.00           O
ATOM   1292  N   MET A 130      78.490  57.060 101.250  1.00  0.00           N
ATOM   1293  H   MET A 130      77.790  57.580 101.740  1.00  0.00           H
ATOM   1294  CA  MET A 130      78.900  55.710 101.740  1.00  0.00           C
ATOM   1295  CB  MET A 130      78.760  55.670 103.290  1.00  0.00           C
ATOM   1296  CG  MET A 130      79.680  54.550 103.850  1.00  0.00           C
ATOM   1297  SD  MET A 130      81.430  54.440 103.330  1.00  0.00           S
ATOM   1298  CE  MET A 130      82.390  55.100 104.650  1.00  0.00           C
ATOM   1299  C   MET A 130      78.180  54.510 101.110  1.00  0.00           C
ATOM   1300  O   MET A 130      76.950  54.480 101.240  1.00  0.00           O
ATOM   1301  N   ARG A 131      78.940  53.650 100.380  1.00  0.00           N
ATOM   1302  H   ARG A 131      79.940  53.730 100.380  1.00  0.00           H
ATOM   1303  CA  ARG A 131      78.510  52.480  99.550  1.00  0.00           C
ATOM   1304  CB  ARG A 131      79.200  52.760  98.220  1.00  0.00           C
ATOM   1305  CG  ARG A 131      78.550  53.860  97.470  1.00  0.00           C
ATOM   1306  CD  ARG A 131      79.280  54.110  96.190  1.00  0.00           C
ATOM   1307  NE  ARG A 131      78.530  54.770  95.140  1.00  0.00           N
ATOM   1308  HE  ARG A 131      77.590  54.420  95.080  1.00  0.00           H
ATOM   1309  CZ  ARG A 131      78.860  55.990  94.640  1.00  0.00           C
ATOM   1310  NH1 ARG A 131      80.010  56.610  94.870  1.00  0.00           N
ATOM   1311 1HH1 ARG A 131      80.770  56.240  95.400  1.00  0.00           H
ATOM   1312 2HH1 ARG A 131      80.220  57.420  94.310  1.00  0.00           H
ATOM   1313  NH2 ARG A 131      78.140  56.460  93.670  1.00  0.00           N
ATOM   1314 1HH2 ARG A 131      77.400  55.980  93.200  1.00  0.00           H
ATOM   1315 2HH2 ARG A 131      78.380  57.400  93.420  1.00  0.00           H
ATOM   1316  C   ARG A 131      78.990  51.160 100.100  1.00  0.00           C
ATOM   1317  O   ARG A 131      79.920  51.260 100.970  1.00  0.00           O
ATOM   1318  N   PRO A 132      78.220  50.110  99.960  1.00  0.00           N
ATOM   1319  CA  PRO A 132      78.700  48.810 100.460  1.00  0.00           C
ATOM   1320  CB  PRO A 132      77.700  47.820  99.810  1.00  0.00           C
ATOM   1321  CG  PRO A 132      76.410  48.530  99.500  1.00  0.00           C
ATOM   1322  CD  PRO A 132      76.940  49.960  99.200  1.00  0.00           C
ATOM   1323  C   PRO A 132      80.160  48.440 100.180  1.00  0.00           C
ATOM   1324  O   PRO A 132      80.780  47.710 100.970  1.00  0.00           O
ATOM   1325  N   ASN A 133      80.760  48.810  99.000  1.00  0.00           N
ATOM   1326  H   ASN A 133      80.260  49.250  98.260  1.00  0.00           H
ATOM   1327  CA  ASN A 133      82.220  48.560  98.810  1.00  0.00           C
ATOM   1328  CB  ASN A 133      82.560  48.410  97.320  1.00  0.00           C
ATOM   1329  CG  ASN A 133      83.730  47.470  97.290  1.00  0.00           C
ATOM   1330  OD1 ASN A 133      84.840  47.730  97.680  1.00  0.00           O
ATOM   1331  ND2 ASN A 133      83.520  46.500  96.450  1.00  0.00           N
ATOM   1332 1HD2 ASN A 133      82.780  46.510  95.770  1.00  0.00           H
ATOM   1333 2HD2 ASN A 133      83.980  45.650  96.700  1.00  0.00           H
ATOM   1334  C   ASN A 133      83.000  49.750  99.480  1.00  0.00           C
ATOM   1335  O   ASN A 133      83.070  50.870  98.980  1.00  0.00           O
ATOM   1336  N   PHE A 134      83.350  49.560 100.790  1.00  0.00           N
ATOM   1337  H   PHE A 134      83.080  48.720 101.260  1.00  0.00           H
ATOM   1338  CA  PHE A 134      83.850  50.670 101.570  1.00  0.00           C
ATOM   1339  CB  PHE A 134      84.200  50.250 103.040  1.00  0.00           C
ATOM   1340  CG  PHE A 134      82.860  49.850 103.750  1.00  0.00           C
ATOM   1341  CD1 PHE A 134      82.600  48.500 103.800  1.00  0.00           C
ATOM   1342  HD1 PHE A 134      82.990  47.830 103.040  1.00  0.00           H
ATOM   1343  CD2 PHE A 134      82.030  50.740 104.460  1.00  0.00           C
ATOM   1344  HD2 PHE A 134      82.070  51.800 104.220  1.00  0.00           H
ATOM   1345  CE1 PHE A 134      81.570  48.070 104.640  1.00  0.00           C
ATOM   1346  HE1 PHE A 134      81.300  47.020 104.740  1.00  0.00           H
ATOM   1347  CE2 PHE A 134      81.090  50.250 105.370  1.00  0.00           C
ATOM   1348  HE2 PHE A 134      80.380  50.930 105.830  1.00  0.00           H
ATOM   1349  CZ  PHE A 134      80.810  48.900 105.420  1.00  0.00           C
ATOM   1350  HZ  PHE A 134      80.040  48.410 106.000  1.00  0.00           H
ATOM   1351  C   PHE A 134      85.120  51.460 101.100  1.00  0.00           C
ATOM   1352  O   PHE A 134      85.170  52.690 101.100  1.00  0.00           O
ATOM   1353  N   THR A 135      86.070  50.710 100.650  1.00  0.00           N
ATOM   1354  H   THR A 135      86.080  49.730 100.480  1.00  0.00           H
ATOM   1355  CA  THR A 135      87.360  51.350 100.250  1.00  0.00           C
ATOM   1356  CB  THR A 135      88.540  50.340 100.030  1.00  0.00           C
ATOM   1357  OG1 THR A 135      88.170  49.250  99.160  1.00  0.00           O
ATOM   1358  HG1 THR A 135      89.030  48.900  98.790  1.00  0.00           H
ATOM   1359  CG2 THR A 135      89.110  49.840 101.390  1.00  0.00           C
ATOM   1360  C   THR A 135      87.240  52.270  98.990  1.00  0.00           C
ATOM   1361  O   THR A 135      87.340  51.730  97.870  1.00  0.00           O
ATOM   1362  N   ILE A 136      87.270  53.600  99.120  1.00  0.00           N
ATOM   1363  H   ILE A 136      87.650  53.960  99.970  1.00  0.00           H
ATOM   1364  CA  ILE A 136      87.030  54.560  98.010  1.00  0.00           C
ATOM   1365  CB  ILE A 136      87.070  56.040  98.570  1.00  0.00           C
ATOM   1366  CG1 ILE A 136      85.960  56.130  99.700  1.00  0.00           C
ATOM   1367  CG2 ILE A 136      86.780  57.130  97.510  1.00  0.00           C
ATOM   1368  CD  ILE A 136      85.950  57.400 100.510  1.00  0.00           C
ATOM   1369  C   ILE A 136      88.040  54.290  96.850  1.00  0.00           C
ATOM   1370  O   ILE A 136      89.240  54.070  97.030  1.00  0.00           O
ATOM   1371  N   LYS A 137      87.520  54.300  95.600  1.00  0.00           N
ATOM   1372  H   LYS A 137      86.570  54.480  95.340  1.00  0.00           H
ATOM   1373  CA  LYS A 137      88.380  54.080  94.410  1.00  0.00           C
ATOM   1374  CB  LYS A 137      87.890  52.890  93.530  1.00  0.00           C
ATOM   1375  CG  LYS A 137      87.710  51.790  94.570  1.00  0.00           C
ATOM   1376  CD  LYS A 137      87.400  50.400  94.030  1.00  0.00           C
ATOM   1377  CE  LYS A 137      87.190  49.460  95.230  1.00  0.00           C
ATOM   1378  NZ  LYS A 137      85.870  49.700  95.870  1.00  0.00           N
ATOM   1379  HZ1 LYS A 137      85.140  49.790  95.190  1.00  0.00           H
ATOM   1380  HZ2 LYS A 137      85.660  49.040  96.590  1.00  0.00           H
ATOM   1381  HZ3 LYS A 137      85.890  50.610  96.290  1.00  0.00           H
ATOM   1382  C   LYS A 137      88.420  55.340  93.530  1.00  0.00           C
ATOM   1383  O   LYS A 137      87.900  55.390  92.420  1.00  0.00           O
ATOM   1384  N   GLY A 138      89.300  56.280  93.920  1.00  0.00           N
ATOM   1385  H   GLY A 138      90.030  56.120  94.580  1.00  0.00           H
ATOM   1386  CA  GLY A 138      89.470  57.480  93.090  1.00  0.00           C
ATOM   1387  C   GLY A 138      89.180  58.690  93.900  1.00  0.00           C
ATOM   1388  O   GLY A 138      89.370  58.840  95.140  1.00  0.00           O
ATOM   1389  N   SER A 139      88.480  59.530  93.190  1.00  0.00           N
ATOM   1390  H   SER A 139      88.170  59.240  92.290  1.00  0.00           H
ATOM   1391  CA  SER A 139      88.130  60.900  93.540  1.00  0.00           C
ATOM   1392  CB  SER A 139      86.920  61.100  94.540  1.00  0.00           C
ATOM   1393  OG  SER A 139      86.470  62.390  94.420  1.00  0.00           O
ATOM   1394  HG  SER A 139      85.700  62.510  95.040  1.00  0.00           H
ATOM   1395  C   SER A 139      89.270  61.890  93.930  1.00  0.00           C
ATOM   1396  O   SER A 139      89.250  62.970  93.350  1.00  0.00           O
ATOM   1397  N   PHE A 140      90.080  61.590  94.990  1.00  0.00           N
ATOM   1398  H   PHE A 140      89.940  60.760  95.540  1.00  0.00           H
ATOM   1399  CA  PHE A 140      91.180  62.480  95.460  1.00  0.00           C
ATOM   1400  CB  PHE A 140      91.400  62.250  96.990  1.00  0.00           C
ATOM   1401  CG  PHE A 140      90.190  62.350  97.820  1.00  0.00           C
ATOM   1402  CD1 PHE A 140      89.950  61.200  98.560  1.00  0.00           C
ATOM   1403  HD1 PHE A 140      90.170  60.210  98.180  1.00  0.00           H
ATOM   1404  CD2 PHE A 140      89.530  63.540  98.100  1.00  0.00           C
ATOM   1405  HD2 PHE A 140      89.690  64.490  97.590  1.00  0.00           H
ATOM   1406  CE1 PHE A 140      88.980  61.180  99.590  1.00  0.00           C
ATOM   1407  HE1 PHE A 140      88.880  60.290 100.210  1.00  0.00           H
ATOM   1408  CE2 PHE A 140      88.640  63.490  99.140  1.00  0.00           C
ATOM   1409  HE2 PHE A 140      88.190  64.420  99.510  1.00  0.00           H
ATOM   1410  CZ  PHE A 140      88.330  62.380  99.890  1.00  0.00           C
ATOM   1411  HZ  PHE A 140      87.630  62.490 100.720  1.00  0.00           H
ATOM   1412  C   PHE A 140      92.420  62.100  94.670  1.00  0.00           C
ATOM   1413  O   PHE A 140      92.690  60.960  94.560  1.00  0.00           O
ATOM   1414  N   LEU A 141      93.270  63.080  94.460  1.00  0.00           N
ATOM   1415  H   LEU A 141      92.930  63.980  94.740  1.00  0.00           H
ATOM   1416  CA  LEU A 141      94.560  62.980  93.760  1.00  0.00           C
ATOM   1417  CB  LEU A 141      94.800  64.340  93.160  1.00  0.00           C
ATOM   1418  CG  LEU A 141      93.800  64.670  92.090  1.00  0.00           C
ATOM   1419  CD1 LEU A 141      93.740  66.200  91.870  1.00  0.00           C
ATOM   1420  CD2 LEU A 141      94.240  64.090  90.810  1.00  0.00           C
ATOM   1421  C   LEU A 141      95.670  62.410  94.680  1.00  0.00           C
ATOM   1422  O   LEU A 141      95.830  61.200  94.910  1.00  0.00           O
ATOM   1423  N   ASN A 142      96.510  63.310  95.230  1.00  0.00           N
ATOM   1424  H   ASN A 142      96.500  64.300  95.090  1.00  0.00           H
ATOM   1425  CA  ASN A 142      97.560  62.940  96.180  1.00  0.00           C
ATOM   1426  CB  ASN A 142      98.830  62.370  95.460  1.00  0.00           C
ATOM   1427  CG  ASN A 142      99.570  63.450  94.670  1.00  0.00           C
ATOM   1428  OD1 ASN A 142     100.510  64.140  95.100  1.00  0.00           O
ATOM   1429  ND2 ASN A 142      99.430  63.330  93.350  1.00  0.00           N
ATOM   1430 1HD2 ASN A 142      98.950  62.560  92.940  1.00  0.00           H
ATOM   1431 2HD2 ASN A 142      99.880  63.960  92.730  1.00  0.00           H
ATOM   1432  C   ASN A 142      98.050  63.820  97.360  1.00  0.00           C
ATOM   1433  O   ASN A 142      97.680  65.030  97.350  1.00  0.00           O
ATOM   1434  N   GLY A 143      98.650  63.260  98.410  1.00  0.00           N
ATOM   1435  H   GLY A 143      98.750  62.270  98.390  1.00  0.00           H
ATOM   1436  CA  GLY A 143      98.900  63.970  99.690  1.00  0.00           C
ATOM   1437  C   GLY A 143      97.540  64.210 100.550  1.00  0.00           C
ATOM   1438  O   GLY A 143      97.340  65.160 101.300  1.00  0.00           O
ATOM   1439  N   SER A 144      96.770  63.100 100.470  1.00  0.00           N
ATOM   1440  H   SER A 144      97.080  62.190 100.190  1.00  0.00           H
ATOM   1441  CA  SER A 144      95.370  63.090 100.900  1.00  0.00           C
ATOM   1442  CB  SER A 144      94.570  62.470  99.800  1.00  0.00           C
ATOM   1443  OG  SER A 144      94.730  61.030  99.690  1.00  0.00           O
ATOM   1444  HG  SER A 144      95.600  60.860  99.240  1.00  0.00           H
ATOM   1445  C   SER A 144      95.050  62.450 102.230  1.00  0.00           C
ATOM   1446  O   SER A 144      94.010  62.800 102.760  1.00  0.00           O
ATOM   1447  N   CYS A 145      95.960  61.680 102.800  1.00  0.00           N
ATOM   1448  H   CYS A 145      96.610  61.220 102.190  1.00  0.00           H
ATOM   1449  CA  CYS A 145      95.940  61.170 104.180  1.00  0.00           C
ATOM   1450  CB  CYS A 145      97.260  60.550 104.540  1.00  0.00           C
ATOM   1451  SG  CYS A 145      97.770  59.150 103.510  1.00  0.00           S
ATOM   1452  HG  CYS A 145      97.870  59.870 102.400  1.00  0.00           H
ATOM   1453  C   CYS A 145      95.640  62.230 105.240  1.00  0.00           C
ATOM   1454  O   CYS A 145      96.400  63.100 105.630  1.00  0.00           O
ATOM   1455  N   GLY A 146      94.490  61.990 105.880  1.00  0.00           N
ATOM   1456  H   GLY A 146      93.890  61.200 105.730  1.00  0.00           H
ATOM   1457  CA  GLY A 146      94.060  62.970 106.880  1.00  0.00           C
ATOM   1458  C   GLY A 146      92.710  63.660 106.550  1.00  0.00           C
ATOM   1459  O   GLY A 146      92.160  64.400 107.360  1.00  0.00           O
ATOM   1460  N   SER A 147      92.310  63.510 105.270  1.00  0.00           N
ATOM   1461  H   SER A 147      92.810  62.930 104.620  1.00  0.00           H
ATOM   1462  CA  SER A 147      91.030  64.040 104.760  1.00  0.00           C
ATOM   1463  CB  SER A 147      90.960  63.880 103.240  1.00  0.00           C
ATOM   1464  OG  SER A 147      91.790  64.770 102.580  1.00  0.00           O
ATOM   1465  HG  SER A 147      92.700  64.380 102.450  1.00  0.00           H
ATOM   1466  C   SER A 147      89.740  63.670 105.540  1.00  0.00           C
ATOM   1467  O   SER A 147      89.400  62.470 105.590  1.00  0.00           O
ATOM   1468  N   VAL A 148      89.100  64.560 106.310  1.00  0.00           N
ATOM   1469  H   VAL A 148      89.260  65.540 106.250  1.00  0.00           H
ATOM   1470  CA  VAL A 148      88.030  64.130 107.260  1.00  0.00           C
ATOM   1471  CB  VAL A 148      88.220  64.700 108.680  1.00  0.00           C
ATOM   1472  CG1 VAL A 148      89.510  64.100 109.300  1.00  0.00           C
ATOM   1473  CG2 VAL A 148      88.280  66.230 108.610  1.00  0.00           C
ATOM   1474  C   VAL A 148      86.590  64.340 106.830  1.00  0.00           C
ATOM   1475  O   VAL A 148      86.270  65.280 106.120  1.00  0.00           O
ATOM   1476  N   GLY A 149      85.790  63.280 107.020  1.00  0.00           N
ATOM   1477  H   GLY A 149      86.150  62.570 107.620  1.00  0.00           H
ATOM   1478  CA  GLY A 149      84.350  63.180 106.640  1.00  0.00           C
ATOM   1479  C   GLY A 149      83.400  63.500 107.800  1.00  0.00           C
ATOM   1480  O   GLY A 149      83.550  62.930 108.870  1.00  0.00           O
ATOM   1481  N   PHE A 150      82.560  64.470 107.580  1.00  0.00           N
ATOM   1482  H   PHE A 150      82.500  65.030 106.750  1.00  0.00           H
ATOM   1483  CA  PHE A 150      81.650  64.950 108.600  1.00  0.00           C
ATOM   1484  CB  PHE A 150      82.230  66.240 109.250  1.00  0.00           C
ATOM   1485  CG  PHE A 150      82.530  67.410 108.300  1.00  0.00           C
ATOM   1486  CD1 PHE A 150      81.500  68.350 108.090  1.00  0.00           C
ATOM   1487  HD1 PHE A 150      80.470  68.240 108.430  1.00  0.00           H
ATOM   1488  CD2 PHE A 150      83.880  67.620 107.810  1.00  0.00           C
ATOM   1489  HD2 PHE A 150      84.690  67.070 108.290  1.00  0.00           H
ATOM   1490  CE1 PHE A 150      81.850  69.550 107.540  1.00  0.00           C
ATOM   1491  HE1 PHE A 150      81.140  70.370 107.590  1.00  0.00           H
ATOM   1492  CE2 PHE A 150      84.160  68.810 107.170  1.00  0.00           C
ATOM   1493  HE2 PHE A 150      85.170  69.070 106.830  1.00  0.00           H
ATOM   1494  CZ  PHE A 150      83.130  69.770 107.050  1.00  0.00           C
ATOM   1495  HZ  PHE A 150      83.380  70.690 106.530  1.00  0.00           H
ATOM   1496  C   PHE A 150      80.190  65.160 108.100  1.00  0.00           C
ATOM   1497  O   PHE A 150      79.770  64.970 106.960  1.00  0.00           O
ATOM   1498  N   ASN A 151      79.360  65.310 109.080  1.00  0.00           N
ATOM   1499  H   ASN A 151      79.650  64.840 109.910  1.00  0.00           H
ATOM   1500  CA  ASN A 151      77.950  65.680 108.950  1.00  0.00           C
ATOM   1501  CB  ASN A 151      77.040  64.480 109.350  1.00  0.00           C
ATOM   1502  CG  ASN A 151      77.210  63.390 108.260  1.00  0.00           C
ATOM   1503  OD1 ASN A 151      77.990  62.440 108.360  1.00  0.00           O
ATOM   1504  ND2 ASN A 151      76.460  63.500 107.150  1.00  0.00           N
ATOM   1505 1HD2 ASN A 151      75.790  64.220 106.940  1.00  0.00           H
ATOM   1506 2HD2 ASN A 151      76.660  62.860 106.410  1.00  0.00           H
ATOM   1507  C   ASN A 151      77.730  66.900 109.900  1.00  0.00           C
ATOM   1508  O   ASN A 151      78.270  66.860 111.010  1.00  0.00           O
ATOM   1509  N   ILE A 152      76.730  67.760 109.670  1.00  0.00           N
ATOM   1510  H   ILE A 152      76.150  67.500 108.900  1.00  0.00           H
ATOM   1511  CA  ILE A 152      76.350  68.960 110.400  1.00  0.00           C
ATOM   1512  CB  ILE A 152      77.480  70.040 110.180  1.00  0.00           C
ATOM   1513  CG1 ILE A 152      77.360  71.150 111.280  1.00  0.00           C
ATOM   1514  CG2 ILE A 152      77.410  70.610 108.750  1.00  0.00           C
ATOM   1515  CD  ILE A 152      78.450  72.200 111.300  1.00  0.00           C
ATOM   1516  C   ILE A 152      74.950  69.500 110.220  1.00  0.00           C
ATOM   1517  O   ILE A 152      74.400  69.620 109.140  1.00  0.00           O
ATOM   1518  N   ASP A 153      74.260  69.550 111.330  1.00  0.00           N
ATOM   1519  H   ASP A 153      74.590  69.170 112.190  1.00  0.00           H
ATOM   1520  CA  ASP A 153      72.970  70.220 111.370  1.00  0.00           C
ATOM   1521  CB  ASP A 153      72.170  69.600 112.550  1.00  0.00           C
ATOM   1522  CG  ASP A 153      72.990  69.470 113.850  1.00  0.00           C
ATOM   1523  OD1 ASP A 153      73.700  68.440 113.920  1.00  0.00           O
ATOM   1524  OD2 ASP A 153      72.990  70.420 114.600  1.00  0.00           O
ATOM   1525  C   ASP A 153      72.890  71.770 111.460  1.00  0.00           C
ATOM   1526  O   ASP A 153      72.710  72.480 110.500  1.00  0.00           O
ATOM   1527  N   TYR A 154      73.080  72.380 112.620  1.00  0.00           N
ATOM   1528  H   TYR A 154      73.020  71.750 113.400  1.00  0.00           H
ATOM   1529  CA  TYR A 154      73.140  73.810 112.950  1.00  0.00           C
ATOM   1530  CB  TYR A 154      71.970  74.140 113.930  1.00  0.00           C
ATOM   1531  CG  TYR A 154      70.730  73.910 113.110  1.00  0.00           C
ATOM   1532  CD1 TYR A 154      69.870  72.960 113.580  1.00  0.00           C
ATOM   1533  HD1 TYR A 154      70.060  72.260 114.380  1.00  0.00           H
ATOM   1534  CD2 TYR A 154      70.300  74.590 111.980  1.00  0.00           C
ATOM   1535  HD2 TYR A 154      71.010  75.260 111.500  1.00  0.00           H
ATOM   1536  CE1 TYR A 154      68.570  72.870 113.120  1.00  0.00           C
ATOM   1537  HE1 TYR A 154      67.910  72.200 113.670  1.00  0.00           H
ATOM   1538  CE2 TYR A 154      69.040  74.470 111.420  1.00  0.00           C
ATOM   1539  HE2 TYR A 154      68.840  74.920 110.450  1.00  0.00           H
ATOM   1540  CZ  TYR A 154      68.130  73.660 112.090  1.00  0.00           C
ATOM   1541  OH  TYR A 154      67.000  73.280 111.560  1.00  0.00           O
ATOM   1542  HH  TYR A 154      66.660  74.040 111.010  1.00  0.00           H
ATOM   1543  C   TYR A 154      74.540  74.100 113.510  1.00  0.00           C
ATOM   1544  O   TYR A 154      75.220  74.990 113.020  1.00  0.00           O
ATOM   1545  N   ASP A 155      74.930  73.400 114.610  1.00  0.00           N
ATOM   1546  H   ASP A 155      74.210  72.980 115.160  1.00  0.00           H
ATOM   1547  CA  ASP A 155      76.200  73.540 115.320  1.00  0.00           C
ATOM   1548  CB  ASP A 155      75.960  73.940 116.770  1.00  0.00           C
ATOM   1549  CG  ASP A 155      74.780  73.150 117.430  1.00  0.00           C
ATOM   1550  OD1 ASP A 155      74.920  72.090 117.970  1.00  0.00           O
ATOM   1551  OD2 ASP A 155      73.790  73.850 117.590  1.00  0.00           O
ATOM   1552  C   ASP A 155      77.080  72.290 115.360  1.00  0.00           C
ATOM   1553  O   ASP A 155      78.330  72.410 115.160  1.00  0.00           O
ATOM   1554  N   CYS A 156      76.540  71.110 115.280  1.00  0.00           N
ATOM   1555  H   CYS A 156      75.760  70.880 114.700  1.00  0.00           H
ATOM   1556  CA  CYS A 156      77.220  69.860 115.730  1.00  0.00           C
ATOM   1557  CB  CYS A 156      76.360  69.010 116.640  1.00  0.00           C
ATOM   1558  SG  CYS A 156      76.040  69.710 118.300  1.00  0.00           S
ATOM   1559  HG  CYS A 156      75.450  70.840 117.920  1.00  0.00           H
ATOM   1560  C   CYS A 156      77.920  69.130 114.630  1.00  0.00           C
ATOM   1561  O   CYS A 156      77.270  68.380 113.890  1.00  0.00           O
ATOM   1562  N   VAL A 157      79.240  68.960 114.880  1.00  0.00           N
ATOM   1563  H   VAL A 157      79.580  69.430 115.690  1.00  0.00           H
ATOM   1564  CA  VAL A 157      80.050  68.130 113.940  1.00  0.00           C
ATOM   1565  CB  VAL A 157      81.530  68.630 113.810  1.00  0.00           C
ATOM   1566  CG1 VAL A 157      82.110  68.160 112.470  1.00  0.00           C
ATOM   1567  CG2 VAL A 157      81.540  70.170 113.760  1.00  0.00           C
ATOM   1568  C   VAL A 157      80.030  66.660 114.370  1.00  0.00           C
ATOM   1569  O   VAL A 157      80.550  66.330 115.460  1.00  0.00           O
ATOM   1570  N   SER A 158      79.130  65.930 113.780  1.00  0.00           N
ATOM   1571  H   SER A 158      78.330  66.440 113.450  1.00  0.00           H
ATOM   1572  CA  SER A 158      79.110  64.420 113.760  1.00  0.00           C
ATOM   1573  CB  SER A 158      77.710  63.780 113.490  1.00  0.00           C
ATOM   1574  OG  SER A 158      76.740  64.770 113.080  1.00  0.00           O
ATOM   1575  HG  SER A 158      77.210  65.320 112.400  1.00  0.00           H
ATOM   1576  C   SER A 158      80.210  63.920 112.830  1.00  0.00           C
ATOM   1577  O   SER A 158      79.860  63.780 111.660  1.00  0.00           O
ATOM   1578  N   PHE A 159      81.390  63.790 113.380  1.00  0.00           N
ATOM   1579  H   PHE A 159      81.390  63.850 114.380  1.00  0.00           H
ATOM   1580  CA  PHE A 159      82.550  63.220 112.740  1.00  0.00           C
ATOM   1581  CB  PHE A 159      83.970  63.450 113.320  1.00  0.00           C
ATOM   1582  CG  PHE A 159      84.510  64.850 113.060  1.00  0.00           C
ATOM   1583  CD1 PHE A 159      84.930  65.500 114.190  1.00  0.00           C
ATOM   1584  HD1 PHE A 159      84.690  65.070 115.170  1.00  0.00           H
ATOM   1585  CD2 PHE A 159      84.820  65.320 111.820  1.00  0.00           C
ATOM   1586  HD2 PHE A 159      84.360  64.840 110.950  1.00  0.00           H
ATOM   1587  CE1 PHE A 159      85.750  66.660 114.090  1.00  0.00           C
ATOM   1588  HE1 PHE A 159      86.000  67.250 114.980  1.00  0.00           H
ATOM   1589  CE2 PHE A 159      85.550  66.500 111.690  1.00  0.00           C
ATOM   1590  HE2 PHE A 159      86.090  66.730 110.770  1.00  0.00           H
ATOM   1591  CZ  PHE A 159      85.990  67.160 112.840  1.00  0.00           C
ATOM   1592  HZ  PHE A 159      86.430  68.160 112.830  1.00  0.00           H
ATOM   1593  C   PHE A 159      82.440  61.700 112.530  1.00  0.00           C
ATOM   1594  O   PHE A 159      82.450  60.800 113.360  1.00  0.00           O
ATOM   1595  N   CYS A 160      82.430  61.410 111.210  1.00  0.00           N
ATOM   1596  H   CYS A 160      82.340  62.100 110.500  1.00  0.00           H
ATOM   1597  CA  CYS A 160      82.290  60.090 110.690  1.00  0.00           C
ATOM   1598  CB  CYS A 160      81.070  59.980 109.810  1.00  0.00           C
ATOM   1599  SG  CYS A 160      81.140  61.270 108.550  1.00  0.00           S
ATOM   1600  HG  CYS A 160      79.960  60.960 108.020  1.00  0.00           H
ATOM   1601  C   CYS A 160      83.490  59.330 110.020  1.00  0.00           C
ATOM   1602  O   CYS A 160      83.490  58.070 110.100  1.00  0.00           O
ATOM   1603  N   TYR A 161      84.230  60.010 109.200  1.00  0.00           N
ATOM   1604  H   TYR A 161      84.220  61.010 109.290  1.00  0.00           H
ATOM   1605  CA  TYR A 161      85.200  59.360 108.330  1.00  0.00           C
ATOM   1606  CB  TYR A 161      84.620  59.460 106.890  1.00  0.00           C
ATOM   1607  CG  TYR A 161      85.320  58.600 105.880  1.00  0.00           C
ATOM   1608  CD1 TYR A 161      85.130  57.290 106.000  1.00  0.00           C
ATOM   1609  HD1 TYR A 161      84.310  56.960 106.630  1.00  0.00           H
ATOM   1610  CD2 TYR A 161      86.200  59.160 104.920  1.00  0.00           C
ATOM   1611  HD2 TYR A 161      86.460  60.210 104.970  1.00  0.00           H
ATOM   1612  CE1 TYR A 161      85.840  56.340 105.240  1.00  0.00           C
ATOM   1613  HE1 TYR A 161      85.740  55.260 105.320  1.00  0.00           H
ATOM   1614  CE2 TYR A 161      86.930  58.260 104.140  1.00  0.00           C
ATOM   1615  HE2 TYR A 161      87.820  58.520 103.560  1.00  0.00           H
ATOM   1616  CZ  TYR A 161      86.750  56.860 104.280  1.00  0.00           C
ATOM   1617  OH  TYR A 161      87.310  56.080 103.400  1.00  0.00           O
ATOM   1618  HH  TYR A 161      88.070  56.490 102.890  1.00  0.00           H
ATOM   1619  C   TYR A 161      86.540  60.080 108.540  1.00  0.00           C
ATOM   1620  O   TYR A 161      86.540  61.310 108.570  1.00  0.00           O
ATOM   1621  N   MET A 162      87.640  59.300 108.610  1.00  0.00           N
ATOM   1622  H   MET A 162      87.640  58.310 108.700  1.00  0.00           H
ATOM   1623  CA  MET A 162      89.000  59.770 108.430  1.00  0.00           C
ATOM   1624  CB  MET A 162      89.800  59.630 109.730  1.00  0.00           C
ATOM   1625  CG  MET A 162      91.200  60.140 109.380  1.00  0.00           C
ATOM   1626  SD  MET A 162      92.330  59.890 110.740  1.00  0.00           S
ATOM   1627  CE  MET A 162      92.180  61.420 111.670  1.00  0.00           C
ATOM   1628  C   MET A 162      89.640  59.010 107.260  1.00  0.00           C
ATOM   1629  O   MET A 162      90.150  57.900 107.480  1.00  0.00           O
ATOM   1630  N   HIS A 163      90.000  59.780 106.260  1.00  0.00           N
ATOM   1631  H   HIS A 163      89.670  60.720 106.150  1.00  0.00           H
ATOM   1632  CA  HIS A 163      90.730  59.060 105.160  1.00  0.00           C
ATOM   1633  CB  HIS A 163      90.650  59.730 103.840  1.00  0.00           C
ATOM   1634  CG  HIS A 163      91.650  59.370 102.690  1.00  0.00           C
ATOM   1635  ND1 HIS A 163      92.040  58.110 102.530  1.00  0.00           N
ATOM   1636  CD2 HIS A 163      92.440  60.200 102.070  1.00  0.00           C
ATOM   1637  HD2 HIS A 163      92.430  61.290 102.030  1.00  0.00           H
ATOM   1638  CE1 HIS A 163      93.100  58.200 101.750  1.00  0.00           C
ATOM   1639  HE1 HIS A 163      93.810  57.450 101.410  1.00  0.00           H
ATOM   1640  NE2 HIS A 163      93.320  59.460 101.390  1.00  0.00           N
ATOM   1641  HE2 HIS A 163      93.970  59.740 100.690  1.00  0.00           H
ATOM   1642  C   HIS A 163      92.230  58.940 105.540  1.00  0.00           C
ATOM   1643  O   HIS A 163      93.030  59.890 105.450  1.00  0.00           O
ATOM   1644  N   HIS A 164      92.640  57.700 105.630  1.00  0.00           N
ATOM   1645  H   HIS A 164      91.940  57.040 105.340  1.00  0.00           H
ATOM   1646  CA  HIS A 164      93.870  57.360 106.380  1.00  0.00           C
ATOM   1647  CB  HIS A 164      93.470  56.330 107.470  1.00  0.00           C
ATOM   1648  CG  HIS A 164      94.400  56.310 108.720  1.00  0.00           C
ATOM   1649  ND1 HIS A 164      93.870  56.670 109.910  1.00  0.00           N
ATOM   1650  HD1 HIS A 164      92.910  56.710 110.210  1.00  0.00           H
ATOM   1651  CD2 HIS A 164      95.710  56.160 108.740  1.00  0.00           C
ATOM   1652  HD2 HIS A 164      96.310  55.670 107.970  1.00  0.00           H
ATOM   1653  CE1 HIS A 164      94.940  56.810 110.680  1.00  0.00           C
ATOM   1654  HE1 HIS A 164      94.760  56.990 111.750  1.00  0.00           H
ATOM   1655  NE2 HIS A 164      96.040  56.410 110.030  1.00  0.00           N
ATOM   1656  C   HIS A 164      95.030  56.870 105.500  1.00  0.00           C
ATOM   1657  O   HIS A 164      96.100  57.470 105.620  1.00  0.00           O
ATOM   1658  N   MET A 165      94.790  55.860 104.720  1.00  0.00           N
ATOM   1659  H   MET A 165      93.890  55.470 104.510  1.00  0.00           H
ATOM   1660  CA  MET A 165      95.840  55.170 103.940  1.00  0.00           C
ATOM   1661  CB  MET A 165      95.910  53.700 104.460  1.00  0.00           C
ATOM   1662  CG  MET A 165      96.760  53.670 105.720  1.00  0.00           C
ATOM   1663  SD  MET A 165      97.150  51.980 106.310  1.00  0.00           S
ATOM   1664  CE  MET A 165      98.060  51.310 104.900  1.00  0.00           C
ATOM   1665  C   MET A 165      95.680  55.300 102.470  1.00  0.00           C
ATOM   1666  O   MET A 165      94.800  54.660 101.920  1.00  0.00           O
ATOM   1667  N   GLU A 166      96.630  56.040 101.890  1.00  0.00           N
ATOM   1668  H   GLU A 166      97.410  56.410 102.400  1.00  0.00           H
ATOM   1669  CA  GLU A 166      96.880  56.120 100.400  1.00  0.00           C
ATOM   1670  CB  GLU A 166      97.570  57.400 100.020  1.00  0.00           C
ATOM   1671  CG  GLU A 166      96.660  58.620 100.300  1.00  0.00           C
ATOM   1672  CD  GLU A 166      97.460  59.940  99.990  1.00  0.00           C
ATOM   1673  OE1 GLU A 166      97.200  60.580  99.020  1.00  0.00           O
ATOM   1674  OE2 GLU A 166      97.940  60.560 100.910  1.00  0.00           O
ATOM   1675  C   GLU A 166      97.640  54.960  99.800  1.00  0.00           C
ATOM   1676  O   GLU A 166      98.760  55.010  99.340  1.00  0.00           O
ATOM   1677  N   LEU A 167      96.860  53.970  99.490  1.00  0.00           N
ATOM   1678  H   LEU A 167      95.920  54.090  99.810  1.00  0.00           H
ATOM   1679  CA  LEU A 167      97.280  52.680  98.870  1.00  0.00           C
ATOM   1680  CB  LEU A 167      96.160  51.650  98.970  1.00  0.00           C
ATOM   1681  CG  LEU A 167      95.640  51.560 100.360  1.00  0.00           C
ATOM   1682  CD1 LEU A 167      94.210  50.950 100.370  1.00  0.00           C
ATOM   1683  CD2 LEU A 167      96.480  50.820 101.400  1.00  0.00           C
ATOM   1684  C   LEU A 167      97.550  52.810  97.340  1.00  0.00           C
ATOM   1685  O   LEU A 167      97.040  53.790  96.730  1.00  0.00           O
ATOM   1686  N   PRO A 168      98.480  52.060  96.700  1.00  0.00           N
ATOM   1687  CA  PRO A 168      98.930  52.090  95.290  1.00  0.00           C
ATOM   1688  CB  PRO A 168      99.880  50.850  95.060  1.00  0.00           C
ATOM   1689  CG  PRO A 168     100.480  50.630  96.450  1.00  0.00           C
ATOM   1690  CD  PRO A 168      99.270  51.050  97.360  1.00  0.00           C
ATOM   1691  C   PRO A 168      97.760  52.030  94.240  1.00  0.00           C
ATOM   1692  O   PRO A 168      96.980  51.070  94.100  1.00  0.00           O
ATOM   1693  N   THR A 169      97.680  53.150  93.520  1.00  0.00           N
ATOM   1694  H   THR A 169      98.240  53.930  93.800  1.00  0.00           H
ATOM   1695  CA  THR A 169      96.830  53.500  92.390  1.00  0.00           C
ATOM   1696  CB  THR A 169      97.100  52.650  91.130  1.00  0.00           C
ATOM   1697  OG1 THR A 169      98.460  52.600  90.800  1.00  0.00           O
ATOM   1698  HG1 THR A 169      98.580  52.150  89.910  1.00  0.00           H
ATOM   1699  CG2 THR A 169      96.280  53.050  89.950  1.00  0.00           C
ATOM   1700  C   THR A 169      95.300  53.500  92.700  1.00  0.00           C
ATOM   1701  O   THR A 169      94.750  52.420  92.920  1.00  0.00           O
ATOM   1702  N   GLY A 170      94.940  54.770  93.080  1.00  0.00           N
ATOM   1703  H   GLY A 170      95.570  55.420  93.500  1.00  0.00           H
ATOM   1704  CA  GLY A 170      93.520  55.310  93.030  1.00  0.00           C
ATOM   1705  C   GLY A 170      92.760  54.890  94.300  1.00  0.00           C
ATOM   1706  O   GLY A 170      91.790  55.480  94.730  1.00  0.00           O
ATOM   1707  N   VAL A 171      92.980  53.640  94.680  1.00  0.00           N
ATOM   1708  H   VAL A 171      93.590  53.120  94.090  1.00  0.00           H
ATOM   1709  CA  VAL A 171      92.400  52.960  95.880  1.00  0.00           C
ATOM   1710  CB  VAL A 171      92.550  51.490  95.910  1.00  0.00           C
ATOM   1711  CG1 VAL A 171      92.000  50.760  97.170  1.00  0.00           C
ATOM   1712  CG2 VAL A 171      91.900  50.890  94.670  1.00  0.00           C
ATOM   1713  C   VAL A 171      92.880  53.620  97.140  1.00  0.00           C
ATOM   1714  O   VAL A 171      94.050  53.520  97.450  1.00  0.00           O
ATOM   1715  N   HIS A 172      91.940  54.250  97.820  1.00  0.00           N
ATOM   1716  H   HIS A 172      91.000  54.260  97.490  1.00  0.00           H
ATOM   1717  CA  HIS A 172      92.160  54.870  99.140  1.00  0.00           C
ATOM   1718  CB  HIS A 172      91.720  56.340  99.180  1.00  0.00           C
ATOM   1719  CG  HIS A 172      92.390  57.130  98.070  1.00  0.00           C
ATOM   1720  ND1 HIS A 172      93.560  57.690  98.160  1.00  0.00           N
ATOM   1721  CD2 HIS A 172      91.810  57.610  96.970  1.00  0.00           C
ATOM   1722  HD2 HIS A 172      90.820  57.280  96.670  1.00  0.00           H
ATOM   1723  CE1 HIS A 172      93.760  58.530  97.180  1.00  0.00           C
ATOM   1724  HE1 HIS A 172      94.700  58.960  96.850  1.00  0.00           H
ATOM   1725  NE2 HIS A 172      92.650  58.510  96.450  1.00  0.00           N
ATOM   1726  HE2 HIS A 172      92.480  59.200  95.750  1.00  0.00           H
ATOM   1727  C   HIS A 172      91.420  54.210 100.380  1.00  0.00           C
ATOM   1728  O   HIS A 172      90.190  54.150 100.320  1.00  0.00           O
ATOM   1729  N   ALA A 173      92.090  53.940 101.450  1.00  0.00           N
ATOM   1730  H   ALA A 173      93.020  54.300 101.590  1.00  0.00           H
ATOM   1731  CA  ALA A 173      91.500  53.260 102.630  1.00  0.00           C
ATOM   1732  CB  ALA A 173      92.130  51.900 102.990  1.00  0.00           C
ATOM   1733  C   ALA A 173      91.310  54.180 103.900  1.00  0.00           C
ATOM   1734  O   ALA A 173      92.230  54.860 104.370  1.00  0.00           O
ATOM   1735  N   GLY A 174      90.030  54.150 104.410  1.00  0.00           N
ATOM   1736  H   GLY A 174      89.270  53.790 103.870  1.00  0.00           H
ATOM   1737  CA  GLY A 174      89.590  55.050 105.550  1.00  0.00           C
ATOM   1738  C   GLY A 174      89.430  54.430 107.000  1.00  0.00           C
ATOM   1739  O   GLY A 174      88.860  53.370 107.190  1.00  0.00           O
ATOM   1740  N   THR A 175      89.590  55.350 107.950  1.00  0.00           N
ATOM   1741  H   THR A 175      89.870  56.300 107.800  1.00  0.00           H
ATOM   1742  CA  THR A 175      89.400  54.970 109.360  1.00  0.00           C
ATOM   1743  CB  THR A 175      90.480  55.060 110.450  1.00  0.00           C
ATOM   1744  OG1 THR A 175      91.080  56.380 110.510  1.00  0.00           O
ATOM   1745  HG1 THR A 175      90.460  56.900 111.090  1.00  0.00           H
ATOM   1746  CG2 THR A 175      91.510  53.980 110.190  1.00  0.00           C
ATOM   1747  C   THR A 175      88.170  55.660 109.900  1.00  0.00           C
ATOM   1748  O   THR A 175      87.670  56.580 109.250  1.00  0.00           O
ATOM   1749  N   ASP A 176      87.700  55.220 111.030  1.00  0.00           N
ATOM   1750  H   ASP A 176      87.430  54.280 111.230  1.00  0.00           H
ATOM   1751  CA  ASP A 176      86.890  56.160 111.880  1.00  0.00           C
ATOM   1752  CB  ASP A 176      86.030  55.340 112.870  1.00  0.00           C
ATOM   1753  CG  ASP A 176      86.710  54.360 113.810  1.00  0.00           C
ATOM   1754  OD1 ASP A 176      87.870  54.620 114.240  1.00  0.00           O
ATOM   1755  OD2 ASP A 176      86.260  53.160 113.910  1.00  0.00           O
ATOM   1756  C   ASP A 176      87.800  57.150 112.570  1.00  0.00           C
ATOM   1757  O   ASP A 176      88.820  57.490 112.040  1.00  0.00           O
ATOM   1758  N   LEU A 177      87.320  57.840 113.620  1.00  0.00           N
ATOM   1759  H   LEU A 177      86.340  58.040 113.630  1.00  0.00           H
ATOM   1760  CA  LEU A 177      88.170  58.850 114.330  1.00  0.00           C
ATOM   1761  CB  LEU A 177      87.380  60.200 114.380  1.00  0.00           C
ATOM   1762  CG  LEU A 177      87.690  61.090 113.160  1.00  0.00           C
ATOM   1763  CD1 LEU A 177      86.630  60.830 112.080  1.00  0.00           C
ATOM   1764  CD2 LEU A 177      88.070  62.590 113.480  1.00  0.00           C
ATOM   1765  C   LEU A 177      88.800  58.370 115.720  1.00  0.00           C
ATOM   1766  O   LEU A 177      89.330  59.130 116.550  1.00  0.00           O
ATOM   1767  N   GLU A 178      88.480  57.040 115.850  1.00  0.00           N
ATOM   1768  H   GLU A 178      87.790  56.550 115.320  1.00  0.00           H
ATOM   1769  CA  GLU A 178      89.060  56.280 116.980  1.00  0.00           C
ATOM   1770  CB  GLU A 178      88.050  55.420 117.710  1.00  0.00           C
ATOM   1771  CG  GLU A 178      87.030  56.180 118.540  1.00  0.00           C
ATOM   1772  CD  GLU A 178      86.150  55.240 119.290  1.00  0.00           C
ATOM   1773  OE1 GLU A 178      86.300  55.250 120.540  1.00  0.00           O
ATOM   1774  OE2 GLU A 178      85.180  54.730 118.740  1.00  0.00           O
ATOM   1775  C   GLU A 178      90.360  55.490 116.610  1.00  0.00           C
ATOM   1776  O   GLU A 178      91.120  55.080 117.510  1.00  0.00           O
ATOM   1777  N   GLY A 179      90.320  55.090 115.340  1.00  0.00           N
ATOM   1778  H   GLY A 179      89.420  55.130 114.910  1.00  0.00           H
ATOM   1779  CA  GLY A 179      91.440  54.530 114.570  1.00  0.00           C
ATOM   1780  C   GLY A 179      91.360  53.120 113.900  1.00  0.00           C
ATOM   1781  O   GLY A 179      92.380  52.430 113.730  1.00  0.00           O
ATOM   1782  N   ASN A 180      90.090  52.830 113.600  1.00  0.00           N
ATOM   1783  H   ASN A 180      89.340  53.480 113.650  1.00  0.00           H
ATOM   1784  CA  ASN A 180      89.750  51.390 113.070  1.00  0.00           C
ATOM   1785  CB  ASN A 180      88.780  50.700 113.990  1.00  0.00           C
ATOM   1786  CG  ASN A 180      88.850  51.090 115.470  1.00  0.00           C
ATOM   1787  OD1 ASN A 180      89.660  50.500 116.190  1.00  0.00           O
ATOM   1788  ND2 ASN A 180      87.960  51.980 115.810  1.00  0.00           N
ATOM   1789 1HD2 ASN A 180      87.450  52.540 115.150  1.00  0.00           H
ATOM   1790 2HD2 ASN A 180      87.780  52.120 116.780  1.00  0.00           H
ATOM   1791  C   ASN A 180      89.090  51.450 111.720  1.00  0.00           C
ATOM   1792  O   ASN A 180      88.180  52.280 111.430  1.00  0.00           O
ATOM   1793  N   PHE A 181      89.630  50.640 110.830  1.00  0.00           N
ATOM   1794  H   PHE A 181      90.080  49.790 111.090  1.00  0.00           H
ATOM   1795  CA  PHE A 181      89.430  50.680 109.390  1.00  0.00           C
ATOM   1796  CB  PHE A 181      90.470  50.000 108.540  1.00  0.00           C
ATOM   1797  CG  PHE A 181      91.770  50.770 108.390  1.00  0.00           C
ATOM   1798  CD1 PHE A 181      91.810  51.670 107.310  1.00  0.00           C
ATOM   1799  HD1 PHE A 181      90.970  51.840 106.640  1.00  0.00           H
ATOM   1800  CD2 PHE A 181      92.890  50.710 109.240  1.00  0.00           C
ATOM   1801  HD2 PHE A 181      92.900  49.950 110.020  1.00  0.00           H
ATOM   1802  CE1 PHE A 181      92.900  52.590 107.140  1.00  0.00           C
ATOM   1803  HE1 PHE A 181      92.660  53.500 106.590  1.00  0.00           H
ATOM   1804  CE2 PHE A 181      93.950  51.580 109.100  1.00  0.00           C
ATOM   1805  HE2 PHE A 181      94.650  51.730 109.920  1.00  0.00           H
ATOM   1806  CZ  PHE A 181      93.920  52.530 108.070  1.00  0.00           C
ATOM   1807  HZ  PHE A 181      94.570  53.400 108.050  1.00  0.00           H
ATOM   1808  C   PHE A 181      88.050  50.100 108.920  1.00  0.00           C
ATOM   1809  O   PHE A 181      87.420  49.160 109.380  1.00  0.00           O
ATOM   1810  N   TYR A 182      87.580  50.890 107.930  1.00  0.00           N
ATOM   1811  H   TYR A 182      88.200  51.510 107.440  1.00  0.00           H
ATOM   1812  CA  TYR A 182      86.400  50.450 107.210  1.00  0.00           C
ATOM   1813  CB  TYR A 182      85.810  51.720 106.630  1.00  0.00           C
ATOM   1814  CG  TYR A 182      84.890  52.610 107.460  1.00  0.00           C
ATOM   1815  CD1 TYR A 182      83.500  52.500 107.360  1.00  0.00           C
ATOM   1816  HD1 TYR A 182      83.100  51.570 106.960  1.00  0.00           H
ATOM   1817  CD2 TYR A 182      85.450  53.520 108.370  1.00  0.00           C
ATOM   1818  HD2 TYR A 182      86.420  53.940 108.100  1.00  0.00           H
ATOM   1819  CE1 TYR A 182      82.700  53.350 108.040  1.00  0.00           C
ATOM   1820  HE1 TYR A 182      81.630  53.150 108.040  1.00  0.00           H
ATOM   1821  CE2 TYR A 182      84.650  54.360 109.170  1.00  0.00           C
ATOM   1822  HE2 TYR A 182      85.130  55.240 109.610  1.00  0.00           H
ATOM   1823  CZ  TYR A 182      83.290  54.290 108.890  1.00  0.00           C
ATOM   1824  OH  TYR A 182      82.500  55.040 109.700  1.00  0.00           O
ATOM   1825  HH  TYR A 182      83.120  55.770 109.980  1.00  0.00           H
ATOM   1826  C   TYR A 182      86.590  49.330 106.250  1.00  0.00           C
ATOM   1827  O   TYR A 182      87.480  49.200 105.370  1.00  0.00           O
ATOM   1828  N   GLY A 183      85.570  48.510 106.320  1.00  0.00           N
ATOM   1829  H   GLY A 183      84.760  48.730 106.860  1.00  0.00           H
ATOM   1830  CA  GLY A 183      85.420  47.180 105.710  1.00  0.00           C
ATOM   1831  C   GLY A 183      86.510  46.070 106.010  1.00  0.00           C
ATOM   1832  O   GLY A 183      87.350  46.260 106.870  1.00  0.00           O
ATOM   1833  N   PRO A 184      86.350  44.860 105.480  1.00  0.00           N
ATOM   1834  CA  PRO A 184      87.440  43.850 105.510  1.00  0.00           C
ATOM   1835  CB  PRO A 184      86.730  42.580 105.120  1.00  0.00           C
ATOM   1836  CG  PRO A 184      85.490  42.960 104.370  1.00  0.00           C
ATOM   1837  CD  PRO A 184      85.040  44.280 105.020  1.00  0.00           C
ATOM   1838  C   PRO A 184      88.620  44.340 104.570  1.00  0.00           C
ATOM   1839  O   PRO A 184      88.920  43.780 103.490  1.00  0.00           O
ATOM   1840  N   PHE A 185      89.450  45.140 105.260  1.00  0.00           N
ATOM   1841  H   PHE A 185      89.020  45.610 106.030  1.00  0.00           H
ATOM   1842  CA  PHE A 185      90.780  45.600 104.940  1.00  0.00           C
ATOM   1843  CB  PHE A 185      90.710  47.110 104.820  1.00  0.00           C
ATOM   1844  CG  PHE A 185      92.010  47.930 104.630  1.00  0.00           C
ATOM   1845  CD1 PHE A 185      92.660  48.560 105.730  1.00  0.00           C
ATOM   1846  HD1 PHE A 185      92.190  48.670 106.710  1.00  0.00           H
ATOM   1847  CD2 PHE A 185      92.620  47.960 103.400  1.00  0.00           C
ATOM   1848  HD2 PHE A 185      92.150  47.380 102.610  1.00  0.00           H
ATOM   1849  CE1 PHE A 185      93.790  49.320 105.470  1.00  0.00           C
ATOM   1850  HE1 PHE A 185      94.060  50.010 106.270  1.00  0.00           H
ATOM   1851  CE2 PHE A 185      93.740  48.710 103.220  1.00  0.00           C
ATOM   1852  HE2 PHE A 185      94.300  48.730 102.280  1.00  0.00           H
ATOM   1853  CZ  PHE A 185      94.330  49.470 104.180  1.00  0.00           C
ATOM   1854  HZ  PHE A 185      95.300  49.930 103.960  1.00  0.00           H
ATOM   1855  C   PHE A 185      91.770  45.140 105.940  1.00  0.00           C
ATOM   1856  O   PHE A 185      91.400  44.580 106.940  1.00  0.00           O
ATOM   1857  N   VAL A 186      92.990  44.880 105.400  1.00  0.00           N
ATOM   1858  H   VAL A 186      93.220  44.870 104.420  1.00  0.00           H
ATOM   1859  CA  VAL A 186      94.170  44.760 106.240  1.00  0.00           C
ATOM   1860  CB  VAL A 186      94.850  43.350 106.000  1.00  0.00           C
ATOM   1861  CG1 VAL A 186      95.470  43.150 104.600  1.00  0.00           C
ATOM   1862  CG2 VAL A 186      95.710  42.980 107.240  1.00  0.00           C
ATOM   1863  C   VAL A 186      95.080  46.040 106.250  1.00  0.00           C
ATOM   1864  O   VAL A 186      95.430  46.490 105.190  1.00  0.00           O
ATOM   1865  N   ASP A 187      95.860  46.260 107.310  1.00  0.00           N
ATOM   1866  H   ASP A 187      95.970  45.680 108.120  1.00  0.00           H
ATOM   1867  CA  ASP A 187      96.750  47.470 107.520  1.00  0.00           C
ATOM   1868  CB  ASP A 187      96.930  47.750 109.040  1.00  0.00           C
ATOM   1869  CG  ASP A 187      97.690  46.630 109.670  1.00  0.00           C
ATOM   1870  OD1 ASP A 187      97.300  45.430 109.570  1.00  0.00           O
ATOM   1871  OD2 ASP A 187      98.640  46.860 110.450  1.00  0.00           O
ATOM   1872  C   ASP A 187      98.130  47.580 106.840  1.00  0.00           C
ATOM   1873  O   ASP A 187      99.150  48.100 107.390  1.00  0.00           O
ATOM   1874  N   ARG A 188      98.130  47.030 105.650  1.00  0.00           N
ATOM   1875  H   ARG A 188      97.310  46.570 105.330  1.00  0.00           H
ATOM   1876  CA  ARG A 188      99.300  47.030 104.740  1.00  0.00           C
ATOM   1877  CB  ARG A 188      99.720  45.620 104.440  1.00  0.00           C
ATOM   1878  CG  ARG A 188     100.360  45.000 105.690  1.00  0.00           C
ATOM   1879  CD  ARG A 188     100.450  43.530 105.580  1.00  0.00           C
ATOM   1880  NE  ARG A 188     101.330  43.070 106.640  1.00  0.00           N
ATOM   1881  HE  ARG A 188     101.180  43.520 107.520  1.00  0.00           H
ATOM   1882  CZ  ARG A 188     101.980  41.910 106.620  1.00  0.00           C
ATOM   1883  NH1 ARG A 188     101.990  41.080 105.550  1.00  0.00           N
ATOM   1884 1HH1 ARG A 188     101.570  41.380 104.690  1.00  0.00           H
ATOM   1885 2HH1 ARG A 188     102.060  40.080 105.590  1.00  0.00           H
ATOM   1886  NH2 ARG A 188     102.810  41.670 107.630  1.00  0.00           N
ATOM   1887 1HH2 ARG A 188     102.830  42.340 108.380  1.00  0.00           H
ATOM   1888 2HH2 ARG A 188     103.300  40.810 107.750  1.00  0.00           H
ATOM   1889  C   ARG A 188      99.120  47.740 103.390  1.00  0.00           C
ATOM   1890  O   ARG A 188      98.000  47.830 103.030  1.00  0.00           O
ATOM   1891  N   GLN A 189     100.070  48.590 102.990  1.00  0.00           N
ATOM   1892  H   GLN A 189     100.830  48.770 103.610  1.00  0.00           H
ATOM   1893  CA  GLN A 189     100.050  49.410 101.770  1.00  0.00           C
ATOM   1894  CB  GLN A 189     101.330  50.350 101.720  1.00  0.00           C
ATOM   1895  CG  GLN A 189     101.190  51.650 102.450  1.00  0.00           C
ATOM   1896  CD  GLN A 189     100.340  52.740 101.760  1.00  0.00           C
ATOM   1897  OE1 GLN A 189      99.140  52.890 102.150  1.00  0.00           O
ATOM   1898  NE2 GLN A 189     100.810  53.390 100.770  1.00  0.00           N
ATOM   1899 1HE2 GLN A 189     101.760  53.250 100.490  1.00  0.00           H
ATOM   1900 2HE2 GLN A 189     100.170  54.000 100.300  1.00  0.00           H
ATOM   1901  C   GLN A 189     100.000  48.650 100.430  1.00  0.00           C
ATOM   1902  O   GLN A 189     100.880  48.740  99.590  1.00  0.00           O
ATOM   1903  N   THR A 190      98.830  47.970 100.210  1.00  0.00           N
ATOM   1904  H   THR A 190      98.200  47.880 100.980  1.00  0.00           H
ATOM   1905  CA  THR A 190      98.400  47.210  98.990  1.00  0.00           C
ATOM   1906  CB  THR A 190      98.290  45.700  99.170  1.00  0.00           C
ATOM   1907  OG1 THR A 190      97.370  45.510 100.260  1.00  0.00           O
ATOM   1908  HG1 THR A 190      97.350  44.580 100.640  1.00  0.00           H
ATOM   1909  CG2 THR A 190      99.630  45.010  99.460  1.00  0.00           C
ATOM   1910  C   THR A 190      97.000  47.700  98.590  1.00  0.00           C
ATOM   1911  O   THR A 190      96.100  48.040  99.360  1.00  0.00           O
ATOM   1912  N   ALA A 191      96.750  47.580  97.260  1.00  0.00           N
ATOM   1913  H   ALA A 191      97.530  47.340  96.670  1.00  0.00           H
ATOM   1914  CA  ALA A 191      95.530  47.820  96.460  1.00  0.00           C
ATOM   1915  CB  ALA A 191      95.820  47.780  94.940  1.00  0.00           C
ATOM   1916  C   ALA A 191      94.310  46.950  96.880  1.00  0.00           C
ATOM   1917  O   ALA A 191      94.030  45.920  96.240  1.00  0.00           O
ATOM   1918  N   GLN A 192      93.600  47.410  97.910  1.00  0.00           N
ATOM   1919  H   GLN A 192      93.910  48.130  98.530  1.00  0.00           H
ATOM   1920  CA  GLN A 192      92.560  46.550  98.410  1.00  0.00           C
ATOM   1921  CB  GLN A 192      92.820  46.270  99.910  1.00  0.00           C
ATOM   1922  CG  GLN A 192      94.060  45.530 100.230  1.00  0.00           C
ATOM   1923  CD  GLN A 192      94.260  45.420 101.730  1.00  0.00           C
ATOM   1924  OE1 GLN A 192      93.410  44.890 102.410  1.00  0.00           O
ATOM   1925  NE2 GLN A 192      95.270  46.090 102.230  1.00  0.00           N
ATOM   1926 1HE2 GLN A 192      95.910  46.490 101.580  1.00  0.00           H
ATOM   1927 2HE2 GLN A 192      95.520  46.130 103.200  1.00  0.00           H
ATOM   1928  C   GLN A 192      91.130  47.060  98.330  1.00  0.00           C
ATOM   1929  O   GLN A 192      90.730  48.210  98.540  1.00  0.00           O
ATOM   1930  N   ALA A 193      90.400  46.040  97.890  1.00  0.00           N
ATOM   1931  H   ALA A 193      90.770  45.130  97.660  1.00  0.00           H
ATOM   1932  CA  ALA A 193      88.920  46.100  97.750  1.00  0.00           C
ATOM   1933  CB  ALA A 193      88.410  45.420  96.470  1.00  0.00           C
ATOM   1934  C   ALA A 193      88.170  45.590  99.060  1.00  0.00           C
ATOM   1935  O   ALA A 193      88.310  44.430  99.380  1.00  0.00           O
ATOM   1936  N   ALA A 194      87.400  46.430  99.720  1.00  0.00           N
ATOM   1937  H   ALA A 194      87.200  47.340  99.350  1.00  0.00           H
ATOM   1938  CA  ALA A 194      86.750  46.070 101.030  1.00  0.00           C
ATOM   1939  CB  ALA A 194      87.310  46.820 102.190  1.00  0.00           C
ATOM   1940  C   ALA A 194      85.220  45.990 101.100  1.00  0.00           C
ATOM   1941  O   ALA A 194      84.570  46.980 101.320  1.00  0.00           O
ATOM   1942  N   GLY A 195      84.730  44.830 100.820  1.00  0.00           N
ATOM   1943  H   GLY A 195      85.360  44.140 100.450  1.00  0.00           H
ATOM   1944  CA  GLY A 195      83.330  44.520 100.930  1.00  0.00           C
ATOM   1945  C   GLY A 195      82.540  44.370  99.590  1.00  0.00           C
ATOM   1946  O   GLY A 195      83.210  44.440  98.570  1.00  0.00           O
ATOM   1947  N   THR A 196      81.240  44.140  99.670  1.00  0.00           N
ATOM   1948  H   THR A 196      80.760  44.130 100.550  1.00  0.00           H
ATOM   1949  CA  THR A 196      80.300  43.970  98.530  1.00  0.00           C
ATOM   1950  CB  THR A 196      78.880  43.450  98.790  1.00  0.00           C
ATOM   1951  OG1 THR A 196      78.100  43.220  97.650  1.00  0.00           O
ATOM   1952  HG1 THR A 196      77.160  43.100  97.960  1.00  0.00           H
ATOM   1953  CG2 THR A 196      78.080  44.370  99.620  1.00  0.00           C
ATOM   1954  C   THR A 196      80.150  45.160  97.560  1.00  0.00           C
ATOM   1955  O   THR A 196      79.900  46.310  97.970  1.00  0.00           O
ATOM   1956  N   ASP A 197      80.150  44.860  96.250  1.00  0.00           N
ATOM   1957  H   ASP A 197      80.280  43.960  95.830  1.00  0.00           H
ATOM   1958  CA  ASP A 197      79.800  45.840  95.210  1.00  0.00           C
ATOM   1959  CB  ASP A 197      80.390  45.420  93.830  1.00  0.00           C
ATOM   1960  CG  ASP A 197      81.950  45.680  93.810  1.00  0.00           C
ATOM   1961  OD1 ASP A 197      82.670  44.680  93.680  1.00  0.00           O
ATOM   1962  OD2 ASP A 197      82.400  46.840  93.910  1.00  0.00           O
ATOM   1963  C   ASP A 197      78.310  46.220  94.980  1.00  0.00           C
ATOM   1964  O   ASP A 197      78.120  47.220  94.250  1.00  0.00           O
ATOM   1965  N   THR A 198      77.400  45.490  95.570  1.00  0.00           N
ATOM   1966  H   THR A 198      77.750  44.850  96.260  1.00  0.00           H
ATOM   1967  CA  THR A 198      75.960  45.700  95.470  1.00  0.00           C
ATOM   1968  CB  THR A 198      74.980  44.630  96.090  1.00  0.00           C
ATOM   1969  OG1 THR A 198      75.510  44.060  97.330  1.00  0.00           O
ATOM   1970  HG1 THR A 198      74.740  43.900  97.960  1.00  0.00           H
ATOM   1971  CG2 THR A 198      74.700  43.460  95.110  1.00  0.00           C
ATOM   1972  C   THR A 198      75.550  47.030  96.060  1.00  0.00           C
ATOM   1973  O   THR A 198      75.080  47.030  97.230  1.00  0.00           O
ATOM   1974  N   THR A 199      75.320  48.010  95.190  1.00  0.00           N
ATOM   1975  H   THR A 199      75.110  47.770  94.240  1.00  0.00           H
ATOM   1976  CA  THR A 199      75.240  49.420  95.500  1.00  0.00           C
ATOM   1977  CB  THR A 199      75.910  50.490  94.600  1.00  0.00           C
ATOM   1978  OG1 THR A 199      75.440  51.780  94.840  1.00  0.00           O
ATOM   1979  HG1 THR A 199      75.480  52.460  94.120  1.00  0.00           H
ATOM   1980  CG2 THR A 199      75.810  50.080  93.100  1.00  0.00           C
ATOM   1981  C   THR A 199      73.760  49.790  95.760  1.00  0.00           C
ATOM   1982  O   THR A 199      72.890  49.070  95.270  1.00  0.00           O
ATOM   1983  N   ILE A 200      73.560  50.830  96.570  1.00  0.00           N
ATOM   1984  H   ILE A 200      74.180  51.610  96.590  1.00  0.00           H
ATOM   1985  CA  ILE A 200      72.460  51.190  97.450  1.00  0.00           C
ATOM   1986  CB  ILE A 200      72.940  52.230  98.490  1.00  0.00           C
ATOM   1987  CG1 ILE A 200      73.820  53.390  97.940  1.00  0.00           C
ATOM   1988  CG2 ILE A 200      73.650  51.390  99.550  1.00  0.00           C
ATOM   1989  CD  ILE A 200      74.290  54.230  99.150  1.00  0.00           C
ATOM   1990  C   ILE A 200      71.100  51.540  96.730  1.00  0.00           C
ATOM   1991  O   ILE A 200      70.990  52.680  96.300  1.00  0.00           O
ATOM   1992  N   THR A 201      70.230  50.570  96.620  1.00  0.00           N
ATOM   1993  H   THR A 201      70.230  49.670  97.060  1.00  0.00           H
ATOM   1994  CA  THR A 201      69.020  50.850  95.790  1.00  0.00           C
ATOM   1995  CB  THR A 201      68.270  49.590  95.420  1.00  0.00           C
ATOM   1996  OG1 THR A 201      68.200  48.590  96.470  1.00  0.00           O
ATOM   1997  HG1 THR A 201      68.140  47.660  96.110  1.00  0.00           H
ATOM   1998  CG2 THR A 201      68.920  48.980  94.170  1.00  0.00           C
ATOM   1999  C   THR A 201      68.010  51.920  96.230  1.00  0.00           C
ATOM   2000  O   THR A 201      67.480  52.690  95.420  1.00  0.00           O
ATOM   2001  N   VAL A 202      67.790  52.010  97.530  1.00  0.00           N
ATOM   2002  H   VAL A 202      68.260  51.420  98.190  1.00  0.00           H
ATOM   2003  CA  VAL A 202      66.900  53.030  98.170  1.00  0.00           C
ATOM   2004  CB  VAL A 202      66.760  52.970  99.690  1.00  0.00           C
ATOM   2005  CG1 VAL A 202      66.100  54.120 100.410  1.00  0.00           C
ATOM   2006  CG2 VAL A 202      66.020  51.740 100.070  1.00  0.00           C
ATOM   2007  C   VAL A 202      67.300  54.410  97.700  1.00  0.00           C
ATOM   2008  O   VAL A 202      66.520  55.310  97.370  1.00  0.00           O
ATOM   2009  N   ASN A 203      68.630  54.700  97.790  1.00  0.00           N
ATOM   2010  H   ASN A 203      69.240  54.060  98.260  1.00  0.00           H
ATOM   2011  CA  ASN A 203      69.190  55.950  97.330  1.00  0.00           C
ATOM   2012  CB  ASN A 203      70.710  56.010  97.550  1.00  0.00           C
ATOM   2013  CG  ASN A 203      71.080  55.800  99.010  1.00  0.00           C
ATOM   2014  OD1 ASN A 203      70.540  54.970  99.730  1.00  0.00           O
ATOM   2015  ND2 ASN A 203      71.990  56.590  99.580  1.00  0.00           N
ATOM   2016 1HD2 ASN A 203      72.430  57.320  99.060  1.00  0.00           H
ATOM   2017 2HD2 ASN A 203      72.240  56.500 100.540  1.00  0.00           H
ATOM   2018  C   ASN A 203      68.910  56.080  95.810  1.00  0.00           C
ATOM   2019  O   ASN A 203      68.690  57.230  95.450  1.00  0.00           O
ATOM   2020  N   VAL A 204      69.220  55.120  94.920  1.00  0.00           N
ATOM   2021  H   VAL A 204      69.700  54.280  95.140  1.00  0.00           H
ATOM   2022  CA  VAL A 204      68.870  55.350  93.510  1.00  0.00           C
ATOM   2023  CB  VAL A 204      69.560  54.240  92.670  1.00  0.00           C
ATOM   2024  CG1 VAL A 204      68.840  52.880  92.510  1.00  0.00           C
ATOM   2025  CG2 VAL A 204      70.000  54.780  91.290  1.00  0.00           C
ATOM   2026  C   VAL A 204      67.360  55.600  93.250  1.00  0.00           C
ATOM   2027  O   VAL A 204      67.050  56.630  92.660  1.00  0.00           O
ATOM   2028  N   LEU A 205      66.500  54.920  94.020  1.00  0.00           N
ATOM   2029  H   LEU A 205      66.770  54.250  94.710  1.00  0.00           H
ATOM   2030  CA  LEU A 205      65.060  55.150  93.950  1.00  0.00           C
ATOM   2031  CB  LEU A 205      64.430  54.020  94.810  1.00  0.00           C
ATOM   2032  CG  LEU A 205      64.470  52.690  94.110  1.00  0.00           C
ATOM   2033  CD1 LEU A 205      64.320  51.610  95.170  1.00  0.00           C
ATOM   2034  CD2 LEU A 205      63.360  52.630  93.010  1.00  0.00           C
ATOM   2035  C   LEU A 205      64.630  56.540  94.410  1.00  0.00           C
ATOM   2036  O   LEU A 205      63.980  57.260  93.610  1.00  0.00           O
ATOM   2037  N   ALA A 206      65.300  57.070  95.440  1.00  0.00           N
ATOM   2038  H   ALA A 206      65.940  56.510  95.970  1.00  0.00           H
ATOM   2039  CA  ALA A 206      65.040  58.450  95.910  1.00  0.00           C
ATOM   2040  CB  ALA A 206      65.930  58.730  97.080  1.00  0.00           C
ATOM   2041  C   ALA A 206      65.530  59.480  94.790  1.00  0.00           C
ATOM   2042  O   ALA A 206      64.850  60.520  94.600  1.00  0.00           O
ATOM   2043  N   TRP A 207      66.710  59.270  94.200  1.00  0.00           N
ATOM   2044  H   TRP A 207      67.430  58.690  94.590  1.00  0.00           H
ATOM   2045  CA  TRP A 207      67.090  60.180  93.100  1.00  0.00           C
ATOM   2046  CB  TRP A 207      68.440  59.690  92.560  1.00  0.00           C
ATOM   2047  CG  TRP A 207      68.900  60.590  91.450  1.00  0.00           C
ATOM   2048  CD1 TRP A 207      69.520  61.780  91.650  1.00  0.00           C
ATOM   2049  HD1 TRP A 207      69.600  62.310  92.600  1.00  0.00           H
ATOM   2050  CD2 TRP A 207      69.110  60.370  90.120  1.00  0.00           C
ATOM   2051  NE1 TRP A 207      70.050  62.210  90.530  1.00  0.00           N
ATOM   2052  HE1 TRP A 207      70.660  63.000  90.560  1.00  0.00           H
ATOM   2053  CE2 TRP A 207      69.810  61.370  89.530  1.00  0.00           C
ATOM   2054  CE3 TRP A 207      68.800  59.260  89.370  1.00  0.00           C
ATOM   2055  HE3 TRP A 207      68.110  58.510  89.780  1.00  0.00           H
ATOM   2056  CZ2 TRP A 207      70.160  61.360  88.200  1.00  0.00           C
ATOM   2057  HZ2 TRP A 207      70.780  62.130  87.750  1.00  0.00           H
ATOM   2058  CZ3 TRP A 207      69.140  59.170  88.010  1.00  0.00           C
ATOM   2059  HZ3 TRP A 207      69.250  58.230  87.460  1.00  0.00           H
ATOM   2060  CH2 TRP A 207      69.860  60.180  87.470  1.00  0.00           C
ATOM   2061  HH2 TRP A 207      70.320  60.090  86.490  1.00  0.00           H
ATOM   2062  C   TRP A 207      66.070  60.300  91.930  1.00  0.00           C
ATOM   2063  O   TRP A 207      65.740  61.420  91.500  1.00  0.00           O
ATOM   2064  N   LEU A 208      65.500  59.160  91.510  1.00  0.00           N
ATOM   2065  H   LEU A 208      65.810  58.310  91.920  1.00  0.00           H
ATOM   2066  CA  LEU A 208      64.370  59.040  90.560  1.00  0.00           C
ATOM   2067  CB  LEU A 208      63.930  57.590  90.240  1.00  0.00           C
ATOM   2068  CG  LEU A 208      65.110  56.810  89.610  1.00  0.00           C
ATOM   2069  CD1 LEU A 208      64.790  55.330  89.690  1.00  0.00           C
ATOM   2070  CD2 LEU A 208      65.320  57.120  88.140  1.00  0.00           C
ATOM   2071  C   LEU A 208      63.170  59.770  91.180  1.00  0.00           C
ATOM   2072  O   LEU A 208      62.560  60.520  90.410  1.00  0.00           O
ATOM   2073  N   TYR A 209      62.810  59.450  92.430  1.00  0.00           N
ATOM   2074  H   TYR A 209      63.100  58.550  92.740  1.00  0.00           H
ATOM   2075  CA  TYR A 209      61.770  60.160  93.160  1.00  0.00           C
ATOM   2076  CB  TYR A 209      61.420  59.690  94.580  1.00  0.00           C
ATOM   2077  CG  TYR A 209      60.680  58.350  94.640  1.00  0.00           C
ATOM   2078  CD1 TYR A 209      59.290  58.320  94.380  1.00  0.00           C
ATOM   2079  HD1 TYR A 209      58.770  59.260  94.190  1.00  0.00           H
ATOM   2080  CD2 TYR A 209      61.260  57.190  95.060  1.00  0.00           C
ATOM   2081  HD2 TYR A 209      62.250  57.290  95.510  1.00  0.00           H
ATOM   2082  CE1 TYR A 209      58.540  57.180  94.420  1.00  0.00           C
ATOM   2083  HE1 TYR A 209      57.490  57.400  94.580  1.00  0.00           H
ATOM   2084  CE2 TYR A 209      60.540  55.990  95.110  1.00  0.00           C
ATOM   2085  HE2 TYR A 209      61.000  55.080  95.500  1.00  0.00           H
ATOM   2086  CZ  TYR A 209      59.160  55.970  94.780  1.00  0.00           C
ATOM   2087  OH  TYR A 209      58.610  54.760  94.520  1.00  0.00           O
ATOM   2088  HH  TYR A 209      57.790  54.920  93.970  1.00  0.00           H
ATOM   2089  C   TYR A 209      61.940  61.680  93.170  1.00  0.00           C
ATOM   2090  O   TYR A 209      60.980  62.340  92.820  1.00  0.00           O
ATOM   2091  N   ALA A 210      63.190  62.170  93.270  1.00  0.00           N
ATOM   2092  H   ALA A 210      63.850  61.600  93.760  1.00  0.00           H
ATOM   2093  CA  ALA A 210      63.480  63.630  93.170  1.00  0.00           C
ATOM   2094  CB  ALA A 210      64.950  63.960  93.360  1.00  0.00           C
ATOM   2095  C   ALA A 210      63.120  64.120  91.740  1.00  0.00           C
ATOM   2096  O   ALA A 210      62.640  65.200  91.510  1.00  0.00           O
ATOM   2097  N   ALA A 211      63.570  63.360  90.730  1.00  0.00           N
ATOM   2098  H   ALA A 211      64.050  62.480  90.840  1.00  0.00           H
ATOM   2099  CA  ALA A 211      63.310  63.660  89.320  1.00  0.00           C
ATOM   2100  CB  ALA A 211      63.870  62.520  88.440  1.00  0.00           C
ATOM   2101  C   ALA A 211      61.850  63.920  89.010  1.00  0.00           C
ATOM   2102  O   ALA A 211      61.470  65.000  88.590  1.00  0.00           O
ATOM   2103  N   VAL A 212      61.020  62.990  89.480  1.00  0.00           N
ATOM   2104  H   VAL A 212      61.440  62.200  89.940  1.00  0.00           H
ATOM   2105  CA  VAL A 212      59.570  62.990  89.270  1.00  0.00           C
ATOM   2106  CB  VAL A 212      58.820  61.750  89.830  1.00  0.00           C
ATOM   2107  CG1 VAL A 212      57.260  61.830  89.550  1.00  0.00           C
ATOM   2108  CG2 VAL A 212      59.270  60.490  89.040  1.00  0.00           C
ATOM   2109  C   VAL A 212      58.990  64.270  89.780  1.00  0.00           C
ATOM   2110  O   VAL A 212      58.400  65.030  88.960  1.00  0.00           O
ATOM   2111  N   ILE A 213      59.220  64.680  91.010  1.00  0.00           N
ATOM   2112  H   ILE A 213      59.620  64.060  91.690  1.00  0.00           H
ATOM   2113  CA  ILE A 213      58.850  66.070  91.500  1.00  0.00           C
ATOM   2114  CB  ILE A 213      58.760  66.220  92.990  1.00  0.00           C
ATOM   2115  CG1 ILE A 213      60.030  65.560  93.610  1.00  0.00           C
ATOM   2116  CG2 ILE A 213      57.570  65.600  93.600  1.00  0.00           C
ATOM   2117  CD  ILE A 213      60.100  65.840  95.110  1.00  0.00           C
ATOM   2118  C   ILE A 213      59.560  67.260  90.890  1.00  0.00           C
ATOM   2119  O   ILE A 213      58.990  68.360  90.790  1.00  0.00           O
ATOM   2120  N   ASN A 214      60.820  67.140  90.460  1.00  0.00           N
ATOM   2121  H   ASN A 214      61.370  66.310  90.400  1.00  0.00           H
ATOM   2122  CA  ASN A 214      61.480  68.340  89.910  1.00  0.00           C
ATOM   2123  CB  ASN A 214      62.960  68.210  90.100  1.00  0.00           C
ATOM   2124  CG  ASN A 214      63.690  69.530  90.290  1.00  0.00           C
ATOM   2125  OD1 ASN A 214      64.400  69.920  89.380  1.00  0.00           O
ATOM   2126  ND2 ASN A 214      63.670  70.250  91.370  1.00  0.00           N
ATOM   2127 1HD2 ASN A 214      63.220  70.050  92.240  1.00  0.00           H
ATOM   2128 2HD2 ASN A 214      64.040  71.170  91.250  1.00  0.00           H
ATOM   2129  C   ASN A 214      61.150  68.640  88.450  1.00  0.00           C
ATOM   2130  O   ASN A 214      60.810  69.760  88.160  1.00  0.00           O
ATOM   2131  N   GLY A 215      61.610  67.780  87.590  1.00  0.00           N
ATOM   2132  H   GLY A 215      62.080  66.940  87.880  1.00  0.00           H
ATOM   2133  CA  GLY A 215      61.310  67.900  86.130  1.00  0.00           C
ATOM   2134  C   GLY A 215      61.110  66.580  85.410  1.00  0.00           C
ATOM   2135  O   GLY A 215      60.010  66.180  85.000  1.00  0.00           O
ATOM   2136  N   ASP A 216      62.290  66.050  85.100  1.00  0.00           N
ATOM   2137  H   ASP A 216      63.090  66.560  85.410  1.00  0.00           H
ATOM   2138  CA  ASP A 216      62.730  64.740  84.440  1.00  0.00           C
ATOM   2139  CB  ASP A 216      64.250  64.470  84.820  1.00  0.00           C
ATOM   2140  CG  ASP A 216      65.170  64.850  83.670  1.00  0.00           C
ATOM   2141  OD1 ASP A 216      65.490  66.020  83.550  1.00  0.00           O
ATOM   2142  OD2 ASP A 216      65.710  63.930  83.100  1.00  0.00           O
ATOM   2143  C   ASP A 216      61.830  63.570  84.850  1.00  0.00           C
ATOM   2144  O   ASP A 216      61.920  63.070  85.970  1.00  0.00           O
ATOM   2145  N   ARG A 217      60.770  63.240  84.050  1.00  0.00           N
ATOM   2146  H   ARG A 217      60.500  63.830  83.290  1.00  0.00           H
ATOM   2147  CA  ARG A 217      59.720  62.210  84.260  1.00  0.00           C
ATOM   2148  CB  ARG A 217      58.340  62.830  84.270  1.00  0.00           C
ATOM   2149  CG  ARG A 217      57.980  63.470  85.620  1.00  0.00           C
ATOM   2150  CD  ARG A 217      56.650  64.310  85.690  1.00  0.00           C
ATOM   2151  NE  ARG A 217      56.890  65.240  86.790  1.00  0.00           N
ATOM   2152  HE  ARG A 217      57.380  64.990  87.630  1.00  0.00           H
ATOM   2153  CZ  ARG A 217      56.650  66.560  86.710  1.00  0.00           C
ATOM   2154  NH1 ARG A 217      56.180  67.140  85.570  1.00  0.00           N
ATOM   2155 1HH1 ARG A 217      56.050  66.630  84.720  1.00  0.00           H
ATOM   2156 2HH1 ARG A 217      56.120  68.130  85.440  1.00  0.00           H
ATOM   2157  NH2 ARG A 217      57.090  67.390  87.630  1.00  0.00           N
ATOM   2158 1HH2 ARG A 217      57.620  67.300  88.480  1.00  0.00           H
ATOM   2159 2HH2 ARG A 217      56.940  68.350  87.390  1.00  0.00           H
ATOM   2160  C   ARG A 217      59.770  61.130  83.150  1.00  0.00           C
ATOM   2161  O   ARG A 217      59.450  59.970  83.400  1.00  0.00           O
ATOM   2162  N   TRP A 218      59.850  61.560  81.880  1.00  0.00           N
ATOM   2163  H   TRP A 218      59.990  62.520  81.670  1.00  0.00           H
ATOM   2164  CA  TRP A 218      59.980  60.670  80.740  1.00  0.00           C
ATOM   2165  CB  TRP A 218      61.010  61.250  79.720  1.00  0.00           C
ATOM   2166  CG  TRP A 218      62.410  61.490  80.240  1.00  0.00           C
ATOM   2167  CD1 TRP A 218      62.810  62.370  81.160  1.00  0.00           C
ATOM   2168  HD1 TRP A 218      62.220  63.210  81.520  1.00  0.00           H
ATOM   2169  CD2 TRP A 218      63.440  60.680  80.010  1.00  0.00           C
ATOM   2170  NE1 TRP A 218      64.030  61.980  81.620  1.00  0.00           N
ATOM   2171  HE1 TRP A 218      64.450  62.440  82.400  1.00  0.00           H
ATOM   2172  CE2 TRP A 218      64.450  61.010  80.850  1.00  0.00           C
ATOM   2173  CE3 TRP A 218      63.680  59.700  79.060  1.00  0.00           C
ATOM   2174  HE3 TRP A 218      62.950  59.620  78.260  1.00  0.00           H
ATOM   2175  CZ2 TRP A 218      65.710  60.490  80.790  1.00  0.00           C
ATOM   2176  HZ2 TRP A 218      66.530  60.860  81.400  1.00  0.00           H
ATOM   2177  CZ3 TRP A 218      64.870  59.080  78.950  1.00  0.00           C
ATOM   2178  HZ3 TRP A 218      65.120  58.200  78.350  1.00  0.00           H
ATOM   2179  CH2 TRP A 218      65.910  59.570  79.770  1.00  0.00           C
ATOM   2180  HH2 TRP A 218      66.910  59.170  79.610  1.00  0.00           H
ATOM   2181  C   TRP A 218      60.250  59.130  80.900  1.00  0.00           C
ATOM   2182  O   TRP A 218      59.700  58.350  80.150  1.00  0.00           O
ATOM   2183  N   PHE A 219      61.320  58.880  81.650  1.00  0.00           N
ATOM   2184  H   PHE A 219      62.010  59.560  81.920  1.00  0.00           H
ATOM   2185  CA  PHE A 219      61.820  57.510  82.010  1.00  0.00           C
ATOM   2186  CB  PHE A 219      63.100  57.420  82.900  1.00  0.00           C
ATOM   2187  CG  PHE A 219      62.920  58.210  84.170  1.00  0.00           C
ATOM   2188  CD1 PHE A 219      62.280  57.610  85.240  1.00  0.00           C
ATOM   2189  HD1 PHE A 219      61.870  56.600  85.150  1.00  0.00           H
ATOM   2190  CD2 PHE A 219      63.320  59.540  84.290  1.00  0.00           C
ATOM   2191  HD2 PHE A 219      63.610  60.070  83.380  1.00  0.00           H
ATOM   2192  CE1 PHE A 219      62.150  58.280  86.440  1.00  0.00           C
ATOM   2193  HE1 PHE A 219      61.920  57.760  87.360  1.00  0.00           H
ATOM   2194  CE2 PHE A 219      63.150  60.250  85.460  1.00  0.00           C
ATOM   2195  HE2 PHE A 219      63.580  61.220  85.710  1.00  0.00           H
ATOM   2196  CZ  PHE A 219      62.570  59.620  86.550  1.00  0.00           C
ATOM   2197  HZ  PHE A 219      62.320  60.210  87.430  1.00  0.00           H
ATOM   2198  C   PHE A 219      60.790  56.510  82.620  1.00  0.00           C
ATOM   2199  O   PHE A 219      60.880  55.300  82.420  1.00  0.00           O
ATOM   2200  N   LEU A 220      59.710  57.070  83.250  1.00  0.00           N
ATOM   2201  H   LEU A 220      59.570  58.060  83.300  1.00  0.00           H
ATOM   2202  CA  LEU A 220      58.580  56.270  83.850  1.00  0.00           C
ATOM   2203  CB  LEU A 220      57.470  57.190  84.330  1.00  0.00           C
ATOM   2204  CG  LEU A 220      57.890  57.860  85.660  1.00  0.00           C
ATOM   2205  CD1 LEU A 220      56.940  58.980  86.040  1.00  0.00           C
ATOM   2206  CD2 LEU A 220      58.000  56.860  86.820  1.00  0.00           C
ATOM   2207  C   LEU A 220      57.980  55.150  82.970  1.00  0.00           C
ATOM   2208  O   LEU A 220      57.050  55.320  82.190  1.00  0.00           O
ATOM   2209  N   ASN A 221      58.340  53.930  83.400  1.00  0.00           N
ATOM   2210  H   ASN A 221      59.090  53.890  84.060  1.00  0.00           H
ATOM   2211  CA  ASN A 221      57.920  52.700  82.730  1.00  0.00           C
ATOM   2212  CB  ASN A 221      59.130  51.930  82.280  1.00  0.00           C
ATOM   2213  CG  ASN A 221      59.480  52.320  80.860  1.00  0.00           C
ATOM   2214  OD1 ASN A 221      58.900  51.950  79.860  1.00  0.00           O
ATOM   2215  ND2 ASN A 221      60.220  53.310  80.660  1.00  0.00           N
ATOM   2216 1HD2 ASN A 221      60.580  53.840  81.430  1.00  0.00           H
ATOM   2217 2HD2 ASN A 221      60.320  53.660  79.730  1.00  0.00           H
ATOM   2218  C   ASN A 221      57.060  51.930  83.750  1.00  0.00           C
ATOM   2219  O   ASN A 221      57.600  51.330  84.690  1.00  0.00           O
ATOM   2220  N   ARG A 222      55.830  52.430  83.740  1.00  0.00           N
ATOM   2221  H   ARG A 222      55.550  53.130  83.080  1.00  0.00           H
ATOM   2222  CA  ARG A 222      54.800  52.080  84.710  1.00  0.00           C
ATOM   2223  CB  ARG A 222      53.700  53.110  84.620  1.00  0.00           C
ATOM   2224  CG  ARG A 222      54.190  54.470  85.100  1.00  0.00           C
ATOM   2225  CD  ARG A 222      53.130  55.520  84.830  1.00  0.00           C
ATOM   2226  NE  ARG A 222      53.240  55.850  83.380  1.00  0.00           N
ATOM   2227  HE  ARG A 222      53.110  55.100  82.730  1.00  0.00           H
ATOM   2228  CZ  ARG A 222      53.390  57.140  82.900  1.00  0.00           C
ATOM   2229  NH1 ARG A 222      53.410  58.180  83.700  1.00  0.00           N
ATOM   2230 1HH1 ARG A 222      53.190  58.040  84.660  1.00  0.00           H
ATOM   2231 2HH1 ARG A 222      53.570  59.120  83.390  1.00  0.00           H
ATOM   2232  NH2 ARG A 222      53.850  57.310  81.670  1.00  0.00           N
ATOM   2233 1HH2 ARG A 222      54.050  56.510  81.090  1.00  0.00           H
ATOM   2234 2HH2 ARG A 222      53.980  58.220  81.280  1.00  0.00           H
ATOM   2235  C   ARG A 222      54.230  50.660  84.490  1.00  0.00           C
ATOM   2236  O   ARG A 222      53.560  50.380  83.480  1.00  0.00           O
ATOM   2237  N   PHE A 223      54.380  49.880  85.540  1.00  0.00           N
ATOM   2238  H   PHE A 223      54.920  50.070  86.350  1.00  0.00           H
ATOM   2239  CA  PHE A 223      53.900  48.480  85.540  1.00  0.00           C
ATOM   2240  CB  PHE A 223      54.680  47.540  84.520  1.00  0.00           C
ATOM   2241  CG  PHE A 223      54.090  46.170  84.370  1.00  0.00           C
ATOM   2242  CD1 PHE A 223      52.740  46.040  83.920  1.00  0.00           C
ATOM   2243  HD1 PHE A 223      52.050  46.850  83.700  1.00  0.00           H
ATOM   2244  CD2 PHE A 223      54.850  45.100  84.460  1.00  0.00           C
ATOM   2245  HD2 PHE A 223      55.910  45.190  84.690  1.00  0.00           H
ATOM   2246  CE1 PHE A 223      52.270  44.790  83.580  1.00  0.00           C
ATOM   2247  HE1 PHE A 223      51.210  44.680  83.390  1.00  0.00           H
ATOM   2248  CE2 PHE A 223      54.350  43.850  84.160  1.00  0.00           C
ATOM   2249  HE2 PHE A 223      55.040  43.030  83.930  1.00  0.00           H
ATOM   2250  CZ  PHE A 223      53.090  43.630  83.740  1.00  0.00           C
ATOM   2251  HZ  PHE A 223      52.830  42.610  83.470  1.00  0.00           H
ATOM   2252  C   PHE A 223      54.050  47.770  86.900  1.00  0.00           C
ATOM   2253  O   PHE A 223      55.090  47.890  87.490  1.00  0.00           O
ATOM   2254  N   THR A 224      53.040  47.050  87.350  1.00  0.00           N
ATOM   2255  H   THR A 224      52.130  47.010  86.930  1.00  0.00           H
ATOM   2256  CA  THR A 224      53.140  46.140  88.480  1.00  0.00           C
ATOM   2257  CB  THR A 224      51.760  45.730  88.960  1.00  0.00           C
ATOM   2258  OG1 THR A 224      50.980  45.320  87.800  1.00  0.00           O
ATOM   2259  HG1 THR A 224      51.290  44.450  87.400  1.00  0.00           H
ATOM   2260  CG2 THR A 224      51.160  46.960  89.530  1.00  0.00           C
ATOM   2261  C   THR A 224      54.070  44.970  88.250  1.00  0.00           C
ATOM   2262  O   THR A 224      53.600  43.860  88.350  1.00  0.00           O
ATOM   2263  N   THR A 225      55.390  45.180  88.430  1.00  0.00           N
ATOM   2264  H   THR A 225      55.810  46.060  88.640  1.00  0.00           H
ATOM   2265  CA  THR A 225      56.300  44.130  88.050  1.00  0.00           C
ATOM   2266  CB  THR A 225      57.690  44.670  87.620  1.00  0.00           C
ATOM   2267  OG1 THR A 225      58.490  43.640  87.010  1.00  0.00           O
ATOM   2268  HG1 THR A 225      58.240  43.680  86.040  1.00  0.00           H
ATOM   2269  CG2 THR A 225      58.360  45.330  88.770  1.00  0.00           C
ATOM   2270  C   THR A 225      56.590  43.060  89.160  1.00  0.00           C
ATOM   2271  O   THR A 225      56.730  43.410  90.330  1.00  0.00           O
ATOM   2272  N   THR A 226      57.030  41.880  88.780  1.00  0.00           N
ATOM   2273  H   THR A 226      56.970  41.580  87.830  1.00  0.00           H
ATOM   2274  CA  THR A 226      57.570  40.790  89.680  1.00  0.00           C
ATOM   2275  CB  THR A 226      57.620  39.470  88.920  1.00  0.00           C
ATOM   2276  OG1 THR A 226      58.440  39.480  87.730  1.00  0.00           O
ATOM   2277  HG1 THR A 226      59.020  38.670  87.720  1.00  0.00           H
ATOM   2278  CG2 THR A 226      56.260  38.800  88.820  1.00  0.00           C
ATOM   2279  C   THR A 226      58.970  41.050  90.380  1.00  0.00           C
ATOM   2280  O   THR A 226      60.000  40.710  89.800  1.00  0.00           O
ATOM   2281  N   LEU A 227      58.840  41.280  91.670  1.00  0.00           N
ATOM   2282  H   LEU A 227      58.000  41.620  92.090  1.00  0.00           H
ATOM   2283  CA  LEU A 227      60.010  41.500  92.510  1.00  0.00           C
ATOM   2284  CB  LEU A 227      59.790  41.540  94.030  1.00  0.00           C
ATOM   2285  CG  LEU A 227      60.650  42.500  94.890  1.00  0.00           C
ATOM   2286  CD1 LEU A 227      60.550  43.960  94.430  1.00  0.00           C
ATOM   2287  CD2 LEU A 227      60.290  42.270  96.370  1.00  0.00           C
ATOM   2288  C   LEU A 227      61.140  40.430  92.270  1.00  0.00           C
ATOM   2289  O   LEU A 227      62.210  40.910  91.890  1.00  0.00           O
ATOM   2290  N   ASN A 228      60.850  39.130  92.240  1.00  0.00           N
ATOM   2291  H   ASN A 228      59.950  38.690  92.270  1.00  0.00           H
ATOM   2292  CA  ASN A 228      61.880  38.100  91.980  1.00  0.00           C
ATOM   2293  CB  ASN A 228      61.170  36.700  92.020  1.00  0.00           C
ATOM   2294  CG  ASN A 228      62.120  35.530  91.820  1.00  0.00           C
ATOM   2295  OD1 ASN A 228      63.050  35.270  92.590  1.00  0.00           O
ATOM   2296  ND2 ASN A 228      61.730  34.700  90.880  1.00  0.00           N
ATOM   2297 1HD2 ASN A 228      60.770  34.680  90.600  1.00  0.00           H
ATOM   2298 2HD2 ASN A 228      62.510  34.130  90.600  1.00  0.00           H
ATOM   2299  C   ASN A 228      62.730  38.290  90.720  1.00  0.00           C
ATOM   2300  O   ASN A 228      63.930  38.550  90.820  1.00  0.00           O
ATOM   2301  N   ASP A 229      62.110  38.310  89.560  1.00  0.00           N
ATOM   2302  H   ASP A 229      61.320  37.710  89.390  1.00  0.00           H
ATOM   2303  CA  ASP A 229      62.740  38.720  88.230  1.00  0.00           C
ATOM   2304  CB  ASP A 229      61.670  38.560  87.090  1.00  0.00           C
ATOM   2305  CG  ASP A 229      60.910  37.220  87.220  1.00  0.00           C
ATOM   2306  OD1 ASP A 229      61.410  36.240  86.650  1.00  0.00           O
ATOM   2307  OD2 ASP A 229      59.870  37.150  87.920  1.00  0.00           O
ATOM   2308  C   ASP A 229      63.260  40.170  88.150  1.00  0.00           C
ATOM   2309  O   ASP A 229      64.350  40.370  87.670  1.00  0.00           O
ATOM   2310  N   PHE A 230      62.790  41.090  89.000  1.00  0.00           N
ATOM   2311  H   PHE A 230      62.110  40.880  89.700  1.00  0.00           H
ATOM   2312  CA  PHE A 230      63.380  42.370  89.200  1.00  0.00           C
ATOM   2313  CB  PHE A 230      62.380  43.350  89.850  1.00  0.00           C
ATOM   2314  CG  PHE A 230      62.970  44.680  90.540  1.00  0.00           C
ATOM   2315  CD1 PHE A 230      63.080  44.870  91.900  1.00  0.00           C
ATOM   2316  HD1 PHE A 230      62.790  44.060  92.570  1.00  0.00           H
ATOM   2317  CD2 PHE A 230      63.370  45.710  89.730  1.00  0.00           C
ATOM   2318  HD2 PHE A 230      63.160  45.570  88.670  1.00  0.00           H
ATOM   2319  CE1 PHE A 230      63.650  46.030  92.400  1.00  0.00           C
ATOM   2320  HE1 PHE A 230      63.780  46.220  93.470  1.00  0.00           H
ATOM   2321  CE2 PHE A 230      63.940  46.890  90.190  1.00  0.00           C
ATOM   2322  HE2 PHE A 230      64.110  47.680  89.470  1.00  0.00           H
ATOM   2323  CZ  PHE A 230      64.100  47.030  91.520  1.00  0.00           C
ATOM   2324  HZ  PHE A 230      64.540  47.940  91.930  1.00  0.00           H
ATOM   2325  C   PHE A 230      64.640  42.290  90.120  1.00  0.00           C
ATOM   2326  O   PHE A 230      65.690  42.720  89.610  1.00  0.00           O
ATOM   2327  N   ASN A 231      64.620  41.480  91.180  1.00  0.00           N
ATOM   2328  H   ASN A 231      63.780  40.970  91.350  1.00  0.00           H
ATOM   2329  CA  ASN A 231      65.830  41.230  92.030  1.00  0.00           C
ATOM   2330  CB  ASN A 231      65.470  40.240  93.140  1.00  0.00           C
ATOM   2331  CG  ASN A 231      64.560  40.680  94.260  1.00  0.00           C
ATOM   2332  OD1 ASN A 231      64.500  41.790  94.680  1.00  0.00           O
ATOM   2333  ND2 ASN A 231      64.060  39.740  95.070  1.00  0.00           N
ATOM   2334 1HD2 ASN A 231      64.240  38.780  94.870  1.00  0.00           H
ATOM   2335 2HD2 ASN A 231      63.590  40.140  95.860  1.00  0.00           H
ATOM   2336  C   ASN A 231      67.020  40.810  91.270  1.00  0.00           C
ATOM   2337  O   ASN A 231      68.140  41.340  91.460  1.00  0.00           O
ATOM   2338  N   LEU A 232      66.870  39.740  90.440  1.00  0.00           N
ATOM   2339  H   LEU A 232      65.990  39.280  90.370  1.00  0.00           H
ATOM   2340  CA  LEU A 232      67.940  39.390  89.490  1.00  0.00           C
ATOM   2341  CB  LEU A 232      67.510  38.130  88.620  1.00  0.00           C
ATOM   2342  CG  LEU A 232      67.360  36.890  89.560  1.00  0.00           C
ATOM   2343  CD1 LEU A 232      66.630  35.670  89.060  1.00  0.00           C
ATOM   2344  CD2 LEU A 232      68.830  36.580  89.840  1.00  0.00           C
ATOM   2345  C   LEU A 232      68.590  40.440  88.550  1.00  0.00           C
ATOM   2346  O   LEU A 232      69.810  40.540  88.510  1.00  0.00           O
ATOM   2347  N   VAL A 233      67.760  41.330  87.920  1.00  0.00           N
ATOM   2348  H   VAL A 233      66.790  41.340  88.130  1.00  0.00           H
ATOM   2349  CA  VAL A 233      68.300  42.420  87.000  1.00  0.00           C
ATOM   2350  CB  VAL A 233      67.130  43.050  86.120  1.00  0.00           C
ATOM   2351  CG1 VAL A 233      67.420  44.260  85.340  1.00  0.00           C
ATOM   2352  CG2 VAL A 233      66.530  41.960  85.240  1.00  0.00           C
ATOM   2353  C   VAL A 233      69.070  43.420  87.790  1.00  0.00           C
ATOM   2354  O   VAL A 233      70.290  43.410  87.550  1.00  0.00           O
ATOM   2355  N   ALA A 234      68.520  43.880  88.950  1.00  0.00           N
ATOM   2356  H   ALA A 234      67.560  43.690  89.150  1.00  0.00           H
ATOM   2357  CA  ALA A 234      69.190  44.670  90.000  1.00  0.00           C
ATOM   2358  CB  ALA A 234      68.190  44.900  91.120  1.00  0.00           C
ATOM   2359  C   ALA A 234      70.470  43.980  90.470  1.00  0.00           C
ATOM   2360  O   ALA A 234      71.580  44.470  90.300  1.00  0.00           O
ATOM   2361  N   MET A 235      70.380  42.740  90.950  1.00  0.00           N
ATOM   2362  H   MET A 235      69.500  42.380  91.250  1.00  0.00           H
ATOM   2363  CA  MET A 235      71.570  41.980  91.420  1.00  0.00           C
ATOM   2364  CB  MET A 235      71.130  40.600  91.950  1.00  0.00           C
ATOM   2365  CG  MET A 235      72.070  39.910  92.880  1.00  0.00           C
ATOM   2366  SD  MET A 235      71.780  38.060  92.800  1.00  0.00           S
ATOM   2367  CE  MET A 235      73.210  37.550  93.760  1.00  0.00           C
ATOM   2368  C   MET A 235      72.810  41.800  90.470  1.00  0.00           C
ATOM   2369  O   MET A 235      73.940  42.000  90.870  1.00  0.00           O
ATOM   2370  N   LYS A 236      72.710  41.360  89.210  1.00  0.00           N
ATOM   2371  H   LYS A 236      71.820  41.040  88.890  1.00  0.00           H
ATOM   2372  CA  LYS A 236      73.740  41.330  88.140  1.00  0.00           C
ATOM   2373  CB  LYS A 236      73.150  40.850  86.830  1.00  0.00           C
ATOM   2374  CG  LYS A 236      72.550  39.450  87.050  1.00  0.00           C
ATOM   2375  CD  LYS A 236      71.790  38.890  85.870  1.00  0.00           C
ATOM   2376  CE  LYS A 236      71.130  37.610  86.270  1.00  0.00           C
ATOM   2377  NZ  LYS A 236      70.610  37.050  85.080  1.00  0.00           N
ATOM   2378  HZ1 LYS A 236      70.320  37.770  84.440  1.00  0.00           H
ATOM   2379  HZ2 LYS A 236      71.170  36.430  84.530  1.00  0.00           H
ATOM   2380  HZ3 LYS A 236      69.810  36.510  85.310  1.00  0.00           H
ATOM   2381  C   LYS A 236      74.230  42.710  87.810  1.00  0.00           C
ATOM   2382  O   LYS A 236      75.460  42.880  87.740  1.00  0.00           O
ATOM   2383  N   TYR A 237      73.410  43.760  87.760  1.00  0.00           N
ATOM   2384  H   TYR A 237      72.450  43.620  88.000  1.00  0.00           H
ATOM   2385  CA  TYR A 237      73.920  45.080  87.320  1.00  0.00           C
ATOM   2386  CB  TYR A 237      72.800  45.860  86.610  1.00  0.00           C
ATOM   2387  CG  TYR A 237      72.780  45.650  85.100  1.00  0.00           C
ATOM   2388  CD1 TYR A 237      73.520  46.450  84.250  1.00  0.00           C
ATOM   2389  HD1 TYR A 237      74.220  47.180  84.640  1.00  0.00           H
ATOM   2390  CD2 TYR A 237      71.970  44.620  84.570  1.00  0.00           C
ATOM   2391  HD2 TYR A 237      71.300  44.010  85.190  1.00  0.00           H
ATOM   2392  CE1 TYR A 237      73.410  46.300  82.900  1.00  0.00           C
ATOM   2393  HE1 TYR A 237      74.010  46.960  82.260  1.00  0.00           H
ATOM   2394  CE2 TYR A 237      71.920  44.410  83.230  1.00  0.00           C
ATOM   2395  HE2 TYR A 237      71.460  43.500  82.860  1.00  0.00           H
ATOM   2396  CZ  TYR A 237      72.640  45.230  82.340  1.00  0.00           C
ATOM   2397  OH  TYR A 237      73.110  44.580  81.230  1.00  0.00           O
ATOM   2398  HH  TYR A 237      72.390  44.570  80.550  1.00  0.00           H
ATOM   2399  C   TYR A 237      74.570  45.880  88.480  1.00  0.00           C
ATOM   2400  O   TYR A 237      74.730  47.080  88.450  1.00  0.00           O
ATOM   2401  N   ASN A 238      74.920  45.140  89.530  1.00  0.00           N
ATOM   2402  H   ASN A 238      75.010  44.160  89.380  1.00  0.00           H
ATOM   2403  CA  ASN A 238      75.450  45.560  90.830  1.00  0.00           C
ATOM   2404  CB  ASN A 238      76.900  46.020  90.740  1.00  0.00           C
ATOM   2405  CG  ASN A 238      77.930  45.070  90.070  1.00  0.00           C
ATOM   2406  OD1 ASN A 238      77.770  43.830  89.840  1.00  0.00           O
ATOM   2407  ND2 ASN A 238      79.000  45.590  89.530  1.00  0.00           N
ATOM   2408 1HD2 ASN A 238      79.060  46.580  89.470  1.00  0.00           H
ATOM   2409 2HD2 ASN A 238      79.760  44.980  89.280  1.00  0.00           H
ATOM   2410  C   ASN A 238      74.650  46.490  91.730  1.00  0.00           C
ATOM   2411  O   ASN A 238      75.230  47.060  92.680  1.00  0.00           O
ATOM   2412  N   TYR A 239      73.330  46.380  91.650  1.00  0.00           N
ATOM   2413  H   TYR A 239      72.820  45.680  91.140  1.00  0.00           H
ATOM   2414  CA  TYR A 239      72.360  47.170  92.470  1.00  0.00           C
ATOM   2415  CB  TYR A 239      71.490  48.050  91.570  1.00  0.00           C
ATOM   2416  CG  TYR A 239      72.210  49.380  91.200  1.00  0.00           C
ATOM   2417  CD1 TYR A 239      72.910  49.380  89.990  1.00  0.00           C
ATOM   2418  HD1 TYR A 239      72.840  48.620  89.210  1.00  0.00           H
ATOM   2419  CD2 TYR A 239      72.310  50.470  92.020  1.00  0.00           C
ATOM   2420  HD2 TYR A 239      71.720  50.480  92.930  1.00  0.00           H
ATOM   2421  CE1 TYR A 239      73.650  50.480  89.600  1.00  0.00           C
ATOM   2422  HE1 TYR A 239      74.390  50.420  88.810  1.00  0.00           H
ATOM   2423  CE2 TYR A 239      72.970  51.590  91.630  1.00  0.00           C
ATOM   2424  HE2 TYR A 239      73.070  52.390  92.370  1.00  0.00           H
ATOM   2425  CZ  TYR A 239      73.720  51.600  90.410  1.00  0.00           C
ATOM   2426  OH  TYR A 239      74.310  52.670  89.830  1.00  0.00           O
ATOM   2427  HH  TYR A 239      74.650  53.270  90.540  1.00  0.00           H
ATOM   2428  C   TYR A 239      71.510  46.230  93.400  1.00  0.00           C
ATOM   2429  O   TYR A 239      71.430  45.050  93.090  1.00  0.00           O
ATOM   2430  N   GLU A 240      71.240  46.580  94.680  1.00  0.00           N
ATOM   2431  H   GLU A 240      71.630  47.470  94.940  1.00  0.00           H
ATOM   2432  CA  GLU A 240      70.760  45.730  95.750  1.00  0.00           C
ATOM   2433  CB  GLU A 240      70.890  46.560  97.040  1.00  0.00           C
ATOM   2434  CG  GLU A 240      70.600  45.790  98.290  1.00  0.00           C
ATOM   2435  CD  GLU A 240      70.730  46.760  99.450  1.00  0.00           C
ATOM   2436  OE1 GLU A 240      69.770  47.520  99.700  1.00  0.00           O
ATOM   2437  OE2 GLU A 240      71.570  46.590 100.320  1.00  0.00           O
ATOM   2438  C   GLU A 240      69.240  45.290  95.550  1.00  0.00           C
ATOM   2439  O   GLU A 240      68.440  46.150  95.360  1.00  0.00           O
ATOM   2440  N   PRO A 241      69.020  43.970  95.500  1.00  0.00           N
ATOM   2441  CA  PRO A 241      67.710  43.340  95.470  1.00  0.00           C
ATOM   2442  CB  PRO A 241      67.900  41.880  95.600  1.00  0.00           C
ATOM   2443  CG  PRO A 241      69.270  41.680  94.930  1.00  0.00           C
ATOM   2444  CD  PRO A 241      70.080  42.900  95.480  1.00  0.00           C
ATOM   2445  C   PRO A 241      66.800  43.940  96.590  1.00  0.00           C
ATOM   2446  O   PRO A 241      67.280  44.240  97.690  1.00  0.00           O
ATOM   2447  N   LEU A 242      65.560  43.840  96.200  1.00  0.00           N
ATOM   2448  H   LEU A 242      65.280  43.370  95.370  1.00  0.00           H
ATOM   2449  CA  LEU A 242      64.560  44.640  96.920  1.00  0.00           C
ATOM   2450  CB  LEU A 242      63.630  45.380  95.970  1.00  0.00           C
ATOM   2451  CG  LEU A 242      63.510  46.800  96.380  1.00  0.00           C
ATOM   2452  CD1 LEU A 242      64.780  47.660  96.100  1.00  0.00           C
ATOM   2453  CD2 LEU A 242      62.250  47.490  95.840  1.00  0.00           C
ATOM   2454  C   LEU A 242      63.660  43.850  97.920  1.00  0.00           C
ATOM   2455  O   LEU A 242      63.250  42.690  97.670  1.00  0.00           O
ATOM   2456  N   THR A 243      63.530  44.310  99.140  1.00  0.00           N
ATOM   2457  H   THR A 243      64.030  45.090  99.510  1.00  0.00           H
ATOM   2458  CA  THR A 243      62.600  43.700 100.100  1.00  0.00           C
ATOM   2459  CB  THR A 243      63.350  42.940 101.180  1.00  0.00           C
ATOM   2460  OG1 THR A 243      62.520  42.110 102.060  1.00  0.00           O
ATOM   2461  HG1 THR A 243      62.650  42.410 103.010  1.00  0.00           H
ATOM   2462  CG2 THR A 243      64.200  43.950 101.970  1.00  0.00           C
ATOM   2463  C   THR A 243      61.570  44.700 100.690  1.00  0.00           C
ATOM   2464  O   THR A 243      61.680  45.920 100.350  1.00  0.00           O
ATOM   2465  N   GLN A 244      60.610  44.260 101.580  1.00  0.00           N
ATOM   2466  H   GLN A 244      60.490  43.300 101.810  1.00  0.00           H
ATOM   2467  CA  GLN A 244      59.610  45.120 102.190  1.00  0.00           C
ATOM   2468  CB  GLN A 244      58.560  44.380 103.020  1.00  0.00           C
ATOM   2469  CG  GLN A 244      57.480  43.760 102.130  1.00  0.00           C
ATOM   2470  CD  GLN A 244      57.620  42.280 101.850  1.00  0.00           C
ATOM   2471  OE1 GLN A 244      57.870  41.890 100.710  1.00  0.00           O
ATOM   2472  NE2 GLN A 244      57.720  41.470 102.900  1.00  0.00           N
ATOM   2473 1HE2 GLN A 244      57.570  41.870 103.800  1.00  0.00           H
ATOM   2474 2HE2 GLN A 244      58.050  40.530 102.820  1.00  0.00           H
ATOM   2475  C   GLN A 244      60.150  46.310 103.000  1.00  0.00           C
ATOM   2476  O   GLN A 244      59.480  47.340 102.970  1.00  0.00           O
ATOM   2477  N   ASP A 245      61.340  46.270 103.620  1.00  0.00           N
ATOM   2478  H   ASP A 245      61.730  45.380 103.850  1.00  0.00           H
ATOM   2479  CA  ASP A 245      61.940  47.440 104.260  1.00  0.00           C
ATOM   2480  CB  ASP A 245      63.190  47.190 105.070  1.00  0.00           C
ATOM   2481  CG  ASP A 245      63.150  45.790 105.750  1.00  0.00           C
ATOM   2482  OD1 ASP A 245      62.420  45.720 106.740  1.00  0.00           O
ATOM   2483  OD2 ASP A 245      63.840  44.820 105.330  1.00  0.00           O
ATOM   2484  C   ASP A 245      62.110  48.680 103.410  1.00  0.00           C
ATOM   2485  O   ASP A 245      61.870  49.840 103.700  1.00  0.00           O
ATOM   2486  N   HIS A 246      62.580  48.410 102.180  1.00  0.00           N
ATOM   2487  H   HIS A 246      62.700  47.470 101.860  1.00  0.00           H
ATOM   2488  CA  HIS A 246      62.770  49.340 101.090  1.00  0.00           C
ATOM   2489  CB  HIS A 246      63.320  48.760  99.810  1.00  0.00           C
ATOM   2490  CG  HIS A 246      64.710  48.110  99.950  1.00  0.00           C
ATOM   2491  ND1 HIS A 246      64.830  46.900 100.430  1.00  0.00           N
ATOM   2492  CD2 HIS A 246      65.880  48.580  99.520  1.00  0.00           C
ATOM   2493  HD2 HIS A 246      66.180  49.480  98.990  1.00  0.00           H
ATOM   2494  CE1 HIS A 246      66.110  46.570 100.220  1.00  0.00           C
ATOM   2495  HE1 HIS A 246      66.500  45.560 100.340  1.00  0.00           H
ATOM   2496  NE2 HIS A 246      66.740  47.590  99.680  1.00  0.00           N
ATOM   2497  HE2 HIS A 246      67.700  47.430  99.450  1.00  0.00           H
ATOM   2498  C   HIS A 246      61.520  50.060 100.680  1.00  0.00           C
ATOM   2499  O   HIS A 246      61.380  51.230 101.000  1.00  0.00           O
ATOM   2500  N   VAL A 247      60.500  49.290 100.400  1.00  0.00           N
ATOM   2501  H   VAL A 247      60.670  48.310 100.500  1.00  0.00           H
ATOM   2502  CA  VAL A 247      59.090  49.730 100.080  1.00  0.00           C
ATOM   2503  CB  VAL A 247      58.160  48.480  99.840  1.00  0.00           C
ATOM   2504  CG1 VAL A 247      56.750  48.990  99.340  1.00  0.00           C
ATOM   2505  CG2 VAL A 247      58.800  47.450  98.830  1.00  0.00           C
ATOM   2506  C   VAL A 247      58.590  50.680 101.240  1.00  0.00           C
ATOM   2507  O   VAL A 247      57.830  51.570 100.980  1.00  0.00           O
ATOM   2508  N   ASP A 248      58.930  50.290 102.470  1.00  0.00           N
ATOM   2509  H   ASP A 248      59.440  49.440 102.660  1.00  0.00           H
ATOM   2510  CA  ASP A 248      58.560  50.980 103.670  1.00  0.00           C
ATOM   2511  CB  ASP A 248      58.770  50.080 104.920  1.00  0.00           C
ATOM   2512  CG  ASP A 248      57.500  50.110 105.720  1.00  0.00           C
ATOM   2513  OD1 ASP A 248      57.120  51.120 106.240  1.00  0.00           O
ATOM   2514  OD2 ASP A 248      56.720  49.110 105.750  1.00  0.00           O
ATOM   2515  C   ASP A 248      59.300  52.350 103.780  1.00  0.00           C
ATOM   2516  O   ASP A 248      58.700  53.440 103.730  1.00  0.00           O
ATOM   2517  N   ILE A 249      60.650  52.370 103.730  1.00  0.00           N
ATOM   2518  H   ILE A 249      61.190  51.530 103.830  1.00  0.00           H
ATOM   2519  CA  ILE A 249      61.440  53.620 103.650  1.00  0.00           C
ATOM   2520  CB  ILE A 249      62.880  53.320 103.770  1.00  0.00           C
ATOM   2521  CG1 ILE A 249      63.070  52.710 105.210  1.00  0.00           C
ATOM   2522  CG2 ILE A 249      63.720  54.610 103.690  1.00  0.00           C
ATOM   2523  CD  ILE A 249      64.290  51.790 105.350  1.00  0.00           C
ATOM   2524  C   ILE A 249      61.060  54.610 102.550  1.00  0.00           C
ATOM   2525  O   ILE A 249      60.740  55.780 102.850  1.00  0.00           O
ATOM   2526  N   LEU A 250      60.780  54.090 101.400  1.00  0.00           N
ATOM   2527  H   LEU A 250      61.090  53.160 101.220  1.00  0.00           H
ATOM   2528  CA  LEU A 250      60.170  54.910 100.260  1.00  0.00           C
ATOM   2529  CB  LEU A 250      60.240  54.140  98.920  1.00  0.00           C
ATOM   2530  CG  LEU A 250      61.660  53.930  98.430  1.00  0.00           C
ATOM   2531  CD1 LEU A 250      61.630  52.850  97.370  1.00  0.00           C
ATOM   2532  CD2 LEU A 250      62.310  55.180  97.800  1.00  0.00           C
ATOM   2533  C   LEU A 250      58.740  55.330 100.450  1.00  0.00           C
ATOM   2534  O   LEU A 250      58.290  56.150  99.710  1.00  0.00           O
ATOM   2535  N   GLY A 251      58.020  54.850 101.470  1.00  0.00           N
ATOM   2536  H   GLY A 251      58.490  54.270 102.140  1.00  0.00           H
ATOM   2537  CA  GLY A 251      56.580  55.120 101.810  1.00  0.00           C
ATOM   2538  C   GLY A 251      56.010  56.580 101.630  1.00  0.00           C
ATOM   2539  O   GLY A 251      55.260  56.880 100.670  1.00  0.00           O
ATOM   2540  N   PRO A 252      56.520  57.470 102.430  1.00  0.00           N
ATOM   2541  CA  PRO A 252      56.430  58.970 102.280  1.00  0.00           C
ATOM   2542  CB  PRO A 252      57.160  59.700 103.380  1.00  0.00           C
ATOM   2543  CG  PRO A 252      57.030  58.620 104.450  1.00  0.00           C
ATOM   2544  CD  PRO A 252      56.960  57.210 103.800  1.00  0.00           C
ATOM   2545  C   PRO A 252      56.720  59.510 100.860  1.00  0.00           C
ATOM   2546  O   PRO A 252      55.970  60.310 100.290  1.00  0.00           O
ATOM   2547  N   LEU A 253      57.780  59.060 100.200  1.00  0.00           N
ATOM   2548  H   LEU A 253      58.490  58.550 100.690  1.00  0.00           H
ATOM   2549  CA  LEU A 253      57.980  59.360  98.730  1.00  0.00           C
ATOM   2550  CB  LEU A 253      59.380  59.120  98.210  1.00  0.00           C
ATOM   2551  CG  LEU A 253      60.400  60.050  98.880  1.00  0.00           C
ATOM   2552  CD1 LEU A 253      61.760  59.620  98.650  1.00  0.00           C
ATOM   2553  CD2 LEU A 253      60.320  61.410  98.210  1.00  0.00           C
ATOM   2554  C   LEU A 253      56.960  58.710  97.730  1.00  0.00           C
ATOM   2555  O   LEU A 253      56.540  59.450  96.910  1.00  0.00           O
ATOM   2556  N   SER A 254      56.650  57.460  97.920  1.00  0.00           N
ATOM   2557  H   SER A 254      57.030  56.940  98.680  1.00  0.00           H
ATOM   2558  CA  SER A 254      55.560  56.790  97.130  1.00  0.00           C
ATOM   2559  CB  SER A 254      55.430  55.250  97.430  1.00  0.00           C
ATOM   2560  OG  SER A 254      55.130  55.040  98.780  1.00  0.00           O
ATOM   2561  HG  SER A 254      55.290  54.070  98.960  1.00  0.00           H
ATOM   2562  C   SER A 254      54.160  57.380  97.310  1.00  0.00           C
ATOM   2563  O   SER A 254      53.490  57.850  96.420  1.00  0.00           O
ATOM   2564  N   ALA A 255      53.950  57.870  98.500  1.00  0.00           N
ATOM   2565  H   ALA A 255      54.570  57.570  99.220  1.00  0.00           H
ATOM   2566  CA  ALA A 255      52.680  58.520  98.990  1.00  0.00           C
ATOM   2567  CB  ALA A 255      52.800  58.620 100.500  1.00  0.00           C
ATOM   2568  C   ALA A 255      52.530  59.970  98.410  1.00  0.00           C
ATOM   2569  O   ALA A 255      51.620  60.310  97.660  1.00  0.00           O
ATOM   2570  N   GLN A 256      53.490  60.850  98.750  1.00  0.00           N
ATOM   2571  H   GLN A 256      54.220  60.690  99.420  1.00  0.00           H
ATOM   2572  CA  GLN A 256      53.540  62.310  98.330  1.00  0.00           C
ATOM   2573  CB  GLN A 256      54.750  62.950  99.020  1.00  0.00           C
ATOM   2574  CG  GLN A 256      54.510  63.600 100.380  1.00  0.00           C
ATOM   2575  CD  GLN A 256      55.510  64.610 100.940  1.00  0.00           C
ATOM   2576  OE1 GLN A 256      56.290  64.310 101.800  1.00  0.00           O
ATOM   2577  NE2 GLN A 256      55.200  65.820 100.620  1.00  0.00           N
ATOM   2578 1HE2 GLN A 256      54.380  65.950 100.060  1.00  0.00           H
ATOM   2579 2HE2 GLN A 256      55.710  66.590 101.010  1.00  0.00           H
ATOM   2580  C   GLN A 256      53.810  62.570  96.840  1.00  0.00           C
ATOM   2581  O   GLN A 256      53.480  63.710  96.420  1.00  0.00           O
ATOM   2582  N   THR A 257      54.520  61.720  96.090  1.00  0.00           N
ATOM   2583  H   THR A 257      55.040  60.970  96.500  1.00  0.00           H
ATOM   2584  CA  THR A 257      54.610  61.970  94.680  1.00  0.00           C
ATOM   2585  CB  THR A 257      55.810  61.310  93.950  1.00  0.00           C
ATOM   2586  OG1 THR A 257      55.860  59.980  94.500  1.00  0.00           O
ATOM   2587  HG1 THR A 257      56.380  59.990  95.360  1.00  0.00           H
ATOM   2588  CG2 THR A 257      57.100  62.050  94.340  1.00  0.00           C
ATOM   2589  C   THR A 257      53.370  61.440  93.900  1.00  0.00           C
ATOM   2590  O   THR A 257      52.940  62.020  92.860  1.00  0.00           O
ATOM   2591  N   GLY A 258      52.900  60.260  94.330  1.00  0.00           N
ATOM   2592  H   GLY A 258      53.240  59.900  95.200  1.00  0.00           H
ATOM   2593  CA  GLY A 258      51.880  59.350  93.720  1.00  0.00           C
ATOM   2594  C   GLY A 258      52.300  58.100  92.930  1.00  0.00           C
ATOM   2595  O   GLY A 258      51.440  57.360  92.480  1.00  0.00           O
ATOM   2596  N   ILE A 259      53.610  57.900  92.780  1.00  0.00           N
ATOM   2597  H   ILE A 259      54.290  58.430  93.290  1.00  0.00           H
ATOM   2598  CA  ILE A 259      54.100  56.850  91.880  1.00  0.00           C
ATOM   2599  CB  ILE A 259      55.220  57.500  90.970  1.00  0.00           C
ATOM   2600  CG1 ILE A 259      54.610  58.430  89.930  1.00  0.00           C
ATOM   2601  CG2 ILE A 259      56.230  56.520  90.370  1.00  0.00           C
ATOM   2602  CD  ILE A 259      53.710  57.700  88.960  1.00  0.00           C
ATOM   2603  C   ILE A 259      54.430  55.640  92.760  1.00  0.00           C
ATOM   2604  O   ILE A 259      55.350  55.700  93.550  1.00  0.00           O
ATOM   2605  N   ALA A 260      53.720  54.560  92.490  1.00  0.00           N
ATOM   2606  H   ALA A 260      52.900  54.420  91.930  1.00  0.00           H
ATOM   2607  CA  ALA A 260      53.910  53.360  93.300  1.00  0.00           C
ATOM   2608  CB  ALA A 260      52.960  52.240  92.930  1.00  0.00           C
ATOM   2609  C   ALA A 260      55.310  52.770  93.170  1.00  0.00           C
ATOM   2610  O   ALA A 260      56.070  53.070  92.250  1.00  0.00           O
ATOM   2611  N   VAL A 261      55.730  52.030  94.200  1.00  0.00           N
ATOM   2612  H   VAL A 261      55.320  52.020  95.120  1.00  0.00           H
ATOM   2613  CA  VAL A 261      57.070  51.380  94.220  1.00  0.00           C
ATOM   2614  CB  VAL A 261      57.520  50.810  95.590  1.00  0.00           C
ATOM   2615  CG1 VAL A 261      58.940  50.200  95.560  1.00  0.00           C
ATOM   2616  CG2 VAL A 261      57.580  51.960  96.580  1.00  0.00           C
ATOM   2617  C   VAL A 261      57.240  50.300  93.140  1.00  0.00           C
ATOM   2618  O   VAL A 261      58.270  50.370  92.450  1.00  0.00           O
ATOM   2619  N   LEU A 262      56.140  49.560  92.890  1.00  0.00           N
ATOM   2620  H   LEU A 262      55.280  49.700  93.370  1.00  0.00           H
ATOM   2621  CA  LEU A 262      56.090  48.570  91.850  1.00  0.00           C
ATOM   2622  CB  LEU A 262      54.730  47.830  91.960  1.00  0.00           C
ATOM   2623  CG  LEU A 262      54.690  46.790  93.100  1.00  0.00           C
ATOM   2624  CD1 LEU A 262      53.300  46.310  93.320  1.00  0.00           C
ATOM   2625  CD2 LEU A 262      55.500  45.510  92.820  1.00  0.00           C
ATOM   2626  C   LEU A 262      56.340  49.090  90.440  1.00  0.00           C
ATOM   2627  O   LEU A 262      57.050  48.450  89.610  1.00  0.00           O
ATOM   2628  N   ASP A 263      55.830  50.310  90.250  1.00  0.00           N
ATOM   2629  H   ASP A 263      54.910  50.510  90.580  1.00  0.00           H
ATOM   2630  CA  ASP A 263      56.000  51.110  89.020  1.00  0.00           C
ATOM   2631  CB  ASP A 263      55.070  52.380  89.010  1.00  0.00           C
ATOM   2632  CG  ASP A 263      53.630  51.950  88.860  1.00  0.00           C
ATOM   2633  OD1 ASP A 263      53.100  51.810  87.770  1.00  0.00           O
ATOM   2634  OD2 ASP A 263      53.100  51.430  89.890  1.00  0.00           O
ATOM   2635  C   ASP A 263      57.430  51.580  88.910  1.00  0.00           C
ATOM   2636  O   ASP A 263      58.200  51.270  87.950  1.00  0.00           O
ATOM   2637  N   MET A 264      57.940  52.170  90.030  1.00  0.00           N
ATOM   2638  H   MET A 264      57.330  52.310  90.810  1.00  0.00           H
ATOM   2639  CA  MET A 264      59.380  52.540  90.190  1.00  0.00           C
ATOM   2640  CB  MET A 264      59.790  53.210  91.450  1.00  0.00           C
ATOM   2641  CG  MET A 264      59.480  54.670  91.520  1.00  0.00           C
ATOM   2642  SD  MET A 264      60.430  55.680  90.280  1.00  0.00           S
ATOM   2643  CE  MET A 264      60.120  57.340  90.830  1.00  0.00           C
ATOM   2644  C   MET A 264      60.310  51.400  89.880  1.00  0.00           C
ATOM   2645  O   MET A 264      61.390  51.690  89.340  1.00  0.00           O
ATOM   2646  N   CYS A 265      60.050  50.230  90.470  1.00  0.00           N
ATOM   2647  H   CYS A 265      59.520  50.210  91.320  1.00  0.00           H
ATOM   2648  CA  CYS A 265      60.710  48.910  90.320  1.00  0.00           C
ATOM   2649  CB  CYS A 265      60.020  47.770  91.070  1.00  0.00           C
ATOM   2650  SG  CYS A 265      59.810  48.080  92.870  1.00  0.00           S
ATOM   2651  HG  CYS A 265      59.090  49.200  92.760  1.00  0.00           H
ATOM   2652  C   CYS A 265      60.860  48.560  88.800  1.00  0.00           C
ATOM   2653  O   CYS A 265      61.950  48.330  88.320  1.00  0.00           O
ATOM   2654  N   ALA A 266      59.730  48.640  88.090  1.00  0.00           N
ATOM   2655  H   ALA A 266      58.810  48.580  88.490  1.00  0.00           H
ATOM   2656  CA  ALA A 266      59.760  48.510  86.610  1.00  0.00           C
ATOM   2657  CB  ALA A 266      58.290  48.590  86.200  1.00  0.00           C
ATOM   2658  C   ALA A 266      60.600  49.500  85.790  1.00  0.00           C
ATOM   2659  O   ALA A 266      61.240  49.110  84.790  1.00  0.00           O
ATOM   2660  N   SER A 267      60.560  50.780  86.300  1.00  0.00           N
ATOM   2661  H   SER A 267      60.050  51.010  87.130  1.00  0.00           H
ATOM   2662  CA  SER A 267      61.330  51.930  85.740  1.00  0.00           C
ATOM   2663  CB  SER A 267      61.050  53.290  86.440  1.00  0.00           C
ATOM   2664  OG  SER A 267      59.760  53.800  86.070  1.00  0.00           O
ATOM   2665  HG  SER A 267      59.140  53.680  86.850  1.00  0.00           H
ATOM   2666  C   SER A 267      62.870  51.660  85.850  1.00  0.00           C
ATOM   2667  O   SER A 267      63.510  51.430  84.880  1.00  0.00           O
ATOM   2668  N   LEU A 268      63.300  51.330  87.000  1.00  0.00           N
ATOM   2669  H   LEU A 268      62.740  51.470  87.810  1.00  0.00           H
ATOM   2670  CA  LEU A 268      64.680  50.870  87.310  1.00  0.00           C
ATOM   2671  CB  LEU A 268      64.690  50.660  88.780  1.00  0.00           C
ATOM   2672  CG  LEU A 268      66.100  50.720  89.520  1.00  0.00           C
ATOM   2673  CD1 LEU A 268      66.660  52.120  89.230  1.00  0.00           C
ATOM   2674  CD2 LEU A 268      66.080  50.430  91.030  1.00  0.00           C
ATOM   2675  C   LEU A 268      65.090  49.550  86.640  1.00  0.00           C
ATOM   2676  O   LEU A 268      66.200  49.600  86.020  1.00  0.00           O
ATOM   2677  N   LYS A 269      64.320  48.460  86.710  1.00  0.00           N
ATOM   2678  H   LYS A 269      63.450  48.450  87.210  1.00  0.00           H
ATOM   2679  CA  LYS A 269      64.590  47.260  85.810  1.00  0.00           C
ATOM   2680  CB  LYS A 269      63.240  46.440  85.780  1.00  0.00           C
ATOM   2681  CG  LYS A 269      63.360  44.970  85.250  1.00  0.00           C
ATOM   2682  CD  LYS A 269      62.020  44.310  85.050  1.00  0.00           C
ATOM   2683  CE  LYS A 269      62.210  43.000  84.280  1.00  0.00           C
ATOM   2684  NZ  LYS A 269      61.000  42.210  84.060  1.00  0.00           N
ATOM   2685  HZ1 LYS A 269      60.750  41.850  84.960  1.00  0.00           H
ATOM   2686  HZ2 LYS A 269      60.350  42.820  83.610  1.00  0.00           H
ATOM   2687  HZ3 LYS A 269      61.260  41.500  83.400  1.00  0.00           H
ATOM   2688  C   LYS A 269      64.930  47.500  84.310  1.00  0.00           C
ATOM   2689  O   LYS A 269      66.080  47.300  83.920  1.00  0.00           O
ATOM   2690  N   GLU A 270      64.050  48.270  83.640  1.00  0.00           N
ATOM   2691  H   GLU A 270      63.110  48.390  83.970  1.00  0.00           H
ATOM   2692  CA  GLU A 270      64.280  48.920  82.360  1.00  0.00           C
ATOM   2693  CB  GLU A 270      63.040  49.780  81.880  1.00  0.00           C
ATOM   2694  CG  GLU A 270      61.770  48.940  81.740  1.00  0.00           C
ATOM   2695  CD  GLU A 270      61.630  47.950  80.610  1.00  0.00           C
ATOM   2696  OE1 GLU A 270      62.300  46.900  80.610  1.00  0.00           O
ATOM   2697  OE2 GLU A 270      60.990  48.310  79.620  1.00  0.00           O
ATOM   2698  C   GLU A 270      65.520  49.820  82.190  1.00  0.00           C
ATOM   2699  O   GLU A 270      66.260  49.710  81.210  1.00  0.00           O
ATOM   2700  N   LEU A 271      65.780  50.600  83.230  1.00  0.00           N
ATOM   2701  H   LEU A 271      65.170  50.720  84.030  1.00  0.00           H
ATOM   2702  CA  LEU A 271      66.900  51.600  83.200  1.00  0.00           C
ATOM   2703  CB  LEU A 271      66.750  52.840  84.200  1.00  0.00           C
ATOM   2704  CG  LEU A 271      65.570  53.750  83.920  1.00  0.00           C
ATOM   2705  CD1 LEU A 271      65.470  54.770  85.110  1.00  0.00           C
ATOM   2706  CD2 LEU A 271      65.800  54.540  82.630  1.00  0.00           C
ATOM   2707  C   LEU A 271      68.250  50.830  83.340  1.00  0.00           C
ATOM   2708  O   LEU A 271      69.300  51.320  82.860  1.00  0.00           O
ATOM   2709  N   LEU A 272      68.300  49.680  84.030  1.00  0.00           N
ATOM   2710  H   LEU A 272      67.520  49.450  84.610  1.00  0.00           H
ATOM   2711  CA  LEU A 272      69.520  48.840  84.000  1.00  0.00           C
ATOM   2712  CB  LEU A 272      69.700  48.090  85.320  1.00  0.00           C
ATOM   2713  CG  LEU A 272      69.850  48.880  86.640  1.00  0.00           C
ATOM   2714  CD1 LEU A 272      69.540  47.910  87.740  1.00  0.00           C
ATOM   2715  CD2 LEU A 272      71.280  49.350  86.730  1.00  0.00           C
ATOM   2716  C   LEU A 272      69.640  47.870  82.810  1.00  0.00           C
ATOM   2717  O   LEU A 272      70.570  47.880  82.050  1.00  0.00           O
ATOM   2718  N   GLN A 273      68.520  47.180  82.580  1.00  0.00           N
ATOM   2719  H   GLN A 273      67.700  47.270  83.140  1.00  0.00           H
ATOM   2720  CA  GLN A 273      68.510  46.260  81.390  1.00  0.00           C
ATOM   2721  CB  GLN A 273      67.410  45.210  81.470  1.00  0.00           C
ATOM   2722  CG  GLN A 273      67.560  44.050  80.500  1.00  0.00           C
ATOM   2723  CD  GLN A 273      68.180  42.810  81.190  1.00  0.00           C
ATOM   2724  OE1 GLN A 273      67.490  41.840  81.510  1.00  0.00           O
ATOM   2725  NE2 GLN A 273      69.480  42.660  81.160  1.00  0.00           N
ATOM   2726 1HE2 GLN A 273      69.950  43.400  80.690  1.00  0.00           H
ATOM   2727 2HE2 GLN A 273      69.950  42.050  81.810  1.00  0.00           H
ATOM   2728  C   GLN A 273      68.720  46.830  79.970  1.00  0.00           C
ATOM   2729  O   GLN A 273      69.840  47.100  79.550  1.00  0.00           O
ATOM   2730  N   ASN A 274      67.590  47.240  79.360  1.00  0.00           N
ATOM   2731  H   ASN A 274      66.790  47.380  79.940  1.00  0.00           H
ATOM   2732  CA  ASN A 274      67.680  47.990  78.040  1.00  0.00           C
ATOM   2733  CB  ASN A 274      66.270  48.000  77.340  1.00  0.00           C
ATOM   2734  CG  ASN A 274      65.070  48.320  78.240  1.00  0.00           C
ATOM   2735  OD1 ASN A 274      64.860  49.510  78.520  1.00  0.00           O
ATOM   2736  ND2 ASN A 274      64.300  47.350  78.770  1.00  0.00           N
ATOM   2737 1HD2 ASN A 274      64.500  46.390  78.580  1.00  0.00           H
ATOM   2738 2HD2 ASN A 274      63.570  47.530  79.430  1.00  0.00           H
ATOM   2739  C   ASN A 274      68.270  49.350  78.060  1.00  0.00           C
ATOM   2740  O   ASN A 274      68.920  49.920  77.170  1.00  0.00           O
ATOM   2741  N   GLY A 275      68.150  50.090  79.170  1.00  0.00           N
ATOM   2742  H   GLY A 275      67.540  49.760  79.890  1.00  0.00           H
ATOM   2743  CA  GLY A 275      68.890  51.310  79.430  1.00  0.00           C
ATOM   2744  C   GLY A 275      68.620  52.550  78.560  1.00  0.00           C
ATOM   2745  O   GLY A 275      67.680  52.480  77.750  1.00  0.00           O
ATOM   2746  N   MET A 276      69.440  53.570  78.750  1.00  0.00           N
ATOM   2747  H   MET A 276      70.170  53.530  79.430  1.00  0.00           H
ATOM   2748  CA  MET A 276      69.380  54.770  77.830  1.00  0.00           C
ATOM   2749  CB  MET A 276      68.800  55.990  78.660  1.00  0.00           C
ATOM   2750  CG  MET A 276      67.380  55.830  79.160  1.00  0.00           C
ATOM   2751  SD  MET A 276      66.160  55.720  77.810  1.00  0.00           S
ATOM   2752  CE  MET A 276      64.700  55.320  78.720  1.00  0.00           C
ATOM   2753  C   MET A 276      70.650  55.160  77.120  1.00  0.00           C
ATOM   2754  O   MET A 276      71.780  54.910  77.500  1.00  0.00           O
ATOM   2755  N   ASN A 277      70.380  55.690  75.970  1.00  0.00           N
ATOM   2756  H   ASN A 277      69.450  55.870  75.660  1.00  0.00           H
ATOM   2757  CA  ASN A 277      71.430  56.170  75.020  1.00  0.00           C
ATOM   2758  CB  ASN A 277      71.340  55.490  73.710  1.00  0.00           C
ATOM   2759  CG  ASN A 277      72.600  55.510  72.830  1.00  0.00           C
ATOM   2760  OD1 ASN A 277      73.600  54.820  73.030  1.00  0.00           O
ATOM   2761  ND2 ASN A 277      72.720  56.570  72.010  1.00  0.00           N
ATOM   2762 1HD2 ASN A 277      71.950  57.170  71.790  1.00  0.00           H
ATOM   2763 2HD2 ASN A 277      73.570  56.820  71.560  1.00  0.00           H
ATOM   2764  C   ASN A 277      71.480  57.760  74.780  1.00  0.00           C
ATOM   2765  O   ASN A 277      70.380  58.280  74.590  1.00  0.00           O
ATOM   2766  N   GLY A 278      72.510  58.410  75.190  1.00  0.00           N
ATOM   2767  H   GLY A 278      73.160  58.000  75.820  1.00  0.00           H
ATOM   2768  CA  GLY A 278      72.750  59.900  74.980  1.00  0.00           C
ATOM   2769  C   GLY A 278      72.140  60.770  76.120  1.00  0.00           C
ATOM   2770  O   GLY A 278      72.830  61.620  76.660  1.00  0.00           O
ATOM   2771  N   ARG A 279      70.830  60.640  76.260  1.00  0.00           N
ATOM   2772  H   ARG A 279      70.430  59.770  75.970  1.00  0.00           H
ATOM   2773  CA  ARG A 279      69.880  61.410  77.130  1.00  0.00           C
ATOM   2774  CB  ARG A 279      68.430  61.320  76.670  1.00  0.00           C
ATOM   2775  CG  ARG A 279      67.520  62.310  77.370  1.00  0.00           C
ATOM   2776  CD  ARG A 279      66.170  62.060  76.750  1.00  0.00           C
ATOM   2777  NE  ARG A 279      65.170  62.560  77.680  1.00  0.00           N
ATOM   2778  HE  ARG A 279      64.890  61.910  78.380  1.00  0.00           H
ATOM   2779  CZ  ARG A 279      64.300  63.610  77.480  1.00  0.00           C
ATOM   2780  NH1 ARG A 279      64.270  64.280  76.260  1.00  0.00           N
ATOM   2781 1HH1 ARG A 279      64.880  64.060  75.500  1.00  0.00           H
ATOM   2782 2HH1 ARG A 279      63.610  65.030  76.250  1.00  0.00           H
ATOM   2783  NH2 ARG A 279      63.440  64.010  78.460  1.00  0.00           N
ATOM   2784 1HH2 ARG A 279      63.280  63.440  79.260  1.00  0.00           H
ATOM   2785 2HH2 ARG A 279      62.910  64.860  78.360  1.00  0.00           H
ATOM   2786  C   ARG A 279      70.110  61.140  78.570  1.00  0.00           C
ATOM   2787  O   ARG A 279      69.800  60.050  79.040  1.00  0.00           O
ATOM   2788  N   THR A 280      70.710  62.120  79.130  1.00  0.00           N
ATOM   2789  H   THR A 280      70.710  63.010  78.670  1.00  0.00           H
ATOM   2790  CA  THR A 280      71.030  62.160  80.590  1.00  0.00           C
ATOM   2791  CB  THR A 280      72.070  63.190  80.950  1.00  0.00           C
ATOM   2792  OG1 THR A 280      71.790  64.560  80.670  1.00  0.00           O
ATOM   2793  HG1 THR A 280      71.560  65.010  81.530  1.00  0.00           H
ATOM   2794  CG2 THR A 280      73.430  62.710  80.370  1.00  0.00           C
ATOM   2795  C   THR A 280      69.820  62.410  81.560  1.00  0.00           C
ATOM   2796  O   THR A 280      69.070  63.390  81.550  1.00  0.00           O
ATOM   2797  N   ILE A 281      69.590  61.530  82.440  1.00  0.00           N
ATOM   2798  H   ILE A 281      70.100  60.680  82.300  1.00  0.00           H
ATOM   2799  CA  ILE A 281      68.540  61.510  83.520  1.00  0.00           C
ATOM   2800  CB  ILE A 281      68.230  60.080  84.110  1.00  0.00           C
ATOM   2801  CG1 ILE A 281      67.860  59.020  83.070  1.00  0.00           C
ATOM   2802  CG2 ILE A 281      67.160  60.190  85.200  1.00  0.00           C
ATOM   2803  CD  ILE A 281      67.490  57.680  83.570  1.00  0.00           C
ATOM   2804  C   ILE A 281      68.910  62.600  84.630  1.00  0.00           C
ATOM   2805  O   ILE A 281      69.990  62.500  85.200  1.00  0.00           O
ATOM   2806  N   LEU A 282      67.980  63.530  84.870  1.00  0.00           N
ATOM   2807  H   LEU A 282      67.200  63.600  84.250  1.00  0.00           H
ATOM   2808  CA  LEU A 282      68.030  64.550  85.970  1.00  0.00           C
ATOM   2809  CB  LEU A 282      67.690  63.870  87.320  1.00  0.00           C
ATOM   2810  CG  LEU A 282      67.510  64.860  88.460  1.00  0.00           C
ATOM   2811  CD1 LEU A 282      66.270  65.710  88.250  1.00  0.00           C
ATOM   2812  CD2 LEU A 282      67.340  64.070  89.780  1.00  0.00           C
ATOM   2813  C   LEU A 282      69.210  65.460  86.180  1.00  0.00           C
ATOM   2814  O   LEU A 282      69.190  66.610  85.650  1.00  0.00           O
ATOM   2815  N   GLY A 283      70.290  64.870  86.580  1.00  0.00           N
ATOM   2816  H   GLY A 283      70.570  63.910  86.540  1.00  0.00           H
ATOM   2817  CA  GLY A 283      71.450  65.740  86.940  1.00  0.00           C
ATOM   2818  C   GLY A 283      72.440  65.770  85.840  1.00  0.00           C
ATOM   2819  O   GLY A 283      72.470  66.740  85.100  1.00  0.00           O
ATOM   2820  N   SER A 284      73.380  64.850  85.940  1.00  0.00           N
ATOM   2821  H   SER A 284      73.380  64.100  86.600  1.00  0.00           H
ATOM   2822  CA  SER A 284      74.500  64.880  84.990  1.00  0.00           C
ATOM   2823  CB  SER A 284      75.840  65.360  85.570  1.00  0.00           C
ATOM   2824  OG  SER A 284      76.290  64.370  86.520  1.00  0.00           O
ATOM   2825  HG  SER A 284      75.720  64.530  87.330  1.00  0.00           H
ATOM   2826  C   SER A 284      74.770  63.500  84.270  1.00  0.00           C
ATOM   2827  O   SER A 284      75.230  63.610  83.110  1.00  0.00           O
ATOM   2828  N   ALA A 285      74.540  62.420  84.940  1.00  0.00           N
ATOM   2829  H   ALA A 285      74.290  62.410  85.910  1.00  0.00           H
ATOM   2830  CA  ALA A 285      74.870  61.060  84.370  1.00  0.00           C
ATOM   2831  CB  ALA A 285      76.090  60.530  85.100  1.00  0.00           C
ATOM   2832  C   ALA A 285      73.680  60.040  84.460  1.00  0.00           C
ATOM   2833  O   ALA A 285      72.740  60.190  85.260  1.00  0.00           O
ATOM   2834  N   LEU A 286      73.990  58.940  83.900  1.00  0.00           N
ATOM   2835  H   LEU A 286      74.860  58.760  83.440  1.00  0.00           H
ATOM   2836  CA  LEU A 286      73.060  57.790  84.010  1.00  0.00           C
ATOM   2837  CB  LEU A 286      73.140  56.970  82.770  1.00  0.00           C
ATOM   2838  CG  LEU A 286      72.850  57.810  81.540  1.00  0.00           C
ATOM   2839  CD1 LEU A 286      73.220  56.980  80.270  1.00  0.00           C
ATOM   2840  CD2 LEU A 286      71.420  58.340  81.530  1.00  0.00           C
ATOM   2841  C   LEU A 286      73.210  56.960  85.280  1.00  0.00           C
ATOM   2842  O   LEU A 286      74.060  56.060  85.350  1.00  0.00           O
ATOM   2843  N   LEU A 287      72.200  57.260  86.130  1.00  0.00           N
ATOM   2844  H   LEU A 287      71.670  58.100  85.990  1.00  0.00           H
ATOM   2845  CA  LEU A 287      71.920  56.580  87.410  1.00  0.00           C
ATOM   2846  CB  LEU A 287      71.500  55.050  87.300  1.00  0.00           C
ATOM   2847  CG  LEU A 287      70.080  54.760  86.770  1.00  0.00           C
ATOM   2848  CD1 LEU A 287      69.970  53.300  86.440  1.00  0.00           C
ATOM   2849  CD2 LEU A 287      68.940  55.210  87.710  1.00  0.00           C
ATOM   2850  C   LEU A 287      73.030  56.790  88.450  1.00  0.00           C
ATOM   2851  O   LEU A 287      74.070  56.060  88.430  1.00  0.00           O
ATOM   2852  N   GLU A 288      72.880  57.920  89.160  1.00  0.00           N
ATOM   2853  H   GLU A 288      72.220  58.640  88.930  1.00  0.00           H
ATOM   2854  CA  GLU A 288      73.770  58.420  90.160  1.00  0.00           C
ATOM   2855  CB  GLU A 288      73.770  59.950  90.160  1.00  0.00           C
ATOM   2856  CG  GLU A 288      74.300  60.580  88.910  1.00  0.00           C
ATOM   2857  CD  GLU A 288      74.080  62.100  88.790  1.00  0.00           C
ATOM   2858  OE1 GLU A 288      74.340  62.780  89.760  1.00  0.00           O
ATOM   2859  OE2 GLU A 288      73.890  62.570  87.710  1.00  0.00           O
ATOM   2860  C   GLU A 288      73.330  57.960  91.590  1.00  0.00           C
ATOM   2861  O   GLU A 288      72.180  58.260  91.960  1.00  0.00           O
ATOM   2862  N   ASP A 289      74.030  57.050  92.140  1.00  0.00           N
ATOM   2863  H   ASP A 289      74.670  56.480  91.610  1.00  0.00           H
ATOM   2864  CA  ASP A 289      73.700  56.440  93.440  1.00  0.00           C
ATOM   2865  CB  ASP A 289      73.860  54.960  93.420  1.00  0.00           C
ATOM   2866  CG  ASP A 289      75.180  54.410  92.800  1.00  0.00           C
ATOM   2867  OD1 ASP A 289      75.990  53.950  93.570  1.00  0.00           O
ATOM   2868  OD2 ASP A 289      75.330  54.490  91.580  1.00  0.00           O
ATOM   2869  C   ASP A 289      74.400  57.210  94.600  1.00  0.00           C
ATOM   2870  O   ASP A 289      75.480  56.870  95.060  1.00  0.00           O
ATOM   2871  N   GLU A 290      73.670  58.260  95.080  1.00  0.00           N
ATOM   2872  H   GLU A 290      72.710  58.430  94.860  1.00  0.00           H
ATOM   2873  CA  GLU A 290      74.150  59.120  96.120  1.00  0.00           C
ATOM   2874  CB  GLU A 290      74.800  60.330  95.600  1.00  0.00           C
ATOM   2875  CG  GLU A 290      76.220  60.060  95.120  1.00  0.00           C
ATOM   2876  CD  GLU A 290      76.780  61.430  94.700  1.00  0.00           C
ATOM   2877  OE1 GLU A 290      76.930  61.740  93.510  1.00  0.00           O
ATOM   2878  OE2 GLU A 290      77.520  61.970  95.480  1.00  0.00           O
ATOM   2879  C   GLU A 290      73.090  59.450  97.170  1.00  0.00           C
ATOM   2880  O   GLU A 290      73.190  58.850  98.280  1.00  0.00           O
ATOM   2881  N   PHE A 291      71.900  59.860  96.770  1.00  0.00           N
ATOM   2882  H   PHE A 291      71.510  59.690  95.870  1.00  0.00           H
ATOM   2883  CA  PHE A 291      71.050  60.720  97.680  1.00  0.00           C
ATOM   2884  CB  PHE A 291      70.350  61.760  96.780  1.00  0.00           C
ATOM   2885  CG  PHE A 291      71.270  62.780  96.080  1.00  0.00           C
ATOM   2886  CD1 PHE A 291      71.670  63.970  96.710  1.00  0.00           C
ATOM   2887  HD1 PHE A 291      71.370  64.210  97.730  1.00  0.00           H
ATOM   2888  CD2 PHE A 291      71.700  62.430  94.800  1.00  0.00           C
ATOM   2889  HD2 PHE A 291      71.420  61.500  94.290  1.00  0.00           H
ATOM   2890  CE1 PHE A 291      72.440  64.860  96.020  1.00  0.00           C
ATOM   2891  HE1 PHE A 291      72.800  65.770  96.510  1.00  0.00           H
ATOM   2892  CE2 PHE A 291      72.430  63.350  94.080  1.00  0.00           C
ATOM   2893  HE2 PHE A 291      72.860  63.080  93.120  1.00  0.00           H
ATOM   2894  CZ  PHE A 291      72.730  64.570  94.710  1.00  0.00           C
ATOM   2895  HZ  PHE A 291      73.350  65.230  94.110  1.00  0.00           H
ATOM   2896  C   PHE A 291      69.900  60.070  98.400  1.00  0.00           C
ATOM   2897  O   PHE A 291      69.100  59.330  97.820  1.00  0.00           O
ATOM   2898  N   THR A 292      69.820  60.440  99.710  1.00  0.00           N
ATOM   2899  H   THR A 292      70.300  61.270 100.010  1.00  0.00           H
ATOM   2900  CA  THR A 292      68.970  59.770 100.720  1.00  0.00           C
ATOM   2901  CB  THR A 292      69.660  59.890 102.120  1.00  0.00           C
ATOM   2902  OG1 THR A 292      69.660  61.270 102.650  1.00  0.00           O
ATOM   2903  HG1 THR A 292      70.490  61.770 102.380  1.00  0.00           H
ATOM   2904  CG2 THR A 292      70.990  59.230 102.080  1.00  0.00           C
ATOM   2905  C   THR A 292      67.550  60.260 100.680  1.00  0.00           C
ATOM   2906  O   THR A 292      67.310  61.450 100.270  1.00  0.00           O
ATOM   2907  N   PRO A 293      66.560  59.430 101.020  1.00  0.00           N
ATOM   2908  CA  PRO A 293      65.200  59.850 101.530  1.00  0.00           C
ATOM   2909  CB  PRO A 293      64.780  58.670 102.320  1.00  0.00           C
ATOM   2910  CG  PRO A 293      65.170  57.500 101.400  1.00  0.00           C
ATOM   2911  CD  PRO A 293      66.520  57.950 100.840  1.00  0.00           C
ATOM   2912  C   PRO A 293      65.200  61.210 102.220  1.00  0.00           C
ATOM   2913  O   PRO A 293      64.750  62.170 101.550  1.00  0.00           O
ATOM   2914  N   PHE A 294      66.100  61.370 103.200  1.00  0.00           N
ATOM   2915  H   PHE A 294      66.600  60.580 103.540  1.00  0.00           H
ATOM   2916  CA  PHE A 294      66.490  62.640 103.930  1.00  0.00           C
ATOM   2917  CB  PHE A 294      67.680  62.220 104.830  1.00  0.00           C
ATOM   2918  CG  PHE A 294      68.130  63.100 105.910  1.00  0.00           C
ATOM   2919  CD1 PHE A 294      67.590  62.980 107.220  1.00  0.00           C
ATOM   2920  HD1 PHE A 294      66.530  62.730 107.320  1.00  0.00           H
ATOM   2921  CD2 PHE A 294      69.350  63.750 105.720  1.00  0.00           C
ATOM   2922  HD2 PHE A 294      69.790  64.030 104.770  1.00  0.00           H
ATOM   2923  CE1 PHE A 294      68.220  63.510 108.310  1.00  0.00           C
ATOM   2924  HE1 PHE A 294      67.690  63.440 109.270  1.00  0.00           H
ATOM   2925  CE2 PHE A 294      69.980  64.170 106.850  1.00  0.00           C
ATOM   2926  HE2 PHE A 294      71.030  64.470 106.800  1.00  0.00           H
ATOM   2927  CZ  PHE A 294      69.440  64.110 108.190  1.00  0.00           C
ATOM   2928  HZ  PHE A 294      70.060  64.520 108.990  1.00  0.00           H
ATOM   2929  C   PHE A 294      66.810  63.780 102.960  1.00  0.00           C
ATOM   2930  O   PHE A 294      65.930  64.550 102.650  1.00  0.00           O
ATOM   2931  N   ASP A 295      67.930  63.610 102.230  1.00  0.00           N
ATOM   2932  H   ASP A 295      68.550  62.830 102.310  1.00  0.00           H
ATOM   2933  CA  ASP A 295      68.390  64.590 101.220  1.00  0.00           C
ATOM   2934  CB  ASP A 295      69.550  63.850 100.600  1.00  0.00           C
ATOM   2935  CG  ASP A 295      70.820  63.600 101.440  1.00  0.00           C
ATOM   2936  OD1 ASP A 295      71.520  62.590 101.090  1.00  0.00           O
ATOM   2937  OD2 ASP A 295      70.970  64.230 102.470  1.00  0.00           O
ATOM   2938  C   ASP A 295      67.380  65.010 100.110  1.00  0.00           C
ATOM   2939  O   ASP A 295      67.220  66.210  99.950  1.00  0.00           O
ATOM   2940  N   VAL A 296      66.720  64.050  99.440  1.00  0.00           N
ATOM   2941  H   VAL A 296      66.670  63.110  99.770  1.00  0.00           H
ATOM   2942  CA  VAL A 296      65.720  64.460  98.470  1.00  0.00           C
ATOM   2943  CB  VAL A 296      65.180  63.260  97.640  1.00  0.00           C
ATOM   2944  CG1 VAL A 296      66.410  62.590  96.940  1.00  0.00           C
ATOM   2945  CG2 VAL A 296      64.470  62.180  98.410  1.00  0.00           C
ATOM   2946  C   VAL A 296      64.560  65.260  99.120  1.00  0.00           C
ATOM   2947  O   VAL A 296      64.210  66.280  98.590  1.00  0.00           O
ATOM   2948  N   VAL A 297      63.950  64.780 100.260  1.00  0.00           N
ATOM   2949  H   VAL A 297      64.280  64.020 100.820  1.00  0.00           H
ATOM   2950  CA  VAL A 297      62.900  65.630 100.900  1.00  0.00           C
ATOM   2951  CB  VAL A 297      62.130  64.720 101.930  1.00  0.00           C
ATOM   2952  CG1 VAL A 297      61.520  63.470 101.270  1.00  0.00           C
ATOM   2953  CG2 VAL A 297      62.820  64.360 103.260  1.00  0.00           C
ATOM   2954  C   VAL A 297      63.420  66.950 101.560  1.00  0.00           C
ATOM   2955  O   VAL A 297      62.580  67.820 101.800  1.00  0.00           O
ATOM   2956  N   ARG A 298      64.690  67.070 102.010  1.00  0.00           N
ATOM   2957  H   ARG A 298      65.340  66.300 101.980  1.00  0.00           H
ATOM   2958  CA  ARG A 298      65.430  68.310 102.300  1.00  0.00           C
ATOM   2959  CB  ARG A 298      66.850  68.100 102.840  1.00  0.00           C
ATOM   2960  CG  ARG A 298      66.930  67.310 104.180  1.00  0.00           C
ATOM   2961  CD  ARG A 298      66.700  68.160 105.410  1.00  0.00           C
ATOM   2962  NE  ARG A 298      66.570  67.320 106.620  1.00  0.00           N
ATOM   2963  HE  ARG A 298      66.170  66.410 106.520  1.00  0.00           H
ATOM   2964  CZ  ARG A 298      67.070  67.510 107.850  1.00  0.00           C
ATOM   2965  NH1 ARG A 298      67.890  68.450 108.110  1.00  0.00           N
ATOM   2966 1HH1 ARG A 298      68.250  69.000 107.350  1.00  0.00           H
ATOM   2967 2HH1 ARG A 298      68.140  68.670 109.050  1.00  0.00           H
ATOM   2968  NH2 ARG A 298      66.770  66.680 108.890  1.00  0.00           N
ATOM   2969 1HH2 ARG A 298      66.180  65.880 108.830  1.00  0.00           H
ATOM   2970 2HH2 ARG A 298      67.130  66.880 109.800  1.00  0.00           H
ATOM   2971  C   ARG A 298      65.490  69.330 101.130  1.00  0.00           C
ATOM   2972  O   ARG A 298      65.120  70.430 101.450  1.00  0.00           O
ATOM   2973  N   GLN A 299      66.090  68.960 100.040  1.00  0.00           N
ATOM   2974  H   GLN A 299      66.710  68.180 100.070  1.00  0.00           H
ATOM   2975  CA  GLN A 299      66.150  69.810  98.780  1.00  0.00           C
ATOM   2976  CB  GLN A 299      66.980  69.120  97.670  1.00  0.00           C
ATOM   2977  CG  GLN A 299      68.300  68.640  98.130  1.00  0.00           C
ATOM   2978  CD  GLN A 299      69.570  68.790  97.250  1.00  0.00           C
ATOM   2979  OE1 GLN A 299      70.260  69.810  97.310  1.00  0.00           O
ATOM   2980  NE2 GLN A 299      69.740  67.990  96.170  1.00  0.00           N
ATOM   2981 1HE2 GLN A 299      69.090  67.340  95.770  1.00  0.00           H
ATOM   2982 2HE2 GLN A 299      70.600  68.130  95.690  1.00  0.00           H
ATOM   2983  C   GLN A 299      64.830  70.210  98.200  1.00  0.00           C
ATOM   2984  O   GLN A 299      64.610  71.390  97.930  1.00  0.00           O
ATOM   2985  N   CYS A 300      64.040  69.300  97.720  1.00  0.00           N
ATOM   2986  H   CYS A 300      64.180  68.340  97.960  1.00  0.00           H
ATOM   2987  CA  CYS A 300      62.780  69.650  97.000  1.00  0.00           C
ATOM   2988  CB  CYS A 300      62.810  68.720  95.810  1.00  0.00           C
ATOM   2989  SG  CYS A 300      63.880  69.500  94.590  1.00  0.00           S
ATOM   2990  HG  CYS A 300      64.830  69.710  95.490  1.00  0.00           H
ATOM   2991  C   CYS A 300      61.570  69.240  97.930  1.00  0.00           C
ATOM   2992  O   CYS A 300      61.770  68.580  98.940  1.00  0.00           O
ATOM   2993  N   SER A 301      60.340  69.550  97.470  1.00  0.00           N
ATOM   2994  H   SER A 301      60.260  69.650  96.480  1.00  0.00           H
ATOM   2995  CA  SER A 301      58.980  69.200  97.990  1.00  0.00           C
ATOM   2996  CB  SER A 301      58.150  70.500  98.130  1.00  0.00           C
ATOM   2997  OG  SER A 301      56.880  70.080  98.740  1.00  0.00           O
ATOM   2998  HG  SER A 301      56.210  70.770  98.500  1.00  0.00           H
ATOM   2999  C   SER A 301      58.080  68.190  97.180  1.00  0.00           C
ATOM   3000  O   SER A 301      57.830  68.340  95.970  1.00  0.00           O
ATOM   3001  N   GLY A 302      57.670  67.130  97.830  1.00  0.00           N
ATOM   3002  H   GLY A 302      57.710  67.270  98.820  1.00  0.00           H
ATOM   3003  CA  GLY A 302      56.750  66.070  97.330  1.00  0.00           C
ATOM   3004  C   GLY A 302      55.380  66.580  96.720  1.00  0.00           C
ATOM   3005  O   GLY A 302      54.410  66.730  97.490  1.00  0.00           O
ATOM   3006  N   VAL A 303      55.370  67.170  95.500  1.00  0.00           N
ATOM   3007  H   VAL A 303      56.290  67.390  95.160  1.00  0.00           H
ATOM   3008  CA  VAL A 303      54.240  67.700  94.760  1.00  0.00           C
ATOM   3009  CB  VAL A 303      54.710  69.020  94.080  1.00  0.00           C
ATOM   3010  CG1 VAL A 303      55.950  68.910  93.210  1.00  0.00           C
ATOM   3011  CG2 VAL A 303      53.590  69.670  93.350  1.00  0.00           C
ATOM   3012  C   VAL A 303      53.730  66.530  93.840  1.00  0.00           C
ATOM   3013  O   VAL A 303      54.480  65.850  93.110  1.00  0.00           O
ATOM   3014  N   THR A 304      52.450  66.330  93.890  1.00  0.00           N
ATOM   3015  H   THR A 304      51.860  66.740  94.590  1.00  0.00           H
ATOM   3016  CA  THR A 304      51.790  65.210  93.190  1.00  0.00           C
ATOM   3017  CB  THR A 304      50.490  64.730  93.800  1.00  0.00           C
ATOM   3018  OG1 THR A 304      49.720  65.850  94.060  1.00  0.00           O
ATOM   3019  HG1 THR A 304      49.050  65.900  93.310  1.00  0.00           H
ATOM   3020  CG2 THR A 304      50.620  63.830  94.990  1.00  0.00           C
ATOM   3021  C   THR A 304      51.660  65.300  91.670  1.00  0.00           C
ATOM   3022  O   THR A 304      50.750  65.920  91.130  1.00  0.00           O
ATOM   3023  N   PHE A 305      52.280  64.300  91.130  1.00  0.00           N
ATOM   3024  H   PHE A 305      52.490  63.450  91.620  1.00  0.00           H
ATOM   3025  CA  PHE A 305      52.350  64.030  89.660  1.00  0.00           C
ATOM   3026  CB  PHE A 305      53.730  64.410  89.090  1.00  0.00           C
ATOM   3027  CG  PHE A 305      53.860  65.890  88.810  1.00  0.00           C
ATOM   3028  CD1 PHE A 305      54.530  66.770  89.660  1.00  0.00           C
ATOM   3029  HD1 PHE A 305      54.870  66.300  90.580  1.00  0.00           H
ATOM   3030  CD2 PHE A 305      53.360  66.350  87.580  1.00  0.00           C
ATOM   3031  HD2 PHE A 305      53.080  65.690  86.750  1.00  0.00           H
ATOM   3032  CE1 PHE A 305      54.680  68.130  89.440  1.00  0.00           C
ATOM   3033  HE1 PHE A 305      54.810  68.860  90.230  1.00  0.00           H
ATOM   3034  CE2 PHE A 305      53.570  67.730  87.330  1.00  0.00           C
ATOM   3035  HE2 PHE A 305      53.090  68.090  86.430  1.00  0.00           H
ATOM   3036  CZ  PHE A 305      54.180  68.640  88.220  1.00  0.00           C
ATOM   3037  HZ  PHE A 305      54.310  69.670  87.910  1.00  0.00           H
ATOM   3038  C   PHE A 305      52.070  62.510  89.320  1.00  0.00           C
ATOM   3039  O   PHE A 305      52.860  61.620  89.660  1.00  0.00           O
ATOM   3040  N   GLN A 306      50.870  62.320  88.870  1.00  0.00           N
ATOM   3041  H   GLN A 306      50.300  63.090  88.600  1.00  0.00           H
ATOM   3042  CA  GLN A 306      50.250  61.000  88.460  1.00  0.00           C
ATOM   3043  CB  GLN A 306      49.100  60.650  89.380  1.00  0.00           C
ATOM   3044  CG  GLN A 306      49.520  59.960  90.730  1.00  0.00           C
ATOM   3045  CD  GLN A 306      48.320  59.410  91.500  1.00  0.00           C
ATOM   3046  OE1 GLN A 306      47.460  60.150  91.960  1.00  0.00           O
ATOM   3047  NE2 GLN A 306      48.130  58.140  91.540  1.00  0.00           N
ATOM   3048 1HE2 GLN A 306      48.770  57.510  91.100  1.00  0.00           H
ATOM   3049 2HE2 GLN A 306      47.500  57.860  92.270  1.00  0.00           H
ATOM   3050  C   GLN A 306      49.880  60.880  86.970  1.00  0.00           C
ATOM   3051  O1  GLN A 306      50.140  59.830  86.320  1.00  0.00           O
ATOM   3052  O2  GLN A 306      49.560  61.910  86.390  1.00  0.00           O
ATOM   3053  O8  UNK B 307     103.070  57.010 123.680  1.00  0.00           O
ATOM   3054  H82 UNK B 307     102.230  57.460 123.370  1.00  0.00           H
ATOM   3055  C11 UNK B 307     102.680  55.690 123.380  1.00  0.00           C
ATOM   3056  C10 UNK B 307     101.250  55.440 123.900  1.00  0.00           C
ATOM   3057  O6  UNK B 307     100.280  56.340 123.180  1.00  0.00           O
ATOM   3058  H63 UNK B 307      99.350  56.280 123.540  1.00  0.00           H
ATOM   3059  C9  UNK B 307     100.780  53.980 123.840  1.00  0.00           C
ATOM   3060  O7  UNK B 307      99.460  53.830 124.530  1.00  0.00           O
ATOM   3061  H72 UNK B 307      98.920  53.310 123.870  1.00  0.00           H
ATOM   3062  C8  UNK B 307     101.880  53.210 124.570  1.00  0.00           C
ATOM   3063  C12 UNK B 307     101.750  51.670 124.450  1.00  0.00           C
ATOM   3064  O9  UNK B 307     102.400  51.050 125.550  1.00  0.00           O
ATOM   3065  H92 UNK B 307     102.540  50.070 125.410  1.00  0.00           H
ATOM   3066  O5  UNK B 307     103.230  53.430 124.030  1.00  0.00           O
ATOM   3067  C7  UNK B 307     103.640  54.780 124.180  1.00  0.00           C
ATOM   3068  O4  UNK B 307     105.010  55.080 123.720  1.00  0.00           O
ATOM   3069  C16 UNK B 307     106.240  54.530 124.100  1.00  0.00           C
ATOM   3070  C17 UNK B 307     107.180  54.310 123.080  1.00  0.00           C
ATOM   3071  H17 UNK B 307     107.310  54.950 122.200  1.00  0.00           H
ATOM   3072  C18 UNK B 307     108.190  53.320 123.160  1.00  0.00           C
ATOM   3073  H18 UNK B 307     108.630  52.960 122.240  1.00  0.00           H
ATOM   3074  C15 UNK B 307     106.360  53.830 125.250  1.00  0.00           C
ATOM   3075  H15 UNK B 307     105.900  54.180 126.180  1.00  0.00           H
ATOM   3076  C14 UNK B 307     107.320  52.820 125.420  1.00  0.00           C
ATOM   3077  H14 UNK B 307     107.480  52.410 126.410  1.00  0.00           H
ATOM   3078  C13 UNK B 307     108.180  52.620 124.360  1.00  0.00           C
ATOM   3079  C6  UNK B 307     109.240  51.470 124.510  1.00  0.00           C
ATOM   3080  O3  UNK B 307     108.910  50.420 123.660  1.00  0.00           O
ATOM   3081  C5  UNK B 307     108.840  49.320 124.380  1.00  0.00           C
ATOM   3082  O10 UNK B 307     109.820  48.570 124.600  1.00  0.00           O
ATOM   3083  C2  UNK B 307     107.510  49.120 125.030  1.00  0.00           C
ATOM   3084  C1  UNK B 307     106.540  48.360 124.100  1.00  0.00           C
ATOM   3085  C3  UNK B 307     106.250  49.140 122.790  1.00  0.00           C
ATOM   3086  O13 UNK B 307     105.880  50.350 122.820  1.00  0.00           O
ATOM   3087  O2  UNK B 307     106.090  48.500 121.730  1.00  0.00           O
ATOM   3088  O1  UNK B 307     107.040  47.070 123.880  1.00  0.00           O
ATOM   3089  H13 UNK B 307     107.960  47.030 123.500  1.00  0.00           H
ATOM   3090  C4  UNK B 307     105.210  48.240 124.860  1.00  0.00           C
ATOM   3091  C19 UNK B 307     104.070  47.580 124.070  1.00  0.00           C
ATOM   3092  O11 UNK B 307     103.860  46.410 124.130  1.00  0.00           O
ATOM   3093  O12 UNK B 307     103.210  48.440 123.540  1.00  0.00           O
ATOM   3094  C20 UNK B 307     102.650  47.870 122.320  1.00  0.00           C
ATOM   3095  C21 UNK B 307     102.710  48.580 121.020  1.00  0.00           C
ATOM   3096  C26 UNK B 307     103.150  49.930 121.020  1.00  0.00           C
ATOM   3097  H26 UNK B 307     103.560  50.420 121.900  1.00  0.00           H
ATOM   3098  C25 UNK B 307     103.090  50.640 119.800  1.00  0.00           C
ATOM   3099  H25 UNK B 307     103.450  51.670 119.740  1.00  0.00           H
ATOM   3100  C22 UNK B 307     102.360  47.930 119.770  1.00  0.00           C
ATOM   3101  H9N UNK B 307     102.160  46.860 119.660  1.00  0.00           H
ATOM   3102  C23 UNK B 307     102.290  48.610 118.560  1.00  0.00           C
ATOM   3103  H23 UNK B 307     101.770  48.220 117.680  1.00  0.00           H
ATOM   3104  C24 UNK B 307     102.620  50.010 118.660  1.00  0.00           C
ATOM   3105  O14 UNK B 307     102.000  50.790 117.720  1.00  0.00           O
ATOM   3106  C27 UNK B 307     102.000  50.690 116.270  1.00  0.00           C
ATOM   3107  O15 UNK B 307     103.060  51.510 115.850  1.00  0.00           O
ATOM   3108  C28 UNK B 307     103.210  51.560 114.410  1.00  0.00           C
ATOM   3109  C32 UNK B 307     104.440  52.410 114.090  1.00  0.00           C
ATOM   3110  O19 UNK B 307     104.640  52.440 112.700  1.00  0.00           O
ATOM   3111  H19 UNK B 307     105.320  51.720 112.520  1.00  0.00           H
ATOM   3112  C29 UNK B 307     101.960  51.970 113.650  1.00  0.00           C
ATOM   3113  O17 UNK B 307     102.180  51.800 112.220  1.00  0.00           O
ATOM   3114  H93 UNK B 307     103.140  52.050 112.080  1.00  0.00           H
ATOM   3115  C30 UNK B 307     100.730  51.150 114.110  1.00  0.00           C
ATOM   3116  O16 UNK B 307      99.560  51.690 113.470  1.00  0.00           O
ATOM   3117  H16 UNK B 307      98.870  50.970 113.510  1.00  0.00           H
ATOM   3118  C31 UNK B 307     100.660  51.200 115.650  1.00  0.00           C
ATOM   3119  O18 UNK B 307      99.520  50.620 116.330  1.00  0.00           O
ATOM   3120  H94 UNK B 307      98.740  51.240 116.230  1.00  0.00           H
TER
ENDMDL
