# Supplementary material for: Microsecond MD Simulation and Multiple-Conformation Virtual Screening to Identify Potential Anti-COVID-19 Inhibitors Against SARS-CoV-2 Main Protease
Source: Front Chem. 2021 Jan 13;8:595273. doi: 10.3389/fchem.2020.595273 (PMC7873971; doi:10.3389/fchem.2020.595273)
Supplement: Supplementary file 2 [file Data_Sheet_1.ZIP › Ns_Pose_PDB/Ns_Pose_PDB/100ns_Protien-Ligand_Conplex/6_PRD002214_Ligand_Cocrystal/0ns.pdb]

REMARK    GENERATED BY TRJCONV
TITLE     model - minimized_ligand in water t=   0.00000 step= 0
REMARK    THIS IS A SIMULATION BOX
CRYST1   93.317   93.317   93.317  90.00  90.00  90.00 P 1           1
MODEL        1
ATOM      1  N   SER A   1      62.050  27.050  50.210  1.00  0.00           N
ATOM      2  H1  SER A   1      62.910  26.550  50.260  1.00  0.00           H
ATOM      3  H2  SER A   1      61.730  27.090  49.270  1.00  0.00           H
ATOM      4  H3  SER A   1      62.340  27.950  50.550  1.00  0.00           H
ATOM      5  CA  SER A   1      61.090  26.480  51.120  1.00  0.00           C
ATOM      6  CB  SER A   1      61.620  25.170  51.760  1.00  0.00           C
ATOM      7  OG  SER A   1      62.960  25.300  52.180  1.00  0.00           O
ATOM      8  HG  SER A   1      63.090  24.540  52.810  1.00  0.00           H
ATOM      9  C   SER A   1      60.730  27.480  52.290  1.00  0.00           C
ATOM     10  O   SER A   1      61.440  28.430  52.630  1.00  0.00           O
ATOM     11  N   GLY A   2      59.530  27.260  52.830  1.00  0.00           N
ATOM     12  H   GLY A   2      58.970  26.440  52.720  1.00  0.00           H
ATOM     13  CA  GLY A   2      58.720  28.260  53.610  1.00  0.00           C
ATOM     14  C   GLY A   2      57.950  29.140  52.650  1.00  0.00           C
ATOM     15  O   GLY A   2      58.250  29.180  51.470  1.00  0.00           O
ATOM     16  N   PHE A   3      57.060  29.940  53.220  1.00  0.00           N
ATOM     17  H   PHE A   3      56.620  29.700  54.080  1.00  0.00           H
ATOM     18  CA  PHE A   3      56.340  30.990  52.410  1.00  0.00           C
ATOM     19  CB  PHE A   3      55.020  30.350  51.840  1.00  0.00           C
ATOM     20  CG  PHE A   3      54.250  31.120  50.880  1.00  0.00           C
ATOM     21  CD1 PHE A   3      54.900  31.740  49.840  1.00  0.00           C
ATOM     22  HD1 PHE A   3      55.940  31.590  49.550  1.00  0.00           H
ATOM     23  CD2 PHE A   3      52.910  31.310  51.090  1.00  0.00           C
ATOM     24  HD2 PHE A   3      52.540  30.520  51.760  1.00  0.00           H
ATOM     25  CE1 PHE A   3      54.160  32.450  48.970  1.00  0.00           C
ATOM     26  HE1 PHE A   3      54.740  32.750  48.090  1.00  0.00           H
ATOM     27  CE2 PHE A   3      52.160  32.070  50.190  1.00  0.00           C
ATOM     28  HE2 PHE A   3      51.120  32.260  50.450  1.00  0.00           H
ATOM     29  CZ  PHE A   3      52.800  32.660  49.100  1.00  0.00           C
ATOM     30  HZ  PHE A   3      52.240  32.910  48.200  1.00  0.00           H
ATOM     31  C   PHE A   3      55.980  32.170  53.340  1.00  0.00           C
ATOM     32  O   PHE A   3      55.420  31.930  54.320  1.00  0.00           O
ATOM     33  N   ARG A   4      56.320  33.440  52.990  1.00  0.00           N
ATOM     34  H   ARG A   4      56.910  33.580  52.190  1.00  0.00           H
ATOM     35  CA  ARG A   4      56.120  34.670  53.800  1.00  0.00           C
ATOM     36  CB  ARG A   4      57.430  35.110  54.440  1.00  0.00           C
ATOM     37  CG  ARG A   4      58.540  35.540  53.490  1.00  0.00           C
ATOM     38  CD  ARG A   4      59.740  36.020  54.170  1.00  0.00           C
ATOM     39  NE  ARG A   4      60.740  36.360  53.160  1.00  0.00           N
ATOM     40  HE  ARG A   4      60.380  36.420  52.230  1.00  0.00           H
ATOM     41  CZ  ARG A   4      61.860  37.070  53.340  1.00  0.00           C
ATOM     42  NH1 ARG A   4      62.120  37.700  54.500  1.00  0.00           N
ATOM     43 1HH1 ARG A   4      61.380  37.750  55.170  1.00  0.00           H
ATOM     44 2HH1 ARG A   4      63.030  38.020  54.770  1.00  0.00           H
ATOM     45  NH2 ARG A   4      62.880  36.990  52.440  1.00  0.00           N
ATOM     46 1HH2 ARG A   4      62.700  36.570  51.540  1.00  0.00           H
ATOM     47 2HH2 ARG A   4      63.690  37.520  52.650  1.00  0.00           H
ATOM     48  C   ARG A   4      55.460  35.790  53.010  1.00  0.00           C
ATOM     49  O   ARG A   4      55.170  35.580  51.810  1.00  0.00           O
ATOM     50  N   LYS A   5      54.690  36.610  53.660  1.00  0.00           N
ATOM     51  H   LYS A   5      54.490  36.340  54.600  1.00  0.00           H
ATOM     52  CA  LYS A   5      54.030  37.830  53.150  1.00  0.00           C
ATOM     53  CB  LYS A   5      53.030  38.280  54.190  1.00  0.00           C
ATOM     54  CG  LYS A   5      51.940  38.890  53.320  1.00  0.00           C
ATOM     55  CD  LYS A   5      50.590  38.830  54.110  1.00  0.00           C
ATOM     56  CE  LYS A   5      49.350  39.250  53.300  1.00  0.00           C
ATOM     57  NZ  LYS A   5      48.060  39.310  54.070  1.00  0.00           N
ATOM     58  HZ1 LYS A   5      47.820  38.340  54.130  1.00  0.00           H
ATOM     59  HZ2 LYS A   5      48.380  39.730  54.920  1.00  0.00           H
ATOM     60  HZ3 LYS A   5      47.400  39.860  53.560  1.00  0.00           H
ATOM     61  C   LYS A   5      55.120  38.890  52.650  1.00  0.00           C
ATOM     62  O   LYS A   5      54.880  40.070  52.840  1.00  0.00           O
ATOM     63  N   MET A   6      55.760  38.550  51.550  1.00  0.00           N
ATOM     64  H   MET A   6      55.330  37.860  50.970  1.00  0.00           H
ATOM     65  CA  MET A   6      57.020  39.160  51.100  1.00  0.00           C
ATOM     66  CB  MET A   6      58.060  38.080  50.830  1.00  0.00           C
ATOM     67  CG  MET A   6      59.230  38.420  49.960  1.00  0.00           C
ATOM     68  SD  MET A   6      60.660  37.300  50.040  1.00  0.00           S
ATOM     69  CE  MET A   6      60.670  37.030  48.260  1.00  0.00           C
ATOM     70  C   MET A   6      56.730  40.020  49.860  1.00  0.00           C
ATOM     71  O   MET A   6      56.350  39.610  48.780  1.00  0.00           O
ATOM     72  N   ALA A   7      56.910  41.280  50.070  1.00  0.00           N
ATOM     73  H   ALA A   7      56.950  41.530  51.040  1.00  0.00           H
ATOM     74  CA  ALA A   7      56.930  42.370  49.050  1.00  0.00           C
ATOM     75  CB  ALA A   7      56.910  43.760  49.790  1.00  0.00           C
ATOM     76  C   ALA A   7      58.170  42.390  48.140  1.00  0.00           C
ATOM     77  O   ALA A   7      58.990  41.490  48.140  1.00  0.00           O
ATOM     78  N   PHE A   8      58.250  43.450  47.290  1.00  0.00           N
ATOM     79  H   PHE A   8      57.410  43.970  47.180  1.00  0.00           H
ATOM     80  CA  PHE A   8      59.470  43.700  46.450  1.00  0.00           C
ATOM     81  CB  PHE A   8      58.970  44.250  45.090  1.00  0.00           C
ATOM     82  CG  PHE A   8      58.380  43.110  44.190  1.00  0.00           C
ATOM     83  CD1 PHE A   8      59.220  42.470  43.280  1.00  0.00           C
ATOM     84  HD1 PHE A   8      60.290  42.370  43.450  1.00  0.00           H
ATOM     85  CD2 PHE A   8      57.040  42.960  44.120  1.00  0.00           C
ATOM     86  HD2 PHE A   8      56.360  43.640  44.640  1.00  0.00           H
ATOM     87  CE1 PHE A   8      58.630  41.750  42.240  1.00  0.00           C
ATOM     88  HE1 PHE A   8      59.250  41.370  41.420  1.00  0.00           H
ATOM     89  CE2 PHE A   8      56.470  42.090  43.200  1.00  0.00           C
ATOM     90  HE2 PHE A   8      55.410  41.840  43.210  1.00  0.00           H
ATOM     91  CZ  PHE A   8      57.250  41.620  42.210  1.00  0.00           C
ATOM     92  HZ  PHE A   8      56.790  40.890  41.550  1.00  0.00           H
ATOM     93  C   PHE A   8      60.540  44.690  46.990  1.00  0.00           C
ATOM     94  O   PHE A   8      60.220  45.380  47.960  1.00  0.00           O
ATOM     95  N   PRO A   9      61.710  44.840  46.360  1.00  0.00           N
ATOM     96  CA  PRO A   9      62.660  45.940  46.610  1.00  0.00           C
ATOM     97  CB  PRO A   9      63.850  45.740  45.660  1.00  0.00           C
ATOM     98  CG  PRO A   9      63.440  44.590  44.790  1.00  0.00           C
ATOM     99  CD  PRO A   9      62.390  43.790  45.610  1.00  0.00           C
ATOM    100  C   PRO A   9      62.060  47.350  46.640  1.00  0.00           C
ATOM    101  O   PRO A   9      61.840  47.860  45.550  1.00  0.00           O
ATOM    102  N   SER A  10      61.630  47.800  47.800  1.00  0.00           N
ATOM    103  H   SER A  10      61.410  47.180  48.550  1.00  0.00           H
ATOM    104  CA  SER A  10      61.110  49.170  47.930  1.00  0.00           C
ATOM    105  CB  SER A  10      60.420  49.450  49.220  1.00  0.00           C
ATOM    106  OG  SER A  10      61.180  49.090  50.380  1.00  0.00           O
ATOM    107  HG  SER A  10      61.500  49.910  50.860  1.00  0.00           H
ATOM    108  C   SER A  10      61.900  50.420  47.600  1.00  0.00           C
ATOM    109  O   SER A  10      61.380  51.540  47.590  1.00  0.00           O
ATOM    110  N   GLY A  11      63.210  50.270  47.690  1.00  0.00           N
ATOM    111  H   GLY A  11      63.520  49.430  48.130  1.00  0.00           H
ATOM    112  CA  GLY A  11      64.300  51.250  47.490  1.00  0.00           C
ATOM    113  C   GLY A  11      64.010  52.420  46.510  1.00  0.00           C
ATOM    114  O   GLY A  11      64.050  53.560  46.950  1.00  0.00           O
ATOM    115  N   LYS A  12      63.600  52.140  45.220  1.00  0.00           N
ATOM    116  H   LYS A  12      63.420  51.230  44.860  1.00  0.00           H
ATOM    117  CA  LYS A  12      63.390  53.080  44.150  1.00  0.00           C
ATOM    118  CB  LYS A  12      63.200  52.490  42.770  1.00  0.00           C
ATOM    119  CG  LYS A  12      64.510  51.790  42.350  1.00  0.00           C
ATOM    120  CD  LYS A  12      64.340  50.370  41.900  1.00  0.00           C
ATOM    121  CE  LYS A  12      64.100  50.040  40.370  1.00  0.00           C
ATOM    122  NZ  LYS A  12      65.010  48.990  39.900  1.00  0.00           N
ATOM    123  HZ1 LYS A  12      64.900  48.110  40.370  1.00  0.00           H
ATOM    124  HZ2 LYS A  12      65.010  48.830  38.910  1.00  0.00           H
ATOM    125  HZ3 LYS A  12      65.920  49.400  39.950  1.00  0.00           H
ATOM    126  C   LYS A  12      62.190  53.970  44.440  1.00  0.00           C
ATOM    127  O   LYS A  12      62.340  55.180  44.370  1.00  0.00           O
ATOM    128  N   VAL A  13      61.130  53.380  44.990  1.00  0.00           N
ATOM    129  H   VAL A  13      61.070  52.400  45.190  1.00  0.00           H
ATOM    130  CA  VAL A  13      59.930  54.120  45.340  1.00  0.00           C
ATOM    131  CB  VAL A  13      58.660  53.250  45.520  1.00  0.00           C
ATOM    132  CG1 VAL A  13      57.340  54.040  45.520  1.00  0.00           C
ATOM    133  CG2 VAL A  13      58.510  52.160  44.490  1.00  0.00           C
ATOM    134  C   VAL A  13      60.170  54.880  46.620  1.00  0.00           C
ATOM    135  O   VAL A  13      59.750  56.070  46.640  1.00  0.00           O
ATOM    136  N   GLU A  14      60.860  54.290  47.620  1.00  0.00           N
ATOM    137  H   GLU A  14      61.150  53.330  47.630  1.00  0.00           H
ATOM    138  CA  GLU A  14      61.280  55.160  48.780  1.00  0.00           C
ATOM    139  CB  GLU A  14      62.190  54.350  49.690  1.00  0.00           C
ATOM    140  CG  GLU A  14      61.560  53.090  50.250  1.00  0.00           C
ATOM    141  CD  GLU A  14      62.410  52.330  51.270  1.00  0.00           C
ATOM    142  OE1 GLU A  14      63.500  52.750  51.550  1.00  0.00           O
ATOM    143  OE2 GLU A  14      62.110  51.170  51.680  1.00  0.00           O
ATOM    144  C   GLU A  14      62.020  56.400  48.320  1.00  0.00           C
ATOM    145  O   GLU A  14      61.730  57.500  48.770  1.00  0.00           O
ATOM    146  N   GLY A  15      62.970  56.230  47.420  1.00  0.00           N
ATOM    147  H   GLY A  15      63.240  55.290  47.200  1.00  0.00           H
ATOM    148  CA  GLY A  15      63.710  57.190  46.580  1.00  0.00           C
ATOM    149  C   GLY A  15      62.830  58.150  45.760  1.00  0.00           C
ATOM    150  O   GLY A  15      63.150  59.250  45.350  1.00  0.00           O
ATOM    151  N   CYS A  16      61.630  57.740  45.410  1.00  0.00           N
ATOM    152  H   CYS A  16      61.290  56.820  45.620  1.00  0.00           H
ATOM    153  CA  CYS A  16      60.600  58.470  44.620  1.00  0.00           C
ATOM    154  CB  CYS A  16      60.230  57.690  43.330  1.00  0.00           C
ATOM    155  SG  CYS A  16      61.770  57.200  42.330  1.00  0.00           S
ATOM    156  HG  CYS A  16      62.150  56.250  43.180  1.00  0.00           H
ATOM    157  C   CYS A  16      59.280  58.920  45.360  1.00  0.00           C
ATOM    158  O   CYS A  16      58.310  59.340  44.740  1.00  0.00           O
ATOM    159  N   MET A  17      59.190  58.820  46.670  1.00  0.00           N
ATOM    160  H   MET A  17      59.920  58.440  47.230  1.00  0.00           H
ATOM    161  CA  MET A  17      58.070  59.250  47.490  1.00  0.00           C
ATOM    162  CB  MET A  17      57.690  58.250  48.530  1.00  0.00           C
ATOM    163  CG  MET A  17      56.870  57.170  47.950  1.00  0.00           C
ATOM    164  SD  MET A  17      55.400  57.790  47.060  1.00  0.00           S
ATOM    165  CE  MET A  17      54.280  58.140  48.400  1.00  0.00           C
ATOM    166  C   MET A  17      58.170  60.610  48.190  1.00  0.00           C
ATOM    167  O   MET A  17      59.240  60.860  48.710  1.00  0.00           O
ATOM    168  N   VAL A  18      57.170  61.500  48.080  1.00  0.00           N
ATOM    169  H   VAL A  18      56.370  61.370  47.500  1.00  0.00           H
ATOM    170  CA  VAL A  18      57.190  62.920  48.590  1.00  0.00           C
ATOM    171  CB  VAL A  18      57.430  63.890  47.410  1.00  0.00           C
ATOM    172  CG1 VAL A  18      58.660  63.600  46.580  1.00  0.00           C
ATOM    173  CG2 VAL A  18      56.250  63.850  46.430  1.00  0.00           C
ATOM    174  C   VAL A  18      56.100  63.410  49.560  1.00  0.00           C
ATOM    175  O   VAL A  18      54.980  62.820  49.350  1.00  0.00           O
ATOM    176  N   GLN A  19      56.430  64.170  50.570  1.00  0.00           N
ATOM    177  H   GLN A  19      57.340  64.580  50.690  1.00  0.00           H
ATOM    178  CA  GLN A  19      55.350  64.810  51.380  1.00  0.00           C
ATOM    179  CB  GLN A  19      55.870  65.320  52.740  1.00  0.00           C
ATOM    180  CG  GLN A  19      54.680  65.740  53.600  1.00  0.00           C
ATOM    181  CD  GLN A  19      54.970  66.250  55.020  1.00  0.00           C
ATOM    182  OE1 GLN A  19      55.990  66.060  55.590  1.00  0.00           O
ATOM    183  NE2 GLN A  19      53.920  66.790  55.580  1.00  0.00           N
ATOM    184 1HE2 GLN A  19      53.030  66.830  55.130  1.00  0.00           H
ATOM    185 2HE2 GLN A  19      53.980  67.030  56.550  1.00  0.00           H
ATOM    186  C   GLN A  19      54.870  66.000  50.630  1.00  0.00           C
ATOM    187  O   GLN A  19      55.680  66.690  50.020  1.00  0.00           O
ATOM    188  N   VAL A  20      53.560  66.190  50.450  1.00  0.00           N
ATOM    189  H   VAL A  20      52.790  65.700  50.860  1.00  0.00           H
ATOM    190  CA  VAL A  20      53.010  67.240  49.600  1.00  0.00           C
ATOM    191  CB  VAL A  20      52.500  66.660  48.310  1.00  0.00           C
ATOM    192  CG1 VAL A  20      52.190  67.820  47.390  1.00  0.00           C
ATOM    193  CG2 VAL A  20      53.440  65.770  47.540  1.00  0.00           C
ATOM    194  C   VAL A  20      52.020  68.150  50.380  1.00  0.00           C
ATOM    195  O   VAL A  20      51.160  67.550  51.020  1.00  0.00           O
ATOM    196  N   THR A  21      52.430  69.360  50.670  1.00  0.00           N
ATOM    197  H   THR A  21      53.050  69.890  50.090  1.00  0.00           H
ATOM    198  CA  THR A  21      51.790  70.250  51.660  1.00  0.00           C
ATOM    199  CB  THR A  21      52.670  70.720  52.820  1.00  0.00           C
ATOM    200  OG1 THR A  21      53.270  69.540  53.440  1.00  0.00           O
ATOM    201  HG1 THR A  21      52.860  69.280  54.320  1.00  0.00           H
ATOM    202  CG2 THR A  21      51.940  71.660  53.840  1.00  0.00           C
ATOM    203  C   THR A  21      51.100  71.500  51.050  1.00  0.00           C
ATOM    204  O   THR A  21      51.710  72.250  50.280  1.00  0.00           O
ATOM    205  N   CYS A  22      49.800  71.420  50.940  1.00  0.00           N
ATOM    206  H   CYS A  22      49.290  70.610  51.200  1.00  0.00           H
ATOM    207  CA  CYS A  22      48.870  72.500  50.580  1.00  0.00           C
ATOM    208  CB  CYS A  22      47.740  71.950  49.660  1.00  0.00           C
ATOM    209  SG  CYS A  22      46.360  73.060  49.050  1.00  0.00           S
ATOM    210  HG  CYS A  22      46.860  73.610  47.950  1.00  0.00           H
ATOM    211  C   CYS A  22      48.240  73.170  51.810  1.00  0.00           C
ATOM    212  O   CYS A  22      47.110  72.950  52.150  1.00  0.00           O
ATOM    213  N   GLY A  23      49.100  73.980  52.370  1.00  0.00           N
ATOM    214  H   GLY A  23      50.060  74.150  52.140  1.00  0.00           H
ATOM    215  CA  GLY A  23      48.760  74.750  53.540  1.00  0.00           C
ATOM    216  C   GLY A  23      48.590  73.850  54.750  1.00  0.00           C
ATOM    217  O   GLY A  23      49.540  73.220  55.290  1.00  0.00           O
ATOM    218  N   THR A  24      47.370  74.000  55.200  1.00  0.00           N
ATOM    219  H   THR A  24      46.720  74.600  54.730  1.00  0.00           H
ATOM    220  CA  THR A  24      46.930  73.170  56.300  1.00  0.00           C
ATOM    221  CB  THR A  24      45.590  73.610  56.900  1.00  0.00           C
ATOM    222  OG1 THR A  24      45.190  72.620  57.940  1.00  0.00           O
ATOM    223  HG1 THR A  24      45.210  73.130  58.790  1.00  0.00           H
ATOM    224  CG2 THR A  24      44.510  73.820  55.880  1.00  0.00           C
ATOM    225  C   THR A  24      46.880  71.680  56.080  1.00  0.00           C
ATOM    226  O   THR A  24      47.310  70.960  56.980  1.00  0.00           O
ATOM    227  N   THR A  25      46.470  71.310  54.860  1.00  0.00           N
ATOM    228  H   THR A  25      46.010  71.940  54.250  1.00  0.00           H
ATOM    229  CA  THR A  25      46.290  69.900  54.530  1.00  0.00           C
ATOM    230  CB  THR A  25      45.100  69.620  53.680  1.00  0.00           C
ATOM    231  OG1 THR A  25      44.050  70.430  54.180  1.00  0.00           O
ATOM    232  HG1 THR A  25      43.260  70.350  53.570  1.00  0.00           H
ATOM    233  CG2 THR A  25      44.750  68.140  53.750  1.00  0.00           C
ATOM    234  C   THR A  25      47.560  69.220  53.940  1.00  0.00           C
ATOM    235  O   THR A  25      48.220  69.860  53.120  1.00  0.00           O
ATOM    236  N   THR A  26      48.030  68.100  54.550  1.00  0.00           N
ATOM    237  H   THR A  26      47.640  67.660  55.360  1.00  0.00           H
ATOM    238  CA  THR A  26      49.160  67.420  53.890  1.00  0.00           C
ATOM    239  CB  THR A  26      50.320  67.720  54.870  1.00  0.00           C
ATOM    240  OG1 THR A  26      51.460  67.390  54.170  1.00  0.00           O
ATOM    241  HG1 THR A  26      51.570  67.950  53.340  1.00  0.00           H
ATOM    242  CG2 THR A  26      50.390  66.930  56.210  1.00  0.00           C
ATOM    243  C   THR A  26      49.000  65.980  53.540  1.00  0.00           C
ATOM    244  O   THR A  26      48.610  65.220  54.430  1.00  0.00           O
ATOM    245  N   LEU A  27      49.300  65.580  52.330  1.00  0.00           N
ATOM    246  H   LEU A  27      49.650  66.160  51.590  1.00  0.00           H
ATOM    247  CA  LEU A  27      49.420  64.120  52.070  1.00  0.00           C
ATOM    248  CB  LEU A  27      48.010  63.470  51.860  1.00  0.00           C
ATOM    249  CG  LEU A  27      47.090  64.150  50.830  1.00  0.00           C
ATOM    250  CD1 LEU A  27      47.330  63.620  49.420  1.00  0.00           C
ATOM    251  CD2 LEU A  27      45.670  64.060  51.250  1.00  0.00           C
ATOM    252  C   LEU A  27      50.460  63.650  51.010  1.00  0.00           C
ATOM    253  O   LEU A  27      51.310  64.510  50.620  1.00  0.00           O
ATOM    254  N   ASN A  28      50.570  62.330  50.710  1.00  0.00           N
ATOM    255  H   ASN A  28      49.990  61.560  50.970  1.00  0.00           H
ATOM    256  CA  ASN A  28      51.710  61.880  49.860  1.00  0.00           C
ATOM    257  CB  ASN A  28      52.030  60.440  50.180  1.00  0.00           C
ATOM    258  CG  ASN A  28      52.320  60.240  51.680  1.00  0.00           C
ATOM    259  OD1 ASN A  28      52.910  61.040  52.420  1.00  0.00           O
ATOM    260  ND2 ASN A  28      51.990  59.070  52.090  1.00  0.00           N
ATOM    261 1HD2 ASN A  28      51.630  58.330  51.520  1.00  0.00           H
ATOM    262 2HD2 ASN A  28      52.150  58.860  53.050  1.00  0.00           H
ATOM    263  C   ASN A  28      51.630  61.960  48.330  1.00  0.00           C
ATOM    264  O   ASN A  28      50.590  62.320  47.850  1.00  0.00           O
ATOM    265  N   GLY A  29      52.740  62.260  47.720  1.00  0.00           N
ATOM    266  H   GLY A  29      53.520  62.590  48.250  1.00  0.00           H
ATOM    267  CA  GLY A  29      52.910  62.290  46.310  1.00  0.00           C
ATOM    268  C   GLY A  29      53.940  61.230  45.850  1.00  0.00           C
ATOM    269  O   GLY A  29      54.900  60.870  46.570  1.00  0.00           O
ATOM    270  N   LEU A  30      53.840  60.860  44.600  1.00  0.00           N
ATOM    271  H   LEU A  30      52.950  60.840  44.150  1.00  0.00           H
ATOM    272  CA  LEU A  30      54.800  60.030  43.870  1.00  0.00           C
ATOM    273  CB  LEU A  30      53.870  58.820  43.370  1.00  0.00           C
ATOM    274  CG  LEU A  30      54.600  57.710  42.620  1.00  0.00           C
ATOM    275  CD1 LEU A  30      55.740  57.210  43.470  1.00  0.00           C
ATOM    276  CD2 LEU A  30      53.610  56.670  42.090  1.00  0.00           C
ATOM    277  C   LEU A  30      55.510  60.760  42.710  1.00  0.00           C
ATOM    278  O   LEU A  30      54.870  61.190  41.730  1.00  0.00           O
ATOM    279  N   TRP A  31      56.780  61.110  43.010  1.00  0.00           N
ATOM    280  H   TRP A  31      57.290  60.570  43.680  1.00  0.00           H
ATOM    281  CA  TRP A  31      57.600  61.890  42.080  1.00  0.00           C
ATOM    282  CB  TRP A  31      58.480  62.700  42.960  1.00  0.00           C
ATOM    283  CG  TRP A  31      59.630  63.510  42.350  1.00  0.00           C
ATOM    284  CD1 TRP A  31      59.540  64.470  41.460  1.00  0.00           C
ATOM    285  HD1 TRP A  31      58.720  64.660  40.770  1.00  0.00           H
ATOM    286  CD2 TRP A  31      60.820  63.660  43.060  1.00  0.00           C
ATOM    287  NE1 TRP A  31      60.630  65.220  41.510  1.00  0.00           N
ATOM    288  HE1 TRP A  31      60.810  66.050  40.980  1.00  0.00           H
ATOM    289  CE2 TRP A  31      61.420  64.790  42.530  1.00  0.00           C
ATOM    290  CE3 TRP A  31      61.310  63.050  44.220  1.00  0.00           C
ATOM    291  HE3 TRP A  31      60.970  62.050  44.500  1.00  0.00           H
ATOM    292  CZ2 TRP A  31      62.540  65.370  43.140  1.00  0.00           C
ATOM    293  HZ2 TRP A  31      63.080  66.060  42.500  1.00  0.00           H
ATOM    294  CZ3 TRP A  31      62.350  63.710  44.840  1.00  0.00           C
ATOM    295  HZ3 TRP A  31      62.870  63.250  45.680  1.00  0.00           H
ATOM    296  CH2 TRP A  31      63.030  64.830  44.270  1.00  0.00           C
ATOM    297  HH2 TRP A  31      63.920  65.200  44.770  1.00  0.00           H
ATOM    298  C   TRP A  31      58.370  61.010  41.040  1.00  0.00           C
ATOM    299  O   TRP A  31      59.290  60.230  41.260  1.00  0.00           O
ATOM    300  N   LEU A  32      57.790  61.100  39.860  1.00  0.00           N
ATOM    301  H   LEU A  32      56.950  61.630  39.840  1.00  0.00           H
ATOM    302  CA  LEU A  32      58.200  60.520  38.560  1.00  0.00           C
ATOM    303  CB  LEU A  32      57.040  59.600  37.990  1.00  0.00           C
ATOM    304  CG  LEU A  32      56.230  58.720  38.920  1.00  0.00           C
ATOM    305  CD1 LEU A  32      55.060  58.140  38.160  1.00  0.00           C
ATOM    306  CD2 LEU A  32      57.060  57.620  39.510  1.00  0.00           C
ATOM    307  C   LEU A  32      58.470  61.600  37.540  1.00  0.00           C
ATOM    308  O   LEU A  32      57.740  62.610  37.420  1.00  0.00           O
ATOM    309  N   ASP A  33      59.640  61.470  36.900  1.00  0.00           N
ATOM    310  H   ASP A  33      59.970  60.580  36.590  1.00  0.00           H
ATOM    311  CA  ASP A  33      60.360  62.630  36.320  1.00  0.00           C
ATOM    312  CB  ASP A  33      59.820  62.650  34.820  1.00  0.00           C
ATOM    313  CG  ASP A  33      59.950  61.350  34.010  1.00  0.00           C
ATOM    314  OD1 ASP A  33      61.180  60.990  33.820  1.00  0.00           O
ATOM    315  OD2 ASP A  33      58.930  60.880  33.450  1.00  0.00           O
ATOM    316  C   ASP A  33      60.320  64.000  37.040  1.00  0.00           C
ATOM    317  O   ASP A  33      60.860  64.120  38.130  1.00  0.00           O
ATOM    318  N   ASP A  34      59.580  64.920  36.440  1.00  0.00           N
ATOM    319  H   ASP A  34      59.150  64.690  35.570  1.00  0.00           H
ATOM    320  CA  ASP A  34      59.270  66.230  36.920  1.00  0.00           C
ATOM    321  CB  ASP A  34      59.860  67.360  36.040  1.00  0.00           C
ATOM    322  CG  ASP A  34      59.440  67.420  34.550  1.00  0.00           C
ATOM    323  OD1 ASP A  34      58.380  66.920  34.210  1.00  0.00           O
ATOM    324  OD2 ASP A  34      60.060  68.170  33.810  1.00  0.00           O
ATOM    325  C   ASP A  34      57.770  66.510  37.210  1.00  0.00           C
ATOM    326  O   ASP A  34      57.460  67.710  37.430  1.00  0.00           O
ATOM    327  N   VAL A  35      57.080  65.440  37.630  1.00  0.00           N
ATOM    328  H   VAL A  35      57.490  64.520  37.590  1.00  0.00           H
ATOM    329  CA  VAL A  35      55.610  65.570  37.830  1.00  0.00           C
ATOM    330  CB  VAL A  35      54.860  65.060  36.570  1.00  0.00           C
ATOM    331  CG1 VAL A  35      53.550  65.840  36.420  1.00  0.00           C
ATOM    332  CG2 VAL A  35      55.640  65.060  35.210  1.00  0.00           C
ATOM    333  C   VAL A  35      55.290  64.800  39.120  1.00  0.00           C
ATOM    334  O   VAL A  35      55.550  63.620  39.310  1.00  0.00           O
ATOM    335  N   VAL A  36      54.550  65.500  40.030  1.00  0.00           N
ATOM    336  H   VAL A  36      54.730  66.480  40.140  1.00  0.00           H
ATOM    337  CA  VAL A  36      54.150  64.850  41.280  1.00  0.00           C
ATOM    338  CB  VAL A  36      54.430  65.840  42.460  1.00  0.00           C
ATOM    339  CG1 VAL A  36      53.710  65.330  43.710  1.00  0.00           C
ATOM    340  CG2 VAL A  36      55.940  65.630  42.770  1.00  0.00           C
ATOM    341  C   VAL A  36      52.710  64.280  41.120  1.00  0.00           C
ATOM    342  O   VAL A  36      51.780  64.970  40.730  1.00  0.00           O
ATOM    343  N   TYR A  37      52.680  62.950  41.190  1.00  0.00           N
ATOM    344  H   TYR A  37      53.520  62.420  41.330  1.00  0.00           H
ATOM    345  CA  TYR A  37      51.390  62.200  41.100  1.00  0.00           C
ATOM    346  CB  TYR A  37      51.730  60.850  40.570  1.00  0.00           C
ATOM    347  CG  TYR A  37      51.930  60.820  39.050  1.00  0.00           C
ATOM    348  CD1 TYR A  37      53.190  61.140  38.470  1.00  0.00           C
ATOM    349  HD1 TYR A  37      53.990  61.420  39.160  1.00  0.00           H
ATOM    350  CD2 TYR A  37      50.880  60.490  38.250  1.00  0.00           C
ATOM    351  HD2 TYR A  37      49.880  60.230  38.600  1.00  0.00           H
ATOM    352  CE1 TYR A  37      53.410  61.110  37.100  1.00  0.00           C
ATOM    353  HE1 TYR A  37      54.410  61.140  36.680  1.00  0.00           H
ATOM    354  CE2 TYR A  37      51.040  60.530  36.890  1.00  0.00           C
ATOM    355  HE2 TYR A  37      50.130  60.470  36.300  1.00  0.00           H
ATOM    356  CZ  TYR A  37      52.300  60.800  36.310  1.00  0.00           C
ATOM    357  OH  TYR A  37      52.410  60.910  34.910  1.00  0.00           O
ATOM    358  HH  TYR A  37      53.260  61.330  34.600  1.00  0.00           H
ATOM    359  C   TYR A  37      50.870  62.050  42.520  1.00  0.00           C
ATOM    360  O   TYR A  37      51.290  61.280  43.360  1.00  0.00           O
ATOM    361  N   CYS A  38      49.860  62.910  42.820  1.00  0.00           N
ATOM    362  H   CYS A  38      49.500  63.590  42.180  1.00  0.00           H
ATOM    363  CA  CYS A  38      49.220  62.960  44.150  1.00  0.00           C
ATOM    364  CB  CYS A  38      49.740  64.270  44.740  1.00  0.00           C
ATOM    365  SG  CYS A  38      49.520  64.600  46.560  1.00  0.00           S
ATOM    366  HG  CYS A  38      49.610  63.340  46.990  1.00  0.00           H
ATOM    367  C   CYS A  38      47.670  63.020  44.030  1.00  0.00           C
ATOM    368  O   CYS A  38      47.170  63.500  42.990  1.00  0.00           O
ATOM    369  N   PRO A  39      46.970  62.440  45.010  1.00  0.00           N
ATOM    370  CA  PRO A  39      45.520  62.590  45.230  1.00  0.00           C
ATOM    371  CB  PRO A  39      45.290  62.010  46.620  1.00  0.00           C
ATOM    372  CG  PRO A  39      46.400  60.980  46.750  1.00  0.00           C
ATOM    373  CD  PRO A  39      47.560  61.690  46.120  1.00  0.00           C
ATOM    374  C   PRO A  39      45.080  64.080  45.280  1.00  0.00           C
ATOM    375  O   PRO A  39      45.810  64.980  45.690  1.00  0.00           O
ATOM    376  N   ARG A  40      43.770  64.170  44.980  1.00  0.00           N
ATOM    377  H   ARG A  40      43.080  63.450  45.050  1.00  0.00           H
ATOM    378  CA  ARG A  40      43.320  65.520  44.730  1.00  0.00           C
ATOM    379  CB  ARG A  40      42.660  65.440  43.390  1.00  0.00           C
ATOM    380  CG  ARG A  40      41.260  64.890  43.240  1.00  0.00           C
ATOM    381  CD  ARG A  40      40.480  65.100  41.920  1.00  0.00           C
ATOM    382  NE  ARG A  40      39.230  64.480  42.250  1.00  0.00           N
ATOM    383  HE  ARG A  40      39.190  64.000  43.130  1.00  0.00           H
ATOM    384  CZ  ARG A  40      38.150  64.370  41.490  1.00  0.00           C
ATOM    385  NH1 ARG A  40      38.120  65.150  40.370  1.00  0.00           N
ATOM    386 1HH1 ARG A  40      38.890  65.780  40.280  1.00  0.00           H
ATOM    387 2HH1 ARG A  40      37.390  65.180  39.680  1.00  0.00           H
ATOM    388  NH2 ARG A  40      37.300  63.350  41.530  1.00  0.00           N
ATOM    389 1HH2 ARG A  40      37.320  62.670  42.260  1.00  0.00           H
ATOM    390 2HH2 ARG A  40      36.770  63.130  40.710  1.00  0.00           H
ATOM    391  C   ARG A  40      42.520  66.160  45.810  1.00  0.00           C
ATOM    392  O   ARG A  40      41.990  67.230  45.590  1.00  0.00           O
ATOM    393  N   HIS A  41      42.440  65.570  46.990  1.00  0.00           N
ATOM    394  H   HIS A  41      42.860  64.670  47.050  1.00  0.00           H
ATOM    395  CA  HIS A  41      41.770  66.190  48.140  1.00  0.00           C
ATOM    396  CB  HIS A  41      40.800  65.140  48.760  1.00  0.00           C
ATOM    397  CG  HIS A  41      41.420  63.840  49.270  1.00  0.00           C
ATOM    398  ND1 HIS A  41      41.500  62.780  48.440  1.00  0.00           N
ATOM    399  CD2 HIS A  41      42.030  63.580  50.440  1.00  0.00           C
ATOM    400  HD2 HIS A  41      42.340  64.260  51.230  1.00  0.00           H
ATOM    401  CE1 HIS A  41      42.260  61.890  49.090  1.00  0.00           C
ATOM    402  HE1 HIS A  41      42.410  60.850  48.790  1.00  0.00           H
ATOM    403  NE2 HIS A  41      42.520  62.400  50.300  1.00  0.00           N
ATOM    404  HE2 HIS A  41      42.900  61.780  51.000  1.00  0.00           H
ATOM    405  C   HIS A  41      42.630  66.850  49.180  1.00  0.00           C
ATOM    406  O   HIS A  41      42.380  66.840  50.380  1.00  0.00           O
ATOM    407  N   VAL A  42      43.800  67.260  48.720  1.00  0.00           N
ATOM    408  H   VAL A  42      44.330  66.900  47.960  1.00  0.00           H
ATOM    409  CA  VAL A  42      44.640  68.110  49.570  1.00  0.00           C
ATOM    410  CB  VAL A  42      46.160  67.810  49.370  1.00  0.00           C
ATOM    411  CG1 VAL A  42      46.760  68.190  48.050  1.00  0.00           C
ATOM    412  CG2 VAL A  42      46.960  68.300  50.580  1.00  0.00           C
ATOM    413  C   VAL A  42      44.300  69.630  49.530  1.00  0.00           C
ATOM    414  O   VAL A  42      44.430  70.250  50.580  1.00  0.00           O
ATOM    415  N   ILE A  43      43.720  70.130  48.390  1.00  0.00           N
ATOM    416  H   ILE A  43      43.560  69.490  47.640  1.00  0.00           H
ATOM    417  CA  ILE A  43      43.050  71.470  48.320  1.00  0.00           C
ATOM    418  CB  ILE A  43      42.490  71.660  46.880  1.00  0.00           C
ATOM    419  CG1 ILE A  43      41.650  70.460  46.560  1.00  0.00           C
ATOM    420  CG2 ILE A  43      43.660  71.840  45.900  1.00  0.00           C
ATOM    421  CD  ILE A  43      40.790  70.850  45.340  1.00  0.00           C
ATOM    422  C   ILE A  43      41.820  71.750  49.220  1.00  0.00           C
ATOM    423  O   ILE A  43      41.180  72.810  49.200  1.00  0.00           O
ATOM    424  N   CYS A  44      41.470  70.760  50.000  1.00  0.00           N
ATOM    425  H   CYS A  44      41.790  69.830  49.880  1.00  0.00           H
ATOM    426  CA  CYS A  44      40.340  70.820  50.930  1.00  0.00           C
ATOM    427  CB  CYS A  44      39.730  69.440  50.790  1.00  0.00           C
ATOM    428  SG  CYS A  44      39.220  68.720  49.220  1.00  0.00           S
ATOM    429  HG  CYS A  44      39.120  67.490  49.710  1.00  0.00           H
ATOM    430  C   CYS A  44      40.670  70.990  52.440  1.00  0.00           C
ATOM    431  O   CYS A  44      41.530  70.310  52.920  1.00  0.00           O
ATOM    432  N   THR A  45      39.840  71.750  53.180  1.00  0.00           N
ATOM    433  H   THR A  45      39.440  72.520  52.690  1.00  0.00           H
ATOM    434  CA  THR A  45      39.730  71.570  54.700  1.00  0.00           C
ATOM    435  CB  THR A  45      39.300  72.880  55.310  1.00  0.00           C
ATOM    436  OG1 THR A  45      38.990  72.760  56.720  1.00  0.00           O
ATOM    437  HG1 THR A  45      38.530  73.580  57.080  1.00  0.00           H
ATOM    438  CG2 THR A  45      37.910  73.250  54.780  1.00  0.00           C
ATOM    439  C   THR A  45      38.620  70.460  54.870  1.00  0.00           C
ATOM    440  O   THR A  45      37.860  70.140  53.990  1.00  0.00           O
ATOM    441  N   SER A  46      38.500  69.930  56.090  1.00  0.00           N
ATOM    442  H   SER A  46      39.160  70.260  56.760  1.00  0.00           H
ATOM    443  CA  SER A  46      37.490  68.910  56.500  1.00  0.00           C
ATOM    444  CB  SER A  46      37.560  68.270  57.900  1.00  0.00           C
ATOM    445  OG  SER A  46      36.560  67.250  58.200  1.00  0.00           O
ATOM    446  HG  SER A  46      36.250  67.470  59.130  1.00  0.00           H
ATOM    447  C   SER A  46      36.010  69.340  56.260  1.00  0.00           C
ATOM    448  O   SER A  46      35.300  68.650  55.600  1.00  0.00           O
ATOM    449  N   GLU A  47      35.770  70.680  56.420  1.00  0.00           N
ATOM    450  H   GLU A  47      36.420  71.170  57.000  1.00  0.00           H
ATOM    451  CA  GLU A  47      34.530  71.390  56.050  1.00  0.00           C
ATOM    452  CB  GLU A  47      34.770  72.870  56.360  1.00  0.00           C
ATOM    453  CG  GLU A  47      35.190  73.110  57.830  1.00  0.00           C
ATOM    454  CD  GLU A  47      35.900  74.420  58.020  1.00  0.00           C
ATOM    455  OE1 GLU A  47      37.110  74.440  57.800  1.00  0.00           O
ATOM    456  OE2 GLU A  47      35.300  75.390  58.510  1.00  0.00           O
ATOM    457  C   GLU A  47      34.200  71.200  54.550  1.00  0.00           C
ATOM    458  O   GLU A  47      33.020  71.010  54.200  1.00  0.00           O
ATOM    459  N   ASP A  48      35.160  71.420  53.640  1.00  0.00           N
ATOM    460  H   ASP A  48      36.070  71.750  53.890  1.00  0.00           H
ATOM    461  CA  ASP A  48      35.030  71.280  52.160  1.00  0.00           C
ATOM    462  CB  ASP A  48      36.270  71.650  51.370  1.00  0.00           C
ATOM    463  CG  ASP A  48      36.760  73.070  51.600  1.00  0.00           C
ATOM    464  OD1 ASP A  48      35.840  73.970  51.630  1.00  0.00           O
ATOM    465  OD2 ASP A  48      37.980  73.250  51.850  1.00  0.00           O
ATOM    466  C   ASP A  48      34.740  69.830  51.760  1.00  0.00           C
ATOM    467  O   ASP A  48      33.790  69.540  50.960  1.00  0.00           O
ATOM    468  N   MET A  49      35.610  68.930  52.400  1.00  0.00           N
ATOM    469  H   MET A  49      36.470  69.310  52.740  1.00  0.00           H
ATOM    470  CA  MET A  49      35.630  67.460  52.280  1.00  0.00           C
ATOM    471  CB  MET A  49      36.660  66.850  53.190  1.00  0.00           C
ATOM    472  CG  MET A  49      37.330  65.560  52.610  1.00  0.00           C
ATOM    473  SD  MET A  49      38.640  65.950  51.380  1.00  0.00           S
ATOM    474  CE  MET A  49      39.920  66.160  52.650  1.00  0.00           C
ATOM    475  C   MET A  49      34.250  66.720  52.380  1.00  0.00           C
ATOM    476  O   MET A  49      34.100  65.780  51.610  1.00  0.00           O
ATOM    477  N   LEU A  50      33.310  67.350  53.000  1.00  0.00           N
ATOM    478  H   LEU A  50      33.620  68.080  53.610  1.00  0.00           H
ATOM    479  CA  LEU A  50      31.940  66.820  53.110  1.00  0.00           C
ATOM    480  CB  LEU A  50      31.160  67.610  54.240  1.00  0.00           C
ATOM    481  CG  LEU A  50      31.710  67.530  55.630  1.00  0.00           C
ATOM    482  CD1 LEU A  50      31.160  68.700  56.470  1.00  0.00           C
ATOM    483  CD2 LEU A  50      31.190  66.290  56.400  1.00  0.00           C
ATOM    484  C   LEU A  50      31.230  66.670  51.750  1.00  0.00           C
ATOM    485  O   LEU A  50      30.730  65.570  51.430  1.00  0.00           O
ATOM    486  N   ASN A  51      31.210  67.710  50.920  1.00  0.00           N
ATOM    487  H   ASN A  51      31.480  68.590  51.310  1.00  0.00           H
ATOM    488  CA  ASN A  51      30.820  67.560  49.450  1.00  0.00           C
ATOM    489  CB  ASN A  51      29.280  67.650  49.430  1.00  0.00           C
ATOM    490  CG  ASN A  51      28.790  67.090  48.110  1.00  0.00           C
ATOM    491  OD1 ASN A  51      29.000  65.890  47.640  1.00  0.00           O
ATOM    492  ND2 ASN A  51      27.890  67.820  47.510  1.00  0.00           N
ATOM    493 1HD2 ASN A  51      27.840  68.790  47.730  1.00  0.00           H
ATOM    494 2HD2 ASN A  51      27.310  67.460  46.770  1.00  0.00           H
ATOM    495  C   ASN A  51      31.540  68.580  48.540  1.00  0.00           C
ATOM    496  O   ASN A  51      30.980  69.600  48.160  1.00  0.00           O
ATOM    497  N   PRO A  52      32.790  68.130  48.190  1.00  0.00           N
ATOM    498  CA  PRO A  52      33.750  69.040  47.480  1.00  0.00           C
ATOM    499  CB  PRO A  52      35.180  68.530  47.660  1.00  0.00           C
ATOM    500  CG  PRO A  52      34.880  67.050  47.830  1.00  0.00           C
ATOM    501  CD  PRO A  52      33.580  66.980  48.600  1.00  0.00           C
ATOM    502  C   PRO A  52      33.580  69.220  46.000  1.00  0.00           C
ATOM    503  O   PRO A  52      33.580  68.260  45.170  1.00  0.00           O
ATOM    504  N   ASN A  53      33.470  70.470  45.570  1.00  0.00           N
ATOM    505  H   ASN A  53      33.100  71.160  46.200  1.00  0.00           H
ATOM    506  CA  ASN A  53      33.520  70.830  44.140  1.00  0.00           C
ATOM    507  CB  ASN A  53      32.630  71.980  43.770  1.00  0.00           C
ATOM    508  CG  ASN A  53      31.160  71.730  43.870  1.00  0.00           C
ATOM    509  OD1 ASN A  53      30.700  70.610  44.090  1.00  0.00           O
ATOM    510  ND2 ASN A  53      30.450  72.530  43.040  1.00  0.00           N
ATOM    511 1HD2 ASN A  53      30.970  73.290  42.650  1.00  0.00           H
ATOM    512 2HD2 ASN A  53      29.590  72.340  42.560  1.00  0.00           H
ATOM    513  C   ASN A  53      34.930  71.110  43.610  1.00  0.00           C
ATOM    514  O   ASN A  53      35.490  72.200  43.640  1.00  0.00           O
ATOM    515  N   TYR A  54      35.480  69.920  43.300  1.00  0.00           N
ATOM    516  H   TYR A  54      34.900  69.130  43.110  1.00  0.00           H
ATOM    517  CA  TYR A  54      36.920  69.810  43.010  1.00  0.00           C
ATOM    518  CB  TYR A  54      37.370  68.310  42.840  1.00  0.00           C
ATOM    519  CG  TYR A  54      37.350  67.490  44.150  1.00  0.00           C
ATOM    520  CD1 TYR A  54      36.710  66.250  44.170  1.00  0.00           C
ATOM    521  HD1 TYR A  54      35.820  66.090  43.560  1.00  0.00           H
ATOM    522  CD2 TYR A  54      38.220  67.800  45.230  1.00  0.00           C
ATOM    523  HD2 TYR A  54      38.880  68.660  45.210  1.00  0.00           H
ATOM    524  CE1 TYR A  54      37.030  65.280  45.070  1.00  0.00           C
ATOM    525  HE1 TYR A  54      36.660  64.270  44.870  1.00  0.00           H
ATOM    526  CE2 TYR A  54      38.380  66.860  46.190  1.00  0.00           C
ATOM    527  HE2 TYR A  54      39.150  67.050  46.930  1.00  0.00           H
ATOM    528  CZ  TYR A  54      37.780  65.630  46.210  1.00  0.00           C
ATOM    529  OH  TYR A  54      37.860  64.830  47.260  1.00  0.00           O
ATOM    530  HH  TYR A  54      37.310  64.040  46.990  1.00  0.00           H
ATOM    531  C   TYR A  54      37.510  70.790  42.000  1.00  0.00           C
ATOM    532  O   TYR A  54      38.650  71.220  42.290  1.00  0.00           O
ATOM    533  N   GLU A  55      36.750  71.160  40.970  1.00  0.00           N
ATOM    534  H   GLU A  55      35.830  70.800  40.800  1.00  0.00           H
ATOM    535  CA  GLU A  55      37.090  72.240  40.040  1.00  0.00           C
ATOM    536  CB  GLU A  55      36.180  72.220  38.810  1.00  0.00           C
ATOM    537  CG  GLU A  55      36.880  72.900  37.620  1.00  0.00           C
ATOM    538  CD  GLU A  55      37.830  71.920  36.880  1.00  0.00           C
ATOM    539  OE1 GLU A  55      37.470  70.740  36.750  1.00  0.00           O
ATOM    540  OE2 GLU A  55      38.850  72.370  36.380  1.00  0.00           O
ATOM    541  C   GLU A  55      37.270  73.630  40.730  1.00  0.00           C
ATOM    542  O   GLU A  55      38.280  74.200  40.850  1.00  0.00           O
ATOM    543  N   ASP A  56      36.040  74.090  41.110  1.00  0.00           N
ATOM    544  H   ASP A  56      35.180  73.960  40.610  1.00  0.00           H
ATOM    545  CA  ASP A  56      35.910  75.260  42.000  1.00  0.00           C
ATOM    546  CB  ASP A  56      34.470  75.400  42.560  1.00  0.00           C
ATOM    547  CG  ASP A  56      33.370  75.280  41.490  1.00  0.00           C
ATOM    548  OD1 ASP A  56      33.670  75.710  40.360  1.00  0.00           O
ATOM    549  OD2 ASP A  56      32.240  74.870  41.750  1.00  0.00           O
ATOM    550  C   ASP A  56      36.890  75.390  43.160  1.00  0.00           C
ATOM    551  O   ASP A  56      37.510  76.430  43.210  1.00  0.00           O
ATOM    552  N   LEU A  57      37.070  74.370  44.030  1.00  0.00           N
ATOM    553  H   LEU A  57      36.660  73.470  43.920  1.00  0.00           H
ATOM    554  CA  LEU A  57      38.100  74.410  45.110  1.00  0.00           C
ATOM    555  CB  LEU A  57      37.820  73.260  46.070  1.00  0.00           C
ATOM    556  CG  LEU A  57      36.630  73.480  46.910  1.00  0.00           C
ATOM    557  CD1 LEU A  57      36.560  72.240  47.820  1.00  0.00           C
ATOM    558  CD2 LEU A  57      36.730  74.770  47.710  1.00  0.00           C
ATOM    559  C   LEU A  57      39.550  74.490  44.610  1.00  0.00           C
ATOM    560  O   LEU A  57      40.420  75.150  45.170  1.00  0.00           O
ATOM    561  N   LEU A  58      39.920  73.830  43.490  1.00  0.00           N
ATOM    562  H   LEU A  58      39.390  73.050  43.160  1.00  0.00           H
ATOM    563  CA  LEU A  58      41.190  74.000  42.800  1.00  0.00           C
ATOM    564  CB  LEU A  58      41.420  72.910  41.700  1.00  0.00           C
ATOM    565  CG  LEU A  58      42.710  72.890  41.000  1.00  0.00           C
ATOM    566  CD1 LEU A  58      43.830  72.650  41.920  1.00  0.00           C
ATOM    567  CD2 LEU A  58      42.650  71.950  39.730  1.00  0.00           C
ATOM    568  C   LEU A  58      41.500  75.440  42.340  1.00  0.00           C
ATOM    569  O   LEU A  58      42.510  76.100  42.590  1.00  0.00           O
ATOM    570  N   ILE A  59      40.550  75.970  41.570  1.00  0.00           N
ATOM    571  H   ILE A  59      39.800  75.410  41.220  1.00  0.00           H
ATOM    572  CA  ILE A  59      40.680  77.360  41.060  1.00  0.00           C
ATOM    573  CB  ILE A  59      39.640  77.570  39.950  1.00  0.00           C
ATOM    574  CG1 ILE A  59      40.050  78.870  39.260  1.00  0.00           C
ATOM    575  CG2 ILE A  59      38.280  77.730  40.560  1.00  0.00           C
ATOM    576  CD  ILE A  59      41.240  78.580  38.320  1.00  0.00           C
ATOM    577  C   ILE A  59      40.810  78.450  42.160  1.00  0.00           C
ATOM    578  O   ILE A  59      41.470  79.450  41.910  1.00  0.00           O
ATOM    579  N   ARG A  60      40.310  78.130  43.310  1.00  0.00           N
ATOM    580  H   ARG A  60      39.670  77.360  43.340  1.00  0.00           H
ATOM    581  CA  ARG A  60      40.550  78.830  44.610  1.00  0.00           C
ATOM    582  CB  ARG A  60      39.410  78.640  45.640  1.00  0.00           C
ATOM    583  CG  ARG A  60      38.100  79.000  44.900  1.00  0.00           C
ATOM    584  CD  ARG A  60      36.820  78.620  45.670  1.00  0.00           C
ATOM    585  NE  ARG A  60      35.650  78.730  44.820  1.00  0.00           N
ATOM    586  HE  ARG A  60      35.730  79.530  44.230  1.00  0.00           H
ATOM    587  CZ  ARG A  60      34.480  78.100  44.960  1.00  0.00           C
ATOM    588  NH1 ARG A  60      34.280  77.220  45.930  1.00  0.00           N
ATOM    589 1HH1 ARG A  60      35.010  76.990  46.580  1.00  0.00           H
ATOM    590 2HH1 ARG A  60      33.340  76.970  46.150  1.00  0.00           H
ATOM    591  NH2 ARG A  60      33.350  78.670  44.450  1.00  0.00           N
ATOM    592 1HH2 ARG A  60      33.350  79.630  44.170  1.00  0.00           H
ATOM    593 2HH2 ARG A  60      32.490  78.170  44.410  1.00  0.00           H
ATOM    594  C   ARG A  60      41.920  78.730  45.340  1.00  0.00           C
ATOM    595  O   ARG A  60      42.290  79.590  46.160  1.00  0.00           O
ATOM    596  N   LYS A  61      42.790  77.780  44.900  1.00  0.00           N
ATOM    597  H   LYS A  61      42.480  77.160  44.180  1.00  0.00           H
ATOM    598  CA  LYS A  61      44.200  77.540  45.350  1.00  0.00           C
ATOM    599  CB  LYS A  61      44.260  76.080  45.600  1.00  0.00           C
ATOM    600  CG  LYS A  61      43.590  75.840  46.990  1.00  0.00           C
ATOM    601  CD  LYS A  61      44.430  76.070  48.170  1.00  0.00           C
ATOM    602  CE  LYS A  61      43.770  75.520  49.450  1.00  0.00           C
ATOM    603  NZ  LYS A  61      44.700  75.360  50.570  1.00  0.00           N
ATOM    604  HZ1 LYS A  61      45.560  74.940  50.280  1.00  0.00           H
ATOM    605  HZ2 LYS A  61      45.030  76.250  50.890  1.00  0.00           H
ATOM    606  HZ3 LYS A  61      44.220  74.900  51.310  1.00  0.00           H
ATOM    607  C   LYS A  61      45.240  77.720  44.270  1.00  0.00           C
ATOM    608  O   LYS A  61      44.860  77.630  43.050  1.00  0.00           O
ATOM    609  N   SER A  62      46.440  78.130  44.630  1.00  0.00           N
ATOM    610  H   SER A  62      46.670  78.350  45.580  1.00  0.00           H
ATOM    611  CA  SER A  62      47.510  78.110  43.610  1.00  0.00           C
ATOM    612  CB  SER A  62      47.650  79.480  43.070  1.00  0.00           C
ATOM    613  OG  SER A  62      48.310  79.440  41.820  1.00  0.00           O
ATOM    614  HG  SER A  62      47.930  80.050  41.120  1.00  0.00           H
ATOM    615  C   SER A  62      48.890  77.570  43.980  1.00  0.00           C
ATOM    616  O   SER A  62      49.070  77.040  45.110  1.00  0.00           O
ATOM    617  N   ASN A  63      49.940  77.760  43.140  1.00  0.00           N
ATOM    618  H   ASN A  63      49.810  78.230  42.260  1.00  0.00           H
ATOM    619  CA  ASN A  63      51.330  77.420  43.520  1.00  0.00           C
ATOM    620  CB  ASN A  63      52.220  77.800  42.320  1.00  0.00           C
ATOM    621  CG  ASN A  63      51.940  77.200  40.960  1.00  0.00           C
ATOM    622  OD1 ASN A  63      51.410  76.100  40.810  1.00  0.00           O
ATOM    623  ND2 ASN A  63      51.870  78.050  39.960  1.00  0.00           N
ATOM    624 1HD2 ASN A  63      51.990  79.040  40.110  1.00  0.00           H
ATOM    625 2HD2 ASN A  63      51.980  77.670  39.050  1.00  0.00           H
ATOM    626  C   ASN A  63      51.980  78.000  44.830  1.00  0.00           C
ATOM    627  O   ASN A  63      52.990  77.460  45.310  1.00  0.00           O
ATOM    628  N   HIS A  64      51.620  79.210  45.190  1.00  0.00           N
ATOM    629  H   HIS A  64      51.020  79.810  44.660  1.00  0.00           H
ATOM    630  CA  HIS A  64      52.080  79.780  46.470  1.00  0.00           C
ATOM    631  CB  HIS A  64      51.750  81.240  46.720  1.00  0.00           C
ATOM    632  CG  HIS A  64      50.240  81.500  46.650  1.00  0.00           C
ATOM    633  ND1 HIS A  64      49.460  81.550  45.620  1.00  0.00           N
ATOM    634  CD2 HIS A  64      49.570  81.880  47.730  1.00  0.00           C
ATOM    635  HD2 HIS A  64      49.850  81.870  48.790  1.00  0.00           H
ATOM    636  CE1 HIS A  64      48.280  81.930  45.980  1.00  0.00           C
ATOM    637  HE1 HIS A  64      47.530  82.360  45.310  1.00  0.00           H
ATOM    638  NE2 HIS A  64      48.290  82.050  47.310  1.00  0.00           N
ATOM    639  HE2 HIS A  64      47.520  82.230  47.920  1.00  0.00           H
ATOM    640  C   HIS A  64      51.590  79.030  47.720  1.00  0.00           C
ATOM    641  O   HIS A  64      51.870  79.440  48.860  1.00  0.00           O
ATOM    642  N   ASN A  65      50.540  78.200  47.560  1.00  0.00           N
ATOM    643  H   ASN A  65      49.830  78.450  46.910  1.00  0.00           H
ATOM    644  CA  ASN A  65      50.040  77.160  48.550  1.00  0.00           C
ATOM    645  CB  ASN A  65      48.520  77.080  48.370  1.00  0.00           C
ATOM    646  CG  ASN A  65      47.750  78.420  48.300  1.00  0.00           C
ATOM    647  OD1 ASN A  65      47.390  78.740  47.220  1.00  0.00           O
ATOM    648  ND2 ASN A  65      47.250  79.050  49.370  1.00  0.00           N
ATOM    649 1HD2 ASN A  65      47.630  78.870  50.280  1.00  0.00           H
ATOM    650 2HD2 ASN A  65      46.370  79.490  49.180  1.00  0.00           H
ATOM    651  C   ASN A  65      50.630  75.770  48.420  1.00  0.00           C
ATOM    652  O   ASN A  65      50.930  75.090  49.450  1.00  0.00           O
ATOM    653  N   PHE A  66      50.880  75.420  47.180  1.00  0.00           N
ATOM    654  H   PHE A  66      50.900  76.070  46.430  1.00  0.00           H
ATOM    655  CA  PHE A  66      51.380  74.070  46.800  1.00  0.00           C
ATOM    656  CB  PHE A  66      51.090  73.650  45.340  1.00  0.00           C
ATOM    657  CG  PHE A  66      49.680  73.190  44.870  1.00  0.00           C
ATOM    658  CD1 PHE A  66      49.180  72.140  45.500  1.00  0.00           C
ATOM    659  HD1 PHE A  66      49.860  71.630  46.180  1.00  0.00           H
ATOM    660  CD2 PHE A  66      49.030  73.870  43.890  1.00  0.00           C
ATOM    661  HD2 PHE A  66      49.600  74.510  43.220  1.00  0.00           H
ATOM    662  CE1 PHE A  66      47.880  71.720  45.180  1.00  0.00           C
ATOM    663  HE1 PHE A  66      47.320  70.940  45.710  1.00  0.00           H
ATOM    664  CE2 PHE A  66      47.710  73.470  43.570  1.00  0.00           C
ATOM    665  HE2 PHE A  66      47.090  74.000  42.840  1.00  0.00           H
ATOM    666  CZ  PHE A  66      47.130  72.400  44.260  1.00  0.00           C
ATOM    667  HZ  PHE A  66      46.080  72.150  44.100  1.00  0.00           H
ATOM    668  C   PHE A  66      52.950  74.020  46.890  1.00  0.00           C
ATOM    669  O   PHE A  66      53.710  74.830  46.400  1.00  0.00           O
ATOM    670  N   LEU A  67      53.360  73.360  47.950  1.00  0.00           N
ATOM    671  H   LEU A  67      52.620  72.990  48.520  1.00  0.00           H
ATOM    672  CA  LEU A  67      54.730  73.100  48.490  1.00  0.00           C
ATOM    673  CB  LEU A  67      54.840  73.700  49.870  1.00  0.00           C
ATOM    674  CG  LEU A  67      56.080  73.380  50.660  1.00  0.00           C
ATOM    675  CD1 LEU A  67      57.290  73.870  49.840  1.00  0.00           C
ATOM    676  CD2 LEU A  67      56.130  74.180  51.980  1.00  0.00           C
ATOM    677  C   LEU A  67      54.970  71.520  48.440  1.00  0.00           C
ATOM    678  O   LEU A  67      54.080  70.790  48.800  1.00  0.00           O
ATOM    679  N   VAL A  68      56.110  71.040  47.840  1.00  0.00           N
ATOM    680  H   VAL A  68      56.830  71.560  47.400  1.00  0.00           H
ATOM    681  CA  VAL A  68      56.530  69.600  47.900  1.00  0.00           C
ATOM    682  CB  VAL A  68      56.700  69.030  46.450  1.00  0.00           C
ATOM    683  CG1 VAL A  68      57.460  67.690  46.390  1.00  0.00           C
ATOM    684  CG2 VAL A  68      55.300  68.790  45.940  1.00  0.00           C
ATOM    685  C   VAL A  68      57.740  69.350  48.770  1.00  0.00           C
ATOM    686  O   VAL A  68      58.660  70.200  48.820  1.00  0.00           O
ATOM    687  N   GLN A  69      57.660  68.400  49.720  1.00  0.00           N
ATOM    688  H   GLN A  69      56.780  67.990  49.940  1.00  0.00           H
ATOM    689  CA  GLN A  69      58.810  67.990  50.540  1.00  0.00           C
ATOM    690  CB  GLN A  69      58.360  68.180  52.020  1.00  0.00           C
ATOM    691  CG  GLN A  69      57.980  69.620  52.390  1.00  0.00           C
ATOM    692  CD  GLN A  69      57.660  69.670  53.890  1.00  0.00           C
ATOM    693  OE1 GLN A  69      58.450  69.890  54.780  1.00  0.00           O
ATOM    694  NE2 GLN A  69      56.360  69.620  54.250  1.00  0.00           N
ATOM    695 1HE2 GLN A  69      55.570  69.460  53.660  1.00  0.00           H
ATOM    696 2HE2 GLN A  69      56.200  69.760  55.230  1.00  0.00           H
ATOM    697  C   GLN A  69      59.290  66.500  50.390  1.00  0.00           C
ATOM    698  O   GLN A  69      58.730  65.530  50.800  1.00  0.00           O
ATOM    699  N   ALA A  70      60.430  66.510  49.630  1.00  0.00           N
ATOM    700  H   ALA A  70      60.890  67.330  49.300  1.00  0.00           H
ATOM    701  CA  ALA A  70      61.060  65.220  49.350  1.00  0.00           C
ATOM    702  CB  ALA A  70      61.900  65.470  48.120  1.00  0.00           C
ATOM    703  C   ALA A  70      61.880  64.690  50.530  1.00  0.00           C
ATOM    704  O   ALA A  70      63.110  64.560  50.500  1.00  0.00           O
ATOM    705  N   GLY A  71      61.110  64.190  51.490  1.00  0.00           N
ATOM    706  H   GLY A  71      60.170  63.910  51.310  1.00  0.00           H
ATOM    707  CA  GLY A  71      61.450  63.830  52.920  1.00  0.00           C
ATOM    708  C   GLY A  71      61.710  65.120  53.700  1.00  0.00           C
ATOM    709  O   GLY A  71      60.790  65.530  54.410  1.00  0.00           O
ATOM    710  N   ASN A  72      62.870  65.730  53.570  1.00  0.00           N
ATOM    711  H   ASN A  72      63.740  65.250  53.580  1.00  0.00           H
ATOM    712  CA  ASN A  72      63.050  67.180  53.980  1.00  0.00           C
ATOM    713  CB  ASN A  72      64.210  67.330  54.870  1.00  0.00           C
ATOM    714  CG  ASN A  72      64.110  66.600  56.210  1.00  0.00           C
ATOM    715  OD1 ASN A  72      64.100  65.400  56.280  1.00  0.00           O
ATOM    716  ND2 ASN A  72      64.400  67.360  57.220  1.00  0.00           N
ATOM    717 1HD2 ASN A  72      64.700  68.290  57.040  1.00  0.00           H
ATOM    718 2HD2 ASN A  72      64.180  67.070  58.150  1.00  0.00           H
ATOM    719  C   ASN A  72      63.050  68.260  52.860  1.00  0.00           C
ATOM    720  O   ASN A  72      62.700  69.410  53.190  1.00  0.00           O
ATOM    721  N   VAL A  73      63.670  67.990  51.700  1.00  0.00           N
ATOM    722  H   VAL A  73      63.960  67.040  51.560  1.00  0.00           H
ATOM    723  CA  VAL A  73      63.970  68.940  50.610  1.00  0.00           C
ATOM    724  CB  VAL A  73      64.720  68.070  49.560  1.00  0.00           C
ATOM    725  CG1 VAL A  73      64.950  68.920  48.300  1.00  0.00           C
ATOM    726  CG2 VAL A  73      65.980  67.340  50.040  1.00  0.00           C
ATOM    727  C   VAL A  73      62.800  69.770  50.050  1.00  0.00           C
ATOM    728  O   VAL A  73      61.840  69.250  49.440  1.00  0.00           O
ATOM    729  N   GLN A  74      62.870  71.050  50.350  1.00  0.00           N
ATOM    730  H   GLN A  74      63.600  71.370  50.960  1.00  0.00           H
ATOM    731  CA  GLN A  74      61.860  72.030  49.880  1.00  0.00           C
ATOM    732  CB  GLN A  74      61.910  73.290  50.710  1.00  0.00           C
ATOM    733  CG  GLN A  74      61.880  73.190  52.200  1.00  0.00           C
ATOM    734  CD  GLN A  74      60.590  72.630  52.810  1.00  0.00           C
ATOM    735  OE1 GLN A  74      59.630  73.300  52.860  1.00  0.00           O
ATOM    736  NE2 GLN A  74      60.650  71.470  53.390  1.00  0.00           N
ATOM    737 1HE2 GLN A  74      61.470  70.910  53.450  1.00  0.00           H
ATOM    738 2HE2 GLN A  74      59.780  71.180  53.800  1.00  0.00           H
ATOM    739  C   GLN A  74      61.870  72.270  48.360  1.00  0.00           C
ATOM    740  O   GLN A  74      62.810  72.770  47.750  1.00  0.00           O
ATOM    741  N   LEU A  75      60.720  71.800  47.780  1.00  0.00           N
ATOM    742  H   LEU A  75      60.090  71.200  48.270  1.00  0.00           H
ATOM    743  CA  LEU A  75      60.580  71.800  46.310  1.00  0.00           C
ATOM    744  CB  LEU A  75      60.470  70.430  45.790  1.00  0.00           C
ATOM    745  CG  LEU A  75      61.780  69.620  45.840  1.00  0.00           C
ATOM    746  CD1 LEU A  75      61.610  68.180  45.260  1.00  0.00           C
ATOM    747  CD2 LEU A  75      62.900  70.280  45.050  1.00  0.00           C
ATOM    748  C   LEU A  75      59.300  72.570  45.950  1.00  0.00           C
ATOM    749  O   LEU A  75      58.280  72.550  46.600  1.00  0.00           O
ATOM    750  N   ARG A  76      59.280  73.020  44.630  1.00  0.00           N
ATOM    751  H   ARG A  76      59.960  72.760  43.950  1.00  0.00           H
ATOM    752  CA  ARG A  76      58.360  74.100  44.170  1.00  0.00           C
ATOM    753  CB  ARG A  76      59.140  75.270  43.570  1.00  0.00           C
ATOM    754  CG  ARG A  76      60.090  76.040  44.480  1.00  0.00           C
ATOM    755  CD  ARG A  76      60.810  77.110  43.770  1.00  0.00           C
ATOM    756  NE  ARG A  76      61.850  76.500  42.900  1.00  0.00           N
ATOM    757  HE  ARG A  76      61.740  75.510  42.770  1.00  0.00           H
ATOM    758  CZ  ARG A  76      62.640  77.230  42.120  1.00  0.00           C
ATOM    759  NH1 ARG A  76      62.820  78.540  42.180  1.00  0.00           N
ATOM    760 1HH1 ARG A  76      62.180  79.040  42.760  1.00  0.00           H
ATOM    761 2HH1 ARG A  76      63.600  78.990  41.740  1.00  0.00           H
ATOM    762  NH2 ARG A  76      63.410  76.600  41.240  1.00  0.00           N
ATOM    763 1HH2 ARG A  76      63.560  75.610  41.260  1.00  0.00           H
ATOM    764 2HH2 ARG A  76      63.820  77.180  40.540  1.00  0.00           H
ATOM    765  C   ARG A  76      57.450  73.610  43.040  1.00  0.00           C
ATOM    766  O   ARG A  76      57.820  72.780  42.220  1.00  0.00           O
ATOM    767  N   VAL A  77      56.210  74.100  43.010  1.00  0.00           N
ATOM    768  H   VAL A  77      55.930  74.800  43.670  1.00  0.00           H
ATOM    769  CA  VAL A  77      55.200  73.660  42.100  1.00  0.00           C
ATOM    770  CB  VAL A  77      53.980  73.180  42.850  1.00  0.00           C
ATOM    771  CG1 VAL A  77      52.880  72.780  41.960  1.00  0.00           C
ATOM    772  CG2 VAL A  77      54.300  72.050  43.850  1.00  0.00           C
ATOM    773  C   VAL A  77      54.910  74.810  41.110  1.00  0.00           C
ATOM    774  O   VAL A  77      54.870  75.950  41.520  1.00  0.00           O
ATOM    775  N   ILE A  78      54.930  74.520  39.810  1.00  0.00           N
ATOM    776  H   ILE A  78      55.180  73.630  39.440  1.00  0.00           H
ATOM    777  CA  ILE A  78      54.740  75.520  38.740  1.00  0.00           C
ATOM    778  CB  ILE A  78      55.900  75.370  37.790  1.00  0.00           C
ATOM    779  CG1 ILE A  78      57.250  75.370  38.530  1.00  0.00           C
ATOM    780  CG2 ILE A  78      55.900  76.450  36.600  1.00  0.00           C
ATOM    781  CD  ILE A  78      57.830  76.710  38.950  1.00  0.00           C
ATOM    782  C   ILE A  78      53.380  75.480  37.980  1.00  0.00           C
ATOM    783  O   ILE A  78      52.610  76.390  37.990  1.00  0.00           O
ATOM    784  N   GLY A  79      52.980  74.260  37.680  1.00  0.00           N
ATOM    785  H   GLY A  79      53.590  73.470  37.750  1.00  0.00           H
ATOM    786  CA  GLY A  79      51.690  73.830  37.110  1.00  0.00           C
ATOM    787  C   GLY A  79      50.910  72.830  38.010  1.00  0.00           C
ATOM    788  O   GLY A  79      51.560  72.000  38.670  1.00  0.00           O
ATOM    789  N   HIS A  80      49.620  73.020  38.000  1.00  0.00           N
ATOM    790  H   HIS A  80      49.170  73.600  37.320  1.00  0.00           H
ATOM    791  CA  HIS A  80      48.800  72.050  38.740  1.00  0.00           C
ATOM    792  CB  HIS A  80      48.310  72.700  40.040  1.00  0.00           C
ATOM    793  CG  HIS A  80      48.030  74.240  40.090  1.00  0.00           C
ATOM    794  ND1 HIS A  80      48.940  75.170  40.080  1.00  0.00           N
ATOM    795  HD1 HIS A  80      49.930  75.070  40.180  1.00  0.00           H
ATOM    796  CD2 HIS A  80      46.790  74.730  39.800  1.00  0.00           C
ATOM    797  HD2 HIS A  80      45.850  74.200  39.890  1.00  0.00           H
ATOM    798  CE1 HIS A  80      48.280  76.300  39.850  1.00  0.00           C
ATOM    799  HE1 HIS A  80      48.550  77.270  40.250  1.00  0.00           H
ATOM    800  NE2 HIS A  80      46.940  76.030  39.610  1.00  0.00           N
ATOM    801  C   HIS A  80      47.610  71.570  37.920  1.00  0.00           C
ATOM    802  O   HIS A  80      46.560  72.250  37.720  1.00  0.00           O
ATOM    803  N   SER A  81      47.700  70.310  37.470  1.00  0.00           N
ATOM    804  H   SER A  81      48.360  69.610  37.750  1.00  0.00           H
ATOM    805  CA  SER A  81      46.830  69.730  36.390  1.00  0.00           C
ATOM    806  CB  SER A  81      47.700  69.400  35.170  1.00  0.00           C
ATOM    807  OG  SER A  81      46.870  69.140  34.060  1.00  0.00           O
ATOM    808  HG  SER A  81      46.390  70.010  33.900  1.00  0.00           H
ATOM    809  C   SER A  81      45.940  68.580  36.840  1.00  0.00           C
ATOM    810  O   SER A  81      46.510  67.560  37.140  1.00  0.00           O
ATOM    811  N   MET A  82      44.660  68.700  37.070  1.00  0.00           N
ATOM    812  H   MET A  82      44.270  69.620  36.960  1.00  0.00           H
ATOM    813  CA  MET A  82      43.680  67.600  37.490  1.00  0.00           C
ATOM    814  CB  MET A  82      42.420  68.220  38.090  1.00  0.00           C
ATOM    815  CG  MET A  82      41.590  67.110  38.860  1.00  0.00           C
ATOM    816  SD  MET A  82      40.240  67.790  39.900  1.00  0.00           S
ATOM    817  CE  MET A  82      39.440  68.850  38.740  1.00  0.00           C
ATOM    818  C   MET A  82      43.350  66.530  36.380  1.00  0.00           C
ATOM    819  O   MET A  82      42.820  66.850  35.310  1.00  0.00           O
ATOM    820  N   GLN A  83      43.810  65.310  36.590  1.00  0.00           N
ATOM    821  H   GLN A  83      44.390  65.030  37.360  1.00  0.00           H
ATOM    822  CA  GLN A  83      43.410  64.110  35.810  1.00  0.00           C
ATOM    823  CB  GLN A  83      44.740  63.460  35.500  1.00  0.00           C
ATOM    824  CG  GLN A  83      44.570  62.670  34.150  1.00  0.00           C
ATOM    825  CD  GLN A  83      45.780  61.860  33.620  1.00  0.00           C
ATOM    826  OE1 GLN A  83      46.610  62.240  32.790  1.00  0.00           O
ATOM    827  NE2 GLN A  83      45.850  60.650  34.230  1.00  0.00           N
ATOM    828 1HE2 GLN A  83      45.300  60.450  35.030  1.00  0.00           H
ATOM    829 2HE2 GLN A  83      46.340  59.920  33.750  1.00  0.00           H
ATOM    830  C   GLN A  83      42.610  63.030  36.530  1.00  0.00           C
ATOM    831  O   GLN A  83      43.090  62.560  37.580  1.00  0.00           O
ATOM    832  N   ASN A  84      41.310  62.920  36.230  1.00  0.00           N
ATOM    833  H   ASN A  84      41.020  63.040  35.290  1.00  0.00           H
ATOM    834  CA  ASN A  84      40.360  62.000  36.950  1.00  0.00           C
ATOM    835  CB  ASN A  84      40.710  60.560  36.500  1.00  0.00           C
ATOM    836  CG  ASN A  84      40.790  60.200  35.070  1.00  0.00           C
ATOM    837  OD1 ASN A  84      39.880  60.320  34.290  1.00  0.00           O
ATOM    838  ND2 ASN A  84      41.850  59.510  34.770  1.00  0.00           N
ATOM    839 1HD2 ASN A  84      42.540  59.340  35.470  1.00  0.00           H
ATOM    840 2HD2 ASN A  84      41.970  59.270  33.810  1.00  0.00           H
ATOM    841  C   ASN A  84      40.150  62.330  38.410  1.00  0.00           C
ATOM    842  O   ASN A  84      39.950  63.460  38.760  1.00  0.00           O
ATOM    843  N   CYS A  85      40.370  61.340  39.260  1.00  0.00           N
ATOM    844  H   CYS A  85      40.470  60.420  38.870  1.00  0.00           H
ATOM    845  CA  CYS A  85      40.510  61.530  40.690  1.00  0.00           C
ATOM    846  CB  CYS A  85      39.860  60.350  41.420  1.00  0.00           C
ATOM    847  SG  CYS A  85      37.990  60.420  41.360  1.00  0.00           S
ATOM    848  HG  CYS A  85      37.820  60.700  42.650  1.00  0.00           H
ATOM    849  C   CYS A  85      41.930  61.880  41.270  1.00  0.00           C
ATOM    850  O   CYS A  85      42.250  61.600  42.450  1.00  0.00           O
ATOM    851  N   VAL A  86      42.850  62.410  40.400  1.00  0.00           N
ATOM    852  H   VAL A  86      42.740  62.440  39.410  1.00  0.00           H
ATOM    853  CA  VAL A  86      44.220  62.880  40.850  1.00  0.00           C
ATOM    854  CB  VAL A  86      45.360  61.830  40.730  1.00  0.00           C
ATOM    855  CG1 VAL A  86      45.080  60.780  41.780  1.00  0.00           C
ATOM    856  CG2 VAL A  86      45.550  61.310  39.310  1.00  0.00           C
ATOM    857  C   VAL A  86      44.750  64.160  40.300  1.00  0.00           C
ATOM    858  O   VAL A  86      44.420  64.580  39.190  1.00  0.00           O
ATOM    859  N   LEU A  87      45.660  64.760  41.130  1.00  0.00           N
ATOM    860  H   LEU A  87      46.070  64.240  41.880  1.00  0.00           H
ATOM    861  CA  LEU A  87      46.390  65.950  40.720  1.00  0.00           C
ATOM    862  CB  LEU A  87      46.580  66.950  41.840  1.00  0.00           C
ATOM    863  CG  LEU A  87      45.810  68.220  41.560  1.00  0.00           C
ATOM    864  CD1 LEU A  87      45.940  69.180  42.730  1.00  0.00           C
ATOM    865  CD2 LEU A  87      46.240  68.910  40.240  1.00  0.00           C
ATOM    866  C   LEU A  87      47.770  65.600  40.150  1.00  0.00           C
ATOM    867  O   LEU A  87      48.680  65.340  40.940  1.00  0.00           O
ATOM    868  N   LYS A  88      48.070  66.100  38.910  1.00  0.00           N
ATOM    869  H   LYS A  88      47.310  66.490  38.400  1.00  0.00           H
ATOM    870  CA  LYS A  88      49.340  66.020  38.210  1.00  0.00           C
ATOM    871  CB  LYS A  88      49.160  65.570  36.790  1.00  0.00           C
ATOM    872  CG  LYS A  88      48.840  64.040  36.680  1.00  0.00           C
ATOM    873  CD  LYS A  88      48.710  63.540  35.230  1.00  0.00           C
ATOM    874  CE  LYS A  88      50.090  63.440  34.490  1.00  0.00           C
ATOM    875  NZ  LYS A  88      49.970  62.740  33.180  1.00  0.00           N
ATOM    876  HZ1 LYS A  88      50.890  62.710  32.800  1.00  0.00           H
ATOM    877  HZ2 LYS A  88      49.510  61.860  33.290  1.00  0.00           H
ATOM    878  HZ3 LYS A  88      49.320  63.250  32.610  1.00  0.00           H
ATOM    879  C   LYS A  88      50.070  67.340  38.330  1.00  0.00           C
ATOM    880  O   LYS A  88      49.590  68.370  37.840  1.00  0.00           O
ATOM    881  N   LEU A  89      51.040  67.350  39.270  1.00  0.00           N
ATOM    882  H   LEU A  89      51.470  66.540  39.670  1.00  0.00           H
ATOM    883  CA  LEU A  89      51.630  68.620  39.740  1.00  0.00           C
ATOM    884  CB  LEU A  89      51.690  68.590  41.270  1.00  0.00           C
ATOM    885  CG  LEU A  89      50.430  68.200  41.990  1.00  0.00           C
ATOM    886  CD1 LEU A  89      50.710  67.250  43.090  1.00  0.00           C
ATOM    887  CD2 LEU A  89      49.660  69.450  42.350  1.00  0.00           C
ATOM    888  C   LEU A  89      53.070  68.830  39.200  1.00  0.00           C
ATOM    889  O   LEU A  89      53.920  68.090  39.590  1.00  0.00           O
ATOM    890  N   LYS A  90      53.100  69.550  38.070  1.00  0.00           N
ATOM    891  H   LYS A  90      52.290  70.060  37.770  1.00  0.00           H
ATOM    892  CA  LYS A  90      54.340  69.840  37.420  1.00  0.00           C
ATOM    893  CB  LYS A  90      53.900  70.510  36.090  1.00  0.00           C
ATOM    894  CG  LYS A  90      55.110  70.920  35.180  1.00  0.00           C
ATOM    895  CD  LYS A  90      56.080  69.730  35.080  1.00  0.00           C
ATOM    896  CE  LYS A  90      57.310  70.000  34.200  1.00  0.00           C
ATOM    897  NZ  LYS A  90      58.310  70.780  34.960  1.00  0.00           N
ATOM    898  HZ1 LYS A  90      59.010  71.130  34.340  1.00  0.00           H
ATOM    899  HZ2 LYS A  90      57.910  71.520  35.500  1.00  0.00           H
ATOM    900  HZ3 LYS A  90      58.780  70.160  35.600  1.00  0.00           H
ATOM    901  C   LYS A  90      55.340  70.660  38.290  1.00  0.00           C
ATOM    902  O   LYS A  90      55.260  71.860  38.500  1.00  0.00           O
ATOM    903  N   VAL A  91      56.390  69.980  38.720  1.00  0.00           N
ATOM    904  H   VAL A  91      56.640  69.080  38.350  1.00  0.00           H
ATOM    905  CA  VAL A  91      57.330  70.530  39.760  1.00  0.00           C
ATOM    906  CB  VAL A  91      57.580  69.540  40.900  1.00  0.00           C
ATOM    907  CG1 VAL A  91      56.590  69.600  42.100  1.00  0.00           C
ATOM    908  CG2 VAL A  91      57.540  68.060  40.340  1.00  0.00           C
ATOM    909  C   VAL A  91      58.640  71.040  39.080  1.00  0.00           C
ATOM    910  O   VAL A  91      58.930  70.880  37.900  1.00  0.00           O
ATOM    911  N   ASP A  92      59.400  71.700  39.940  1.00  0.00           N
ATOM    912  H   ASP A  92      59.060  71.930  40.850  1.00  0.00           H
ATOM    913  CA  ASP A  92      60.580  72.470  39.490  1.00  0.00           C
ATOM    914  CB  ASP A  92      60.910  73.600  40.490  1.00  0.00           C
ATOM    915  CG  ASP A  92      61.600  73.060  41.760  1.00  0.00           C
ATOM    916  OD1 ASP A  92      60.860  72.340  42.510  1.00  0.00           O
ATOM    917  OD2 ASP A  92      62.710  73.490  42.060  1.00  0.00           O
ATOM    918  C   ASP A  92      61.880  71.600  39.220  1.00  0.00           C
ATOM    919  O   ASP A  92      62.750  71.900  38.360  1.00  0.00           O
ATOM    920  N   THR A  93      61.990  70.470  39.940  1.00  0.00           N
ATOM    921  H   THR A  93      61.280  70.030  40.480  1.00  0.00           H
ATOM    922  CA  THR A  93      63.210  69.660  39.850  1.00  0.00           C
ATOM    923  CB  THR A  93      64.030  69.780  41.130  1.00  0.00           C
ATOM    924  OG1 THR A  93      64.240  71.220  41.490  1.00  0.00           O
ATOM    925  HG1 THR A  93      63.360  71.630  41.710  1.00  0.00           H
ATOM    926  CG2 THR A  93      65.320  68.950  41.020  1.00  0.00           C
ATOM    927  C   THR A  93      62.950  68.220  39.490  1.00  0.00           C
ATOM    928  O   THR A  93      62.060  67.570  40.090  1.00  0.00           O
ATOM    929  N   ALA A  94      63.540  67.710  38.410  1.00  0.00           N
ATOM    930  H   ALA A  94      64.250  68.290  38.010  1.00  0.00           H
ATOM    931  CA  ALA A  94      63.230  66.380  37.890  1.00  0.00           C
ATOM    932  CB  ALA A  94      63.650  66.390  36.450  1.00  0.00           C
ATOM    933  C   ALA A  94      63.960  65.320  38.730  1.00  0.00           C
ATOM    934  O   ALA A  94      65.140  65.390  39.100  1.00  0.00           O
ATOM    935  N   ASN A  95      63.410  64.150  38.960  1.00  0.00           N
ATOM    936  H   ASN A  95      62.430  64.080  38.790  1.00  0.00           H
ATOM    937  CA  ASN A  95      64.000  63.120  39.860  1.00  0.00           C
ATOM    938  CB  ASN A  95      62.810  62.220  40.360  1.00  0.00           C
ATOM    939  CG  ASN A  95      63.180  61.080  41.320  1.00  0.00           C
ATOM    940  OD1 ASN A  95      64.290  60.990  41.740  1.00  0.00           O
ATOM    941  ND2 ASN A  95      62.220  60.200  41.640  1.00  0.00           N
ATOM    942 1HD2 ASN A  95      61.420  60.220  41.050  1.00  0.00           H
ATOM    943 2HD2 ASN A  95      62.370  59.410  42.240  1.00  0.00           H
ATOM    944  C   ASN A  95      65.070  62.260  39.060  1.00  0.00           C
ATOM    945  O   ASN A  95      64.670  61.640  38.030  1.00  0.00           O
ATOM    946  N   PRO A  96      66.220  62.080  39.650  1.00  0.00           N
ATOM    947  CA  PRO A  96      67.290  61.220  39.090  1.00  0.00           C
ATOM    948  CB  PRO A  96      68.570  61.510  39.970  1.00  0.00           C
ATOM    949  CG  PRO A  96      67.950  62.120  41.220  1.00  0.00           C
ATOM    950  CD  PRO A  96      66.710  62.810  40.800  1.00  0.00           C
ATOM    951  C   PRO A  96      66.850  59.730  39.130  1.00  0.00           C
ATOM    952  O   PRO A  96      67.280  58.910  38.360  1.00  0.00           O
ATOM    953  N   LYS A  97      66.080  59.340  40.180  1.00  0.00           N
ATOM    954  H   LYS A  97      65.540  60.000  40.700  1.00  0.00           H
ATOM    955  CA  LYS A  97      65.970  57.910  40.570  1.00  0.00           C
ATOM    956  CB  LYS A  97      65.640  57.800  42.040  1.00  0.00           C
ATOM    957  CG  LYS A  97      66.830  58.290  42.900  1.00  0.00           C
ATOM    958  CD  LYS A  97      66.440  58.540  44.370  1.00  0.00           C
ATOM    959  CE  LYS A  97      66.560  60.010  44.850  1.00  0.00           C
ATOM    960  NZ  LYS A  97      65.380  60.820  45.000  1.00  0.00           N
ATOM    961  HZ1 LYS A  97      64.810  60.730  44.180  1.00  0.00           H
ATOM    962  HZ2 LYS A  97      64.840  60.750  45.840  1.00  0.00           H
ATOM    963  HZ3 LYS A  97      65.670  61.770  44.960  1.00  0.00           H
ATOM    964  C   LYS A  97      64.840  57.140  39.830  1.00  0.00           C
ATOM    965  O   LYS A  97      64.590  55.960  40.090  1.00  0.00           O
ATOM    966  N   THR A  98      64.110  57.860  39.030  1.00  0.00           N
ATOM    967  H   THR A  98      64.470  58.760  38.790  1.00  0.00           H
ATOM    968  CA  THR A  98      62.920  57.450  38.220  1.00  0.00           C
ATOM    969  CB  THR A  98      62.390  58.610  37.320  1.00  0.00           C
ATOM    970  OG1 THR A  98      62.030  59.770  38.010  1.00  0.00           O
ATOM    971  HG1 THR A  98      62.440  60.620  37.680  1.00  0.00           H
ATOM    972  CG2 THR A  98      61.140  58.080  36.550  1.00  0.00           C
ATOM    973  C   THR A  98      63.200  56.160  37.410  1.00  0.00           C
ATOM    974  O   THR A  98      64.100  56.200  36.600  1.00  0.00           O
ATOM    975  N   PRO A  99      62.480  55.050  37.710  1.00  0.00           N
ATOM    976  CA  PRO A  99      62.500  53.860  36.870  1.00  0.00           C
ATOM    977  CB  PRO A  99      61.900  52.730  37.760  1.00  0.00           C
ATOM    978  CG  PRO A  99      62.200  53.220  39.150  1.00  0.00           C
ATOM    979  CD  PRO A  99      62.010  54.740  39.060  1.00  0.00           C
ATOM    980  C   PRO A  99      61.580  53.980  35.630  1.00  0.00           C
ATOM    981  O   PRO A  99      61.010  55.040  35.430  1.00  0.00           O
ATOM    982  N   LYS A 100      61.230  52.840  34.990  1.00  0.00           N
ATOM    983  H   LYS A 100      61.530  51.940  35.290  1.00  0.00           H
ATOM    984  CA  LYS A 100      60.250  52.780  33.860  1.00  0.00           C
ATOM    985  CB  LYS A 100      60.870  51.850  32.780  1.00  0.00           C
ATOM    986  CG  LYS A 100      59.830  51.480  31.720  1.00  0.00           C
ATOM    987  CD  LYS A 100      60.520  50.510  30.730  1.00  0.00           C
ATOM    988  CE  LYS A 100      59.620  50.000  29.670  1.00  0.00           C
ATOM    989  NZ  LYS A 100      60.360  49.430  28.560  1.00  0.00           N
ATOM    990  HZ1 LYS A 100      60.450  50.010  27.750  1.00  0.00           H
ATOM    991  HZ2 LYS A 100      61.290  49.130  28.760  1.00  0.00           H
ATOM    992  HZ3 LYS A 100      59.810  48.620  28.350  1.00  0.00           H
ATOM    993  C   LYS A 100      58.840  52.410  34.470  1.00  0.00           C
ATOM    994  O   LYS A 100      58.790  51.430  35.190  1.00  0.00           O
ATOM    995  N   TYR A 101      57.930  53.360  34.370  1.00  0.00           N
ATOM    996  H   TYR A 101      58.010  54.200  33.840  1.00  0.00           H
ATOM    997  CA  TYR A 101      56.620  53.250  35.070  1.00  0.00           C
ATOM    998  CB  TYR A 101      56.450  54.520  35.940  1.00  0.00           C
ATOM    999  CG  TYR A 101      56.420  55.860  35.220  1.00  0.00           C
ATOM   1000  CD1 TYR A 101      57.580  56.560  35.100  1.00  0.00           C
ATOM   1001  HD1 TYR A 101      58.510  56.100  35.410  1.00  0.00           H
ATOM   1002  CD2 TYR A 101      55.230  56.440  34.830  1.00  0.00           C
ATOM   1003  HD2 TYR A 101      54.260  56.000  35.040  1.00  0.00           H
ATOM   1004  CE1 TYR A 101      57.600  57.810  34.530  1.00  0.00           C
ATOM   1005  HE1 TYR A 101      58.520  58.370  34.360  1.00  0.00           H
ATOM   1006  CE2 TYR A 101      55.240  57.690  34.200  1.00  0.00           C
ATOM   1007  HE2 TYR A 101      54.250  58.130  34.050  1.00  0.00           H
ATOM   1008  CZ  TYR A 101      56.400  58.400  34.060  1.00  0.00           C
ATOM   1009  OH  TYR A 101      56.400  59.710  33.620  1.00  0.00           O
ATOM   1010  HH  TYR A 101      57.280  60.160  33.740  1.00  0.00           H
ATOM   1011  C   TYR A 101      55.420  52.950  34.180  1.00  0.00           C
ATOM   1012  O   TYR A 101      55.220  53.640  33.220  1.00  0.00           O
ATOM   1013  N   LYS A 102      54.650  51.900  34.410  1.00  0.00           N
ATOM   1014  H   LYS A 102      54.840  51.250  35.140  1.00  0.00           H
ATOM   1015  CA  LYS A 102      53.350  51.650  33.770  1.00  0.00           C
ATOM   1016  CB  LYS A 102      53.390  50.150  33.470  1.00  0.00           C
ATOM   1017  CG  LYS A 102      54.450  49.750  32.440  1.00  0.00           C
ATOM   1018  CD  LYS A 102      54.480  48.250  31.950  1.00  0.00           C
ATOM   1019  CE  LYS A 102      54.390  47.300  33.120  1.00  0.00           C
ATOM   1020  NZ  LYS A 102      54.240  45.930  32.750  1.00  0.00           N
ATOM   1021  HZ1 LYS A 102      53.270  45.700  32.740  1.00  0.00           H
ATOM   1022  HZ2 LYS A 102      54.760  45.800  31.910  1.00  0.00           H
ATOM   1023  HZ3 LYS A 102      54.730  45.320  33.390  1.00  0.00           H
ATOM   1024  C   LYS A 102      52.300  51.890  34.880  1.00  0.00           C
ATOM   1025  O   LYS A 102      52.290  51.430  36.030  1.00  0.00           O
ATOM   1026  N   PHE A 103      51.140  52.320  34.380  1.00  0.00           N
ATOM   1027  H   PHE A 103      50.910  52.400  33.410  1.00  0.00           H
ATOM   1028  CA  PHE A 103      49.950  52.720  35.220  1.00  0.00           C
ATOM   1029  CB  PHE A 103      49.660  54.180  34.940  1.00  0.00           C
ATOM   1030  CG  PHE A 103      50.770  55.200  35.280  1.00  0.00           C
ATOM   1031  CD1 PHE A 103      51.670  54.850  36.320  1.00  0.00           C
ATOM   1032  HD1 PHE A 103      51.620  53.880  36.800  1.00  0.00           H
ATOM   1033  CD2 PHE A 103      50.680  56.510  34.800  1.00  0.00           C
ATOM   1034  HD2 PHE A 103      50.210  56.580  33.820  1.00  0.00           H
ATOM   1035  CE1 PHE A 103      52.380  55.860  36.980  1.00  0.00           C
ATOM   1036  HE1 PHE A 103      53.040  55.650  37.820  1.00  0.00           H
ATOM   1037  CE2 PHE A 103      51.440  57.500  35.420  1.00  0.00           C
ATOM   1038  HE2 PHE A 103      51.350  58.530  35.060  1.00  0.00           H
ATOM   1039  CZ  PHE A 103      52.230  57.190  36.520  1.00  0.00           C
ATOM   1040  HZ  PHE A 103      52.510  57.970  37.230  1.00  0.00           H
ATOM   1041  C   PHE A 103      48.800  51.760  34.930  1.00  0.00           C
ATOM   1042  O   PHE A 103      47.780  52.020  34.350  1.00  0.00           O
ATOM   1043  N   VAL A 104      48.910  50.620  35.650  1.00  0.00           N
ATOM   1044  H   VAL A 104      49.530  50.660  36.440  1.00  0.00           H
ATOM   1045  CA  VAL A 104      48.240  49.350  35.300  1.00  0.00           C
ATOM   1046  CB  VAL A 104      49.290  48.210  35.180  1.00  0.00           C
ATOM   1047  CG1 VAL A 104      48.690  46.810  35.000  1.00  0.00           C
ATOM   1048  CG2 VAL A 104      50.260  48.420  34.030  1.00  0.00           C
ATOM   1049  C   VAL A 104      47.080  49.030  36.320  1.00  0.00           C
ATOM   1050  O   VAL A 104      47.250  48.470  37.380  1.00  0.00           O
ATOM   1051  N   ARG A 105      45.820  49.250  35.960  1.00  0.00           N
ATOM   1052  H   ARG A 105      45.610  49.870  35.200  1.00  0.00           H
ATOM   1053  CA  ARG A 105      44.620  48.740  36.740  1.00  0.00           C
ATOM   1054  CB  ARG A 105      43.410  49.410  36.190  1.00  0.00           C
ATOM   1055  CG  ARG A 105      42.230  49.370  37.170  1.00  0.00           C
ATOM   1056  CD  ARG A 105      40.990  49.980  36.500  1.00  0.00           C
ATOM   1057  NE  ARG A 105      39.810  49.930  37.390  1.00  0.00           N
ATOM   1058  HE  ARG A 105      39.230  49.120  37.350  1.00  0.00           H
ATOM   1059  CZ  ARG A 105      39.460  50.910  38.250  1.00  0.00           C
ATOM   1060  NH1 ARG A 105      40.170  52.000  38.400  1.00  0.00           N
ATOM   1061 1HH1 ARG A 105      41.030  52.180  37.910  1.00  0.00           H
ATOM   1062 2HH1 ARG A 105      40.050  52.630  39.160  1.00  0.00           H
ATOM   1063  NH2 ARG A 105      38.150  51.040  38.530  1.00  0.00           N
ATOM   1064 1HH2 ARG A 105      37.610  50.360  38.020  1.00  0.00           H
ATOM   1065 2HH2 ARG A 105      37.700  51.800  39.000  1.00  0.00           H
ATOM   1066  C   ARG A 105      44.420  47.260  36.720  1.00  0.00           C
ATOM   1067  O   ARG A 105      44.100  46.680  35.670  1.00  0.00           O
ATOM   1068  N   ILE A 106      44.340  46.740  37.940  1.00  0.00           N
ATOM   1069  H   ILE A 106      44.380  47.360  38.730  1.00  0.00           H
ATOM   1070  CA  ILE A 106      44.310  45.300  38.200  1.00  0.00           C
ATOM   1071  CB  ILE A 106      45.360  44.870  39.250  1.00  0.00           C
ATOM   1072  CG1 ILE A 106      45.510  45.940  40.300  1.00  0.00           C
ATOM   1073  CG2 ILE A 106      46.690  44.600  38.550  1.00  0.00           C
ATOM   1074  CD  ILE A 106      46.110  45.230  41.520  1.00  0.00           C
ATOM   1075  C   ILE A 106      42.950  44.760  38.640  1.00  0.00           C
ATOM   1076  O   ILE A 106      42.040  45.550  38.850  1.00  0.00           O
ATOM   1077  N   GLN A 107      42.860  43.480  38.360  1.00  0.00           N
ATOM   1078  H   GLN A 107      43.400  43.140  37.590  1.00  0.00           H
ATOM   1079  CA  GLN A 107      41.720  42.540  38.830  1.00  0.00           C
ATOM   1080  CB  GLN A 107      42.190  41.260  38.260  1.00  0.00           C
ATOM   1081  CG  GLN A 107      41.370  40.110  38.800  1.00  0.00           C
ATOM   1082  CD  GLN A 107      42.120  38.800  38.900  1.00  0.00           C
ATOM   1083  OE1 GLN A 107      42.330  38.040  37.970  1.00  0.00           O
ATOM   1084  NE2 GLN A 107      42.070  38.180  40.060  1.00  0.00           N
ATOM   1085 1HE2 GLN A 107      41.450  38.500  40.770  1.00  0.00           H
ATOM   1086 2HE2 GLN A 107      42.800  37.510  40.150  1.00  0.00           H
ATOM   1087  C   GLN A 107      41.750  42.500  40.400  1.00  0.00           C
ATOM   1088  O   GLN A 107      42.850  42.320  40.960  1.00  0.00           O
ATOM   1089  N   PRO A 108      40.550  42.510  40.950  1.00  0.00           N
ATOM   1090  CA  PRO A 108      40.420  42.270  42.420  1.00  0.00           C
ATOM   1091  CB  PRO A 108      38.950  42.560  42.630  1.00  0.00           C
ATOM   1092  CG  PRO A 108      38.210  42.160  41.330  1.00  0.00           C
ATOM   1093  CD  PRO A 108      39.220  42.610  40.280  1.00  0.00           C
ATOM   1094  C   PRO A 108      40.840  40.810  42.770  1.00  0.00           C
ATOM   1095  O   PRO A 108      40.420  39.780  42.220  1.00  0.00           O
ATOM   1096  N   GLY A 109      41.950  40.810  43.450  1.00  0.00           N
ATOM   1097  H   GLY A 109      41.970  41.450  44.220  1.00  0.00           H
ATOM   1098  CA  GLY A 109      42.630  39.510  43.770  1.00  0.00           C
ATOM   1099  C   GLY A 109      44.150  39.570  43.700  1.00  0.00           C
ATOM   1100  O   GLY A 109      44.830  39.500  44.710  1.00  0.00           O
ATOM   1101  N   GLN A 110      44.620  40.240  42.640  1.00  0.00           N
ATOM   1102  H   GLN A 110      43.970  40.950  42.390  1.00  0.00           H
ATOM   1103  CA  GLN A 110      46.070  40.480  42.370  1.00  0.00           C
ATOM   1104  CB  GLN A 110      46.120  41.200  40.970  1.00  0.00           C
ATOM   1105  CG  GLN A 110      47.610  41.490  40.640  1.00  0.00           C
ATOM   1106  CD  GLN A 110      48.430  40.240  40.880  1.00  0.00           C
ATOM   1107  OE1 GLN A 110      48.250  39.250  40.190  1.00  0.00           O
ATOM   1108  NE2 GLN A 110      49.470  40.300  41.700  1.00  0.00           N
ATOM   1109 1HE2 GLN A 110      49.690  41.170  42.140  1.00  0.00           H
ATOM   1110 2HE2 GLN A 110      49.990  39.450  41.750  1.00  0.00           H
ATOM   1111  C   GLN A 110      46.750  41.360  43.390  1.00  0.00           C
ATOM   1112  O   GLN A 110      46.470  42.530  43.490  1.00  0.00           O
ATOM   1113  N   THR A 111      47.660  40.750  44.170  1.00  0.00           N
ATOM   1114  H   THR A 111      47.660  39.750  44.050  1.00  0.00           H
ATOM   1115  CA  THR A 111      48.570  41.400  45.150  1.00  0.00           C
ATOM   1116  CB  THR A 111      49.490  40.410  45.970  1.00  0.00           C
ATOM   1117  OG1 THR A 111      50.170  39.580  45.070  1.00  0.00           O
ATOM   1118  HG1 THR A 111      50.820  39.080  45.640  1.00  0.00           H
ATOM   1119  CG2 THR A 111      48.810  39.620  47.090  1.00  0.00           C
ATOM   1120  C   THR A 111      49.540  42.430  44.580  1.00  0.00           C
ATOM   1121  O   THR A 111      50.050  42.270  43.470  1.00  0.00           O
ATOM   1122  N   PHE A 112      49.950  43.370  45.450  1.00  0.00           N
ATOM   1123  H   PHE A 112      49.730  43.180  46.410  1.00  0.00           H
ATOM   1124  CA  PHE A 112      50.930  44.420  45.270  1.00  0.00           C
ATOM   1125  CB  PHE A 112      50.410  45.720  44.640  1.00  0.00           C
ATOM   1126  CG  PHE A 112      49.060  46.290  45.130  1.00  0.00           C
ATOM   1127  CD1 PHE A 112      48.100  46.560  44.190  1.00  0.00           C
ATOM   1128  HD1 PHE A 112      48.190  46.370  43.120  1.00  0.00           H
ATOM   1129  CD2 PHE A 112      48.760  46.670  46.460  1.00  0.00           C
ATOM   1130  HD2 PHE A 112      49.520  46.450  47.210  1.00  0.00           H
ATOM   1131  CE1 PHE A 112      46.890  47.170  44.590  1.00  0.00           C
ATOM   1132  HE1 PHE A 112      46.410  47.750  43.800  1.00  0.00           H
ATOM   1133  CE2 PHE A 112      47.490  47.060  46.910  1.00  0.00           C
ATOM   1134  HE2 PHE A 112      47.220  47.070  47.970  1.00  0.00           H
ATOM   1135  CZ  PHE A 112      46.530  47.390  45.930  1.00  0.00           C
ATOM   1136  HZ  PHE A 112      45.640  48.000  46.110  1.00  0.00           H
ATOM   1137  C   PHE A 112      51.710  44.910  46.550  1.00  0.00           C
ATOM   1138  O   PHE A 112      51.200  44.850  47.720  1.00  0.00           O
ATOM   1139  N   SER A 113      53.000  45.310  46.290  1.00  0.00           N
ATOM   1140  H   SER A 113      53.410  45.590  45.420  1.00  0.00           H
ATOM   1141  CA  SER A 113      53.780  45.840  47.430  1.00  0.00           C
ATOM   1142  CB  SER A 113      55.200  46.000  46.950  1.00  0.00           C
ATOM   1143  OG  SER A 113      55.850  44.740  46.890  1.00  0.00           O
ATOM   1144  HG  SER A 113      55.190  44.020  47.100  1.00  0.00           H
ATOM   1145  C   SER A 113      53.260  47.300  47.730  1.00  0.00           C
ATOM   1146  O   SER A 113      53.320  48.230  46.900  1.00  0.00           O
ATOM   1147  N   VAL A 114      52.690  47.440  48.870  1.00  0.00           N
ATOM   1148  H   VAL A 114      52.530  46.710  49.540  1.00  0.00           H
ATOM   1149  CA  VAL A 114      52.350  48.740  49.450  1.00  0.00           C
ATOM   1150  CB  VAL A 114      51.050  48.680  50.230  1.00  0.00           C
ATOM   1151  CG1 VAL A 114      50.450  50.000  50.670  1.00  0.00           C
ATOM   1152  CG2 VAL A 114      49.930  47.980  49.470  1.00  0.00           C
ATOM   1153  C   VAL A 114      53.470  49.290  50.280  1.00  0.00           C
ATOM   1154  O   VAL A 114      53.890  48.670  51.260  1.00  0.00           O
ATOM   1155  N   LEU A 115      53.950  50.450  49.860  1.00  0.00           N
ATOM   1156  H   LEU A 115      53.620  50.810  48.990  1.00  0.00           H
ATOM   1157  CA  LEU A 115      54.880  51.280  50.650  1.00  0.00           C
ATOM   1158  CB  LEU A 115      55.880  51.990  49.720  1.00  0.00           C
ATOM   1159  CG  LEU A 115      56.950  52.680  50.480  1.00  0.00           C
ATOM   1160  CD1 LEU A 115      57.790  51.650  51.310  1.00  0.00           C
ATOM   1161  CD2 LEU A 115      57.910  53.380  49.520  1.00  0.00           C
ATOM   1162  C   LEU A 115      54.130  52.250  51.570  1.00  0.00           C
ATOM   1163  O   LEU A 115      53.630  53.290  51.130  1.00  0.00           O
ATOM   1164  N   ALA A 116      54.000  51.920  52.780  1.00  0.00           N
ATOM   1165  H   ALA A 116      54.610  51.200  53.110  1.00  0.00           H
ATOM   1166  CA  ALA A 116      53.320  52.800  53.800  1.00  0.00           C
ATOM   1167  CB  ALA A 116      52.960  52.040  55.080  1.00  0.00           C
ATOM   1168  C   ALA A 116      54.230  53.960  54.280  1.00  0.00           C
ATOM   1169  O   ALA A 116      55.110  53.900  55.120  1.00  0.00           O
ATOM   1170  N   CYS A 117      54.100  55.110  53.540  1.00  0.00           N
ATOM   1171  H   CYS A 117      53.490  55.180  52.750  1.00  0.00           H
ATOM   1172  CA  CYS A 117      54.860  56.340  53.860  1.00  0.00           C
ATOM   1173  CB  CYS A 117      55.220  57.100  52.610  1.00  0.00           C
ATOM   1174  SG  CYS A 117      56.700  56.420  51.770  1.00  0.00           S
ATOM   1175  HG  CYS A 117      57.180  57.570  51.330  1.00  0.00           H
ATOM   1176  C   CYS A 117      53.970  57.250  54.630  1.00  0.00           C
ATOM   1177  O   CYS A 117      52.910  57.600  54.170  1.00  0.00           O
ATOM   1178  N   TYR A 118      54.450  57.680  55.810  1.00  0.00           N
ATOM   1179  H   TYR A 118      55.430  57.740  55.970  1.00  0.00           H
ATOM   1180  CA  TYR A 118      53.740  58.630  56.730  1.00  0.00           C
ATOM   1181  CB  TYR A 118      53.720  58.040  58.190  1.00  0.00           C
ATOM   1182  CG  TYR A 118      52.580  57.070  58.380  1.00  0.00           C
ATOM   1183  CD1 TYR A 118      52.650  55.830  57.830  1.00  0.00           C
ATOM   1184  HD1 TYR A 118      53.450  55.600  57.130  1.00  0.00           H
ATOM   1185  CD2 TYR A 118      51.480  57.460  59.230  1.00  0.00           C
ATOM   1186  HD2 TYR A 118      51.580  58.430  59.710  1.00  0.00           H
ATOM   1187  CE1 TYR A 118      51.710  54.870  58.170  1.00  0.00           C
ATOM   1188  HE1 TYR A 118      51.900  53.840  57.870  1.00  0.00           H
ATOM   1189  CE2 TYR A 118      50.550  56.470  59.580  1.00  0.00           C
ATOM   1190  HE2 TYR A 118      50.020  56.630  60.520  1.00  0.00           H
ATOM   1191  CZ  TYR A 118      50.680  55.190  59.020  1.00  0.00           C
ATOM   1192  OH  TYR A 118      49.770  54.230  59.310  1.00  0.00           O
ATOM   1193  HH  TYR A 118      50.120  53.620  60.020  1.00  0.00           H
ATOM   1194  C   TYR A 118      54.370  60.010  56.610  1.00  0.00           C
ATOM   1195  O   TYR A 118      55.490  60.110  57.070  1.00  0.00           O
ATOM   1196  N   ASN A 119      53.640  60.970  55.960  1.00  0.00           N
ATOM   1197  H   ASN A 119      52.680  60.730  55.780  1.00  0.00           H
ATOM   1198  CA  ASN A 119      54.090  62.320  55.550  1.00  0.00           C
ATOM   1199  CB  ASN A 119      54.250  63.300  56.740  1.00  0.00           C
ATOM   1200  CG  ASN A 119      53.150  63.290  57.820  1.00  0.00           C
ATOM   1201  OD1 ASN A 119      53.260  62.990  59.030  1.00  0.00           O
ATOM   1202  ND2 ASN A 119      51.950  63.370  57.380  1.00  0.00           N
ATOM   1203 1HD2 ASN A 119      51.680  63.480  56.420  1.00  0.00           H
ATOM   1204 2HD2 ASN A 119      51.420  63.770  58.120  1.00  0.00           H
ATOM   1205  C   ASN A 119      55.380  62.300  54.770  1.00  0.00           C
ATOM   1206  O   ASN A 119      56.380  62.930  55.200  1.00  0.00           O
ATOM   1207  N   GLY A 120      55.280  61.650  53.620  1.00  0.00           N
ATOM   1208  H   GLY A 120      54.370  61.360  53.320  1.00  0.00           H
ATOM   1209  CA  GLY A 120      56.480  61.400  52.760  1.00  0.00           C
ATOM   1210  C   GLY A 120      57.360  60.240  53.220  1.00  0.00           C
ATOM   1211  O   GLY A 120      57.550  59.260  52.500  1.00  0.00           O
ATOM   1212  N   SER A 121      57.790  60.370  54.470  1.00  0.00           N
ATOM   1213  H   SER A 121      57.380  61.110  55.000  1.00  0.00           H
ATOM   1214  CA  SER A 121      58.730  59.510  55.230  1.00  0.00           C
ATOM   1215  CB  SER A 121      58.830  60.030  56.660  1.00  0.00           C
ATOM   1216  OG  SER A 121      60.000  59.430  57.230  1.00  0.00           O
ATOM   1217  HG  SER A 121      59.810  59.280  58.200  1.00  0.00           H
ATOM   1218  C   SER A 121      58.320  58.020  55.300  1.00  0.00           C
ATOM   1219  O   SER A 121      57.190  57.660  55.460  1.00  0.00           O
ATOM   1220  N   PRO A 122      59.180  57.100  54.840  1.00  0.00           N
ATOM   1221  CA  PRO A 122      59.000  55.610  54.960  1.00  0.00           C
ATOM   1222  CB  PRO A 122      60.390  55.130  54.640  1.00  0.00           C
ATOM   1223  CG  PRO A 122      60.810  56.050  53.490  1.00  0.00           C
ATOM   1224  CD  PRO A 122      60.400  57.390  54.020  1.00  0.00           C
ATOM   1225  C   PRO A 122      58.600  55.020  56.340  1.00  0.00           C
ATOM   1226  O   PRO A 122      59.050  55.510  57.380  1.00  0.00           O
ATOM   1227  N   SER A 123      57.580  54.140  56.360  1.00  0.00           N
ATOM   1228  H   SER A 123      56.860  54.110  55.660  1.00  0.00           H
ATOM   1229  CA  SER A 123      57.230  53.380  57.600  1.00  0.00           C
ATOM   1230  CB  SER A 123      56.000  54.120  58.210  1.00  0.00           C
ATOM   1231  OG  SER A 123      55.420  53.310  59.230  1.00  0.00           O
ATOM   1232  HG  SER A 123      56.090  53.270  59.970  1.00  0.00           H
ATOM   1233  C   SER A 123      57.100  51.830  57.590  1.00  0.00           C
ATOM   1234  O   SER A 123      57.260  51.110  58.530  1.00  0.00           O
ATOM   1235  N   GLY A 124      56.890  51.270  56.400  1.00  0.00           N
ATOM   1236  H   GLY A 124      57.090  51.770  55.550  1.00  0.00           H
ATOM   1237  CA  GLY A 124      56.480  49.900  56.270  1.00  0.00           C
ATOM   1238  C   GLY A 124      56.160  49.390  54.890  1.00  0.00           C
ATOM   1239  O   GLY A 124      55.620  50.130  54.090  1.00  0.00           O
ATOM   1240  N   VAL A 125      56.580  48.170  54.610  1.00  0.00           N
ATOM   1241  H   VAL A 125      57.110  47.620  55.260  1.00  0.00           H
ATOM   1242  CA  VAL A 125      56.320  47.490  53.300  1.00  0.00           C
ATOM   1243  CB  VAL A 125      57.520  47.660  52.350  1.00  0.00           C
ATOM   1244  CG1 VAL A 125      58.680  46.640  52.410  1.00  0.00           C
ATOM   1245  CG2 VAL A 125      57.070  47.840  50.880  1.00  0.00           C
ATOM   1246  C   VAL A 125      55.630  46.090  53.310  1.00  0.00           C
ATOM   1247  O   VAL A 125      56.160  45.050  53.820  1.00  0.00           O
ATOM   1248  N   TYR A 126      54.380  46.040  52.810  1.00  0.00           N
ATOM   1249  H   TYR A 126      54.070  46.800  52.250  1.00  0.00           H
ATOM   1250  CA  TYR A 126      53.530  44.830  52.920  1.00  0.00           C
ATOM   1251  CB  TYR A 126      52.510  44.980  54.060  1.00  0.00           C
ATOM   1252  CG  TYR A 126      51.840  46.330  54.000  1.00  0.00           C
ATOM   1253  CD1 TYR A 126      50.700  46.460  53.190  1.00  0.00           C
ATOM   1254  HD1 TYR A 126      50.290  45.540  52.760  1.00  0.00           H
ATOM   1255  CD2 TYR A 126      52.230  47.360  54.920  1.00  0.00           C
ATOM   1256  HD2 TYR A 126      52.930  47.200  55.740  1.00  0.00           H
ATOM   1257  CE1 TYR A 126      49.950  47.580  53.240  1.00  0.00           C
ATOM   1258  HE1 TYR A 126      48.960  47.630  52.800  1.00  0.00           H
ATOM   1259  CE2 TYR A 126      51.510  48.560  54.880  1.00  0.00           C
ATOM   1260  HE2 TYR A 126      51.610  49.330  55.640  1.00  0.00           H
ATOM   1261  CZ  TYR A 126      50.390  48.640  54.080  1.00  0.00           C
ATOM   1262  OH  TYR A 126      49.540  49.590  54.330  1.00  0.00           O
ATOM   1263  HH  TYR A 126      50.060  50.420  54.550  1.00  0.00           H
ATOM   1264  C   TYR A 126      52.810  44.460  51.610  1.00  0.00           C
ATOM   1265  O   TYR A 126      52.300  45.310  50.930  1.00  0.00           O
ATOM   1266  N   GLN A 127      53.070  43.240  51.110  1.00  0.00           N
ATOM   1267  H   GLN A 127      53.690  42.650  51.630  1.00  0.00           H
ATOM   1268  CA  GLN A 127      52.230  42.600  50.010  1.00  0.00           C
ATOM   1269  CB  GLN A 127      52.890  41.340  49.530  1.00  0.00           C
ATOM   1270  CG  GLN A 127      52.640  40.880  48.110  1.00  0.00           C
ATOM   1271  CD  GLN A 127      53.370  41.820  47.050  1.00  0.00           C
ATOM   1272  OE1 GLN A 127      54.200  42.610  47.300  1.00  0.00           O
ATOM   1273  NE2 GLN A 127      53.160  41.570  45.780  1.00  0.00           N
ATOM   1274 1HE2 GLN A 127      52.860  40.690  45.410  1.00  0.00           H
ATOM   1275 2HE2 GLN A 127      53.290  42.320  45.140  1.00  0.00           H
ATOM   1276  C   GLN A 127      50.770  42.520  50.520  1.00  0.00           C
ATOM   1277  O   GLN A 127      50.470  41.740  51.430  1.00  0.00           O
ATOM   1278  N   CYS A 128      49.910  43.350  49.860  1.00  0.00           N
ATOM   1279  H   CYS A 128      50.320  43.910  49.140  1.00  0.00           H
ATOM   1280  CA  CYS A 128      48.480  43.480  50.080  1.00  0.00           C
ATOM   1281  CB  CYS A 128      47.950  44.940  50.350  1.00  0.00           C
ATOM   1282  SG  CYS A 128      47.210  45.280  52.000  1.00  0.00           S
ATOM   1283  HG  CYS A 128      48.180  44.840  52.800  1.00  0.00           H
ATOM   1284  C   CYS A 128      47.720  43.000  48.850  1.00  0.00           C
ATOM   1285  O   CYS A 128      48.050  43.400  47.730  1.00  0.00           O
ATOM   1286  N   ALA A 129      46.580  42.320  49.130  1.00  0.00           N
ATOM   1287  H   ALA A 129      46.160  42.290  50.040  1.00  0.00           H
ATOM   1288  CA  ALA A 129      45.730  41.840  48.060  1.00  0.00           C
ATOM   1289  CB  ALA A 129      45.520  40.400  47.910  1.00  0.00           C
ATOM   1290  C   ALA A 129      44.370  42.420  47.960  1.00  0.00           C
ATOM   1291  O   ALA A 129      43.530  42.380  48.910  1.00  0.00           O
ATOM   1292  N   MET A 130      44.110  43.190  46.900  1.00  0.00           N
ATOM   1293  H   MET A 130      44.840  43.580  46.340  1.00  0.00           H
ATOM   1294  CA  MET A 130      42.800  43.830  46.710  1.00  0.00           C
ATOM   1295  CB  MET A 130      42.730  44.550  45.320  1.00  0.00           C
ATOM   1296  CG  MET A 130      42.150  45.880  45.680  1.00  0.00           C
ATOM   1297  SD  MET A 130      41.840  47.040  44.390  1.00  0.00           S
ATOM   1298  CE  MET A 130      43.510  47.410  43.840  1.00  0.00           C
ATOM   1299  C   MET A 130      41.610  42.780  46.750  1.00  0.00           C
ATOM   1300  O   MET A 130      41.560  41.860  45.920  1.00  0.00           O
ATOM   1301  N   ARG A 131      40.730  43.230  47.550  1.00  0.00           N
ATOM   1302  H   ARG A 131      40.870  44.060  48.080  1.00  0.00           H
ATOM   1303  CA  ARG A 131      39.500  42.500  47.840  1.00  0.00           C
ATOM   1304  CB  ARG A 131      38.900  43.140  49.130  1.00  0.00           C
ATOM   1305  CG  ARG A 131      39.800  43.230  50.340  1.00  0.00           C
ATOM   1306  CD  ARG A 131      40.510  42.000  50.870  1.00  0.00           C
ATOM   1307  NE  ARG A 131      39.470  41.070  51.330  1.00  0.00           N
ATOM   1308  HE  ARG A 131      38.560  41.440  51.500  1.00  0.00           H
ATOM   1309  CZ  ARG A 131      39.720  39.730  51.300  1.00  0.00           C
ATOM   1310  NH1 ARG A 131      41.010  39.320  51.130  1.00  0.00           N
ATOM   1311 1HH1 ARG A 131      41.770  39.950  50.990  1.00  0.00           H
ATOM   1312 2HH1 ARG A 131      41.100  38.370  50.830  1.00  0.00           H
ATOM   1313  NH2 ARG A 131      38.720  38.890  51.250  1.00  0.00           N
ATOM   1314 1HH2 ARG A 131      37.770  39.180  51.380  1.00  0.00           H
ATOM   1315 2HH2 ARG A 131      38.890  37.900  51.300  1.00  0.00           H
ATOM   1316  C   ARG A 131      38.450  42.700  46.710  1.00  0.00           C
ATOM   1317  O   ARG A 131      38.480  43.650  45.960  1.00  0.00           O
ATOM   1318  N   PRO A 132      37.480  41.760  46.600  1.00  0.00           N
ATOM   1319  CA  PRO A 132      36.440  41.810  45.570  1.00  0.00           C
ATOM   1320  CB  PRO A 132      35.600  40.560  45.800  1.00  0.00           C
ATOM   1321  CG  PRO A 132      36.730  39.530  46.140  1.00  0.00           C
ATOM   1322  CD  PRO A 132      37.490  40.420  47.160  1.00  0.00           C
ATOM   1323  C   PRO A 132      35.660  43.130  45.400  1.00  0.00           C
ATOM   1324  O   PRO A 132      35.400  43.560  44.270  1.00  0.00           O
ATOM   1325  N   ASN A 133      35.460  43.880  46.540  1.00  0.00           N
ATOM   1326  H   ASN A 133      36.040  43.810  47.350  1.00  0.00           H
ATOM   1327  CA  ASN A 133      34.860  45.230  46.420  1.00  0.00           C
ATOM   1328  CB  ASN A 133      34.230  45.630  47.750  1.00  0.00           C
ATOM   1329  CG  ASN A 133      35.140  45.540  48.980  1.00  0.00           C
ATOM   1330  OD1 ASN A 133      36.350  45.710  48.860  1.00  0.00           O
ATOM   1331  ND2 ASN A 133      34.630  45.140  50.130  1.00  0.00           N
ATOM   1332 1HD2 ASN A 133      33.660  44.910  50.200  1.00  0.00           H
ATOM   1333 2HD2 ASN A 133      35.230  45.140  50.930  1.00  0.00           H
ATOM   1334  C   ASN A 133      35.640  46.410  45.870  1.00  0.00           C
ATOM   1335  O   ASN A 133      35.190  47.550  45.890  1.00  0.00           O
ATOM   1336  N   PHE A 134      36.840  46.100  45.480  1.00  0.00           N
ATOM   1337  H   PHE A 134      37.210  45.170  45.570  1.00  0.00           H
ATOM   1338  CA  PHE A 134      37.930  47.150  45.370  1.00  0.00           C
ATOM   1339  CB  PHE A 134      37.760  47.940  44.080  1.00  0.00           C
ATOM   1340  CG  PHE A 134      37.770  47.100  42.750  1.00  0.00           C
ATOM   1341  CD1 PHE A 134      38.920  46.490  42.220  1.00  0.00           C
ATOM   1342  HD1 PHE A 134      39.770  46.110  42.780  1.00  0.00           H
ATOM   1343  CD2 PHE A 134      36.660  47.170  41.950  1.00  0.00           C
ATOM   1344  HD2 PHE A 134      35.750  47.640  42.330  1.00  0.00           H
ATOM   1345  CE1 PHE A 134      38.940  46.110  40.890  1.00  0.00           C
ATOM   1346  HE1 PHE A 134      39.780  45.630  40.400  1.00  0.00           H
ATOM   1347  CE2 PHE A 134      36.670  46.800  40.610  1.00  0.00           C
ATOM   1348  HE2 PHE A 134      35.770  47.010  40.040  1.00  0.00           H
ATOM   1349  CZ  PHE A 134      37.820  46.220  40.040  1.00  0.00           C
ATOM   1350  HZ  PHE A 134      37.830  45.790  39.030  1.00  0.00           H
ATOM   1351  C   PHE A 134      38.370  48.010  46.590  1.00  0.00           C
ATOM   1352  O   PHE A 134      38.150  49.210  46.620  1.00  0.00           O
ATOM   1353  N   THR A 135      38.840  47.240  47.630  1.00  0.00           N
ATOM   1354  H   THR A 135      38.820  46.250  47.470  1.00  0.00           H
ATOM   1355  CA  THR A 135      39.400  47.770  48.880  1.00  0.00           C
ATOM   1356  CB  THR A 135      38.380  47.920  50.030  1.00  0.00           C
ATOM   1357  OG1 THR A 135      38.010  46.580  50.450  1.00  0.00           O
ATOM   1358  HG1 THR A 135      37.200  46.340  49.930  1.00  0.00           H
ATOM   1359  CG2 THR A 135      37.280  48.930  49.720  1.00  0.00           C
ATOM   1360  C   THR A 135      40.620  46.840  49.300  1.00  0.00           C
ATOM   1361  O   THR A 135      40.860  45.810  48.650  1.00  0.00           O
ATOM   1362  N   ILE A 136      41.460  47.410  50.050  1.00  0.00           N
ATOM   1363  H   ILE A 136      41.300  48.390  50.160  1.00  0.00           H
ATOM   1364  CA  ILE A 136      42.620  46.750  50.710  1.00  0.00           C
ATOM   1365  CB  ILE A 136      44.060  47.130  50.260  1.00  0.00           C
ATOM   1366  CG1 ILE A 136      44.470  48.570  50.460  1.00  0.00           C
ATOM   1367  CG2 ILE A 136      44.330  46.710  48.800  1.00  0.00           C
ATOM   1368  CD  ILE A 136      46.000  48.720  50.340  1.00  0.00           C
ATOM   1369  C   ILE A 136      42.630  46.730  52.280  1.00  0.00           C
ATOM   1370  O   ILE A 136      41.940  47.640  52.730  1.00  0.00           O
ATOM   1371  N   LYS A 137      43.240  45.770  52.950  1.00  0.00           N
ATOM   1372  H   LYS A 137      43.540  44.940  52.480  1.00  0.00           H
ATOM   1373  CA  LYS A 137      43.390  45.750  54.440  1.00  0.00           C
ATOM   1374  CB  LYS A 137      42.990  44.350  55.010  1.00  0.00           C
ATOM   1375  CG  LYS A 137      41.580  43.970  54.680  1.00  0.00           C
ATOM   1376  CD  LYS A 137      41.010  42.650  55.300  1.00  0.00           C
ATOM   1377  CE  LYS A 137      39.600  42.330  54.830  1.00  0.00           C
ATOM   1378  NZ  LYS A 137      39.240  41.000  55.330  1.00  0.00           N
ATOM   1379  HZ1 LYS A 137      39.260  41.020  56.330  1.00  0.00           H
ATOM   1380  HZ2 LYS A 137      38.290  40.830  55.070  1.00  0.00           H
ATOM   1381  HZ3 LYS A 137      39.820  40.230  55.040  1.00  0.00           H
ATOM   1382  C   LYS A 137      44.820  46.040  54.760  1.00  0.00           C
ATOM   1383  O   LYS A 137      45.650  45.150  55.140  1.00  0.00           O
ATOM   1384  N   GLY A 138      45.220  47.260  54.560  1.00  0.00           N
ATOM   1385  H   GLY A 138      44.610  47.980  54.220  1.00  0.00           H
ATOM   1386  CA  GLY A 138      46.580  47.650  54.930  1.00  0.00           C
ATOM   1387  C   GLY A 138      46.830  48.150  56.350  1.00  0.00           C
ATOM   1388  O   GLY A 138      46.140  47.700  57.260  1.00  0.00           O
ATOM   1389  N   SER A 139      47.980  48.880  56.510  1.00  0.00           N
ATOM   1390  H   SER A 139      48.530  49.080  55.700  1.00  0.00           H
ATOM   1391  CA  SER A 139      48.370  49.650  57.710  1.00  0.00           C
ATOM   1392  CB  SER A 139      49.640  49.020  58.350  1.00  0.00           C
ATOM   1393  OG  SER A 139      50.170  49.860  59.380  1.00  0.00           O
ATOM   1394  HG  SER A 139      51.150  49.680  59.380  1.00  0.00           H
ATOM   1395  C   SER A 139      48.640  51.130  57.340  1.00  0.00           C
ATOM   1396  O   SER A 139      49.560  51.340  56.560  1.00  0.00           O
ATOM   1397  N   PHE A 140      47.570  51.840  57.400  1.00  0.00           N
ATOM   1398  H   PHE A 140      46.680  51.400  57.560  1.00  0.00           H
ATOM   1399  CA  PHE A 140      47.460  53.250  57.080  1.00  0.00           C
ATOM   1400  CB  PHE A 140      46.670  53.520  55.750  1.00  0.00           C
ATOM   1401  CG  PHE A 140      47.250  52.700  54.600  1.00  0.00           C
ATOM   1402  CD1 PHE A 140      48.060  53.310  53.670  1.00  0.00           C
ATOM   1403  HD1 PHE A 140      48.590  54.250  53.840  1.00  0.00           H
ATOM   1404  CD2 PHE A 140      46.770  51.440  54.330  1.00  0.00           C
ATOM   1405  HD2 PHE A 140      46.240  50.840  55.070  1.00  0.00           H
ATOM   1406  CE1 PHE A 140      48.210  52.690  52.440  1.00  0.00           C
ATOM   1407  HE1 PHE A 140      48.890  53.140  51.720  1.00  0.00           H
ATOM   1408  CE2 PHE A 140      46.870  50.890  53.090  1.00  0.00           C
ATOM   1409  HE2 PHE A 140      46.330  49.960  52.900  1.00  0.00           H
ATOM   1410  CZ  PHE A 140      47.590  51.480  52.100  1.00  0.00           C
ATOM   1411  HZ  PHE A 140      47.470  51.120  51.070  1.00  0.00           H
ATOM   1412  C   PHE A 140      46.760  53.990  58.240  1.00  0.00           C
ATOM   1413  O   PHE A 140      45.930  53.390  58.850  1.00  0.00           O
ATOM   1414  N   LEU A 141      46.960  55.260  58.300  1.00  0.00           N
ATOM   1415  H   LEU A 141      47.720  55.650  57.780  1.00  0.00           H
ATOM   1416  CA  LEU A 141      46.110  56.220  59.070  1.00  0.00           C
ATOM   1417  CB  LEU A 141      46.680  56.230  60.510  1.00  0.00           C
ATOM   1418  CG  LEU A 141      46.400  54.990  61.340  1.00  0.00           C
ATOM   1419  CD1 LEU A 141      47.520  54.600  62.280  1.00  0.00           C
ATOM   1420  CD2 LEU A 141      44.930  55.050  61.870  1.00  0.00           C
ATOM   1421  C   LEU A 141      46.270  57.640  58.420  1.00  0.00           C
ATOM   1422  O   LEU A 141      46.880  57.820  57.370  1.00  0.00           O
ATOM   1423  N   ASN A 142      45.760  58.640  59.120  1.00  0.00           N
ATOM   1424  H   ASN A 142      45.040  58.570  59.810  1.00  0.00           H
ATOM   1425  CA  ASN A 142      45.990  60.080  58.800  1.00  0.00           C
ATOM   1426  CB  ASN A 142      45.230  61.070  59.720  1.00  0.00           C
ATOM   1427  CG  ASN A 142      43.810  61.140  59.310  1.00  0.00           C
ATOM   1428  OD1 ASN A 142      43.050  60.240  59.630  1.00  0.00           O
ATOM   1429  ND2 ASN A 142      43.480  62.100  58.450  1.00  0.00           N
ATOM   1430 1HD2 ASN A 142      44.160  62.710  58.060  1.00  0.00           H
ATOM   1431 2HD2 ASN A 142      42.490  62.140  58.300  1.00  0.00           H
ATOM   1432  C   ASN A 142      47.510  60.460  58.750  1.00  0.00           C
ATOM   1433  O   ASN A 142      48.230  60.390  59.730  1.00  0.00           O
ATOM   1434  N   GLY A 143      47.900  60.690  57.500  1.00  0.00           N
ATOM   1435  H   GLY A 143      47.250  61.100  56.860  1.00  0.00           H
ATOM   1436  CA  GLY A 143      49.320  60.950  57.250  1.00  0.00           C
ATOM   1437  C   GLY A 143      49.950  60.030  56.140  1.00  0.00           C
ATOM   1438  O   GLY A 143      51.020  60.230  55.620  1.00  0.00           O
ATOM   1439  N   SER A 144      49.390  58.860  55.880  1.00  0.00           N
ATOM   1440  H   SER A 144      48.720  58.420  56.480  1.00  0.00           H
ATOM   1441  CA  SER A 144      49.660  57.980  54.750  1.00  0.00           C
ATOM   1442  CB  SER A 144      50.020  56.600  55.330  1.00  0.00           C
ATOM   1443  OG  SER A 144      49.170  56.200  56.430  1.00  0.00           O
ATOM   1444  HG  SER A 144      49.580  55.560  57.080  1.00  0.00           H
ATOM   1445  C   SER A 144      48.590  57.910  53.660  1.00  0.00           C
ATOM   1446  O   SER A 144      48.840  57.130  52.750  1.00  0.00           O
ATOM   1447  N   CYS A 145      47.730  58.930  53.420  1.00  0.00           N
ATOM   1448  H   CYS A 145      47.230  59.420  54.140  1.00  0.00           H
ATOM   1449  CA  CYS A 145      47.050  59.040  52.050  1.00  0.00           C
ATOM   1450  CB  CYS A 145      45.890  60.050  52.220  1.00  0.00           C
ATOM   1451  SG  CYS A 145      45.080  60.520  50.680  1.00  0.00           S
ATOM   1452  HG  CYS A 145      44.240  59.500  50.490  1.00  0.00           H
ATOM   1453  C   CYS A 145      48.070  59.540  51.020  1.00  0.00           C
ATOM   1454  O   CYS A 145      48.860  60.400  51.280  1.00  0.00           O
ATOM   1455  N   GLY A 146      47.880  59.080  49.760  1.00  0.00           N
ATOM   1456  H   GLY A 146      47.030  58.600  49.540  1.00  0.00           H
ATOM   1457  CA  GLY A 146      48.810  59.200  48.590  1.00  0.00           C
ATOM   1458  C   GLY A 146      49.580  57.870  48.450  1.00  0.00           C
ATOM   1459  O   GLY A 146      49.970  57.540  47.300  1.00  0.00           O
ATOM   1460  N   SER A 147      49.830  57.080  49.500  1.00  0.00           N
ATOM   1461  H   SER A 147      49.460  57.280  50.410  1.00  0.00           H
ATOM   1462  CA  SER A 147      50.850  55.970  49.470  1.00  0.00           C
ATOM   1463  CB  SER A 147      50.950  55.210  50.810  1.00  0.00           C
ATOM   1464  OG  SER A 147      51.120  56.120  51.890  1.00  0.00           O
ATOM   1465  HG  SER A 147      50.220  56.400  52.210  1.00  0.00           H
ATOM   1466  C   SER A 147      50.600  54.960  48.390  1.00  0.00           C
ATOM   1467  O   SER A 147      49.470  54.530  48.270  1.00  0.00           O
ATOM   1468  N   VAL A 148      51.610  54.510  47.680  1.00  0.00           N
ATOM   1469  H   VAL A 148      52.530  54.870  47.850  1.00  0.00           H
ATOM   1470  CA  VAL A 148      51.430  53.620  46.550  1.00  0.00           C
ATOM   1471  CB  VAL A 148      52.230  54.030  45.290  1.00  0.00           C
ATOM   1472  CG1 VAL A 148      51.490  55.230  44.640  1.00  0.00           C
ATOM   1473  CG2 VAL A 148      53.680  54.330  45.620  1.00  0.00           C
ATOM   1474  C   VAL A 148      51.640  52.100  46.770  1.00  0.00           C
ATOM   1475  O   VAL A 148      52.390  51.570  47.580  1.00  0.00           O
ATOM   1476  N   GLY A 149      50.850  51.420  45.930  1.00  0.00           N
ATOM   1477  H   GLY A 149      50.250  52.040  45.430  1.00  0.00           H
ATOM   1478  CA  GLY A 149      50.670  49.960  45.660  1.00  0.00           C
ATOM   1479  C   GLY A 149      51.270  49.600  44.250  1.00  0.00           C
ATOM   1480  O   GLY A 149      50.730  49.880  43.150  1.00  0.00           O
ATOM   1481  N   PHE A 150      52.400  48.890  44.320  1.00  0.00           N
ATOM   1482  H   PHE A 150      52.870  48.710  45.180  1.00  0.00           H
ATOM   1483  CA  PHE A 150      53.050  48.520  43.040  1.00  0.00           C
ATOM   1484  CB  PHE A 150      54.090  49.580  42.690  1.00  0.00           C
ATOM   1485  CG  PHE A 150      55.160  49.730  43.800  1.00  0.00           C
ATOM   1486  CD1 PHE A 150      55.000  50.500  44.970  1.00  0.00           C
ATOM   1487  HD1 PHE A 150      54.140  51.160  45.040  1.00  0.00           H
ATOM   1488  CD2 PHE A 150      56.290  48.960  43.740  1.00  0.00           C
ATOM   1489  HD2 PHE A 150      56.440  48.440  42.800  1.00  0.00           H
ATOM   1490  CE1 PHE A 150      55.740  50.400  46.090  1.00  0.00           C
ATOM   1491  HE1 PHE A 150      55.440  50.940  46.990  1.00  0.00           H
ATOM   1492  CE2 PHE A 150      57.110  48.900  44.890  1.00  0.00           C
ATOM   1493  HE2 PHE A 150      58.080  48.400  44.850  1.00  0.00           H
ATOM   1494  CZ  PHE A 150      56.840  49.570  46.050  1.00  0.00           C
ATOM   1495  HZ  PHE A 150      57.420  49.370  46.950  1.00  0.00           H
ATOM   1496  C   PHE A 150      53.840  47.160  43.070  1.00  0.00           C
ATOM   1497  O   PHE A 150      54.130  46.660  44.160  1.00  0.00           O
ATOM   1498  N   ASN A 151      54.110  46.650  41.920  1.00  0.00           N
ATOM   1499  H   ASN A 151      53.750  46.960  41.040  1.00  0.00           H
ATOM   1500  CA  ASN A 151      54.920  45.430  41.740  1.00  0.00           C
ATOM   1501  CB  ASN A 151      54.150  44.210  41.230  1.00  0.00           C
ATOM   1502  CG  ASN A 151      53.280  43.450  42.190  1.00  0.00           C
ATOM   1503  OD1 ASN A 151      53.640  43.170  43.290  1.00  0.00           O
ATOM   1504  ND2 ASN A 151      52.100  43.070  41.780  1.00  0.00           N
ATOM   1505 1HD2 ASN A 151      51.760  43.250  40.850  1.00  0.00           H
ATOM   1506 2HD2 ASN A 151      51.440  42.890  42.500  1.00  0.00           H
ATOM   1507  C   ASN A 151      56.090  45.690  40.770  1.00  0.00           C
ATOM   1508  O   ASN A 151      55.840  46.300  39.720  1.00  0.00           O
ATOM   1509  N   ILE A 152      57.300  45.240  41.010  1.00  0.00           N
ATOM   1510  H   ILE A 152      57.600  44.720  41.810  1.00  0.00           H
ATOM   1511  CA  ILE A 152      58.470  45.540  40.180  1.00  0.00           C
ATOM   1512  CB  ILE A 152      59.690  45.990  40.970  1.00  0.00           C
ATOM   1513  CG1 ILE A 152      59.380  47.070  41.960  1.00  0.00           C
ATOM   1514  CG2 ILE A 152      60.820  46.360  40.040  1.00  0.00           C
ATOM   1515  CD  ILE A 152      60.450  46.880  42.990  1.00  0.00           C
ATOM   1516  C   ILE A 152      58.820  44.440  39.150  1.00  0.00           C
ATOM   1517  O   ILE A 152      59.480  43.500  39.590  1.00  0.00           O
ATOM   1518  N   ASP A 153      58.820  44.750  37.870  1.00  0.00           N
ATOM   1519  H   ASP A 153      58.120  45.410  37.590  1.00  0.00           H
ATOM   1520  CA  ASP A 153      59.080  43.780  36.880  1.00  0.00           C
ATOM   1521  CB  ASP A 153      58.520  44.300  35.540  1.00  0.00           C
ATOM   1522  CG  ASP A 153      57.180  45.050  35.620  1.00  0.00           C
ATOM   1523  OD1 ASP A 153      56.330  44.840  36.520  1.00  0.00           O
ATOM   1524  OD2 ASP A 153      56.900  45.800  34.630  1.00  0.00           O
ATOM   1525  C   ASP A 153      60.620  43.710  36.710  1.00  0.00           C
ATOM   1526  O   ASP A 153      61.180  42.610  36.770  1.00  0.00           O
ATOM   1527  N   TYR A 154      61.300  44.820  36.420  1.00  0.00           N
ATOM   1528  H   TYR A 154      60.730  45.640  36.480  1.00  0.00           H
ATOM   1529  CA  TYR A 154      62.830  44.840  36.380  1.00  0.00           C
ATOM   1530  CB  TYR A 154      63.500  44.110  35.150  1.00  0.00           C
ATOM   1531  CG  TYR A 154      62.970  44.690  33.810  1.00  0.00           C
ATOM   1532  CD1 TYR A 154      61.810  44.110  33.300  1.00  0.00           C
ATOM   1533  HD1 TYR A 154      61.480  43.090  33.450  1.00  0.00           H
ATOM   1534  CD2 TYR A 154      63.720  45.540  33.000  1.00  0.00           C
ATOM   1535  HD2 TYR A 154      64.740  45.740  33.320  1.00  0.00           H
ATOM   1536  CE1 TYR A 154      61.380  44.670  32.060  1.00  0.00           C
ATOM   1537  HE1 TYR A 154      60.510  44.210  31.600  1.00  0.00           H
ATOM   1538  CE2 TYR A 154      63.310  45.920  31.720  1.00  0.00           C
ATOM   1539  HE2 TYR A 154      64.000  46.560  31.170  1.00  0.00           H
ATOM   1540  CZ  TYR A 154      62.040  45.570  31.320  1.00  0.00           C
ATOM   1541  OH  TYR A 154      61.330  46.430  30.540  1.00  0.00           O
ATOM   1542  HH  TYR A 154      61.970  46.950  29.970  1.00  0.00           H
ATOM   1543  C   TYR A 154      63.360  46.190  36.710  1.00  0.00           C
ATOM   1544  O   TYR A 154      63.480  46.600  37.870  1.00  0.00           O
ATOM   1545  N   ASP A 155      63.900  46.920  35.710  1.00  0.00           N
ATOM   1546  H   ASP A 155      64.830  46.750  35.370  1.00  0.00           H
ATOM   1547  CA  ASP A 155      63.780  48.400  35.640  1.00  0.00           C
ATOM   1548  CB  ASP A 155      64.640  48.930  34.460  1.00  0.00           C
ATOM   1549  CG  ASP A 155      66.090  48.530  34.790  1.00  0.00           C
ATOM   1550  OD1 ASP A 155      66.740  49.150  35.640  1.00  0.00           O
ATOM   1551  OD2 ASP A 155      66.590  47.670  34.040  1.00  0.00           O
ATOM   1552  C   ASP A 155      62.390  48.930  35.430  1.00  0.00           C
ATOM   1553  O   ASP A 155      62.140  50.100  35.720  1.00  0.00           O
ATOM   1554  N   CYS A 156      61.660  48.190  34.670  1.00  0.00           N
ATOM   1555  H   CYS A 156      61.950  47.320  34.270  1.00  0.00           H
ATOM   1556  CA  CYS A 156      60.230  48.450  34.420  1.00  0.00           C
ATOM   1557  CB  CYS A 156      59.650  47.760  33.160  1.00  0.00           C
ATOM   1558  SG  CYS A 156      57.900  48.140  32.920  1.00  0.00           S
ATOM   1559  HG  CYS A 156      57.430  47.220  33.760  1.00  0.00           H
ATOM   1560  C   CYS A 156      59.410  48.030  35.660  1.00  0.00           C
ATOM   1561  O   CYS A 156      59.690  47.070  36.370  1.00  0.00           O
ATOM   1562  N   VAL A 157      58.590  49.000  36.080  1.00  0.00           N
ATOM   1563  H   VAL A 157      58.610  49.940  35.730  1.00  0.00           H
ATOM   1564  CA  VAL A 157      57.620  48.800  37.210  1.00  0.00           C
ATOM   1565  CB  VAL A 157      58.050  49.860  38.290  1.00  0.00           C
ATOM   1566  CG1 VAL A 157      57.200  49.630  39.570  1.00  0.00           C
ATOM   1567  CG2 VAL A 157      59.560  50.010  38.560  1.00  0.00           C
ATOM   1568  C   VAL A 157      56.090  48.920  36.950  1.00  0.00           C
ATOM   1569  O   VAL A 157      55.580  50.000  36.600  1.00  0.00           O
ATOM   1570  N   SER A 158      55.390  47.860  37.380  1.00  0.00           N
ATOM   1571  H   SER A 158      55.760  46.960  37.560  1.00  0.00           H
ATOM   1572  CA  SER A 158      53.940  47.940  37.230  1.00  0.00           C
ATOM   1573  CB  SER A 158      53.410  46.510  36.990  1.00  0.00           C
ATOM   1574  OG  SER A 158      52.010  46.510  36.730  1.00  0.00           O
ATOM   1575  HG  SER A 158      51.650  45.660  36.360  1.00  0.00           H
ATOM   1576  C   SER A 158      53.320  48.570  38.480  1.00  0.00           C
ATOM   1577  O   SER A 158      53.170  47.910  39.530  1.00  0.00           O
ATOM   1578  N   PHE A 159      52.870  49.850  38.340  1.00  0.00           N
ATOM   1579  H   PHE A 159      52.810  50.320  37.460  1.00  0.00           H
ATOM   1580  CA  PHE A 159      52.240  50.610  39.470  1.00  0.00           C
ATOM   1581  CB  PHE A 159      52.630  52.100  39.370  1.00  0.00           C
ATOM   1582  CG  PHE A 159      53.950  52.500  39.990  1.00  0.00           C
ATOM   1583  CD1 PHE A 159      53.880  52.730  41.330  1.00  0.00           C
ATOM   1584  HD1 PHE A 159      52.900  52.580  41.790  1.00  0.00           H
ATOM   1585  CD2 PHE A 159      55.010  52.890  39.210  1.00  0.00           C
ATOM   1586  HD2 PHE A 159      54.870  52.860  38.130  1.00  0.00           H
ATOM   1587  CE1 PHE A 159      54.930  53.340  41.950  1.00  0.00           C
ATOM   1588  HE1 PHE A 159      54.850  53.530  43.020  1.00  0.00           H
ATOM   1589  CE2 PHE A 159      56.120  53.510  39.810  1.00  0.00           C
ATOM   1590  HE2 PHE A 159      56.650  54.310  39.280  1.00  0.00           H
ATOM   1591  CZ  PHE A 159      55.990  53.710  41.200  1.00  0.00           C
ATOM   1592  HZ  PHE A 159      56.750  54.290  41.730  1.00  0.00           H
ATOM   1593  C   PHE A 159      50.730  50.530  39.360  1.00  0.00           C
ATOM   1594  O   PHE A 159      50.260  50.930  38.370  1.00  0.00           O
ATOM   1595  N   CYS A 160      50.100  50.080  40.410  1.00  0.00           N
ATOM   1596  H   CYS A 160      50.500  49.840  41.300  1.00  0.00           H
ATOM   1597  CA  CYS A 160      48.740  49.680  40.220  1.00  0.00           C
ATOM   1598  CB  CYS A 160      48.590  48.170  40.610  1.00  0.00           C
ATOM   1599  SG  CYS A 160      50.090  47.350  41.080  1.00  0.00           S
ATOM   1600  HG  CYS A 160      49.720  46.120  40.730  1.00  0.00           H
ATOM   1601  C   CYS A 160      47.740  50.480  41.050  1.00  0.00           C
ATOM   1602  O   CYS A 160      46.550  50.580  40.750  1.00  0.00           O
ATOM   1603  N   TYR A 161      48.170  50.860  42.210  1.00  0.00           N
ATOM   1604  H   TYR A 161      49.110  50.710  42.520  1.00  0.00           H
ATOM   1605  CA  TYR A 161      47.380  51.590  43.240  1.00  0.00           C
ATOM   1606  CB  TYR A 161      47.000  50.560  44.300  1.00  0.00           C
ATOM   1607  CG  TYR A 161      46.020  51.100  45.400  1.00  0.00           C
ATOM   1608  CD1 TYR A 161      44.690  51.240  45.340  1.00  0.00           C
ATOM   1609  HD1 TYR A 161      44.160  51.170  44.390  1.00  0.00           H
ATOM   1610  CD2 TYR A 161      46.670  51.290  46.630  1.00  0.00           C
ATOM   1611  HD2 TYR A 161      47.760  51.250  46.550  1.00  0.00           H
ATOM   1612  CE1 TYR A 161      44.060  51.620  46.500  1.00  0.00           C
ATOM   1613  HE1 TYR A 161      42.970  51.630  46.520  1.00  0.00           H
ATOM   1614  CE2 TYR A 161      46.050  51.600  47.750  1.00  0.00           C
ATOM   1615  HE2 TYR A 161      46.490  51.750  48.740  1.00  0.00           H
ATOM   1616  CZ  TYR A 161      44.720  51.800  47.690  1.00  0.00           C
ATOM   1617  OH  TYR A 161      43.990  51.980  48.800  1.00  0.00           O
ATOM   1618  HH  TYR A 161      44.470  52.580  49.440  1.00  0.00           H
ATOM   1619  C   TYR A 161      47.990  52.830  43.910  1.00  0.00           C
ATOM   1620  O   TYR A 161      49.110  52.750  44.380  1.00  0.00           O
ATOM   1621  N   MET A 162      47.130  53.820  44.220  1.00  0.00           N
ATOM   1622  H   MET A 162      46.240  53.950  43.780  1.00  0.00           H
ATOM   1623  CA  MET A 162      47.440  54.870  45.160  1.00  0.00           C
ATOM   1624  CB  MET A 162      47.490  56.120  44.350  1.00  0.00           C
ATOM   1625  CG  MET A 162      47.860  57.420  45.110  1.00  0.00           C
ATOM   1626  SD  MET A 162      47.550  58.970  44.180  1.00  0.00           S
ATOM   1627  CE  MET A 162      49.090  59.020  43.300  1.00  0.00           C
ATOM   1628  C   MET A 162      46.360  54.970  46.220  1.00  0.00           C
ATOM   1629  O   MET A 162      45.130  55.070  45.900  1.00  0.00           O
ATOM   1630  N   HIS A 163      46.710  55.120  47.410  1.00  0.00           N
ATOM   1631  H   HIS A 163      47.680  55.130  47.630  1.00  0.00           H
ATOM   1632  CA  HIS A 163      45.760  55.120  48.590  1.00  0.00           C
ATOM   1633  CB  HIS A 163      46.540  54.550  49.760  1.00  0.00           C
ATOM   1634  CG  HIS A 163      45.620  54.600  50.940  1.00  0.00           C
ATOM   1635  ND1 HIS A 163      44.510  53.940  50.950  1.00  0.00           N
ATOM   1636  CD2 HIS A 163      45.690  55.430  51.990  1.00  0.00           C
ATOM   1637  HD2 HIS A 163      46.540  56.060  52.240  1.00  0.00           H
ATOM   1638  CE1 HIS A 163      43.860  54.350  52.000  1.00  0.00           C
ATOM   1639  HE1 HIS A 163      42.860  54.020  52.290  1.00  0.00           H
ATOM   1640  NE2 HIS A 163      44.600  55.250  52.650  1.00  0.00           N
ATOM   1641  HE2 HIS A 163      44.550  55.500  53.620  1.00  0.00           H
ATOM   1642  C   HIS A 163      45.080  56.450  48.850  1.00  0.00           C
ATOM   1643  O   HIS A 163      45.740  57.410  49.170  1.00  0.00           O
ATOM   1644  N   HIS A 164      43.760  56.400  48.820  1.00  0.00           N
ATOM   1645  H   HIS A 164      43.310  55.510  48.720  1.00  0.00           H
ATOM   1646  CA  HIS A 164      42.920  57.650  48.860  1.00  0.00           C
ATOM   1647  CB  HIS A 164      41.820  57.890  47.790  1.00  0.00           C
ATOM   1648  CG  HIS A 164      42.430  58.460  46.560  1.00  0.00           C
ATOM   1649  ND1 HIS A 164      43.660  58.270  45.990  1.00  0.00           N
ATOM   1650  CD2 HIS A 164      41.890  59.570  46.000  1.00  0.00           C
ATOM   1651  HD2 HIS A 164      40.860  59.920  46.110  1.00  0.00           H
ATOM   1652  CE1 HIS A 164      43.800  59.230  45.020  1.00  0.00           C
ATOM   1653  HE1 HIS A 164      44.630  59.510  44.380  1.00  0.00           H
ATOM   1654  NE2 HIS A 164      42.740  60.030  45.060  1.00  0.00           N
ATOM   1655  HE2 HIS A 164      42.720  60.960  44.700  1.00  0.00           H
ATOM   1656  C   HIS A 164      42.230  58.020  50.190  1.00  0.00           C
ATOM   1657  O   HIS A 164      42.460  59.010  50.860  1.00  0.00           O
ATOM   1658  N   MET A 165      41.420  57.110  50.700  1.00  0.00           N
ATOM   1659  H   MET A 165      41.430  56.170  50.370  1.00  0.00           H
ATOM   1660  CA  MET A 165      40.580  57.310  51.940  1.00  0.00           C
ATOM   1661  CB  MET A 165      39.210  57.820  51.580  1.00  0.00           C
ATOM   1662  CG  MET A 165      38.590  57.170  50.340  1.00  0.00           C
ATOM   1663  SD  MET A 165      36.770  57.550  50.310  1.00  0.00           S
ATOM   1664  CE  MET A 165      36.160  56.180  49.370  1.00  0.00           C
ATOM   1665  C   MET A 165      40.540  55.960  52.730  1.00  0.00           C
ATOM   1666  O   MET A 165      40.700  54.870  52.220  1.00  0.00           O
ATOM   1667  N   GLU A 166      39.960  56.040  53.880  1.00  0.00           N
ATOM   1668  H   GLU A 166      40.040  56.950  54.290  1.00  0.00           H
ATOM   1669  CA  GLU A 166      39.570  54.870  54.730  1.00  0.00           C
ATOM   1670  CB  GLU A 166      40.460  54.940  56.050  1.00  0.00           C
ATOM   1671  CG  GLU A 166      40.510  53.570  56.790  1.00  0.00           C
ATOM   1672  CD  GLU A 166      41.470  53.480  57.970  1.00  0.00           C
ATOM   1673  OE1 GLU A 166      42.630  53.880  57.670  1.00  0.00           O
ATOM   1674  OE2 GLU A 166      41.110  52.990  59.030  1.00  0.00           O
ATOM   1675  C   GLU A 166      38.060  54.860  55.010  1.00  0.00           C
ATOM   1676  O   GLU A 166      37.530  55.800  55.510  1.00  0.00           O
ATOM   1677  N   LEU A 167      37.440  53.720  54.730  1.00  0.00           N
ATOM   1678  H   LEU A 167      37.980  52.940  54.420  1.00  0.00           H
ATOM   1679  CA  LEU A 167      35.990  53.570  55.020  1.00  0.00           C
ATOM   1680  CB  LEU A 167      35.500  52.430  54.100  1.00  0.00           C
ATOM   1681  CG  LEU A 167      35.690  52.760  52.610  1.00  0.00           C
ATOM   1682  CD1 LEU A 167      35.680  51.550  51.670  1.00  0.00           C
ATOM   1683  CD2 LEU A 167      34.610  53.690  52.020  1.00  0.00           C
ATOM   1684  C   LEU A 167      35.630  53.330  56.510  1.00  0.00           C
ATOM   1685  O   LEU A 167      36.430  52.750  57.280  1.00  0.00           O
ATOM   1686  N   PRO A 168      34.430  53.920  56.920  1.00  0.00           N
ATOM   1687  CA  PRO A 168      33.720  53.650  58.180  1.00  0.00           C
ATOM   1688  CB  PRO A 168      32.340  54.280  57.940  1.00  0.00           C
ATOM   1689  CG  PRO A 168      32.620  55.530  57.150  1.00  0.00           C
ATOM   1690  CD  PRO A 168      33.690  54.990  56.200  1.00  0.00           C
ATOM   1691  C   PRO A 168      33.610  52.190  58.510  1.00  0.00           C
ATOM   1692  O   PRO A 168      33.570  51.860  59.690  1.00  0.00           O
ATOM   1693  N   THR A 169      33.620  51.270  57.510  1.00  0.00           N
ATOM   1694  H   THR A 169      33.190  51.490  56.640  1.00  0.00           H
ATOM   1695  CA  THR A 169      33.920  49.820  57.780  1.00  0.00           C
ATOM   1696  CB  THR A 169      33.810  48.980  56.490  1.00  0.00           C
ATOM   1697  OG1 THR A 169      34.590  49.370  55.380  1.00  0.00           O
ATOM   1698  HG1 THR A 169      34.700  48.570  54.800  1.00  0.00           H
ATOM   1699  CG2 THR A 169      32.340  48.860  56.220  1.00  0.00           C
ATOM   1700  C   THR A 169      35.250  49.430  58.440  1.00  0.00           C
ATOM   1701  O   THR A 169      35.320  48.510  59.220  1.00  0.00           O
ATOM   1702  N   GLY A 170      36.300  50.120  58.100  1.00  0.00           N
ATOM   1703  H   GLY A 170      36.170  50.850  57.440  1.00  0.00           H
ATOM   1704  CA  GLY A 170      37.670  50.010  58.660  1.00  0.00           C
ATOM   1705  C   GLY A 170      38.790  49.910  57.580  1.00  0.00           C
ATOM   1706  O   GLY A 170      40.010  49.810  57.850  1.00  0.00           O
ATOM   1707  N   VAL A 171      38.300  49.600  56.380  1.00  0.00           N
ATOM   1708  H   VAL A 171      37.340  49.400  56.220  1.00  0.00           H
ATOM   1709  CA  VAL A 171      39.170  49.300  55.240  1.00  0.00           C
ATOM   1710  CB  VAL A 171      38.450  48.180  54.490  1.00  0.00           C
ATOM   1711  CG1 VAL A 171      38.400  46.870  55.160  1.00  0.00           C
ATOM   1712  CG2 VAL A 171      37.200  48.650  53.830  1.00  0.00           C
ATOM   1713  C   VAL A 171      39.570  50.460  54.330  1.00  0.00           C
ATOM   1714  O   VAL A 171      38.770  51.270  53.940  1.00  0.00           O
ATOM   1715  N   HIS A 172      40.750  50.260  53.810  1.00  0.00           N
ATOM   1716  H   HIS A 172      41.230  49.390  53.890  1.00  0.00           H
ATOM   1717  CA  HIS A 172      41.490  51.250  52.930  1.00  0.00           C
ATOM   1718  CB  HIS A 172      42.980  51.020  53.070  1.00  0.00           C
ATOM   1719  CG  HIS A 172      43.340  51.040  54.550  1.00  0.00           C
ATOM   1720  ND1 HIS A 172      43.560  49.890  55.210  1.00  0.00           N
ATOM   1721  CD2 HIS A 172      43.510  52.050  55.430  1.00  0.00           C
ATOM   1722  HD2 HIS A 172      43.330  53.090  55.190  1.00  0.00           H
ATOM   1723  CE1 HIS A 172      43.760  50.160  56.470  1.00  0.00           C
ATOM   1724  HE1 HIS A 172      44.130  49.430  57.190  1.00  0.00           H
ATOM   1725  NE2 HIS A 172      43.670  51.520  56.640  1.00  0.00           N
ATOM   1726  HE2 HIS A 172      43.600  51.980  57.520  1.00  0.00           H
ATOM   1727  C   HIS A 172      41.110  51.290  51.480  1.00  0.00           C
ATOM   1728  O   HIS A 172      41.300  50.310  50.790  1.00  0.00           O
ATOM   1729  N   ALA A 173      40.620  52.430  51.040  1.00  0.00           N
ATOM   1730  H   ALA A 173      40.720  53.250  51.600  1.00  0.00           H
ATOM   1731  CA  ALA A 173      40.140  52.560  49.660  1.00  0.00           C
ATOM   1732  CB  ALA A 173      38.650  52.900  49.790  1.00  0.00           C
ATOM   1733  C   ALA A 173      40.960  53.590  48.810  1.00  0.00           C
ATOM   1734  O   ALA A 173      41.440  54.600  49.340  1.00  0.00           O
ATOM   1735  N   GLY A 174      40.870  53.530  47.480  1.00  0.00           N
ATOM   1736  H   GLY A 174      40.240  52.910  47.010  1.00  0.00           H
ATOM   1737  CA  GLY A 174      41.920  54.160  46.620  1.00  0.00           C
ATOM   1738  C   GLY A 174      41.800  54.220  45.090  1.00  0.00           C
ATOM   1739  O   GLY A 174      40.910  53.680  44.490  1.00  0.00           O
ATOM   1740  N   THR A 175      42.720  54.980  44.520  1.00  0.00           N
ATOM   1741  H   THR A 175      43.460  55.470  44.980  1.00  0.00           H
ATOM   1742  CA  THR A 175      42.760  55.230  43.050  1.00  0.00           C
ATOM   1743  CB  THR A 175      42.980  56.630  42.620  1.00  0.00           C
ATOM   1744  OG1 THR A 175      44.230  57.160  43.110  1.00  0.00           O
ATOM   1745  HG1 THR A 175      44.100  57.400  44.070  1.00  0.00           H
ATOM   1746  CG2 THR A 175      41.810  57.630  42.850  1.00  0.00           C
ATOM   1747  C   THR A 175      43.800  54.400  42.350  1.00  0.00           C
ATOM   1748  O   THR A 175      44.640  53.840  42.960  1.00  0.00           O
ATOM   1749  N   ASP A 176      43.550  54.050  41.060  1.00  0.00           N
ATOM   1750  H   ASP A 176      42.640  54.100  40.650  1.00  0.00           H
ATOM   1751  CA  ASP A 176      44.770  53.690  40.210  1.00  0.00           C
ATOM   1752  CB  ASP A 176      44.370  52.860  38.950  1.00  0.00           C
ATOM   1753  CG  ASP A 176      43.780  53.590  37.720  1.00  0.00           C
ATOM   1754  OD1 ASP A 176      44.090  54.770  37.530  1.00  0.00           O
ATOM   1755  OD2 ASP A 176      42.910  53.080  37.040  1.00  0.00           O
ATOM   1756  C   ASP A 176      45.580  54.950  39.810  1.00  0.00           C
ATOM   1757  O   ASP A 176      45.010  56.070  40.000  1.00  0.00           O
ATOM   1758  N   LEU A 177      46.810  54.720  39.360  1.00  0.00           N
ATOM   1759  H   LEU A 177      47.200  53.800  39.420  1.00  0.00           H
ATOM   1760  CA  LEU A 177      47.840  55.750  39.050  1.00  0.00           C
ATOM   1761  CB  LEU A 177      49.250  55.250  38.890  1.00  0.00           C
ATOM   1762  CG  LEU A 177      50.120  55.060  40.160  1.00  0.00           C
ATOM   1763  CD1 LEU A 177      50.360  56.320  41.020  1.00  0.00           C
ATOM   1764  CD2 LEU A 177      49.720  53.830  41.020  1.00  0.00           C
ATOM   1765  C   LEU A 177      47.500  56.800  37.990  1.00  0.00           C
ATOM   1766  O   LEU A 177      48.100  57.880  38.110  1.00  0.00           O
ATOM   1767  N   GLU A 178      46.570  56.490  37.070  1.00  0.00           N
ATOM   1768  H   GLU A 178      46.160  55.580  36.990  1.00  0.00           H
ATOM   1769  CA  GLU A 178      46.030  57.520  36.140  1.00  0.00           C
ATOM   1770  CB  GLU A 178      45.590  56.880  34.830  1.00  0.00           C
ATOM   1771  CG  GLU A 178      46.720  56.250  34.080  1.00  0.00           C
ATOM   1772  CD  GLU A 178      47.170  57.050  32.850  1.00  0.00           C
ATOM   1773  OE1 GLU A 178      46.960  58.280  32.890  1.00  0.00           O
ATOM   1774  OE2 GLU A 178      47.620  56.340  31.900  1.00  0.00           O
ATOM   1775  C   GLU A 178      44.870  58.310  36.780  1.00  0.00           C
ATOM   1776  O   GLU A 178      44.440  59.360  36.310  1.00  0.00           O
ATOM   1777  N   GLY A 179      44.440  57.870  37.960  1.00  0.00           N
ATOM   1778  H   GLY A 179      44.690  56.950  38.250  1.00  0.00           H
ATOM   1779  CA  GLY A 179      43.340  58.510  38.690  1.00  0.00           C
ATOM   1780  C   GLY A 179      41.970  57.760  38.700  1.00  0.00           C
ATOM   1781  O   GLY A 179      40.990  58.260  39.250  1.00  0.00           O
ATOM   1782  N   ASN A 180      41.900  56.510  38.300  1.00  0.00           N
ATOM   1783  H   ASN A 180      42.650  55.950  37.940  1.00  0.00           H
ATOM   1784  CA  ASN A 180      40.540  56.000  38.160  1.00  0.00           C
ATOM   1785  CB  ASN A 180      40.440  55.110  36.910  1.00  0.00           C
ATOM   1786  CG  ASN A 180      40.740  55.860  35.650  1.00  0.00           C
ATOM   1787  OD1 ASN A 180      39.940  56.580  35.050  1.00  0.00           O
ATOM   1788  ND2 ASN A 180      41.980  55.660  35.230  1.00  0.00           N
ATOM   1789 1HD2 ASN A 180      42.610  55.200  35.850  1.00  0.00           H
ATOM   1790 2HD2 ASN A 180      42.210  55.690  34.250  1.00  0.00           H
ATOM   1791  C   ASN A 180      40.110  55.230  39.420  1.00  0.00           C
ATOM   1792  O   ASN A 180      40.860  54.350  39.880  1.00  0.00           O
ATOM   1793  N   PHE A 181      39.120  55.780  40.130  1.00  0.00           N
ATOM   1794  H   PHE A 181      38.560  56.560  39.840  1.00  0.00           H
ATOM   1795  CA  PHE A 181      38.780  55.290  41.470  1.00  0.00           C
ATOM   1796  CB  PHE A 181      37.580  56.140  42.040  1.00  0.00           C
ATOM   1797  CG  PHE A 181      37.590  56.210  43.600  1.00  0.00           C
ATOM   1798  CD1 PHE A 181      38.460  57.100  44.220  1.00  0.00           C
ATOM   1799  HD1 PHE A 181      38.890  57.930  43.650  1.00  0.00           H
ATOM   1800  CD2 PHE A 181      37.010  55.180  44.400  1.00  0.00           C
ATOM   1801  HD2 PHE A 181      36.650  54.310  43.860  1.00  0.00           H
ATOM   1802  CE1 PHE A 181      38.850  56.960  45.560  1.00  0.00           C
ATOM   1803  HE1 PHE A 181      39.640  57.590  45.980  1.00  0.00           H
ATOM   1804  CE2 PHE A 181      37.370  55.100  45.810  1.00  0.00           C
ATOM   1805  HE2 PHE A 181      37.100  54.210  46.380  1.00  0.00           H
ATOM   1806  CZ  PHE A 181      38.250  55.980  46.370  1.00  0.00           C
ATOM   1807  HZ  PHE A 181      38.640  55.980  47.390  1.00  0.00           H
ATOM   1808  C   PHE A 181      38.340  53.820  41.420  1.00  0.00           C
ATOM   1809  O   PHE A 181      37.630  53.390  40.470  1.00  0.00           O
ATOM   1810  N   TYR A 182      38.870  52.990  42.360  1.00  0.00           N
ATOM   1811  H   TYR A 182      39.250  53.300  43.230  1.00  0.00           H
ATOM   1812  CA  TYR A 182      38.460  51.580  42.470  1.00  0.00           C
ATOM   1813  CB  TYR A 182      39.630  50.790  43.010  1.00  0.00           C
ATOM   1814  CG  TYR A 182      40.760  50.500  42.090  1.00  0.00           C
ATOM   1815  CD1 TYR A 182      40.680  49.380  41.260  1.00  0.00           C
ATOM   1816  HD1 TYR A 182      39.730  48.850  41.210  1.00  0.00           H
ATOM   1817  CD2 TYR A 182      41.980  51.090  42.340  1.00  0.00           C
ATOM   1818  HD2 TYR A 182      42.190  51.810  43.130  1.00  0.00           H
ATOM   1819  CE1 TYR A 182      41.810  48.790  40.680  1.00  0.00           C
ATOM   1820  HE1 TYR A 182      41.830  48.040  39.890  1.00  0.00           H
ATOM   1821  CE2 TYR A 182      43.120  50.520  41.760  1.00  0.00           C
ATOM   1822  HE2 TYR A 182      44.040  51.020  42.070  1.00  0.00           H
ATOM   1823  CZ  TYR A 182      42.990  49.400  40.910  1.00  0.00           C
ATOM   1824  OH  TYR A 182      44.210  48.870  40.520  1.00  0.00           O
ATOM   1825  HH  TYR A 182      44.850  49.640  40.440  1.00  0.00           H
ATOM   1826  C   TYR A 182      37.300  51.420  43.400  1.00  0.00           C
ATOM   1827  O   TYR A 182      37.390  51.800  44.590  1.00  0.00           O
ATOM   1828  N   GLY A 183      36.200  50.950  42.820  1.00  0.00           N
ATOM   1829  H   GLY A 183      36.160  50.720  41.850  1.00  0.00           H
ATOM   1830  CA  GLY A 183      34.960  50.610  43.500  1.00  0.00           C
ATOM   1831  C   GLY A 183      33.850  51.670  43.750  1.00  0.00           C
ATOM   1832  O   GLY A 183      34.060  52.790  43.330  1.00  0.00           O
ATOM   1833  N   PRO A 184      32.660  51.180  44.270  1.00  0.00           N
ATOM   1834  CA  PRO A 184      31.390  51.950  44.440  1.00  0.00           C
ATOM   1835  CB  PRO A 184      30.340  50.950  44.840  1.00  0.00           C
ATOM   1836  CG  PRO A 184      31.160  49.850  45.540  1.00  0.00           C
ATOM   1837  CD  PRO A 184      32.440  49.820  44.750  1.00  0.00           C
ATOM   1838  C   PRO A 184      31.400  53.080  45.450  1.00  0.00           C
ATOM   1839  O   PRO A 184      30.520  53.340  46.250  1.00  0.00           O
ATOM   1840  N   PHE A 185      32.480  53.870  45.330  1.00  0.00           N
ATOM   1841  H   PHE A 185      33.170  53.800  44.620  1.00  0.00           H
ATOM   1842  CA  PHE A 185      32.780  55.020  46.240  1.00  0.00           C
ATOM   1843  CB  PHE A 185      33.750  54.520  47.290  1.00  0.00           C
ATOM   1844  CG  PHE A 185      33.950  53.010  47.710  1.00  0.00           C
ATOM   1845  CD1 PHE A 185      33.050  52.330  48.530  1.00  0.00           C
ATOM   1846  HD1 PHE A 185      32.230  52.840  49.030  1.00  0.00           H
ATOM   1847  CD2 PHE A 185      34.960  52.400  47.010  1.00  0.00           C
ATOM   1848  HD2 PHE A 185      35.500  52.910  46.210  1.00  0.00           H
ATOM   1849  CE1 PHE A 185      33.160  50.940  48.690  1.00  0.00           C
ATOM   1850  HE1 PHE A 185      32.260  50.330  48.770  1.00  0.00           H
ATOM   1851  CE2 PHE A 185      35.120  51.030  47.260  1.00  0.00           C
ATOM   1852  HE2 PHE A 185      35.840  50.470  46.660  1.00  0.00           H
ATOM   1853  CZ  PHE A 185      34.220  50.340  48.030  1.00  0.00           C
ATOM   1854  HZ  PHE A 185      34.470  49.300  48.240  1.00  0.00           H
ATOM   1855  C   PHE A 185      33.610  56.020  45.470  1.00  0.00           C
ATOM   1856  O   PHE A 185      34.050  55.660  44.370  1.00  0.00           O
ATOM   1857  N   VAL A 186      33.650  57.160  46.050  1.00  0.00           N
ATOM   1858  H   VAL A 186      33.120  57.410  46.860  1.00  0.00           H
ATOM   1859  CA  VAL A 186      34.480  58.240  45.450  1.00  0.00           C
ATOM   1860  CB  VAL A 186      33.550  59.020  44.480  1.00  0.00           C
ATOM   1861  CG1 VAL A 186      32.650  60.080  45.060  1.00  0.00           C
ATOM   1862  CG2 VAL A 186      34.400  59.570  43.300  1.00  0.00           C
ATOM   1863  C   VAL A 186      35.120  59.080  46.530  1.00  0.00           C
ATOM   1864  O   VAL A 186      34.500  59.200  47.540  1.00  0.00           O
ATOM   1865  N   ASP A 187      36.220  59.790  46.200  1.00  0.00           N
ATOM   1866  H   ASP A 187      36.540  59.780  45.260  1.00  0.00           H
ATOM   1867  CA  ASP A 187      36.910  60.740  47.090  1.00  0.00           C
ATOM   1868  CB  ASP A 187      38.210  61.180  46.390  1.00  0.00           C
ATOM   1869  CG  ASP A 187      38.130  61.900  45.050  1.00  0.00           C
ATOM   1870  OD1 ASP A 187      37.370  61.460  44.180  1.00  0.00           O
ATOM   1871  OD2 ASP A 187      38.940  62.800  44.820  1.00  0.00           O
ATOM   1872  C   ASP A 187      36.100  61.900  47.760  1.00  0.00           C
ATOM   1873  O   ASP A 187      35.930  62.980  47.150  1.00  0.00           O
ATOM   1874  N   ARG A 188      35.390  61.650  48.910  1.00  0.00           N
ATOM   1875  H   ARG A 188      35.280  60.730  49.270  1.00  0.00           H
ATOM   1876  CA  ARG A 188      34.690  62.710  49.720  1.00  0.00           C
ATOM   1877  CB  ARG A 188      33.560  63.440  48.990  1.00  0.00           C
ATOM   1878  CG  ARG A 188      32.660  62.460  48.250  1.00  0.00           C
ATOM   1879  CD  ARG A 188      31.830  63.290  47.170  1.00  0.00           C
ATOM   1880  NE  ARG A 188      32.880  63.800  46.210  1.00  0.00           N
ATOM   1881  HE  ARG A 188      33.680  63.190  46.140  1.00  0.00           H
ATOM   1882  CZ  ARG A 188      32.810  64.920  45.570  1.00  0.00           C
ATOM   1883  NH1 ARG A 188      31.690  65.700  45.510  1.00  0.00           N
ATOM   1884 1HH1 ARG A 188      30.790  65.560  45.920  1.00  0.00           H
ATOM   1885 2HH1 ARG A 188      31.740  66.530  44.950  1.00  0.00           H
ATOM   1886  NH2 ARG A 188      33.640  65.100  44.540  1.00  0.00           N
ATOM   1887 1HH2 ARG A 188      34.200  64.300  44.320  1.00  0.00           H
ATOM   1888 2HH2 ARG A 188      33.760  66.010  44.160  1.00  0.00           H
ATOM   1889  C   ARG A 188      34.150  62.130  51.080  1.00  0.00           C
ATOM   1890  O   ARG A 188      34.010  60.910  51.150  1.00  0.00           O
ATOM   1891  N   GLN A 189      34.130  62.970  52.080  1.00  0.00           N
ATOM   1892  H   GLN A 189      34.180  63.950  51.910  1.00  0.00           H
ATOM   1893  CA  GLN A 189      33.760  62.530  53.430  1.00  0.00           C
ATOM   1894  CB  GLN A 189      34.430  63.550  54.320  1.00  0.00           C
ATOM   1895  CG  GLN A 189      35.680  62.950  54.930  1.00  0.00           C
ATOM   1896  CD  GLN A 189      36.430  63.900  55.840  1.00  0.00           C
ATOM   1897  OE1 GLN A 189      37.630  64.190  55.840  1.00  0.00           O
ATOM   1898  NE2 GLN A 189      35.710  64.630  56.660  1.00  0.00           N
ATOM   1899 1HE2 GLN A 189      34.730  64.480  56.800  1.00  0.00           H
ATOM   1900 2HE2 GLN A 189      36.260  65.400  57.000  1.00  0.00           H
ATOM   1901  C   GLN A 189      32.250  62.490  53.740  1.00  0.00           C
ATOM   1902  O   GLN A 189      31.610  63.450  54.100  1.00  0.00           O
ATOM   1903  N   THR A 190      31.870  61.250  53.760  1.00  0.00           N
ATOM   1904  H   THR A 190      32.510  60.480  53.700  1.00  0.00           H
ATOM   1905  CA  THR A 190      30.520  60.720  53.900  1.00  0.00           C
ATOM   1906  CB  THR A 190      29.640  61.140  52.760  1.00  0.00           C
ATOM   1907  OG1 THR A 190      28.280  60.750  52.930  1.00  0.00           O
ATOM   1908  HG1 THR A 190      27.770  61.500  52.500  1.00  0.00           H
ATOM   1909  CG2 THR A 190      30.190  60.750  51.390  1.00  0.00           C
ATOM   1910  C   THR A 190      30.550  59.190  54.070  1.00  0.00           C
ATOM   1911  O   THR A 190      31.510  58.570  53.690  1.00  0.00           O
ATOM   1912  N   ALA A 191      29.550  58.630  54.760  1.00  0.00           N
ATOM   1913  H   ALA A 191      28.720  59.120  55.030  1.00  0.00           H
ATOM   1914  CA  ALA A 191      29.560  57.170  55.190  1.00  0.00           C
ATOM   1915  CB  ALA A 191      28.510  56.920  56.310  1.00  0.00           C
ATOM   1916  C   ALA A 191      29.460  56.090  54.130  1.00  0.00           C
ATOM   1917  O   ALA A 191      28.620  55.190  54.230  1.00  0.00           O
ATOM   1918  N   GLN A 192      30.280  56.230  53.100  1.00  0.00           N
ATOM   1919  H   GLN A 192      31.000  56.900  53.230  1.00  0.00           H
ATOM   1920  CA  GLN A 192      30.350  55.280  51.990  1.00  0.00           C
ATOM   1921  CB  GLN A 192      31.220  55.790  50.820  1.00  0.00           C
ATOM   1922  CG  GLN A 192      30.920  57.230  50.370  1.00  0.00           C
ATOM   1923  CD  GLN A 192      31.880  57.620  49.280  1.00  0.00           C
ATOM   1924  OE1 GLN A 192      31.490  57.810  48.070  1.00  0.00           O
ATOM   1925  NE2 GLN A 192      33.090  58.090  49.610  1.00  0.00           N
ATOM   1926 1HE2 GLN A 192      33.330  58.160  50.580  1.00  0.00           H
ATOM   1927 2HE2 GLN A 192      33.660  58.520  48.910  1.00  0.00           H
ATOM   1928  C   GLN A 192      30.790  53.900  52.500  1.00  0.00           C
ATOM   1929  O   GLN A 192      31.760  53.700  53.180  1.00  0.00           O
ATOM   1930  N   ALA A 193      29.950  52.910  52.080  1.00  0.00           N
ATOM   1931  H   ALA A 193      29.080  53.000  51.610  1.00  0.00           H
ATOM   1932  CA  ALA A 193      30.240  51.580  52.690  1.00  0.00           C
ATOM   1933  CB  ALA A 193      28.950  50.890  53.150  1.00  0.00           C
ATOM   1934  C   ALA A 193      31.020  50.700  51.760  1.00  0.00           C
ATOM   1935  O   ALA A 193      30.650  50.550  50.630  1.00  0.00           O
ATOM   1936  N   ALA A 194      31.970  49.980  52.360  1.00  0.00           N
ATOM   1937  H   ALA A 194      32.100  50.010  53.350  1.00  0.00           H
ATOM   1938  CA  ALA A 194      32.660  48.790  51.670  1.00  0.00           C
ATOM   1939  CB  ALA A 194      33.850  48.190  52.390  1.00  0.00           C
ATOM   1940  C   ALA A 194      31.720  47.680  51.140  1.00  0.00           C
ATOM   1941  O   ALA A 194      30.850  47.240  51.830  1.00  0.00           O
ATOM   1942  N   GLY A 195      31.670  47.570  49.840  1.00  0.00           N
ATOM   1943  H   GLY A 195      32.210  48.160  49.230  1.00  0.00           H
ATOM   1944  CA  GLY A 195      30.790  46.630  49.120  1.00  0.00           C
ATOM   1945  C   GLY A 195      31.140  45.110  49.360  1.00  0.00           C
ATOM   1946  O   GLY A 195      31.780  44.710  50.350  1.00  0.00           O
ATOM   1947  N   THR A 196      30.500  44.300  48.520  1.00  0.00           N
ATOM   1948  H   THR A 196      29.790  44.530  47.850  1.00  0.00           H
ATOM   1949  CA  THR A 196      30.610  42.850  48.470  1.00  0.00           C
ATOM   1950  CB  THR A 196      29.650  42.160  47.420  1.00  0.00           C
ATOM   1951  OG1 THR A 196      30.080  40.810  47.470  1.00  0.00           O
ATOM   1952  HG1 THR A 196      30.950  40.740  46.980  1.00  0.00           H
ATOM   1953  CG2 THR A 196      29.930  42.620  45.940  1.00  0.00           C
ATOM   1954  C   THR A 196      32.070  42.300  48.470  1.00  0.00           C
ATOM   1955  O   THR A 196      32.790  42.050  47.480  1.00  0.00           O
ATOM   1956  N   ASP A 197      32.370  41.730  49.640  1.00  0.00           N
ATOM   1957  H   ASP A 197      31.690  41.510  50.340  1.00  0.00           H
ATOM   1958  CA  ASP A 197      33.740  41.260  50.100  1.00  0.00           C
ATOM   1959  CB  ASP A 197      34.540  42.030  51.180  1.00  0.00           C
ATOM   1960  CG  ASP A 197      36.100  41.820  51.160  1.00  0.00           C
ATOM   1961  OD1 ASP A 197      36.560  41.070  50.350  1.00  0.00           O
ATOM   1962  OD2 ASP A 197      36.800  42.510  51.910  1.00  0.00           O
ATOM   1963  C   ASP A 197      33.620  39.800  50.480  1.00  0.00           C
ATOM   1964  O   ASP A 197      33.090  39.510  51.500  1.00  0.00           O
ATOM   1965  N   THR A 198      34.220  38.950  49.620  1.00  0.00           N
ATOM   1966  H   THR A 198      34.780  39.210  48.840  1.00  0.00           H
ATOM   1967  CA  THR A 198      34.070  37.460  49.800  1.00  0.00           C
ATOM   1968  CB  THR A 198      33.090  37.050  48.630  1.00  0.00           C
ATOM   1969  OG1 THR A 198      33.540  37.630  47.370  1.00  0.00           O
ATOM   1970  HG1 THR A 198      34.490  37.410  47.160  1.00  0.00           H
ATOM   1971  CG2 THR A 198      31.620  37.400  48.850  1.00  0.00           C
ATOM   1972  C   THR A 198      35.430  36.930  49.510  1.00  0.00           C
ATOM   1973  O   THR A 198      36.080  37.370  48.540  1.00  0.00           O
ATOM   1974  N   THR A 199      35.740  35.880  50.250  1.00  0.00           N
ATOM   1975  H   THR A 199      34.980  35.260  50.460  1.00  0.00           H
ATOM   1976  CA  THR A 199      37.080  35.180  50.140  1.00  0.00           C
ATOM   1977  CB  THR A 199      37.040  33.820  50.840  1.00  0.00           C
ATOM   1978  OG1 THR A 199      35.970  33.700  51.800  1.00  0.00           O
ATOM   1979  HG1 THR A 199      35.580  32.810  51.590  1.00  0.00           H
ATOM   1980  CG2 THR A 199      38.330  33.400  51.600  1.00  0.00           C
ATOM   1981  C   THR A 199      37.610  34.920  48.730  1.00  0.00           C
ATOM   1982  O   THR A 199      36.950  34.360  47.860  1.00  0.00           O
ATOM   1983  N   ILE A 200      38.800  35.520  48.390  1.00  0.00           N
ATOM   1984  H   ILE A 200      39.280  35.970  49.150  1.00  0.00           H
ATOM   1985  CA  ILE A 200      39.490  35.560  47.050  1.00  0.00           C
ATOM   1986  CB  ILE A 200      40.660  36.580  46.940  1.00  0.00           C
ATOM   1987  CG1 ILE A 200      40.280  37.930  47.570  1.00  0.00           C
ATOM   1988  CG2 ILE A 200      41.010  36.890  45.480  1.00  0.00           C
ATOM   1989  CD  ILE A 200      41.300  39.000  47.650  1.00  0.00           C
ATOM   1990  C   ILE A 200      39.990  34.170  46.710  1.00  0.00           C
ATOM   1991  O   ILE A 200      41.060  33.650  47.200  1.00  0.00           O
ATOM   1992  N   THR A 201      39.270  33.510  45.760  1.00  0.00           N
ATOM   1993  H   THR A 201      38.540  33.900  45.200  1.00  0.00           H
ATOM   1994  CA  THR A 201      39.400  32.040  45.470  1.00  0.00           C
ATOM   1995  CB  THR A 201      38.160  31.460  44.740  1.00  0.00           C
ATOM   1996  OG1 THR A 201      37.020  31.800  45.540  1.00  0.00           O
ATOM   1997  HG1 THR A 201      36.230  31.900  44.950  1.00  0.00           H
ATOM   1998  CG2 THR A 201      38.110  29.950  44.650  1.00  0.00           C
ATOM   1999  C   THR A 201      40.680  31.630  44.740  1.00  0.00           C
ATOM   2000  O   THR A 201      41.360  30.840  45.370  1.00  0.00           O
ATOM   2001  N   VAL A 202      41.040  32.380  43.700  1.00  0.00           N
ATOM   2002  H   VAL A 202      40.370  32.790  43.090  1.00  0.00           H
ATOM   2003  CA  VAL A 202      42.390  32.270  43.070  1.00  0.00           C
ATOM   2004  CB  VAL A 202      42.370  33.490  42.140  1.00  0.00           C
ATOM   2005  CG1 VAL A 202      42.240  34.930  42.740  1.00  0.00           C
ATOM   2006  CG2 VAL A 202      43.540  33.340  41.150  1.00  0.00           C
ATOM   2007  C   VAL A 202      43.480  32.250  44.150  1.00  0.00           C
ATOM   2008  O   VAL A 202      44.270  31.320  44.180  1.00  0.00           O
ATOM   2009  N   ASN A 203      43.390  33.210  45.070  1.00  0.00           N
ATOM   2010  H   ASN A 203      42.800  34.020  45.020  1.00  0.00           H
ATOM   2011  CA  ASN A 203      44.320  33.350  46.240  1.00  0.00           C
ATOM   2012  CB  ASN A 203      44.090  34.690  46.810  1.00  0.00           C
ATOM   2013  CG  ASN A 203      44.520  35.880  45.920  1.00  0.00           C
ATOM   2014  OD1 ASN A 203      44.860  35.780  44.740  1.00  0.00           O
ATOM   2015  ND2 ASN A 203      44.440  37.120  46.380  1.00  0.00           N
ATOM   2016 1HD2 ASN A 203      44.120  37.320  47.300  1.00  0.00           H
ATOM   2017 2HD2 ASN A 203      44.680  37.840  45.720  1.00  0.00           H
ATOM   2018  C   ASN A 203      44.290  32.280  47.380  1.00  0.00           C
ATOM   2019  O   ASN A 203      45.300  31.690  47.760  1.00  0.00           O
ATOM   2020  N   VAL A 204      43.130  31.760  47.760  1.00  0.00           N
ATOM   2021  H   VAL A 204      42.320  32.340  47.800  1.00  0.00           H
ATOM   2022  CA  VAL A 204      43.060  30.650  48.720  1.00  0.00           C
ATOM   2023  CB  VAL A 204      41.640  30.300  49.190  1.00  0.00           C
ATOM   2024  CG1 VAL A 204      41.670  29.120  50.170  1.00  0.00           C
ATOM   2025  CG2 VAL A 204      41.130  31.430  50.030  1.00  0.00           C
ATOM   2026  C   VAL A 204      43.650  29.430  48.000  1.00  0.00           C
ATOM   2027  O   VAL A 204      44.440  28.710  48.660  1.00  0.00           O
ATOM   2028  N   LEU A 205      43.230  29.270  46.720  1.00  0.00           N
ATOM   2029  H   LEU A 205      42.500  29.850  46.370  1.00  0.00           H
ATOM   2030  CA  LEU A 205      43.760  28.080  45.930  1.00  0.00           C
ATOM   2031  CB  LEU A 205      43.020  28.050  44.590  1.00  0.00           C
ATOM   2032  CG  LEU A 205      41.540  27.480  44.620  1.00  0.00           C
ATOM   2033  CD1 LEU A 205      41.070  27.620  43.190  1.00  0.00           C
ATOM   2034  CD2 LEU A 205      41.540  25.970  44.880  1.00  0.00           C
ATOM   2035  C   LEU A 205      45.310  28.030  45.890  1.00  0.00           C
ATOM   2036  O   LEU A 205      45.850  27.040  46.390  1.00  0.00           O
ATOM   2037  N   ALA A 206      45.870  29.220  45.660  1.00  0.00           N
ATOM   2038  H   ALA A 206      45.340  29.980  45.260  1.00  0.00           H
ATOM   2039  CA  ALA A 206      47.370  29.470  45.730  1.00  0.00           C
ATOM   2040  CB  ALA A 206      47.700  30.910  45.330  1.00  0.00           C
ATOM   2041  C   ALA A 206      47.980  29.050  46.990  1.00  0.00           C
ATOM   2042  O   ALA A 206      49.090  28.440  47.050  1.00  0.00           O
ATOM   2043  N   TRP A 207      47.360  29.360  48.110  1.00  0.00           N
ATOM   2044  H   TRP A 207      46.480  29.840  48.190  1.00  0.00           H
ATOM   2045  CA  TRP A 207      47.940  29.320  49.430  1.00  0.00           C
ATOM   2046  CB  TRP A 207      46.960  30.200  50.290  1.00  0.00           C
ATOM   2047  CG  TRP A 207      47.490  30.430  51.700  1.00  0.00           C
ATOM   2048  CD1 TRP A 207      48.470  31.220  52.040  1.00  0.00           C
ATOM   2049  HD1 TRP A 207      48.890  32.000  51.410  1.00  0.00           H
ATOM   2050  CD2 TRP A 207      47.160  29.760  52.800  1.00  0.00           C
ATOM   2051  NE1 TRP A 207      48.760  31.100  53.330  1.00  0.00           N
ATOM   2052  HE1 TRP A 207      49.380  31.710  53.820  1.00  0.00           H
ATOM   2053  CE2 TRP A 207      47.980  30.150  53.840  1.00  0.00           C
ATOM   2054  CE3 TRP A 207      46.070  28.950  52.910  1.00  0.00           C
ATOM   2055  HE3 TRP A 207      45.520  28.560  52.060  1.00  0.00           H
ATOM   2056  CZ2 TRP A 207      47.660  29.700  55.090  1.00  0.00           C
ATOM   2057  HZ2 TRP A 207      48.400  29.840  55.890  1.00  0.00           H
ATOM   2058  CZ3 TRP A 207      45.730  28.480  54.150  1.00  0.00           C
ATOM   2059  HZ3 TRP A 207      44.870  27.820  54.270  1.00  0.00           H
ATOM   2060  CH2 TRP A 207      46.580  28.870  55.220  1.00  0.00           C
ATOM   2061  HH2 TRP A 207      46.520  28.390  56.200  1.00  0.00           H
ATOM   2062  C   TRP A 207      47.980  27.840  49.880  1.00  0.00           C
ATOM   2063  O   TRP A 207      49.040  27.440  50.240  1.00  0.00           O
ATOM   2064  N   LEU A 208      47.020  27.020  49.430  1.00  0.00           N
ATOM   2065  H   LEU A 208      46.150  27.420  49.150  1.00  0.00           H
ATOM   2066  CA  LEU A 208      46.940  25.570  49.500  1.00  0.00           C
ATOM   2067  CB  LEU A 208      45.560  25.030  49.190  1.00  0.00           C
ATOM   2068  CG  LEU A 208      44.350  25.760  49.700  1.00  0.00           C
ATOM   2069  CD1 LEU A 208      43.050  25.280  49.090  1.00  0.00           C
ATOM   2070  CD2 LEU A 208      44.340  25.410  51.220  1.00  0.00           C
ATOM   2071  C   LEU A 208      48.070  24.920  48.680  1.00  0.00           C
ATOM   2072  O   LEU A 208      48.860  24.200  49.280  1.00  0.00           O
ATOM   2073  N   TYR A 209      48.360  25.490  47.510  1.00  0.00           N
ATOM   2074  H   TYR A 209      47.680  26.070  47.050  1.00  0.00           H
ATOM   2075  CA  TYR A 209      49.510  25.050  46.680  1.00  0.00           C
ATOM   2076  CB  TYR A 209      49.600  25.390  45.190  1.00  0.00           C
ATOM   2077  CG  TYR A 209      48.500  24.920  44.220  1.00  0.00           C
ATOM   2078  CD1 TYR A 209      48.650  23.720  43.500  1.00  0.00           C
ATOM   2079  HD1 TYR A 209      49.090  22.840  43.960  1.00  0.00           H
ATOM   2080  CD2 TYR A 209      47.490  25.780  43.930  1.00  0.00           C
ATOM   2081  HD2 TYR A 209      47.510  26.740  44.430  1.00  0.00           H
ATOM   2082  CE1 TYR A 209      47.750  23.400  42.500  1.00  0.00           C
ATOM   2083  HE1 TYR A 209      48.040  22.590  41.840  1.00  0.00           H
ATOM   2084  CE2 TYR A 209      46.540  25.400  42.980  1.00  0.00           C
ATOM   2085  HE2 TYR A 209      45.700  26.060  42.800  1.00  0.00           H
ATOM   2086  CZ  TYR A 209      46.690  24.190  42.350  1.00  0.00           C
ATOM   2087  OH  TYR A 209      45.700  23.610  41.590  1.00  0.00           O
ATOM   2088  HH  TYR A 209      45.080  24.360  41.390  1.00  0.00           H
ATOM   2089  C   TYR A 209      50.880  25.370  47.280  1.00  0.00           C
ATOM   2090  O   TYR A 209      51.720  24.520  47.280  1.00  0.00           O
ATOM   2091  N   ALA A 210      50.960  26.490  48.010  1.00  0.00           N
ATOM   2092  H   ALA A 210      50.250  27.190  47.920  1.00  0.00           H
ATOM   2093  CA  ALA A 210      52.170  26.830  48.760  1.00  0.00           C
ATOM   2094  CB  ALA A 210      52.040  28.270  49.300  1.00  0.00           C
ATOM   2095  C   ALA A 210      52.440  25.820  49.910  1.00  0.00           C
ATOM   2096  O   ALA A 210      53.540  25.720  50.380  1.00  0.00           O
ATOM   2097  N   ALA A 211      51.390  25.380  50.590  1.00  0.00           N
ATOM   2098  H   ALA A 211      50.580  25.970  50.590  1.00  0.00           H
ATOM   2099  CA  ALA A 211      51.460  24.260  51.580  1.00  0.00           C
ATOM   2100  CB  ALA A 211      50.040  23.930  52.040  1.00  0.00           C
ATOM   2101  C   ALA A 211      52.050  22.970  50.950  1.00  0.00           C
ATOM   2102  O   ALA A 211      53.190  22.750  51.190  1.00  0.00           O
ATOM   2103  N   VAL A 212      51.350  22.580  49.850  1.00  0.00           N
ATOM   2104  H   VAL A 212      50.510  23.080  49.650  1.00  0.00           H
ATOM   2105  CA  VAL A 212      51.750  21.470  49.020  1.00  0.00           C
ATOM   2106  CB  VAL A 212      50.610  21.270  47.990  1.00  0.00           C
ATOM   2107  CG1 VAL A 212      50.890  20.050  47.080  1.00  0.00           C
ATOM   2108  CG2 VAL A 212      49.220  21.160  48.550  1.00  0.00           C
ATOM   2109  C   VAL A 212      53.190  21.460  48.460  1.00  0.00           C
ATOM   2110  O   VAL A 212      53.810  20.400  48.690  1.00  0.00           O
ATOM   2111  N   ILE A 213      53.700  22.620  48.090  1.00  0.00           N
ATOM   2112  H   ILE A 213      53.060  23.370  47.930  1.00  0.00           H
ATOM   2113  CA  ILE A 213      55.140  22.700  47.680  1.00  0.00           C
ATOM   2114  CB  ILE A 213      55.580  23.700  46.700  1.00  0.00           C
ATOM   2115  CG1 ILE A 213      55.300  25.150  47.100  1.00  0.00           C
ATOM   2116  CG2 ILE A 213      54.810  23.600  45.390  1.00  0.00           C
ATOM   2117  CD  ILE A 213      56.280  25.830  48.110  1.00  0.00           C
ATOM   2118  C   ILE A 213      56.210  22.650  48.840  1.00  0.00           C
ATOM   2119  O   ILE A 213      57.380  22.320  48.620  1.00  0.00           O
ATOM   2120  N   ASN A 214      55.790  22.900  50.100  1.00  0.00           N
ATOM   2121  H   ASN A 214      54.870  23.290  50.220  1.00  0.00           H
ATOM   2122  CA  ASN A 214      56.470  22.780  51.430  1.00  0.00           C
ATOM   2123  CB  ASN A 214      56.230  24.000  52.320  1.00  0.00           C
ATOM   2124  CG  ASN A 214      56.990  25.200  51.780  1.00  0.00           C
ATOM   2125  OD1 ASN A 214      58.190  25.330  51.850  1.00  0.00           O
ATOM   2126  ND2 ASN A 214      56.190  26.220  51.490  1.00  0.00           N
ATOM   2127 1HD2 ASN A 214      55.200  26.050  51.430  1.00  0.00           H
ATOM   2128 2HD2 ASN A 214      56.520  27.150  51.310  1.00  0.00           H
ATOM   2129  C   ASN A 214      56.330  21.470  52.250  1.00  0.00           C
ATOM   2130  O   ASN A 214      56.840  21.510  53.430  1.00  0.00           O
ATOM   2131  N   GLY A 215      55.280  20.730  51.900  1.00  0.00           N
ATOM   2132  H   GLY A 215      54.840  20.990  51.050  1.00  0.00           H
ATOM   2133  CA  GLY A 215      54.850  19.500  52.560  1.00  0.00           C
ATOM   2134  C   GLY A 215      53.530  19.130  53.240  1.00  0.00           C
ATOM   2135  O   GLY A 215      53.330  17.920  53.540  1.00  0.00           O
ATOM   2136  N   ASP A 216      52.700  20.160  53.410  1.00  0.00           N
ATOM   2137  H   ASP A 216      53.060  21.010  53.790  1.00  0.00           H
ATOM   2138  CA  ASP A 216      51.280  19.980  53.900  1.00  0.00           C
ATOM   2139  CB  ASP A 216      50.840  21.380  54.420  1.00  0.00           C
ATOM   2140  CG  ASP A 216      51.670  22.080  55.550  1.00  0.00           C
ATOM   2141  OD1 ASP A 216      52.710  21.530  55.950  1.00  0.00           O
ATOM   2142  OD2 ASP A 216      51.390  23.260  55.880  1.00  0.00           O
ATOM   2143  C   ASP A 216      50.380  19.640  52.740  1.00  0.00           C
ATOM   2144  O   ASP A 216      50.240  20.350  51.780  1.00  0.00           O
ATOM   2145  N   ARG A 217      50.130  18.310  52.810  1.00  0.00           N
ATOM   2146  H   ARG A 217      50.470  17.740  53.560  1.00  0.00           H
ATOM   2147  CA  ARG A 217      49.400  17.470  51.810  1.00  0.00           C
ATOM   2148  CB  ARG A 217      50.440  16.570  51.050  1.00  0.00           C
ATOM   2149  CG  ARG A 217      51.370  17.380  50.100  1.00  0.00           C
ATOM   2150  CD  ARG A 217      52.000  16.530  48.980  1.00  0.00           C
ATOM   2151  NE  ARG A 217      52.680  17.380  48.020  1.00  0.00           N
ATOM   2152  HE  ARG A 217      53.310  18.050  48.410  1.00  0.00           H
ATOM   2153  CZ  ARG A 217      52.770  17.170  46.730  1.00  0.00           C
ATOM   2154  NH1 ARG A 217      51.960  16.240  46.180  1.00  0.00           N
ATOM   2155 1HH1 ARG A 217      51.360  15.570  46.610  1.00  0.00           H
ATOM   2156 2HH1 ARG A 217      52.180  16.050  45.220  1.00  0.00           H
ATOM   2157  NH2 ARG A 217      53.740  17.700  45.910  1.00  0.00           N
ATOM   2158 1HH2 ARG A 217      54.540  18.180  46.270  1.00  0.00           H
ATOM   2159 2HH2 ARG A 217      53.720  17.670  44.910  1.00  0.00           H
ATOM   2160  C   ARG A 217      48.310  16.520  52.440  1.00  0.00           C
ATOM   2161  O   ARG A 217      47.410  16.130  51.790  1.00  0.00           O
ATOM   2162  N   TRP A 218      48.210  16.550  53.800  1.00  0.00           N
ATOM   2163  H   TRP A 218      49.060  16.690  54.300  1.00  0.00           H
ATOM   2164  CA  TRP A 218      47.120  15.920  54.550  1.00  0.00           C
ATOM   2165  CB  TRP A 218      47.130  16.340  56.070  1.00  0.00           C
ATOM   2166  CG  TRP A 218      47.060  17.830  56.370  1.00  0.00           C
ATOM   2167  CD1 TRP A 218      48.150  18.650  56.440  1.00  0.00           C
ATOM   2168  HD1 TRP A 218      49.040  18.500  55.830  1.00  0.00           H
ATOM   2169  CD2 TRP A 218      45.950  18.560  56.710  1.00  0.00           C
ATOM   2170  NE1 TRP A 218      47.760  19.830  56.990  1.00  0.00           N
ATOM   2171  HE1 TRP A 218      48.420  20.520  57.300  1.00  0.00           H
ATOM   2172  CE2 TRP A 218      46.400  19.810  57.150  1.00  0.00           C
ATOM   2173  CE3 TRP A 218      44.600  18.340  56.520  1.00  0.00           C
ATOM   2174  HE3 TRP A 218      44.210  17.320  56.440  1.00  0.00           H
ATOM   2175  CZ2 TRP A 218      45.420  20.800  57.410  1.00  0.00           C
ATOM   2176  HZ2 TRP A 218      45.560  21.750  57.940  1.00  0.00           H
ATOM   2177  CZ3 TRP A 218      43.590  19.350  56.760  1.00  0.00           C
ATOM   2178  HZ3 TRP A 218      42.570  19.210  56.400  1.00  0.00           H
ATOM   2179  CH2 TRP A 218      44.040  20.560  57.250  1.00  0.00           C
ATOM   2180  HH2 TRP A 218      43.290  21.300  57.500  1.00  0.00           H
ATOM   2181  C   TRP A 218      45.600  16.060  54.080  1.00  0.00           C
ATOM   2182  O   TRP A 218      44.840  15.080  54.120  1.00  0.00           O
ATOM   2183  N   PHE A 219      45.310  17.230  53.490  1.00  0.00           N
ATOM   2184  H   PHE A 219      45.860  18.050  53.650  1.00  0.00           H
ATOM   2185  CA  PHE A 219      44.090  17.690  52.870  1.00  0.00           C
ATOM   2186  CB  PHE A 219      43.940  19.170  53.220  1.00  0.00           C
ATOM   2187  CG  PHE A 219      45.150  19.940  52.620  1.00  0.00           C
ATOM   2188  CD1 PHE A 219      44.960  20.460  51.340  1.00  0.00           C
ATOM   2189  HD1 PHE A 219      44.040  20.310  50.780  1.00  0.00           H
ATOM   2190  CD2 PHE A 219      46.170  20.250  53.430  1.00  0.00           C
ATOM   2191  HD2 PHE A 219      46.170  20.080  54.510  1.00  0.00           H
ATOM   2192  CE1 PHE A 219      45.920  21.340  50.820  1.00  0.00           C
ATOM   2193  HE1 PHE A 219      45.690  21.900  49.910  1.00  0.00           H
ATOM   2194  CE2 PHE A 219      47.120  21.100  52.870  1.00  0.00           C
ATOM   2195  HE2 PHE A 219      47.980  21.370  53.480  1.00  0.00           H
ATOM   2196  CZ  PHE A 219      47.010  21.680  51.610  1.00  0.00           C
ATOM   2197  HZ  PHE A 219      47.840  22.280  51.240  1.00  0.00           H
ATOM   2198  C   PHE A 219      43.840  17.350  51.370  1.00  0.00           C
ATOM   2199  O   PHE A 219      42.700  17.490  50.960  1.00  0.00           O
ATOM   2200  N   LEU A 220      44.830  16.900  50.650  1.00  0.00           N
ATOM   2201  H   LEU A 220      45.610  16.410  51.050  1.00  0.00           H
ATOM   2202  CA  LEU A 220      44.700  16.580  49.260  1.00  0.00           C
ATOM   2203  CB  LEU A 220      46.000  16.640  48.500  1.00  0.00           C
ATOM   2204  CG  LEU A 220      46.640  18.020  48.410  1.00  0.00           C
ATOM   2205  CD1 LEU A 220      47.920  17.770  47.640  1.00  0.00           C
ATOM   2206  CD2 LEU A 220      45.630  18.980  47.850  1.00  0.00           C
ATOM   2207  C   LEU A 220      43.930  15.210  49.140  1.00  0.00           C
ATOM   2208  O   LEU A 220      44.250  14.280  49.870  1.00  0.00           O
ATOM   2209  N   ASN A 221      42.960  15.160  48.220  1.00  0.00           N
ATOM   2210  H   ASN A 221      42.700  15.950  47.680  1.00  0.00           H
ATOM   2211  CA  ASN A 221      42.170  13.890  47.980  1.00  0.00           C
ATOM   2212  CB  ASN A 221      40.690  14.130  48.260  1.00  0.00           C
ATOM   2213  CG  ASN A 221      39.610  13.000  48.430  1.00  0.00           C
ATOM   2214  OD1 ASN A 221      39.310  12.150  47.550  1.00  0.00           O
ATOM   2215  ND2 ASN A 221      38.620  13.350  49.310  1.00  0.00           N
ATOM   2216 1HD2 ASN A 221      38.610  14.240  49.770  1.00  0.00           H
ATOM   2217 2HD2 ASN A 221      37.750  12.870  49.300  1.00  0.00           H
ATOM   2218  C   ASN A 221      42.210  13.580  46.450  1.00  0.00           C
ATOM   2219  O   ASN A 221      42.650  14.450  45.620  1.00  0.00           O
ATOM   2220  N   ARG A 222      41.780  12.380  46.080  1.00  0.00           N
ATOM   2221  H   ARG A 222      41.780  11.660  46.780  1.00  0.00           H
ATOM   2222  CA  ARG A 222      41.550  11.980  44.680  1.00  0.00           C
ATOM   2223  CB  ARG A 222      41.610  10.450  44.630  1.00  0.00           C
ATOM   2224  CG  ARG A 222      43.030   9.900  44.900  1.00  0.00           C
ATOM   2225  CD  ARG A 222      43.130   8.390  44.940  1.00  0.00           C
ATOM   2226  NE  ARG A 222      44.460   7.970  45.380  1.00  0.00           N
ATOM   2227  HE  ARG A 222      45.310   8.300  44.970  1.00  0.00           H
ATOM   2228  CZ  ARG A 222      44.660   7.420  46.630  1.00  0.00           C
ATOM   2229  NH1 ARG A 222      43.660   7.310  47.480  1.00  0.00           N
ATOM   2230 1HH1 ARG A 222      42.740   7.590  47.210  1.00  0.00           H
ATOM   2231 2HH1 ARG A 222      43.710   6.720  48.290  1.00  0.00           H
ATOM   2232  NH2 ARG A 222      45.920   7.050  46.910  1.00  0.00           N
ATOM   2233 1HH2 ARG A 222      46.650   7.170  46.250  1.00  0.00           H
ATOM   2234 2HH2 ARG A 222      46.110   6.460  47.700  1.00  0.00           H
ATOM   2235  C   ARG A 222      40.310  12.580  44.000  1.00  0.00           C
ATOM   2236  O   ARG A 222      40.200  12.430  42.800  1.00  0.00           O
ATOM   2237  N   PHE A 223      39.330  12.900  44.820  1.00  0.00           N
ATOM   2238  H   PHE A 223      39.370  12.710  45.800  1.00  0.00           H
ATOM   2239  CA  PHE A 223      38.020  13.500  44.370  1.00  0.00           C
ATOM   2240  CB  PHE A 223      37.200  13.780  45.650  1.00  0.00           C
ATOM   2241  CG  PHE A 223      35.900  14.600  45.700  1.00  0.00           C
ATOM   2242  CD1 PHE A 223      34.860  14.510  44.810  1.00  0.00           C
ATOM   2243  HD1 PHE A 223      35.070  13.770  44.040  1.00  0.00           H
ATOM   2244  CD2 PHE A 223      35.920  15.670  46.560  1.00  0.00           C
ATOM   2245  HD2 PHE A 223      36.720  15.690  47.290  1.00  0.00           H
ATOM   2246  CE1 PHE A 223      33.860  15.460  44.730  1.00  0.00           C
ATOM   2247  HE1 PHE A 223      33.210  15.450  43.850  1.00  0.00           H
ATOM   2248  CE2 PHE A 223      34.950  16.630  46.520  1.00  0.00           C
ATOM   2249  HE2 PHE A 223      34.890  17.510  47.160  1.00  0.00           H
ATOM   2250  CZ  PHE A 223      33.930  16.530  45.650  1.00  0.00           C
ATOM   2251  HZ  PHE A 223      33.210  17.350  45.610  1.00  0.00           H
ATOM   2252  C   PHE A 223      38.200  14.840  43.630  1.00  0.00           C
ATOM   2253  O   PHE A 223      39.200  15.530  43.750  1.00  0.00           O
ATOM   2254  N   THR A 224      37.480  14.880  42.510  1.00  0.00           N
ATOM   2255  H   THR A 224      36.940  14.090  42.210  1.00  0.00           H
ATOM   2256  CA  THR A 224      37.310  16.040  41.560  1.00  0.00           C
ATOM   2257  CB  THR A 224      37.840  15.880  40.170  1.00  0.00           C
ATOM   2258  OG1 THR A 224      38.030  17.080  39.420  1.00  0.00           O
ATOM   2259  HG1 THR A 224      38.840  17.000  38.840  1.00  0.00           H
ATOM   2260  CG2 THR A 224      37.060  14.910  39.300  1.00  0.00           C
ATOM   2261  C   THR A 224      35.850  16.590  41.530  1.00  0.00           C
ATOM   2262  O   THR A 224      34.870  15.830  41.450  1.00  0.00           O
ATOM   2263  N   THR A 225      35.960  17.910  41.190  1.00  0.00           N
ATOM   2264  H   THR A 225      36.800  18.210  40.740  1.00  0.00           H
ATOM   2265  CA  THR A 225      34.800  18.760  40.960  1.00  0.00           C
ATOM   2266  CB  THR A 225      34.430  19.600  42.220  1.00  0.00           C
ATOM   2267  OG1 THR A 225      33.050  19.840  42.080  1.00  0.00           O
ATOM   2268  HG1 THR A 225      32.640  18.930  42.110  1.00  0.00           H
ATOM   2269  CG2 THR A 225      35.280  20.890  42.240  1.00  0.00           C
ATOM   2270  C   THR A 225      34.660  19.490  39.620  1.00  0.00           C
ATOM   2271  O   THR A 225      35.640  19.510  38.910  1.00  0.00           O
ATOM   2272  N   THR A 226      33.450  19.860  39.200  1.00  0.00           N
ATOM   2273  H   THR A 226      32.740  19.750  39.890  1.00  0.00           H
ATOM   2274  CA  THR A 226      33.280  20.690  37.960  1.00  0.00           C
ATOM   2275  CB  THR A 226      32.010  20.710  37.170  1.00  0.00           C
ATOM   2276  OG1 THR A 226      30.990  21.290  37.920  1.00  0.00           O
ATOM   2277  HG1 THR A 226      30.320  20.550  37.980  1.00  0.00           H
ATOM   2278  CG2 THR A 226      31.680  19.220  37.000  1.00  0.00           C
ATOM   2279  C   THR A 226      33.520  22.120  38.300  1.00  0.00           C
ATOM   2280  O   THR A 226      33.270  22.540  39.470  1.00  0.00           O
ATOM   2281  N   LEU A 227      34.120  22.910  37.420  1.00  0.00           N
ATOM   2282  H   LEU A 227      34.430  22.610  36.520  1.00  0.00           H
ATOM   2283  CA  LEU A 227      34.290  24.370  37.760  1.00  0.00           C
ATOM   2284  CB  LEU A 227      34.950  25.230  36.640  1.00  0.00           C
ATOM   2285  CG  LEU A 227      35.380  26.640  37.040  1.00  0.00           C
ATOM   2286  CD1 LEU A 227      36.350  26.560  38.250  1.00  0.00           C
ATOM   2287  CD2 LEU A 227      36.110  27.180  35.850  1.00  0.00           C
ATOM   2288  C   LEU A 227      32.910  25.000  38.170  1.00  0.00           C
ATOM   2289  O   LEU A 227      32.770  25.460  39.270  1.00  0.00           O
ATOM   2290  N   ASN A 228      31.780  24.680  37.470  1.00  0.00           N
ATOM   2291  H   ASN A 228      31.730  24.230  36.570  1.00  0.00           H
ATOM   2292  CA  ASN A 228      30.450  25.100  37.980  1.00  0.00           C
ATOM   2293  CB  ASN A 228      29.270  24.670  37.100  1.00  0.00           C
ATOM   2294  CG  ASN A 228      29.630  25.050  35.670  1.00  0.00           C
ATOM   2295  OD1 ASN A 228      30.450  24.430  35.050  1.00  0.00           O
ATOM   2296  ND2 ASN A 228      29.100  26.140  35.170  1.00  0.00           N
ATOM   2297 1HD2 ASN A 228      28.460  26.720  35.670  1.00  0.00           H
ATOM   2298 2HD2 ASN A 228      29.330  26.410  34.240  1.00  0.00           H
ATOM   2299  C   ASN A 228      29.950  24.710  39.380  1.00  0.00           C
ATOM   2300  O   ASN A 228      29.710  25.550  40.230  1.00  0.00           O
ATOM   2301  N   ASP A 229      30.240  23.420  39.690  1.00  0.00           N
ATOM   2302  H   ASP A 229      30.470  22.730  39.000  1.00  0.00           H
ATOM   2303  CA  ASP A 229      29.890  22.840  40.960  1.00  0.00           C
ATOM   2304  CB  ASP A 229      29.840  21.320  41.160  1.00  0.00           C
ATOM   2305  CG  ASP A 229      28.740  20.490  40.540  1.00  0.00           C
ATOM   2306  OD1 ASP A 229      27.670  20.550  41.170  1.00  0.00           O
ATOM   2307  OD2 ASP A 229      28.950  19.670  39.650  1.00  0.00           O
ATOM   2308  C   ASP A 229      30.780  23.230  42.100  1.00  0.00           C
ATOM   2309  O   ASP A 229      30.510  22.870  43.250  1.00  0.00           O
ATOM   2310  N   PHE A 230      31.970  23.750  41.730  1.00  0.00           N
ATOM   2311  H   PHE A 230      32.380  23.400  40.890  1.00  0.00           H
ATOM   2312  CA  PHE A 230      32.890  24.580  42.580  1.00  0.00           C
ATOM   2313  CB  PHE A 230      34.360  24.670  42.110  1.00  0.00           C
ATOM   2314  CG  PHE A 230      35.210  25.400  43.160  1.00  0.00           C
ATOM   2315  CD1 PHE A 230      35.510  24.810  44.370  1.00  0.00           C
ATOM   2316  HD1 PHE A 230      35.070  23.860  44.680  1.00  0.00           H
ATOM   2317  CD2 PHE A 230      35.440  26.700  42.910  1.00  0.00           C
ATOM   2318  HD2 PHE A 230      35.240  27.140  41.930  1.00  0.00           H
ATOM   2319  CE1 PHE A 230      36.150  25.690  45.350  1.00  0.00           C
ATOM   2320  HE1 PHE A 230      36.550  25.270  46.260  1.00  0.00           H
ATOM   2321  CE2 PHE A 230      36.030  27.520  43.830  1.00  0.00           C
ATOM   2322  HE2 PHE A 230      36.210  28.570  43.630  1.00  0.00           H
ATOM   2323  CZ  PHE A 230      36.440  26.990  45.020  1.00  0.00           C
ATOM   2324  HZ  PHE A 230      36.990  27.590  45.750  1.00  0.00           H
ATOM   2325  C   PHE A 230      32.270  25.940  42.780  1.00  0.00           C
ATOM   2326  O   PHE A 230      31.820  26.160  43.940  1.00  0.00           O
ATOM   2327  N   ASN A 231      32.040  26.610  41.720  1.00  0.00           N
ATOM   2328  H   ASN A 231      32.290  26.250  40.820  1.00  0.00           H
ATOM   2329  CA  ASN A 231      31.560  27.980  41.790  1.00  0.00           C
ATOM   2330  CB  ASN A 231      31.480  28.640  40.420  1.00  0.00           C
ATOM   2331  CG  ASN A 231      32.880  28.810  39.780  1.00  0.00           C
ATOM   2332  OD1 ASN A 231      33.890  28.670  40.400  1.00  0.00           O
ATOM   2333  ND2 ASN A 231      32.970  28.770  38.490  1.00  0.00           N
ATOM   2334 1HD2 ASN A 231      32.150  28.680  37.930  1.00  0.00           H
ATOM   2335 2HD2 ASN A 231      33.870  28.730  38.060  1.00  0.00           H
ATOM   2336  C   ASN A 231      30.270  28.290  42.540  1.00  0.00           C
ATOM   2337  O   ASN A 231      30.260  29.230  43.350  1.00  0.00           O
ATOM   2338  N   LEU A 232      29.300  27.420  42.360  1.00  0.00           N
ATOM   2339  H   LEU A 232      29.230  26.890  41.510  1.00  0.00           H
ATOM   2340  CA  LEU A 232      28.000  27.390  43.110  1.00  0.00           C
ATOM   2341  CB  LEU A 232      27.220  26.130  42.660  1.00  0.00           C
ATOM   2342  CG  LEU A 232      26.340  26.170  41.420  1.00  0.00           C
ATOM   2343  CD1 LEU A 232      26.140  24.720  40.990  1.00  0.00           C
ATOM   2344  CD2 LEU A 232      25.090  27.000  41.920  1.00  0.00           C
ATOM   2345  C   LEU A 232      28.260  27.330  44.620  1.00  0.00           C
ATOM   2346  O   LEU A 232      27.830  28.210  45.410  1.00  0.00           O
ATOM   2347  N   VAL A 233      29.190  26.380  44.960  1.00  0.00           N
ATOM   2348  H   VAL A 233      29.470  25.600  44.410  1.00  0.00           H
ATOM   2349  CA  VAL A 233      29.580  25.990  46.360  1.00  0.00           C
ATOM   2350  CB  VAL A 233      30.300  24.550  46.470  1.00  0.00           C
ATOM   2351  CG1 VAL A 233      30.890  24.130  47.840  1.00  0.00           C
ATOM   2352  CG2 VAL A 233      29.300  23.470  46.040  1.00  0.00           C
ATOM   2353  C   VAL A 233      30.400  27.170  46.980  1.00  0.00           C
ATOM   2354  O   VAL A 233      29.990  27.670  48.060  1.00  0.00           O
ATOM   2355  N   ALA A 234      31.300  27.700  46.210  1.00  0.00           N
ATOM   2356  H   ALA A 234      31.530  27.270  45.340  1.00  0.00           H
ATOM   2357  CA  ALA A 234      32.020  28.960  46.500  1.00  0.00           C
ATOM   2358  CB  ALA A 234      32.790  29.350  45.220  1.00  0.00           C
ATOM   2359  C   ALA A 234      31.020  30.090  46.830  1.00  0.00           C
ATOM   2360  O   ALA A 234      31.060  30.640  47.950  1.00  0.00           O
ATOM   2361  N   MET A 235      30.000  30.370  45.960  1.00  0.00           N
ATOM   2362  H   MET A 235      29.820  29.840  45.140  1.00  0.00           H
ATOM   2363  CA  MET A 235      28.950  31.460  46.260  1.00  0.00           C
ATOM   2364  CB  MET A 235      27.930  31.680  45.070  1.00  0.00           C
ATOM   2365  CG  MET A 235      28.710  32.390  43.900  1.00  0.00           C
ATOM   2366  SD  MET A 235      27.820  32.630  42.320  1.00  0.00           S
ATOM   2367  CE  MET A 235      28.420  31.140  41.580  1.00  0.00           C
ATOM   2368  C   MET A 235      28.120  31.290  47.570  1.00  0.00           C
ATOM   2369  O   MET A 235      27.690  32.220  48.180  1.00  0.00           O
ATOM   2370  N   LYS A 236      27.840  29.980  47.870  1.00  0.00           N
ATOM   2371  H   LYS A 236      27.780  29.280  47.170  1.00  0.00           H
ATOM   2372  CA  LYS A 236      27.270  29.550  49.170  1.00  0.00           C
ATOM   2373  CB  LYS A 236      27.060  28.050  49.180  1.00  0.00           C
ATOM   2374  CG  LYS A 236      26.240  27.520  50.340  1.00  0.00           C
ATOM   2375  CD  LYS A 236      26.150  25.990  50.380  1.00  0.00           C
ATOM   2376  CE  LYS A 236      27.460  25.380  50.950  1.00  0.00           C
ATOM   2377  NZ  LYS A 236      27.280  23.950  51.170  1.00  0.00           N
ATOM   2378  HZ1 LYS A 236      26.660  23.780  51.930  1.00  0.00           H
ATOM   2379  HZ2 LYS A 236      26.990  23.480  50.330  1.00  0.00           H
ATOM   2380  HZ3 LYS A 236      28.170  23.530  51.360  1.00  0.00           H
ATOM   2381  C   LYS A 236      28.160  30.090  50.310  1.00  0.00           C
ATOM   2382  O   LYS A 236      27.840  31.120  50.880  1.00  0.00           O
ATOM   2383  N   TYR A 237      29.370  29.570  50.410  1.00  0.00           N
ATOM   2384  H   TYR A 237      29.790  28.960  49.740  1.00  0.00           H
ATOM   2385  CA  TYR A 237      30.330  29.950  51.530  1.00  0.00           C
ATOM   2386  CB  TYR A 237      31.380  28.840  51.380  1.00  0.00           C
ATOM   2387  CG  TYR A 237      30.820  27.580  51.920  1.00  0.00           C
ATOM   2388  CD1 TYR A 237      30.420  27.280  53.230  1.00  0.00           C
ATOM   2389  HD1 TYR A 237      30.090  27.970  54.000  1.00  0.00           H
ATOM   2390  CD2 TYR A 237      30.970  26.540  50.980  1.00  0.00           C
ATOM   2391  HD2 TYR A 237      31.160  26.740  49.930  1.00  0.00           H
ATOM   2392  CE1 TYR A 237      30.340  25.920  53.620  1.00  0.00           C
ATOM   2393  HE1 TYR A 237      30.190  25.600  54.650  1.00  0.00           H
ATOM   2394  CE2 TYR A 237      30.740  25.240  51.370  1.00  0.00           C
ATOM   2395  HE2 TYR A 237      30.880  24.370  50.720  1.00  0.00           H
ATOM   2396  CZ  TYR A 237      30.530  24.890  52.680  1.00  0.00           C
ATOM   2397  OH  TYR A 237      29.810  23.770  52.890  1.00  0.00           O
ATOM   2398  HH  TYR A 237      29.290  23.760  53.750  1.00  0.00           H
ATOM   2399  C   TYR A 237      30.810  31.390  51.610  1.00  0.00           C
ATOM   2400  O   TYR A 237      31.720  31.770  52.350  1.00  0.00           O
ATOM   2401  N   ASN A 238      30.220  32.240  50.770  1.00  0.00           N
ATOM   2402  H   ASN A 238      29.260  32.160  50.500  1.00  0.00           H
ATOM   2403  CA  ASN A 238      30.700  33.630  50.390  1.00  0.00           C
ATOM   2404  CB  ASN A 238      30.440  34.710  51.450  1.00  0.00           C
ATOM   2405  CG  ASN A 238      28.990  34.870  51.800  1.00  0.00           C
ATOM   2406  OD1 ASN A 238      28.580  34.610  52.940  1.00  0.00           O
ATOM   2407  ND2 ASN A 238      28.060  35.160  50.990  1.00  0.00           N
ATOM   2408 1HD2 ASN A 238      28.330  35.210  50.030  1.00  0.00           H
ATOM   2409 2HD2 ASN A 238      27.120  35.360  51.270  1.00  0.00           H
ATOM   2410  C   ASN A 238      32.160  33.620  49.970  1.00  0.00           C
ATOM   2411  O   ASN A 238      33.100  34.190  50.540  1.00  0.00           O
ATOM   2412  N   TYR A 239      32.400  32.960  48.890  1.00  0.00           N
ATOM   2413  H   TYR A 239      31.830  32.190  48.610  1.00  0.00           H
ATOM   2414  CA  TYR A 239      33.660  32.860  48.120  1.00  0.00           C
ATOM   2415  CB  TYR A 239      34.270  31.490  47.870  1.00  0.00           C
ATOM   2416  CG  TYR A 239      34.740  30.680  49.110  1.00  0.00           C
ATOM   2417  CD1 TYR A 239      34.300  30.880  50.400  1.00  0.00           C
ATOM   2418  HD1 TYR A 239      33.270  31.200  50.580  1.00  0.00           H
ATOM   2419  CD2 TYR A 239      35.920  30.010  48.870  1.00  0.00           C
ATOM   2420  HD2 TYR A 239      36.250  29.750  47.870  1.00  0.00           H
ATOM   2421  CE1 TYR A 239      35.090  30.490  51.440  1.00  0.00           C
ATOM   2422  HE1 TYR A 239      34.710  30.540  52.450  1.00  0.00           H
ATOM   2423  CE2 TYR A 239      36.800  29.760  49.920  1.00  0.00           C
ATOM   2424  HE2 TYR A 239      37.620  29.050  49.850  1.00  0.00           H
ATOM   2425  CZ  TYR A 239      36.380  29.990  51.220  1.00  0.00           C
ATOM   2426  OH  TYR A 239      37.340  29.990  52.190  1.00  0.00           O
ATOM   2427  HH  TYR A 239      38.140  29.940  51.590  1.00  0.00           H
ATOM   2428  C   TYR A 239      33.400  33.370  46.680  1.00  0.00           C
ATOM   2429  O   TYR A 239      32.270  33.380  46.110  1.00  0.00           O
ATOM   2430  N   GLU A 240      34.430  34.000  46.100  1.00  0.00           N
ATOM   2431  H   GLU A 240      35.170  34.310  46.690  1.00  0.00           H
ATOM   2432  CA  GLU A 240      34.420  34.420  44.690  1.00  0.00           C
ATOM   2433  CB  GLU A 240      35.640  35.200  44.280  1.00  0.00           C
ATOM   2434  CG  GLU A 240      35.450  35.850  42.920  1.00  0.00           C
ATOM   2435  CD  GLU A 240      36.660  36.660  42.460  1.00  0.00           C
ATOM   2436  OE1 GLU A 240      37.640  36.040  42.110  1.00  0.00           O
ATOM   2437  OE2 GLU A 240      36.420  37.840  42.170  1.00  0.00           O
ATOM   2438  C   GLU A 240      34.320  33.190  43.830  1.00  0.00           C
ATOM   2439  O   GLU A 240      34.910  32.160  44.070  1.00  0.00           O
ATOM   2440  N   PRO A 241      33.570  33.190  42.660  1.00  0.00           N
ATOM   2441  CA  PRO A 241      33.670  32.110  41.650  1.00  0.00           C
ATOM   2442  CB  PRO A 241      32.620  32.400  40.640  1.00  0.00           C
ATOM   2443  CG  PRO A 241      31.560  33.040  41.490  1.00  0.00           C
ATOM   2444  CD  PRO A 241      32.360  33.990  42.370  1.00  0.00           C
ATOM   2445  C   PRO A 241      35.030  32.110  40.900  1.00  0.00           C
ATOM   2446  O   PRO A 241      35.600  33.220  40.810  1.00  0.00           O
ATOM   2447  N   LEU A 242      35.550  30.990  40.450  1.00  0.00           N
ATOM   2448  H   LEU A 242      35.060  30.110  40.500  1.00  0.00           H
ATOM   2449  CA  LEU A 242      36.830  30.820  39.720  1.00  0.00           C
ATOM   2450  CB  LEU A 242      37.480  29.630  40.310  1.00  0.00           C
ATOM   2451  CG  LEU A 242      38.960  29.360  40.010  1.00  0.00           C
ATOM   2452  CD1 LEU A 242      39.910  30.160  40.910  1.00  0.00           C
ATOM   2453  CD2 LEU A 242      39.300  27.850  40.280  1.00  0.00           C
ATOM   2454  C   LEU A 242      36.680  30.680  38.160  1.00  0.00           C
ATOM   2455  O   LEU A 242      35.720  30.040  37.690  1.00  0.00           O
ATOM   2456  N   THR A 243      37.530  31.460  37.480  1.00  0.00           N
ATOM   2457  H   THR A 243      38.350  31.800  37.950  1.00  0.00           H
ATOM   2458  CA  THR A 243      37.440  31.570  35.980  1.00  0.00           C
ATOM   2459  CB  THR A 243      37.720  32.980  35.460  1.00  0.00           C
ATOM   2460  OG1 THR A 243      39.070  33.420  35.810  1.00  0.00           O
ATOM   2461  HG1 THR A 243      39.140  33.540  36.800  1.00  0.00           H
ATOM   2462  CG2 THR A 243      36.680  33.830  36.160  1.00  0.00           C
ATOM   2463  C   THR A 243      38.400  30.530  35.320  1.00  0.00           C
ATOM   2464  O   THR A 243      39.290  30.110  36.060  1.00  0.00           O
ATOM   2465  N   GLN A 244      38.230  30.330  34.010  1.00  0.00           N
ATOM   2466  H   GLN A 244      37.420  30.540  33.450  1.00  0.00           H
ATOM   2467  CA  GLN A 244      39.200  29.530  33.230  1.00  0.00           C
ATOM   2468  CB  GLN A 244      38.660  29.200  31.810  1.00  0.00           C
ATOM   2469  CG  GLN A 244      39.560  28.260  30.990  1.00  0.00           C
ATOM   2470  CD  GLN A 244      39.880  26.900  31.600  1.00  0.00           C
ATOM   2471  OE1 GLN A 244      39.140  26.140  32.200  1.00  0.00           O
ATOM   2472  NE2 GLN A 244      41.150  26.650  31.700  1.00  0.00           N
ATOM   2473 1HE2 GLN A 244      41.870  27.290  31.420  1.00  0.00           H
ATOM   2474 2HE2 GLN A 244      41.400  25.790  32.150  1.00  0.00           H
ATOM   2475  C   GLN A 244      40.560  30.180  33.160  1.00  0.00           C
ATOM   2476  O   GLN A 244      41.540  29.540  33.430  1.00  0.00           O
ATOM   2477  N   ASP A 245      40.490  31.530  33.140  1.00  0.00           N
ATOM   2478  H   ASP A 245      39.790  31.970  32.580  1.00  0.00           H
ATOM   2479  CA  ASP A 245      41.680  32.370  33.240  1.00  0.00           C
ATOM   2480  CB  ASP A 245      41.230  33.880  33.290  1.00  0.00           C
ATOM   2481  CG  ASP A 245      40.420  34.280  32.040  1.00  0.00           C
ATOM   2482  OD1 ASP A 245      39.140  34.140  32.090  1.00  0.00           O
ATOM   2483  OD2 ASP A 245      41.040  34.530  31.020  1.00  0.00           O
ATOM   2484  C   ASP A 245      42.560  32.030  34.480  1.00  0.00           C
ATOM   2485  O   ASP A 245      43.730  31.600  34.400  1.00  0.00           O
ATOM   2486  N   HIS A 246      41.940  32.120  35.640  1.00  0.00           N
ATOM   2487  H   HIS A 246      40.980  32.410  35.690  1.00  0.00           H
ATOM   2488  CA  HIS A 246      42.580  31.730  36.890  1.00  0.00           C
ATOM   2489  CB  HIS A 246      41.650  31.920  38.150  1.00  0.00           C
ATOM   2490  CG  HIS A 246      40.970  33.280  38.230  1.00  0.00           C
ATOM   2491  ND1 HIS A 246      39.680  33.530  38.560  1.00  0.00           N
ATOM   2492  CD2 HIS A 246      41.540  34.530  38.010  1.00  0.00           C
ATOM   2493  HD2 HIS A 246      42.430  34.690  37.400  1.00  0.00           H
ATOM   2494  CE1 HIS A 246      39.450  34.820  38.440  1.00  0.00           C
ATOM   2495  HE1 HIS A 246      38.590  35.250  38.960  1.00  0.00           H
ATOM   2496  NE2 HIS A 246      40.600  35.410  38.190  1.00  0.00           N
ATOM   2497  HE2 HIS A 246      40.780  36.400  38.180  1.00  0.00           H
ATOM   2498  C   HIS A 246      42.990  30.210  36.930  1.00  0.00           C
ATOM   2499  O   HIS A 246      44.090  29.870  37.240  1.00  0.00           O
ATOM   2500  N   VAL A 247      42.250  29.340  36.340  1.00  0.00           N
ATOM   2501  H   VAL A 247      41.380  29.580  35.900  1.00  0.00           H
ATOM   2502  CA  VAL A 247      42.610  27.910  36.150  1.00  0.00           C
ATOM   2503  CB  VAL A 247      41.370  27.150  35.560  1.00  0.00           C
ATOM   2504  CG1 VAL A 247      41.700  25.700  35.250  1.00  0.00           C
ATOM   2505  CG2 VAL A 247      40.270  27.020  36.610  1.00  0.00           C
ATOM   2506  C   VAL A 247      43.960  27.820  35.380  1.00  0.00           C
ATOM   2507  O   VAL A 247      44.810  27.090  35.760  1.00  0.00           O
ATOM   2508  N   ASP A 248      44.030  28.460  34.210  1.00  0.00           N
ATOM   2509  H   ASP A 248      43.230  28.850  33.750  1.00  0.00           H
ATOM   2510  CA  ASP A 248      45.310  28.470  33.490  1.00  0.00           C
ATOM   2511  CB  ASP A 248      45.030  29.030  32.140  1.00  0.00           C
ATOM   2512  CG  ASP A 248      44.240  28.020  31.260  1.00  0.00           C
ATOM   2513  OD1 ASP A 248      44.300  26.770  31.410  1.00  0.00           O
ATOM   2514  OD2 ASP A 248      43.460  28.530  30.430  1.00  0.00           O
ATOM   2515  C   ASP A 248      46.470  29.230  34.190  1.00  0.00           C
ATOM   2516  O   ASP A 248      47.660  29.120  33.680  1.00  0.00           O
ATOM   2517  N   ILE A 249      46.190  30.210  35.100  1.00  0.00           N
ATOM   2518  H   ILE A 249      45.250  30.540  35.090  1.00  0.00           H
ATOM   2519  CA  ILE A 249      47.130  30.980  36.030  1.00  0.00           C
ATOM   2520  CB  ILE A 249      46.470  32.270  36.490  1.00  0.00           C
ATOM   2521  CG1 ILE A 249      46.230  33.300  35.380  1.00  0.00           C
ATOM   2522  CG2 ILE A 249      47.340  33.010  37.540  1.00  0.00           C
ATOM   2523  CD  ILE A 249      45.460  34.560  35.810  1.00  0.00           C
ATOM   2524  C   ILE A 249      47.670  30.140  37.240  1.00  0.00           C
ATOM   2525  O   ILE A 249      48.920  30.080  37.460  1.00  0.00           O
ATOM   2526  N   LEU A 250      46.820  29.200  37.660  1.00  0.00           N
ATOM   2527  H   LEU A 250      45.870  29.190  37.340  1.00  0.00           H
ATOM   2528  CA  LEU A 250      47.270  28.260  38.670  1.00  0.00           C
ATOM   2529  CB  LEU A 250      45.980  27.670  39.300  1.00  0.00           C
ATOM   2530  CG  LEU A 250      45.060  28.650  40.040  1.00  0.00           C
ATOM   2531  CD1 LEU A 250      43.610  28.120  40.050  1.00  0.00           C
ATOM   2532  CD2 LEU A 250      45.630  28.990  41.430  1.00  0.00           C
ATOM   2533  C   LEU A 250      48.080  27.070  37.990  1.00  0.00           C
ATOM   2534  O   LEU A 250      48.880  26.460  38.640  1.00  0.00           O
ATOM   2535  N   GLY A 251      47.720  26.680  36.770  1.00  0.00           N
ATOM   2536  H   GLY A 251      46.780  26.830  36.460  1.00  0.00           H
ATOM   2537  CA  GLY A 251      48.450  25.980  35.740  1.00  0.00           C
ATOM   2538  C   GLY A 251      49.930  25.660  35.910  1.00  0.00           C
ATOM   2539  O   GLY A 251      50.270  24.480  35.940  1.00  0.00           O
ATOM   2540  N   PRO A 252      50.780  26.660  35.990  1.00  0.00           N
ATOM   2541  CA  PRO A 252      52.220  26.520  36.340  1.00  0.00           C
ATOM   2542  CB  PRO A 252      52.890  27.860  36.250  1.00  0.00           C
ATOM   2543  CG  PRO A 252      52.090  28.450  35.110  1.00  0.00           C
ATOM   2544  CD  PRO A 252      50.630  27.960  35.330  1.00  0.00           C
ATOM   2545  C   PRO A 252      52.510  25.770  37.620  1.00  0.00           C
ATOM   2546  O   PRO A 252      53.380  24.850  37.690  1.00  0.00           O
ATOM   2547  N   LEU A 253      51.890  26.190  38.750  1.00  0.00           N
ATOM   2548  H   LEU A 253      51.630  27.150  38.880  1.00  0.00           H
ATOM   2549  CA  LEU A 253      51.990  25.570  40.070  1.00  0.00           C
ATOM   2550  CB  LEU A 253      51.450  26.600  41.070  1.00  0.00           C
ATOM   2551  CG  LEU A 253      52.360  27.890  40.940  1.00  0.00           C
ATOM   2552  CD1 LEU A 253      51.520  29.160  41.200  1.00  0.00           C
ATOM   2553  CD2 LEU A 253      53.540  27.890  41.920  1.00  0.00           C
ATOM   2554  C   LEU A 253      51.160  24.280  40.170  1.00  0.00           C
ATOM   2555  O   LEU A 253      51.340  23.470  41.080  1.00  0.00           O
ATOM   2556  N   SER A 254      50.100  24.110  39.400  1.00  0.00           N
ATOM   2557  H   SER A 254      49.470  24.840  39.140  1.00  0.00           H
ATOM   2558  CA  SER A 254      49.400  22.800  39.080  1.00  0.00           C
ATOM   2559  CB  SER A 254      48.310  22.770  38.000  1.00  0.00           C
ATOM   2560  OG  SER A 254      47.720  21.480  37.880  1.00  0.00           O
ATOM   2561  HG  SER A 254      48.080  20.930  38.630  1.00  0.00           H
ATOM   2562  C   SER A 254      50.460  21.750  38.700  1.00  0.00           C
ATOM   2563  O   SER A 254      50.460  20.650  39.250  1.00  0.00           O
ATOM   2564  N   ALA A 255      51.170  21.980  37.620  1.00  0.00           N
ATOM   2565  H   ALA A 255      50.710  22.450  36.870  1.00  0.00           H
ATOM   2566  CA  ALA A 255      52.270  21.100  37.220  1.00  0.00           C
ATOM   2567  CB  ALA A 255      52.660  21.560  35.810  1.00  0.00           C
ATOM   2568  C   ALA A 255      53.510  21.040  38.170  1.00  0.00           C
ATOM   2569  O   ALA A 255      53.960  19.910  38.320  1.00  0.00           O
ATOM   2570  N   GLN A 256      53.870  22.150  38.850  1.00  0.00           N
ATOM   2571  H   GLN A 256      53.680  23.090  38.580  1.00  0.00           H
ATOM   2572  CA  GLN A 256      54.990  21.980  39.870  1.00  0.00           C
ATOM   2573  CB  GLN A 256      55.230  23.360  40.410  1.00  0.00           C
ATOM   2574  CG  GLN A 256      56.470  23.570  41.180  1.00  0.00           C
ATOM   2575  CD  GLN A 256      56.550  24.950  41.840  1.00  0.00           C
ATOM   2576  OE1 GLN A 256      56.010  25.960  41.430  1.00  0.00           O
ATOM   2577  NE2 GLN A 256      57.080  24.960  43.010  1.00  0.00           N
ATOM   2578 1HE2 GLN A 256      57.490  24.150  43.430  1.00  0.00           H
ATOM   2579 2HE2 GLN A 256      57.120  25.880  43.380  1.00  0.00           H
ATOM   2580  C   GLN A 256      54.680  20.970  41.010  1.00  0.00           C
ATOM   2581  O   GLN A 256      55.610  20.340  41.510  1.00  0.00           O
ATOM   2582  N   THR A 257      53.520  21.130  41.570  1.00  0.00           N
ATOM   2583  H   THR A 257      52.920  21.900  41.350  1.00  0.00           H
ATOM   2584  CA  THR A 257      52.980  20.200  42.590  1.00  0.00           C
ATOM   2585  CB  THR A 257      51.780  20.830  43.300  1.00  0.00           C
ATOM   2586  OG1 THR A 257      50.800  21.040  42.270  1.00  0.00           O
ATOM   2587  HG1 THR A 257      50.610  22.020  42.250  1.00  0.00           H
ATOM   2588  CG2 THR A 257      52.060  22.150  44.030  1.00  0.00           C
ATOM   2589  C   THR A 257      52.620  18.760  42.160  1.00  0.00           C
ATOM   2590  O   THR A 257      52.630  17.790  42.890  1.00  0.00           O
ATOM   2591  N   GLY A 258      51.960  18.630  40.990  1.00  0.00           N
ATOM   2592  H   GLY A 258      51.840  19.470  40.460  1.00  0.00           H
ATOM   2593  CA  GLY A 258      51.430  17.450  40.310  1.00  0.00           C
ATOM   2594  C   GLY A 258      49.970  17.100  40.600  1.00  0.00           C
ATOM   2595  O   GLY A 258      49.620  15.910  40.530  1.00  0.00           O
ATOM   2596  N   ILE A 259      49.230  18.060  41.190  1.00  0.00           N
ATOM   2597  H   ILE A 259      49.660  18.970  41.190  1.00  0.00           H
ATOM   2598  CA  ILE A 259      47.790  17.810  41.450  1.00  0.00           C
ATOM   2599  CB  ILE A 259      47.490  17.840  42.980  1.00  0.00           C
ATOM   2600  CG1 ILE A 259      48.240  16.760  43.750  1.00  0.00           C
ATOM   2601  CG2 ILE A 259      46.030  17.570  43.330  1.00  0.00           C
ATOM   2602  CD  ILE A 259      49.640  17.230  44.260  1.00  0.00           C
ATOM   2603  C   ILE A 259      47.010  18.850  40.670  1.00  0.00           C
ATOM   2604  O   ILE A 259      47.490  19.890  40.250  1.00  0.00           O
ATOM   2605  N   ALA A 260      45.900  18.370  40.050  1.00  0.00           N
ATOM   2606  H   ALA A 260      45.520  17.510  40.390  1.00  0.00           H
ATOM   2607  CA  ALA A 260      45.080  19.260  39.140  1.00  0.00           C
ATOM   2608  CB  ALA A 260      44.190  18.500  38.170  1.00  0.00           C
ATOM   2609  C   ALA A 260      44.290  20.370  39.900  1.00  0.00           C
ATOM   2610  O   ALA A 260      43.920  20.220  41.040  1.00  0.00           O
ATOM   2611  N   VAL A 261      43.930  21.470  39.190  1.00  0.00           N
ATOM   2612  H   VAL A 261      44.150  21.540  38.220  1.00  0.00           H
ATOM   2613  CA  VAL A 261      43.180  22.660  39.760  1.00  0.00           C
ATOM   2614  CB  VAL A 261      42.920  23.730  38.720  1.00  0.00           C
ATOM   2615  CG1 VAL A 261      41.930  24.850  39.080  1.00  0.00           C
ATOM   2616  CG2 VAL A 261      44.310  24.210  38.350  1.00  0.00           C
ATOM   2617  C   VAL A 261      41.780  22.270  40.350  1.00  0.00           C
ATOM   2618  O   VAL A 261      41.540  22.400  41.530  1.00  0.00           O
ATOM   2619  N   LEU A 262      41.070  21.380  39.590  1.00  0.00           N
ATOM   2620  H   LEU A 262      41.390  20.980  38.740  1.00  0.00           H
ATOM   2621  CA  LEU A 262      39.770  20.830  39.980  1.00  0.00           C
ATOM   2622  CB  LEU A 262      39.060  20.200  38.760  1.00  0.00           C
ATOM   2623  CG  LEU A 262      38.610  21.370  37.830  1.00  0.00           C
ATOM   2624  CD1 LEU A 262      38.470  20.820  36.470  1.00  0.00           C
ATOM   2625  CD2 LEU A 262      37.550  22.130  38.540  1.00  0.00           C
ATOM   2626  C   LEU A 262      39.730  19.880  41.180  1.00  0.00           C
ATOM   2627  O   LEU A 262      38.790  20.030  41.980  1.00  0.00           O
ATOM   2628  N   ASP A 263      40.840  19.110  41.320  1.00  0.00           N
ATOM   2629  H   ASP A 263      41.470  18.860  40.580  1.00  0.00           H
ATOM   2630  CA  ASP A 263      41.110  18.310  42.500  1.00  0.00           C
ATOM   2631  CB  ASP A 263      42.320  17.320  42.480  1.00  0.00           C
ATOM   2632  CG  ASP A 263      42.720  16.660  41.110  1.00  0.00           C
ATOM   2633  OD1 ASP A 263      41.860  16.440  40.270  1.00  0.00           O
ATOM   2634  OD2 ASP A 263      43.900  16.470  40.860  1.00  0.00           O
ATOM   2635  C   ASP A 263      41.370  19.160  43.760  1.00  0.00           C
ATOM   2636  O   ASP A 263      40.660  18.950  44.780  1.00  0.00           O
ATOM   2637  N   MET A 264      42.150  20.260  43.700  1.00  0.00           N
ATOM   2638  H   MET A 264      42.570  20.540  42.840  1.00  0.00           H
ATOM   2639  CA  MET A 264      42.290  21.340  44.730  1.00  0.00           C
ATOM   2640  CB  MET A 264      43.390  22.280  44.290  1.00  0.00           C
ATOM   2641  CG  MET A 264      44.110  23.070  45.320  1.00  0.00           C
ATOM   2642  SD  MET A 264      45.190  22.410  46.570  1.00  0.00           S
ATOM   2643  CE  MET A 264      46.710  22.060  45.770  1.00  0.00           C
ATOM   2644  C   MET A 264      40.930  22.040  45.010  1.00  0.00           C
ATOM   2645  O   MET A 264      40.500  22.200  46.130  1.00  0.00           O
ATOM   2646  N   CYS A 265      40.210  22.360  43.990  1.00  0.00           N
ATOM   2647  H   CYS A 265      40.610  22.380  43.080  1.00  0.00           H
ATOM   2648  CA  CYS A 265      38.860  22.960  44.100  1.00  0.00           C
ATOM   2649  CB  CYS A 265      38.190  23.410  42.840  1.00  0.00           C
ATOM   2650  SG  CYS A 265      39.150  24.670  42.030  1.00  0.00           S
ATOM   2651  HG  CYS A 265      38.010  25.340  41.900  1.00  0.00           H
ATOM   2652  C   CYS A 265      37.930  22.010  44.850  1.00  0.00           C
ATOM   2653  O   CYS A 265      37.480  22.450  45.920  1.00  0.00           O
ATOM   2654  N   ALA A 266      38.020  20.670  44.640  1.00  0.00           N
ATOM   2655  H   ALA A 266      38.420  20.310  43.800  1.00  0.00           H
ATOM   2656  CA  ALA A 266      37.380  19.620  45.440  1.00  0.00           C
ATOM   2657  CB  ALA A 266      37.590  18.270  44.750  1.00  0.00           C
ATOM   2658  C   ALA A 266      37.810  19.500  46.880  1.00  0.00           C
ATOM   2659  O   ALA A 266      36.960  19.470  47.790  1.00  0.00           O
ATOM   2660  N   SER A 267      39.110  19.600  47.140  1.00  0.00           N
ATOM   2661  H   SER A 267      39.670  19.530  46.310  1.00  0.00           H
ATOM   2662  CA  SER A 267      39.770  19.700  48.420  1.00  0.00           C
ATOM   2663  CB  SER A 267      41.270  19.650  48.180  1.00  0.00           C
ATOM   2664  OG  SER A 267      42.140  19.750  49.350  1.00  0.00           O
ATOM   2665  HG  SER A 267      42.240  18.830  49.740  1.00  0.00           H
ATOM   2666  C   SER A 267      39.390  20.950  49.270  1.00  0.00           C
ATOM   2667  O   SER A 267      39.280  20.840  50.460  1.00  0.00           O
ATOM   2668  N   LEU A 268      39.380  22.080  48.630  1.00  0.00           N
ATOM   2669  H   LEU A 268      39.930  22.220  47.800  1.00  0.00           H
ATOM   2670  CA  LEU A 268      38.780  23.330  49.220  1.00  0.00           C
ATOM   2671  CB  LEU A 268      39.100  24.480  48.280  1.00  0.00           C
ATOM   2672  CG  LEU A 268      38.700  25.910  48.810  1.00  0.00           C
ATOM   2673  CD1 LEU A 268      39.350  26.130  50.220  1.00  0.00           C
ATOM   2674  CD2 LEU A 268      39.250  27.140  48.020  1.00  0.00           C
ATOM   2675  C   LEU A 268      37.300  23.140  49.590  1.00  0.00           C
ATOM   2676  O   LEU A 268      37.030  23.350  50.780  1.00  0.00           O
ATOM   2677  N   LYS A 269      36.490  22.670  48.660  1.00  0.00           N
ATOM   2678  H   LYS A 269      36.630  22.690  47.670  1.00  0.00           H
ATOM   2679  CA  LYS A 269      35.170  22.160  49.000  1.00  0.00           C
ATOM   2680  CB  LYS A 269      34.620  21.440  47.770  1.00  0.00           C
ATOM   2681  CG  LYS A 269      33.180  21.010  47.910  1.00  0.00           C
ATOM   2682  CD  LYS A 269      32.590  20.270  46.720  1.00  0.00           C
ATOM   2683  CE  LYS A 269      32.100  21.070  45.480  1.00  0.00           C
ATOM   2684  NZ  LYS A 269      31.130  20.340  44.600  1.00  0.00           N
ATOM   2685  HZ1 LYS A 269      31.610  19.670  44.030  1.00  0.00           H
ATOM   2686  HZ2 LYS A 269      30.480  19.830  45.150  1.00  0.00           H
ATOM   2687  HZ3 LYS A 269      30.590  20.960  44.040  1.00  0.00           H
ATOM   2688  C   LYS A 269      35.250  21.320  50.270  1.00  0.00           C
ATOM   2689  O   LYS A 269      34.440  21.520  51.150  1.00  0.00           O
ATOM   2690  N   GLU A 270      36.300  20.500  50.460  1.00  0.00           N
ATOM   2691  H   GLU A 270      36.870  20.210  49.700  1.00  0.00           H
ATOM   2692  CA  GLU A 270      36.300  19.660  51.670  1.00  0.00           C
ATOM   2693  CB  GLU A 270      37.260  18.500  51.540  1.00  0.00           C
ATOM   2694  CG  GLU A 270      36.860  17.500  50.440  1.00  0.00           C
ATOM   2695  CD  GLU A 270      37.400  16.110  50.800  1.00  0.00           C
ATOM   2696  OE1 GLU A 270      36.560  15.290  51.270  1.00  0.00           O
ATOM   2697  OE2 GLU A 270      38.560  15.810  50.470  1.00  0.00           O
ATOM   2698  C   GLU A 270      36.560  20.460  52.980  1.00  0.00           C
ATOM   2699  O   GLU A 270      35.630  20.510  53.770  1.00  0.00           O
ATOM   2700  N   LEU A 271      37.590  21.250  52.990  1.00  0.00           N
ATOM   2701  H   LEU A 271      38.270  21.260  52.260  1.00  0.00           H
ATOM   2702  CA  LEU A 271      37.950  22.070  54.160  1.00  0.00           C
ATOM   2703  CB  LEU A 271      39.400  22.620  54.020  1.00  0.00           C
ATOM   2704  CG  LEU A 271      40.520  21.610  53.970  1.00  0.00           C
ATOM   2705  CD1 LEU A 271      41.830  22.360  53.930  1.00  0.00           C
ATOM   2706  CD2 LEU A 271      40.470  20.850  55.290  1.00  0.00           C
ATOM   2707  C   LEU A 271      36.960  23.130  54.660  1.00  0.00           C
ATOM   2708  O   LEU A 271      36.860  23.470  55.820  1.00  0.00           O
ATOM   2709  N   LEU A 272      36.160  23.640  53.690  1.00  0.00           N
ATOM   2710  H   LEU A 272      36.530  23.700  52.760  1.00  0.00           H
ATOM   2711  CA  LEU A 272      34.980  24.500  53.870  1.00  0.00           C
ATOM   2712  CB  LEU A 272      34.480  25.180  52.560  1.00  0.00           C
ATOM   2713  CG  LEU A 272      35.430  26.230  52.080  1.00  0.00           C
ATOM   2714  CD1 LEU A 272      34.950  26.590  50.660  1.00  0.00           C
ATOM   2715  CD2 LEU A 272      35.380  27.450  53.040  1.00  0.00           C
ATOM   2716  C   LEU A 272      33.820  23.690  54.530  1.00  0.00           C
ATOM   2717  O   LEU A 272      33.310  24.090  55.540  1.00  0.00           O
ATOM   2718  N   GLN A 273      33.510  22.570  53.890  1.00  0.00           N
ATOM   2719  H   GLN A 273      34.140  22.080  53.290  1.00  0.00           H
ATOM   2720  CA  GLN A 273      32.410  21.720  54.430  1.00  0.00           C
ATOM   2721  CB  GLN A 273      32.280  20.520  53.470  1.00  0.00           C
ATOM   2722  CG  GLN A 273      31.500  20.980  52.250  1.00  0.00           C
ATOM   2723  CD  GLN A 273      31.120  19.950  51.140  1.00  0.00           C
ATOM   2724  OE1 GLN A 273      30.210  20.250  50.310  1.00  0.00           O
ATOM   2725  NE2 GLN A 273      31.640  18.750  51.220  1.00  0.00           N
ATOM   2726 1HE2 GLN A 273      32.350  18.560  51.900  1.00  0.00           H
ATOM   2727 2HE2 GLN A 273      31.310  18.070  50.570  1.00  0.00           H
ATOM   2728  C   GLN A 273      32.720  21.110  55.790  1.00  0.00           C
ATOM   2729  O   GLN A 273      31.960  21.310  56.720  1.00  0.00           O
ATOM   2730  N   ASN A 274      33.950  20.550  56.010  1.00  0.00           N
ATOM   2731  H   ASN A 274      34.630  20.410  55.290  1.00  0.00           H
ATOM   2732  CA  ASN A 274      34.350  19.780  57.190  1.00  0.00           C
ATOM   2733  CB  ASN A 274      35.520  18.860  56.850  1.00  0.00           C
ATOM   2734  CG  ASN A 274      35.090  17.560  56.190  1.00  0.00           C
ATOM   2735  OD1 ASN A 274      34.880  17.500  55.000  1.00  0.00           O
ATOM   2736  ND2 ASN A 274      35.230  16.450  56.970  1.00  0.00           N
ATOM   2737 1HD2 ASN A 274      35.620  16.320  57.880  1.00  0.00           H
ATOM   2738 2HD2 ASN A 274      34.910  15.630  56.490  1.00  0.00           H
ATOM   2739  C   ASN A 274      34.800  20.670  58.320  1.00  0.00           C
ATOM   2740  O   ASN A 274      34.430  20.400  59.500  1.00  0.00           O
ATOM   2741  N   GLY A 275      35.590  21.690  58.000  1.00  0.00           N
ATOM   2742  H   GLY A 275      35.560  22.070  57.070  1.00  0.00           H
ATOM   2743  CA  GLY A 275      36.510  22.400  58.870  1.00  0.00           C
ATOM   2744  C   GLY A 275      37.940  22.020  58.480  1.00  0.00           C
ATOM   2745  O   GLY A 275      38.170  21.060  57.730  1.00  0.00           O
ATOM   2746  N   MET A 276      38.940  22.590  59.230  1.00  0.00           N
ATOM   2747  H   MET A 276      38.700  23.310  59.880  1.00  0.00           H
ATOM   2748  CA  MET A 276      40.410  22.240  58.940  1.00  0.00           C
ATOM   2749  CB  MET A 276      41.310  23.400  59.470  1.00  0.00           C
ATOM   2750  CG  MET A 276      41.530  24.490  58.450  1.00  0.00           C
ATOM   2751  SD  MET A 276      43.270  24.750  58.080  1.00  0.00           S
ATOM   2752  CE  MET A 276      43.420  26.260  57.140  1.00  0.00           C
ATOM   2753  C   MET A 276      40.860  20.930  59.700  1.00  0.00           C
ATOM   2754  O   MET A 276      42.020  20.710  59.840  1.00  0.00           O
ATOM   2755  N   ASN A 277      39.990  19.930  59.620  1.00  0.00           N
ATOM   2756  H   ASN A 277      39.190  20.070  59.040  1.00  0.00           H
ATOM   2757  CA  ASN A 277      40.270  18.600  60.180  1.00  0.00           C
ATOM   2758  CB  ASN A 277      40.740  17.650  59.050  1.00  0.00           C
ATOM   2759  CG  ASN A 277      39.630  17.430  57.990  1.00  0.00           C
ATOM   2760  OD1 ASN A 277      38.420  17.710  58.130  1.00  0.00           O
ATOM   2761  ND2 ASN A 277      40.060  16.860  56.860  1.00  0.00           N
ATOM   2762 1HD2 ASN A 277      40.970  16.460  56.970  1.00  0.00           H
ATOM   2763 2HD2 ASN A 277      39.520  16.860  56.020  1.00  0.00           H
ATOM   2764  C   ASN A 277      41.050  18.400  61.490  1.00  0.00           C
ATOM   2765  O   ASN A 277      41.790  17.440  61.660  1.00  0.00           O
ATOM   2766  N   GLY A 278      40.840  19.370  62.350  1.00  0.00           N
ATOM   2767  H   GLY A 278      39.940  19.800  62.370  1.00  0.00           H
ATOM   2768  CA  GLY A 278      41.710  19.690  63.530  1.00  0.00           C
ATOM   2769  C   GLY A 278      43.240  19.710  63.390  1.00  0.00           C
ATOM   2770  O   GLY A 278      43.970  19.330  64.340  1.00  0.00           O
ATOM   2771  N   ARG A 279      43.690  20.190  62.190  1.00  0.00           N
ATOM   2772  H   ARG A 279      43.060  20.260  61.420  1.00  0.00           H
ATOM   2773  CA  ARG A 279      45.080  20.420  61.760  1.00  0.00           C
ATOM   2774  CB  ARG A 279      45.510  19.390  60.660  1.00  0.00           C
ATOM   2775  CG  ARG A 279      45.520  18.010  61.150  1.00  0.00           C
ATOM   2776  CD  ARG A 279      45.520  16.870  60.150  1.00  0.00           C
ATOM   2777  NE  ARG A 279      44.490  15.800  60.330  1.00  0.00           N
ATOM   2778  HE  ARG A 279      44.290  15.610  61.290  1.00  0.00           H
ATOM   2779  CZ  ARG A 279      43.820  15.120  59.370  1.00  0.00           C
ATOM   2780  NH1 ARG A 279      43.940  15.330  58.060  1.00  0.00           N
ATOM   2781 1HH1 ARG A 279      44.580  16.060  57.800  1.00  0.00           H
ATOM   2782 2HH1 ARG A 279      43.350  14.900  57.380  1.00  0.00           H
ATOM   2783  NH2 ARG A 279      43.030  14.150  59.820  1.00  0.00           N
ATOM   2784 1HH2 ARG A 279      42.860  13.850  60.760  1.00  0.00           H
ATOM   2785 2HH2 ARG A 279      42.570  13.560  59.150  1.00  0.00           H
ATOM   2786  C   ARG A 279      45.240  21.920  61.290  1.00  0.00           C
ATOM   2787  O   ARG A 279      44.470  22.810  61.740  1.00  0.00           O
ATOM   2788  N   THR A 280      46.460  22.180  60.760  1.00  0.00           N
ATOM   2789  H   THR A 280      47.250  21.590  60.900  1.00  0.00           H
ATOM   2790  CA  THR A 280      46.870  23.510  60.220  1.00  0.00           C
ATOM   2791  CB  THR A 280      47.670  24.430  61.150  1.00  0.00           C
ATOM   2792  OG1 THR A 280      48.610  23.580  61.770  1.00  0.00           O
ATOM   2793  HG1 THR A 280      48.870  24.010  62.640  1.00  0.00           H
ATOM   2794  CG2 THR A 280      46.800  25.190  62.210  1.00  0.00           C
ATOM   2795  C   THR A 280      47.520  23.360  58.830  1.00  0.00           C
ATOM   2796  O   THR A 280      48.200  22.420  58.500  1.00  0.00           O
ATOM   2797  N   ILE A 281      47.450  24.550  58.100  1.00  0.00           N
ATOM   2798  H   ILE A 281      46.830  25.290  58.370  1.00  0.00           H
ATOM   2799  CA  ILE A 281      48.010  24.810  56.740  1.00  0.00           C
ATOM   2800  CB  ILE A 281      46.960  24.980  55.610  1.00  0.00           C
ATOM   2801  CG1 ILE A 281      46.250  23.630  55.400  1.00  0.00           C
ATOM   2802  CG2 ILE A 281      47.670  25.390  54.370  1.00  0.00           C
ATOM   2803  CD  ILE A 281      45.020  23.820  54.430  1.00  0.00           C
ATOM   2804  C   ILE A 281      48.800  26.090  56.910  1.00  0.00           C
ATOM   2805  O   ILE A 281      48.340  27.000  57.580  1.00  0.00           O
ATOM   2806  N   LEU A 282      50.130  26.020  56.670  1.00  0.00           N
ATOM   2807  H   LEU A 282      50.580  25.240  56.220  1.00  0.00           H
ATOM   2808  CA  LEU A 282      51.030  27.200  56.760  1.00  0.00           C
ATOM   2809  CB  LEU A 282      50.930  28.190  55.600  1.00  0.00           C
ATOM   2810  CG  LEU A 282      51.180  27.420  54.320  1.00  0.00           C
ATOM   2811  CD1 LEU A 282      50.730  28.250  53.080  1.00  0.00           C
ATOM   2812  CD2 LEU A 282      52.700  27.190  54.050  1.00  0.00           C
ATOM   2813  C   LEU A 282      50.930  27.850  58.120  1.00  0.00           C
ATOM   2814  O   LEU A 282      51.070  29.070  58.290  1.00  0.00           O
ATOM   2815  N   GLY A 283      50.990  27.090  59.190  1.00  0.00           N
ATOM   2816  H   GLY A 283      51.150  26.110  59.060  1.00  0.00           H
ATOM   2817  CA  GLY A 283      50.850  27.610  60.560  1.00  0.00           C
ATOM   2818  C   GLY A 283      49.620  28.460  60.850  1.00  0.00           C
ATOM   2819  O   GLY A 283      49.470  29.080  61.910  1.00  0.00           O
ATOM   2820  N   SER A 284      48.580  28.370  60.050  1.00  0.00           N
ATOM   2821  H   SER A 284      48.580  27.710  59.290  1.00  0.00           H
ATOM   2822  CA  SER A 284      47.330  29.090  60.100  1.00  0.00           C
ATOM   2823  CB  SER A 284      47.220  30.170  58.950  1.00  0.00           C
ATOM   2824  OG  SER A 284      45.870  30.640  58.710  1.00  0.00           O
ATOM   2825  HG  SER A 284      45.710  30.750  57.730  1.00  0.00           H
ATOM   2826  C   SER A 284      46.140  28.120  59.990  1.00  0.00           C
ATOM   2827  O   SER A 284      46.300  27.100  59.300  1.00  0.00           O
ATOM   2828  N   ALA A 285      45.140  28.460  60.790  1.00  0.00           N
ATOM   2829  H   ALA A 285      45.230  29.170  61.490  1.00  0.00           H
ATOM   2830  CA  ALA A 285      43.880  27.730  60.850  1.00  0.00           C
ATOM   2831  CB  ALA A 285      43.370  27.710  62.340  1.00  0.00           C
ATOM   2832  C   ALA A 285      42.720  28.430  60.010  1.00  0.00           C
ATOM   2833  O   ALA A 285      41.600  27.940  59.820  1.00  0.00           O
ATOM   2834  N   LEU A 286      43.170  29.410  59.260  1.00  0.00           N
ATOM   2835  H   LEU A 286      44.130  29.630  59.090  1.00  0.00           H
ATOM   2836  CA  LEU A 286      42.270  30.140  58.410  1.00  0.00           C
ATOM   2837  CB  LEU A 286      42.360  31.580  58.900  1.00  0.00           C
ATOM   2838  CG  LEU A 286      41.370  32.480  58.160  1.00  0.00           C
ATOM   2839  CD1 LEU A 286      39.870  32.100  58.320  1.00  0.00           C
ATOM   2840  CD2 LEU A 286      41.550  33.920  58.590  1.00  0.00           C
ATOM   2841  C   LEU A 286      42.670  29.990  56.930  1.00  0.00           C
ATOM   2842  O   LEU A 286      43.880  30.240  56.680  1.00  0.00           O
ATOM   2843  N   LEU A 287      41.730  29.680  56.020  1.00  0.00           N
ATOM   2844  H   LEU A 287      40.780  29.700  56.350  1.00  0.00           H
ATOM   2845  CA  LEU A 287      41.970  29.800  54.560  1.00  0.00           C
ATOM   2846  CB  LEU A 287      40.880  29.140  53.740  1.00  0.00           C
ATOM   2847  CG  LEU A 287      40.730  27.660  54.120  1.00  0.00           C
ATOM   2848  CD1 LEU A 287      39.350  27.280  53.540  1.00  0.00           C
ATOM   2849  CD2 LEU A 287      41.860  26.950  53.440  1.00  0.00           C
ATOM   2850  C   LEU A 287      42.310  31.210  54.030  1.00  0.00           C
ATOM   2851  O   LEU A 287      41.500  32.040  53.910  1.00  0.00           O
ATOM   2852  N   GLU A 288      43.590  31.440  54.100  1.00  0.00           N
ATOM   2853  H   GLU A 288      44.110  30.820  54.690  1.00  0.00           H
ATOM   2854  CA  GLU A 288      44.230  32.680  53.750  1.00  0.00           C
ATOM   2855  CB  GLU A 288      45.580  32.720  54.480  1.00  0.00           C
ATOM   2856  CG  GLU A 288      46.320  34.060  54.250  1.00  0.00           C
ATOM   2857  CD  GLU A 288      45.510  35.240  54.620  1.00  0.00           C
ATOM   2858  OE1 GLU A 288      45.490  36.220  53.860  1.00  0.00           O
ATOM   2859  OE2 GLU A 288      45.090  35.360  55.760  1.00  0.00           O
ATOM   2860  C   GLU A 288      44.270  33.020  52.270  1.00  0.00           C
ATOM   2861  O   GLU A 288      44.800  32.310  51.440  1.00  0.00           O
ATOM   2862  N   ASP A 289      43.800  34.230  51.940  1.00  0.00           N
ATOM   2863  H   ASP A 289      43.460  34.780  52.700  1.00  0.00           H
ATOM   2864  CA  ASP A 289      43.530  34.800  50.560  1.00  0.00           C
ATOM   2865  CB  ASP A 289      41.970  34.870  50.420  1.00  0.00           C
ATOM   2866  CG  ASP A 289      41.320  35.930  51.310  1.00  0.00           C
ATOM   2867  OD1 ASP A 289      41.890  36.310  52.320  1.00  0.00           O
ATOM   2868  OD2 ASP A 289      40.160  36.180  51.060  1.00  0.00           O
ATOM   2869  C   ASP A 289      44.230  36.040  50.200  1.00  0.00           C
ATOM   2870  O   ASP A 289      43.970  36.580  49.150  1.00  0.00           O
ATOM   2871  N   GLU A 290      45.180  36.530  50.950  1.00  0.00           N
ATOM   2872  H   GLU A 290      45.310  36.150  51.860  1.00  0.00           H
ATOM   2873  CA  GLU A 290      45.970  37.700  50.490  1.00  0.00           C
ATOM   2874  CB  GLU A 290      45.900  38.830  51.540  1.00  0.00           C
ATOM   2875  CG  GLU A 290      44.500  39.250  51.820  1.00  0.00           C
ATOM   2876  CD  GLU A 290      44.480  40.450  52.750  1.00  0.00           C
ATOM   2877  OE1 GLU A 290      45.480  41.260  52.830  1.00  0.00           O
ATOM   2878  OE2 GLU A 290      43.620  40.490  53.600  1.00  0.00           O
ATOM   2879  C   GLU A 290      47.370  37.390  49.910  1.00  0.00           C
ATOM   2880  O   GLU A 290      48.360  38.120  49.850  1.00  0.00           O
ATOM   2881  N   PHE A 291      47.350  36.360  49.060  1.00  0.00           N
ATOM   2882  H   PHE A 291      46.480  36.180  48.590  1.00  0.00           H
ATOM   2883  CA  PHE A 291      48.510  35.690  48.350  1.00  0.00           C
ATOM   2884  CB  PHE A 291      49.130  34.720  49.320  1.00  0.00           C
ATOM   2885  CG  PHE A 291      49.750  35.200  50.630  1.00  0.00           C
ATOM   2886  CD1 PHE A 291      51.140  35.140  50.540  1.00  0.00           C
ATOM   2887  HD1 PHE A 291      51.610  35.200  49.560  1.00  0.00           H
ATOM   2888  CD2 PHE A 291      49.140  35.290  51.900  1.00  0.00           C
ATOM   2889  HD2 PHE A 291      48.070  35.140  52.080  1.00  0.00           H
ATOM   2890  CE1 PHE A 291      51.890  35.120  51.690  1.00  0.00           C
ATOM   2891  HE1 PHE A 291      52.950  34.900  51.570  1.00  0.00           H
ATOM   2892  CE2 PHE A 291      49.920  35.320  53.040  1.00  0.00           C
ATOM   2893  HE2 PHE A 291      49.430  35.450  54.000  1.00  0.00           H
ATOM   2894  CZ  PHE A 291      51.270  35.160  52.920  1.00  0.00           C
ATOM   2895  HZ  PHE A 291      51.840  35.400  53.820  1.00  0.00           H
ATOM   2896  C   PHE A 291      48.220  35.060  47.050  1.00  0.00           C
ATOM   2897  O   PHE A 291      47.680  33.980  46.950  1.00  0.00           O
ATOM   2898  N   THR A 292      48.870  35.560  46.010  1.00  0.00           N
ATOM   2899  H   THR A 292      49.740  36.040  46.100  1.00  0.00           H
ATOM   2900  CA  THR A 292      48.610  35.340  44.610  1.00  0.00           C
ATOM   2901  CB  THR A 292      48.680  36.550  43.700  1.00  0.00           C
ATOM   2902  OG1 THR A 292      50.010  37.110  43.680  1.00  0.00           O
ATOM   2903  HG1 THR A 292      50.170  37.640  44.510  1.00  0.00           H
ATOM   2904  CG2 THR A 292      47.580  37.510  43.970  1.00  0.00           C
ATOM   2905  C   THR A 292      49.460  34.150  44.020  1.00  0.00           C
ATOM   2906  O   THR A 292      50.490  33.780  44.560  1.00  0.00           O
ATOM   2907  N   PRO A 293      49.000  33.480  42.930  1.00  0.00           N
ATOM   2908  CA  PRO A 293      49.850  32.550  42.140  1.00  0.00           C
ATOM   2909  CB  PRO A 293      48.920  32.210  41.000  1.00  0.00           C
ATOM   2910  CG  PRO A 293      47.540  32.160  41.670  1.00  0.00           C
ATOM   2911  CD  PRO A 293      47.540  33.310  42.590  1.00  0.00           C
ATOM   2912  C   PRO A 293      51.230  33.180  41.780  1.00  0.00           C
ATOM   2913  O   PRO A 293      52.280  32.640  42.040  1.00  0.00           O
ATOM   2914  N   PHE A 294      51.140  34.520  41.450  1.00  0.00           N
ATOM   2915  H   PHE A 294      50.310  34.890  41.030  1.00  0.00           H
ATOM   2916  CA  PHE A 294      52.290  35.400  41.150  1.00  0.00           C
ATOM   2917  CB  PHE A 294      51.700  36.770  40.780  1.00  0.00           C
ATOM   2918  CG  PHE A 294      52.560  38.040  40.900  1.00  0.00           C
ATOM   2919  CD1 PHE A 294      53.310  38.490  39.810  1.00  0.00           C
ATOM   2920  HD1 PHE A 294      53.330  37.880  38.910  1.00  0.00           H
ATOM   2921  CD2 PHE A 294      52.680  38.760  42.110  1.00  0.00           C
ATOM   2922  HD2 PHE A 294      52.470  38.280  43.070  1.00  0.00           H
ATOM   2923  CE1 PHE A 294      54.080  39.660  39.900  1.00  0.00           C
ATOM   2924  HE1 PHE A 294      54.640  40.120  39.080  1.00  0.00           H
ATOM   2925  CE2 PHE A 294      53.450  39.920  42.220  1.00  0.00           C
ATOM   2926  HE2 PHE A 294      53.630  40.270  43.230  1.00  0.00           H
ATOM   2927  CZ  PHE A 294      54.130  40.390  41.080  1.00  0.00           C
ATOM   2928  HZ  PHE A 294      54.700  41.320  41.140  1.00  0.00           H
ATOM   2929  C   PHE A 294      53.370  35.480  42.310  1.00  0.00           C
ATOM   2930  O   PHE A 294      54.580  35.400  42.050  1.00  0.00           O
ATOM   2931  N   ASP A 295      52.820  35.660  43.520  1.00  0.00           N
ATOM   2932  H   ASP A 295      51.920  36.070  43.620  1.00  0.00           H
ATOM   2933  CA  ASP A 295      53.670  35.580  44.800  1.00  0.00           C
ATOM   2934  CB  ASP A 295      52.880  36.130  46.020  1.00  0.00           C
ATOM   2935  CG  ASP A 295      52.370  37.540  46.020  1.00  0.00           C
ATOM   2936  OD1 ASP A 295      52.950  38.420  45.400  1.00  0.00           O
ATOM   2937  OD2 ASP A 295      51.240  37.620  46.550  1.00  0.00           O
ATOM   2938  C   ASP A 295      54.320  34.260  45.150  1.00  0.00           C
ATOM   2939  O   ASP A 295      55.470  34.170  45.480  1.00  0.00           O
ATOM   2940  N   VAL A 296      53.570  33.210  44.920  1.00  0.00           N
ATOM   2941  H   VAL A 296      52.580  33.320  44.840  1.00  0.00           H
ATOM   2942  CA  VAL A 296      54.170  31.860  44.960  1.00  0.00           C
ATOM   2943  CB  VAL A 296      53.100  30.770  44.900  1.00  0.00           C
ATOM   2944  CG1 VAL A 296      53.590  29.460  45.500  1.00  0.00           C
ATOM   2945  CG2 VAL A 296      51.730  31.170  45.340  1.00  0.00           C
ATOM   2946  C   VAL A 296      55.190  31.470  43.930  1.00  0.00           C
ATOM   2947  O   VAL A 296      56.280  31.110  44.280  1.00  0.00           O
ATOM   2948  N   VAL A 297      54.920  31.690  42.640  1.00  0.00           N
ATOM   2949  H   VAL A 297      54.000  31.850  42.300  1.00  0.00           H
ATOM   2950  CA  VAL A 297      55.960  31.680  41.590  1.00  0.00           C
ATOM   2951  CB  VAL A 297      55.400  32.130  40.230  1.00  0.00           C
ATOM   2952  CG1 VAL A 297      56.410  31.890  39.100  1.00  0.00           C
ATOM   2953  CG2 VAL A 297      54.050  31.420  40.010  1.00  0.00           C
ATOM   2954  C   VAL A 297      57.290  32.450  41.920  1.00  0.00           C
ATOM   2955  O   VAL A 297      58.380  31.850  41.800  1.00  0.00           O
ATOM   2956  N   ARG A 298      57.110  33.490  42.680  1.00  0.00           N
ATOM   2957  H   ARG A 298      56.160  33.770  42.830  1.00  0.00           H
ATOM   2958  CA  ARG A 298      58.150  34.480  43.030  1.00  0.00           C
ATOM   2959  CB  ARG A 298      57.600  35.910  43.130  1.00  0.00           C
ATOM   2960  CG  ARG A 298      58.660  37.020  43.470  1.00  0.00           C
ATOM   2961  CD  ARG A 298      58.110  38.440  43.320  1.00  0.00           C
ATOM   2962  NE  ARG A 298      56.860  38.620  44.030  1.00  0.00           N
ATOM   2963  HE  ARG A 298      56.100  38.210  43.520  1.00  0.00           H
ATOM   2964  CZ  ARG A 298      56.800  39.200  45.300  1.00  0.00           C
ATOM   2965  NH1 ARG A 298      57.980  39.620  45.830  1.00  0.00           N
ATOM   2966 1HH1 ARG A 298      58.770  39.630  45.210  1.00  0.00           H
ATOM   2967 2HH1 ARG A 298      58.100  39.690  46.820  1.00  0.00           H
ATOM   2968  NH2 ARG A 298      55.770  39.240  46.110  1.00  0.00           N
ATOM   2969 1HH2 ARG A 298      54.900  38.790  45.910  1.00  0.00           H
ATOM   2970 2HH2 ARG A 298      55.870  39.850  46.900  1.00  0.00           H
ATOM   2971  C   ARG A 298      59.000  34.140  44.270  1.00  0.00           C
ATOM   2972  O   ARG A 298      60.200  34.270  44.140  1.00  0.00           O
ATOM   2973  N   GLN A 299      58.390  33.490  45.280  1.00  0.00           N
ATOM   2974  H   GLN A 299      57.390  33.420  45.260  1.00  0.00           H
ATOM   2975  CA  GLN A 299      59.010  32.790  46.390  1.00  0.00           C
ATOM   2976  CB  GLN A 299      58.200  33.070  47.660  1.00  0.00           C
ATOM   2977  CG  GLN A 299      58.050  34.480  48.230  1.00  0.00           C
ATOM   2978  CD  GLN A 299      57.180  34.590  49.510  1.00  0.00           C
ATOM   2979  OE1 GLN A 299      57.500  33.930  50.480  1.00  0.00           O
ATOM   2980  NE2 GLN A 299      56.090  35.230  49.360  1.00  0.00           N
ATOM   2981 1HE2 GLN A 299      55.900  35.590  48.440  1.00  0.00           H
ATOM   2982 2HE2 GLN A 299      55.530  35.410  50.170  1.00  0.00           H
ATOM   2983  C   GLN A 299      59.400  31.320  46.230  1.00  0.00           C
ATOM   2984  O   GLN A 299      60.590  31.000  46.420  1.00  0.00           O
ATOM   2985  N   CYS A 300      58.500  30.460  45.810  1.00  0.00           N
ATOM   2986  H   CYS A 300      57.790  30.740  45.170  1.00  0.00           H
ATOM   2987  CA  CYS A 300      58.630  28.960  45.910  1.00  0.00           C
ATOM   2988  CB  CYS A 300      57.360  28.630  46.680  1.00  0.00           C
ATOM   2989  SG  CYS A 300      57.290  29.380  48.330  1.00  0.00           S
ATOM   2990  HG  CYS A 300      58.600  29.280  48.520  1.00  0.00           H
ATOM   2991  C   CYS A 300      58.930  28.070  44.720  1.00  0.00           C
ATOM   2992  O   CYS A 300      58.840  26.830  44.780  1.00  0.00           O
ATOM   2993  N   SER A 301      59.190  28.630  43.540  1.00  0.00           N
ATOM   2994  H   SER A 301      59.490  29.590  43.520  1.00  0.00           H
ATOM   2995  CA  SER A 301      59.200  27.780  42.270  1.00  0.00           C
ATOM   2996  CB  SER A 301      59.580  28.790  41.190  1.00  0.00           C
ATOM   2997  OG  SER A 301      60.910  29.390  41.350  1.00  0.00           O
ATOM   2998  HG  SER A 301      60.920  30.000  42.150  1.00  0.00           H
ATOM   2999  C   SER A 301      60.100  26.580  42.110  1.00  0.00           C
ATOM   3000  O   SER A 301      59.870  25.770  41.280  1.00  0.00           O
ATOM   3001  N   GLY A 302      60.990  26.290  43.040  1.00  0.00           N
ATOM   3002  H   GLY A 302      61.160  27.000  43.720  1.00  0.00           H
ATOM   3003  CA  GLY A 302      62.160  25.360  42.930  1.00  0.00           C
ATOM   3004  C   GLY A 302      62.090  24.240  44.000  1.00  0.00           C
ATOM   3005  O   GLY A 302      63.100  23.650  44.190  1.00  0.00           O
ATOM   3006  N   VAL A 303      60.890  23.910  44.550  1.00  0.00           N
ATOM   3007  H   VAL A 303      60.170  24.590  44.430  1.00  0.00           H
ATOM   3008  CA  VAL A 303      60.570  22.830  45.490  1.00  0.00           C
ATOM   3009  CB  VAL A 303      60.680  23.230  47.030  1.00  0.00           C
ATOM   3010  CG1 VAL A 303      62.140  23.290  47.440  1.00  0.00           C
ATOM   3011  CG2 VAL A 303      60.050  24.520  47.380  1.00  0.00           C
ATOM   3012  C   VAL A 303      59.170  22.280  45.270  1.00  0.00           C
ATOM   3013  O   VAL A 303      58.350  22.870  44.590  1.00  0.00           O
ATOM   3014  N   THR A 304      59.060  21.010  45.730  1.00  0.00           N
ATOM   3015  H   THR A 304      59.770  20.390  46.060  1.00  0.00           H
ATOM   3016  CA  THR A 304      57.870  20.210  45.500  1.00  0.00           C
ATOM   3017  CB  THR A 304      57.850  19.440  44.180  1.00  0.00           C
ATOM   3018  OG1 THR A 304      56.540  19.060  43.780  1.00  0.00           O
ATOM   3019  HG1 THR A 304      56.130  19.630  43.060  1.00  0.00           H
ATOM   3020  CG2 THR A 304      58.820  18.270  44.030  1.00  0.00           C
ATOM   3021  C   THR A 304      57.300  19.330  46.620  1.00  0.00           C
ATOM   3022  O   THR A 304      56.060  19.400  46.850  1.00  0.00           O
ATOM   3023  N   PHE A 305      58.180  18.850  47.480  1.00  0.00           N
ATOM   3024  H   PHE A 305      59.150  18.820  47.230  1.00  0.00           H
ATOM   3025  CA  PHE A 305      57.950  17.990  48.690  1.00  0.00           C
ATOM   3026  CB  PHE A 305      57.880  18.810  49.950  1.00  0.00           C
ATOM   3027  CG  PHE A 305      59.280  19.270  50.410  1.00  0.00           C
ATOM   3028  CD1 PHE A 305      59.630  20.590  50.290  1.00  0.00           C
ATOM   3029  HD1 PHE A 305      59.030  21.340  49.770  1.00  0.00           H
ATOM   3030  CD2 PHE A 305      60.190  18.330  50.870  1.00  0.00           C
ATOM   3031  HD2 PHE A 305      60.020  17.250  50.790  1.00  0.00           H
ATOM   3032  CE1 PHE A 305      60.890  20.980  50.670  1.00  0.00           C
ATOM   3033  HE1 PHE A 305      61.140  22.040  50.540  1.00  0.00           H
ATOM   3034  CE2 PHE A 305      61.520  18.760  51.210  1.00  0.00           C
ATOM   3035  HE2 PHE A 305      62.320  18.040  51.390  1.00  0.00           H
ATOM   3036  CZ  PHE A 305      61.870  20.120  51.090  1.00  0.00           C
ATOM   3037  HZ  PHE A 305      62.790  20.530  51.490  1.00  0.00           H
ATOM   3038  C   PHE A 305      56.800  17.020  48.530  1.00  0.00           C
ATOM   3039  O   PHE A 305      55.770  17.180  49.190  1.00  0.00           O
ATOM   3040  N   GLN A 306      57.090  16.010  47.730  1.00  0.00           N
ATOM   3041  H   GLN A 306      58.040  15.830  47.460  1.00  0.00           H
ATOM   3042  CA  GLN A 306      56.080  15.190  47.150  1.00  0.00           C
ATOM   3043  CB  GLN A 306      56.130  15.260  45.620  1.00  0.00           C
ATOM   3044  CG  GLN A 306      57.110  14.300  44.930  1.00  0.00           C
ATOM   3045  CD  GLN A 306      58.480  14.830  44.790  1.00  0.00           C
ATOM   3046  OE1 GLN A 306      59.120  15.370  45.790  1.00  0.00           O
ATOM   3047  NE2 GLN A 306      59.190  14.220  43.850  1.00  0.00           N
ATOM   3048 1HE2 GLN A 306      58.800  13.530  43.240  1.00  0.00           H
ATOM   3049 2HE2 GLN A 306      60.170  14.410  43.780  1.00  0.00           H
ATOM   3050  C   GLN A 306      55.980  13.760  47.750  1.00  0.00           C
ATOM   3051  O1  GLN A 306      57.090  13.270  48.170  1.00  0.00           O
ATOM   3052  O2  GLN A 306      55.010  13.030  47.520  1.00  0.00           O
ATOM   3053  C34 UNK B 307      40.460  55.910  60.900  1.00  0.00           C
ATOM   3054  C33 UNK B 307      39.110  56.650  60.570  1.00  0.00           C
ATOM   3055  C35 UNK B 307      38.760  56.960  59.340  1.00  0.00           C
ATOM   3056  H35 UNK B 307      39.360  56.810  58.450  1.00  0.00           H
ATOM   3057  O5  UNK B 307      38.090  56.710  61.450  1.00  0.00           O
ATOM   3058  N6  UNK B 307      37.050  57.350  60.660  1.00  0.00           N
ATOM   3059  C32 UNK B 307      37.540  57.430  59.420  1.00  0.00           C
ATOM   3060  C31 UNK B 307      36.770  57.540  58.320  1.00  0.00           C
ATOM   3061  O6  UNK B 307      35.920  56.670  58.060  1.00  0.00           O
ATOM   3062  N5  UNK B 307      36.560  58.750  57.800  1.00  0.00           N
ATOM   3063  H52 UNK B 307      35.890  58.820  57.060  1.00  0.00           H
ATOM   3064  C29 UNK B 307      37.030  60.040  58.340  1.00  0.00           C
ATOM   3065  C30 UNK B 307      37.940  60.410  57.170  1.00  0.00           C
ATOM   3066  C28 UNK B 307      35.910  61.080  58.530  1.00  0.00           C
ATOM   3067  O7  UNK B 307      34.830  61.070  58.040  1.00  0.00           O
ATOM   3068  N4  UNK B 307      36.140  62.090  59.480  1.00  0.00           N
ATOM   3069  H43 UNK B 307      35.260  62.540  59.600  1.00  0.00           H
ATOM   3070  C24 UNK B 307      37.360  62.410  60.310  1.00  0.00           C
ATOM   3071  C25 UNK B 307      37.680  63.910  60.430  1.00  0.00           C
ATOM   3072  C27 UNK B 307      38.080  64.420  59.080  1.00  0.00           C
ATOM   3073  C26 UNK B 307      36.500  64.820  60.970  1.00  0.00           C
ATOM   3074  C23 UNK B 307      37.180  61.880  61.680  1.00  0.00           C
ATOM   3075  O8  UNK B 307      36.170  62.190  62.370  1.00  0.00           O
ATOM   3076  N3  UNK B 307      38.290  61.350  62.240  1.00  0.00           N
ATOM   3077  H36 UNK B 307      39.060  61.250  61.620  1.00  0.00           H
ATOM   3078  C5  UNK B 307      38.300  60.850  63.650  1.00  0.00           C
ATOM   3079  C4  UNK B 307      38.490  59.340  63.660  1.00  0.00           C
ATOM   3080  C2  UNK B 307      38.120  58.520  64.940  1.00  0.00           C
ATOM   3081  C3  UNK B 307      36.670  58.820  65.360  1.00  0.00           C
ATOM   3082  C1  UNK B 307      38.400  57.040  64.600  1.00  0.00           C
ATOM   3083  C6  UNK B 307      39.220  61.640  64.620  1.00  0.00           C
ATOM   3084  O4  UNK B 307      38.690  62.160  65.590  1.00  0.00           O
ATOM   3085  N1  UNK B 307      40.520  62.070  64.500  1.00  0.00           N
ATOM   3086  H17 UNK B 307      40.720  62.630  65.300  1.00  0.00           H
ATOM   3087  C7  UNK B 307      41.640  61.930  63.510  1.00  0.00           C
ATOM   3088  C8  UNK B 307      42.100  60.460  63.140  1.00  0.00           C
ATOM   3089  C9  UNK B 307      42.930  59.790  64.290  1.00  0.00           C
ATOM   3090  C12 UNK B 307      44.150  60.620  64.620  1.00  0.00           C
ATOM   3091  C11 UNK B 307      45.270  59.610  64.570  1.00  0.00           C
ATOM   3092  N2  UNK B 307      44.920  58.630  63.530  1.00  0.00           N
ATOM   3093  H23 UNK B 307      45.060  59.020  62.620  1.00  0.00           H
ATOM   3094  H28 UNK B 307      45.420  57.760  63.480  1.00  0.00           H
ATOM   3095  C10 UNK B 307      43.510  58.430  63.960  1.00  0.00           C
ATOM   3096  O1  UNK B 307      42.650  57.630  63.130  1.00  0.00           O
ATOM   3097  H15 UNK B 307      42.350  56.800  63.610  1.00  0.00           H
ATOM   3098  C13 UNK B 307      41.520  62.760  62.200  1.00  0.00           C
ATOM   3099  C14 UNK B 307      41.990  64.150  62.440  1.00  0.00           C
ATOM   3100  C15 UNK B 307      41.720  64.950  61.150  1.00  0.00           C
ATOM   3101  O3  UNK B 307      40.680  65.600  61.040  1.00  0.00           O
ATOM   3102  O2  UNK B 307      42.600  64.800  60.110  1.00  0.00           O
ATOM   3103  C16 UNK B 307      43.000  66.030  59.540  1.00  0.00           C
ATOM   3104  C17 UNK B 307      42.770  66.020  58.080  1.00  0.00           C
ATOM   3105  C18 UNK B 307      43.790  65.570  57.230  1.00  0.00           C
ATOM   3106  H18 UNK B 307      44.750  65.300  57.680  1.00  0.00           H
ATOM   3107  C19 UNK B 307      43.490  65.500  55.880  1.00  0.00           C
ATOM   3108  H19 UNK B 307      44.160  64.870  55.300  1.00  0.00           H
ATOM   3109  C20 UNK B 307      42.250  65.890  55.370  1.00  0.00           C
ATOM   3110  H20 UNK B 307      42.120  65.610  54.330  1.00  0.00           H
ATOM   3111  C21 UNK B 307      41.190  66.390  56.230  1.00  0.00           C
ATOM   3112  H21 UNK B 307      40.240  66.610  55.730  1.00  0.00           H
ATOM   3113  C22 UNK B 307      41.480  66.420  57.590  1.00  0.00           C
ATOM   3114  H22 UNK B 307      40.670  66.570  58.300  1.00  0.00           H
TER
ENDMDL
