# Supplementary material for: Microsecond MD Simulation and Multiple-Conformation Virtual Screening to Identify Potential Anti-COVID-19 Inhibitors Against SARS-CoV-2 Main Protease
Source: Front Chem. 2021 Jan 13;8:595273. doi: 10.3389/fchem.2020.595273 (PMC7873971; doi:10.3389/fchem.2020.595273)
Supplement: Supplementary file 2 [file Data_Sheet_1.ZIP › Ns_Pose_PDB/Ns_Pose_PDB/100ns_Protien-Ligand_Conplex/6_PRD002214_Ligand_Cocrystal/100ns.pdb]

REMARK    GENERATED BY TRJCONV
TITLE     model - minimized_ligand in water t= 100000.00000
REMARK    THIS IS A SIMULATION BOX
CRYST1   93.362   93.362   93.362  90.00  90.00  90.00 P 1           1
MODEL        1
ATOM      1  N   SER A   1      83.520  67.030   8.560  1.00  0.00           N
ATOM      2  H1  SER A   1      84.290  66.770   9.130  1.00  0.00           H
ATOM      3  H2  SER A   1      83.860  67.780   7.990  1.00  0.00           H
ATOM      4  H3  SER A   1      82.850  67.540   9.110  1.00  0.00           H
ATOM      5  CA  SER A   1      82.850  65.900   7.940  1.00  0.00           C
ATOM      6  CB  SER A   1      83.970  65.020   7.340  1.00  0.00           C
ATOM      7  OG  SER A   1      85.000  64.600   8.320  1.00  0.00           O
ATOM      8  HG  SER A   1      85.010  63.630   8.110  1.00  0.00           H
ATOM      9  C   SER A   1      82.010  65.100   8.860  1.00  0.00           C
ATOM     10  O   SER A   1      81.930  65.380  10.110  1.00  0.00           O
ATOM     11  N   GLY A   2      81.160  64.250   8.320  1.00  0.00           N
ATOM     12  H   GLY A   2      80.900  64.390   7.370  1.00  0.00           H
ATOM     13  CA  GLY A   2      80.300  63.350   9.030  1.00  0.00           C
ATOM     14  C   GLY A   2      81.160  62.140   9.320  1.00  0.00           C
ATOM     15  O   GLY A   2      82.170  61.860   8.660  1.00  0.00           O
ATOM     16  N   PHE A   3      80.860  61.650  10.530  1.00  0.00           N
ATOM     17  H   PHE A   3      80.000  61.870  11.000  1.00  0.00           H
ATOM     18  CA  PHE A   3      81.580  60.570  11.240  1.00  0.00           C
ATOM     19  CB  PHE A   3      81.590  61.000  12.780  1.00  0.00           C
ATOM     20  CG  PHE A   3      81.990  60.010  13.810  1.00  0.00           C
ATOM     21  CD1 PHE A   3      83.290  60.120  14.240  1.00  0.00           C
ATOM     22  HD1 PHE A   3      83.930  60.820  13.710  1.00  0.00           H
ATOM     23  CD2 PHE A   3      81.150  59.030  14.260  1.00  0.00           C
ATOM     24  HD2 PHE A   3      80.140  58.820  13.910  1.00  0.00           H
ATOM     25  CE1 PHE A   3      83.800  59.190  15.170  1.00  0.00           C
ATOM     26  HE1 PHE A   3      84.800  59.320  15.580  1.00  0.00           H
ATOM     27  CE2 PHE A   3      81.630  58.040  15.140  1.00  0.00           C
ATOM     28  HE2 PHE A   3      81.010  57.220  15.490  1.00  0.00           H
ATOM     29  CZ  PHE A   3      82.950  58.160  15.540  1.00  0.00           C
ATOM     30  HZ  PHE A   3      83.430  57.310  16.000  1.00  0.00           H
ATOM     31  C   PHE A   3      81.090  59.120  11.030  1.00  0.00           C
ATOM     32  O   PHE A   3      79.900  58.860  11.160  1.00  0.00           O
ATOM     33  N   ARG A   4      82.040  58.220  10.910  1.00  0.00           N
ATOM     34  H   ARG A   4      83.010  58.320  11.140  1.00  0.00           H
ATOM     35  CA  ARG A   4      81.760  56.860  10.470  1.00  0.00           C
ATOM     36  CB  ARG A   4      83.040  56.220   9.780  1.00  0.00           C
ATOM     37  CG  ARG A   4      82.580  55.260   8.650  1.00  0.00           C
ATOM     38  CD  ARG A   4      83.570  54.150   8.430  1.00  0.00           C
ATOM     39  NE  ARG A   4      84.910  54.660   8.080  1.00  0.00           N
ATOM     40  HE  ARG A   4      85.000  55.640   7.920  1.00  0.00           H
ATOM     41  CZ  ARG A   4      85.990  53.900   7.690  1.00  0.00           C
ATOM     42  NH1 ARG A   4      85.820  52.580   7.580  1.00  0.00           N
ATOM     43 1HH1 ARG A   4      84.950  52.110   7.700  1.00  0.00           H
ATOM     44 2HH1 ARG A   4      86.630  52.080   7.260  1.00  0.00           H
ATOM     45  NH2 ARG A   4      87.220  54.490   7.450  1.00  0.00           N
ATOM     46 1HH2 ARG A   4      87.280  55.480   7.370  1.00  0.00           H
ATOM     47 2HH2 ARG A   4      88.050  53.930   7.490  1.00  0.00           H
ATOM     48  C   ARG A   4      81.160  55.960  11.600  1.00  0.00           C
ATOM     49  O   ARG A   4      81.920  55.230  12.170  1.00  0.00           O
ATOM     50  N   LYS A   5      79.840  55.790  11.590  1.00  0.00           N
ATOM     51  H   LYS A   5      79.150  56.380  11.160  1.00  0.00           H
ATOM     52  CA  LYS A   5      79.160  54.790  12.500  1.00  0.00           C
ATOM     53  CB  LYS A   5      78.010  55.490  13.290  1.00  0.00           C
ATOM     54  CG  LYS A   5      78.450  56.590  14.220  1.00  0.00           C
ATOM     55  CD  LYS A   5      77.370  57.540  14.630  1.00  0.00           C
ATOM     56  CE  LYS A   5      77.850  58.120  15.940  1.00  0.00           C
ATOM     57  NZ  LYS A   5      77.060  59.340  16.230  1.00  0.00           N
ATOM     58  HZ1 LYS A   5      76.300  59.390  15.580  1.00  0.00           H
ATOM     59  HZ2 LYS A   5      76.660  59.380  17.150  1.00  0.00           H
ATOM     60  HZ3 LYS A   5      77.640  60.150  16.230  1.00  0.00           H
ATOM     61  C   LYS A   5      78.590  53.650  11.650  1.00  0.00           C
ATOM     62  O   LYS A   5      77.880  53.970  10.750  1.00  0.00           O
ATOM     63  N   MET A   6      79.130  52.450  11.780  1.00  0.00           N
ATOM     64  H   MET A   6      79.990  52.200  12.230  1.00  0.00           H
ATOM     65  CA  MET A   6      78.580  51.270  11.040  1.00  0.00           C
ATOM     66  CB  MET A   6      79.640  50.200  11.350  1.00  0.00           C
ATOM     67  CG  MET A   6      81.050  50.500  10.840  1.00  0.00           C
ATOM     68  SD  MET A   6      82.100  50.840  12.270  1.00  0.00           S
ATOM     69  CE  MET A   6      82.790  49.260  12.480  1.00  0.00           C
ATOM     70  C   MET A   6      77.130  50.750  11.390  1.00  0.00           C
ATOM     71  O   MET A   6      76.950  49.990  12.340  1.00  0.00           O
ATOM     72  N   ALA A   7      76.140  51.210  10.670  1.00  0.00           N
ATOM     73  H   ALA A   7      76.310  51.770   9.870  1.00  0.00           H
ATOM     74  CA  ALA A   7      74.690  50.990  10.930  1.00  0.00           C
ATOM     75  CB  ALA A   7      73.930  52.280  11.070  1.00  0.00           C
ATOM     76  C   ALA A   7      74.110  50.140   9.840  1.00  0.00           C
ATOM     77  O   ALA A   7      73.750  50.650   8.810  1.00  0.00           O
ATOM     78  N   PHE A   8      73.720  48.910  10.190  1.00  0.00           N
ATOM     79  H   PHE A   8      73.610  48.630  11.150  1.00  0.00           H
ATOM     80  CA  PHE A   8      73.480  47.730   9.300  1.00  0.00           C
ATOM     81  CB  PHE A   8      74.100  46.460   9.970  1.00  0.00           C
ATOM     82  CG  PHE A   8      75.650  46.560  10.030  1.00  0.00           C
ATOM     83  CD1 PHE A   8      76.320  46.510   8.760  1.00  0.00           C
ATOM     84  HD1 PHE A   8      75.860  46.270   7.800  1.00  0.00           H
ATOM     85  CD2 PHE A   8      76.420  46.790  11.180  1.00  0.00           C
ATOM     86  HD2 PHE A   8      75.980  46.950  12.170  1.00  0.00           H
ATOM     87  CE1 PHE A   8      77.690  46.630   8.690  1.00  0.00           C
ATOM     88  HE1 PHE A   8      78.120  46.910   7.730  1.00  0.00           H
ATOM     89  CE2 PHE A   8      77.780  46.970  11.040  1.00  0.00           C
ATOM     90  HE2 PHE A   8      78.440  47.040  11.910  1.00  0.00           H
ATOM     91  CZ  PHE A   8      78.380  46.860   9.850  1.00  0.00           C
ATOM     92  HZ  PHE A   8      79.470  46.900   9.750  1.00  0.00           H
ATOM     93  C   PHE A   8      72.050  47.470   8.850  1.00  0.00           C
ATOM     94  O   PHE A   8      71.240  46.880   9.590  1.00  0.00           O
ATOM     95  N   PRO A   9      71.700  47.830   7.600  1.00  0.00           N
ATOM     96  CA  PRO A   9      70.540  47.320   6.800  1.00  0.00           C
ATOM     97  CB  PRO A   9      70.500  48.360   5.670  1.00  0.00           C
ATOM     98  CG  PRO A   9      71.920  48.630   5.270  1.00  0.00           C
ATOM     99  CD  PRO A   9      72.530  48.680   6.720  1.00  0.00           C
ATOM    100  C   PRO A   9      70.840  45.910   6.450  1.00  0.00           C
ATOM    101  O   PRO A   9      71.930  45.380   6.560  1.00  0.00           O
ATOM    102  N   SER A  10      69.780  45.270   5.980  1.00  0.00           N
ATOM    103  H   SER A  10      69.040  45.870   5.690  1.00  0.00           H
ATOM    104  CA  SER A  10      69.900  43.790   5.570  1.00  0.00           C
ATOM    105  CB  SER A  10      69.230  42.820   6.560  1.00  0.00           C
ATOM    106  OG  SER A  10      67.790  43.110   6.620  1.00  0.00           O
ATOM    107  HG  SER A  10      67.670  44.090   6.470  1.00  0.00           H
ATOM    108  C   SER A  10      69.460  43.310   4.220  1.00  0.00           C
ATOM    109  O   SER A  10      69.850  42.250   3.740  1.00  0.00           O
ATOM    110  N   GLY A  11      68.420  43.830   3.660  1.00  0.00           N
ATOM    111  H   GLY A  11      68.230  44.810   3.770  1.00  0.00           H
ATOM    112  CA  GLY A  11      67.580  43.340   2.550  1.00  0.00           C
ATOM    113  C   GLY A  11      66.280  42.780   3.080  1.00  0.00           C
ATOM    114  O   GLY A  11      65.200  43.070   2.550  1.00  0.00           O
ATOM    115  N   LYS A  12      66.360  42.190   4.290  1.00  0.00           N
ATOM    116  H   LYS A  12      67.190  42.220   4.860  1.00  0.00           H
ATOM    117  CA  LYS A  12      65.200  41.530   4.930  1.00  0.00           C
ATOM    118  CB  LYS A  12      65.620  40.020   5.250  1.00  0.00           C
ATOM    119  CG  LYS A  12      65.980  39.210   4.020  1.00  0.00           C
ATOM    120  CD  LYS A  12      65.960  37.740   4.160  1.00  0.00           C
ATOM    121  CE  LYS A  12      66.960  37.140   5.120  1.00  0.00           C
ATOM    122  NZ  LYS A  12      68.390  37.210   4.660  1.00  0.00           N
ATOM    123  HZ1 LYS A  12      69.030  36.950   5.380  1.00  0.00           H
ATOM    124  HZ2 LYS A  12      68.590  36.570   3.920  1.00  0.00           H
ATOM    125  HZ3 LYS A  12      68.670  38.120   4.350  1.00  0.00           H
ATOM    126  C   LYS A  12      64.310  42.140   5.980  1.00  0.00           C
ATOM    127  O   LYS A  12      63.080  42.030   5.920  1.00  0.00           O
ATOM    128  N   VAL A  13      64.880  42.850   6.980  1.00  0.00           N
ATOM    129  H   VAL A  13      65.870  42.930   7.060  1.00  0.00           H
ATOM    130  CA  VAL A  13      64.060  43.500   8.030  1.00  0.00           C
ATOM    131  CB  VAL A  13      65.050  43.880   9.160  1.00  0.00           C
ATOM    132  CG1 VAL A  13      64.590  44.670  10.370  1.00  0.00           C
ATOM    133  CG2 VAL A  13      65.460  42.520   9.740  1.00  0.00           C
ATOM    134  C   VAL A  13      63.270  44.730   7.500  1.00  0.00           C
ATOM    135  O   VAL A  13      62.280  45.250   8.000  1.00  0.00           O
ATOM    136  N   GLU A  14      63.970  45.390   6.590  1.00  0.00           N
ATOM    137  H   GLU A  14      64.920  45.170   6.370  1.00  0.00           H
ATOM    138  CA  GLU A  14      63.380  46.420   5.720  1.00  0.00           C
ATOM    139  CB  GLU A  14      64.430  46.820   4.680  1.00  0.00           C
ATOM    140  CG  GLU A  14      65.720  47.400   5.270  1.00  0.00           C
ATOM    141  CD  GLU A  14      66.790  46.340   5.280  1.00  0.00           C
ATOM    142  OE1 GLU A  14      66.810  45.470   6.170  1.00  0.00           O
ATOM    143  OE2 GLU A  14      67.730  46.460   4.470  1.00  0.00           O
ATOM    144  C   GLU A  14      62.060  45.970   4.980  1.00  0.00           C
ATOM    145  O   GLU A  14      61.040  46.740   5.020  1.00  0.00           O
ATOM    146  N   GLY A  15      62.020  44.720   4.430  1.00  0.00           N
ATOM    147  H   GLY A  15      62.900  44.290   4.220  1.00  0.00           H
ATOM    148  CA  GLY A  15      60.850  43.950   3.980  1.00  0.00           C
ATOM    149  C   GLY A  15      59.770  43.890   5.050  1.00  0.00           C
ATOM    150  O   GLY A  15      58.680  44.370   4.910  1.00  0.00           O
ATOM    151  N   CYS A  16      60.120  43.250   6.150  1.00  0.00           N
ATOM    152  H   CYS A  16      60.970  42.720   6.170  1.00  0.00           H
ATOM    153  CA  CYS A  16      59.300  43.110   7.330  1.00  0.00           C
ATOM    154  CB  CYS A  16      60.220  42.500   8.430  1.00  0.00           C
ATOM    155  SG  CYS A  16      60.690  40.780   8.020  1.00  0.00           S
ATOM    156  HG  CYS A  16      59.540  40.320   8.510  1.00  0.00           H
ATOM    157  C   CYS A  16      58.520  44.300   7.850  1.00  0.00           C
ATOM    158  O   CYS A  16      57.570  44.190   8.640  1.00  0.00           O
ATOM    159  N   MET A  17      58.960  45.530   7.530  1.00  0.00           N
ATOM    160  H   MET A  17      59.780  45.680   6.980  1.00  0.00           H
ATOM    161  CA  MET A  17      58.150  46.730   7.860  1.00  0.00           C
ATOM    162  CB  MET A  17      58.970  48.020   7.470  1.00  0.00           C
ATOM    163  CG  MET A  17      60.340  48.030   8.200  1.00  0.00           C
ATOM    164  SD  MET A  17      60.190  48.070  10.050  1.00  0.00           S
ATOM    165  CE  MET A  17      60.730  46.540  10.550  1.00  0.00           C
ATOM    166  C   MET A  17      56.750  46.770   7.170  1.00  0.00           C
ATOM    167  O   MET A  17      56.750  46.830   5.980  1.00  0.00           O
ATOM    168  N   VAL A  18      55.730  46.270   7.930  1.00  0.00           N
ATOM    169  H   VAL A  18      55.810  45.920   8.860  1.00  0.00           H
ATOM    170  CA  VAL A  18      54.380  46.390   7.420  1.00  0.00           C
ATOM    171  CB  VAL A  18      53.500  45.190   7.750  1.00  0.00           C
ATOM    172  CG1 VAL A  18      53.960  44.020   6.800  1.00  0.00           C
ATOM    173  CG2 VAL A  18      53.420  44.780   9.210  1.00  0.00           C
ATOM    174  C   VAL A  18      53.510  47.650   7.860  1.00  0.00           C
ATOM    175  O   VAL A  18      53.510  47.980   9.050  1.00  0.00           O
ATOM    176  N   GLN A  19      52.490  47.900   7.070  1.00  0.00           N
ATOM    177  H   GLN A  19      52.280  47.370   6.250  1.00  0.00           H
ATOM    178  CA  GLN A  19      51.730  49.190   7.230  1.00  0.00           C
ATOM    179  CB  GLN A  19      51.350  49.750   5.860  1.00  0.00           C
ATOM    180  CG  GLN A  19      52.570  50.410   5.340  1.00  0.00           C
ATOM    181  CD  GLN A  19      52.460  50.700   3.860  1.00  0.00           C
ATOM    182  OE1 GLN A  19      53.080  50.070   3.020  1.00  0.00           O
ATOM    183  NE2 GLN A  19      51.920  51.750   3.410  1.00  0.00           N
ATOM    184 1HE2 GLN A  19      51.540  52.430   4.040  1.00  0.00           H
ATOM    185 2HE2 GLN A  19      51.800  51.760   2.420  1.00  0.00           H
ATOM    186  C   GLN A  19      50.550  48.900   8.150  1.00  0.00           C
ATOM    187  O   GLN A  19      49.480  48.570   7.710  1.00  0.00           O
ATOM    188  N   VAL A  20      50.700  49.020   9.430  1.00  0.00           N
ATOM    189  H   VAL A  20      51.650  48.990   9.740  1.00  0.00           H
ATOM    190  CA  VAL A  20      49.640  48.800  10.370  1.00  0.00           C
ATOM    191  CB  VAL A  20      50.190  48.170  11.640  1.00  0.00           C
ATOM    192  CG1 VAL A  20      49.160  47.960  12.780  1.00  0.00           C
ATOM    193  CG2 VAL A  20      50.920  46.820  11.420  1.00  0.00           C
ATOM    194  C   VAL A  20      48.800  50.070  10.760  1.00  0.00           C
ATOM    195  O   VAL A  20      49.260  51.120  11.210  1.00  0.00           O
ATOM    196  N   THR A  21      47.460  49.910  10.560  1.00  0.00           N
ATOM    197  H   THR A  21      47.190  49.340   9.770  1.00  0.00           H
ATOM    198  CA  THR A  21      46.400  50.850  10.930  1.00  0.00           C
ATOM    199  CB  THR A  21      45.500  51.220   9.820  1.00  0.00           C
ATOM    200  OG1 THR A  21      46.410  51.590   8.790  1.00  0.00           O
ATOM    201  HG1 THR A  21      46.110  51.360   7.870  1.00  0.00           H
ATOM    202  CG2 THR A  21      44.740  52.510  10.100  1.00  0.00           C
ATOM    203  C   THR A  21      45.470  50.260  11.980  1.00  0.00           C
ATOM    204  O   THR A  21      44.490  49.480  11.730  1.00  0.00           O
ATOM    205  N   CYS A  22      45.650  50.850  13.140  1.00  0.00           N
ATOM    206  H   CYS A  22      46.100  51.730  13.300  1.00  0.00           H
ATOM    207  CA  CYS A  22      44.740  50.480  14.240  1.00  0.00           C
ATOM    208  CB  CYS A  22      45.350  50.490  15.700  1.00  0.00           C
ATOM    209  SG  CYS A  22      46.230  51.910  16.440  1.00  0.00           S
ATOM    210  HG  CYS A  22      46.390  51.440  17.680  1.00  0.00           H
ATOM    211  C   CYS A  22      43.600  51.520  14.320  1.00  0.00           C
ATOM    212  O   CYS A  22      43.840  52.700  14.570  1.00  0.00           O
ATOM    213  N   GLY A  23      42.490  51.100  13.670  1.00  0.00           N
ATOM    214  H   GLY A  23      42.390  50.110  13.610  1.00  0.00           H
ATOM    215  CA  GLY A  23      41.330  51.970  13.430  1.00  0.00           C
ATOM    216  C   GLY A  23      41.430  53.180  12.480  1.00  0.00           C
ATOM    217  O   GLY A  23      41.320  53.000  11.300  1.00  0.00           O
ATOM    218  N   THR A  24      41.950  54.320  12.980  1.00  0.00           N
ATOM    219  H   THR A  24      41.990  54.450  13.980  1.00  0.00           H
ATOM    220  CA  THR A  24      42.440  55.540  12.260  1.00  0.00           C
ATOM    221  CB  THR A  24      41.490  56.750  12.460  1.00  0.00           C
ATOM    222  OG1 THR A  24      41.100  56.750  13.870  1.00  0.00           O
ATOM    223  HG1 THR A  24      41.450  57.610  14.230  1.00  0.00           H
ATOM    224  CG2 THR A  24      40.380  56.730  11.390  1.00  0.00           C
ATOM    225  C   THR A  24      43.910  56.090  12.610  1.00  0.00           C
ATOM    226  O   THR A  24      44.370  57.010  11.990  1.00  0.00           O
ATOM    227  N   THR A  25      44.510  55.490  13.650  1.00  0.00           N
ATOM    228  H   THR A  25      44.030  54.870  14.270  1.00  0.00           H
ATOM    229  CA  THR A  25      45.910  55.760  14.000  1.00  0.00           C
ATOM    230  CB  THR A  25      46.150  55.710  15.540  1.00  0.00           C
ATOM    231  OG1 THR A  25      45.430  54.630  16.150  1.00  0.00           O
ATOM    232  HG1 THR A  25      45.980  53.800  16.030  1.00  0.00           H
ATOM    233  CG2 THR A  25      45.740  57.050  16.130  1.00  0.00           C
ATOM    234  C   THR A  25      46.900  54.800  13.360  1.00  0.00           C
ATOM    235  O   THR A  25      46.870  53.620  13.650  1.00  0.00           O
ATOM    236  N   THR A  26      47.850  55.500  12.760  1.00  0.00           N
ATOM    237  H   THR A  26      48.130  56.420  13.040  1.00  0.00           H
ATOM    238  CA  THR A  26      48.840  54.760  11.910  1.00  0.00           C
ATOM    239  CB  THR A  26      49.090  55.420  10.500  1.00  0.00           C
ATOM    240  OG1 THR A  26      49.720  56.780  10.500  1.00  0.00           O
ATOM    241  HG1 THR A  26      49.490  57.270  11.340  1.00  0.00           H
ATOM    242  CG2 THR A  26      47.710  55.330   9.820  1.00  0.00           C
ATOM    243  C   THR A  26      50.200  54.610  12.560  1.00  0.00           C
ATOM    244  O   THR A  26      50.880  55.510  12.990  1.00  0.00           O
ATOM    245  N   LEU A  27      50.640  53.360  12.580  1.00  0.00           N
ATOM    246  H   LEU A  27      50.160  52.690  12.010  1.00  0.00           H
ATOM    247  CA  LEU A  27      51.900  52.990  13.220  1.00  0.00           C
ATOM    248  CB  LEU A  27      51.580  52.440  14.640  1.00  0.00           C
ATOM    249  CG  LEU A  27      50.890  51.010  14.710  1.00  0.00           C
ATOM    250  CD1 LEU A  27      51.320  50.290  15.990  1.00  0.00           C
ATOM    251  CD2 LEU A  27      49.360  51.070  14.550  1.00  0.00           C
ATOM    252  C   LEU A  27      52.730  51.900  12.470  1.00  0.00           C
ATOM    253  O   LEU A  27      52.350  51.610  11.310  1.00  0.00           O
ATOM    254  N   ASN A  28      53.880  51.390  12.990  1.00  0.00           N
ATOM    255  H   ASN A  28      54.070  51.500  13.960  1.00  0.00           H
ATOM    256  CA  ASN A  28      54.680  50.360  12.300  1.00  0.00           C
ATOM    257  CB  ASN A  28      56.150  50.800  12.310  1.00  0.00           C
ATOM    258  CG  ASN A  28      57.020  50.080  11.280  1.00  0.00           C
ATOM    259  OD1 ASN A  28      56.500  49.820  10.170  1.00  0.00           O
ATOM    260  ND2 ASN A  28      58.070  49.500  11.660  1.00  0.00           N
ATOM    261 1HD2 ASN A  28      58.300  49.460  12.630  1.00  0.00           H
ATOM    262 2HD2 ASN A  28      58.530  48.940  10.970  1.00  0.00           H
ATOM    263  C   ASN A  28      54.440  49.010  13.000  1.00  0.00           C
ATOM    264  O   ASN A  28      54.110  48.810  14.180  1.00  0.00           O
ATOM    265  N   GLY A  29      54.750  48.000  12.130  1.00  0.00           N
ATOM    266  H   GLY A  29      55.080  48.190  11.210  1.00  0.00           H
ATOM    267  CA  GLY A  29      54.500  46.590  12.330  1.00  0.00           C
ATOM    268  C   GLY A  29      55.700  45.760  11.830  1.00  0.00           C
ATOM    269  O   GLY A  29      56.120  45.900  10.680  1.00  0.00           O
ATOM    270  N   LEU A  30      56.340  44.950  12.700  1.00  0.00           N
ATOM    271  H   LEU A  30      56.240  45.070  13.690  1.00  0.00           H
ATOM    272  CA  LEU A  30      57.430  44.100  12.280  1.00  0.00           C
ATOM    273  CB  LEU A  30      58.290  43.940  13.510  1.00  0.00           C
ATOM    274  CG  LEU A  30      59.760  43.760  13.200  1.00  0.00           C
ATOM    275  CD1 LEU A  30      60.510  43.580  14.510  1.00  0.00           C
ATOM    276  CD2 LEU A  30      60.200  42.850  12.010  1.00  0.00           C
ATOM    277  C   LEU A  30      56.880  42.700  11.920  1.00  0.00           C
ATOM    278  O   LEU A  30      56.630  41.860  12.810  1.00  0.00           O
ATOM    279  N   TRP A  31      56.670  42.450  10.610  1.00  0.00           N
ATOM    280  H   TRP A  31      56.880  43.140   9.930  1.00  0.00           H
ATOM    281  CA  TRP A  31      56.170  41.120  10.120  1.00  0.00           C
ATOM    282  CB  TRP A  31      55.720  41.360   8.720  1.00  0.00           C
ATOM    283  CG  TRP A  31      55.040  40.150   8.120  1.00  0.00           C
ATOM    284  CD1 TRP A  31      54.370  39.130   8.710  1.00  0.00           C
ATOM    285  HD1 TRP A  31      54.370  38.770   9.740  1.00  0.00           H
ATOM    286  CD2 TRP A  31      54.690  40.200   6.770  1.00  0.00           C
ATOM    287  NE1 TRP A  31      53.460  38.580   7.830  1.00  0.00           N
ATOM    288  HE1 TRP A  31      52.920  37.760   7.950  1.00  0.00           H
ATOM    289  CE2 TRP A  31      53.620  39.250   6.660  1.00  0.00           C
ATOM    290  CE3 TRP A  31      55.160  40.940   5.710  1.00  0.00           C
ATOM    291  HE3 TRP A  31      56.020  41.570   5.970  1.00  0.00           H
ATOM    292  CZ2 TRP A  31      53.070  39.020   5.400  1.00  0.00           C
ATOM    293  HZ2 TRP A  31      52.380  38.190   5.210  1.00  0.00           H
ATOM    294  CZ3 TRP A  31      54.640  40.660   4.430  1.00  0.00           C
ATOM    295  HZ3 TRP A  31      54.990  41.150   3.520  1.00  0.00           H
ATOM    296  CH2 TRP A  31      53.610  39.730   4.310  1.00  0.00           C
ATOM    297  HH2 TRP A  31      53.250  39.520   3.310  1.00  0.00           H
ATOM    298  C   TRP A  31      57.190  39.990  10.190  1.00  0.00           C
ATOM    299  O   TRP A  31      58.100  39.930   9.370  1.00  0.00           O
ATOM    300  N   LEU A  32      57.150  39.080  11.190  1.00  0.00           N
ATOM    301  H   LEU A  32      56.570  39.220  11.990  1.00  0.00           H
ATOM    302  CA  LEU A  32      57.960  37.840  11.160  1.00  0.00           C
ATOM    303  CB  LEU A  32      58.870  37.750  12.420  1.00  0.00           C
ATOM    304  CG  LEU A  32      59.970  38.830  12.530  1.00  0.00           C
ATOM    305  CD1 LEU A  32      60.600  38.860  13.950  1.00  0.00           C
ATOM    306  CD2 LEU A  32      61.070  38.710  11.430  1.00  0.00           C
ATOM    307  C   LEU A  32      57.180  36.570  10.960  1.00  0.00           C
ATOM    308  O   LEU A  32      56.210  36.420  11.610  1.00  0.00           O
ATOM    309  N   ASP A  33      57.560  35.850   9.930  1.00  0.00           N
ATOM    310  H   ASP A  33      58.410  36.140   9.490  1.00  0.00           H
ATOM    311  CA  ASP A  33      56.860  34.710   9.300  1.00  0.00           C
ATOM    312  CB  ASP A  33      57.230  33.470  10.000  1.00  0.00           C
ATOM    313  CG  ASP A  33      58.510  32.760   9.350  1.00  0.00           C
ATOM    314  OD1 ASP A  33      59.270  32.170  10.200  1.00  0.00           O
ATOM    315  OD2 ASP A  33      58.650  32.800   8.170  1.00  0.00           O
ATOM    316  C   ASP A  33      55.380  35.110   9.030  1.00  0.00           C
ATOM    317  O   ASP A  33      55.080  35.850   8.120  1.00  0.00           O
ATOM    318  N   ASP A  34      54.480  34.610   9.910  1.00  0.00           N
ATOM    319  H   ASP A  34      54.760  33.780  10.390  1.00  0.00           H
ATOM    320  CA  ASP A  34      53.050  34.920   9.980  1.00  0.00           C
ATOM    321  CB  ASP A  34      52.340  33.570  10.060  1.00  0.00           C
ATOM    322  CG  ASP A  34      52.700  32.880  11.400  1.00  0.00           C
ATOM    323  OD1 ASP A  34      53.850  32.370  11.520  1.00  0.00           O
ATOM    324  OD2 ASP A  34      51.870  32.870  12.360  1.00  0.00           O
ATOM    325  C   ASP A  34      52.580  35.890  11.090  1.00  0.00           C
ATOM    326  O   ASP A  34      51.430  36.320  11.190  1.00  0.00           O
ATOM    327  N   VAL A  35      53.450  36.260  12.010  1.00  0.00           N
ATOM    328  H   VAL A  35      54.390  35.960  11.920  1.00  0.00           H
ATOM    329  CA  VAL A  35      53.090  37.090  13.190  1.00  0.00           C
ATOM    330  CB  VAL A  35      53.420  36.340  14.510  1.00  0.00           C
ATOM    331  CG1 VAL A  35      52.590  35.040  14.580  1.00  0.00           C
ATOM    332  CG2 VAL A  35      54.840  36.320  14.920  1.00  0.00           C
ATOM    333  C   VAL A  35      53.680  38.510  13.150  1.00  0.00           C
ATOM    334  O   VAL A  35      54.830  38.790  12.710  1.00  0.00           O
ATOM    335  N   VAL A  36      52.840  39.570  13.230  1.00  0.00           N
ATOM    336  H   VAL A  36      51.880  39.360  13.030  1.00  0.00           H
ATOM    337  CA  VAL A  36      53.260  40.970  13.280  1.00  0.00           C
ATOM    338  CB  VAL A  36      52.340  42.000  12.540  1.00  0.00           C
ATOM    339  CG1 VAL A  36      52.810  43.440  12.760  1.00  0.00           C
ATOM    340  CG2 VAL A  36      52.120  41.610  11.060  1.00  0.00           C
ATOM    341  C   VAL A  36      53.430  41.480  14.730  1.00  0.00           C
ATOM    342  O   VAL A  36      52.500  41.600  15.520  1.00  0.00           O
ATOM    343  N   TYR A  37      54.650  41.880  15.010  1.00  0.00           N
ATOM    344  H   TYR A  37      55.380  41.830  14.330  1.00  0.00           H
ATOM    345  CA  TYR A  37      55.130  42.490  16.260  1.00  0.00           C
ATOM    346  CB  TYR A  37      56.690  42.380  16.310  1.00  0.00           C
ATOM    347  CG  TYR A  37      57.230  41.030  16.740  1.00  0.00           C
ATOM    348  CD1 TYR A  37      57.830  40.830  17.990  1.00  0.00           C
ATOM    349  HD1 TYR A  37      58.140  41.650  18.640  1.00  0.00           H
ATOM    350  CD2 TYR A  37      57.040  39.960  15.860  1.00  0.00           C
ATOM    351  HD2 TYR A  37      56.690  40.240  14.860  1.00  0.00           H
ATOM    352  CE1 TYR A  37      58.200  39.530  18.330  1.00  0.00           C
ATOM    353  HE1 TYR A  37      58.910  39.530  19.160  1.00  0.00           H
ATOM    354  CE2 TYR A  37      57.450  38.690  16.260  1.00  0.00           C
ATOM    355  HE2 TYR A  37      57.560  37.940  15.470  1.00  0.00           H
ATOM    356  CZ  TYR A  37      57.940  38.420  17.530  1.00  0.00           C
ATOM    357  OH  TYR A  37      57.840  37.110  17.960  1.00  0.00           O
ATOM    358  HH  TYR A  37      57.720  36.520  17.150  1.00  0.00           H
ATOM    359  C   TYR A  37      54.800  44.000  16.270  1.00  0.00           C
ATOM    360  O   TYR A  37      55.170  44.770  15.350  1.00  0.00           O
ATOM    361  N   CYS A  38      53.830  44.370  17.180  1.00  0.00           N
ATOM    362  H   CYS A  38      53.270  43.700  17.660  1.00  0.00           H
ATOM    363  CA  CYS A  38      53.530  45.750  17.580  1.00  0.00           C
ATOM    364  CB  CYS A  38      52.090  45.980  17.200  1.00  0.00           C
ATOM    365  SG  CYS A  38      51.960  46.410  15.400  1.00  0.00           S
ATOM    366  HG  CYS A  38      53.250  46.680  15.230  1.00  0.00           H
ATOM    367  C   CYS A  38      53.690  45.930  19.120  1.00  0.00           C
ATOM    368  O   CYS A  38      53.460  44.960  19.840  1.00  0.00           O
ATOM    369  N   PRO A  39      54.170  47.070  19.600  1.00  0.00           N
ATOM    370  CA  PRO A  39      54.200  47.390  21.030  1.00  0.00           C
ATOM    371  CB  PRO A  39      55.000  48.700  21.120  1.00  0.00           C
ATOM    372  CG  PRO A  39      55.840  48.690  19.860  1.00  0.00           C
ATOM    373  CD  PRO A  39      54.900  48.130  18.830  1.00  0.00           C
ATOM    374  C   PRO A  39      52.740  47.540  21.590  1.00  0.00           C
ATOM    375  O   PRO A  39      51.830  47.930  20.850  1.00  0.00           O
ATOM    376  N   ARG A  40      52.570  47.260  22.870  1.00  0.00           N
ATOM    377  H   ARG A  40      53.330  46.910  23.420  1.00  0.00           H
ATOM    378  CA  ARG A  40      51.270  47.220  23.590  1.00  0.00           C
ATOM    379  CB  ARG A  40      51.650  46.850  25.000  1.00  0.00           C
ATOM    380  CG  ARG A  40      50.480  46.330  25.850  1.00  0.00           C
ATOM    381  CD  ARG A  40      51.010  45.580  27.110  1.00  0.00           C
ATOM    382  NE  ARG A  40      51.290  46.450  28.260  1.00  0.00           N
ATOM    383  HE  ARG A  40      51.650  47.360  28.020  1.00  0.00           H
ATOM    384  CZ  ARG A  40      51.110  46.180  29.580  1.00  0.00           C
ATOM    385  NH1 ARG A  40      50.490  45.090  30.020  1.00  0.00           N
ATOM    386 1HH1 ARG A  40      50.020  44.580  29.310  1.00  0.00           H
ATOM    387 2HH1 ARG A  40      50.540  44.750  30.960  1.00  0.00           H
ATOM    388  NH2 ARG A  40      51.440  47.180  30.410  1.00  0.00           N
ATOM    389 1HH2 ARG A  40      51.920  47.990  30.070  1.00  0.00           H
ATOM    390 2HH2 ARG A  40      51.100  47.140  31.350  1.00  0.00           H
ATOM    391  C   ARG A  40      50.250  48.320  23.490  1.00  0.00           C
ATOM    392  O   ARG A  40      49.060  48.100  23.350  1.00  0.00           O
ATOM    393  N   HIS A  41      50.750  49.470  23.090  1.00  0.00           N
ATOM    394  H   HIS A  41      51.530  49.500  22.460  1.00  0.00           H
ATOM    395  CA  HIS A  41      49.940  50.650  23.010  1.00  0.00           C
ATOM    396  CB  HIS A  41      50.770  51.980  22.970  1.00  0.00           C
ATOM    397  CG  HIS A  41      51.860  51.950  21.980  1.00  0.00           C
ATOM    398  ND1 HIS A  41      52.000  51.150  20.900  1.00  0.00           N
ATOM    399  CD2 HIS A  41      52.930  52.720  22.080  1.00  0.00           C
ATOM    400  HD2 HIS A  41      53.120  53.380  22.930  1.00  0.00           H
ATOM    401  CE1 HIS A  41      53.170  51.390  20.370  1.00  0.00           C
ATOM    402  HE1 HIS A  41      53.590  50.910  19.490  1.00  0.00           H
ATOM    403  NE2 HIS A  41      53.720  52.370  21.090  1.00  0.00           N
ATOM    404  HE2 HIS A  41      54.600  52.830  21.000  1.00  0.00           H
ATOM    405  C   HIS A  41      48.750  50.700  22.080  1.00  0.00           C
ATOM    406  O   HIS A  41      47.580  51.010  22.510  1.00  0.00           O
ATOM    407  N   VAL A  42      49.040  50.200  20.920  1.00  0.00           N
ATOM    408  H   VAL A  42      50.000  50.370  20.690  1.00  0.00           H
ATOM    409  CA  VAL A  42      48.130  50.010  19.780  1.00  0.00           C
ATOM    410  CB  VAL A  42      48.790  48.850  19.010  1.00  0.00           C
ATOM    411  CG1 VAL A  42      48.720  47.550  19.720  1.00  0.00           C
ATOM    412  CG2 VAL A  42      48.280  48.900  17.580  1.00  0.00           C
ATOM    413  C   VAL A  42      46.630  49.680  20.100  1.00  0.00           C
ATOM    414  O   VAL A  42      45.790  49.860  19.230  1.00  0.00           O
ATOM    415  N   ILE A  43      46.390  48.870  21.210  1.00  0.00           N
ATOM    416  H   ILE A  43      47.050  48.310  21.710  1.00  0.00           H
ATOM    417  CA  ILE A  43      45.040  48.540  21.640  1.00  0.00           C
ATOM    418  CB  ILE A  43      45.090  47.700  22.940  1.00  0.00           C
ATOM    419  CG1 ILE A  43      45.820  46.390  22.680  1.00  0.00           C
ATOM    420  CG2 ILE A  43      43.700  47.260  23.380  1.00  0.00           C
ATOM    421  CD  ILE A  43      46.040  45.630  24.030  1.00  0.00           C
ATOM    422  C   ILE A  43      44.210  49.850  21.860  1.00  0.00           C
ATOM    423  O   ILE A  43      43.190  50.040  21.240  1.00  0.00           O
ATOM    424  N   CYS A  44      44.660  50.680  22.840  1.00  0.00           N
ATOM    425  H   CYS A  44      45.580  50.560  23.200  1.00  0.00           H
ATOM    426  CA  CYS A  44      43.940  51.870  23.410  1.00  0.00           C
ATOM    427  CB  CYS A  44      43.840  51.630  24.960  1.00  0.00           C
ATOM    428  SG  CYS A  44      43.160  52.950  26.050  1.00  0.00           S
ATOM    429  HG  CYS A  44      42.150  53.170  25.220  1.00  0.00           H
ATOM    430  C   CYS A  44      44.730  53.160  23.100  1.00  0.00           C
ATOM    431  O   CYS A  44      45.800  53.330  23.650  1.00  0.00           O
ATOM    432  N   THR A  45      44.090  54.090  22.320  1.00  0.00           N
ATOM    433  H   THR A  45      43.090  54.040  22.270  1.00  0.00           H
ATOM    434  CA  THR A  45      44.820  55.180  21.640  1.00  0.00           C
ATOM    435  CB  THR A  45      44.890  55.030  20.130  1.00  0.00           C
ATOM    436  OG1 THR A  45      43.570  54.750  19.640  1.00  0.00           O
ATOM    437  HG1 THR A  45      42.830  55.330  20.000  1.00  0.00           H
ATOM    438  CG2 THR A  45      45.870  53.900  19.750  1.00  0.00           C
ATOM    439  C   THR A  45      44.200  56.550  22.000  1.00  0.00           C
ATOM    440  O   THR A  45      43.160  56.990  21.410  1.00  0.00           O
ATOM    441  N   SER A  46      44.750  57.090  23.040  1.00  0.00           N
ATOM    442  H   SER A  46      45.570  56.690  23.450  1.00  0.00           H
ATOM    443  CA  SER A  46      44.370  58.370  23.740  1.00  0.00           C
ATOM    444  CB  SER A  46      44.640  59.570  22.880  1.00  0.00           C
ATOM    445  OG  SER A  46      44.640  60.760  23.520  1.00  0.00           O
ATOM    446  HG  SER A  46      45.340  60.720  24.230  1.00  0.00           H
ATOM    447  C   SER A  46      42.960  58.430  24.250  1.00  0.00           C
ATOM    448  O   SER A  46      42.020  59.070  23.760  1.00  0.00           O
ATOM    449  N   GLU A  47      42.740  57.660  25.370  1.00  0.00           N
ATOM    450  H   GLU A  47      43.360  56.890  25.520  1.00  0.00           H
ATOM    451  CA  GLU A  47      41.390  57.500  26.010  1.00  0.00           C
ATOM    452  CB  GLU A  47      40.920  56.040  25.970  1.00  0.00           C
ATOM    453  CG  GLU A  47      40.770  55.570  24.530  1.00  0.00           C
ATOM    454  CD  GLU A  47      40.160  54.220  24.320  1.00  0.00           C
ATOM    455  OE1 GLU A  47      38.950  53.970  24.470  1.00  0.00           O
ATOM    456  OE2 GLU A  47      41.010  53.430  23.960  1.00  0.00           O
ATOM    457  C   GLU A  47      41.500  57.880  27.480  1.00  0.00           C
ATOM    458  O   GLU A  47      40.640  58.540  28.050  1.00  0.00           O
ATOM    459  N   ASP A  48      42.350  57.160  28.160  1.00  0.00           N
ATOM    460  H   ASP A  48      43.010  56.530  27.750  1.00  0.00           H
ATOM    461  CA  ASP A  48      42.520  57.260  29.640  1.00  0.00           C
ATOM    462  CB  ASP A  48      42.340  55.800  30.190  1.00  0.00           C
ATOM    463  CG  ASP A  48      42.500  55.590  31.730  1.00  0.00           C
ATOM    464  OD1 ASP A  48      43.610  55.560  32.320  1.00  0.00           O
ATOM    465  OD2 ASP A  48      41.440  55.590  32.410  1.00  0.00           O
ATOM    466  C   ASP A  48      43.940  57.810  29.890  1.00  0.00           C
ATOM    467  O   ASP A  48      44.910  57.090  29.690  1.00  0.00           O
ATOM    468  N   MET A  49      43.890  58.800  30.830  1.00  0.00           N
ATOM    469  H   MET A  49      43.020  59.240  31.080  1.00  0.00           H
ATOM    470  CA  MET A  49      45.140  59.540  31.150  1.00  0.00           C
ATOM    471  CB  MET A  49      44.680  61.040  31.310  1.00  0.00           C
ATOM    472  CG  MET A  49      45.860  62.050  31.210  1.00  0.00           C
ATOM    473  SD  MET A  49      47.010  61.770  29.800  1.00  0.00           S
ATOM    474  CE  MET A  49      48.480  62.420  30.560  1.00  0.00           C
ATOM    475  C   MET A  49      46.140  58.900  32.160  1.00  0.00           C
ATOM    476  O   MET A  49      47.060  59.550  32.670  1.00  0.00           O
ATOM    477  N   LEU A  50      45.860  57.600  32.520  1.00  0.00           N
ATOM    478  H   LEU A  50      45.080  57.080  32.180  1.00  0.00           H
ATOM    479  CA  LEU A  50      46.720  56.830  33.420  1.00  0.00           C
ATOM    480  CB  LEU A  50      46.200  57.080  34.870  1.00  0.00           C
ATOM    481  CG  LEU A  50      47.280  56.880  35.950  1.00  0.00           C
ATOM    482  CD1 LEU A  50      48.700  57.000  35.480  1.00  0.00           C
ATOM    483  CD2 LEU A  50      46.890  57.720  37.230  1.00  0.00           C
ATOM    484  C   LEU A  50      46.820  55.310  33.090  1.00  0.00           C
ATOM    485  O   LEU A  50      47.690  54.940  32.320  1.00  0.00           O
ATOM    486  N   ASN A  51      45.910  54.380  33.420  1.00  0.00           N
ATOM    487  H   ASN A  51      44.960  54.700  33.450  1.00  0.00           H
ATOM    488  CA  ASN A  51      46.060  52.970  33.170  1.00  0.00           C
ATOM    489  CB  ASN A  51      45.920  52.270  34.540  1.00  0.00           C
ATOM    490  CG  ASN A  51      46.930  52.640  35.620  1.00  0.00           C
ATOM    491  OD1 ASN A  51      48.080  52.350  35.620  1.00  0.00           O
ATOM    492  ND2 ASN A  51      46.400  53.440  36.550  1.00  0.00           N
ATOM    493 1HD2 ASN A  51      45.420  53.620  36.540  1.00  0.00           H
ATOM    494 2HD2 ASN A  51      46.880  53.810  37.350  1.00  0.00           H
ATOM    495  C   ASN A  51      45.120  52.460  32.080  1.00  0.00           C
ATOM    496  O   ASN A  51      44.040  52.080  32.620  1.00  0.00           O
ATOM    497  N   PRO A  52      45.540  52.200  30.850  1.00  0.00           N
ATOM    498  CA  PRO A  52      44.720  51.670  29.740  1.00  0.00           C
ATOM    499  CB  PRO A  52      45.640  51.780  28.530  1.00  0.00           C
ATOM    500  CG  PRO A  52      46.690  52.780  28.850  1.00  0.00           C
ATOM    501  CD  PRO A  52      46.880  52.590  30.350  1.00  0.00           C
ATOM    502  C   PRO A  52      44.370  50.270  30.090  1.00  0.00           C
ATOM    503  O   PRO A  52      45.200  49.460  30.500  1.00  0.00           O
ATOM    504  N   ASN A  53      43.110  49.940  29.880  1.00  0.00           N
ATOM    505  H   ASN A  53      42.510  50.680  29.590  1.00  0.00           H
ATOM    506  CA  ASN A  53      42.530  48.660  30.260  1.00  0.00           C
ATOM    507  CB  ASN A  53      41.050  48.950  30.680  1.00  0.00           C
ATOM    508  CG  ASN A  53      41.090  49.340  32.140  1.00  0.00           C
ATOM    509  OD1 ASN A  53      41.420  50.520  32.390  1.00  0.00           O
ATOM    510  ND2 ASN A  53      40.540  48.570  33.090  1.00  0.00           N
ATOM    511 1HD2 ASN A  53      40.070  47.750  32.740  1.00  0.00           H
ATOM    512 2HD2 ASN A  53      40.540  48.790  34.060  1.00  0.00           H
ATOM    513  C   ASN A  53      42.630  47.640  29.100  1.00  0.00           C
ATOM    514  O   ASN A  53      41.580  47.280  28.480  1.00  0.00           O
ATOM    515  N   TYR A  54      43.920  47.410  28.810  1.00  0.00           N
ATOM    516  H   TYR A  54      44.620  47.820  29.400  1.00  0.00           H
ATOM    517  CA  TYR A  54      44.440  46.600  27.690  1.00  0.00           C
ATOM    518  CB  TYR A  54      45.910  46.260  27.840  1.00  0.00           C
ATOM    519  CG  TYR A  54      46.920  47.450  27.880  1.00  0.00           C
ATOM    520  CD1 TYR A  54      47.900  47.590  28.890  1.00  0.00           C
ATOM    521  HD1 TYR A  54      47.790  47.160  29.880  1.00  0.00           H
ATOM    522  CD2 TYR A  54      46.940  48.340  26.810  1.00  0.00           C
ATOM    523  HD2 TYR A  54      46.210  48.280  26.010  1.00  0.00           H
ATOM    524  CE1 TYR A  54      48.780  48.620  28.830  1.00  0.00           C
ATOM    525  HE1 TYR A  54      49.490  48.570  29.650  1.00  0.00           H
ATOM    526  CE2 TYR A  54      47.870  49.360  26.730  1.00  0.00           C
ATOM    527  HE2 TYR A  54      48.000  49.910  25.800  1.00  0.00           H
ATOM    528  CZ  TYR A  54      48.850  49.510  27.710  1.00  0.00           C
ATOM    529  OH  TYR A  54      50.040  50.060  27.410  1.00  0.00           O
ATOM    530  HH  TYR A  54      50.840  49.470  27.550  1.00  0.00           H
ATOM    531  C   TYR A  54      43.610  45.300  27.440  1.00  0.00           C
ATOM    532  O   TYR A  54      43.220  45.010  26.380  1.00  0.00           O
ATOM    533  N   GLU A  55      43.610  44.440  28.450  1.00  0.00           N
ATOM    534  H   GLU A  55      44.430  44.370  29.020  1.00  0.00           H
ATOM    535  CA  GLU A  55      42.760  43.240  28.500  1.00  0.00           C
ATOM    536  CB  GLU A  55      42.850  42.570  29.870  1.00  0.00           C
ATOM    537  CG  GLU A  55      42.250  41.170  29.880  1.00  0.00           C
ATOM    538  CD  GLU A  55      42.110  40.580  31.250  1.00  0.00           C
ATOM    539  OE1 GLU A  55      42.990  40.660  32.110  1.00  0.00           O
ATOM    540  OE2 GLU A  55      41.100  39.850  31.380  1.00  0.00           O
ATOM    541  C   GLU A  55      41.220  43.470  28.190  1.00  0.00           C
ATOM    542  O   GLU A  55      40.860  43.260  27.050  1.00  0.00           O
ATOM    543  N   ASP A  56      40.500  44.250  29.010  1.00  0.00           N
ATOM    544  H   ASP A  56      40.680  44.470  29.960  1.00  0.00           H
ATOM    545  CA  ASP A  56      39.080  44.650  28.760  1.00  0.00           C
ATOM    546  CB  ASP A  56      38.770  45.870  29.670  1.00  0.00           C
ATOM    547  CG  ASP A  56      38.620  45.490  31.150  1.00  0.00           C
ATOM    548  OD1 ASP A  56      38.770  46.360  32.040  1.00  0.00           O
ATOM    549  OD2 ASP A  56      38.850  44.260  31.440  1.00  0.00           O
ATOM    550  C   ASP A  56      38.860  45.090  27.290  1.00  0.00           C
ATOM    551  O   ASP A  56      37.870  44.720  26.620  1.00  0.00           O
ATOM    552  N   LEU A  57      39.850  45.840  26.740  1.00  0.00           N
ATOM    553  H   LEU A  57      40.500  46.290  27.350  1.00  0.00           H
ATOM    554  CA  LEU A  57      39.610  46.440  25.430  1.00  0.00           C
ATOM    555  CB  LEU A  57      40.310  47.790  25.230  1.00  0.00           C
ATOM    556  CG  LEU A  57      39.610  48.870  26.060  1.00  0.00           C
ATOM    557  CD1 LEU A  57      40.350  50.210  26.040  1.00  0.00           C
ATOM    558  CD2 LEU A  57      38.140  49.060  25.530  1.00  0.00           C
ATOM    559  C   LEU A  57      39.980  45.420  24.290  1.00  0.00           C
ATOM    560  O   LEU A  57      39.190  45.290  23.370  1.00  0.00           O
ATOM    561  N   LEU A  58      41.150  44.730  24.430  1.00  0.00           N
ATOM    562  H   LEU A  58      41.730  44.890  25.230  1.00  0.00           H
ATOM    563  CA  LEU A  58      41.560  43.810  23.370  1.00  0.00           C
ATOM    564  CB  LEU A  58      42.950  43.180  23.750  1.00  0.00           C
ATOM    565  CG  LEU A  58      43.570  42.400  22.620  1.00  0.00           C
ATOM    566  CD1 LEU A  58      43.690  43.120  21.290  1.00  0.00           C
ATOM    567  CD2 LEU A  58      44.880  41.970  23.180  1.00  0.00           C
ATOM    568  C   LEU A  58      40.560  42.700  22.980  1.00  0.00           C
ATOM    569  O   LEU A  58      40.280  42.580  21.790  1.00  0.00           O
ATOM    570  N   ILE A  59      39.850  42.230  23.980  1.00  0.00           N
ATOM    571  H   ILE A  59      40.110  42.470  24.920  1.00  0.00           H
ATOM    572  CA  ILE A  59      38.720  41.250  23.860  1.00  0.00           C
ATOM    573  CB  ILE A  59      38.250  40.620  25.240  1.00  0.00           C
ATOM    574  CG1 ILE A  59      37.670  41.630  26.210  1.00  0.00           C
ATOM    575  CG2 ILE A  59      39.530  39.990  25.900  1.00  0.00           C
ATOM    576  CD  ILE A  59      36.520  40.930  26.980  1.00  0.00           C
ATOM    577  C   ILE A  59      37.480  41.780  23.060  1.00  0.00           C
ATOM    578  O   ILE A  59      36.600  41.070  22.710  1.00  0.00           O
ATOM    579  N   ARG A  60      37.300  43.130  23.030  1.00  0.00           N
ATOM    580  H   ARG A  60      37.760  43.740  23.680  1.00  0.00           H
ATOM    581  CA  ARG A  60      36.250  43.790  22.240  1.00  0.00           C
ATOM    582  CB  ARG A  60      35.630  44.970  23.070  1.00  0.00           C
ATOM    583  CG  ARG A  60      34.910  44.540  24.300  1.00  0.00           C
ATOM    584  CD  ARG A  60      34.450  45.710  25.170  1.00  0.00           C
ATOM    585  NE  ARG A  60      34.120  45.230  26.510  1.00  0.00           N
ATOM    586  HE  ARG A  60      33.650  44.340  26.510  1.00  0.00           H
ATOM    587  CZ  ARG A  60      34.290  45.930  27.660  1.00  0.00           C
ATOM    588  NH1 ARG A  60      34.660  47.160  27.790  1.00  0.00           N
ATOM    589 1HH1 ARG A  60      34.860  47.760  27.010  1.00  0.00           H
ATOM    590 2HH1 ARG A  60      34.790  47.520  28.710  1.00  0.00           H
ATOM    591  NH2 ARG A  60      34.000  45.230  28.740  1.00  0.00           N
ATOM    592 1HH2 ARG A  60      33.870  44.230  28.730  1.00  0.00           H
ATOM    593 2HH2 ARG A  60      33.900  45.690  29.620  1.00  0.00           H
ATOM    594  C   ARG A  60      36.790  44.180  20.800  1.00  0.00           C
ATOM    595  O   ARG A  60      35.940  44.320  19.930  1.00  0.00           O
ATOM    596  N   LYS A  61      38.090  44.460  20.700  1.00  0.00           N
ATOM    597  H   LYS A  61      38.640  44.490  21.530  1.00  0.00           H
ATOM    598  CA  LYS A  61      38.780  44.950  19.450  1.00  0.00           C
ATOM    599  CB  LYS A  61      39.910  45.880  19.930  1.00  0.00           C
ATOM    600  CG  LYS A  61      39.310  47.260  20.170  1.00  0.00           C
ATOM    601  CD  LYS A  61      40.400  48.350  20.220  1.00  0.00           C
ATOM    602  CE  LYS A  61      39.770  49.640  19.780  1.00  0.00           C
ATOM    603  NZ  LYS A  61      40.500  50.870  19.920  1.00  0.00           N
ATOM    604  HZ1 LYS A  61      40.470  51.130  20.880  1.00  0.00           H
ATOM    605  HZ2 LYS A  61      41.450  50.680  19.680  1.00  0.00           H
ATOM    606  HZ3 LYS A  61      40.160  51.580  19.310  1.00  0.00           H
ATOM    607  C   LYS A  61      39.200  43.730  18.600  1.00  0.00           C
ATOM    608  O   LYS A  61      40.370  43.400  18.200  1.00  0.00           O
ATOM    609  N   SER A  62      38.110  43.160  18.040  1.00  0.00           N
ATOM    610  H   SER A  62      37.200  43.470  18.330  1.00  0.00           H
ATOM    611  CA  SER A  62      38.230  41.930  17.280  1.00  0.00           C
ATOM    612  CB  SER A  62      36.980  41.080  17.480  1.00  0.00           C
ATOM    613  OG  SER A  62      36.730  40.700  18.820  1.00  0.00           O
ATOM    614  HG  SER A  62      37.570  40.550  19.350  1.00  0.00           H
ATOM    615  C   SER A  62      38.350  42.240  15.780  1.00  0.00           C
ATOM    616  O   SER A  62      37.440  42.840  15.130  1.00  0.00           O
ATOM    617  N   ASN A  63      39.500  41.680  15.300  1.00  0.00           N
ATOM    618  H   ASN A  63      40.170  41.420  16.000  1.00  0.00           H
ATOM    619  CA  ASN A  63      40.030  41.710  13.930  1.00  0.00           C
ATOM    620  CB  ASN A  63      39.250  40.730  13.010  1.00  0.00           C
ATOM    621  CG  ASN A  63      39.950  40.000  11.870  1.00  0.00           C
ATOM    622  OD1 ASN A  63      40.620  40.620  11.090  1.00  0.00           O
ATOM    623  ND2 ASN A  63      39.680  38.800  11.810  1.00  0.00           N
ATOM    624 1HD2 ASN A  63      39.020  38.430  12.470  1.00  0.00           H
ATOM    625 2HD2 ASN A  63      39.810  38.300  10.950  1.00  0.00           H
ATOM    626  C   ASN A  63      40.100  43.080  13.180  1.00  0.00           C
ATOM    627  O   ASN A  63      41.130  43.760  13.040  1.00  0.00           O
ATOM    628  N   HIS A  64      38.910  43.570  12.770  1.00  0.00           N
ATOM    629  H   HIS A  64      38.130  42.950  12.800  1.00  0.00           H
ATOM    630  CA  HIS A  64      38.760  44.800  11.980  1.00  0.00           C
ATOM    631  CB  HIS A  64      37.320  45.010  11.470  1.00  0.00           C
ATOM    632  CG  HIS A  64      36.550  43.710  11.130  1.00  0.00           C
ATOM    633  ND1 HIS A  64      35.860  43.000  11.990  1.00  0.00           N
ATOM    634  CD2 HIS A  64      36.760  42.900  10.060  1.00  0.00           C
ATOM    635  HD2 HIS A  64      37.020  43.140   9.030  1.00  0.00           H
ATOM    636  CE1 HIS A  64      35.670  41.780  11.430  1.00  0.00           C
ATOM    637  HE1 HIS A  64      35.200  40.920  11.910  1.00  0.00           H
ATOM    638  NE2 HIS A  64      36.280  41.730  10.260  1.00  0.00           N
ATOM    639  HE2 HIS A  64      36.460  40.910   9.720  1.00  0.00           H
ATOM    640  C   HIS A  64      39.300  46.120  12.490  1.00  0.00           C
ATOM    641  O   HIS A  64      39.350  47.060  11.670  1.00  0.00           O
ATOM    642  N   ASN A  65      39.650  46.130  13.770  1.00  0.00           N
ATOM    643  H   ASN A  65      39.360  45.390  14.380  1.00  0.00           H
ATOM    644  CA  ASN A  65      40.480  47.200  14.410  1.00  0.00           C
ATOM    645  CB  ASN A  65      40.610  47.080  15.950  1.00  0.00           C
ATOM    646  CG  ASN A  65      41.090  48.430  16.490  1.00  0.00           C
ATOM    647  OD1 ASN A  65      40.280  49.310  16.690  1.00  0.00           O
ATOM    648  ND2 ASN A  65      42.210  48.640  17.070  1.00  0.00           N
ATOM    649 1HD2 ASN A  65      42.800  47.830  17.200  1.00  0.00           H
ATOM    650 2HD2 ASN A  65      42.270  49.530  17.510  1.00  0.00           H
ATOM    651  C   ASN A  65      41.910  47.380  13.910  1.00  0.00           C
ATOM    652  O   ASN A  65      42.250  48.500  13.600  1.00  0.00           O
ATOM    653  N   PHE A  66      42.490  46.250  13.480  1.00  0.00           N
ATOM    654  H   PHE A  66      41.990  45.410  13.320  1.00  0.00           H
ATOM    655  CA  PHE A  66      43.880  46.200  12.970  1.00  0.00           C
ATOM    656  CB  PHE A  66      44.690  45.200  13.860  1.00  0.00           C
ATOM    657  CG  PHE A  66      44.560  45.360  15.360  1.00  0.00           C
ATOM    658  CD1 PHE A  66      45.250  46.370  16.050  1.00  0.00           C
ATOM    659  HD1 PHE A  66      46.180  46.760  15.620  1.00  0.00           H
ATOM    660  CD2 PHE A  66      43.630  44.610  16.080  1.00  0.00           C
ATOM    661  HD2 PHE A  66      43.000  43.940  15.500  1.00  0.00           H
ATOM    662  CE1 PHE A  66      44.880  46.630  17.390  1.00  0.00           C
ATOM    663  HE1 PHE A  66      45.470  47.450  17.810  1.00  0.00           H
ATOM    664  CE2 PHE A  66      43.310  44.820  17.400  1.00  0.00           C
ATOM    665  HE2 PHE A  66      42.700  44.210  18.070  1.00  0.00           H
ATOM    666  CZ  PHE A  66      43.940  45.880  18.060  1.00  0.00           C
ATOM    667  HZ  PHE A  66      43.960  45.850  19.150  1.00  0.00           H
ATOM    668  C   PHE A  66      44.020  45.840  11.490  1.00  0.00           C
ATOM    669  O   PHE A  66      43.910  44.680  11.140  1.00  0.00           O
ATOM    670  N   LEU A  67      43.910  46.890  10.690  1.00  0.00           N
ATOM    671  H   LEU A  67      44.090  47.810  11.050  1.00  0.00           H
ATOM    672  CA  LEU A  67      44.080  46.880   9.170  1.00  0.00           C
ATOM    673  CB  LEU A  67      43.510  48.160   8.500  1.00  0.00           C
ATOM    674  CG  LEU A  67      42.000  48.380   8.720  1.00  0.00           C
ATOM    675  CD1 LEU A  67      41.630  49.240   9.870  1.00  0.00           C
ATOM    676  CD2 LEU A  67      41.370  48.960   7.350  1.00  0.00           C
ATOM    677  C   LEU A  67      45.600  46.900   8.880  1.00  0.00           C
ATOM    678  O   LEU A  67      46.260  47.940   8.750  1.00  0.00           O
ATOM    679  N   VAL A  68      46.110  45.670   8.820  1.00  0.00           N
ATOM    680  H   VAL A  68      45.480  44.900   8.900  1.00  0.00           H
ATOM    681  CA  VAL A  68      47.530  45.510   8.480  1.00  0.00           C
ATOM    682  CB  VAL A  68      48.150  44.260   9.050  1.00  0.00           C
ATOM    683  CG1 VAL A  68      49.680  44.300   8.800  1.00  0.00           C
ATOM    684  CG2 VAL A  68      47.960  44.170  10.590  1.00  0.00           C
ATOM    685  C   VAL A  68      47.570  45.430   6.900  1.00  0.00           C
ATOM    686  O   VAL A  68      47.070  44.530   6.220  1.00  0.00           O
ATOM    687  N   GLN A  69      48.270  46.420   6.320  1.00  0.00           N
ATOM    688  H   GLN A  69      48.760  47.190   6.710  1.00  0.00           H
ATOM    689  CA  GLN A  69      48.390  46.390   4.810  1.00  0.00           C
ATOM    690  CB  GLN A  69      47.780  47.620   4.190  1.00  0.00           C
ATOM    691  CG  GLN A  69      47.130  47.150   2.870  1.00  0.00           C
ATOM    692  CD  GLN A  69      46.470  48.320   2.160  1.00  0.00           C
ATOM    693  OE1 GLN A  69      45.240  48.480   2.310  1.00  0.00           O
ATOM    694  NE2 GLN A  69      47.180  49.060   1.360  1.00  0.00           N
ATOM    695 1HE2 GLN A  69      48.180  48.980   1.320  1.00  0.00           H
ATOM    696 2HE2 GLN A  69      46.630  49.710   0.840  1.00  0.00           H
ATOM    697  C   GLN A  69      49.860  46.050   4.360  1.00  0.00           C
ATOM    698  O   GLN A  69      50.810  46.720   4.790  1.00  0.00           O
ATOM    699  N   ALA A  70      50.070  44.960   3.690  1.00  0.00           N
ATOM    700  H   ALA A  70      49.320  44.360   3.420  1.00  0.00           H
ATOM    701  CA  ALA A  70      51.400  44.630   3.160  1.00  0.00           C
ATOM    702  CB  ALA A  70      51.510  43.110   3.210  1.00  0.00           C
ATOM    703  C   ALA A  70      51.620  45.170   1.730  1.00  0.00           C
ATOM    704  O   ALA A  70      51.430  44.510   0.680  1.00  0.00           O
ATOM    705  N   GLY A  71      51.770  46.440   1.710  1.00  0.00           N
ATOM    706  H   GLY A  71      52.040  46.930   2.540  1.00  0.00           H
ATOM    707  CA  GLY A  71      51.830  47.300   0.490  1.00  0.00           C
ATOM    708  C   GLY A  71      50.420  47.540  -0.080  1.00  0.00           C
ATOM    709  O   GLY A  71      49.910  48.650   0.110  1.00  0.00           O
ATOM    710  N   ASN A  72      49.800  46.510  -0.660  1.00  0.00           N
ATOM    711  H   ASN A  72      50.140  45.570  -0.610  1.00  0.00           H
ATOM    712  CA  ASN A  72      48.550  46.530  -1.360  1.00  0.00           C
ATOM    713  CB  ASN A  72      48.700  46.100  -2.890  1.00  0.00           C
ATOM    714  CG  ASN A  72      49.310  44.720  -3.180  1.00  0.00           C
ATOM    715  OD1 ASN A  72      50.190  44.230  -2.500  1.00  0.00           O
ATOM    716  ND2 ASN A  72      48.790  44.010  -4.170  1.00  0.00           N
ATOM    717 1HD2 ASN A  72      48.280  44.400  -4.940  1.00  0.00           H
ATOM    718 2HD2 ASN A  72      48.780  43.010  -4.100  1.00  0.00           H
ATOM    719  C   ASN A  72      47.470  45.670  -0.790  1.00  0.00           C
ATOM    720  O   ASN A  72      46.430  46.240  -0.500  1.00  0.00           O
ATOM    721  N   VAL A  73      47.620  44.350  -0.580  1.00  0.00           N
ATOM    722  H   VAL A  73      48.350  43.890  -1.090  1.00  0.00           H
ATOM    723  CA  VAL A  73      46.680  43.440   0.040  1.00  0.00           C
ATOM    724  CB  VAL A  73      46.620  41.990  -0.470  1.00  0.00           C
ATOM    725  CG1 VAL A  73      46.000  42.020  -1.860  1.00  0.00           C
ATOM    726  CG2 VAL A  73      48.030  41.420  -0.630  1.00  0.00           C
ATOM    727  C   VAL A  73      46.560  43.490   1.530  1.00  0.00           C
ATOM    728  O   VAL A  73      47.530  43.610   2.280  1.00  0.00           O
ATOM    729  N   GLN A  74      45.300  43.390   2.000  1.00  0.00           N
ATOM    730  H   GLN A  74      44.540  43.080   1.430  1.00  0.00           H
ATOM    731  CA  GLN A  74      45.090  43.480   3.460  1.00  0.00           C
ATOM    732  CB  GLN A  74      43.730  44.110   3.840  1.00  0.00           C
ATOM    733  CG  GLN A  74      44.100  45.120   4.930  1.00  0.00           C
ATOM    734  CD  GLN A  74      42.790  45.610   5.550  1.00  0.00           C
ATOM    735  OE1 GLN A  74      42.180  46.570   5.140  1.00  0.00           O
ATOM    736  NE2 GLN A  74      42.490  45.150   6.750  1.00  0.00           N
ATOM    737 1HE2 GLN A  74      43.060  44.460   7.200  1.00  0.00           H
ATOM    738 2HE2 GLN A  74      41.630  45.510   7.130  1.00  0.00           H
ATOM    739  C   GLN A  74      45.250  42.120   4.180  1.00  0.00           C
ATOM    740  O   GLN A  74      44.660  41.180   3.650  1.00  0.00           O
ATOM    741  N   LEU A  75      46.020  42.010   5.220  1.00  0.00           N
ATOM    742  H   LEU A  75      46.330  42.860   5.650  1.00  0.00           H
ATOM    743  CA  LEU A  75      46.460  40.710   5.830  1.00  0.00           C
ATOM    744  CB  LEU A  75      47.910  40.660   6.260  1.00  0.00           C
ATOM    745  CG  LEU A  75      49.030  41.190   5.360  1.00  0.00           C
ATOM    746  CD1 LEU A  75      50.300  41.160   6.200  1.00  0.00           C
ATOM    747  CD2 LEU A  75      49.290  40.390   4.100  1.00  0.00           C
ATOM    748  C   LEU A  75      45.650  40.520   7.120  1.00  0.00           C
ATOM    749  O   LEU A  75      45.780  41.230   8.130  1.00  0.00           O
ATOM    750  N   ARG A  76      44.690  39.630   7.000  1.00  0.00           N
ATOM    751  H   ARG A  76      44.690  38.990   6.240  1.00  0.00           H
ATOM    752  CA  ARG A  76      43.640  39.470   8.030  1.00  0.00           C
ATOM    753  CB  ARG A  76      42.520  38.480   7.630  1.00  0.00           C
ATOM    754  CG  ARG A  76      41.700  38.910   6.410  1.00  0.00           C
ATOM    755  CD  ARG A  76      41.400  40.380   6.250  1.00  0.00           C
ATOM    756  NE  ARG A  76      40.790  40.570   4.870  1.00  0.00           N
ATOM    757  HE  ARG A  76      40.790  39.730   4.330  1.00  0.00           H
ATOM    758  CZ  ARG A  76      40.330  41.710   4.400  1.00  0.00           C
ATOM    759  NH1 ARG A  76      40.320  42.880   5.010  1.00  0.00           N
ATOM    760 1HH1 ARG A  76      40.740  42.930   5.910  1.00  0.00           H
ATOM    761 2HH1 ARG A  76      39.700  43.630   4.780  1.00  0.00           H
ATOM    762  NH2 ARG A  76      39.900  41.710   3.170  1.00  0.00           N
ATOM    763 1HH2 ARG A  76      40.020  40.920   2.580  1.00  0.00           H
ATOM    764 2HH2 ARG A  76      39.360  42.440   2.770  1.00  0.00           H
ATOM    765  C   ARG A  76      44.170  39.140   9.450  1.00  0.00           C
ATOM    766  O   ARG A  76      44.780  38.060   9.710  1.00  0.00           O
ATOM    767  N   VAL A  77      43.880  39.900  10.470  1.00  0.00           N
ATOM    768  H   VAL A  77      43.450  40.800  10.430  1.00  0.00           H
ATOM    769  CA  VAL A  77      44.300  39.520  11.820  1.00  0.00           C
ATOM    770  CB  VAL A  77      44.610  40.660  12.750  1.00  0.00           C
ATOM    771  CG1 VAL A  77      45.360  40.250  14.040  1.00  0.00           C
ATOM    772  CG2 VAL A  77      45.430  41.710  12.010  1.00  0.00           C
ATOM    773  C   VAL A  77      43.280  38.540  12.510  1.00  0.00           C
ATOM    774  O   VAL A  77      42.560  38.850  13.410  1.00  0.00           O
ATOM    775  N   ILE A  78      43.740  37.300  12.410  1.00  0.00           N
ATOM    776  H   ILE A  78      44.550  37.230  11.830  1.00  0.00           H
ATOM    777  CA  ILE A  78      43.150  36.010  13.010  1.00  0.00           C
ATOM    778  CB  ILE A  78      43.410  34.860  12.050  1.00  0.00           C
ATOM    779  CG1 ILE A  78      44.890  34.700  11.750  1.00  0.00           C
ATOM    780  CG2 ILE A  78      42.710  35.100  10.720  1.00  0.00           C
ATOM    781  CD  ILE A  78      45.140  33.400  11.010  1.00  0.00           C
ATOM    782  C   ILE A  78      43.390  35.650  14.480  1.00  0.00           C
ATOM    783  O   ILE A  78      43.200  34.520  14.930  1.00  0.00           O
ATOM    784  N   GLY A  79      44.160  36.550  15.080  1.00  0.00           N
ATOM    785  H   GLY A  79      44.810  37.170  14.650  1.00  0.00           H
ATOM    786  CA  GLY A  79      44.340  36.580  16.520  1.00  0.00           C
ATOM    787  C   GLY A  79      45.360  37.570  17.020  1.00  0.00           C
ATOM    788  O   GLY A  79      46.190  37.960  16.250  1.00  0.00           O
ATOM    789  N   HIS A  80      45.200  37.750  18.320  1.00  0.00           N
ATOM    790  H   HIS A  80      44.940  36.950  18.850  1.00  0.00           H
ATOM    791  CA  HIS A  80      45.990  38.830  18.980  1.00  0.00           C
ATOM    792  CB  HIS A  80      45.220  39.960  19.670  1.00  0.00           C
ATOM    793  CG  HIS A  80      43.950  40.310  18.960  1.00  0.00           C
ATOM    794  ND1 HIS A  80      42.690  40.270  19.430  1.00  0.00           N
ATOM    795  HD1 HIS A  80      42.400  40.220  20.390  1.00  0.00           H
ATOM    796  CD2 HIS A  80      43.940  40.720  17.710  1.00  0.00           C
ATOM    797  HD2 HIS A  80      44.740  40.580  16.980  1.00  0.00           H
ATOM    798  CE1 HIS A  80      41.870  40.620  18.420  1.00  0.00           C
ATOM    799  HE1 HIS A  80      40.820  40.830  18.610  1.00  0.00           H
ATOM    800  NE2 HIS A  80      42.600  40.900  17.380  1.00  0.00           N
ATOM    801  C   HIS A  80      46.820  38.170  20.150  1.00  0.00           C
ATOM    802  O   HIS A  80      46.230  37.760  21.150  1.00  0.00           O
ATOM    803  N   SER A  81      48.090  37.960  19.870  1.00  0.00           N
ATOM    804  H   SER A  81      48.580  38.270  19.060  1.00  0.00           H
ATOM    805  CA  SER A  81      49.040  37.350  20.870  1.00  0.00           C
ATOM    806  CB  SER A  81      50.000  36.320  20.220  1.00  0.00           C
ATOM    807  OG  SER A  81      49.210  35.420  19.500  1.00  0.00           O
ATOM    808  HG  SER A  81      49.680  34.540  19.380  1.00  0.00           H
ATOM    809  C   SER A  81      49.850  38.250  21.790  1.00  0.00           C
ATOM    810  O   SER A  81      50.990  38.630  21.540  1.00  0.00           O
ATOM    811  N   MET A  82      49.360  38.420  23.020  1.00  0.00           N
ATOM    812  H   MET A  82      48.710  37.790  23.440  1.00  0.00           H
ATOM    813  CA  MET A  82      49.830  39.460  23.990  1.00  0.00           C
ATOM    814  CB  MET A  82      48.610  39.890  24.880  1.00  0.00           C
ATOM    815  CG  MET A  82      48.740  41.140  25.830  1.00  0.00           C
ATOM    816  SD  MET A  82      47.320  41.810  26.750  1.00  0.00           S
ATOM    817  CE  MET A  82      46.720  40.340  27.630  1.00  0.00           C
ATOM    818  C   MET A  82      51.000  38.790  24.790  1.00  0.00           C
ATOM    819  O   MET A  82      50.860  37.800  25.480  1.00  0.00           O
ATOM    820  N   GLN A  83      52.200  39.400  24.720  1.00  0.00           N
ATOM    821  H   GLN A  83      52.370  40.040  23.970  1.00  0.00           H
ATOM    822  CA  GLN A  83      53.390  38.900  25.440  1.00  0.00           C
ATOM    823  CB  GLN A  83      54.290  38.110  24.450  1.00  0.00           C
ATOM    824  CG  GLN A  83      54.260  36.600  24.710  1.00  0.00           C
ATOM    825  CD  GLN A  83      55.350  35.980  23.800  1.00  0.00           C
ATOM    826  OE1 GLN A  83      54.980  35.310  22.810  1.00  0.00           O
ATOM    827  NE2 GLN A  83      56.660  36.300  23.910  1.00  0.00           N
ATOM    828 1HE2 GLN A  83      57.000  37.100  24.390  1.00  0.00           H
ATOM    829 2HE2 GLN A  83      57.270  35.810  23.290  1.00  0.00           H
ATOM    830  C   GLN A  83      54.200  39.950  26.210  1.00  0.00           C
ATOM    831  O   GLN A  83      55.080  40.640  25.670  1.00  0.00           O
ATOM    832  N   ASN A  84      53.690  40.230  27.380  1.00  0.00           N
ATOM    833  H   ASN A  84      53.000  39.580  27.710  1.00  0.00           H
ATOM    834  CA  ASN A  84      54.030  41.260  28.420  1.00  0.00           C
ATOM    835  CB  ASN A  84      55.310  40.940  29.190  1.00  0.00           C
ATOM    836  CG  ASN A  84      55.490  41.740  30.520  1.00  0.00           C
ATOM    837  OD1 ASN A  84      54.730  41.390  31.470  1.00  0.00           O
ATOM    838  ND2 ASN A  84      56.160  42.850  30.510  1.00  0.00           N
ATOM    839 1HD2 ASN A  84      56.550  43.290  29.710  1.00  0.00           H
ATOM    840 2HD2 ASN A  84      56.300  43.180  31.450  1.00  0.00           H
ATOM    841  C   ASN A  84      53.970  42.730  27.930  1.00  0.00           C
ATOM    842  O   ASN A  84      53.260  43.550  28.550  1.00  0.00           O
ATOM    843  N   CYS A  85      54.880  43.100  27.030  1.00  0.00           N
ATOM    844  H   CYS A  85      55.650  42.530  26.770  1.00  0.00           H
ATOM    845  CA  CYS A  85      54.860  44.420  26.360  1.00  0.00           C
ATOM    846  CB  CYS A  85      56.060  45.300  26.780  1.00  0.00           C
ATOM    847  SG  CYS A  85      55.740  45.920  28.480  1.00  0.00           S
ATOM    848  HG  CYS A  85      54.940  46.960  28.300  1.00  0.00           H
ATOM    849  C   CYS A  85      54.810  44.560  24.790  1.00  0.00           C
ATOM    850  O   CYS A  85      54.560  45.600  24.210  1.00  0.00           O
ATOM    851  N   VAL A  86      54.640  43.380  24.220  1.00  0.00           N
ATOM    852  H   VAL A  86      54.340  42.580  24.740  1.00  0.00           H
ATOM    853  CA  VAL A  86      54.570  43.120  22.740  1.00  0.00           C
ATOM    854  CB  VAL A  86      55.790  42.450  22.110  1.00  0.00           C
ATOM    855  CG1 VAL A  86      55.950  42.790  20.630  1.00  0.00           C
ATOM    856  CG2 VAL A  86      57.170  42.760  22.790  1.00  0.00           C
ATOM    857  C   VAL A  86      53.260  42.380  22.390  1.00  0.00           C
ATOM    858  O   VAL A  86      52.920  41.350  22.960  1.00  0.00           O
ATOM    859  N   LEU A  87      52.540  43.020  21.460  1.00  0.00           N
ATOM    860  H   LEU A  87      52.880  43.810  20.960  1.00  0.00           H
ATOM    861  CA  LEU A  87      51.360  42.360  20.880  1.00  0.00           C
ATOM    862  CB  LEU A  87      50.210  43.320  20.700  1.00  0.00           C
ATOM    863  CG  LEU A  87      48.860  42.710  20.290  1.00  0.00           C
ATOM    864  CD1 LEU A  87      48.320  41.770  21.370  1.00  0.00           C
ATOM    865  CD2 LEU A  87      47.860  43.760  20.000  1.00  0.00           C
ATOM    866  C   LEU A  87      51.760  41.780  19.550  1.00  0.00           C
ATOM    867  O   LEU A  87      52.110  42.540  18.670  1.00  0.00           O
ATOM    868  N   LYS A  88      51.520  40.480  19.370  1.00  0.00           N
ATOM    869  H   LYS A  88      51.480  39.800  20.100  1.00  0.00           H
ATOM    870  CA  LYS A  88      51.710  39.890  18.030  1.00  0.00           C
ATOM    871  CB  LYS A  88      52.640  38.640  18.060  1.00  0.00           C
ATOM    872  CG  LYS A  88      53.770  38.490  19.090  1.00  0.00           C
ATOM    873  CD  LYS A  88      54.440  37.120  18.900  1.00  0.00           C
ATOM    874  CE  LYS A  88      55.320  36.910  20.100  1.00  0.00           C
ATOM    875  NZ  LYS A  88      56.050  35.710  19.990  1.00  0.00           N
ATOM    876  HZ1 LYS A  88      55.550  34.920  20.360  1.00  0.00           H
ATOM    877  HZ2 LYS A  88      56.350  35.610  19.040  1.00  0.00           H
ATOM    878  HZ3 LYS A  88      56.890  35.930  20.480  1.00  0.00           H
ATOM    879  C   LYS A  88      50.380  39.530  17.370  1.00  0.00           C
ATOM    880  O   LYS A  88      49.520  38.880  17.970  1.00  0.00           O
ATOM    881  N   LEU A  89      50.210  40.200  16.240  1.00  0.00           N
ATOM    882  H   LEU A  89      50.890  40.890  16.020  1.00  0.00           H
ATOM    883  CA  LEU A  89      48.970  40.190  15.390  1.00  0.00           C
ATOM    884  CB  LEU A  89      48.880  41.490  14.700  1.00  0.00           C
ATOM    885  CG  LEU A  89      48.860  42.750  15.530  1.00  0.00           C
ATOM    886  CD1 LEU A  89      49.120  44.020  14.730  1.00  0.00           C
ATOM    887  CD2 LEU A  89      47.480  42.760  16.270  1.00  0.00           C
ATOM    888  C   LEU A  89      49.260  39.060  14.420  1.00  0.00           C
ATOM    889  O   LEU A  89      50.080  39.060  13.530  1.00  0.00           O
ATOM    890  N   LYS A  90      48.430  38.080  14.650  1.00  0.00           N
ATOM    891  H   LYS A  90      47.760  38.170  15.390  1.00  0.00           H
ATOM    892  CA  LYS A  90      48.540  36.860  13.840  1.00  0.00           C
ATOM    893  CB  LYS A  90      48.120  35.590  14.570  1.00  0.00           C
ATOM    894  CG  LYS A  90      49.010  35.310  15.790  1.00  0.00           C
ATOM    895  CD  LYS A  90      48.890  33.900  16.250  1.00  0.00           C
ATOM    896  CE  LYS A  90      47.570  33.710  16.980  1.00  0.00           C
ATOM    897  NZ  LYS A  90      47.720  32.530  17.720  1.00  0.00           N
ATOM    898  HZ1 LYS A  90      48.250  32.820  18.520  1.00  0.00           H
ATOM    899  HZ2 LYS A  90      46.830  32.180  18.030  1.00  0.00           H
ATOM    900  HZ3 LYS A  90      48.250  31.870  17.190  1.00  0.00           H
ATOM    901  C   LYS A  90      47.900  36.970  12.480  1.00  0.00           C
ATOM    902  O   LYS A  90      46.680  37.100  12.320  1.00  0.00           O
ATOM    903  N   VAL A  91      48.740  37.070  11.440  1.00  0.00           N
ATOM    904  H   VAL A  91      49.700  36.790  11.460  1.00  0.00           H
ATOM    905  CA  VAL A  91      48.210  37.180  10.070  1.00  0.00           C
ATOM    906  CB  VAL A  91      48.970  38.320   9.270  1.00  0.00           C
ATOM    907  CG1 VAL A  91      48.650  39.600   9.970  1.00  0.00           C
ATOM    908  CG2 VAL A  91      50.450  38.200   9.140  1.00  0.00           C
ATOM    909  C   VAL A  91      48.190  35.790   9.280  1.00  0.00           C
ATOM    910  O   VAL A  91      48.630  34.750   9.770  1.00  0.00           O
ATOM    911  N   ASP A  92      47.340  35.900   8.290  1.00  0.00           N
ATOM    912  H   ASP A  92      46.840  36.740   8.060  1.00  0.00           H
ATOM    913  CA  ASP A  92      47.030  34.790   7.380  1.00  0.00           C
ATOM    914  CB  ASP A  92      45.710  35.110   6.620  1.00  0.00           C
ATOM    915  CG  ASP A  92      45.430  36.440   5.910  1.00  0.00           C
ATOM    916  OD1 ASP A  92      44.240  36.610   5.550  1.00  0.00           O
ATOM    917  OD2 ASP A  92      46.270  37.310   5.680  1.00  0.00           O
ATOM    918  C   ASP A  92      48.090  34.360   6.370  1.00  0.00           C
ATOM    919  O   ASP A  92      48.660  33.300   6.150  1.00  0.00           O
ATOM    920  N   THR A  93      48.560  35.460   5.800  1.00  0.00           N
ATOM    921  H   THR A  93      47.950  36.220   5.610  1.00  0.00           H
ATOM    922  CA  THR A  93      49.770  35.520   4.900  1.00  0.00           C
ATOM    923  CB  THR A  93      49.800  36.750   4.020  1.00  0.00           C
ATOM    924  OG1 THR A  93      48.440  36.790   3.390  1.00  0.00           O
ATOM    925  HG1 THR A  93      47.730  37.150   4.000  1.00  0.00           H
ATOM    926  CG2 THR A  93      50.800  36.740   2.820  1.00  0.00           C
ATOM    927  C   THR A  93      51.120  35.460   5.700  1.00  0.00           C
ATOM    928  O   THR A  93      51.440  36.170   6.640  1.00  0.00           O
ATOM    929  N   ALA A  94      51.930  34.510   5.300  1.00  0.00           N
ATOM    930  H   ALA A  94      51.620  33.610   4.980  1.00  0.00           H
ATOM    931  CA  ALA A  94      53.330  34.480   5.580  1.00  0.00           C
ATOM    932  CB  ALA A  94      53.750  33.060   5.750  1.00  0.00           C
ATOM    933  C   ALA A  94      54.280  35.220   4.690  1.00  0.00           C
ATOM    934  O   ALA A  94      54.290  34.890   3.510  1.00  0.00           O
ATOM    935  N   ASN A  95      55.130  36.070   5.250  1.00  0.00           N
ATOM    936  H   ASN A  95      54.990  36.250   6.230  1.00  0.00           H
ATOM    937  CA  ASN A  95      56.190  36.760   4.560  1.00  0.00           C
ATOM    938  CB  ASN A  95      56.870  37.640   5.610  1.00  0.00           C
ATOM    939  CG  ASN A  95      58.010  38.590   5.170  1.00  0.00           C
ATOM    940  OD1 ASN A  95      58.390  38.760   4.000  1.00  0.00           O
ATOM    941  ND2 ASN A  95      58.560  39.270   6.170  1.00  0.00           N
ATOM    942 1HD2 ASN A  95      58.290  39.220   7.130  1.00  0.00           H
ATOM    943 2HD2 ASN A  95      59.420  39.710   5.930  1.00  0.00           H
ATOM    944  C   ASN A  95      57.230  35.910   3.810  1.00  0.00           C
ATOM    945  O   ASN A  95      57.890  35.030   4.410  1.00  0.00           O
ATOM    946  N   PRO A  96      57.430  36.210   2.540  1.00  0.00           N
ATOM    947  CA  PRO A  96      58.570  35.560   1.760  1.00  0.00           C
ATOM    948  CB  PRO A  96      58.420  36.210   0.350  1.00  0.00           C
ATOM    949  CG  PRO A  96      56.860  36.330   0.260  1.00  0.00           C
ATOM    950  CD  PRO A  96      56.470  36.870   1.640  1.00  0.00           C
ATOM    951  C   PRO A  96      59.980  35.780   2.310  1.00  0.00           C
ATOM    952  O   PRO A  96      60.850  34.910   2.490  1.00  0.00           O
ATOM    953  N   LYS A  97      60.250  37.030   2.670  1.00  0.00           N
ATOM    954  H   LYS A  97      59.500  37.700   2.690  1.00  0.00           H
ATOM    955  CA  LYS A  97      61.600  37.430   3.140  1.00  0.00           C
ATOM    956  CB  LYS A  97      61.980  38.760   2.470  1.00  0.00           C
ATOM    957  CG  LYS A  97      61.850  38.620   0.930  1.00  0.00           C
ATOM    958  CD  LYS A  97      62.820  39.610   0.250  1.00  0.00           C
ATOM    959  CE  LYS A  97      62.430  41.080   0.480  1.00  0.00           C
ATOM    960  NZ  LYS A  97      63.340  42.050  -0.140  1.00  0.00           N
ATOM    961  HZ1 LYS A  97      63.300  42.940   0.300  1.00  0.00           H
ATOM    962  HZ2 LYS A  97      64.280  41.710  -0.120  1.00  0.00           H
ATOM    963  HZ3 LYS A  97      63.080  42.060  -1.110  1.00  0.00           H
ATOM    964  C   LYS A  97      61.590  37.660   4.650  1.00  0.00           C
ATOM    965  O   LYS A  97      61.310  38.710   5.130  1.00  0.00           O
ATOM    966  N   THR A  98      61.980  36.580   5.360  1.00  0.00           N
ATOM    967  H   THR A  98      62.560  35.860   4.970  1.00  0.00           H
ATOM    968  CA  THR A  98      61.820  36.500   6.880  1.00  0.00           C
ATOM    969  CB  THR A  98      60.740  35.450   7.150  1.00  0.00           C
ATOM    970  OG1 THR A  98      60.660  35.050   8.510  1.00  0.00           O
ATOM    971  HG1 THR A  98      59.870  34.440   8.510  1.00  0.00           H
ATOM    972  CG2 THR A  98      60.880  34.200   6.250  1.00  0.00           C
ATOM    973  C   THR A  98      63.210  36.170   7.530  1.00  0.00           C
ATOM    974  O   THR A  98      63.880  35.220   7.160  1.00  0.00           O
ATOM    975  N   PRO A  99      63.860  37.100   8.200  1.00  0.00           N
ATOM    976  CA  PRO A  99      65.150  37.060   8.930  1.00  0.00           C
ATOM    977  CB  PRO A  99      65.280  38.410   9.670  1.00  0.00           C
ATOM    978  CG  PRO A  99      64.460  39.350   8.800  1.00  0.00           C
ATOM    979  CD  PRO A  99      63.360  38.520   8.200  1.00  0.00           C
ATOM    980  C   PRO A  99      65.040  35.920  10.000  1.00  0.00           C
ATOM    981  O   PRO A  99      64.170  35.870  10.880  1.00  0.00           O
ATOM    982  N   LYS A 100      66.170  35.190  10.090  1.00  0.00           N
ATOM    983  H   LYS A 100      66.930  35.330   9.450  1.00  0.00           H
ATOM    984  CA  LYS A 100      66.470  34.140  11.090  1.00  0.00           C
ATOM    985  CB  LYS A 100      67.840  33.530  10.760  1.00  0.00           C
ATOM    986  CG  LYS A 100      68.150  32.300  11.600  1.00  0.00           C
ATOM    987  CD  LYS A 100      69.360  31.440  11.180  1.00  0.00           C
ATOM    988  CE  LYS A 100      69.800  30.410  12.200  1.00  0.00           C
ATOM    989  NZ  LYS A 100      70.770  29.380  11.870  1.00  0.00           N
ATOM    990  HZ1 LYS A 100      70.800  29.310  10.880  1.00  0.00           H
ATOM    991  HZ2 LYS A 100      71.700  29.550  12.200  1.00  0.00           H
ATOM    992  HZ3 LYS A 100      70.510  28.450  12.150  1.00  0.00           H
ATOM    993  C   LYS A 100      66.500  34.820  12.490  1.00  0.00           C
ATOM    994  O   LYS A 100      67.330  35.580  12.950  1.00  0.00           O
ATOM    995  N   TYR A 101      65.290  34.720  13.030  1.00  0.00           N
ATOM    996  H   TYR A 101      64.500  34.290  12.600  1.00  0.00           H
ATOM    997  CA  TYR A 101      64.930  35.440  14.300  1.00  0.00           C
ATOM    998  CB  TYR A 101      63.510  35.910  14.540  1.00  0.00           C
ATOM    999  CG  TYR A 101      62.480  34.820  14.160  1.00  0.00           C
ATOM   1000  CD1 TYR A 101      61.990  34.820  12.850  1.00  0.00           C
ATOM   1001  HD1 TYR A 101      62.360  35.480  12.060  1.00  0.00           H
ATOM   1002  CD2 TYR A 101      61.930  34.010  15.130  1.00  0.00           C
ATOM   1003  HD2 TYR A 101      62.450  33.890  16.090  1.00  0.00           H
ATOM   1004  CE1 TYR A 101      60.900  33.950  12.530  1.00  0.00           C
ATOM   1005  HE1 TYR A 101      60.600  33.880  11.490  1.00  0.00           H
ATOM   1006  CE2 TYR A 101      60.920  33.160  14.800  1.00  0.00           C
ATOM   1007  HE2 TYR A 101      60.690  32.390  15.540  1.00  0.00           H
ATOM   1008  CZ  TYR A 101      60.340  33.150  13.510  1.00  0.00           C
ATOM   1009  OH  TYR A 101      59.370  32.330  13.150  1.00  0.00           O
ATOM   1010  HH  TYR A 101      59.430  32.420  12.150  1.00  0.00           H
ATOM   1011  C   TYR A 101      65.500  34.910  15.540  1.00  0.00           C
ATOM   1012  O   TYR A 101      65.490  33.690  15.700  1.00  0.00           O
ATOM   1013  N   LYS A 102      66.270  35.710  16.220  1.00  0.00           N
ATOM   1014  H   LYS A 102      66.510  36.620  15.890  1.00  0.00           H
ATOM   1015  CA  LYS A 102      66.830  35.580  17.560  1.00  0.00           C
ATOM   1016  CB  LYS A 102      68.310  35.400  17.260  1.00  0.00           C
ATOM   1017  CG  LYS A 102      69.140  35.280  18.560  1.00  0.00           C
ATOM   1018  CD  LYS A 102      68.810  34.050  19.490  1.00  0.00           C
ATOM   1019  CE  LYS A 102      69.570  34.110  20.790  1.00  0.00           C
ATOM   1020  NZ  LYS A 102      69.200  32.920  21.610  1.00  0.00           N
ATOM   1021  HZ1 LYS A 102      68.230  32.940  21.840  1.00  0.00           H
ATOM   1022  HZ2 LYS A 102      69.400  32.080  21.100  1.00  0.00           H
ATOM   1023  HZ3 LYS A 102      69.650  32.880  22.500  1.00  0.00           H
ATOM   1024  C   LYS A 102      66.390  36.730  18.440  1.00  0.00           C
ATOM   1025  O   LYS A 102      66.580  37.840  17.990  1.00  0.00           O
ATOM   1026  N   PHE A 103      65.580  36.480  19.420  1.00  0.00           N
ATOM   1027  H   PHE A 103      65.240  35.560  19.610  1.00  0.00           H
ATOM   1028  CA  PHE A 103      65.320  37.540  20.470  1.00  0.00           C
ATOM   1029  CB  PHE A 103      63.870  37.290  21.060  1.00  0.00           C
ATOM   1030  CG  PHE A 103      62.840  37.280  19.950  1.00  0.00           C
ATOM   1031  CD1 PHE A 103      62.300  36.080  19.590  1.00  0.00           C
ATOM   1032  HD1 PHE A 103      62.440  35.250  20.280  1.00  0.00           H
ATOM   1033  CD2 PHE A 103      62.700  38.410  19.130  1.00  0.00           C
ATOM   1034  HD2 PHE A 103      63.080  39.370  19.490  1.00  0.00           H
ATOM   1035  CE1 PHE A 103      61.480  35.960  18.480  1.00  0.00           C
ATOM   1036  HE1 PHE A 103      61.090  35.010  18.140  1.00  0.00           H
ATOM   1037  CE2 PHE A 103      61.870  38.320  17.970  1.00  0.00           C
ATOM   1038  HE2 PHE A 103      61.520  39.260  17.540  1.00  0.00           H
ATOM   1039  CZ  PHE A 103      61.280  37.100  17.720  1.00  0.00           C
ATOM   1040  HZ  PHE A 103      60.940  37.060  16.690  1.00  0.00           H
ATOM   1041  C   PHE A 103      66.470  37.650  21.510  1.00  0.00           C
ATOM   1042  O   PHE A 103      66.800  36.720  22.250  1.00  0.00           O
ATOM   1043  N   VAL A 104      66.840  38.910  21.830  1.00  0.00           N
ATOM   1044  H   VAL A 104      66.580  39.710  21.290  1.00  0.00           H
ATOM   1045  CA  VAL A 104      67.980  39.220  22.770  1.00  0.00           C
ATOM   1046  CB  VAL A 104      69.280  39.420  21.960  1.00  0.00           C
ATOM   1047  CG1 VAL A 104      70.440  40.080  22.750  1.00  0.00           C
ATOM   1048  CG2 VAL A 104      69.740  38.150  21.210  1.00  0.00           C
ATOM   1049  C   VAL A 104      67.660  40.450  23.620  1.00  0.00           C
ATOM   1050  O   VAL A 104      66.910  41.320  23.140  1.00  0.00           O
ATOM   1051  N   ARG A 105      68.150  40.560  24.850  1.00  0.00           N
ATOM   1052  H   ARG A 105      68.440  39.740  25.350  1.00  0.00           H
ATOM   1053  CA  ARG A 105      68.110  41.790  25.650  1.00  0.00           C
ATOM   1054  CB  ARG A 105      67.660  41.550  27.100  1.00  0.00           C
ATOM   1055  CG  ARG A 105      67.150  42.900  27.650  1.00  0.00           C
ATOM   1056  CD  ARG A 105      66.870  42.840  29.170  1.00  0.00           C
ATOM   1057  NE  ARG A 105      66.540  44.150  29.830  1.00  0.00           N
ATOM   1058  HE  ARG A 105      67.210  44.430  30.520  1.00  0.00           H
ATOM   1059  CZ  ARG A 105      65.420  44.830  29.680  1.00  0.00           C
ATOM   1060  NH1 ARG A 105      64.340  44.430  28.980  1.00  0.00           N
ATOM   1061 1HH1 ARG A 105      64.330  43.490  28.650  1.00  0.00           H
ATOM   1062 2HH1 ARG A 105      63.540  45.010  28.840  1.00  0.00           H
ATOM   1063  NH2 ARG A 105      65.240  45.940  30.320  1.00  0.00           N
ATOM   1064 1HH2 ARG A 105      65.950  46.400  30.860  1.00  0.00           H
ATOM   1065 2HH2 ARG A 105      64.310  46.300  30.270  1.00  0.00           H
ATOM   1066  C   ARG A 105      69.530  42.500  25.820  1.00  0.00           C
ATOM   1067  O   ARG A 105      70.440  42.020  26.460  1.00  0.00           O
ATOM   1068  N   ILE A 106      69.640  43.620  25.120  1.00  0.00           N
ATOM   1069  H   ILE A 106      68.790  44.120  24.960  1.00  0.00           H
ATOM   1070  CA  ILE A 106      70.860  44.460  25.040  1.00  0.00           C
ATOM   1071  CB  ILE A 106      70.670  45.570  24.010  1.00  0.00           C
ATOM   1072  CG1 ILE A 106      71.960  46.120  23.410  1.00  0.00           C
ATOM   1073  CG2 ILE A 106      69.680  46.660  24.400  1.00  0.00           C
ATOM   1074  CD  ILE A 106      72.740  45.310  22.410  1.00  0.00           C
ATOM   1075  C   ILE A 106      71.480  45.020  26.350  1.00  0.00           C
ATOM   1076  O   ILE A 106      70.860  45.200  27.380  1.00  0.00           O
ATOM   1077  N   GLN A 107      72.770  45.050  26.360  1.00  0.00           N
ATOM   1078  H   GLN A 107      73.220  44.570  25.610  1.00  0.00           H
ATOM   1079  CA  GLN A 107      73.650  45.650  27.470  1.00  0.00           C
ATOM   1080  CB  GLN A 107      74.940  44.850  27.410  1.00  0.00           C
ATOM   1081  CG  GLN A 107      74.500  43.480  27.820  1.00  0.00           C
ATOM   1082  CD  GLN A 107      75.670  42.500  27.940  1.00  0.00           C
ATOM   1083  OE1 GLN A 107      76.470  42.640  28.880  1.00  0.00           O
ATOM   1084  NE2 GLN A 107      75.760  41.490  27.050  1.00  0.00           N
ATOM   1085 1HE2 GLN A 107      75.120  41.300  26.300  1.00  0.00           H
ATOM   1086 2HE2 GLN A 107      76.500  40.820  27.120  1.00  0.00           H
ATOM   1087  C   GLN A 107      73.920  47.130  27.150  1.00  0.00           C
ATOM   1088  O   GLN A 107      74.140  47.480  25.990  1.00  0.00           O
ATOM   1089  N   PRO A 108      73.940  47.950  28.200  1.00  0.00           N
ATOM   1090  CA  PRO A 108      74.190  49.390  28.180  1.00  0.00           C
ATOM   1091  CB  PRO A 108      73.970  49.900  29.580  1.00  0.00           C
ATOM   1092  CG  PRO A 108      74.490  48.750  30.450  1.00  0.00           C
ATOM   1093  CD  PRO A 108      73.990  47.550  29.640  1.00  0.00           C
ATOM   1094  C   PRO A 108      75.570  49.660  27.640  1.00  0.00           C
ATOM   1095  O   PRO A 108      76.540  48.920  27.790  1.00  0.00           O
ATOM   1096  N   GLY A 109      75.580  50.690  26.760  1.00  0.00           N
ATOM   1097  H   GLY A 109      74.980  51.480  26.940  1.00  0.00           H
ATOM   1098  CA  GLY A 109      76.770  51.000  26.020  1.00  0.00           C
ATOM   1099  C   GLY A 109      76.850  50.290  24.700  1.00  0.00           C
ATOM   1100  O   GLY A 109      77.070  50.960  23.700  1.00  0.00           O
ATOM   1101  N   GLN A 110      76.450  49.020  24.640  1.00  0.00           N
ATOM   1102  H   GLN A 110      76.010  48.590  25.420  1.00  0.00           H
ATOM   1103  CA  GLN A 110      76.780  48.110  23.480  1.00  0.00           C
ATOM   1104  CB  GLN A 110      76.270  46.740  23.980  1.00  0.00           C
ATOM   1105  CG  GLN A 110      76.850  45.570  23.160  1.00  0.00           C
ATOM   1106  CD  GLN A 110      76.220  44.300  23.680  1.00  0.00           C
ATOM   1107  OE1 GLN A 110      75.050  44.110  23.840  1.00  0.00           O
ATOM   1108  NE2 GLN A 110      77.030  43.250  23.840  1.00  0.00           N
ATOM   1109 1HE2 GLN A 110      78.020  43.340  23.720  1.00  0.00           H
ATOM   1110 2HE2 GLN A 110      76.610  42.400  24.160  1.00  0.00           H
ATOM   1111  C   GLN A 110      75.930  48.570  22.250  1.00  0.00           C
ATOM   1112  O   GLN A 110      74.710  48.690  22.350  1.00  0.00           O
ATOM   1113  N   THR A 111      76.450  48.780  21.070  1.00  0.00           N
ATOM   1114  H   THR A 111      77.240  48.230  20.820  1.00  0.00           H
ATOM   1115  CA  THR A 111      75.740  49.400  19.910  1.00  0.00           C
ATOM   1116  CB  THR A 111      76.750  50.070  18.910  1.00  0.00           C
ATOM   1117  OG1 THR A 111      77.880  49.240  18.550  1.00  0.00           O
ATOM   1118  HG1 THR A 111      78.530  49.860  18.120  1.00  0.00           H
ATOM   1119  CG2 THR A 111      77.140  51.450  19.460  1.00  0.00           C
ATOM   1120  C   THR A 111      74.780  48.500  19.180  1.00  0.00           C
ATOM   1121  O   THR A 111      74.810  47.260  19.190  1.00  0.00           O
ATOM   1122  N   PHE A 112      73.740  49.130  18.620  1.00  0.00           N
ATOM   1123  H   PHE A 112      73.650  50.110  18.780  1.00  0.00           H
ATOM   1124  CA  PHE A 112      72.740  48.480  17.730  1.00  0.00           C
ATOM   1125  CB  PHE A 112      71.690  47.710  18.580  1.00  0.00           C
ATOM   1126  CG  PHE A 112      70.990  48.540  19.660  1.00  0.00           C
ATOM   1127  CD1 PHE A 112      69.750  49.070  19.360  1.00  0.00           C
ATOM   1128  HD1 PHE A 112      69.180  48.490  18.640  1.00  0.00           H
ATOM   1129  CD2 PHE A 112      71.590  48.820  20.860  1.00  0.00           C
ATOM   1130  HD2 PHE A 112      72.600  48.520  21.130  1.00  0.00           H
ATOM   1131  CE1 PHE A 112      69.170  49.950  20.190  1.00  0.00           C
ATOM   1132  HE1 PHE A 112      68.270  50.470  19.850  1.00  0.00           H
ATOM   1133  CE2 PHE A 112      71.010  49.730  21.710  1.00  0.00           C
ATOM   1134  HE2 PHE A 112      71.540  49.950  22.640  1.00  0.00           H
ATOM   1135  CZ  PHE A 112      69.760  50.350  21.350  1.00  0.00           C
ATOM   1136  HZ  PHE A 112      69.370  51.230  21.870  1.00  0.00           H
ATOM   1137  C   PHE A 112      72.120  49.290  16.600  1.00  0.00           C
ATOM   1138  O   PHE A 112      72.160  50.520  16.540  1.00  0.00           O
ATOM   1139  N   SER A 113      71.730  48.600  15.560  1.00  0.00           N
ATOM   1140  H   SER A 113      71.520  47.620  15.560  1.00  0.00           H
ATOM   1141  CA  SER A 113      71.250  49.230  14.280  1.00  0.00           C
ATOM   1142  CB  SER A 113      71.500  48.360  13.050  1.00  0.00           C
ATOM   1143  OG  SER A 113      72.900  48.410  12.660  1.00  0.00           O
ATOM   1144  HG  SER A 113      73.410  48.010  13.430  1.00  0.00           H
ATOM   1145  C   SER A 113      69.790  49.620  14.380  1.00  0.00           C
ATOM   1146  O   SER A 113      68.920  48.740  14.390  1.00  0.00           O
ATOM   1147  N   VAL A 114      69.550  50.960  14.510  1.00  0.00           N
ATOM   1148  H   VAL A 114      70.260  51.660  14.610  1.00  0.00           H
ATOM   1149  CA  VAL A 114      68.160  51.430  14.680  1.00  0.00           C
ATOM   1150  CB  VAL A 114      67.940  52.480  15.820  1.00  0.00           C
ATOM   1151  CG1 VAL A 114      66.470  52.850  16.120  1.00  0.00           C
ATOM   1152  CG2 VAL A 114      68.550  51.920  17.120  1.00  0.00           C
ATOM   1153  C   VAL A 114      67.470  51.750  13.350  1.00  0.00           C
ATOM   1154  O   VAL A 114      67.800  52.830  12.840  1.00  0.00           O
ATOM   1155  N   LEU A 115      66.780  50.810  12.710  1.00  0.00           N
ATOM   1156  H   LEU A 115      66.770  49.890  13.120  1.00  0.00           H
ATOM   1157  CA  LEU A 115      65.930  50.970  11.530  1.00  0.00           C
ATOM   1158  CB  LEU A 115      65.450  49.640  11.000  1.00  0.00           C
ATOM   1159  CG  LEU A 115      64.710  49.870   9.690  1.00  0.00           C
ATOM   1160  CD1 LEU A 115      65.510  49.990   8.430  1.00  0.00           C
ATOM   1161  CD2 LEU A 115      63.840  48.680   9.570  1.00  0.00           C
ATOM   1162  C   LEU A 115      64.720  51.840  11.910  1.00  0.00           C
ATOM   1163  O   LEU A 115      63.750  51.310  12.540  1.00  0.00           O
ATOM   1164  N   ALA A 116      64.930  53.190  11.790  1.00  0.00           N
ATOM   1165  H   ALA A 116      65.760  53.470  11.320  1.00  0.00           H
ATOM   1166  CA  ALA A 116      63.940  54.270  11.970  1.00  0.00           C
ATOM   1167  CB  ALA A 116      64.470  55.670  11.950  1.00  0.00           C
ATOM   1168  C   ALA A 116      62.830  54.120  10.850  1.00  0.00           C
ATOM   1169  O   ALA A 116      63.140  54.180   9.700  1.00  0.00           O
ATOM   1170  N   CYS A 117      61.750  53.430  11.270  1.00  0.00           N
ATOM   1171  H   CYS A 117      61.560  53.240  12.230  1.00  0.00           H
ATOM   1172  CA  CYS A 117      60.580  53.160  10.360  1.00  0.00           C
ATOM   1173  CB  CYS A 117      60.400  51.680  10.210  1.00  0.00           C
ATOM   1174  SG  CYS A 117      59.010  51.410   9.050  1.00  0.00           S
ATOM   1175  HG  CYS A 117      58.280  50.610   9.820  1.00  0.00           H
ATOM   1176  C   CYS A 117      59.300  53.850  10.710  1.00  0.00           C
ATOM   1177  O   CYS A 117      58.790  53.910  11.850  1.00  0.00           O
ATOM   1178  N   TYR A 118      58.770  54.440   9.690  1.00  0.00           N
ATOM   1179  H   TYR A 118      59.050  54.340   8.730  1.00  0.00           H
ATOM   1180  CA  TYR A 118      57.520  55.230   9.840  1.00  0.00           C
ATOM   1181  CB  TYR A 118      57.880  56.700   9.480  1.00  0.00           C
ATOM   1182  CG  TYR A 118      59.020  57.340  10.180  1.00  0.00           C
ATOM   1183  CD1 TYR A 118      58.750  58.120  11.280  1.00  0.00           C
ATOM   1184  HD1 TYR A 118      57.760  58.160  11.730  1.00  0.00           H
ATOM   1185  CD2 TYR A 118      60.290  57.190   9.600  1.00  0.00           C
ATOM   1186  HD2 TYR A 118      60.380  56.520   8.740  1.00  0.00           H
ATOM   1187  CE1 TYR A 118      59.850  58.640  11.940  1.00  0.00           C
ATOM   1188  HE1 TYR A 118      59.680  59.490  12.610  1.00  0.00           H
ATOM   1189  CE2 TYR A 118      61.360  57.760  10.250  1.00  0.00           C
ATOM   1190  HE2 TYR A 118      62.360  57.640   9.840  1.00  0.00           H
ATOM   1191  CZ  TYR A 118      61.130  58.450  11.430  1.00  0.00           C
ATOM   1192  OH  TYR A 118      62.250  58.920  12.040  1.00  0.00           O
ATOM   1193  HH  TYR A 118      62.040  59.190  12.980  1.00  0.00           H
ATOM   1194  C   TYR A 118      56.470  54.660   8.960  1.00  0.00           C
ATOM   1195  O   TYR A 118      56.410  55.010   7.790  1.00  0.00           O
ATOM   1196  N   ASN A 119      55.440  54.180   9.670  1.00  0.00           N
ATOM   1197  H   ASN A 119      55.150  54.560  10.550  1.00  0.00           H
ATOM   1198  CA  ASN A 119      54.330  53.310   9.140  1.00  0.00           C
ATOM   1199  CB  ASN A 119      53.100  54.170   8.710  1.00  0.00           C
ATOM   1200  CG  ASN A 119      51.830  53.540   8.180  1.00  0.00           C
ATOM   1201  OD1 ASN A 119      51.390  53.860   7.110  1.00  0.00           O
ATOM   1202  ND2 ASN A 119      51.170  52.650   8.820  1.00  0.00           N
ATOM   1203 1HD2 ASN A 119      51.430  52.320   9.730  1.00  0.00           H
ATOM   1204 2HD2 ASN A 119      50.320  52.340   8.400  1.00  0.00           H
ATOM   1205  C   ASN A 119      54.770  52.590   7.830  1.00  0.00           C
ATOM   1206  O   ASN A 119      54.750  53.110   6.720  1.00  0.00           O
ATOM   1207  N   GLY A 120      55.530  51.480   8.030  1.00  0.00           N
ATOM   1208  H   GLY A 120      55.650  51.140   8.960  1.00  0.00           H
ATOM   1209  CA  GLY A 120      55.920  50.540   6.940  1.00  0.00           C
ATOM   1210  C   GLY A 120      57.220  51.020   6.220  1.00  0.00           C
ATOM   1211  O   GLY A 120      57.880  50.200   5.570  1.00  0.00           O
ATOM   1212  N   SER A 121      57.400  52.320   6.020  1.00  0.00           N
ATOM   1213  H   SER A 121      56.860  52.980   6.550  1.00  0.00           H
ATOM   1214  CA  SER A 121      58.510  52.910   5.280  1.00  0.00           C
ATOM   1215  CB  SER A 121      58.130  54.140   4.520  1.00  0.00           C
ATOM   1216  OG  SER A 121      57.270  53.670   3.450  1.00  0.00           O
ATOM   1217  HG  SER A 121      56.350  53.590   3.840  1.00  0.00           H
ATOM   1218  C   SER A 121      59.710  53.220   6.130  1.00  0.00           C
ATOM   1219  O   SER A 121      59.550  54.100   6.970  1.00  0.00           O
ATOM   1220  N   PRO A 122      60.890  52.580   5.880  1.00  0.00           N
ATOM   1221  CA  PRO A 122      62.070  52.990   6.570  1.00  0.00           C
ATOM   1222  CB  PRO A 122      63.170  52.030   6.000  1.00  0.00           C
ATOM   1223  CG  PRO A 122      62.430  50.730   5.710  1.00  0.00           C
ATOM   1224  CD  PRO A 122      61.010  51.280   5.240  1.00  0.00           C
ATOM   1225  C   PRO A 122      62.490  54.450   6.240  1.00  0.00           C
ATOM   1226  O   PRO A 122      62.290  54.960   5.120  1.00  0.00           O
ATOM   1227  N   SER A 123      63.150  55.120   7.170  1.00  0.00           N
ATOM   1228  H   SER A 123      63.280  54.660   8.050  1.00  0.00           H
ATOM   1229  CA  SER A 123      63.780  56.470   6.980  1.00  0.00           C
ATOM   1230  CB  SER A 123      62.870  57.700   6.900  1.00  0.00           C
ATOM   1231  OG  SER A 123      61.960  57.580   5.730  1.00  0.00           O
ATOM   1232  HG  SER A 123      61.810  56.660   5.360  1.00  0.00           H
ATOM   1233  C   SER A 123      64.940  56.700   7.920  1.00  0.00           C
ATOM   1234  O   SER A 123      64.940  57.580   8.730  1.00  0.00           O
ATOM   1235  N   GLY A 124      66.130  56.120   7.570  1.00  0.00           N
ATOM   1236  H   GLY A 124      66.340  55.690   6.700  1.00  0.00           H
ATOM   1237  CA  GLY A 124      67.230  56.180   8.570  1.00  0.00           C
ATOM   1238  C   GLY A 124      67.670  54.920   9.340  1.00  0.00           C
ATOM   1239  O   GLY A 124      66.840  54.260   9.930  1.00  0.00           O
ATOM   1240  N   VAL A 125      68.920  54.560   9.200  1.00  0.00           N
ATOM   1241  H   VAL A 125      69.450  54.990   8.480  1.00  0.00           H
ATOM   1242  CA  VAL A 125      69.490  53.350   9.900  1.00  0.00           C
ATOM   1243  CB  VAL A 125      70.010  52.390   8.840  1.00  0.00           C
ATOM   1244  CG1 VAL A 125      70.310  51.120   9.580  1.00  0.00           C
ATOM   1245  CG2 VAL A 125      69.080  52.170   7.700  1.00  0.00           C
ATOM   1246  C   VAL A 125      70.540  53.980  10.900  1.00  0.00           C
ATOM   1247  O   VAL A 125      71.560  54.600  10.480  1.00  0.00           O
ATOM   1248  N   TYR A 126      70.200  53.940  12.140  1.00  0.00           N
ATOM   1249  H   TYR A 126      69.400  53.460  12.490  1.00  0.00           H
ATOM   1250  CA  TYR A 126      71.060  54.680  13.150  1.00  0.00           C
ATOM   1251  CB  TYR A 126      70.220  55.520  14.090  1.00  0.00           C
ATOM   1252  CG  TYR A 126      69.660  56.740  13.340  1.00  0.00           C
ATOM   1253  CD1 TYR A 126      70.570  57.780  13.130  1.00  0.00           C
ATOM   1254  HD1 TYR A 126      71.600  57.700  13.460  1.00  0.00           H
ATOM   1255  CD2 TYR A 126      68.440  56.730  12.750  1.00  0.00           C
ATOM   1256  HD2 TYR A 126      67.720  55.970  13.030  1.00  0.00           H
ATOM   1257  CE1 TYR A 126      70.240  58.740  12.240  1.00  0.00           C
ATOM   1258  HE1 TYR A 126      70.970  59.490  11.970  1.00  0.00           H
ATOM   1259  CE2 TYR A 126      68.120  57.770  11.920  1.00  0.00           C
ATOM   1260  HE2 TYR A 126      67.130  57.890  11.490  1.00  0.00           H
ATOM   1261  CZ  TYR A 126      69.040  58.740  11.630  1.00  0.00           C
ATOM   1262  OH  TYR A 126      68.640  59.690  10.720  1.00  0.00           O
ATOM   1263  HH  TYR A 126      69.450  60.210  10.450  1.00  0.00           H
ATOM   1264  C   TYR A 126      71.900  53.750  14.050  1.00  0.00           C
ATOM   1265  O   TYR A 126      71.320  52.940  14.770  1.00  0.00           O
ATOM   1266  N   GLN A 127      73.160  54.110  14.270  1.00  0.00           N
ATOM   1267  H   GLN A 127      73.580  54.660  13.550  1.00  0.00           H
ATOM   1268  CA  GLN A 127      74.020  53.330  15.140  1.00  0.00           C
ATOM   1269  CB  GLN A 127      75.410  53.160  14.620  1.00  0.00           C
ATOM   1270  CG  GLN A 127      76.170  52.110  15.430  1.00  0.00           C
ATOM   1271  CD  GLN A 127      77.640  52.110  15.300  1.00  0.00           C
ATOM   1272  OE1 GLN A 127      78.240  51.290  14.640  1.00  0.00           O
ATOM   1273  NE2 GLN A 127      78.350  52.720  16.250  1.00  0.00           N
ATOM   1274 1HE2 GLN A 127      77.900  53.300  16.920  1.00  0.00           H
ATOM   1275 2HE2 GLN A 127      79.200  52.250  16.480  1.00  0.00           H
ATOM   1276  C   GLN A 127      73.970  53.920  16.570  1.00  0.00           C
ATOM   1277  O   GLN A 127      74.580  54.870  17.070  1.00  0.00           O
ATOM   1278  N   CYS A 128      73.020  53.310  17.290  1.00  0.00           N
ATOM   1279  H   CYS A 128      72.590  52.490  16.910  1.00  0.00           H
ATOM   1280  CA  CYS A 128      72.580  53.740  18.640  1.00  0.00           C
ATOM   1281  CB  CYS A 128      71.090  54.160  18.700  1.00  0.00           C
ATOM   1282  SG  CYS A 128      70.770  55.620  17.600  1.00  0.00           S
ATOM   1283  HG  CYS A 128      71.690  56.310  18.280  1.00  0.00           H
ATOM   1284  C   CYS A 128      72.970  52.830  19.810  1.00  0.00           C
ATOM   1285  O   CYS A 128      73.370  51.710  19.570  1.00  0.00           O
ATOM   1286  N   ALA A 129      73.260  53.440  20.960  1.00  0.00           N
ATOM   1287  H   ALA A 129      73.440  54.420  20.900  1.00  0.00           H
ATOM   1288  CA  ALA A 129      73.680  52.740  22.160  1.00  0.00           C
ATOM   1289  CB  ALA A 129      75.170  52.940  22.470  1.00  0.00           C
ATOM   1290  C   ALA A 129      72.750  53.320  23.220  1.00  0.00           C
ATOM   1291  O   ALA A 129      72.710  54.570  23.290  1.00  0.00           O
ATOM   1292  N   MET A 130      72.560  52.560  24.300  1.00  0.00           N
ATOM   1293  H   MET A 130      72.780  51.590  24.230  1.00  0.00           H
ATOM   1294  CA  MET A 130      71.800  53.020  25.470  1.00  0.00           C
ATOM   1295  CB  MET A 130      70.670  51.980  25.760  1.00  0.00           C
ATOM   1296  CG  MET A 130      69.550  52.050  24.750  1.00  0.00           C
ATOM   1297  SD  MET A 130      67.850  51.650  25.180  1.00  0.00           S
ATOM   1298  CE  MET A 130      67.730  49.970  24.740  1.00  0.00           C
ATOM   1299  C   MET A 130      72.610  53.180  26.790  1.00  0.00           C
ATOM   1300  O   MET A 130      73.570  52.510  27.150  1.00  0.00           O
ATOM   1301  N   ARG A 131      72.340  54.370  27.400  1.00  0.00           N
ATOM   1302  H   ARG A 131      72.060  55.090  26.760  1.00  0.00           H
ATOM   1303  CA  ARG A 131      72.780  54.830  28.740  1.00  0.00           C
ATOM   1304  CB  ARG A 131      71.980  56.110  28.910  1.00  0.00           C
ATOM   1305  CG  ARG A 131      72.330  56.890  30.200  1.00  0.00           C
ATOM   1306  CD  ARG A 131      71.680  58.340  30.120  1.00  0.00           C
ATOM   1307  NE  ARG A 131      70.230  58.330  30.330  1.00  0.00           N
ATOM   1308  HE  ARG A 131      69.680  57.730  29.750  1.00  0.00           H
ATOM   1309  CZ  ARG A 131      69.540  59.260  31.040  1.00  0.00           C
ATOM   1310  NH1 ARG A 131      70.080  60.410  31.430  1.00  0.00           N
ATOM   1311 1HH1 ARG A 131      70.960  60.650  31.020  1.00  0.00           H
ATOM   1312 2HH1 ARG A 131      69.640  60.870  32.200  1.00  0.00           H
ATOM   1313  NH2 ARG A 131      68.220  59.170  30.930  1.00  0.00           N
ATOM   1314 1HH2 ARG A 131      67.860  58.480  30.310  1.00  0.00           H
ATOM   1315 2HH2 ARG A 131      67.700  59.670  31.620  1.00  0.00           H
ATOM   1316  C   ARG A 131      72.540  53.760  29.860  1.00  0.00           C
ATOM   1317  O   ARG A 131      71.610  52.970  29.700  1.00  0.00           O
ATOM   1318  N   PRO A 132      73.410  53.570  30.890  1.00  0.00           N
ATOM   1319  CA  PRO A 132      73.100  52.880  32.150  1.00  0.00           C
ATOM   1320  CB  PRO A 132      74.140  53.500  33.060  1.00  0.00           C
ATOM   1321  CG  PRO A 132      75.410  53.500  32.190  1.00  0.00           C
ATOM   1322  CD  PRO A 132      74.780  54.180  30.930  1.00  0.00           C
ATOM   1323  C   PRO A 132      71.650  52.830  32.480  1.00  0.00           C
ATOM   1324  O   PRO A 132      71.240  51.780  32.990  1.00  0.00           O
ATOM   1325  N   ASN A 133      70.990  53.980  32.680  1.00  0.00           N
ATOM   1326  H   ASN A 133      71.360  54.800  33.130  1.00  0.00           H
ATOM   1327  CA  ASN A 133      69.540  54.040  32.600  1.00  0.00           C
ATOM   1328  CB  ASN A 133      68.970  55.070  33.570  1.00  0.00           C
ATOM   1329  CG  ASN A 133      68.740  54.660  34.970  1.00  0.00           C
ATOM   1330  OD1 ASN A 133      68.160  53.640  35.280  1.00  0.00           O
ATOM   1331  ND2 ASN A 133      69.450  55.340  35.850  1.00  0.00           N
ATOM   1332 1HD2 ASN A 133      70.230  55.920  35.610  1.00  0.00           H
ATOM   1333 2HD2 ASN A 133      69.120  55.430  36.790  1.00  0.00           H
ATOM   1334  C   ASN A 133      69.040  54.250  31.140  1.00  0.00           C
ATOM   1335  O   ASN A 133      69.020  55.360  30.590  1.00  0.00           O
ATOM   1336  N   PHE A 134      68.590  53.170  30.550  1.00  0.00           N
ATOM   1337  H   PHE A 134      68.410  52.450  31.220  1.00  0.00           H
ATOM   1338  CA  PHE A 134      68.390  52.740  29.130  1.00  0.00           C
ATOM   1339  CB  PHE A 134      67.950  51.290  29.170  1.00  0.00           C
ATOM   1340  CG  PHE A 134      69.010  50.230  29.400  1.00  0.00           C
ATOM   1341  CD1 PHE A 134      69.560  49.460  28.340  1.00  0.00           C
ATOM   1342  HD1 PHE A 134      69.450  49.760  27.300  1.00  0.00           H
ATOM   1343  CD2 PHE A 134      69.420  50.010  30.700  1.00  0.00           C
ATOM   1344  HD2 PHE A 134      69.080  50.570  31.570  1.00  0.00           H
ATOM   1345  CE1 PHE A 134      70.460  48.390  28.700  1.00  0.00           C
ATOM   1346  HE1 PHE A 134      70.610  47.520  28.060  1.00  0.00           H
ATOM   1347  CE2 PHE A 134      70.310  48.970  31.000  1.00  0.00           C
ATOM   1348  HE2 PHE A 134      70.610  48.850  32.040  1.00  0.00           H
ATOM   1349  CZ  PHE A 134      70.710  48.180  29.990  1.00  0.00           C
ATOM   1350  HZ  PHE A 134      71.130  47.220  30.290  1.00  0.00           H
ATOM   1351  C   PHE A 134      67.480  53.660  28.340  1.00  0.00           C
ATOM   1352  O   PHE A 134      66.280  53.580  28.560  1.00  0.00           O
ATOM   1353  N   THR A 135      68.060  54.820  28.040  1.00  0.00           N
ATOM   1354  H   THR A 135      68.720  55.170  28.700  1.00  0.00           H
ATOM   1355  CA  THR A 135      67.570  55.890  27.130  1.00  0.00           C
ATOM   1356  CB  THR A 135      67.580  57.270  27.820  1.00  0.00           C
ATOM   1357  OG1 THR A 135      68.870  57.540  28.240  1.00  0.00           O
ATOM   1358  HG1 THR A 135      69.350  58.180  27.630  1.00  0.00           H
ATOM   1359  CG2 THR A 135      66.600  57.330  29.010  1.00  0.00           C
ATOM   1360  C   THR A 135      68.370  56.100  25.920  1.00  0.00           C
ATOM   1361  O   THR A 135      69.590  56.110  25.920  1.00  0.00           O
ATOM   1362  N   ILE A 136      67.730  56.030  24.750  1.00  0.00           N
ATOM   1363  H   ILE A 136      66.770  55.750  24.640  1.00  0.00           H
ATOM   1364  CA  ILE A 136      68.220  56.740  23.570  1.00  0.00           C
ATOM   1365  CB  ILE A 136      67.850  56.110  22.190  1.00  0.00           C
ATOM   1366  CG1 ILE A 136      68.390  54.720  21.970  1.00  0.00           C
ATOM   1367  CG2 ILE A 136      68.210  57.020  21.050  1.00  0.00           C
ATOM   1368  CD  ILE A 136      67.340  53.600  21.780  1.00  0.00           C
ATOM   1369  C   ILE A 136      67.630  58.170  23.670  1.00  0.00           C
ATOM   1370  O   ILE A 136      66.440  58.380  23.430  1.00  0.00           O
ATOM   1371  N   LYS A 137      68.520  59.090  23.990  1.00  0.00           N
ATOM   1372  H   LYS A 137      69.500  59.060  24.180  1.00  0.00           H
ATOM   1373  CA  LYS A 137      68.100  60.500  23.870  1.00  0.00           C
ATOM   1374  CB  LYS A 137      68.980  61.450  24.720  1.00  0.00           C
ATOM   1375  CG  LYS A 137      68.120  62.380  25.570  1.00  0.00           C
ATOM   1376  CD  LYS A 137      67.300  63.410  24.900  1.00  0.00           C
ATOM   1377  CE  LYS A 137      68.110  64.620  24.400  1.00  0.00           C
ATOM   1378  NZ  LYS A 137      68.010  65.740  25.380  1.00  0.00           N
ATOM   1379  HZ1 LYS A 137      67.080  66.120  25.370  1.00  0.00           H
ATOM   1380  HZ2 LYS A 137      68.140  65.480  26.340  1.00  0.00           H
ATOM   1381  HZ3 LYS A 137      68.620  66.490  25.140  1.00  0.00           H
ATOM   1382  C   LYS A 137      68.420  60.990  22.420  1.00  0.00           C
ATOM   1383  O   LYS A 137      69.540  61.120  21.940  1.00  0.00           O
ATOM   1384  N   GLY A 138      67.300  61.450  21.880  1.00  0.00           N
ATOM   1385  H   GLY A 138      66.440  61.580  22.380  1.00  0.00           H
ATOM   1386  CA  GLY A 138      67.130  61.920  20.500  1.00  0.00           C
ATOM   1387  C   GLY A 138      67.390  60.870  19.360  1.00  0.00           C
ATOM   1388  O   GLY A 138      66.540  60.070  18.920  1.00  0.00           O
ATOM   1389  N   SER A 139      68.460  61.130  18.650  1.00  0.00           N
ATOM   1390  H   SER A 139      69.210  61.680  19.020  1.00  0.00           H
ATOM   1391  CA  SER A 139      68.980  60.310  17.520  1.00  0.00           C
ATOM   1392  CB  SER A 139      69.500  58.900  18.030  1.00  0.00           C
ATOM   1393  OG  SER A 139      70.460  59.130  19.020  1.00  0.00           O
ATOM   1394  HG  SER A 139      71.160  58.410  19.030  1.00  0.00           H
ATOM   1395  C   SER A 139      68.080  60.080  16.280  1.00  0.00           C
ATOM   1396  O   SER A 139      68.350  60.580  15.170  1.00  0.00           O
ATOM   1397  N   PHE A 140      66.950  59.380  16.330  1.00  0.00           N
ATOM   1398  H   PHE A 140      66.590  59.120  17.230  1.00  0.00           H
ATOM   1399  CA  PHE A 140      65.990  59.240  15.230  1.00  0.00           C
ATOM   1400  CB  PHE A 140      65.830  57.760  14.760  1.00  0.00           C
ATOM   1401  CG  PHE A 140      65.380  56.750  15.820  1.00  0.00           C
ATOM   1402  CD1 PHE A 140      66.290  56.340  16.780  1.00  0.00           C
ATOM   1403  HD1 PHE A 140      67.350  56.560  16.600  1.00  0.00           H
ATOM   1404  CD2 PHE A 140      64.050  56.430  16.060  1.00  0.00           C
ATOM   1405  HD2 PHE A 140      63.340  56.580  15.240  1.00  0.00           H
ATOM   1406  CE1 PHE A 140      65.930  55.760  18.030  1.00  0.00           C
ATOM   1407  HE1 PHE A 140      66.710  55.630  18.770  1.00  0.00           H
ATOM   1408  CE2 PHE A 140      63.710  55.800  17.210  1.00  0.00           C
ATOM   1409  HE2 PHE A 140      62.660  55.800  17.510  1.00  0.00           H
ATOM   1410  CZ  PHE A 140      64.610  55.480  18.190  1.00  0.00           C
ATOM   1411  HZ  PHE A 140      64.430  55.010  19.160  1.00  0.00           H
ATOM   1412  C   PHE A 140      64.650  59.970  15.540  1.00  0.00           C
ATOM   1413  O   PHE A 140      64.220  60.110  16.720  1.00  0.00           O
ATOM   1414  N   LEU A 141      64.090  60.600  14.540  1.00  0.00           N
ATOM   1415  H   LEU A 141      64.470  60.340  13.650  1.00  0.00           H
ATOM   1416  CA  LEU A 141      62.960  61.520  14.620  1.00  0.00           C
ATOM   1417  CB  LEU A 141      62.790  62.240  13.320  1.00  0.00           C
ATOM   1418  CG  LEU A 141      63.910  63.190  12.960  1.00  0.00           C
ATOM   1419  CD1 LEU A 141      63.850  63.520  11.460  1.00  0.00           C
ATOM   1420  CD2 LEU A 141      63.550  64.460  13.660  1.00  0.00           C
ATOM   1421  C   LEU A 141      61.650  60.880  15.070  1.00  0.00           C
ATOM   1422  O   LEU A 141      61.210  59.870  14.480  1.00  0.00           O
ATOM   1423  N   ASN A 142      60.860  61.700  15.730  1.00  0.00           N
ATOM   1424  H   ASN A 142      61.160  62.620  16.010  1.00  0.00           H
ATOM   1425  CA  ASN A 142      59.460  61.390  16.150  1.00  0.00           C
ATOM   1426  CB  ASN A 142      58.990  62.480  17.150  1.00  0.00           C
ATOM   1427  CG  ASN A 142      59.410  63.930  16.990  1.00  0.00           C
ATOM   1428  OD1 ASN A 142      60.480  64.370  16.670  1.00  0.00           O
ATOM   1429  ND2 ASN A 142      58.520  64.760  17.450  1.00  0.00           N
ATOM   1430 1HD2 ASN A 142      57.620  64.430  17.750  1.00  0.00           H
ATOM   1431 2HD2 ASN A 142      58.730  65.740  17.440  1.00  0.00           H
ATOM   1432  C   ASN A 142      58.380  61.160  15.100  1.00  0.00           C
ATOM   1433  O   ASN A 142      58.240  61.960  14.180  1.00  0.00           O
ATOM   1434  N   GLY A 143      57.370  60.460  15.620  1.00  0.00           N
ATOM   1435  H   GLY A 143      57.460  60.230  16.590  1.00  0.00           H
ATOM   1436  CA  GLY A 143      56.180  60.040  14.900  1.00  0.00           C
ATOM   1437  C   GLY A 143      56.270  58.590  14.300  1.00  0.00           C
ATOM   1438  O   GLY A 143      55.710  58.390  13.210  1.00  0.00           O
ATOM   1439  N   SER A 144      56.900  57.650  15.040  1.00  0.00           N
ATOM   1440  H   SER A 144      57.080  57.870  16.000  1.00  0.00           H
ATOM   1441  CA  SER A 144      57.070  56.220  14.560  1.00  0.00           C
ATOM   1442  CB  SER A 144      58.540  55.720  14.740  1.00  0.00           C
ATOM   1443  OG  SER A 144      58.700  54.320  14.500  1.00  0.00           O
ATOM   1444  HG  SER A 144      58.510  54.180  13.520  1.00  0.00           H
ATOM   1445  C   SER A 144      56.070  55.210  15.130  1.00  0.00           C
ATOM   1446  O   SER A 144      55.060  54.890  14.490  1.00  0.00           O
ATOM   1447  N   CYS A 145      56.290  54.940  16.440  1.00  0.00           N
ATOM   1448  H   CYS A 145      56.670  55.660  17.020  1.00  0.00           H
ATOM   1449  CA  CYS A 145      55.870  53.730  17.170  1.00  0.00           C
ATOM   1450  CB  CYS A 145      54.540  54.110  17.780  1.00  0.00           C
ATOM   1451  SG  CYS A 145      54.680  55.400  18.980  1.00  0.00           S
ATOM   1452  HG  CYS A 145      55.710  56.060  18.450  1.00  0.00           H
ATOM   1453  C   CYS A 145      56.050  52.360  16.490  1.00  0.00           C
ATOM   1454  O   CYS A 145      55.150  51.850  15.800  1.00  0.00           O
ATOM   1455  N   GLY A 146      57.010  51.620  17.010  1.00  0.00           N
ATOM   1456  H   GLY A 146      57.400  51.820  17.900  1.00  0.00           H
ATOM   1457  CA  GLY A 146      57.310  50.300  16.430  1.00  0.00           C
ATOM   1458  C   GLY A 146      58.580  50.240  15.560  1.00  0.00           C
ATOM   1459  O   GLY A 146      58.640  49.420  14.640  1.00  0.00           O
ATOM   1460  N   SER A 147      59.530  51.190  15.760  1.00  0.00           N
ATOM   1461  H   SER A 147      59.420  51.890  16.460  1.00  0.00           H
ATOM   1462  CA  SER A 147      60.880  51.080  15.180  1.00  0.00           C
ATOM   1463  CB  SER A 147      61.660  52.400  15.100  1.00  0.00           C
ATOM   1464  OG  SER A 147      61.070  53.170  14.120  1.00  0.00           O
ATOM   1465  HG  SER A 147      60.130  53.290  14.450  1.00  0.00           H
ATOM   1466  C   SER A 147      61.880  50.100  15.790  1.00  0.00           C
ATOM   1467  O   SER A 147      61.980  49.850  16.960  1.00  0.00           O
ATOM   1468  N   VAL A 148      62.760  49.540  14.950  1.00  0.00           N
ATOM   1469  H   VAL A 148      62.910  49.840  14.010  1.00  0.00           H
ATOM   1470  CA  VAL A 148      63.600  48.350  15.300  1.00  0.00           C
ATOM   1471  CB  VAL A 148      63.260  47.040  14.390  1.00  0.00           C
ATOM   1472  CG1 VAL A 148      63.830  45.820  15.130  1.00  0.00           C
ATOM   1473  CG2 VAL A 148      61.800  46.890  14.070  1.00  0.00           C
ATOM   1474  C   VAL A 148      65.130  48.660  15.350  1.00  0.00           C
ATOM   1475  O   VAL A 148      65.750  49.050  14.370  1.00  0.00           O
ATOM   1476  N   GLY A 149      65.670  48.320  16.510  1.00  0.00           N
ATOM   1477  H   GLY A 149      65.160  47.820  17.210  1.00  0.00           H
ATOM   1478  CA  GLY A 149      67.030  48.380  16.940  1.00  0.00           C
ATOM   1479  C   GLY A 149      67.450  46.930  16.910  1.00  0.00           C
ATOM   1480  O   GLY A 149      66.940  46.160  17.780  1.00  0.00           O
ATOM   1481  N   PHE A 150      68.180  46.570  15.890  1.00  0.00           N
ATOM   1482  H   PHE A 150      68.310  47.040  15.020  1.00  0.00           H
ATOM   1483  CA  PHE A 150      68.710  45.180  15.770  1.00  0.00           C
ATOM   1484  CB  PHE A 150      67.810  44.430  14.780  1.00  0.00           C
ATOM   1485  CG  PHE A 150      68.030  44.900  13.350  1.00  0.00           C
ATOM   1486  CD1 PHE A 150      67.280  45.970  12.840  1.00  0.00           C
ATOM   1487  HD1 PHE A 150      66.330  46.250  13.310  1.00  0.00           H
ATOM   1488  CD2 PHE A 150      69.150  44.440  12.560  1.00  0.00           C
ATOM   1489  HD2 PHE A 150      70.000  43.950  13.040  1.00  0.00           H
ATOM   1490  CE1 PHE A 150      67.530  46.470  11.580  1.00  0.00           C
ATOM   1491  HE1 PHE A 150      67.020  47.400  11.330  1.00  0.00           H
ATOM   1492  CE2 PHE A 150      69.390  44.980  11.360  1.00  0.00           C
ATOM   1493  HE2 PHE A 150      70.280  44.640  10.830  1.00  0.00           H
ATOM   1494  CZ  PHE A 150      68.500  45.930  10.800  1.00  0.00           C
ATOM   1495  HZ  PHE A 150      68.730  46.460   9.870  1.00  0.00           H
ATOM   1496  C   PHE A 150      70.190  45.030  15.570  1.00  0.00           C
ATOM   1497  O   PHE A 150      70.850  45.880  15.030  1.00  0.00           O
ATOM   1498  N   ASN A 151      70.620  43.780  15.810  1.00  0.00           N
ATOM   1499  H   ASN A 151      70.120  43.150  16.390  1.00  0.00           H
ATOM   1500  CA  ASN A 151      71.990  43.310  15.510  1.00  0.00           C
ATOM   1501  CB  ASN A 151      72.620  42.670  16.780  1.00  0.00           C
ATOM   1502  CG  ASN A 151      72.490  43.570  18.020  1.00  0.00           C
ATOM   1503  OD1 ASN A 151      71.670  43.270  18.810  1.00  0.00           O
ATOM   1504  ND2 ASN A 151      73.210  44.720  18.100  1.00  0.00           N
ATOM   1505 1HD2 ASN A 151      73.830  44.930  17.350  1.00  0.00           H
ATOM   1506 2HD2 ASN A 151      73.380  45.170  18.970  1.00  0.00           H
ATOM   1507  C   ASN A 151      71.910  42.260  14.450  1.00  0.00           C
ATOM   1508  O   ASN A 151      70.920  41.540  14.230  1.00  0.00           O
ATOM   1509  N   ILE A 152      73.030  42.000  13.880  1.00  0.00           N
ATOM   1510  H   ILE A 152      73.740  42.690  14.020  1.00  0.00           H
ATOM   1511  CA  ILE A 152      73.280  40.810  13.030  1.00  0.00           C
ATOM   1512  CB  ILE A 152      73.460  41.100  11.520  1.00  0.00           C
ATOM   1513  CG1 ILE A 152      72.430  42.170  11.090  1.00  0.00           C
ATOM   1514  CG2 ILE A 152      73.330  39.860  10.630  1.00  0.00           C
ATOM   1515  CD  ILE A 152      72.410  42.640   9.640  1.00  0.00           C
ATOM   1516  C   ILE A 152      74.440  40.010  13.690  1.00  0.00           C
ATOM   1517  O   ILE A 152      75.530  40.570  13.920  1.00  0.00           O
ATOM   1518  N   ASP A 153      74.260  38.680  13.650  1.00  0.00           N
ATOM   1519  H   ASP A 153      73.400  38.230  13.420  1.00  0.00           H
ATOM   1520  CA  ASP A 153      75.370  37.790  14.090  1.00  0.00           C
ATOM   1521  CB  ASP A 153      75.070  37.410  15.540  1.00  0.00           C
ATOM   1522  CG  ASP A 153      76.020  36.320  16.040  1.00  0.00           C
ATOM   1523  OD1 ASP A 153      76.640  36.680  17.080  1.00  0.00           O
ATOM   1524  OD2 ASP A 153      75.870  35.120  15.670  1.00  0.00           O
ATOM   1525  C   ASP A 153      75.480  36.630  13.090  1.00  0.00           C
ATOM   1526  O   ASP A 153      74.580  35.760  13.000  1.00  0.00           O
ATOM   1527  N   TYR A 154      76.410  36.900  12.170  1.00  0.00           N
ATOM   1528  H   TYR A 154      76.970  37.730  12.250  1.00  0.00           H
ATOM   1529  CA  TYR A 154      76.700  36.080  10.960  1.00  0.00           C
ATOM   1530  CB  TYR A 154      77.570  34.920  11.370  1.00  0.00           C
ATOM   1531  CG  TYR A 154      78.170  33.970  10.300  1.00  0.00           C
ATOM   1532  CD1 TYR A 154      79.190  34.420   9.480  1.00  0.00           C
ATOM   1533  HD1 TYR A 154      79.470  35.470   9.630  1.00  0.00           H
ATOM   1534  CD2 TYR A 154      77.610  32.760   9.960  1.00  0.00           C
ATOM   1535  HD2 TYR A 154      76.700  32.430  10.460  1.00  0.00           H
ATOM   1536  CE1 TYR A 154      79.660  33.670   8.410  1.00  0.00           C
ATOM   1537  HE1 TYR A 154      80.400  34.140   7.760  1.00  0.00           H
ATOM   1538  CE2 TYR A 154      78.000  32.050   8.820  1.00  0.00           C
ATOM   1539  HE2 TYR A 154      77.410  31.190   8.520  1.00  0.00           H
ATOM   1540  CZ  TYR A 154      79.130  32.420   8.140  1.00  0.00           C
ATOM   1541  OH  TYR A 154      79.730  31.640   7.210  1.00  0.00           O
ATOM   1542  HH  TYR A 154      80.120  32.190   6.470  1.00  0.00           H
ATOM   1543  C   TYR A 154      75.500  35.580  10.080  1.00  0.00           C
ATOM   1544  O   TYR A 154      75.200  36.310   9.150  1.00  0.00           O
ATOM   1545  N   ASP A 155      74.730  34.620  10.530  1.00  0.00           N
ATOM   1546  H   ASP A 155      74.900  34.320  11.470  1.00  0.00           H
ATOM   1547  CA  ASP A 155      73.480  34.030   9.940  1.00  0.00           C
ATOM   1548  CB  ASP A 155      73.560  32.540  10.170  1.00  0.00           C
ATOM   1549  CG  ASP A 155      72.670  31.720   9.200  1.00  0.00           C
ATOM   1550  OD1 ASP A 155      72.400  30.580   9.540  1.00  0.00           O
ATOM   1551  OD2 ASP A 155      72.280  32.310   8.160  1.00  0.00           O
ATOM   1552  C   ASP A 155      72.220  34.670  10.550  1.00  0.00           C
ATOM   1553  O   ASP A 155      71.510  35.370   9.830  1.00  0.00           O
ATOM   1554  N   CYS A 156      72.310  34.940  11.890  1.00  0.00           N
ATOM   1555  H   CYS A 156      73.140  35.270  12.340  1.00  0.00           H
ATOM   1556  CA  CYS A 156      71.080  35.350  12.590  1.00  0.00           C
ATOM   1557  CB  CYS A 156      71.110  34.720  13.990  1.00  0.00           C
ATOM   1558  SG  CYS A 156      70.870  32.920  14.240  1.00  0.00           S
ATOM   1559  HG  CYS A 156      71.780  32.780  15.210  1.00  0.00           H
ATOM   1560  C   CYS A 156      70.900  36.840  12.730  1.00  0.00           C
ATOM   1561  O   CYS A 156      71.890  37.600  12.860  1.00  0.00           O
ATOM   1562  N   VAL A 157      69.660  37.310  12.870  1.00  0.00           N
ATOM   1563  H   VAL A 157      68.820  36.840  12.610  1.00  0.00           H
ATOM   1564  CA  VAL A 157      69.390  38.700  13.160  1.00  0.00           C
ATOM   1565  CB  VAL A 157      68.360  39.260  12.150  1.00  0.00           C
ATOM   1566  CG1 VAL A 157      68.180  40.780  12.440  1.00  0.00           C
ATOM   1567  CG2 VAL A 157      68.840  39.140  10.700  1.00  0.00           C
ATOM   1568  C   VAL A 157      68.760  38.700  14.560  1.00  0.00           C
ATOM   1569  O   VAL A 157      67.730  38.100  14.770  1.00  0.00           O
ATOM   1570  N   SER A 158      69.460  39.490  15.400  1.00  0.00           N
ATOM   1571  H   SER A 158      70.060  40.210  15.050  1.00  0.00           H
ATOM   1572  CA  SER A 158      69.300  39.550  16.900  1.00  0.00           C
ATOM   1573  CB  SER A 158      70.670  39.610  17.580  1.00  0.00           C
ATOM   1574  OG  SER A 158      71.580  38.420  17.320  1.00  0.00           O
ATOM   1575  HG  SER A 158      71.040  37.580  17.360  1.00  0.00           H
ATOM   1576  C   SER A 158      68.560  40.850  17.170  1.00  0.00           C
ATOM   1577  O   SER A 158      69.120  41.930  17.060  1.00  0.00           O
ATOM   1578  N   PHE A 159      67.240  40.680  17.240  1.00  0.00           N
ATOM   1579  H   PHE A 159      66.890  39.750  17.350  1.00  0.00           H
ATOM   1580  CA  PHE A 159      66.220  41.700  17.580  1.00  0.00           C
ATOM   1581  CB  PHE A 159      64.830  41.130  17.320  1.00  0.00           C
ATOM   1582  CG  PHE A 159      64.510  40.800  15.830  1.00  0.00           C
ATOM   1583  CD1 PHE A 159      64.150  41.930  15.120  1.00  0.00           C
ATOM   1584  HD1 PHE A 159      63.870  42.860  15.620  1.00  0.00           H
ATOM   1585  CD2 PHE A 159      64.850  39.620  15.200  1.00  0.00           C
ATOM   1586  HD2 PHE A 159      65.230  38.770  15.770  1.00  0.00           H
ATOM   1587  CE1 PHE A 159      64.230  41.890  13.720  1.00  0.00           C
ATOM   1588  HE1 PHE A 159      64.080  42.760  13.090  1.00  0.00           H
ATOM   1589  CE2 PHE A 159      64.830  39.560  13.850  1.00  0.00           C
ATOM   1590  HE2 PHE A 159      65.220  38.630  13.420  1.00  0.00           H
ATOM   1591  CZ  PHE A 159      64.580  40.720  13.120  1.00  0.00           C
ATOM   1592  HZ  PHE A 159      64.790  40.760  12.060  1.00  0.00           H
ATOM   1593  C   PHE A 159      66.450  42.190  19.000  1.00  0.00           C
ATOM   1594  O   PHE A 159      66.400  41.330  19.920  1.00  0.00           O
ATOM   1595  N   CYS A 160      66.920  43.410  19.150  1.00  0.00           N
ATOM   1596  H   CYS A 160      67.290  43.860  18.340  1.00  0.00           H
ATOM   1597  CA  CYS A 160      67.330  43.810  20.510  1.00  0.00           C
ATOM   1598  CB  CYS A 160      68.860  43.960  20.500  1.00  0.00           C
ATOM   1599  SG  CYS A 160      69.280  45.510  19.780  1.00  0.00           S
ATOM   1600  HG  CYS A 160      70.520  45.140  20.070  1.00  0.00           H
ATOM   1601  C   CYS A 160      66.530  44.970  21.130  1.00  0.00           C
ATOM   1602  O   CYS A 160      66.270  44.970  22.280  1.00  0.00           O
ATOM   1603  N   TYR A 161      66.140  45.860  20.250  1.00  0.00           N
ATOM   1604  H   TYR A 161      66.460  45.830  19.300  1.00  0.00           H
ATOM   1605  CA  TYR A 161      65.240  46.980  20.700  1.00  0.00           C
ATOM   1606  CB  TYR A 161      66.090  48.240  20.830  1.00  0.00           C
ATOM   1607  CG  TYR A 161      65.280  49.560  20.920  1.00  0.00           C
ATOM   1608  CD1 TYR A 161      65.270  50.240  22.150  1.00  0.00           C
ATOM   1609  HD1 TYR A 161      65.420  49.720  23.090  1.00  0.00           H
ATOM   1610  CD2 TYR A 161      64.760  50.190  19.770  1.00  0.00           C
ATOM   1611  HD2 TYR A 161      64.730  49.690  18.800  1.00  0.00           H
ATOM   1612  CE1 TYR A 161      64.740  51.520  22.090  1.00  0.00           C
ATOM   1613  HE1 TYR A 161      64.990  52.090  22.990  1.00  0.00           H
ATOM   1614  CE2 TYR A 161      64.310  51.480  19.790  1.00  0.00           C
ATOM   1615  HE2 TYR A 161      64.230  51.990  18.830  1.00  0.00           H
ATOM   1616  CZ  TYR A 161      64.290  52.180  20.940  1.00  0.00           C
ATOM   1617  OH  TYR A 161      63.800  53.450  21.050  1.00  0.00           O
ATOM   1618  HH  TYR A 161      63.950  53.650  22.020  1.00  0.00           H
ATOM   1619  C   TYR A 161      64.060  47.220  19.780  1.00  0.00           C
ATOM   1620  O   TYR A 161      64.110  47.030  18.580  1.00  0.00           O
ATOM   1621  N   MET A 162      62.880  47.260  20.410  1.00  0.00           N
ATOM   1622  H   MET A 162      62.780  46.920  21.340  1.00  0.00           H
ATOM   1623  CA  MET A 162      61.650  47.710  19.790  1.00  0.00           C
ATOM   1624  CB  MET A 162      60.560  46.630  19.920  1.00  0.00           C
ATOM   1625  CG  MET A 162      59.350  46.690  19.050  1.00  0.00           C
ATOM   1626  SD  MET A 162      59.670  46.750  17.280  1.00  0.00           S
ATOM   1627  CE  MET A 162      58.030  46.770  16.630  1.00  0.00           C
ATOM   1628  C   MET A 162      61.170  49.050  20.440  1.00  0.00           C
ATOM   1629  O   MET A 162      60.850  48.990  21.670  1.00  0.00           O
ATOM   1630  N   HIS A 163      61.020  50.070  19.620  1.00  0.00           N
ATOM   1631  H   HIS A 163      61.390  50.100  18.690  1.00  0.00           H
ATOM   1632  CA  HIS A 163      60.510  51.370  19.970  1.00  0.00           C
ATOM   1633  CB  HIS A 163      60.940  52.460  18.980  1.00  0.00           C
ATOM   1634  CG  HIS A 163      60.360  53.850  19.310  1.00  0.00           C
ATOM   1635  ND1 HIS A 163      59.350  54.380  18.620  1.00  0.00           N
ATOM   1636  CD2 HIS A 163      61.030  54.830  19.810  1.00  0.00           C
ATOM   1637  HD2 HIS A 163      61.960  54.680  20.360  1.00  0.00           H
ATOM   1638  CE1 HIS A 163      59.450  55.680  18.770  1.00  0.00           C
ATOM   1639  HE1 HIS A 163      58.970  56.440  18.160  1.00  0.00           H
ATOM   1640  NE2 HIS A 163      60.500  56.000  19.490  1.00  0.00           N
ATOM   1641  HE2 HIS A 163      60.780  56.890  19.840  1.00  0.00           H
ATOM   1642  C   HIS A 163      59.020  51.440  20.280  1.00  0.00           C
ATOM   1643  O   HIS A 163      58.190  51.070  19.480  1.00  0.00           O
ATOM   1644  N   HIS A 164      58.810  51.450  21.590  1.00  0.00           N
ATOM   1645  H   HIS A 164      59.570  51.300  22.230  1.00  0.00           H
ATOM   1646  CA  HIS A 164      57.490  51.470  22.240  1.00  0.00           C
ATOM   1647  CB  HIS A 164      57.740  50.670  23.530  1.00  0.00           C
ATOM   1648  CG  HIS A 164      56.400  50.140  24.160  1.00  0.00           C
ATOM   1649  ND1 HIS A 164      55.210  50.760  24.130  1.00  0.00           N
ATOM   1650  CD2 HIS A 164      56.280  49.200  25.090  1.00  0.00           C
ATOM   1651  HD2 HIS A 164      57.110  48.690  25.570  1.00  0.00           H
ATOM   1652  CE1 HIS A 164      54.360  50.200  24.940  1.00  0.00           C
ATOM   1653  HE1 HIS A 164      53.440  50.710  25.210  1.00  0.00           H
ATOM   1654  NE2 HIS A 164      55.030  49.220  25.540  1.00  0.00           N
ATOM   1655  HE2 HIS A 164      54.700  48.790  26.380  1.00  0.00           H
ATOM   1656  C   HIS A 164      57.110  52.890  22.470  1.00  0.00           C
ATOM   1657  O   HIS A 164      56.340  53.480  21.690  1.00  0.00           O
ATOM   1658  N   MET A 165      57.590  53.550  23.540  1.00  0.00           N
ATOM   1659  H   MET A 165      58.470  53.300  23.950  1.00  0.00           H
ATOM   1660  CA  MET A 165      57.060  54.840  23.930  1.00  0.00           C
ATOM   1661  CB  MET A 165      56.900  54.930  25.440  1.00  0.00           C
ATOM   1662  CG  MET A 165      55.780  53.950  25.820  1.00  0.00           C
ATOM   1663  SD  MET A 165      55.720  53.890  27.670  1.00  0.00           S
ATOM   1664  CE  MET A 165      54.740  55.330  27.860  1.00  0.00           C
ATOM   1665  C   MET A 165      58.030  56.000  23.570  1.00  0.00           C
ATOM   1666  O   MET A 165      59.200  56.120  23.880  1.00  0.00           O
ATOM   1667  N   GLU A 166      57.600  56.710  22.480  1.00  0.00           N
ATOM   1668  H   GLU A 166      56.780  56.460  21.960  1.00  0.00           H
ATOM   1669  CA  GLU A 166      58.270  58.000  22.090  1.00  0.00           C
ATOM   1670  CB  GLU A 166      57.960  58.300  20.570  1.00  0.00           C
ATOM   1671  CG  GLU A 166      56.560  58.200  20.080  1.00  0.00           C
ATOM   1672  CD  GLU A 166      56.670  58.350  18.540  1.00  0.00           C
ATOM   1673  OE1 GLU A 166      56.570  59.460  18.060  1.00  0.00           O
ATOM   1674  OE2 GLU A 166      56.720  57.350  17.810  1.00  0.00           O
ATOM   1675  C   GLU A 166      57.850  59.130  23.060  1.00  0.00           C
ATOM   1676  O   GLU A 166      57.030  60.000  22.680  1.00  0.00           O
ATOM   1677  N   LEU A 167      58.670  59.230  24.120  1.00  0.00           N
ATOM   1678  H   LEU A 167      59.650  59.010  24.070  1.00  0.00           H
ATOM   1679  CA  LEU A 167      58.380  60.060  25.330  1.00  0.00           C
ATOM   1680  CB  LEU A 167      58.900  59.460  26.630  1.00  0.00           C
ATOM   1681  CG  LEU A 167      58.280  58.080  26.930  1.00  0.00           C
ATOM   1682  CD1 LEU A 167      59.060  57.260  27.970  1.00  0.00           C
ATOM   1683  CD2 LEU A 167      56.860  58.240  27.480  1.00  0.00           C
ATOM   1684  C   LEU A 167      58.870  61.550  25.300  1.00  0.00           C
ATOM   1685  O   LEU A 167      60.040  61.790  25.080  1.00  0.00           O
ATOM   1686  N   PRO A 168      57.980  62.440  25.550  1.00  0.00           N
ATOM   1687  CA  PRO A 168      58.080  63.920  25.220  1.00  0.00           C
ATOM   1688  CB  PRO A 168      57.160  64.570  26.190  1.00  0.00           C
ATOM   1689  CG  PRO A 168      56.000  63.660  26.390  1.00  0.00           C
ATOM   1690  CD  PRO A 168      56.610  62.270  26.070  1.00  0.00           C
ATOM   1691  C   PRO A 168      59.450  64.590  25.430  1.00  0.00           C
ATOM   1692  O   PRO A 168      59.890  65.410  24.610  1.00  0.00           O
ATOM   1693  N   THR A 169      60.170  64.290  26.450  1.00  0.00           N
ATOM   1694  H   THR A 169      59.850  63.630  27.130  1.00  0.00           H
ATOM   1695  CA  THR A 169      61.590  64.790  26.600  1.00  0.00           C
ATOM   1696  CB  THR A 169      62.020  64.710  28.060  1.00  0.00           C
ATOM   1697  OG1 THR A 169      61.740  63.520  28.790  1.00  0.00           O
ATOM   1698  HG1 THR A 169      60.850  63.140  28.530  1.00  0.00           H
ATOM   1699  CG2 THR A 169      61.430  66.060  28.670  1.00  0.00           C
ATOM   1700  C   THR A 169      62.710  64.200  25.760  1.00  0.00           C
ATOM   1701  O   THR A 169      63.710  63.680  26.300  1.00  0.00           O
ATOM   1702  N   GLY A 170      62.370  64.020  24.490  1.00  0.00           N
ATOM   1703  H   GLY A 170      61.470  64.370  24.240  1.00  0.00           H
ATOM   1704  CA  GLY A 170      63.100  63.370  23.430  1.00  0.00           C
ATOM   1705  C   GLY A 170      63.690  61.990  23.760  1.00  0.00           C
ATOM   1706  O   GLY A 170      64.800  61.660  23.340  1.00  0.00           O
ATOM   1707  N   VAL A 171      63.020  61.270  24.730  1.00  0.00           N
ATOM   1708  H   VAL A 171      62.120  61.490  25.080  1.00  0.00           H
ATOM   1709  CA  VAL A 171      63.520  59.950  25.240  1.00  0.00           C
ATOM   1710  CB  VAL A 171      63.600  59.920  26.840  1.00  0.00           C
ATOM   1711  CG1 VAL A 171      64.820  60.660  27.280  1.00  0.00           C
ATOM   1712  CG2 VAL A 171      62.350  60.440  27.570  1.00  0.00           C
ATOM   1713  C   VAL A 171      62.810  58.790  24.640  1.00  0.00           C
ATOM   1714  O   VAL A 171      61.600  58.740  24.750  1.00  0.00           O
ATOM   1715  N   HIS A 172      63.390  58.160  23.620  1.00  0.00           N
ATOM   1716  H   HIS A 172      64.380  58.230  23.570  1.00  0.00           H
ATOM   1717  CA  HIS A 172      62.820  56.970  22.940  1.00  0.00           C
ATOM   1718  CB  HIS A 172      63.260  56.830  21.440  1.00  0.00           C
ATOM   1719  CG  HIS A 172      62.860  58.080  20.530  1.00  0.00           C
ATOM   1720  ND1 HIS A 172      61.620  58.360  20.240  1.00  0.00           N
ATOM   1721  CD2 HIS A 172      63.670  58.810  19.770  1.00  0.00           C
ATOM   1722  HD2 HIS A 172      64.750  58.880  19.930  1.00  0.00           H
ATOM   1723  CE1 HIS A 172      61.680  59.200  19.160  1.00  0.00           C
ATOM   1724  HE1 HIS A 172      60.840  59.720  18.690  1.00  0.00           H
ATOM   1725  NE2 HIS A 172      62.930  59.440  18.890  1.00  0.00           N
ATOM   1726  HE2 HIS A 172      63.320  59.790  18.040  1.00  0.00           H
ATOM   1727  C   HIS A 172      62.990  55.650  23.650  1.00  0.00           C
ATOM   1728  O   HIS A 172      64.010  54.960  23.530  1.00  0.00           O
ATOM   1729  N   ALA A 173      61.950  55.280  24.450  1.00  0.00           N
ATOM   1730  H   ALA A 173      61.050  55.720  24.490  1.00  0.00           H
ATOM   1731  CA  ALA A 173      62.070  54.180  25.460  1.00  0.00           C
ATOM   1732  CB  ALA A 173      61.240  54.580  26.670  1.00  0.00           C
ATOM   1733  C   ALA A 173      61.390  52.830  25.010  1.00  0.00           C
ATOM   1734  O   ALA A 173      60.310  52.850  24.440  1.00  0.00           O
ATOM   1735  N   GLY A 174      62.200  51.810  24.940  1.00  0.00           N
ATOM   1736  H   GLY A 174      63.110  51.730  25.330  1.00  0.00           H
ATOM   1737  CA  GLY A 174      61.780  50.600  24.240  1.00  0.00           C
ATOM   1738  C   GLY A 174      61.670  49.360  25.080  1.00  0.00           C
ATOM   1739  O   GLY A 174      61.780  49.350  26.300  1.00  0.00           O
ATOM   1740  N   THR A 175      60.860  48.460  24.430  1.00  0.00           N
ATOM   1741  H   THR A 175      60.410  48.760  23.590  1.00  0.00           H
ATOM   1742  CA  THR A 175      60.650  47.040  24.870  1.00  0.00           C
ATOM   1743  CB  THR A 175      59.240  46.530  24.630  1.00  0.00           C
ATOM   1744  OG1 THR A 175      59.070  45.350  25.400  1.00  0.00           O
ATOM   1745  HG1 THR A 175      59.510  44.550  25.000  1.00  0.00           H
ATOM   1746  CG2 THR A 175      58.730  46.530  23.170  1.00  0.00           C
ATOM   1747  C   THR A 175      61.790  46.060  24.470  1.00  0.00           C
ATOM   1748  O   THR A 175      62.510  46.420  23.520  1.00  0.00           O
ATOM   1749  N   ASP A 176      61.900  44.860  25.040  1.00  0.00           N
ATOM   1750  H   ASP A 176      61.900  44.730  26.040  1.00  0.00           H
ATOM   1751  CA  ASP A 176      62.470  43.750  24.310  1.00  0.00           C
ATOM   1752  CB  ASP A 176      63.340  42.860  25.300  1.00  0.00           C
ATOM   1753  CG  ASP A 176      62.710  41.980  26.330  1.00  0.00           C
ATOM   1754  OD1 ASP A 176      61.810  41.180  26.070  1.00  0.00           O
ATOM   1755  OD2 ASP A 176      63.190  41.910  27.530  1.00  0.00           O
ATOM   1756  C   ASP A 176      61.410  42.960  23.590  1.00  0.00           C
ATOM   1757  O   ASP A 176      60.210  43.090  23.940  1.00  0.00           O
ATOM   1758  N   LEU A 177      61.760  42.160  22.540  1.00  0.00           N
ATOM   1759  H   LEU A 177      62.750  42.040  22.470  1.00  0.00           H
ATOM   1760  CA  LEU A 177      60.810  41.490  21.630  1.00  0.00           C
ATOM   1761  CB  LEU A 177      61.380  41.360  20.190  1.00  0.00           C
ATOM   1762  CG  LEU A 177      61.230  42.620  19.410  1.00  0.00           C
ATOM   1763  CD1 LEU A 177      62.500  43.440  19.580  1.00  0.00           C
ATOM   1764  CD2 LEU A 177      61.070  42.310  17.960  1.00  0.00           C
ATOM   1765  C   LEU A 177      60.280  40.140  22.130  1.00  0.00           C
ATOM   1766  O   LEU A 177      59.800  39.270  21.380  1.00  0.00           O
ATOM   1767  N   GLU A 178      60.440  39.810  23.420  1.00  0.00           N
ATOM   1768  H   GLU A 178      61.130  40.310  23.950  1.00  0.00           H
ATOM   1769  CA  GLU A 178      59.650  38.750  24.090  1.00  0.00           C
ATOM   1770  CB  GLU A 178      60.550  37.820  25.000  1.00  0.00           C
ATOM   1771  CG  GLU A 178      61.820  37.220  24.380  1.00  0.00           C
ATOM   1772  CD  GLU A 178      62.670  36.270  25.240  1.00  0.00           C
ATOM   1773  OE1 GLU A 178      62.700  35.070  24.970  1.00  0.00           O
ATOM   1774  OE2 GLU A 178      63.490  36.730  26.140  1.00  0.00           O
ATOM   1775  C   GLU A 178      58.650  39.340  25.050  1.00  0.00           C
ATOM   1776  O   GLU A 178      57.560  38.840  25.180  1.00  0.00           O
ATOM   1777  N   GLY A 179      59.100  40.310  25.810  1.00  0.00           N
ATOM   1778  H   GLY A 179      60.080  40.510  25.910  1.00  0.00           H
ATOM   1779  CA  GLY A 179      58.130  41.390  26.310  1.00  0.00           C
ATOM   1780  C   GLY A 179      58.630  42.360  27.360  1.00  0.00           C
ATOM   1781  O   GLY A 179      57.850  42.840  28.160  1.00  0.00           O
ATOM   1782  N   ASN A 180      59.910  42.600  27.520  1.00  0.00           N
ATOM   1783  H   ASN A 180      60.630  42.240  26.920  1.00  0.00           H
ATOM   1784  CA  ASN A 180      60.360  43.430  28.670  1.00  0.00           C
ATOM   1785  CB  ASN A 180      61.310  42.660  29.600  1.00  0.00           C
ATOM   1786  CG  ASN A 180      60.520  41.930  30.700  1.00  0.00           C
ATOM   1787  OD1 ASN A 180      60.130  42.470  31.710  1.00  0.00           O
ATOM   1788  ND2 ASN A 180      60.320  40.600  30.520  1.00  0.00           N
ATOM   1789 1HD2 ASN A 180      60.410  40.150  29.640  1.00  0.00           H
ATOM   1790 2HD2 ASN A 180      60.170  40.120  31.390  1.00  0.00           H
ATOM   1791  C   ASN A 180      60.870  44.880  28.470  1.00  0.00           C
ATOM   1792  O   ASN A 180      61.680  45.190  27.580  1.00  0.00           O
ATOM   1793  N   PHE A 181      60.460  45.800  29.360  1.00  0.00           N
ATOM   1794  H   PHE A 181      60.040  45.570  30.230  1.00  0.00           H
ATOM   1795  CA  PHE A 181      60.640  47.240  29.160  1.00  0.00           C
ATOM   1796  CB  PHE A 181      59.730  48.020  30.190  1.00  0.00           C
ATOM   1797  CG  PHE A 181      59.330  49.340  29.560  1.00  0.00           C
ATOM   1798  CD1 PHE A 181      60.240  50.390  29.620  1.00  0.00           C
ATOM   1799  HD1 PHE A 181      61.170  50.280  30.180  1.00  0.00           H
ATOM   1800  CD2 PHE A 181      58.250  49.350  28.660  1.00  0.00           C
ATOM   1801  HD2 PHE A 181      57.750  48.390  28.540  1.00  0.00           H
ATOM   1802  CE1 PHE A 181      60.030  51.420  28.680  1.00  0.00           C
ATOM   1803  HE1 PHE A 181      60.900  52.040  28.460  1.00  0.00           H
ATOM   1804  CE2 PHE A 181      58.030  50.460  27.840  1.00  0.00           C
ATOM   1805  HE2 PHE A 181      57.220  50.520  27.120  1.00  0.00           H
ATOM   1806  CZ  PHE A 181      58.950  51.500  27.820  1.00  0.00           C
ATOM   1807  HZ  PHE A 181      58.930  52.390  27.180  1.00  0.00           H
ATOM   1808  C   PHE A 181      62.070  47.670  29.430  1.00  0.00           C
ATOM   1809  O   PHE A 181      62.670  47.120  30.360  1.00  0.00           O
ATOM   1810  N   TYR A 182      62.650  48.580  28.670  1.00  0.00           N
ATOM   1811  H   TYR A 182      62.140  49.020  27.930  1.00  0.00           H
ATOM   1812  CA  TYR A 182      63.970  49.110  28.900  1.00  0.00           C
ATOM   1813  CB  TYR A 182      64.850  49.170  27.670  1.00  0.00           C
ATOM   1814  CG  TYR A 182      65.440  47.840  27.210  1.00  0.00           C
ATOM   1815  CD1 TYR A 182      66.710  47.380  27.550  1.00  0.00           C
ATOM   1816  HD1 TYR A 182      67.220  47.920  28.350  1.00  0.00           H
ATOM   1817  CD2 TYR A 182      64.840  47.170  26.180  1.00  0.00           C
ATOM   1818  HD2 TYR A 182      63.910  47.590  25.790  1.00  0.00           H
ATOM   1819  CE1 TYR A 182      67.330  46.350  26.850  1.00  0.00           C
ATOM   1820  HE1 TYR A 182      68.340  45.990  27.020  1.00  0.00           H
ATOM   1821  CE2 TYR A 182      65.380  46.120  25.470  1.00  0.00           C
ATOM   1822  HE2 TYR A 182      64.800  45.480  24.810  1.00  0.00           H
ATOM   1823  CZ  TYR A 182      66.650  45.700  25.780  1.00  0.00           C
ATOM   1824  OH  TYR A 182      67.220  44.920  24.860  1.00  0.00           O
ATOM   1825  HH  TYR A 182      66.640  45.010  24.050  1.00  0.00           H
ATOM   1826  C   TYR A 182      63.910  50.470  29.420  1.00  0.00           C
ATOM   1827  O   TYR A 182      63.160  51.220  28.800  1.00  0.00           O
ATOM   1828  N   GLY A 183      64.770  50.790  30.300  1.00  0.00           N
ATOM   1829  H   GLY A 183      65.460  50.110  30.550  1.00  0.00           H
ATOM   1830  CA  GLY A 183      64.780  51.990  31.080  1.00  0.00           C
ATOM   1831  C   GLY A 183      63.820  52.060  32.290  1.00  0.00           C
ATOM   1832  O   GLY A 183      62.760  51.400  32.190  1.00  0.00           O
ATOM   1833  N   PRO A 184      64.050  53.050  33.260  1.00  0.00           N
ATOM   1834  CA  PRO A 184      63.080  53.510  34.310  1.00  0.00           C
ATOM   1835  CB  PRO A 184      63.880  54.340  35.310  1.00  0.00           C
ATOM   1836  CG  PRO A 184      65.190  54.700  34.530  1.00  0.00           C
ATOM   1837  CD  PRO A 184      65.410  53.590  33.480  1.00  0.00           C
ATOM   1838  C   PRO A 184      61.850  54.250  33.770  1.00  0.00           C
ATOM   1839  O   PRO A 184      61.740  55.480  33.860  1.00  0.00           O
ATOM   1840  N   PHE A 185      60.930  53.460  33.210  1.00  0.00           N
ATOM   1841  H   PHE A 185      61.270  52.520  33.140  1.00  0.00           H
ATOM   1842  CA  PHE A 185      59.550  53.890  32.750  1.00  0.00           C
ATOM   1843  CB  PHE A 185      59.790  54.220  31.240  1.00  0.00           C
ATOM   1844  CG  PHE A 185      60.980  55.150  30.820  1.00  0.00           C
ATOM   1845  CD1 PHE A 185      60.910  56.520  30.760  1.00  0.00           C
ATOM   1846  HD1 PHE A 185      60.100  56.930  31.350  1.00  0.00           H
ATOM   1847  CD2 PHE A 185      62.110  54.500  30.210  1.00  0.00           C
ATOM   1848  HD2 PHE A 185      62.160  53.420  30.120  1.00  0.00           H
ATOM   1849  CE1 PHE A 185      61.970  57.270  30.150  1.00  0.00           C
ATOM   1850  HE1 PHE A 185      61.860  58.350  30.120  1.00  0.00           H
ATOM   1851  CE2 PHE A 185      63.140  55.240  29.700  1.00  0.00           C
ATOM   1852  HE2 PHE A 185      64.110  54.750  29.740  1.00  0.00           H
ATOM   1853  CZ  PHE A 185      63.060  56.630  29.590  1.00  0.00           C
ATOM   1854  HZ  PHE A 185      63.570  57.160  28.790  1.00  0.00           H
ATOM   1855  C   PHE A 185      58.550  52.760  32.840  1.00  0.00           C
ATOM   1856  O   PHE A 185      58.870  51.590  32.680  1.00  0.00           O
ATOM   1857  N   VAL A 186      57.260  53.080  32.920  1.00  0.00           N
ATOM   1858  H   VAL A 186      56.830  53.980  32.960  1.00  0.00           H
ATOM   1859  CA  VAL A 186      56.150  52.080  33.040  1.00  0.00           C
ATOM   1860  CB  VAL A 186      55.500  52.280  34.390  1.00  0.00           C
ATOM   1861  CG1 VAL A 186      54.390  51.220  34.700  1.00  0.00           C
ATOM   1862  CG2 VAL A 186      56.510  52.170  35.470  1.00  0.00           C
ATOM   1863  C   VAL A 186      55.100  52.250  31.900  1.00  0.00           C
ATOM   1864  O   VAL A 186      54.520  53.310  31.750  1.00  0.00           O
ATOM   1865  N   ASP A 187      54.810  51.100  31.300  1.00  0.00           N
ATOM   1866  H   ASP A 187      55.500  50.390  31.390  1.00  0.00           H
ATOM   1867  CA  ASP A 187      53.880  50.820  30.200  1.00  0.00           C
ATOM   1868  CB  ASP A 187      53.940  49.330  29.930  1.00  0.00           C
ATOM   1869  CG  ASP A 187      53.540  48.940  28.480  1.00  0.00           C
ATOM   1870  OD1 ASP A 187      54.270  48.070  27.950  1.00  0.00           O
ATOM   1871  OD2 ASP A 187      52.400  49.200  28.050  1.00  0.00           O
ATOM   1872  C   ASP A 187      52.360  51.140  30.500  1.00  0.00           C
ATOM   1873  O   ASP A 187      51.420  50.370  30.690  1.00  0.00           O
ATOM   1874  N   ARG A 188      52.250  52.450  30.780  1.00  0.00           N
ATOM   1875  H   ARG A 188      53.040  52.870  31.220  1.00  0.00           H
ATOM   1876  CA  ARG A 188      50.990  53.190  30.920  1.00  0.00           C
ATOM   1877  CB  ARG A 188      50.470  53.230  32.360  1.00  0.00           C
ATOM   1878  CG  ARG A 188      51.470  53.790  33.440  1.00  0.00           C
ATOM   1879  CD  ARG A 188      50.760  54.220  34.740  1.00  0.00           C
ATOM   1880  NE  ARG A 188      51.680  54.720  35.840  1.00  0.00           N
ATOM   1881  HE  ARG A 188      52.020  55.660  35.810  1.00  0.00           H
ATOM   1882  CZ  ARG A 188      51.860  54.070  37.000  1.00  0.00           C
ATOM   1883  NH1 ARG A 188      50.990  53.160  37.520  1.00  0.00           N
ATOM   1884 1HH1 ARG A 188      50.320  52.660  36.970  1.00  0.00           H
ATOM   1885 2HH1 ARG A 188      51.150  52.800  38.440  1.00  0.00           H
ATOM   1886  NH2 ARG A 188      53.060  54.170  37.540  1.00  0.00           N
ATOM   1887 1HH2 ARG A 188      53.740  54.850  37.260  1.00  0.00           H
ATOM   1888 2HH2 ARG A 188      53.280  53.600  38.340  1.00  0.00           H
ATOM   1889  C   ARG A 188      51.080  54.580  30.270  1.00  0.00           C
ATOM   1890  O   ARG A 188      52.080  55.240  30.140  1.00  0.00           O
ATOM   1891  N   GLN A 189      49.910  55.170  30.010  1.00  0.00           N
ATOM   1892  H   GLN A 189      49.110  54.800  30.490  1.00  0.00           H
ATOM   1893  CA  GLN A 189      49.740  56.200  28.970  1.00  0.00           C
ATOM   1894  CB  GLN A 189      48.590  55.710  28.080  1.00  0.00           C
ATOM   1895  CG  GLN A 189      48.910  55.990  26.570  1.00  0.00           C
ATOM   1896  CD  GLN A 189      47.900  55.250  25.710  1.00  0.00           C
ATOM   1897  OE1 GLN A 189      46.800  55.600  25.510  1.00  0.00           O
ATOM   1898  NE2 GLN A 189      48.240  54.010  25.440  1.00  0.00           N
ATOM   1899 1HE2 GLN A 189      49.150  53.720  25.710  1.00  0.00           H
ATOM   1900 2HE2 GLN A 189      47.490  53.450  25.070  1.00  0.00           H
ATOM   1901  C   GLN A 189      49.750  57.600  29.530  1.00  0.00           C
ATOM   1902  O   GLN A 189      48.800  58.400  29.500  1.00  0.00           O
ATOM   1903  N   THR A 190      50.920  57.920  30.070  1.00  0.00           N
ATOM   1904  H   THR A 190      51.540  57.210  30.410  1.00  0.00           H
ATOM   1905  CA  THR A 190      51.370  59.250  30.640  1.00  0.00           C
ATOM   1906  CB  THR A 190      51.590  59.060  32.200  1.00  0.00           C
ATOM   1907  OG1 THR A 190      52.660  58.150  32.580  1.00  0.00           O
ATOM   1908  HG1 THR A 190      52.570  57.780  33.500  1.00  0.00           H
ATOM   1909  CG2 THR A 190      50.320  58.800  33.000  1.00  0.00           C
ATOM   1910  C   THR A 190      52.720  59.720  30.030  1.00  0.00           C
ATOM   1911  O   THR A 190      53.350  58.950  29.350  1.00  0.00           O
ATOM   1912  N   ALA A 191      52.990  60.990  30.150  1.00  0.00           N
ATOM   1913  H   ALA A 191      52.340  61.680  30.490  1.00  0.00           H
ATOM   1914  CA  ALA A 191      54.300  61.560  29.950  1.00  0.00           C
ATOM   1915  CB  ALA A 191      54.100  63.110  29.740  1.00  0.00           C
ATOM   1916  C   ALA A 191      55.310  61.330  31.080  1.00  0.00           C
ATOM   1917  O   ALA A 191      55.010  61.610  32.250  1.00  0.00           O
ATOM   1918  N   GLN A 192      56.230  60.460  30.690  1.00  0.00           N
ATOM   1919  H   GLN A 192      56.160  59.930  29.840  1.00  0.00           H
ATOM   1920  CA  GLN A 192      57.180  59.950  31.690  1.00  0.00           C
ATOM   1921  CB  GLN A 192      57.040  58.450  31.600  1.00  0.00           C
ATOM   1922  CG  GLN A 192      55.940  58.050  32.480  1.00  0.00           C
ATOM   1923  CD  GLN A 192      55.680  56.550  32.480  1.00  0.00           C
ATOM   1924  OE1 GLN A 192      56.280  55.780  33.220  1.00  0.00           O
ATOM   1925  NE2 GLN A 192      54.460  56.270  32.010  1.00  0.00           N
ATOM   1926 1HE2 GLN A 192      53.800  56.970  31.740  1.00  0.00           H
ATOM   1927 2HE2 GLN A 192      54.230  55.300  31.870  1.00  0.00           H
ATOM   1928  C   GLN A 192      58.630  60.380  31.310  1.00  0.00           C
ATOM   1929  O   GLN A 192      59.010  60.230  30.150  1.00  0.00           O
ATOM   1930  N   ALA A 193      59.270  60.930  32.300  1.00  0.00           N
ATOM   1931  H   ALA A 193      58.740  61.100  33.130  1.00  0.00           H
ATOM   1932  CA  ALA A 193      60.670  61.450  32.180  1.00  0.00           C
ATOM   1933  CB  ALA A 193      60.660  62.950  32.330  1.00  0.00           C
ATOM   1934  C   ALA A 193      61.640  60.880  33.200  1.00  0.00           C
ATOM   1935  O   ALA A 193      61.400  60.800  34.400  1.00  0.00           O
ATOM   1936  N   ALA A 194      62.820  60.530  32.600  1.00  0.00           N
ATOM   1937  H   ALA A 194      63.010  60.850  31.670  1.00  0.00           H
ATOM   1938  CA  ALA A 194      63.970  59.870  33.230  1.00  0.00           C
ATOM   1939  CB  ALA A 194      64.090  58.380  32.860  1.00  0.00           C
ATOM   1940  C   ALA A 194      65.270  60.650  33.010  1.00  0.00           C
ATOM   1941  O   ALA A 194      66.000  60.660  32.070  1.00  0.00           O
ATOM   1942  N   GLY A 195      65.610  61.430  34.090  1.00  0.00           N
ATOM   1943  H   GLY A 195      65.120  61.190  34.930  1.00  0.00           H
ATOM   1944  CA  GLY A 195      66.540  62.580  34.070  1.00  0.00           C
ATOM   1945  C   GLY A 195      68.040  62.200  34.190  1.00  0.00           C
ATOM   1946  O   GLY A 195      68.410  61.140  33.690  1.00  0.00           O
ATOM   1947  N   THR A 196      68.690  63.070  34.900  1.00  0.00           N
ATOM   1948  H   THR A 196      68.280  63.540  35.680  1.00  0.00           H
ATOM   1949  CA  THR A 196      70.160  62.950  34.970  1.00  0.00           C
ATOM   1950  CB  THR A 196      70.800  64.060  35.870  1.00  0.00           C
ATOM   1951  OG1 THR A 196      69.950  64.390  37.010  1.00  0.00           O
ATOM   1952  HG1 THR A 196      69.020  64.730  36.860  1.00  0.00           H
ATOM   1953  CG2 THR A 196      71.050  65.350  35.020  1.00  0.00           C
ATOM   1954  C   THR A 196      70.640  61.590  35.470  1.00  0.00           C
ATOM   1955  O   THR A 196      70.020  61.000  36.330  1.00  0.00           O
ATOM   1956  N   ASP A 197      71.680  61.170  34.700  1.00  0.00           N
ATOM   1957  H   ASP A 197      72.170  61.790  34.080  1.00  0.00           H
ATOM   1958  CA  ASP A 197      72.360  59.920  34.810  1.00  0.00           C
ATOM   1959  CB  ASP A 197      71.820  58.780  33.990  1.00  0.00           C
ATOM   1960  CG  ASP A 197      71.680  57.440  34.730  1.00  0.00           C
ATOM   1961  OD1 ASP A 197      71.500  57.380  35.980  1.00  0.00           O
ATOM   1962  OD2 ASP A 197      71.730  56.450  33.960  1.00  0.00           O
ATOM   1963  C   ASP A 197      73.870  59.980  34.590  1.00  0.00           C
ATOM   1964  O   ASP A 197      74.300  60.790  33.820  1.00  0.00           O
ATOM   1965  N   THR A 198      74.630  59.110  35.280  1.00  0.00           N
ATOM   1966  H   THR A 198      74.360  58.850  36.210  1.00  0.00           H
ATOM   1967  CA  THR A 198      76.100  59.110  35.070  1.00  0.00           C
ATOM   1968  CB  THR A 198      76.890  58.720  36.320  1.00  0.00           C
ATOM   1969  OG1 THR A 198      76.490  57.500  36.970  1.00  0.00           O
ATOM   1970  HG1 THR A 198      76.690  56.670  36.450  1.00  0.00           H
ATOM   1971  CG2 THR A 198      76.880  59.900  37.280  1.00  0.00           C
ATOM   1972  C   THR A 198      76.410  58.050  33.970  1.00  0.00           C
ATOM   1973  O   THR A 198      76.420  56.830  34.210  1.00  0.00           O
ATOM   1974  N   THR A 199      76.650  58.670  32.810  1.00  0.00           N
ATOM   1975  H   THR A 199      76.610  59.670  32.860  1.00  0.00           H
ATOM   1976  CA  THR A 199      76.720  57.870  31.570  1.00  0.00           C
ATOM   1977  CB  THR A 199      75.890  58.480  30.500  1.00  0.00           C
ATOM   1978  OG1 THR A 199      75.690  57.520  29.450  1.00  0.00           O
ATOM   1979  HG1 THR A 199      75.200  57.980  28.720  1.00  0.00           H
ATOM   1980  CG2 THR A 199      76.650  59.690  30.000  1.00  0.00           C
ATOM   1981  C   THR A 199      78.200  57.410  31.140  1.00  0.00           C
ATOM   1982  O   THR A 199      79.240  58.020  31.450  1.00  0.00           O
ATOM   1983  N   ILE A 200      78.160  56.440  30.230  1.00  0.00           N
ATOM   1984  H   ILE A 200      77.230  56.370  29.880  1.00  0.00           H
ATOM   1985  CA  ILE A 200      79.190  55.640  29.530  1.00  0.00           C
ATOM   1986  CB  ILE A 200      78.540  54.980  28.240  1.00  0.00           C
ATOM   1987  CG1 ILE A 200      77.790  56.000  27.380  1.00  0.00           C
ATOM   1988  CG2 ILE A 200      77.680  53.820  28.700  1.00  0.00           C
ATOM   1989  CD  ILE A 200      76.640  55.460  26.410  1.00  0.00           C
ATOM   1990  C   ILE A 200      80.510  56.440  29.220  1.00  0.00           C
ATOM   1991  O   ILE A 200      80.670  56.940  28.110  1.00  0.00           O
ATOM   1992  N   THR A 201      81.520  56.350  30.060  1.00  0.00           N
ATOM   1993  H   THR A 201      81.690  55.600  30.700  1.00  0.00           H
ATOM   1994  CA  THR A 201      82.750  57.080  29.680  1.00  0.00           C
ATOM   1995  CB  THR A 201      83.700  57.300  30.820  1.00  0.00           C
ATOM   1996  OG1 THR A 201      83.580  56.210  31.770  1.00  0.00           O
ATOM   1997  HG1 THR A 201      83.520  56.500  32.720  1.00  0.00           H
ATOM   1998  CG2 THR A 201      83.540  58.640  31.530  1.00  0.00           C
ATOM   1999  C   THR A 201      83.470  56.310  28.630  1.00  0.00           C
ATOM   2000  O   THR A 201      84.090  56.900  27.810  1.00  0.00           O
ATOM   2001  N   VAL A 202      83.560  54.990  28.720  1.00  0.00           N
ATOM   2002  H   VAL A 202      83.250  54.530  29.550  1.00  0.00           H
ATOM   2003  CA  VAL A 202      84.250  54.160  27.710  1.00  0.00           C
ATOM   2004  CB  VAL A 202      84.310  52.770  28.160  1.00  0.00           C
ATOM   2005  CG1 VAL A 202      84.690  51.870  27.030  1.00  0.00           C
ATOM   2006  CG2 VAL A 202      85.220  52.640  29.360  1.00  0.00           C
ATOM   2007  C   VAL A 202      83.780  54.420  26.270  1.00  0.00           C
ATOM   2008  O   VAL A 202      84.670  54.640  25.460  1.00  0.00           O
ATOM   2009  N   ASN A 203      82.480  54.370  26.110  1.00  0.00           N
ATOM   2010  H   ASN A 203      81.900  53.800  26.700  1.00  0.00           H
ATOM   2011  CA  ASN A 203      81.910  54.850  24.770  1.00  0.00           C
ATOM   2012  CB  ASN A 203      80.400  54.900  24.720  1.00  0.00           C
ATOM   2013  CG  ASN A 203      79.830  53.470  24.790  1.00  0.00           C
ATOM   2014  OD1 ASN A 203      80.300  52.610  25.500  1.00  0.00           O
ATOM   2015  ND2 ASN A 203      78.710  53.300  24.170  1.00  0.00           N
ATOM   2016 1HD2 ASN A 203      78.290  54.090  23.720  1.00  0.00           H
ATOM   2017 2HD2 ASN A 203      78.220  52.440  24.030  1.00  0.00           H
ATOM   2018  C   ASN A 203      82.550  56.160  24.250  1.00  0.00           C
ATOM   2019  O   ASN A 203      83.020  56.210  23.070  1.00  0.00           O
ATOM   2020  N   VAL A 204      82.510  57.220  25.110  1.00  0.00           N
ATOM   2021  H   VAL A 204      81.960  57.120  25.930  1.00  0.00           H
ATOM   2022  CA  VAL A 204      83.110  58.580  24.900  1.00  0.00           C
ATOM   2023  CB  VAL A 204      82.730  59.530  26.010  1.00  0.00           C
ATOM   2024  CG1 VAL A 204      82.970  61.020  25.670  1.00  0.00           C
ATOM   2025  CG2 VAL A 204      81.250  59.490  26.300  1.00  0.00           C
ATOM   2026  C   VAL A 204      84.610  58.540  24.600  1.00  0.00           C
ATOM   2027  O   VAL A 204      85.090  59.290  23.710  1.00  0.00           O
ATOM   2028  N   LEU A 205      85.290  57.670  25.360  1.00  0.00           N
ATOM   2029  H   LEU A 205      84.920  57.270  26.200  1.00  0.00           H
ATOM   2030  CA  LEU A 205      86.780  57.470  25.100  1.00  0.00           C
ATOM   2031  CB  LEU A 205      87.530  56.750  26.200  1.00  0.00           C
ATOM   2032  CG  LEU A 205      87.680  57.590  27.470  1.00  0.00           C
ATOM   2033  CD1 LEU A 205      88.360  56.630  28.420  1.00  0.00           C
ATOM   2034  CD2 LEU A 205      88.450  58.870  27.180  1.00  0.00           C
ATOM   2035  C   LEU A 205      87.150  56.720  23.820  1.00  0.00           C
ATOM   2036  O   LEU A 205      88.050  57.140  23.110  1.00  0.00           O
ATOM   2037  N   ALA A 206      86.330  55.710  23.560  1.00  0.00           N
ATOM   2038  H   ALA A 206      85.730  55.380  24.290  1.00  0.00           H
ATOM   2039  CA  ALA A 206      86.310  54.960  22.260  1.00  0.00           C
ATOM   2040  CB  ALA A 206      85.140  53.960  22.380  1.00  0.00           C
ATOM   2041  C   ALA A 206      85.970  55.890  21.100  1.00  0.00           C
ATOM   2042  O   ALA A 206      86.630  55.880  20.070  1.00  0.00           O
ATOM   2043  N   TRP A 207      84.960  56.720  21.280  1.00  0.00           N
ATOM   2044  H   TRP A 207      84.270  56.490  21.970  1.00  0.00           H
ATOM   2045  CA  TRP A 207      84.660  57.830  20.320  1.00  0.00           C
ATOM   2046  CB  TRP A 207      83.570  58.810  20.850  1.00  0.00           C
ATOM   2047  CG  TRP A 207      83.090  59.760  19.740  1.00  0.00           C
ATOM   2048  CD1 TRP A 207      82.680  59.410  18.520  1.00  0.00           C
ATOM   2049  HD1 TRP A 207      82.850  58.420  18.090  1.00  0.00           H
ATOM   2050  CD2 TRP A 207      82.760  61.100  19.920  1.00  0.00           C
ATOM   2051  NE1 TRP A 207      81.960  60.420  17.980  1.00  0.00           N
ATOM   2052  HE1 TRP A 207      81.640  60.530  17.040  1.00  0.00           H
ATOM   2053  CE2 TRP A 207      82.020  61.470  18.850  1.00  0.00           C
ATOM   2054  CE3 TRP A 207      82.920  62.010  20.960  1.00  0.00           C
ATOM   2055  HE3 TRP A 207      83.430  61.780  21.890  1.00  0.00           H
ATOM   2056  CZ2 TRP A 207      81.470  62.770  18.710  1.00  0.00           C
ATOM   2057  HZ2 TRP A 207      80.920  63.150  17.850  1.00  0.00           H
ATOM   2058  CZ3 TRP A 207      82.350  63.270  20.850  1.00  0.00           C
ATOM   2059  HZ3 TRP A 207      82.670  63.920  21.660  1.00  0.00           H
ATOM   2060  CH2 TRP A 207      81.680  63.680  19.730  1.00  0.00           C
ATOM   2061  HH2 TRP A 207      81.290  64.700  19.660  1.00  0.00           H
ATOM   2062  C   TRP A 207      85.920  58.720  20.070  1.00  0.00           C
ATOM   2063  O   TRP A 207      86.440  58.770  18.930  1.00  0.00           O
ATOM   2064  N   LEU A 208      86.540  59.150  21.170  1.00  0.00           N
ATOM   2065  H   LEU A 208      86.250  58.900  22.100  1.00  0.00           H
ATOM   2066  CA  LEU A 208      87.810  59.940  21.090  1.00  0.00           C
ATOM   2067  CB  LEU A 208      88.470  60.470  22.400  1.00  0.00           C
ATOM   2068  CG  LEU A 208      87.690  61.360  23.350  1.00  0.00           C
ATOM   2069  CD1 LEU A 208      88.610  61.730  24.530  1.00  0.00           C
ATOM   2070  CD2 LEU A 208      87.150  62.580  22.600  1.00  0.00           C
ATOM   2071  C   LEU A 208      88.960  59.440  20.240  1.00  0.00           C
ATOM   2072  O   LEU A 208      89.520  60.130  19.440  1.00  0.00           O
ATOM   2073  N   TYR A 209      89.270  58.100  20.430  1.00  0.00           N
ATOM   2074  H   TYR A 209      88.730  57.560  21.080  1.00  0.00           H
ATOM   2075  CA  TYR A 209      90.280  57.360  19.640  1.00  0.00           C
ATOM   2076  CB  TYR A 209      90.290  55.880  20.080  1.00  0.00           C
ATOM   2077  CG  TYR A 209      91.080  55.680  21.350  1.00  0.00           C
ATOM   2078  CD1 TYR A 209      90.500  55.130  22.480  1.00  0.00           C
ATOM   2079  HD1 TYR A 209      89.500  54.720  22.390  1.00  0.00           H
ATOM   2080  CD2 TYR A 209      92.460  55.890  21.330  1.00  0.00           C
ATOM   2081  HD2 TYR A 209      93.010  56.190  20.430  1.00  0.00           H
ATOM   2082  CE1 TYR A 209      91.240  54.990  23.680  1.00  0.00           C
ATOM   2083  HE1 TYR A 209      90.830  54.660  24.640  1.00  0.00           H
ATOM   2084  CE2 TYR A 209      93.190  55.710  22.440  1.00  0.00           C
ATOM   2085  HE2 TYR A 209      94.260  55.880  22.410  1.00  0.00           H
ATOM   2086  CZ  TYR A 209      92.640  55.290  23.660  1.00  0.00           C
ATOM   2087  OH  TYR A 209      93.500  55.000  24.640  1.00  0.00           O
ATOM   2088  HH  TYR A 209      94.370  55.480  24.560  1.00  0.00           H
ATOM   2089  C   TYR A 209      90.050  57.390  18.150  1.00  0.00           C
ATOM   2090  O   TYR A 209      90.860  57.920  17.380  1.00  0.00           O
ATOM   2091  N   ALA A 210      88.840  56.950  17.750  1.00  0.00           N
ATOM   2092  H   ALA A 210      88.200  56.670  18.460  1.00  0.00           H
ATOM   2093  CA  ALA A 210      88.300  57.070  16.350  1.00  0.00           C
ATOM   2094  CB  ALA A 210      86.900  56.540  16.320  1.00  0.00           C
ATOM   2095  C   ALA A 210      88.280  58.450  15.710  1.00  0.00           C
ATOM   2096  O   ALA A 210      88.680  58.520  14.560  1.00  0.00           O
ATOM   2097  N   ALA A 211      87.870  59.430  16.520  1.00  0.00           N
ATOM   2098  H   ALA A 211      87.380  59.210  17.370  1.00  0.00           H
ATOM   2099  CA  ALA A 211      87.950  60.870  16.120  1.00  0.00           C
ATOM   2100  CB  ALA A 211      87.450  61.720  17.300  1.00  0.00           C
ATOM   2101  C   ALA A 211      89.280  61.260  15.590  1.00  0.00           C
ATOM   2102  O   ALA A 211      89.380  61.720  14.450  1.00  0.00           O
ATOM   2103  N   VAL A 212      90.370  61.100  16.400  1.00  0.00           N
ATOM   2104  H   VAL A 212      90.410  60.640  17.290  1.00  0.00           H
ATOM   2105  CA  VAL A 212      91.730  61.440  15.960  1.00  0.00           C
ATOM   2106  CB  VAL A 212      92.770  61.460  17.100  1.00  0.00           C
ATOM   2107  CG1 VAL A 212      92.230  62.230  18.340  1.00  0.00           C
ATOM   2108  CG2 VAL A 212      93.250  60.070  17.570  1.00  0.00           C
ATOM   2109  C   VAL A 212      92.350  60.780  14.690  1.00  0.00           C
ATOM   2110  O   VAL A 212      93.070  61.340  13.860  1.00  0.00           O
ATOM   2111  N   ILE A 213      91.940  59.550  14.520  1.00  0.00           N
ATOM   2112  H   ILE A 213      91.660  58.900  15.220  1.00  0.00           H
ATOM   2113  CA  ILE A 213      92.010  58.780  13.260  1.00  0.00           C
ATOM   2114  CB  ILE A 213      91.560  57.340  13.470  1.00  0.00           C
ATOM   2115  CG1 ILE A 213      92.540  56.660  14.460  1.00  0.00           C
ATOM   2116  CG2 ILE A 213      91.730  56.590  12.130  1.00  0.00           C
ATOM   2117  CD  ILE A 213      91.890  55.420  15.050  1.00  0.00           C
ATOM   2118  C   ILE A 213      91.130  59.400  12.120  1.00  0.00           C
ATOM   2119  O   ILE A 213      91.610  59.660  11.000  1.00  0.00           O
ATOM   2120  N   ASN A 214      89.850  59.570  12.370  1.00  0.00           N
ATOM   2121  H   ASN A 214      89.460  59.340  13.260  1.00  0.00           H
ATOM   2122  CA  ASN A 214      88.820  59.990  11.370  1.00  0.00           C
ATOM   2123  CB  ASN A 214      87.450  59.780  11.810  1.00  0.00           C
ATOM   2124  CG  ASN A 214      86.510  59.540  10.630  1.00  0.00           C
ATOM   2125  OD1 ASN A 214      85.910  60.420  10.020  1.00  0.00           O
ATOM   2126  ND2 ASN A 214      86.230  58.240  10.410  1.00  0.00           N
ATOM   2127 1HD2 ASN A 214      86.660  57.550  10.990  1.00  0.00           H
ATOM   2128 2HD2 ASN A 214      85.700  58.110   9.570  1.00  0.00           H
ATOM   2129  C   ASN A 214      88.910  61.460  10.980  1.00  0.00           C
ATOM   2130  O   ASN A 214      88.700  61.730   9.780  1.00  0.00           O
ATOM   2131  N   GLY A 215      89.210  62.380  11.820  1.00  0.00           N
ATOM   2132  H   GLY A 215      89.150  62.260  12.810  1.00  0.00           H
ATOM   2133  CA  GLY A 215      89.410  63.750  11.380  1.00  0.00           C
ATOM   2134  C   GLY A 215      89.960  64.730  12.420  1.00  0.00           C
ATOM   2135  O   GLY A 215      91.090  65.250  12.150  1.00  0.00           O
ATOM   2136  N   ASP A 216      89.020  65.190  13.240  1.00  0.00           N
ATOM   2137  H   ASP A 216      88.040  64.990  13.180  1.00  0.00           H
ATOM   2138  CA  ASP A 216      89.450  66.190  14.260  1.00  0.00           C
ATOM   2139  CB  ASP A 216      88.250  66.660  15.060  1.00  0.00           C
ATOM   2140  CG  ASP A 216      87.390  67.660  14.210  1.00  0.00           C
ATOM   2141  OD1 ASP A 216      86.310  67.440  13.600  1.00  0.00           O
ATOM   2142  OD2 ASP A 216      88.030  68.650  13.840  1.00  0.00           O
ATOM   2143  C   ASP A 216      90.460  65.610  15.260  1.00  0.00           C
ATOM   2144  O   ASP A 216      90.090  64.640  15.960  1.00  0.00           O
ATOM   2145  N   ARG A 217      91.420  66.500  15.530  1.00  0.00           N
ATOM   2146  H   ARG A 217      91.300  67.430  15.200  1.00  0.00           H
ATOM   2147  CA  ARG A 217      92.550  66.230  16.490  1.00  0.00           C
ATOM   2148  CB  ARG A 217      93.910  66.220  15.750  1.00  0.00           C
ATOM   2149  CG  ARG A 217      93.880  65.140  14.640  1.00  0.00           C
ATOM   2150  CD  ARG A 217      95.250  64.650  14.120  1.00  0.00           C
ATOM   2151  NE  ARG A 217      95.050  63.430  13.270  1.00  0.00           N
ATOM   2152  HE  ARG A 217      94.340  62.830  13.630  1.00  0.00           H
ATOM   2153  CZ  ARG A 217      95.560  63.060  12.080  1.00  0.00           C
ATOM   2154  NH1 ARG A 217      96.590  63.750  11.590  1.00  0.00           N
ATOM   2155 1HH1 ARG A 217      97.010  64.420  12.200  1.00  0.00           H
ATOM   2156 2HH1 ARG A 217      96.710  63.680  10.600  1.00  0.00           H
ATOM   2157  NH2 ARG A 217      94.920  62.190  11.270  1.00  0.00           N
ATOM   2158 1HH2 ARG A 217      94.100  61.720  11.600  1.00  0.00           H
ATOM   2159 2HH2 ARG A 217      95.090  62.280  10.290  1.00  0.00           H
ATOM   2160  C   ARG A 217      92.630  67.140  17.740  1.00  0.00           C
ATOM   2161  O   ARG A 217      93.310  66.810  18.740  1.00  0.00           O
ATOM   2162  N   TRP A 218      92.070  68.340  17.720  1.00  0.00           N
ATOM   2163  H   TRP A 218      91.370  68.410  17.010  1.00  0.00           H
ATOM   2164  CA  TRP A 218      92.270  69.470  18.660  1.00  0.00           C
ATOM   2165  CB  TRP A 218      91.270  70.540  18.230  1.00  0.00           C
ATOM   2166  CG  TRP A 218      89.780  70.130  18.130  1.00  0.00           C
ATOM   2167  CD1 TRP A 218      89.040  70.000  17.050  1.00  0.00           C
ATOM   2168  HD1 TRP A 218      89.370  69.860  16.020  1.00  0.00           H
ATOM   2169  CD2 TRP A 218      88.840  70.360  19.160  1.00  0.00           C
ATOM   2170  NE1 TRP A 218      87.720  69.970  17.410  1.00  0.00           N
ATOM   2171  HE1 TRP A 218      87.030  69.740  16.730  1.00  0.00           H
ATOM   2172  CE2 TRP A 218      87.530  70.220  18.720  1.00  0.00           C
ATOM   2173  CE3 TRP A 218      89.000  70.690  20.520  1.00  0.00           C
ATOM   2174  HE3 TRP A 218      89.950  70.850  21.030  1.00  0.00           H
ATOM   2175  CZ2 TRP A 218      86.390  70.520  19.460  1.00  0.00           C
ATOM   2176  HZ2 TRP A 218      85.430  70.270  19.010  1.00  0.00           H
ATOM   2177  CZ3 TRP A 218      87.880  71.030  21.310  1.00  0.00           C
ATOM   2178  HZ3 TRP A 218      88.110  71.300  22.340  1.00  0.00           H
ATOM   2179  CH2 TRP A 218      86.590  70.930  20.720  1.00  0.00           C
ATOM   2180  HH2 TRP A 218      85.750  71.140  21.380  1.00  0.00           H
ATOM   2181  C   TRP A 218      92.340  69.260  20.140  1.00  0.00           C
ATOM   2182  O   TRP A 218      93.290  69.750  20.830  1.00  0.00           O
ATOM   2183  N   PHE A 219      91.450  68.390  20.590  1.00  0.00           N
ATOM   2184  H   PHE A 219      90.800  67.930  19.980  1.00  0.00           H
ATOM   2185  CA  PHE A 219      91.200  68.070  21.990  1.00  0.00           C
ATOM   2186  CB  PHE A 219      89.830  67.360  22.090  1.00  0.00           C
ATOM   2187  CG  PHE A 219      89.470  66.260  21.110  1.00  0.00           C
ATOM   2188  CD1 PHE A 219      89.750  64.910  21.320  1.00  0.00           C
ATOM   2189  HD1 PHE A 219      89.900  64.650  22.370  1.00  0.00           H
ATOM   2190  CD2 PHE A 219      89.040  66.690  19.830  1.00  0.00           C
ATOM   2191  HD2 PHE A 219      88.400  67.580  19.810  1.00  0.00           H
ATOM   2192  CE1 PHE A 219      89.830  64.020  20.270  1.00  0.00           C
ATOM   2193  HE1 PHE A 219      90.120  62.970  20.360  1.00  0.00           H
ATOM   2194  CE2 PHE A 219      89.070  65.790  18.770  1.00  0.00           C
ATOM   2195  HE2 PHE A 219      88.810  66.050  17.740  1.00  0.00           H
ATOM   2196  CZ  PHE A 219      89.570  64.480  18.970  1.00  0.00           C
ATOM   2197  HZ  PHE A 219      89.560  63.770  18.140  1.00  0.00           H
ATOM   2198  C   PHE A 219      92.240  67.130  22.630  1.00  0.00           C
ATOM   2199  O   PHE A 219      92.460  67.000  23.810  1.00  0.00           O
ATOM   2200  N   LEU A 220      92.910  66.390  21.770  1.00  0.00           N
ATOM   2201  H   LEU A 220      92.750  66.260  20.790  1.00  0.00           H
ATOM   2202  CA  LEU A 220      94.000  65.520  22.280  1.00  0.00           C
ATOM   2203  CB  LEU A 220      94.570  64.700  21.130  1.00  0.00           C
ATOM   2204  CG  LEU A 220      95.170  63.340  21.520  1.00  0.00           C
ATOM   2205  CD1 LEU A 220      94.130  62.500  22.280  1.00  0.00           C
ATOM   2206  CD2 LEU A 220      95.830  62.640  20.390  1.00  0.00           C
ATOM   2207  C   LEU A 220      95.170  66.220  23.140  1.00  0.00           C
ATOM   2208  O   LEU A 220      96.120  66.810  22.640  1.00  0.00           O
ATOM   2209  N   ASN A 221      95.160  65.940  24.400  1.00  0.00           N
ATOM   2210  H   ASN A 221      94.490  65.360  24.870  1.00  0.00           H
ATOM   2211  CA  ASN A 221      96.090  66.570  25.390  1.00  0.00           C
ATOM   2212  CB  ASN A 221      95.210  67.200  26.470  1.00  0.00           C
ATOM   2213  CG  ASN A 221      96.080  67.860  27.520  1.00  0.00           C
ATOM   2214  OD1 ASN A 221      97.120  68.470  27.280  1.00  0.00           O
ATOM   2215  ND2 ASN A 221      95.550  67.830  28.680  1.00  0.00           N
ATOM   2216 1HD2 ASN A 221      94.660  67.460  28.970  1.00  0.00           H
ATOM   2217 2HD2 ASN A 221      96.130  68.280  29.360  1.00  0.00           H
ATOM   2218  C   ASN A 221      96.970  65.450  25.910  1.00  0.00           C
ATOM   2219  O   ASN A 221      96.510  64.620  26.730  1.00  0.00           O
ATOM   2220  N   ARG A 222      98.280  65.530  25.520  1.00  0.00           N
ATOM   2221  H   ARG A 222      98.660  66.130  24.820  1.00  0.00           H
ATOM   2222  CA  ARG A 222      99.220  64.450  25.980  1.00  0.00           C
ATOM   2223  CB  ARG A 222     100.270  64.410  24.890  1.00  0.00           C
ATOM   2224  CG  ARG A 222     101.410  63.450  25.210  1.00  0.00           C
ATOM   2225  CD  ARG A 222     101.130  62.040  24.940  1.00  0.00           C
ATOM   2226  NE  ARG A 222     100.790  61.880  23.500  1.00  0.00           N
ATOM   2227  HE  ARG A 222     100.880  62.670  22.890  1.00  0.00           H
ATOM   2228  CZ  ARG A 222     100.460  60.800  22.760  1.00  0.00           C
ATOM   2229  NH1 ARG A 222     100.630  59.560  23.230  1.00  0.00           N
ATOM   2230 1HH1 ARG A 222     100.950  59.480  24.180  1.00  0.00           H
ATOM   2231 2HH1 ARG A 222     100.630  58.760  22.630  1.00  0.00           H
ATOM   2232  NH2 ARG A 222      99.770  60.890  21.650  1.00  0.00           N
ATOM   2233 1HH2 ARG A 222      99.560  61.820  21.330  1.00  0.00           H
ATOM   2234 2HH2 ARG A 222      99.750  60.140  20.990  1.00  0.00           H
ATOM   2235  C   ARG A 222      99.840  64.820  27.370  1.00  0.00           C
ATOM   2236  O   ARG A 222     100.380  65.910  27.640  1.00  0.00           O
ATOM   2237  N   PHE A 223      99.410  63.960  28.290  1.00  0.00           N
ATOM   2238  H   PHE A 223      99.010  63.060  28.170  1.00  0.00           H
ATOM   2239  CA  PHE A 223      99.670  64.140  29.760  1.00  0.00           C
ATOM   2240  CB  PHE A 223      99.030  65.400  30.320  1.00  0.00           C
ATOM   2241  CG  PHE A 223      99.550  65.750  31.710  1.00  0.00           C
ATOM   2242  CD1 PHE A 223     100.860  65.540  32.040  1.00  0.00           C
ATOM   2243  HD1 PHE A 223     101.630  65.970  31.400  1.00  0.00           H
ATOM   2244  CD2 PHE A 223      98.560  65.870  32.720  1.00  0.00           C
ATOM   2245  HD2 PHE A 223      97.550  66.140  32.440  1.00  0.00           H
ATOM   2246  CE1 PHE A 223     101.260  65.390  33.300  1.00  0.00           C
ATOM   2247  HE1 PHE A 223     102.320  65.300  33.530  1.00  0.00           H
ATOM   2248  CE2 PHE A 223      99.010  65.750  34.020  1.00  0.00           C
ATOM   2249  HE2 PHE A 223      98.310  66.000  34.820  1.00  0.00           H
ATOM   2250  CZ  PHE A 223     100.370  65.520  34.330  1.00  0.00           C
ATOM   2251  HZ  PHE A 223     100.730  65.530  35.360  1.00  0.00           H
ATOM   2252  C   PHE A 223      99.090  62.940  30.580  1.00  0.00           C
ATOM   2253  O   PHE A 223      97.860  62.680  30.650  1.00  0.00           O
ATOM   2254  N   THR A 224      99.890  62.420  31.540  1.00  0.00           N
ATOM   2255  H   THR A 224     100.870  62.600  31.450  1.00  0.00           H
ATOM   2256  CA  THR A 224      99.500  61.430  32.620  1.00  0.00           C
ATOM   2257  CB  THR A 224     100.790  60.650  32.960  1.00  0.00           C
ATOM   2258  OG1 THR A 224     101.390  60.220  31.750  1.00  0.00           O
ATOM   2259  HG1 THR A 224     101.870  60.970  31.300  1.00  0.00           H
ATOM   2260  CG2 THR A 224     100.610  59.550  33.940  1.00  0.00           C
ATOM   2261  C   THR A 224      98.930  61.990  33.890  1.00  0.00           C
ATOM   2262  O   THR A 224      99.700  62.460  34.710  1.00  0.00           O
ATOM   2263  N   THR A 225      97.600  62.210  33.930  1.00  0.00           N
ATOM   2264  H   THR A 225      97.030  62.010  33.140  1.00  0.00           H
ATOM   2265  CA  THR A 225      96.940  62.780  35.180  1.00  0.00           C
ATOM   2266  CB  THR A 225      95.770  63.690  34.690  1.00  0.00           C
ATOM   2267  OG1 THR A 225      95.700  64.730  35.640  1.00  0.00           O
ATOM   2268  HG1 THR A 225      95.840  65.560  35.100  1.00  0.00           H
ATOM   2269  CG2 THR A 225      94.450  62.970  34.570  1.00  0.00           C
ATOM   2270  C   THR A 225      96.520  61.780  36.220  1.00  0.00           C
ATOM   2271  O   THR A 225      96.920  60.600  36.090  1.00  0.00           O
ATOM   2272  N   THR A 226      95.980  62.260  37.340  1.00  0.00           N
ATOM   2273  H   THR A 226      95.950  63.250  37.520  1.00  0.00           H
ATOM   2274  CA  THR A 226      95.680  61.380  38.500  1.00  0.00           C
ATOM   2275  CB  THR A 226      96.280  61.940  39.810  1.00  0.00           C
ATOM   2276  OG1 THR A 226      96.020  63.310  39.840  1.00  0.00           O
ATOM   2277  HG1 THR A 226      95.240  63.470  40.450  1.00  0.00           H
ATOM   2278  CG2 THR A 226      97.770  61.730  39.810  1.00  0.00           C
ATOM   2279  C   THR A 226      94.180  61.020  38.550  1.00  0.00           C
ATOM   2280  O   THR A 226      93.260  61.810  38.350  1.00  0.00           O
ATOM   2281  N   LEU A 227      93.950  59.720  38.780  1.00  0.00           N
ATOM   2282  H   LEU A 227      94.710  59.100  38.980  1.00  0.00           H
ATOM   2283  CA  LEU A 227      92.630  59.120  38.630  1.00  0.00           C
ATOM   2284  CB  LEU A 227      92.800  57.630  38.710  1.00  0.00           C
ATOM   2285  CG  LEU A 227      91.600  56.880  38.180  1.00  0.00           C
ATOM   2286  CD1 LEU A 227      91.590  56.650  36.650  1.00  0.00           C
ATOM   2287  CD2 LEU A 227      91.530  55.580  39.000  1.00  0.00           C
ATOM   2288  C   LEU A 227      91.510  59.600  39.540  1.00  0.00           C
ATOM   2289  O   LEU A 227      90.460  60.050  39.080  1.00  0.00           O
ATOM   2290  N   ASN A 228      91.720  59.720  40.840  1.00  0.00           N
ATOM   2291  H   ASN A 228      92.620  59.570  41.250  1.00  0.00           H
ATOM   2292  CA  ASN A 228      90.710  60.260  41.770  1.00  0.00           C
ATOM   2293  CB  ASN A 228      91.110  60.290  43.290  1.00  0.00           C
ATOM   2294  CG  ASN A 228      91.070  58.910  43.860  1.00  0.00           C
ATOM   2295  OD1 ASN A 228      90.190  58.110  43.590  1.00  0.00           O
ATOM   2296  ND2 ASN A 228      91.840  58.660  44.860  1.00  0.00           N
ATOM   2297 1HD2 ASN A 228      92.370  59.330  45.390  1.00  0.00           H
ATOM   2298 2HD2 ASN A 228      91.860  57.720  45.190  1.00  0.00           H
ATOM   2299  C   ASN A 228      90.200  61.650  41.440  1.00  0.00           C
ATOM   2300  O   ASN A 228      88.990  61.830  41.170  1.00  0.00           O
ATOM   2301  N   ASP A 229      91.200  62.500  41.150  1.00  0.00           N
ATOM   2302  H   ASP A 229      92.120  62.270  41.480  1.00  0.00           H
ATOM   2303  CA  ASP A 229      90.980  63.840  40.620  1.00  0.00           C
ATOM   2304  CB  ASP A 229      92.300  64.540  40.400  1.00  0.00           C
ATOM   2305  CG  ASP A 229      93.170  64.460  41.630  1.00  0.00           C
ATOM   2306  OD1 ASP A 229      92.940  65.200  42.580  1.00  0.00           O
ATOM   2307  OD2 ASP A 229      94.220  63.750  41.680  1.00  0.00           O
ATOM   2308  C   ASP A 229      90.110  63.820  39.330  1.00  0.00           C
ATOM   2309  O   ASP A 229      89.080  64.530  39.420  1.00  0.00           O
ATOM   2310  N   PHE A 230      90.450  63.050  38.270  1.00  0.00           N
ATOM   2311  H   PHE A 230      91.330  62.600  38.120  1.00  0.00           H
ATOM   2312  CA  PHE A 230      89.490  62.750  37.180  1.00  0.00           C
ATOM   2313  CB  PHE A 230      90.260  61.970  36.110  1.00  0.00           C
ATOM   2314  CG  PHE A 230      89.360  61.710  34.930  1.00  0.00           C
ATOM   2315  CD1 PHE A 230      88.620  60.480  34.930  1.00  0.00           C
ATOM   2316  HD1 PHE A 230      88.920  59.640  35.560  1.00  0.00           H
ATOM   2317  CD2 PHE A 230      89.000  62.760  34.080  1.00  0.00           C
ATOM   2318  HD2 PHE A 230      89.520  63.720  34.050  1.00  0.00           H
ATOM   2319  CE1 PHE A 230      87.510  60.370  34.070  1.00  0.00           C
ATOM   2320  HE1 PHE A 230      86.750  59.640  34.310  1.00  0.00           H
ATOM   2321  CE2 PHE A 230      87.900  62.600  33.240  1.00  0.00           C
ATOM   2322  HE2 PHE A 230      87.720  63.350  32.470  1.00  0.00           H
ATOM   2323  CZ  PHE A 230      87.110  61.450  33.290  1.00  0.00           C
ATOM   2324  HZ  PHE A 230      86.260  61.430  32.610  1.00  0.00           H
ATOM   2325  C   PHE A 230      88.060  62.170  37.520  1.00  0.00           C
ATOM   2326  O   PHE A 230      87.120  62.420  36.720  1.00  0.00           O
ATOM   2327  N   ASN A 231      87.960  61.330  38.470  1.00  0.00           N
ATOM   2328  H   ASN A 231      88.780  60.850  38.790  1.00  0.00           H
ATOM   2329  CA  ASN A 231      86.640  60.720  38.850  1.00  0.00           C
ATOM   2330  CB  ASN A 231      86.790  59.450  39.690  1.00  0.00           C
ATOM   2331  CG  ASN A 231      87.340  58.290  38.860  1.00  0.00           C
ATOM   2332  OD1 ASN A 231      87.190  58.250  37.620  1.00  0.00           O
ATOM   2333  ND2 ASN A 231      88.150  57.380  39.420  1.00  0.00           N
ATOM   2334 1HD2 ASN A 231      88.270  57.300  40.410  1.00  0.00           H
ATOM   2335 2HD2 ASN A 231      88.380  56.630  38.790  1.00  0.00           H
ATOM   2336  C   ASN A 231      85.670  61.750  39.450  1.00  0.00           C
ATOM   2337  O   ASN A 231      84.460  61.590  39.280  1.00  0.00           O
ATOM   2338  N   LEU A 232      86.220  62.780  40.040  1.00  0.00           N
ATOM   2339  H   LEU A 232      87.190  62.690  40.260  1.00  0.00           H
ATOM   2340  CA  LEU A 232      85.400  63.920  40.540  1.00  0.00           C
ATOM   2341  CB  LEU A 232      86.280  64.810  41.370  1.00  0.00           C
ATOM   2342  CG  LEU A 232      85.440  65.380  42.510  1.00  0.00           C
ATOM   2343  CD1 LEU A 232      85.250  64.360  43.650  1.00  0.00           C
ATOM   2344  CD2 LEU A 232      85.930  66.680  42.970  1.00  0.00           C
ATOM   2345  C   LEU A 232      84.770  64.640  39.380  1.00  0.00           C
ATOM   2346  O   LEU A 232      83.540  64.970  39.510  1.00  0.00           O
ATOM   2347  N   VAL A 233      85.540  65.060  38.330  1.00  0.00           N
ATOM   2348  H   VAL A 233      86.530  65.070  38.440  1.00  0.00           H
ATOM   2349  CA  VAL A 233      85.180  65.690  37.040  1.00  0.00           C
ATOM   2350  CB  VAL A 233      86.460  65.970  36.270  1.00  0.00           C
ATOM   2351  CG1 VAL A 233      86.390  66.410  34.830  1.00  0.00           C
ATOM   2352  CG2 VAL A 233      87.250  67.040  37.000  1.00  0.00           C
ATOM   2353  C   VAL A 233      84.170  64.900  36.300  1.00  0.00           C
ATOM   2354  O   VAL A 233      83.050  65.340  36.200  1.00  0.00           O
ATOM   2355  N   ALA A 234      84.410  63.570  36.160  1.00  0.00           N
ATOM   2356  H   ALA A 234      85.370  63.330  36.320  1.00  0.00           H
ATOM   2357  CA  ALA A 234      83.390  62.540  35.670  1.00  0.00           C
ATOM   2358  CB  ALA A 234      84.020  61.130  35.810  1.00  0.00           C
ATOM   2359  C   ALA A 234      82.040  62.700  36.430  1.00  0.00           C
ATOM   2360  O   ALA A 234      81.040  62.970  35.720  1.00  0.00           O
ATOM   2361  N   MET A 235      82.020  62.660  37.770  1.00  0.00           N
ATOM   2362  H   MET A 235      82.860  62.360  38.220  1.00  0.00           H
ATOM   2363  CA  MET A 235      80.770  62.810  38.570  1.00  0.00           C
ATOM   2364  CB  MET A 235      80.870  62.580  40.060  1.00  0.00           C
ATOM   2365  CG  MET A 235      80.920  61.080  40.310  1.00  0.00           C
ATOM   2366  SD  MET A 235      81.590  60.910  42.000  1.00  0.00           S
ATOM   2367  CE  MET A 235      80.090  61.310  42.910  1.00  0.00           C
ATOM   2368  C   MET A 235      80.070  64.190  38.390  1.00  0.00           C
ATOM   2369  O   MET A 235      78.990  64.230  37.860  1.00  0.00           O
ATOM   2370  N   LYS A 236      80.840  65.300  38.430  1.00  0.00           N
ATOM   2371  H   LYS A 236      81.810  65.220  38.640  1.00  0.00           H
ATOM   2372  CA  LYS A 236      80.470  66.730  38.360  1.00  0.00           C
ATOM   2373  CB  LYS A 236      81.650  67.490  38.770  1.00  0.00           C
ATOM   2374  CG  LYS A 236      81.470  68.980  39.160  1.00  0.00           C
ATOM   2375  CD  LYS A 236      82.830  69.370  39.810  1.00  0.00           C
ATOM   2376  CE  LYS A 236      82.520  70.500  40.740  1.00  0.00           C
ATOM   2377  NZ  LYS A 236      83.720  70.850  41.480  1.00  0.00           N
ATOM   2378  HZ1 LYS A 236      83.710  70.390  42.370  1.00  0.00           H
ATOM   2379  HZ2 LYS A 236      84.490  70.420  41.010  1.00  0.00           H
ATOM   2380  HZ3 LYS A 236      83.860  71.830  41.660  1.00  0.00           H
ATOM   2381  C   LYS A 236      79.900  67.250  37.040  1.00  0.00           C
ATOM   2382  O   LYS A 236      78.860  67.880  37.010  1.00  0.00           O
ATOM   2383  N   TYR A 237      80.310  66.600  35.880  1.00  0.00           N
ATOM   2384  H   TYR A 237      81.160  66.060  35.850  1.00  0.00           H
ATOM   2385  CA  TYR A 237      79.680  66.700  34.590  1.00  0.00           C
ATOM   2386  CB  TYR A 237      80.700  67.260  33.570  1.00  0.00           C
ATOM   2387  CG  TYR A 237      81.700  68.310  34.170  1.00  0.00           C
ATOM   2388  CD1 TYR A 237      82.970  68.010  34.580  1.00  0.00           C
ATOM   2389  HD1 TYR A 237      83.400  67.060  34.260  1.00  0.00           H
ATOM   2390  CD2 TYR A 237      81.330  69.650  34.080  1.00  0.00           C
ATOM   2391  HD2 TYR A 237      80.350  69.820  33.620  1.00  0.00           H
ATOM   2392  CE1 TYR A 237      83.800  69.020  34.990  1.00  0.00           C
ATOM   2393  HE1 TYR A 237      84.830  68.730  35.190  1.00  0.00           H
ATOM   2394  CE2 TYR A 237      82.240  70.650  34.410  1.00  0.00           C
ATOM   2395  HE2 TYR A 237      81.960  71.700  34.260  1.00  0.00           H
ATOM   2396  CZ  TYR A 237      83.450  70.360  34.970  1.00  0.00           C
ATOM   2397  OH  TYR A 237      83.980  71.270  35.730  1.00  0.00           O
ATOM   2398  HH  TYR A 237      83.570  72.130  35.430  1.00  0.00           H
ATOM   2399  C   TYR A 237      79.000  65.430  34.010  1.00  0.00           C
ATOM   2400  O   TYR A 237      78.970  65.170  32.800  1.00  0.00           O
ATOM   2401  N   ASN A 238      78.440  64.690  34.950  1.00  0.00           N
ATOM   2402  H   ASN A 238      78.750  64.840  35.890  1.00  0.00           H
ATOM   2403  CA  ASN A 238      77.570  63.560  34.700  1.00  0.00           C
ATOM   2404  CB  ASN A 238      76.180  64.090  34.180  1.00  0.00           C
ATOM   2405  CG  ASN A 238      75.740  65.290  35.050  1.00  0.00           C
ATOM   2406  OD1 ASN A 238      76.170  65.670  36.130  1.00  0.00           O
ATOM   2407  ND2 ASN A 238      74.830  66.020  34.380  1.00  0.00           N
ATOM   2408 1HD2 ASN A 238      74.600  65.870  33.420  1.00  0.00           H
ATOM   2409 2HD2 ASN A 238      74.420  66.800  34.850  1.00  0.00           H
ATOM   2410  C   ASN A 238      78.040  62.340  33.800  1.00  0.00           C
ATOM   2411  O   ASN A 238      77.240  61.790  33.020  1.00  0.00           O
ATOM   2412  N   TYR A 239      79.200  61.800  33.990  1.00  0.00           N
ATOM   2413  H   TYR A 239      79.830  62.240  34.620  1.00  0.00           H
ATOM   2414  CA  TYR A 239      79.610  60.560  33.400  1.00  0.00           C
ATOM   2415  CB  TYR A 239      80.680  60.950  32.340  1.00  0.00           C
ATOM   2416  CG  TYR A 239      80.300  61.680  31.010  1.00  0.00           C
ATOM   2417  CD1 TYR A 239      80.300  63.050  31.090  1.00  0.00           C
ATOM   2418  HD1 TYR A 239      80.710  63.590  31.950  1.00  0.00           H
ATOM   2419  CD2 TYR A 239      79.810  60.950  29.910  1.00  0.00           C
ATOM   2420  HD2 TYR A 239      79.910  59.870  29.900  1.00  0.00           H
ATOM   2421  CE1 TYR A 239      79.800  63.750  29.990  1.00  0.00           C
ATOM   2422  HE1 TYR A 239      79.620  64.820  30.150  1.00  0.00           H
ATOM   2423  CE2 TYR A 239      79.410  61.650  28.780  1.00  0.00           C
ATOM   2424  HE2 TYR A 239      79.440  61.090  27.850  1.00  0.00           H
ATOM   2425  CZ  TYR A 239      79.340  63.050  28.870  1.00  0.00           C
ATOM   2426  OH  TYR A 239      78.720  63.750  27.950  1.00  0.00           O
ATOM   2427  HH  TYR A 239      78.450  63.100  27.240  1.00  0.00           H
ATOM   2428  C   TYR A 239      80.260  59.540  34.390  1.00  0.00           C
ATOM   2429  O   TYR A 239      80.750  59.970  35.440  1.00  0.00           O
ATOM   2430  N   GLU A 240      80.150  58.270  34.040  1.00  0.00           N
ATOM   2431  H   GLU A 240      79.790  58.140  33.120  1.00  0.00           H
ATOM   2432  CA  GLU A 240      80.700  57.140  34.840  1.00  0.00           C
ATOM   2433  CB  GLU A 240      80.500  55.910  34.000  1.00  0.00           C
ATOM   2434  CG  GLU A 240      80.990  54.570  34.560  1.00  0.00           C
ATOM   2435  CD  GLU A 240      80.360  53.380  33.940  1.00  0.00           C
ATOM   2436  OE1 GLU A 240      80.950  52.780  33.030  1.00  0.00           O
ATOM   2437  OE2 GLU A 240      79.480  52.810  34.610  1.00  0.00           O
ATOM   2438  C   GLU A 240      82.240  57.290  35.260  1.00  0.00           C
ATOM   2439  O   GLU A 240      83.040  57.400  34.350  1.00  0.00           O
ATOM   2440  N   PRO A 241      82.590  57.230  36.530  1.00  0.00           N
ATOM   2441  CA  PRO A 241      83.940  57.130  37.080  1.00  0.00           C
ATOM   2442  CB  PRO A 241      83.710  56.990  38.550  1.00  0.00           C
ATOM   2443  CG  PRO A 241      82.350  57.610  38.840  1.00  0.00           C
ATOM   2444  CD  PRO A 241      81.560  57.350  37.570  1.00  0.00           C
ATOM   2445  C   PRO A 241      84.840  55.900  36.670  1.00  0.00           C
ATOM   2446  O   PRO A 241      84.380  54.730  36.700  1.00  0.00           O
ATOM   2447  N   LEU A 242      86.050  56.240  36.380  1.00  0.00           N
ATOM   2448  H   LEU A 242      86.500  57.080  36.700  1.00  0.00           H
ATOM   2449  CA  LEU A 242      86.970  55.360  35.630  1.00  0.00           C
ATOM   2450  CB  LEU A 242      87.890  56.230  34.740  1.00  0.00           C
ATOM   2451  CG  LEU A 242      88.420  55.580  33.540  1.00  0.00           C
ATOM   2452  CD1 LEU A 242      89.000  56.740  32.670  1.00  0.00           C
ATOM   2453  CD2 LEU A 242      89.510  54.580  33.690  1.00  0.00           C
ATOM   2454  C   LEU A 242      87.650  54.450  36.670  1.00  0.00           C
ATOM   2455  O   LEU A 242      88.450  54.930  37.440  1.00  0.00           O
ATOM   2456  N   THR A 243      87.360  53.130  36.620  1.00  0.00           N
ATOM   2457  H   THR A 243      86.740  52.710  35.960  1.00  0.00           H
ATOM   2458  CA  THR A 243      88.060  52.150  37.510  1.00  0.00           C
ATOM   2459  CB  THR A 243      87.060  51.610  38.620  1.00  0.00           C
ATOM   2460  OG1 THR A 243      87.680  50.650  39.500  1.00  0.00           O
ATOM   2461  HG1 THR A 243      86.990  50.320  40.140  1.00  0.00           H
ATOM   2462  CG2 THR A 243      85.930  50.890  37.910  1.00  0.00           C
ATOM   2463  C   THR A 243      88.820  51.030  36.650  1.00  0.00           C
ATOM   2464  O   THR A 243      88.730  51.010  35.470  1.00  0.00           O
ATOM   2465  N   GLN A 244      89.170  50.020  37.350  1.00  0.00           N
ATOM   2466  H   GLN A 244      88.770  50.020  38.260  1.00  0.00           H
ATOM   2467  CA  GLN A 244      89.900  48.800  36.820  1.00  0.00           C
ATOM   2468  CB  GLN A 244      90.280  48.030  38.110  1.00  0.00           C
ATOM   2469  CG  GLN A 244      91.160  48.830  39.080  1.00  0.00           C
ATOM   2470  CD  GLN A 244      91.620  47.930  40.240  1.00  0.00           C
ATOM   2471  OE1 GLN A 244      90.990  46.970  40.640  1.00  0.00           O
ATOM   2472  NE2 GLN A 244      92.740  48.320  40.930  1.00  0.00           N
ATOM   2473 1HE2 GLN A 244      93.220  49.150  40.630  1.00  0.00           H
ATOM   2474 2HE2 GLN A 244      92.980  47.930  41.810  1.00  0.00           H
ATOM   2475  C   GLN A 244      89.080  47.930  35.780  1.00  0.00           C
ATOM   2476  O   GLN A 244      89.740  47.570  34.780  1.00  0.00           O
ATOM   2477  N   ASP A 245      87.780  47.860  35.870  1.00  0.00           N
ATOM   2478  H   ASP A 245      87.450  48.020  36.800  1.00  0.00           H
ATOM   2479  CA  ASP A 245      86.710  47.500  34.940  1.00  0.00           C
ATOM   2480  CB  ASP A 245      85.390  47.960  35.470  1.00  0.00           C
ATOM   2481  CG  ASP A 245      85.170  47.250  36.750  1.00  0.00           C
ATOM   2482  OD1 ASP A 245      85.590  47.750  37.820  1.00  0.00           O
ATOM   2483  OD2 ASP A 245      84.630  46.080  36.750  1.00  0.00           O
ATOM   2484  C   ASP A 245      86.960  48.090  33.560  1.00  0.00           C
ATOM   2485  O   ASP A 245      87.440  47.390  32.660  1.00  0.00           O
ATOM   2486  N   HIS A 246      86.940  49.440  33.510  1.00  0.00           N
ATOM   2487  H   HIS A 246      86.540  49.970  34.270  1.00  0.00           H
ATOM   2488  CA  HIS A 246      87.150  50.330  32.360  1.00  0.00           C
ATOM   2489  CB  HIS A 246      86.870  51.850  32.710  1.00  0.00           C
ATOM   2490  CG  HIS A 246      85.650  52.050  33.600  1.00  0.00           C
ATOM   2491  ND1 HIS A 246      85.380  51.430  34.800  1.00  0.00           N
ATOM   2492  CD2 HIS A 246      84.440  52.520  33.180  1.00  0.00           C
ATOM   2493  HD2 HIS A 246      84.220  52.860  32.160  1.00  0.00           H
ATOM   2494  CE1 HIS A 246      84.090  51.430  35.030  1.00  0.00           C
ATOM   2495  HE1 HIS A 246      83.570  50.870  35.810  1.00  0.00           H
ATOM   2496  NE2 HIS A 246      83.490  52.130  34.030  1.00  0.00           N
ATOM   2497  HE2 HIS A 246      82.510  52.280  33.900  1.00  0.00           H
ATOM   2498  C   HIS A 246      88.480  50.260  31.620  1.00  0.00           C
ATOM   2499  O   HIS A 246      88.470  49.960  30.480  1.00  0.00           O
ATOM   2500  N   VAL A 247      89.600  50.240  32.330  1.00  0.00           N
ATOM   2501  H   VAL A 247      89.700  50.560  33.270  1.00  0.00           H
ATOM   2502  CA  VAL A 247      90.960  49.960  31.790  1.00  0.00           C
ATOM   2503  CB  VAL A 247      91.930  50.000  33.000  1.00  0.00           C
ATOM   2504  CG1 VAL A 247      93.390  49.760  32.590  1.00  0.00           C
ATOM   2505  CG2 VAL A 247      91.860  51.360  33.730  1.00  0.00           C
ATOM   2506  C   VAL A 247      91.050  48.700  30.890  1.00  0.00           C
ATOM   2507  O   VAL A 247      91.230  48.820  29.650  1.00  0.00           O
ATOM   2508  N   ASP A 248      90.560  47.530  31.380  1.00  0.00           N
ATOM   2509  H   ASP A 248      90.090  47.550  32.270  1.00  0.00           H
ATOM   2510  CA  ASP A 248      90.520  46.220  30.700  1.00  0.00           C
ATOM   2511  CB  ASP A 248      89.870  45.280  31.680  1.00  0.00           C
ATOM   2512  CG  ASP A 248      89.400  44.000  31.040  1.00  0.00           C
ATOM   2513  OD1 ASP A 248      90.320  43.130  30.990  1.00  0.00           O
ATOM   2514  OD2 ASP A 248      88.290  43.990  30.500  1.00  0.00           O
ATOM   2515  C   ASP A 248      89.910  46.260  29.300  1.00  0.00           C
ATOM   2516  O   ASP A 248      90.500  45.810  28.320  1.00  0.00           O
ATOM   2517  N   ILE A 249      88.880  47.070  29.160  1.00  0.00           N
ATOM   2518  H   ILE A 249      88.550  47.610  29.940  1.00  0.00           H
ATOM   2519  CA  ILE A 249      88.210  47.310  27.830  1.00  0.00           C
ATOM   2520  CB  ILE A 249      86.800  47.970  27.830  1.00  0.00           C
ATOM   2521  CG1 ILE A 249      85.940  47.610  29.110  1.00  0.00           C
ATOM   2522  CG2 ILE A 249      86.060  47.970  26.540  1.00  0.00           C
ATOM   2523  CD  ILE A 249      84.880  48.810  29.330  1.00  0.00           C
ATOM   2524  C   ILE A 249      89.080  47.980  26.770  1.00  0.00           C
ATOM   2525  O   ILE A 249      89.430  47.300  25.800  1.00  0.00           O
ATOM   2526  N   LEU A 250      89.290  49.240  27.000  1.00  0.00           N
ATOM   2527  H   LEU A 250      88.960  49.690  27.830  1.00  0.00           H
ATOM   2528  CA  LEU A 250      90.060  50.070  26.040  1.00  0.00           C
ATOM   2529  CB  LEU A 250      90.060  51.470  26.650  1.00  0.00           C
ATOM   2530  CG  LEU A 250      88.820  52.240  26.350  1.00  0.00           C
ATOM   2531  CD1 LEU A 250      88.710  53.400  27.320  1.00  0.00           C
ATOM   2532  CD2 LEU A 250      88.800  52.880  24.960  1.00  0.00           C
ATOM   2533  C   LEU A 250      91.560  49.640  25.780  1.00  0.00           C
ATOM   2534  O   LEU A 250      92.050  50.000  24.710  1.00  0.00           O
ATOM   2535  N   GLY A 251      92.130  48.750  26.610  1.00  0.00           N
ATOM   2536  H   GLY A 251      91.690  48.510  27.470  1.00  0.00           H
ATOM   2537  CA  GLY A 251      93.410  47.960  26.420  1.00  0.00           C
ATOM   2538  C   GLY A 251      94.180  47.960  25.070  1.00  0.00           C
ATOM   2539  O   GLY A 251      95.150  48.760  24.930  1.00  0.00           O
ATOM   2540  N   PRO A 252      93.800  46.990  24.210  1.00  0.00           N
ATOM   2541  CA  PRO A 252      94.230  47.010  22.770  1.00  0.00           C
ATOM   2542  CB  PRO A 252      93.300  46.010  22.130  1.00  0.00           C
ATOM   2543  CG  PRO A 252      92.990  45.080  23.290  1.00  0.00           C
ATOM   2544  CD  PRO A 252      92.790  45.960  24.500  1.00  0.00           C
ATOM   2545  C   PRO A 252      94.280  48.390  22.160  1.00  0.00           C
ATOM   2546  O   PRO A 252      95.220  48.680  21.400  1.00  0.00           O
ATOM   2547  N   LEU A 253      93.150  49.150  22.210  1.00  0.00           N
ATOM   2548  H   LEU A 253      92.250  48.750  22.370  1.00  0.00           H
ATOM   2549  CA  LEU A 253      93.170  50.530  21.650  1.00  0.00           C
ATOM   2550  CB  LEU A 253      91.780  51.120  21.710  1.00  0.00           C
ATOM   2551  CG  LEU A 253      90.830  50.650  20.600  1.00  0.00           C
ATOM   2552  CD1 LEU A 253      89.350  50.990  20.850  1.00  0.00           C
ATOM   2553  CD2 LEU A 253      91.180  51.370  19.300  1.00  0.00           C
ATOM   2554  C   LEU A 253      94.210  51.370  22.310  1.00  0.00           C
ATOM   2555  O   LEU A 253      94.900  52.060  21.570  1.00  0.00           O
ATOM   2556  N   SER A 254      94.270  51.420  23.650  1.00  0.00           N
ATOM   2557  H   SER A 254      93.440  51.270  24.170  1.00  0.00           H
ATOM   2558  CA  SER A 254      95.250  52.160  24.420  1.00  0.00           C
ATOM   2559  CB  SER A 254      95.240  51.970  25.930  1.00  0.00           C
ATOM   2560  OG  SER A 254      93.960  52.470  26.280  1.00  0.00           O
ATOM   2561  HG  SER A 254      93.800  53.340  25.810  1.00  0.00           H
ATOM   2562  C   SER A 254      96.640  51.940  23.840  1.00  0.00           C
ATOM   2563  O   SER A 254      97.310  52.840  23.290  1.00  0.00           O
ATOM   2564  N   ALA A 255      96.950  50.640  23.770  1.00  0.00           N
ATOM   2565  H   ALA A 255      96.390  49.940  24.220  1.00  0.00           H
ATOM   2566  CA  ALA A 255      98.130  50.070  23.090  1.00  0.00           C
ATOM   2567  CB  ALA A 255      98.230  48.590  23.230  1.00  0.00           C
ATOM   2568  C   ALA A 255      98.370  50.580  21.670  1.00  0.00           C
ATOM   2569  O   ALA A 255      99.250  51.390  21.400  1.00  0.00           O
ATOM   2570  N   GLN A 256      97.490  50.060  20.770  1.00  0.00           N
ATOM   2571  H   GLN A 256      96.680  49.590  21.100  1.00  0.00           H
ATOM   2572  CA  GLN A 256      97.720  50.140  19.330  1.00  0.00           C
ATOM   2573  CB  GLN A 256      96.650  49.380  18.590  1.00  0.00           C
ATOM   2574  CG  GLN A 256      97.020  47.940  18.590  1.00  0.00           C
ATOM   2575  CD  GLN A 256      95.960  46.960  18.000  1.00  0.00           C
ATOM   2576  OE1 GLN A 256      95.450  47.180  16.950  1.00  0.00           O
ATOM   2577  NE2 GLN A 256      95.700  45.880  18.790  1.00  0.00           N
ATOM   2578 1HE2 GLN A 256      96.100  45.790  19.700  1.00  0.00           H
ATOM   2579 2HE2 GLN A 256      94.870  45.390  18.540  1.00  0.00           H
ATOM   2580  C   GLN A 256      97.880  51.520  18.770  1.00  0.00           C
ATOM   2581  O   GLN A 256      98.540  51.810  17.760  1.00  0.00           O
ATOM   2582  N   THR A 257      97.030  52.430  19.200  1.00  0.00           N
ATOM   2583  H   THR A 257      96.520  52.180  20.020  1.00  0.00           H
ATOM   2584  CA  THR A 257      96.910  53.890  18.820  1.00  0.00           C
ATOM   2585  CB  THR A 257      95.720  54.530  19.460  1.00  0.00           C
ATOM   2586  OG1 THR A 257      95.850  54.600  20.840  1.00  0.00           O
ATOM   2587  HG1 THR A 257      95.680  53.640  21.090  1.00  0.00           H
ATOM   2588  CG2 THR A 257      94.580  53.790  18.930  1.00  0.00           C
ATOM   2589  C   THR A 257      98.180  54.640  19.120  1.00  0.00           C
ATOM   2590  O   THR A 257      98.300  55.780  18.530  1.00  0.00           O
ATOM   2591  N   GLY A 258      98.880  54.280  20.220  1.00  0.00           N
ATOM   2592  H   GLY A 258      98.930  53.320  20.490  1.00  0.00           H
ATOM   2593  CA  GLY A 258      99.960  55.120  20.670  1.00  0.00           C
ATOM   2594  C   GLY A 258      99.550  56.110  21.780  1.00  0.00           C
ATOM   2595  O   GLY A 258     100.500  56.520  22.480  1.00  0.00           O
ATOM   2596  N   ILE A 259      98.200  56.230  22.040  1.00  0.00           N
ATOM   2597  H   ILE A 259      97.580  55.720  21.450  1.00  0.00           H
ATOM   2598  CA  ILE A 259      97.630  57.160  23.080  1.00  0.00           C
ATOM   2599  CB  ILE A 259      96.620  58.190  22.570  1.00  0.00           C
ATOM   2600  CG1 ILE A 259      96.660  58.610  21.110  1.00  0.00           C
ATOM   2601  CG2 ILE A 259      96.760  59.540  23.330  1.00  0.00           C
ATOM   2602  CD  ILE A 259      95.240  58.650  20.450  1.00  0.00           C
ATOM   2603  C   ILE A 259      97.070  56.370  24.240  1.00  0.00           C
ATOM   2604  O   ILE A 259      95.970  55.930  24.120  1.00  0.00           O
ATOM   2605  N   ALA A 260      97.620  56.630  25.450  1.00  0.00           N
ATOM   2606  H   ALA A 260      98.010  57.520  25.670  1.00  0.00           H
ATOM   2607  CA  ALA A 260      97.250  55.820  26.640  1.00  0.00           C
ATOM   2608  CB  ALA A 260      98.390  55.950  27.710  1.00  0.00           C
ATOM   2609  C   ALA A 260      95.940  56.130  27.400  1.00  0.00           C
ATOM   2610  O   ALA A 260      95.550  57.330  27.360  1.00  0.00           O
ATOM   2611  N   VAL A 261      95.560  55.230  28.340  1.00  0.00           N
ATOM   2612  H   VAL A 261      95.930  54.320  28.500  1.00  0.00           H
ATOM   2613  CA  VAL A 261      94.360  55.510  29.200  1.00  0.00           C
ATOM   2614  CB  VAL A 261      93.800  54.200  29.840  1.00  0.00           C
ATOM   2615  CG1 VAL A 261      94.600  53.780  31.060  1.00  0.00           C
ATOM   2616  CG2 VAL A 261      92.270  54.340  30.100  1.00  0.00           C
ATOM   2617  C   VAL A 261      94.520  56.680  30.160  1.00  0.00           C
ATOM   2618  O   VAL A 261      93.520  57.380  30.370  1.00  0.00           O
ATOM   2619  N   LEU A 262      95.690  56.920  30.650  1.00  0.00           N
ATOM   2620  H   LEU A 262      96.440  56.260  30.700  1.00  0.00           H
ATOM   2621  CA  LEU A 262      96.020  58.180  31.350  1.00  0.00           C
ATOM   2622  CB  LEU A 262      97.160  58.060  32.360  1.00  0.00           C
ATOM   2623  CG  LEU A 262      96.840  57.020  33.440  1.00  0.00           C
ATOM   2624  CD1 LEU A 262      98.100  56.740  34.290  1.00  0.00           C
ATOM   2625  CD2 LEU A 262      95.760  57.490  34.440  1.00  0.00           C
ATOM   2626  C   LEU A 262      96.060  59.470  30.470  1.00  0.00           C
ATOM   2627  O   LEU A 262      95.360  60.410  30.810  1.00  0.00           O
ATOM   2628  N   ASP A 263      96.580  59.490  29.280  1.00  0.00           N
ATOM   2629  H   ASP A 263      97.230  58.880  28.840  1.00  0.00           H
ATOM   2630  CA  ASP A 263      96.370  60.540  28.240  1.00  0.00           C
ATOM   2631  CB  ASP A 263      97.230  60.390  26.940  1.00  0.00           C
ATOM   2632  CG  ASP A 263      98.700  60.050  27.300  1.00  0.00           C
ATOM   2633  OD1 ASP A 263      99.490  61.020  27.540  1.00  0.00           O
ATOM   2634  OD2 ASP A 263      99.010  58.890  27.380  1.00  0.00           O
ATOM   2635  C   ASP A 263      94.890  60.740  27.810  1.00  0.00           C
ATOM   2636  O   ASP A 263      94.340  61.830  27.860  1.00  0.00           O
ATOM   2637  N   MET A 264      94.150  59.650  27.630  1.00  0.00           N
ATOM   2638  H   MET A 264      94.560  58.840  27.220  1.00  0.00           H
ATOM   2639  CA  MET A 264      92.680  59.730  27.530  1.00  0.00           C
ATOM   2640  CB  MET A 264      92.010  58.410  27.220  1.00  0.00           C
ATOM   2641  CG  MET A 264      92.050  58.280  25.650  1.00  0.00           C
ATOM   2642  SD  MET A 264      91.810  59.810  24.700  1.00  0.00           S
ATOM   2643  CE  MET A 264      92.240  59.240  23.090  1.00  0.00           C
ATOM   2644  C   MET A 264      92.020  60.400  28.660  1.00  0.00           C
ATOM   2645  O   MET A 264      91.090  61.180  28.500  1.00  0.00           O
ATOM   2646  N   CYS A 265      92.350  59.950  29.870  1.00  0.00           N
ATOM   2647  H   CYS A 265      92.810  59.070  29.980  1.00  0.00           H
ATOM   2648  CA  CYS A 265      91.950  60.560  31.150  1.00  0.00           C
ATOM   2649  CB  CYS A 265      92.600  59.910  32.410  1.00  0.00           C
ATOM   2650  SG  CYS A 265      92.130  58.190  32.440  1.00  0.00           S
ATOM   2651  HG  CYS A 265      92.740  57.730  31.360  1.00  0.00           H
ATOM   2652  C   CYS A 265      92.240  62.080  31.270  1.00  0.00           C
ATOM   2653  O   CYS A 265      91.280  62.870  31.270  1.00  0.00           O
ATOM   2654  N   ALA A 266      93.420  62.460  30.790  1.00  0.00           N
ATOM   2655  H   ALA A 266      94.150  61.810  30.580  1.00  0.00           H
ATOM   2656  CA  ALA A 266      93.800  63.870  30.550  1.00  0.00           C
ATOM   2657  CB  ALA A 266      95.300  64.090  30.260  1.00  0.00           C
ATOM   2658  C   ALA A 266      93.030  64.720  29.470  1.00  0.00           C
ATOM   2659  O   ALA A 266      92.630  65.860  29.760  1.00  0.00           O
ATOM   2660  N   SER A 267      92.930  64.140  28.310  1.00  0.00           N
ATOM   2661  H   SER A 267      93.580  63.510  27.900  1.00  0.00           H
ATOM   2662  CA  SER A 267      92.060  64.730  27.290  1.00  0.00           C
ATOM   2663  CB  SER A 267      91.910  63.920  26.000  1.00  0.00           C
ATOM   2664  OG  SER A 267      93.270  63.620  25.550  1.00  0.00           O
ATOM   2665  HG  SER A 267      93.440  62.630  25.550  1.00  0.00           H
ATOM   2666  C   SER A 267      90.600  64.860  27.740  1.00  0.00           C
ATOM   2667  O   SER A 267      89.980  65.960  27.630  1.00  0.00           O
ATOM   2668  N   LEU A 268      90.070  63.740  28.260  1.00  0.00           N
ATOM   2669  H   LEU A 268      90.400  62.800  28.200  1.00  0.00           H
ATOM   2670  CA  LEU A 268      88.770  63.860  28.950  1.00  0.00           C
ATOM   2671  CB  LEU A 268      88.150  62.480  29.290  1.00  0.00           C
ATOM   2672  CG  LEU A 268      86.630  62.430  28.960  1.00  0.00           C
ATOM   2673  CD1 LEU A 268      86.500  62.640  27.490  1.00  0.00           C
ATOM   2674  CD2 LEU A 268      86.030  61.040  29.310  1.00  0.00           C
ATOM   2675  C   LEU A 268      88.440  64.860  30.080  1.00  0.00           C
ATOM   2676  O   LEU A 268      87.470  65.620  30.000  1.00  0.00           O
ATOM   2677  N   LYS A 269      89.460  65.040  30.860  1.00  0.00           N
ATOM   2678  H   LYS A 269      90.230  64.400  30.770  1.00  0.00           H
ATOM   2679  CA  LYS A 269      89.660  66.180  31.840  1.00  0.00           C
ATOM   2680  CB  LYS A 269      90.990  66.150  32.570  1.00  0.00           C
ATOM   2681  CG  LYS A 269      90.760  66.630  34.000  1.00  0.00           C
ATOM   2682  CD  LYS A 269      92.050  66.680  34.750  1.00  0.00           C
ATOM   2683  CE  LYS A 269      91.910  67.580  35.980  1.00  0.00           C
ATOM   2684  NZ  LYS A 269      93.190  68.100  36.390  1.00  0.00           N
ATOM   2685  HZ1 LYS A 269      92.980  68.860  37.000  1.00  0.00           H
ATOM   2686  HZ2 LYS A 269      93.800  67.420  36.790  1.00  0.00           H
ATOM   2687  HZ3 LYS A 269      93.720  68.570  35.680  1.00  0.00           H
ATOM   2688  C   LYS A 269      89.480  67.560  31.260  1.00  0.00           C
ATOM   2689  O   LYS A 269      88.520  68.330  31.620  1.00  0.00           O
ATOM   2690  N   GLU A 270      90.300  67.810  30.230  1.00  0.00           N
ATOM   2691  H   GLU A 270      91.160  67.310  30.140  1.00  0.00           H
ATOM   2692  CA  GLU A 270      90.200  69.070  29.550  1.00  0.00           C
ATOM   2693  CB  GLU A 270      91.410  69.410  28.690  1.00  0.00           C
ATOM   2694  CG  GLU A 270      92.720  69.460  29.480  1.00  0.00           C
ATOM   2695  CD  GLU A 270      92.800  70.640  30.460  1.00  0.00           C
ATOM   2696  OE1 GLU A 270      92.710  71.750  29.920  1.00  0.00           O
ATOM   2697  OE2 GLU A 270      93.260  70.460  31.560  1.00  0.00           O
ATOM   2698  C   GLU A 270      88.950  69.260  28.740  1.00  0.00           C
ATOM   2699  O   GLU A 270      88.490  70.400  28.700  1.00  0.00           O
ATOM   2700  N   LEU A 271      88.450  68.170  28.090  1.00  0.00           N
ATOM   2701  H   LEU A 271      89.110  67.430  27.920  1.00  0.00           H
ATOM   2702  CA  LEU A 271      87.170  68.160  27.360  1.00  0.00           C
ATOM   2703  CB  LEU A 271      86.930  66.750  26.720  1.00  0.00           C
ATOM   2704  CG  LEU A 271      87.670  66.700  25.420  1.00  0.00           C
ATOM   2705  CD1 LEU A 271      87.580  65.290  24.880  1.00  0.00           C
ATOM   2706  CD2 LEU A 271      86.980  67.610  24.410  1.00  0.00           C
ATOM   2707  C   LEU A 271      85.970  68.520  28.200  1.00  0.00           C
ATOM   2708  O   LEU A 271      85.310  69.460  27.770  1.00  0.00           O
ATOM   2709  N   LEU A 272      85.900  67.860  29.340  1.00  0.00           N
ATOM   2710  H   LEU A 272      86.490  67.070  29.520  1.00  0.00           H
ATOM   2711  CA  LEU A 272      84.860  68.150  30.380  1.00  0.00           C
ATOM   2712  CB  LEU A 272      84.540  66.910  31.270  1.00  0.00           C
ATOM   2713  CG  LEU A 272      83.940  65.670  30.540  1.00  0.00           C
ATOM   2714  CD1 LEU A 272      83.870  64.480  31.510  1.00  0.00           C
ATOM   2715  CD2 LEU A 272      82.540  65.950  29.850  1.00  0.00           C
ATOM   2716  C   LEU A 272      84.920  69.440  31.250  1.00  0.00           C
ATOM   2717  O   LEU A 272      83.820  69.830  31.740  1.00  0.00           O
ATOM   2718  N   GLN A 273      86.110  69.880  31.530  1.00  0.00           N
ATOM   2719  H   GLN A 273      86.830  69.190  31.520  1.00  0.00           H
ATOM   2720  CA  GLN A 273      86.400  71.120  32.180  1.00  0.00           C
ATOM   2721  CB  GLN A 273      87.800  71.010  32.820  1.00  0.00           C
ATOM   2722  CG  GLN A 273      87.650  70.470  34.210  1.00  0.00           C
ATOM   2723  CD  GLN A 273      88.890  70.290  35.030  1.00  0.00           C
ATOM   2724  OE1 GLN A 273      89.960  69.790  34.480  1.00  0.00           O
ATOM   2725  NE2 GLN A 273      88.800  70.840  36.200  1.00  0.00           N
ATOM   2726 1HE2 GLN A 273      88.180  71.550  36.510  1.00  0.00           H
ATOM   2727 2HE2 GLN A 273      89.420  70.410  36.860  1.00  0.00           H
ATOM   2728  C   GLN A 273      86.210  72.290  31.230  1.00  0.00           C
ATOM   2729  O   GLN A 273      85.250  73.040  31.500  1.00  0.00           O
ATOM   2730  N   ASN A 274      87.000  72.360  30.180  1.00  0.00           N
ATOM   2731  H   ASN A 274      87.550  71.590  29.860  1.00  0.00           H
ATOM   2732  CA  ASN A 274      86.970  73.540  29.280  1.00  0.00           C
ATOM   2733  CB  ASN A 274      88.300  74.290  29.330  1.00  0.00           C
ATOM   2734  CG  ASN A 274      89.490  73.410  28.970  1.00  0.00           C
ATOM   2735  OD1 ASN A 274      89.670  73.080  27.790  1.00  0.00           O
ATOM   2736  ND2 ASN A 274      90.410  73.250  29.820  1.00  0.00           N
ATOM   2737 1HD2 ASN A 274      90.490  73.720  30.690  1.00  0.00           H
ATOM   2738 2HD2 ASN A 274      91.130  72.580  29.630  1.00  0.00           H
ATOM   2739  C   ASN A 274      86.600  73.250  27.820  1.00  0.00           C
ATOM   2740  O   ASN A 274      85.590  73.710  27.270  1.00  0.00           O
ATOM   2741  N   GLY A 275      87.160  72.190  27.270  1.00  0.00           N
ATOM   2742  H   GLY A 275      87.970  71.760  27.660  1.00  0.00           H
ATOM   2743  CA  GLY A 275      87.060  71.810  25.830  1.00  0.00           C
ATOM   2744  C   GLY A 275      85.700  71.660  25.120  1.00  0.00           C
ATOM   2745  O   GLY A 275      85.700  72.190  23.970  1.00  0.00           O
ATOM   2746  N   MET A 276      84.750  70.860  25.620  1.00  0.00           N
ATOM   2747  H   MET A 276      84.930  70.310  26.430  1.00  0.00           H
ATOM   2748  CA  MET A 276      83.570  70.480  24.900  1.00  0.00           C
ATOM   2749  CB  MET A 276      82.770  69.470  25.710  1.00  0.00           C
ATOM   2750  CG  MET A 276      82.260  69.880  27.100  1.00  0.00           C
ATOM   2751  SD  MET A 276      81.160  68.670  27.820  1.00  0.00           S
ATOM   2752  CE  MET A 276      80.690  69.490  29.370  1.00  0.00           C
ATOM   2753  C   MET A 276      82.690  71.630  24.420  1.00  0.00           C
ATOM   2754  O   MET A 276      82.120  71.600  23.300  1.00  0.00           O
ATOM   2755  N   ASN A 277      82.560  72.660  25.200  1.00  0.00           N
ATOM   2756  H   ASN A 277      83.180  72.970  25.920  1.00  0.00           H
ATOM   2757  CA  ASN A 277      81.510  73.700  24.920  1.00  0.00           C
ATOM   2758  CB  ASN A 277      81.350  74.590  26.140  1.00  0.00           C
ATOM   2759  CG  ASN A 277      80.730  73.750  27.250  1.00  0.00           C
ATOM   2760  OD1 ASN A 277      80.060  72.750  27.050  1.00  0.00           O
ATOM   2761  ND2 ASN A 277      81.030  74.130  28.410  1.00  0.00           N
ATOM   2762 1HD2 ASN A 277      81.740  74.830  28.480  1.00  0.00           H
ATOM   2763 2HD2 ASN A 277      80.570  73.900  29.270  1.00  0.00           H
ATOM   2764  C   ASN A 277      81.900  74.570  23.700  1.00  0.00           C
ATOM   2765  O   ASN A 277      83.080  74.920  23.580  1.00  0.00           O
ATOM   2766  N   GLY A 278      80.970  74.730  22.760  1.00  0.00           N
ATOM   2767  H   GLY A 278      80.000  74.500  22.730  1.00  0.00           H
ATOM   2768  CA  GLY A 278      81.310  75.690  21.640  1.00  0.00           C
ATOM   2769  C   GLY A 278      81.630  74.980  20.340  1.00  0.00           C
ATOM   2770  O   GLY A 278      81.010  75.290  19.310  1.00  0.00           O
ATOM   2771  N   ARG A 279      82.790  74.360  20.310  1.00  0.00           N
ATOM   2772  H   ARG A 279      83.430  74.300  21.080  1.00  0.00           H
ATOM   2773  CA  ARG A 279      83.450  73.840  19.120  1.00  0.00           C
ATOM   2774  CB  ARG A 279      84.900  73.680  19.510  1.00  0.00           C
ATOM   2775  CG  ARG A 279      85.750  74.970  19.520  1.00  0.00           C
ATOM   2776  CD  ARG A 279      87.210  74.750  19.770  1.00  0.00           C
ATOM   2777  NE  ARG A 279      87.690  74.240  18.480  1.00  0.00           N
ATOM   2778  HE  ARG A 279      86.990  74.220  17.770  1.00  0.00           H
ATOM   2779  CZ  ARG A 279      88.940  73.770  18.190  1.00  0.00           C
ATOM   2780  NH1 ARG A 279      89.900  73.740  19.090  1.00  0.00           N
ATOM   2781 1HH1 ARG A 279      89.770  73.950  20.060  1.00  0.00           H
ATOM   2782 2HH1 ARG A 279      90.850  73.600  18.790  1.00  0.00           H
ATOM   2783  NH2 ARG A 279      89.140  73.370  17.010  1.00  0.00           N
ATOM   2784 1HH2 ARG A 279      88.470  73.300  16.270  1.00  0.00           H
ATOM   2785 2HH2 ARG A 279      90.080  73.110  16.780  1.00  0.00           H
ATOM   2786  C   ARG A 279      82.910  72.420  18.730  1.00  0.00           C
ATOM   2787  O   ARG A 279      82.280  71.760  19.530  1.00  0.00           O
ATOM   2788  N   THR A 280      83.150  71.900  17.470  1.00  0.00           N
ATOM   2789  H   THR A 280      83.650  72.460  16.810  1.00  0.00           H
ATOM   2790  CA  THR A 280      82.550  70.640  16.940  1.00  0.00           C
ATOM   2791  CB  THR A 280      81.650  70.860  15.720  1.00  0.00           C
ATOM   2792  OG1 THR A 280      82.400  71.340  14.710  1.00  0.00           O
ATOM   2793  HG1 THR A 280      81.970  72.050  14.160  1.00  0.00           H
ATOM   2794  CG2 THR A 280      80.410  71.550  16.180  1.00  0.00           C
ATOM   2795  C   THR A 280      83.550  69.450  16.720  1.00  0.00           C
ATOM   2796  O   THR A 280      84.690  69.680  16.270  1.00  0.00           O
ATOM   2797  N   ILE A 281      83.040  68.260  17.040  1.00  0.00           N
ATOM   2798  H   ILE A 281      82.160  68.160  17.510  1.00  0.00           H
ATOM   2799  CA  ILE A 281      83.890  67.060  16.930  1.00  0.00           C
ATOM   2800  CB  ILE A 281      84.190  66.260  18.270  1.00  0.00           C
ATOM   2801  CG1 ILE A 281      85.120  67.170  19.060  1.00  0.00           C
ATOM   2802  CG2 ILE A 281      84.730  64.870  18.020  1.00  0.00           C
ATOM   2803  CD  ILE A 281      85.140  66.740  20.530  1.00  0.00           C
ATOM   2804  C   ILE A 281      83.230  66.170  15.840  1.00  0.00           C
ATOM   2805  O   ILE A 281      82.000  65.840  15.890  1.00  0.00           O
ATOM   2806  N   LEU A 282      83.840  66.190  14.620  1.00  0.00           N
ATOM   2807  H   LEU A 282      84.680  66.720  14.500  1.00  0.00           H
ATOM   2808  CA  LEU A 282      83.200  65.730  13.400  1.00  0.00           C
ATOM   2809  CB  LEU A 282      83.650  64.290  13.010  1.00  0.00           C
ATOM   2810  CG  LEU A 282      85.180  64.070  13.120  1.00  0.00           C
ATOM   2811  CD1 LEU A 282      85.530  63.280  14.420  1.00  0.00           C
ATOM   2812  CD2 LEU A 282      85.670  63.370  11.930  1.00  0.00           C
ATOM   2813  C   LEU A 282      81.710  66.030  13.150  1.00  0.00           C
ATOM   2814  O   LEU A 282      80.920  65.090  13.120  1.00  0.00           O
ATOM   2815  N   GLY A 283      81.460  67.330  13.110  1.00  0.00           N
ATOM   2816  H   GLY A 283      82.240  67.940  13.250  1.00  0.00           H
ATOM   2817  CA  GLY A 283      80.090  67.910  12.940  1.00  0.00           C
ATOM   2818  C   GLY A 283      79.170  67.930  14.180  1.00  0.00           C
ATOM   2819  O   GLY A 283      78.140  68.590  14.130  1.00  0.00           O
ATOM   2820  N   SER A 284      79.480  67.140  15.200  1.00  0.00           N
ATOM   2821  H   SER A 284      80.150  66.400  15.120  1.00  0.00           H
ATOM   2822  CA  SER A 284      78.740  67.030  16.490  1.00  0.00           C
ATOM   2823  CB  SER A 284      78.840  65.610  17.100  1.00  0.00           C
ATOM   2824  OG  SER A 284      78.200  64.670  16.310  1.00  0.00           O
ATOM   2825  HG  SER A 284      77.900  63.960  16.950  1.00  0.00           H
ATOM   2826  C   SER A 284      79.070  67.930  17.600  1.00  0.00           C
ATOM   2827  O   SER A 284      80.270  67.910  17.940  1.00  0.00           O
ATOM   2828  N   ALA A 285      78.020  68.480  18.200  1.00  0.00           N
ATOM   2829  H   ALA A 285      77.060  68.340  17.960  1.00  0.00           H
ATOM   2830  CA  ALA A 285      78.200  69.330  19.420  1.00  0.00           C
ATOM   2831  CB  ALA A 285      77.250  70.460  19.500  1.00  0.00           C
ATOM   2832  C   ALA A 285      78.110  68.610  20.800  1.00  0.00           C
ATOM   2833  O   ALA A 285      77.190  67.850  21.050  1.00  0.00           O
ATOM   2834  N   LEU A 286      79.020  68.920  21.710  1.00  0.00           N
ATOM   2835  H   LEU A 286      79.640  69.630  21.400  1.00  0.00           H
ATOM   2836  CA  LEU A 286      79.160  68.180  23.020  1.00  0.00           C
ATOM   2837  CB  LEU A 286      77.900  68.290  23.950  1.00  0.00           C
ATOM   2838  CG  LEU A 286      77.510  69.690  24.330  1.00  0.00           C
ATOM   2839  CD1 LEU A 286      76.120  69.720  24.900  1.00  0.00           C
ATOM   2840  CD2 LEU A 286      78.370  70.410  25.320  1.00  0.00           C
ATOM   2841  C   LEU A 286      79.500  66.680  22.810  1.00  0.00           C
ATOM   2842  O   LEU A 286      79.410  66.180  21.720  1.00  0.00           O
ATOM   2843  N   LEU A 287      79.810  66.010  23.980  1.00  0.00           N
ATOM   2844  H   LEU A 287      79.540  66.360  24.880  1.00  0.00           H
ATOM   2845  CA  LEU A 287      80.390  64.630  23.810  1.00  0.00           C
ATOM   2846  CB  LEU A 287      81.270  64.280  25.050  1.00  0.00           C
ATOM   2847  CG  LEU A 287      82.560  65.180  25.110  1.00  0.00           C
ATOM   2848  CD1 LEU A 287      83.150  64.910  26.510  1.00  0.00           C
ATOM   2849  CD2 LEU A 287      83.480  65.060  23.890  1.00  0.00           C
ATOM   2850  C   LEU A 287      79.340  63.520  23.580  1.00  0.00           C
ATOM   2851  O   LEU A 287      78.610  63.140  24.560  1.00  0.00           O
ATOM   2852  N   GLU A 288      79.540  62.780  22.500  1.00  0.00           N
ATOM   2853  H   GLU A 288      80.280  62.980  21.860  1.00  0.00           H
ATOM   2854  CA  GLU A 288      78.600  61.730  22.000  1.00  0.00           C
ATOM   2855  CB  GLU A 288      78.310  61.820  20.480  1.00  0.00           C
ATOM   2856  CG  GLU A 288      77.590  63.050  20.050  1.00  0.00           C
ATOM   2857  CD  GLU A 288      76.930  62.740  18.710  1.00  0.00           C
ATOM   2858  OE1 GLU A 288      75.660  62.730  18.640  1.00  0.00           O
ATOM   2859  OE2 GLU A 288      77.630  62.510  17.740  1.00  0.00           O
ATOM   2860  C   GLU A 288      79.020  60.280  22.420  1.00  0.00           C
ATOM   2861  O   GLU A 288      80.190  60.080  22.720  1.00  0.00           O
ATOM   2862  N   ASP A 289      78.060  59.350  22.470  1.00  0.00           N
ATOM   2863  H   ASP A 289      77.080  59.520  22.380  1.00  0.00           H
ATOM   2864  CA  ASP A 289      78.110  58.100  23.240  1.00  0.00           C
ATOM   2865  CB  ASP A 289      77.490  58.410  24.600  1.00  0.00           C
ATOM   2866  CG  ASP A 289      76.110  58.850  24.600  1.00  0.00           C
ATOM   2867  OD1 ASP A 289      75.260  58.150  24.010  1.00  0.00           O
ATOM   2868  OD2 ASP A 289      75.860  59.900  25.240  1.00  0.00           O
ATOM   2869  C   ASP A 289      77.680  56.790  22.580  1.00  0.00           C
ATOM   2870  O   ASP A 289      77.750  55.730  23.250  1.00  0.00           O
ATOM   2871  N   GLU A 290      77.520  56.850  21.230  1.00  0.00           N
ATOM   2872  H   GLU A 290      77.820  57.660  20.710  1.00  0.00           H
ATOM   2873  CA  GLU A 290      77.020  55.790  20.460  1.00  0.00           C
ATOM   2874  CB  GLU A 290      75.720  56.370  19.750  1.00  0.00           C
ATOM   2875  CG  GLU A 290      74.480  56.660  20.640  1.00  0.00           C
ATOM   2876  CD  GLU A 290      73.560  57.560  19.800  1.00  0.00           C
ATOM   2877  OE1 GLU A 290      73.740  58.800  19.840  1.00  0.00           O
ATOM   2878  OE2 GLU A 290      72.550  57.000  19.290  1.00  0.00           O
ATOM   2879  C   GLU A 290      78.020  55.000  19.530  1.00  0.00           C
ATOM   2880  O   GLU A 290      77.710  54.530  18.430  1.00  0.00           O
ATOM   2881  N   PHE A 291      79.270  54.920  19.950  1.00  0.00           N
ATOM   2882  H   PHE A 291      79.460  55.510  20.740  1.00  0.00           H
ATOM   2883  CA  PHE A 291      80.390  54.260  19.290  1.00  0.00           C
ATOM   2884  CB  PHE A 291      81.240  55.200  18.380  1.00  0.00           C
ATOM   2885  CG  PHE A 291      82.070  54.510  17.280  1.00  0.00           C
ATOM   2886  CD1 PHE A 291      81.530  54.080  16.090  1.00  0.00           C
ATOM   2887  HD1 PHE A 291      80.460  53.950  15.940  1.00  0.00           H
ATOM   2888  CD2 PHE A 291      83.470  54.510  17.500  1.00  0.00           C
ATOM   2889  HD2 PHE A 291      83.910  54.710  18.470  1.00  0.00           H
ATOM   2890  CE1 PHE A 291      82.390  53.770  15.070  1.00  0.00           C
ATOM   2891  HE1 PHE A 291      82.030  53.500  14.080  1.00  0.00           H
ATOM   2892  CE2 PHE A 291      84.280  54.270  16.420  1.00  0.00           C
ATOM   2893  HE2 PHE A 291      85.340  54.540  16.400  1.00  0.00           H
ATOM   2894  CZ  PHE A 291      83.740  53.760  15.240  1.00  0.00           C
ATOM   2895  HZ  PHE A 291      84.370  53.140  14.610  1.00  0.00           H
ATOM   2896  C   PHE A 291      81.450  53.600  20.240  1.00  0.00           C
ATOM   2897  O   PHE A 291      81.970  54.280  21.120  1.00  0.00           O
ATOM   2898  N   THR A 292      81.610  52.310  20.180  1.00  0.00           N
ATOM   2899  H   THR A 292      81.530  51.960  19.250  1.00  0.00           H
ATOM   2900  CA  THR A 292      82.180  51.460  21.300  1.00  0.00           C
ATOM   2901  CB  THR A 292      81.250  50.230  21.520  1.00  0.00           C
ATOM   2902  OG1 THR A 292      81.350  49.280  20.400  1.00  0.00           O
ATOM   2903  HG1 THR A 292      80.930  49.670  19.580  1.00  0.00           H
ATOM   2904  CG2 THR A 292      79.840  50.590  21.980  1.00  0.00           C
ATOM   2905  C   THR A 292      83.560  50.870  20.960  1.00  0.00           C
ATOM   2906  O   THR A 292      83.920  50.770  19.770  1.00  0.00           O
ATOM   2907  N   PRO A 293      84.440  50.420  21.910  1.00  0.00           N
ATOM   2908  CA  PRO A 293      85.710  49.780  21.580  1.00  0.00           C
ATOM   2909  CB  PRO A 293      86.200  49.320  22.970  1.00  0.00           C
ATOM   2910  CG  PRO A 293      85.870  50.510  23.810  1.00  0.00           C
ATOM   2911  CD  PRO A 293      84.420  50.600  23.410  1.00  0.00           C
ATOM   2912  C   PRO A 293      85.620  48.620  20.580  1.00  0.00           C
ATOM   2913  O   PRO A 293      86.560  48.400  19.850  1.00  0.00           O
ATOM   2914  N   PHE A 294      84.520  47.950  20.570  1.00  0.00           N
ATOM   2915  H   PHE A 294      83.870  48.070  21.310  1.00  0.00           H
ATOM   2916  CA  PHE A 294      84.090  46.860  19.610  1.00  0.00           C
ATOM   2917  CB  PHE A 294      82.810  46.270  20.180  1.00  0.00           C
ATOM   2918  CG  PHE A 294      82.400  44.890  19.570  1.00  0.00           C
ATOM   2919  CD1 PHE A 294      82.760  43.670  20.220  1.00  0.00           C
ATOM   2920  HD1 PHE A 294      83.180  43.660  21.230  1.00  0.00           H
ATOM   2921  CD2 PHE A 294      81.680  44.900  18.410  1.00  0.00           C
ATOM   2922  HD2 PHE A 294      81.290  45.790  17.910  1.00  0.00           H
ATOM   2923  CE1 PHE A 294      82.310  42.470  19.670  1.00  0.00           C
ATOM   2924  HE1 PHE A 294      82.430  41.570  20.280  1.00  0.00           H
ATOM   2925  CE2 PHE A 294      81.230  43.690  17.860  1.00  0.00           C
ATOM   2926  HE2 PHE A 294      80.510  43.760  17.040  1.00  0.00           H
ATOM   2927  CZ  PHE A 294      81.610  42.490  18.470  1.00  0.00           C
ATOM   2928  HZ  PHE A 294      81.460  41.540  17.970  1.00  0.00           H
ATOM   2929  C   PHE A 294      84.080  47.420  18.110  1.00  0.00           C
ATOM   2930  O   PHE A 294      84.860  46.970  17.330  1.00  0.00           O
ATOM   2931  N   ASP A 295      83.310  48.490  17.940  1.00  0.00           N
ATOM   2932  H   ASP A 295      82.800  48.890  18.700  1.00  0.00           H
ATOM   2933  CA  ASP A 295      83.140  49.310  16.690  1.00  0.00           C
ATOM   2934  CB  ASP A 295      82.120  50.380  16.990  1.00  0.00           C
ATOM   2935  CG  ASP A 295      80.700  50.070  17.600  1.00  0.00           C
ATOM   2936  OD1 ASP A 295      80.250  48.860  17.560  1.00  0.00           O
ATOM   2937  OD2 ASP A 295      80.090  51.030  17.950  1.00  0.00           O
ATOM   2938  C   ASP A 295      84.460  49.910  16.100  1.00  0.00           C
ATOM   2939  O   ASP A 295      84.890  49.430  15.090  1.00  0.00           O
ATOM   2940  N   VAL A 296      85.250  50.480  17.010  1.00  0.00           N
ATOM   2941  H   VAL A 296      84.820  50.650  17.890  1.00  0.00           H
ATOM   2942  CA  VAL A 296      86.540  51.110  16.590  1.00  0.00           C
ATOM   2943  CB  VAL A 296      87.280  52.040  17.640  1.00  0.00           C
ATOM   2944  CG1 VAL A 296      88.180  52.920  16.820  1.00  0.00           C
ATOM   2945  CG2 VAL A 296      86.410  52.840  18.630  1.00  0.00           C
ATOM   2946  C   VAL A 296      87.470  50.010  16.220  1.00  0.00           C
ATOM   2947  O   VAL A 296      87.750  50.030  15.030  1.00  0.00           O
ATOM   2948  N   VAL A 297      87.580  48.880  16.960  1.00  0.00           N
ATOM   2949  H   VAL A 297      87.110  48.660  17.820  1.00  0.00           H
ATOM   2950  CA  VAL A 297      88.590  47.850  16.510  1.00  0.00           C
ATOM   2951  CB  VAL A 297      88.890  46.810  17.650  1.00  0.00           C
ATOM   2952  CG1 VAL A 297      89.570  47.560  18.850  1.00  0.00           C
ATOM   2953  CG2 VAL A 297      87.690  46.050  18.240  1.00  0.00           C
ATOM   2954  C   VAL A 297      88.300  47.010  15.240  1.00  0.00           C
ATOM   2955  O   VAL A 297      89.210  46.570  14.560  1.00  0.00           O
ATOM   2956  N   ARG A 298      87.030  47.040  14.780  1.00  0.00           N
ATOM   2957  H   ARG A 298      86.380  47.630  15.250  1.00  0.00           H
ATOM   2958  CA  ARG A 298      86.560  46.500  13.510  1.00  0.00           C
ATOM   2959  CB  ARG A 298      85.040  46.180  13.530  1.00  0.00           C
ATOM   2960  CG  ARG A 298      84.600  44.740  13.760  1.00  0.00           C
ATOM   2961  CD  ARG A 298      84.840  44.370  15.280  1.00  0.00           C
ATOM   2962  NE  ARG A 298      84.740  42.890  15.500  1.00  0.00           N
ATOM   2963  HE  ARG A 298      84.530  42.390  14.660  1.00  0.00           H
ATOM   2964  CZ  ARG A 298      84.960  42.160  16.620  1.00  0.00           C
ATOM   2965  NH1 ARG A 298      85.490  42.690  17.720  1.00  0.00           N
ATOM   2966 1HH1 ARG A 298      85.810  43.640  17.730  1.00  0.00           H
ATOM   2967 2HH1 ARG A 298      85.730  42.110  18.500  1.00  0.00           H
ATOM   2968  NH2 ARG A 298      84.580  40.860  16.750  1.00  0.00           N
ATOM   2969 1HH2 ARG A 298      84.120  40.350  16.020  1.00  0.00           H
ATOM   2970 2HH2 ARG A 298      84.720  40.490  17.660  1.00  0.00           H
ATOM   2971  C   ARG A 298      86.640  47.530  12.360  1.00  0.00           C
ATOM   2972  O   ARG A 298      86.440  47.170  11.190  1.00  0.00           O
ATOM   2973  N   GLN A 299      86.870  48.810  12.660  1.00  0.00           N
ATOM   2974  H   GLN A 299      87.020  48.980  13.630  1.00  0.00           H
ATOM   2975  CA  GLN A 299      87.040  49.970  11.690  1.00  0.00           C
ATOM   2976  CB  GLN A 299      86.100  51.140  12.070  1.00  0.00           C
ATOM   2977  CG  GLN A 299      86.060  52.400  11.250  1.00  0.00           C
ATOM   2978  CD  GLN A 299      85.060  53.420  11.770  1.00  0.00           C
ATOM   2979  OE1 GLN A 299      85.420  54.460  12.250  1.00  0.00           O
ATOM   2980  NE2 GLN A 299      83.740  53.030  11.710  1.00  0.00           N
ATOM   2981 1HE2 GLN A 299      83.520  52.090  11.470  1.00  0.00           H
ATOM   2982 2HE2 GLN A 299      83.070  53.690  12.040  1.00  0.00           H
ATOM   2983  C   GLN A 299      88.500  50.470  11.670  1.00  0.00           C
ATOM   2984  O   GLN A 299      89.070  50.070  10.630  1.00  0.00           O
ATOM   2985  N   CYS A 300      89.100  50.870  12.800  1.00  0.00           N
ATOM   2986  H   CYS A 300      88.800  50.580  13.700  1.00  0.00           H
ATOM   2987  CA  CYS A 300      90.540  51.350  12.780  1.00  0.00           C
ATOM   2988  CB  CYS A 300      90.650  52.780  12.190  1.00  0.00           C
ATOM   2989  SG  CYS A 300      89.510  54.010  12.940  1.00  0.00           S
ATOM   2990  HG  CYS A 300      89.610  53.660  14.220  1.00  0.00           H
ATOM   2991  C   CYS A 300      91.170  51.340  14.220  1.00  0.00           C
ATOM   2992  O   CYS A 300      90.430  51.630  15.130  1.00  0.00           O
ATOM   2993  N   SER A 301      92.320  50.780  14.310  1.00  0.00           N
ATOM   2994  H   SER A 301      92.640  50.120  13.630  1.00  0.00           H
ATOM   2995  CA  SER A 301      93.160  50.860  15.540  1.00  0.00           C
ATOM   2996  CB  SER A 301      93.020  49.620  16.520  1.00  0.00           C
ATOM   2997  OG  SER A 301      93.360  48.430  15.770  1.00  0.00           O
ATOM   2998  HG  SER A 301      94.190  47.970  16.100  1.00  0.00           H
ATOM   2999  C   SER A 301      94.620  51.010  15.400  1.00  0.00           C
ATOM   3000  O   SER A 301      95.200  51.730  16.200  1.00  0.00           O
ATOM   3001  N   GLY A 302      95.170  50.420  14.320  1.00  0.00           N
ATOM   3002  H   GLY A 302      94.650  50.300  13.480  1.00  0.00           H
ATOM   3003  CA  GLY A 302      96.620  50.410  14.060  1.00  0.00           C
ATOM   3004  C   GLY A 302      97.260  51.730  13.500  1.00  0.00           C
ATOM   3005  O   GLY A 302      98.280  51.620  12.860  1.00  0.00           O
ATOM   3006  N   VAL A 303      96.710  52.850  13.910  1.00  0.00           N
ATOM   3007  H   VAL A 303      96.000  52.820  14.620  1.00  0.00           H
ATOM   3008  CA  VAL A 303      97.130  54.200  13.440  1.00  0.00           C
ATOM   3009  CB  VAL A 303      95.920  54.760  12.770  1.00  0.00           C
ATOM   3010  CG1 VAL A 303      96.250  56.070  12.110  1.00  0.00           C
ATOM   3011  CG2 VAL A 303      95.390  53.920  11.640  1.00  0.00           C
ATOM   3012  C   VAL A 303      97.690  55.130  14.530  1.00  0.00           C
ATOM   3013  O   VAL A 303      97.000  55.630  15.390  1.00  0.00           O
ATOM   3014  N   THR A 304      99.010  55.120  14.490  1.00  0.00           N
ATOM   3015  H   THR A 304      99.510  54.900  13.650  1.00  0.00           H
ATOM   3016  CA  THR A 304      99.760  55.580  15.650  1.00  0.00           C
ATOM   3017  CB  THR A 304     101.100  54.880  15.840  1.00  0.00           C
ATOM   3018  OG1 THR A 304     101.910  55.070  14.680  1.00  0.00           O
ATOM   3019  HG1 THR A 304     102.730  55.520  15.010  1.00  0.00           H
ATOM   3020  CG2 THR A 304     101.040  53.470  16.330  1.00  0.00           C
ATOM   3021  C   THR A 304     100.100  57.110  15.760  1.00  0.00           C
ATOM   3022  O   THR A 304     100.450  57.810  14.830  1.00  0.00           O
ATOM   3023  N   PHE A 305      99.580  57.620  16.920  1.00  0.00           N
ATOM   3024  H   PHE A 305      98.970  57.080  17.500  1.00  0.00           H
ATOM   3025  CA  PHE A 305      99.700  59.040  17.300  1.00  0.00           C
ATOM   3026  CB  PHE A 305      98.310  59.650  17.240  1.00  0.00           C
ATOM   3027  CG  PHE A 305      97.740  59.700  15.900  1.00  0.00           C
ATOM   3028  CD1 PHE A 305      96.850  58.750  15.540  1.00  0.00           C
ATOM   3029  HD1 PHE A 305      96.720  57.920  16.240  1.00  0.00           H
ATOM   3030  CD2 PHE A 305      98.050  60.700  14.960  1.00  0.00           C
ATOM   3031  HD2 PHE A 305      98.790  61.460  15.210  1.00  0.00           H
ATOM   3032  CE1 PHE A 305      96.210  58.640  14.300  1.00  0.00           C
ATOM   3033  HE1 PHE A 305      95.360  57.980  14.130  1.00  0.00           H
ATOM   3034  CE2 PHE A 305      97.390  60.630  13.720  1.00  0.00           C
ATOM   3035  HE2 PHE A 305      97.520  61.470  13.050  1.00  0.00           H
ATOM   3036  CZ  PHE A 305      96.600  59.570  13.380  1.00  0.00           C
ATOM   3037  HZ  PHE A 305      96.010  59.710  12.470  1.00  0.00           H
ATOM   3038  C   PHE A 305     100.400  59.230  18.650  1.00  0.00           C
ATOM   3039  O   PHE A 305      99.970  58.880  19.780  1.00  0.00           O
ATOM   3040  N   GLN A 306     101.650  59.700  18.470  1.00  0.00           N
ATOM   3041  H   GLN A 306     101.950  60.150  17.640  1.00  0.00           H
ATOM   3042  CA  GLN A 306     102.660  60.050  19.550  1.00  0.00           C
ATOM   3043  CB  GLN A 306     103.640  58.890  19.640  1.00  0.00           C
ATOM   3044  CG  GLN A 306     103.260  57.450  19.990  1.00  0.00           C
ATOM   3045  CD  GLN A 306     104.460  56.600  20.420  1.00  0.00           C
ATOM   3046  OE1 GLN A 306     104.620  56.060  21.520  1.00  0.00           O
ATOM   3047  NE2 GLN A 306     105.320  56.290  19.470  1.00  0.00           N
ATOM   3048 1HE2 GLN A 306     105.150  56.660  18.560  1.00  0.00           H
ATOM   3049 2HE2 GLN A 306     105.850  55.440  19.480  1.00  0.00           H
ATOM   3050  C   GLN A 306     103.370  61.370  19.310  1.00  0.00           C
ATOM   3051  O1  GLN A 306     104.200  61.730  20.160  1.00  0.00           O
ATOM   3052  O2  GLN A 306     103.280  61.730  18.180  1.00  0.00           O
ATOM   3053  C34 UNK B 307      53.080  58.030  20.870  1.00  0.00           C
ATOM   3054  C33 UNK B 307      53.380  58.250  22.300  1.00  0.00           C
ATOM   3055  C35 UNK B 307      52.520  57.830  23.260  1.00  0.00           C
ATOM   3056  H35 UNK B 307      51.610  57.250  23.090  1.00  0.00           H
ATOM   3057  O5  UNK B 307      54.540  58.770  22.880  1.00  0.00           O
ATOM   3058  N6  UNK B 307      54.380  58.620  24.270  1.00  0.00           N
ATOM   3059  C32 UNK B 307      53.150  58.100  24.440  1.00  0.00           C
ATOM   3060  C31 UNK B 307      52.660  57.880  25.670  1.00  0.00           C
ATOM   3061  O6  UNK B 307      52.760  56.760  26.130  1.00  0.00           O
ATOM   3062  N5  UNK B 307      52.030  58.780  26.410  1.00  0.00           N
ATOM   3063  H52 UNK B 307      52.070  58.650  27.410  1.00  0.00           H
ATOM   3064  C29 UNK B 307      51.700  60.150  25.960  1.00  0.00           C
ATOM   3065  C30 UNK B 307      50.720  60.480  26.980  1.00  0.00           C
ATOM   3066  C28 UNK B 307      53.000  61.010  25.910  1.00  0.00           C
ATOM   3067  O7  UNK B 307      53.890  60.700  26.660  1.00  0.00           O
ATOM   3068  N4  UNK B 307      53.110  61.960  24.940  1.00  0.00           N
ATOM   3069  H43 UNK B 307      54.040  62.330  24.940  1.00  0.00           H
ATOM   3070  C24 UNK B 307      52.080  62.560  24.070  1.00  0.00           C
ATOM   3071  C25 UNK B 307      52.570  63.970  23.670  1.00  0.00           C
ATOM   3072  C27 UNK B 307      52.470  65.090  24.780  1.00  0.00           C
ATOM   3073  C26 UNK B 307      53.940  63.950  22.970  1.00  0.00           C
ATOM   3074  C23 UNK B 307      51.630  61.720  22.830  1.00  0.00           C
ATOM   3075  O8  UNK B 307      52.550  61.200  22.120  1.00  0.00           O
ATOM   3076  N3  UNK B 307      50.300  61.670  22.570  1.00  0.00           N
ATOM   3077  H36 UNK B 307      49.650  62.150  23.160  1.00  0.00           H
ATOM   3078  C5  UNK B 307      49.680  60.760  21.540  1.00  0.00           C
ATOM   3079  C4  UNK B 307      48.850  59.680  22.240  1.00  0.00           C
ATOM   3080  C2  UNK B 307      48.530  58.440  21.330  1.00  0.00           C
ATOM   3081  C3  UNK B 307      47.950  57.280  22.150  1.00  0.00           C
ATOM   3082  C1  UNK B 307      47.600  58.740  20.170  1.00  0.00           C
ATOM   3083  C6  UNK B 307      48.920  61.620  20.550  1.00  0.00           C
ATOM   3084  O4  UNK B 307      47.820  62.040  20.830  1.00  0.00           O
ATOM   3085  N1  UNK B 307      49.730  62.000  19.580  1.00  0.00           N
ATOM   3086  H17 UNK B 307      50.720  61.850  19.620  1.00  0.00           H
ATOM   3087  C7  UNK B 307      49.290  62.420  18.280  1.00  0.00           C
ATOM   3088  C8  UNK B 307      50.290  63.310  17.470  1.00  0.00           C
ATOM   3089  C9  UNK B 307      50.790  64.550  18.240  1.00  0.00           C
ATOM   3090  C12 UNK B 307      49.760  65.480  18.810  1.00  0.00           C
ATOM   3091  C11 UNK B 307      50.760  66.430  19.390  1.00  0.00           C
ATOM   3092  N2  UNK B 307      51.610  66.680  18.240  1.00  0.00           N
ATOM   3093  H23 UNK B 307      51.240  67.370  17.630  1.00  0.00           H
ATOM   3094  H28 UNK B 307      52.530  66.920  18.560  1.00  0.00           H
ATOM   3095  C10 UNK B 307      51.680  65.480  17.490  1.00  0.00           C
ATOM   3096  O1  UNK B 307      51.110  65.970  16.240  1.00  0.00           O
ATOM   3097  H15 UNK B 307      51.250  65.350  15.460  1.00  0.00           H
ATOM   3098  C13 UNK B 307      48.780  61.240  17.450  1.00  0.00           C
ATOM   3099  C14 UNK B 307      49.900  60.240  17.110  1.00  0.00           C
ATOM   3100  C15 UNK B 307      49.330  59.250  16.070  1.00  0.00           C
ATOM   3101  O3  UNK B 307      48.960  59.560  14.930  1.00  0.00           O
ATOM   3102  O2  UNK B 307      49.020  57.970  16.520  1.00  0.00           O
ATOM   3103  C16 UNK B 307      50.150  57.140  16.470  1.00  0.00           C
ATOM   3104  C17 UNK B 307      49.920  56.010  17.480  1.00  0.00           C
ATOM   3105  C18 UNK B 307      50.390  56.100  18.780  1.00  0.00           C
ATOM   3106  H18 UNK B 307      50.790  57.040  19.160  1.00  0.00           H
ATOM   3107  C19 UNK B 307      50.610  54.900  19.560  1.00  0.00           C
ATOM   3108  H19 UNK B 307      51.250  54.990  20.430  1.00  0.00           H
ATOM   3109  C20 UNK B 307      50.230  53.650  19.040  1.00  0.00           C
ATOM   3110  H20 UNK B 307      50.570  52.740  19.530  1.00  0.00           H
ATOM   3111  C21 UNK B 307      49.600  53.530  17.740  1.00  0.00           C
ATOM   3112  H21 UNK B 307      49.230  52.600  17.310  1.00  0.00           H
ATOM   3113  C22 UNK B 307      49.450  54.750  16.980  1.00  0.00           C
ATOM   3114  H22 UNK B 307      49.000  54.650  16.000  1.00  0.00           H
TER
ENDMDL
