# Supplementary material for: Microsecond MD Simulation and Multiple-Conformation Virtual Screening to Identify Potential Anti-COVID-19 Inhibitors Against SARS-CoV-2 Main Protease
Source: Front Chem. 2021 Jan 13;8:595273. doi: 10.3389/fchem.2020.595273 (PMC7873971; doi:10.3389/fchem.2020.595273)
Supplement: Supplementary file 2 [file Data_Sheet_1.ZIP › Ns_Pose_PDB/Ns_Pose_PDB/1_micro_6LU7_Apo/0ns.pdb]

REMARK    GENERATED BY TRJCONV
TITLE     Seq_1 - homology model built on 3M3V_A 2A5K_A - hbond-opt in water t=   0.00000 step= 0
REMARK    THIS IS A SIMULATION BOX
CRYST1   98.557   98.557   98.557  90.00  90.00  90.00 P 1           1
MODEL        1
ATOM      1  N   SER     1      30.690  29.110  54.670  1.00  0.00           N
ATOM      2  H1  SER     1      30.080  29.540  54.010  1.00  0.00           H
ATOM      3  H2  SER     1      31.330  28.450  54.270  1.00  0.00           H
ATOM      4  H3  SER     1      30.130  28.670  55.380  1.00  0.00           H
ATOM      5  CA  SER     1      31.410  30.230  55.250  1.00  0.00           C
ATOM      6  CB  SER     1      31.810  29.910  56.720  1.00  0.00           C
ATOM      7  OG  SER     1      32.150  31.150  57.370  1.00  0.00           O
ATOM      8  HG  SER     1      32.320  30.940  58.330  1.00  0.00           H
ATOM      9  C   SER     1      32.660  30.540  54.350  1.00  0.00           C
ATOM     10  O   SER     1      32.780  30.020  53.240  1.00  0.00           O
ATOM     11  N   GLY     2      33.610  31.330  54.920  1.00  0.00           N
ATOM     12  H   GLY     2      33.480  31.740  55.820  1.00  0.00           H
ATOM     13  CA  GLY     2      34.870  31.730  54.290  1.00  0.00           C
ATOM     14  C   GLY     2      35.710  32.610  55.240  1.00  0.00           C
ATOM     15  O   GLY     2      35.640  32.390  56.480  1.00  0.00           O
ATOM     16  N   PHE     3      36.650  33.260  54.670  1.00  0.00           N
ATOM     17  H   PHE     3      36.670  33.500  53.700  1.00  0.00           H
ATOM     18  CA  PHE     3      37.530  34.120  55.420  1.00  0.00           C
ATOM     19  CB  PHE     3      38.960  33.560  55.420  1.00  0.00           C
ATOM     20  CG  PHE     3      40.000  34.170  56.360  1.00  0.00           C
ATOM     21  CD1 PHE     3      39.940  33.950  57.760  1.00  0.00           C
ATOM     22  HD1 PHE     3      39.040  33.470  58.130  1.00  0.00           H
ATOM     23  CD2 PHE     3      41.160  34.530  55.720  1.00  0.00           C
ATOM     24  HD2 PHE     3      41.260  34.640  54.640  1.00  0.00           H
ATOM     25  CE1 PHE     3      41.110  34.260  58.490  1.00  0.00           C
ATOM     26  HE1 PHE     3      41.140  34.110  59.570  1.00  0.00           H
ATOM     27  CE2 PHE     3      42.320  34.590  56.480  1.00  0.00           C
ATOM     28  HE2 PHE     3      43.250  34.620  55.930  1.00  0.00           H
ATOM     29  CZ  PHE     3      42.310  34.480  57.850  1.00  0.00           C
ATOM     30  HZ  PHE     3      43.140  34.880  58.440  1.00  0.00           H
ATOM     31  C   PHE     3      37.500  35.460  54.690  1.00  0.00           C
ATOM     32  O   PHE     3      38.050  35.610  53.570  1.00  0.00           O
ATOM     33  N   ARG     4      37.080  36.510  55.390  1.00  0.00           N
ATOM     34  H   ARG     4      36.520  36.440  56.220  1.00  0.00           H
ATOM     35  CA  ARG     4      37.010  37.860  54.810  1.00  0.00           C
ATOM     36  CB  ARG     4      36.100  38.640  55.680  1.00  0.00           C
ATOM     37  CG  ARG     4      34.660  38.400  55.290  1.00  0.00           C
ATOM     38  CD  ARG     4      34.460  39.160  53.980  1.00  0.00           C
ATOM     39  NE  ARG     4      33.050  39.320  53.650  1.00  0.00           N
ATOM     40  HE  ARG     4      32.690  40.250  53.720  1.00  0.00           H
ATOM     41  CZ  ARG     4      32.150  38.430  53.200  1.00  0.00           C
ATOM     42  NH1 ARG     4      32.330  37.280  52.530  1.00  0.00           N
ATOM     43 1HH1 ARG     4      33.230  36.900  52.310  1.00  0.00           H
ATOM     44 2HH1 ARG     4      31.520  36.800  52.190  1.00  0.00           H
ATOM     45  NH2 ARG     4      30.910  38.620  53.650  1.00  0.00           N
ATOM     46 1HH2 ARG     4      30.730  39.440  54.190  1.00  0.00           H
ATOM     47 2HH2 ARG     4      30.200  38.040  53.240  1.00  0.00           H
ATOM     48  C   ARG     4      38.270  38.690  54.690  1.00  0.00           C
ATOM     49  O   ARG     4      39.150  38.450  55.500  1.00  0.00           O
ATOM     50  N   LYS     5      38.450  39.390  53.610  1.00  0.00           N
ATOM     51  H   LYS     5      37.970  39.200  52.750  1.00  0.00           H
ATOM     52  CA  LYS     5      39.350  40.580  53.510  1.00  0.00           C
ATOM     53  CB  LYS     5      39.340  41.030  52.050  1.00  0.00           C
ATOM     54  CG  LYS     5      40.670  41.770  51.730  1.00  0.00           C
ATOM     55  CD  LYS     5      41.020  42.170  50.270  1.00  0.00           C
ATOM     56  CE  LYS     5      41.350  40.970  49.450  1.00  0.00           C
ATOM     57  NZ  LYS     5      42.600  40.360  49.850  1.00  0.00           N
ATOM     58  HZ1 LYS     5      42.810  39.560  49.290  1.00  0.00           H
ATOM     59  HZ2 LYS     5      43.250  41.100  49.670  1.00  0.00           H
ATOM     60  HZ3 LYS     5      42.550  40.190  50.830  1.00  0.00           H
ATOM     61  C   LYS     5      39.170  41.670  54.520  1.00  0.00           C
ATOM     62  O   LYS     5      38.290  42.470  54.300  1.00  0.00           O
ATOM     63  N   MET     6      39.680  41.510  55.710  1.00  0.00           N
ATOM     64  H   MET     6      40.470  40.920  55.870  1.00  0.00           H
ATOM     65  CA  MET     6      39.500  42.530  56.790  1.00  0.00           C
ATOM     66  CB  MET     6      39.850  41.800  58.090  1.00  0.00           C
ATOM     67  CG  MET     6      38.630  40.990  58.620  1.00  0.00           C
ATOM     68  SD  MET     6      37.130  42.040  58.940  1.00  0.00           S
ATOM     69  CE  MET     6      37.680  42.660  60.490  1.00  0.00           C
ATOM     70  C   MET     6      40.330  43.810  56.610  1.00  0.00           C
ATOM     71  O   MET     6      41.570  43.750  56.470  1.00  0.00           O
ATOM     72  N   ALA     7      39.640  44.980  56.790  1.00  0.00           N
ATOM     73  H   ALA     7      38.800  45.060  57.320  1.00  0.00           H
ATOM     74  CA  ALA     7      40.190  46.280  56.400  1.00  0.00           C
ATOM     75  CB  ALA     7      39.190  46.970  55.400  1.00  0.00           C
ATOM     76  C   ALA     7      40.320  47.140  57.660  1.00  0.00           C
ATOM     77  O   ALA     7      39.280  47.430  58.280  1.00  0.00           O
ATOM     78  N   PHE     8      41.520  47.410  58.110  1.00  0.00           N
ATOM     79  H   PHE     8      42.320  46.820  57.950  1.00  0.00           H
ATOM     80  CA  PHE     8      41.760  48.500  59.110  1.00  0.00           C
ATOM     81  CB  PHE     8      43.140  49.060  58.790  1.00  0.00           C
ATOM     82  CG  PHE     8      44.230  48.080  59.250  1.00  0.00           C
ATOM     83  CD1 PHE     8      44.360  47.670  60.570  1.00  0.00           C
ATOM     84  HD1 PHE     8      43.570  47.920  61.280  1.00  0.00           H
ATOM     85  CD2 PHE     8      45.230  47.760  58.320  1.00  0.00           C
ATOM     86  HD2 PHE     8      45.280  48.180  57.310  1.00  0.00           H
ATOM     87  CE1 PHE     8      45.520  47.020  60.990  1.00  0.00           C
ATOM     88  HE1 PHE     8      45.570  46.720  62.040  1.00  0.00           H
ATOM     89  CE2 PHE     8      46.350  46.980  58.740  1.00  0.00           C
ATOM     90  HE2 PHE     8      46.820  46.240  58.090  1.00  0.00           H
ATOM     91  CZ  PHE     8      46.520  46.730  60.080  1.00  0.00           C
ATOM     92  HZ  PHE     8      47.520  46.450  60.420  1.00  0.00           H
ATOM     93  C   PHE     8      40.750  49.680  59.240  1.00  0.00           C
ATOM     94  O   PHE     8      40.330  50.190  58.270  1.00  0.00           O
ATOM     95  N   PRO     9      40.510  50.210  60.450  1.00  0.00           N
ATOM     96  CA  PRO     9      39.570  51.320  60.570  1.00  0.00           C
ATOM     97  CB  PRO     9      39.370  51.540  62.040  1.00  0.00           C
ATOM     98  CG  PRO     9      39.630  50.170  62.650  1.00  0.00           C
ATOM     99  CD  PRO     9      40.760  49.700  61.780  1.00  0.00           C
ATOM    100  C   PRO     9      40.040  52.550  59.830  1.00  0.00           C
ATOM    101  O   PRO     9      41.200  52.950  59.850  1.00  0.00           O
ATOM    102  N   SER    10      39.050  53.170  59.200  1.00  0.00           N
ATOM    103  H   SER    10      38.130  52.800  59.320  1.00  0.00           H
ATOM    104  CA  SER    10      39.150  54.470  58.520  1.00  0.00           C
ATOM    105  CB  SER    10      37.940  54.620  57.570  1.00  0.00           C
ATOM    106  OG  SER    10      36.790  54.820  58.350  1.00  0.00           O
ATOM    107  HG  SER    10      36.670  55.810  58.480  1.00  0.00           H
ATOM    108  C   SER    10      39.320  55.760  59.360  1.00  0.00           C
ATOM    109  O   SER    10      40.080  56.630  58.980  1.00  0.00           O
ATOM    110  N   GLY    11      38.820  55.690  60.590  1.00  0.00           N
ATOM    111  H   GLY    11      38.340  54.850  60.850  1.00  0.00           H
ATOM    112  CA  GLY    11      38.710  56.800  61.560  1.00  0.00           C
ATOM    113  C   GLY    11      39.940  57.700  61.710  1.00  0.00           C
ATOM    114  O   GLY    11      39.860  58.870  61.290  1.00  0.00           O
ATOM    115  N   LYS    12      41.070  57.090  62.040  1.00  0.00           N
ATOM    116  H   LYS    12      41.190  56.100  61.940  1.00  0.00           H
ATOM    117  CA  LYS    12      42.240  57.990  62.340  1.00  0.00           C
ATOM    118  CB  LYS    12      43.400  57.140  62.940  1.00  0.00           C
ATOM    119  CG  LYS    12      43.050  56.680  64.320  1.00  0.00           C
ATOM    120  CD  LYS    12      44.160  55.780  64.720  1.00  0.00           C
ATOM    121  CE  LYS    12      43.920  55.280  66.140  1.00  0.00           C
ATOM    122  NZ  LYS    12      44.140  56.270  67.210  1.00  0.00           N
ATOM    123  HZ1 LYS    12      45.080  56.590  67.080  1.00  0.00           H
ATOM    124  HZ2 LYS    12      43.570  57.090  67.180  1.00  0.00           H
ATOM    125  HZ3 LYS    12      44.000  55.840  68.110  1.00  0.00           H
ATOM    126  C   LYS    12      42.640  58.780  61.030  1.00  0.00           C
ATOM    127  O   LYS    12      43.230  59.840  61.070  1.00  0.00           O
ATOM    128  N   VAL    13      42.520  58.080  59.910  1.00  0.00           N
ATOM    129  H   VAL    13      42.000  57.220  59.880  1.00  0.00           H
ATOM    130  CA  VAL    13      42.870  58.650  58.560  1.00  0.00           C
ATOM    131  CB  VAL    13      43.220  57.620  57.500  1.00  0.00           C
ATOM    132  CG1 VAL    13      43.570  58.210  56.180  1.00  0.00           C
ATOM    133  CG2 VAL    13      44.340  56.630  57.990  1.00  0.00           C
ATOM    134  C   VAL    13      41.840  59.650  58.030  1.00  0.00           C
ATOM    135  O   VAL    13      42.260  60.780  57.730  1.00  0.00           O
ATOM    136  N   GLU    14      40.560  59.420  58.310  1.00  0.00           N
ATOM    137  H   GLU    14      40.330  58.550  58.750  1.00  0.00           H
ATOM    138  CA  GLU    14      39.400  60.250  57.920  1.00  0.00           C
ATOM    139  CB  GLU    14      38.040  59.680  58.320  1.00  0.00           C
ATOM    140  CG  GLU    14      37.760  58.350  57.740  1.00  0.00           C
ATOM    141  CD  GLU    14      36.340  57.850  58.040  1.00  0.00           C
ATOM    142  OE1 GLU    14      36.170  57.420  59.190  1.00  0.00           O
ATOM    143  OE2 GLU    14      35.510  57.760  57.120  1.00  0.00           O
ATOM    144  C   GLU    14      39.650  61.650  58.550  1.00  0.00           C
ATOM    145  O   GLU    14      39.410  62.640  57.810  1.00  0.00           O
ATOM    146  N   GLY    15      39.970  61.820  59.840  1.00  0.00           N
ATOM    147  H   GLY    15      39.820  61.100  60.510  1.00  0.00           H
ATOM    148  CA  GLY    15      40.190  63.160  60.490  1.00  0.00           C
ATOM    149  C   GLY    15      41.290  64.060  59.920  1.00  0.00           C
ATOM    150  O   GLY    15      41.440  65.230  60.320  1.00  0.00           O
ATOM    151  N   CYS    16      42.040  63.600  58.890  1.00  0.00           N
ATOM    152  H   CYS    16      42.070  62.620  58.690  1.00  0.00           H
ATOM    153  CA  CYS    16      43.200  64.300  58.310  1.00  0.00           C
ATOM    154  CB  CYS    16      44.520  63.600  58.510  1.00  0.00           C
ATOM    155  SG  CYS    16      45.060  63.410  60.230  1.00  0.00           S
ATOM    156  HG  CYS    16      45.680  62.250  60.100  1.00  0.00           H
ATOM    157  C   CYS    16      43.030  64.540  56.780  1.00  0.00           C
ATOM    158  O   CYS    16      43.910  65.190  56.280  1.00  0.00           O
ATOM    159  N   MET    17      42.240  63.720  56.040  1.00  0.00           N
ATOM    160  H   MET    17      41.900  62.870  56.430  1.00  0.00           H
ATOM    161  CA  MET    17      41.950  63.870  54.570  1.00  0.00           C
ATOM    162  CB  MET    17      41.110  62.620  54.150  1.00  0.00           C
ATOM    163  CG  MET    17      42.130  61.410  54.050  1.00  0.00           C
ATOM    164  SD  MET    17      43.650  61.650  53.020  1.00  0.00           S
ATOM    165  CE  MET    17      43.090  61.660  51.310  1.00  0.00           C
ATOM    166  C   MET    17      41.200  65.060  54.090  1.00  0.00           C
ATOM    167  O   MET    17      39.950  65.130  54.230  1.00  0.00           O
ATOM    168  N   VAL    18      41.960  66.030  53.810  1.00  0.00           N
ATOM    169  H   VAL    18      42.950  65.890  53.760  1.00  0.00           H
ATOM    170  CA  VAL    18      41.470  67.370  53.340  1.00  0.00           C
ATOM    171  CB  VAL    18      42.260  68.470  54.030  1.00  0.00           C
ATOM    172  CG1 VAL    18      41.660  68.490  55.430  1.00  0.00           C
ATOM    173  CG2 VAL    18      43.740  68.470  53.800  1.00  0.00           C
ATOM    174  C   VAL    18      41.600  67.510  51.810  1.00  0.00           C
ATOM    175  O   VAL    18      42.280  66.790  51.130  1.00  0.00           O
ATOM    176  N   GLN    19      40.890  68.480  51.270  1.00  0.00           N
ATOM    177  H   GLN    19      40.580  69.290  51.780  1.00  0.00           H
ATOM    178  CA  GLN    19      40.950  68.890  49.820  1.00  0.00           C
ATOM    179  CB  GLN    19      39.580  69.400  49.470  1.00  0.00           C
ATOM    180  CG  GLN    19      39.400  70.020  48.080  1.00  0.00           C
ATOM    181  CD  GLN    19      37.900  70.040  47.700  1.00  0.00           C
ATOM    182  OE1 GLN    19      37.480  69.320  46.830  1.00  0.00           O
ATOM    183  NE2 GLN    19      37.190  71.090  48.060  1.00  0.00           N
ATOM    184 1HE2 GLN    19      37.660  71.780  48.600  1.00  0.00           H
ATOM    185 2HE2 GLN    19      36.270  71.300  47.730  1.00  0.00           H
ATOM    186  C   GLN    19      41.900  70.130  49.560  1.00  0.00           C
ATOM    187  O   GLN    19      41.810  71.080  50.330  1.00  0.00           O
ATOM    188  N   VAL    20      42.690  69.920  48.490  1.00  0.00           N
ATOM    189  H   VAL    20      42.730  69.050  48.000  1.00  0.00           H
ATOM    190  CA  VAL    20      43.500  71.040  47.890  1.00  0.00           C
ATOM    191  CB  VAL    20      45.010  70.710  47.880  1.00  0.00           C
ATOM    192  CG1 VAL    20      45.790  71.810  47.280  1.00  0.00           C
ATOM    193  CG2 VAL    20      45.500  70.570  49.360  1.00  0.00           C
ATOM    194  C   VAL    20      42.950  71.280  46.440  1.00  0.00           C
ATOM    195  O   VAL    20      42.820  70.420  45.620  1.00  0.00           O
ATOM    196  N   THR    21      42.720  72.570  46.240  1.00  0.00           N
ATOM    197  H   THR    21      42.780  73.190  47.030  1.00  0.00           H
ATOM    198  CA  THR    21      42.360  73.150  44.930  1.00  0.00           C
ATOM    199  CB  THR    21      40.930  73.720  45.040  1.00  0.00           C
ATOM    200  OG1 THR    21      40.060  72.650  45.090  1.00  0.00           O
ATOM    201  HG1 THR    21      39.160  73.040  45.260  1.00  0.00           H
ATOM    202  CG2 THR    21      40.480  74.700  43.940  1.00  0.00           C
ATOM    203  C   THR    21      43.320  74.250  44.550  1.00  0.00           C
ATOM    204  O   THR    21      43.980  74.830  45.390  1.00  0.00           O
ATOM    205  N   CYS    22      43.790  74.190  43.310  1.00  0.00           N
ATOM    206  H   CYS    22      43.800  73.370  42.730  1.00  0.00           H
ATOM    207  CA  CYS    22      44.540  75.300  42.640  1.00  0.00           C
ATOM    208  CB  CYS    22      46.040  74.990  42.490  1.00  0.00           C
ATOM    209  SG  CYS    22      47.070  76.190  41.570  1.00  0.00           S
ATOM    210  HG  CYS    22      48.220  75.730  42.050  1.00  0.00           H
ATOM    211  C   CYS    22      43.970  75.590  41.310  1.00  0.00           C
ATOM    212  O   CYS    22      44.180  74.900  40.330  1.00  0.00           O
ATOM    213  N   GLY    23      43.390  76.780  41.170  1.00  0.00           N
ATOM    214  H   GLY    23      43.570  77.590  41.720  1.00  0.00           H
ATOM    215  CA  GLY    23      42.750  77.120  39.880  1.00  0.00           C
ATOM    216  C   GLY    23      41.670  76.090  39.570  1.00  0.00           C
ATOM    217  O   GLY    23      40.720  75.930  40.340  1.00  0.00           O
ATOM    218  N   THR    24      41.940  75.300  38.520  1.00  0.00           N
ATOM    219  H   THR    24      42.630  75.590  37.860  1.00  0.00           H
ATOM    220  CA  THR    24      41.160  74.140  38.050  1.00  0.00           C
ATOM    221  CB  THR    24      41.290  73.860  36.530  1.00  0.00           C
ATOM    222  OG1 THR    24      40.330  72.920  36.080  1.00  0.00           O
ATOM    223  HG1 THR    24      40.400  72.760  35.090  1.00  0.00           H
ATOM    224  CG2 THR    24      42.660  73.450  36.090  1.00  0.00           C
ATOM    225  C   THR    24      41.370  72.820  38.830  1.00  0.00           C
ATOM    226  O   THR    24      40.390  72.280  39.330  1.00  0.00           O
ATOM    227  N   THR    25      42.640  72.560  39.070  1.00  0.00           N
ATOM    228  H   THR    25      43.420  73.170  39.150  1.00  0.00           H
ATOM    229  CA  THR    25      43.030  71.200  39.580  1.00  0.00           C
ATOM    230  CB  THR    25      44.580  71.030  39.500  1.00  0.00           C
ATOM    231  OG1 THR    25      45.070  71.420  38.230  1.00  0.00           O
ATOM    232  HG1 THR    25      46.020  71.650  38.450  1.00  0.00           H
ATOM    233  CG2 THR    25      45.040  69.560  39.740  1.00  0.00           C
ATOM    234  C   THR    25      42.690  70.950  41.040  1.00  0.00           C
ATOM    235  O   THR    25      43.270  71.570  41.890  1.00  0.00           O
ATOM    236  N   THR    26      41.980  69.820  41.250  1.00  0.00           N
ATOM    237  H   THR    26      41.710  69.140  40.570  1.00  0.00           H
ATOM    238  CA  THR    26      41.450  69.460  42.580  1.00  0.00           C
ATOM    239  CB  THR    26      39.920  69.630  42.800  1.00  0.00           C
ATOM    240  OG1 THR    26      39.590  71.010  42.800  1.00  0.00           O
ATOM    241  HG1 THR    26      39.790  71.350  43.720  1.00  0.00           H
ATOM    242  CG2 THR    26      39.400  69.020  44.130  1.00  0.00           C
ATOM    243  C   THR    26      41.890  68.020  42.880  1.00  0.00           C
ATOM    244  O   THR    26      41.820  67.150  42.020  1.00  0.00           O
ATOM    245  N   LEU    27      42.410  67.980  44.110  1.00  0.00           N
ATOM    246  H   LEU    27      42.540  68.780  44.690  1.00  0.00           H
ATOM    247  CA  LEU    27      42.790  66.670  44.730  1.00  0.00           C
ATOM    248  CB  LEU    27      44.110  66.180  44.210  1.00  0.00           C
ATOM    249  CG  LEU    27      45.290  67.200  44.080  1.00  0.00           C
ATOM    250  CD1 LEU    27      45.760  67.790  45.400  1.00  0.00           C
ATOM    251  CD2 LEU    27      46.330  66.440  43.260  1.00  0.00           C
ATOM    252  C   LEU    27      42.600  66.550  46.250  1.00  0.00           C
ATOM    253  O   LEU    27      42.470  67.590  46.870  1.00  0.00           O
ATOM    254  N   ASN    28      42.880  65.360  46.810  1.00  0.00           N
ATOM    255  H   ASN    28      43.240  64.650  46.210  1.00  0.00           H
ATOM    256  CA  ASN    28      42.590  64.960  48.170  1.00  0.00           C
ATOM    257  CB  ASN    28      41.620  63.810  48.170  1.00  0.00           C
ATOM    258  CG  ASN    28      40.690  63.700  46.950  1.00  0.00           C
ATOM    259  OD1 ASN    28      39.780  64.450  46.650  1.00  0.00           O
ATOM    260  ND2 ASN    28      41.110  62.900  46.010  1.00  0.00           N
ATOM    261 1HD2 ASN    28      42.020  62.490  46.080  1.00  0.00           H
ATOM    262 2HD2 ASN    28      40.610  62.770  45.160  1.00  0.00           H
ATOM    263  C   ASN    28      43.820  64.490  48.910  1.00  0.00           C
ATOM    264  O   ASN    28      44.400  63.540  48.390  1.00  0.00           O
ATOM    265  N   GLY    29      44.050  64.950  50.090  1.00  0.00           N
ATOM    266  H   GLY    29      43.480  65.640  50.520  1.00  0.00           H
ATOM    267  CA  GLY    29      45.270  64.480  50.850  1.00  0.00           C
ATOM    268  C   GLY    29      45.460  64.710  52.330  1.00  0.00           C
ATOM    269  O   GLY    29      44.660  65.440  52.950  1.00  0.00           O
ATOM    270  N   LEU    30      46.530  64.160  53.000  1.00  0.00           N
ATOM    271  H   LEU    30      47.420  63.910  52.630  1.00  0.00           H
ATOM    272  CA  LEU    30      46.620  64.200  54.480  1.00  0.00           C
ATOM    273  CB  LEU    30      47.420  63.060  55.100  1.00  0.00           C
ATOM    274  CG  LEU    30      46.800  61.710  55.060  1.00  0.00           C
ATOM    275  CD1 LEU    30      47.970  60.670  55.170  1.00  0.00           C
ATOM    276  CD2 LEU    30      45.770  61.400  56.190  1.00  0.00           C
ATOM    277  C   LEU    30      47.260  65.520  55.040  1.00  0.00           C
ATOM    278  O   LEU    30      48.420  65.840  54.680  1.00  0.00           O
ATOM    279  N   TRP    31      46.500  66.000  56.040  1.00  0.00           N
ATOM    280  H   TRP    31      45.530  65.810  55.930  1.00  0.00           H
ATOM    281  CA  TRP    31      46.880  67.080  57.000  1.00  0.00           C
ATOM    282  CB  TRP    31      45.660  67.930  57.290  1.00  0.00           C
ATOM    283  CG  TRP    31      45.660  69.040  58.360  1.00  0.00           C
ATOM    284  CD1 TRP    31      46.670  69.800  58.790  1.00  0.00           C
ATOM    285  HD1 TRP    31      47.680  69.410  58.920  1.00  0.00           H
ATOM    286  CD2 TRP    31      44.480  69.660  58.790  1.00  0.00           C
ATOM    287  NE1 TRP    31      46.230  70.930  59.430  1.00  0.00           N
ATOM    288  HE1 TRP    31      46.760  71.690  59.810  1.00  0.00           H
ATOM    289  CE2 TRP    31      44.880  70.830  59.430  1.00  0.00           C
ATOM    290  CE3 TRP    31      43.140  69.230  58.750  1.00  0.00           C
ATOM    291  HE3 TRP    31      42.840  68.290  58.300  1.00  0.00           H
ATOM    292  CZ2 TRP    31      43.940  71.460  60.200  1.00  0.00           C
ATOM    293  HZ2 TRP    31      44.080  72.500  60.490  1.00  0.00           H
ATOM    294  CZ3 TRP    31      42.190  69.890  59.610  1.00  0.00           C
ATOM    295  HZ3 TRP    31      41.180  69.520  59.770  1.00  0.00           H
ATOM    296  CH2 TRP    31      42.640  71.030  60.310  1.00  0.00           C
ATOM    297  HH2 TRP    31      41.900  71.600  60.880  1.00  0.00           H
ATOM    298  C   TRP    31      47.380  66.380  58.300  1.00  0.00           C
ATOM    299  O   TRP    31      46.540  66.050  59.160  1.00  0.00           O
ATOM    300  N   LEU    32      48.620  66.220  58.470  1.00  0.00           N
ATOM    301  H   LEU    32      49.270  66.580  57.800  1.00  0.00           H
ATOM    302  CA  LEU    32      49.190  65.690  59.740  1.00  0.00           C
ATOM    303  CB  LEU    32      50.180  64.540  59.510  1.00  0.00           C
ATOM    304  CG  LEU    32      49.620  63.170  59.160  1.00  0.00           C
ATOM    305  CD1 LEU    32      50.560  62.150  58.670  1.00  0.00           C
ATOM    306  CD2 LEU    32      48.740  62.590  60.330  1.00  0.00           C
ATOM    307  C   LEU    32      49.980  66.900  60.370  1.00  0.00           C
ATOM    308  O   LEU    32      50.890  67.410  59.730  1.00  0.00           O
ATOM    309  N   ASP    33      49.590  67.270  61.530  1.00  0.00           N
ATOM    310  H   ASP    33      48.900  66.720  62.000  1.00  0.00           H
ATOM    311  CA  ASP    33      49.980  68.510  62.200  1.00  0.00           C
ATOM    312  CB  ASP    33      51.250  68.310  62.990  1.00  0.00           C
ATOM    313  CG  ASP    33      51.120  67.460  64.220  1.00  0.00           C
ATOM    314  OD1 ASP    33      50.030  67.490  64.790  1.00  0.00           O
ATOM    315  OD2 ASP    33      52.190  67.190  64.810  1.00  0.00           O
ATOM    316  C   ASP    33      49.960  69.850  61.440  1.00  0.00           C
ATOM    317  O   ASP    33      48.890  70.310  61.070  1.00  0.00           O
ATOM    318  N   ASP    34      51.110  70.460  61.360  1.00  0.00           N
ATOM    319  H   ASP    34      51.930  70.150  61.840  1.00  0.00           H
ATOM    320  CA  ASP    34      51.280  71.780  60.640  1.00  0.00           C
ATOM    321  CB  ASP    34      52.270  72.800  61.240  1.00  0.00           C
ATOM    322  CG  ASP    34      53.760  72.340  61.170  1.00  0.00           C
ATOM    323  OD1 ASP    34      54.550  73.140  60.620  1.00  0.00           O
ATOM    324  OD2 ASP    34      54.130  71.290  61.750  1.00  0.00           O
ATOM    325  C   ASP    34      51.510  71.580  59.160  1.00  0.00           C
ATOM    326  O   ASP    34      51.560  72.580  58.450  1.00  0.00           O
ATOM    327  N   VAL    35      51.600  70.340  58.710  1.00  0.00           N
ATOM    328  H   VAL    35      51.260  69.560  59.220  1.00  0.00           H
ATOM    329  CA  VAL    35      52.000  70.050  57.310  1.00  0.00           C
ATOM    330  CB  VAL    35      53.280  69.180  57.300  1.00  0.00           C
ATOM    331  CG1 VAL    35      53.670  68.990  55.880  1.00  0.00           C
ATOM    332  CG2 VAL    35      54.470  69.830  57.970  1.00  0.00           C
ATOM    333  C   VAL    35      50.920  69.200  56.590  1.00  0.00           C
ATOM    334  O   VAL    35      50.160  68.460  57.170  1.00  0.00           O
ATOM    335  N   VAL    36      50.650  69.690  55.420  1.00  0.00           N
ATOM    336  H   VAL    36      50.830  70.640  55.170  1.00  0.00           H
ATOM    337  CA  VAL    36      49.680  69.070  54.530  1.00  0.00           C
ATOM    338  CB  VAL    36      48.490  70.020  54.130  1.00  0.00           C
ATOM    339  CG1 VAL    36      47.430  69.230  53.340  1.00  0.00           C
ATOM    340  CG2 VAL    36      47.920  70.750  55.330  1.00  0.00           C
ATOM    341  C   VAL    36      50.440  68.600  53.240  1.00  0.00           C
ATOM    342  O   VAL    36      51.020  69.400  52.530  1.00  0.00           O
ATOM    343  N   TYR    37      50.220  67.320  52.870  1.00  0.00           N
ATOM    344  H   TYR    37      49.510  66.820  53.370  1.00  0.00           H
ATOM    345  CA  TYR    37      50.900  66.650  51.730  1.00  0.00           C
ATOM    346  CB  TYR    37      51.430  65.300  52.060  1.00  0.00           C
ATOM    347  CG  TYR    37      52.630  65.340  53.040  1.00  0.00           C
ATOM    348  CD1 TYR    37      53.880  65.190  52.580  1.00  0.00           C
ATOM    349  HD1 TYR    37      54.040  65.180  51.510  1.00  0.00           H
ATOM    350  CD2 TYR    37      52.390  65.470  54.390  1.00  0.00           C
ATOM    351  HD2 TYR    37      51.380  65.650  54.750  1.00  0.00           H
ATOM    352  CE1 TYR    37      54.920  65.060  53.460  1.00  0.00           C
ATOM    353  HE1 TYR    37      55.920  64.770  53.130  1.00  0.00           H
ATOM    354  CE2 TYR    37      53.440  65.400  55.300  1.00  0.00           C
ATOM    355  HE2 TYR    37      53.420  65.880  56.280  1.00  0.00           H
ATOM    356  CZ  TYR    37      54.710  65.190  54.860  1.00  0.00           C
ATOM    357  OH  TYR    37      55.730  65.080  55.790  1.00  0.00           O
ATOM    358  HH  TYR    37      55.370  65.070  56.720  1.00  0.00           H
ATOM    359  C   TYR    37      50.050  66.440  50.490  1.00  0.00           C
ATOM    360  O   TYR    37      48.870  66.160  50.800  1.00  0.00           O
ATOM    361  N   CYS    38      50.530  66.570  49.240  1.00  0.00           N
ATOM    362  H   CYS    38      51.310  67.150  49.050  1.00  0.00           H
ATOM    363  CA  CYS    38      49.750  66.220  48.030  1.00  0.00           C
ATOM    364  CB  CYS    38      48.860  67.390  47.580  1.00  0.00           C
ATOM    365  SG  CYS    38      49.740  69.050  47.680  1.00  0.00           S
ATOM    366  HG  CYS    38      49.080  69.570  48.710  1.00  0.00           H
ATOM    367  C   CYS    38      50.780  65.750  46.940  1.00  0.00           C
ATOM    368  O   CYS    38      51.930  66.300  46.980  1.00  0.00           O
ATOM    369  N   PRO    39      50.350  65.170  45.860  1.00  0.00           N
ATOM    370  CA  PRO    39      51.190  64.840  44.650  1.00  0.00           C
ATOM    371  CB  PRO    39      50.330  64.080  43.690  1.00  0.00           C
ATOM    372  CG  PRO    39      49.380  63.310  44.630  1.00  0.00           C
ATOM    373  CD  PRO    39      49.060  64.430  45.670  1.00  0.00           C
ATOM    374  C   PRO    39      51.430  66.140  43.900  1.00  0.00           C
ATOM    375  O   PRO    39      50.450  66.840  43.640  1.00  0.00           O
ATOM    376  N   ARG    40      52.670  66.320  43.510  1.00  0.00           N
ATOM    377  H   ARG    40      53.450  65.760  43.820  1.00  0.00           H
ATOM    378  CA  ARG    40      53.090  67.600  42.920  1.00  0.00           C
ATOM    379  CB  ARG    40      54.620  67.780  42.850  1.00  0.00           C
ATOM    380  CG  ARG    40      55.260  66.830  41.800  1.00  0.00           C
ATOM    381  CD  ARG    40      56.780  66.920  41.750  1.00  0.00           C
ATOM    382  NE  ARG    40      57.240  65.850  40.870  1.00  0.00           N
ATOM    383  HE  ARG    40      56.590  65.090  40.930  1.00  0.00           H
ATOM    384  CZ  ARG    40      58.470  65.840  40.410  1.00  0.00           C
ATOM    385  NH1 ARG    40      59.430  66.680  40.670  1.00  0.00           N
ATOM    386 1HH1 ARG    40      59.270  67.410  41.340  1.00  0.00           H
ATOM    387 2HH1 ARG    40      60.320  66.560  40.220  1.00  0.00           H
ATOM    388  NH2 ARG    40      58.770  64.870  39.520  1.00  0.00           N
ATOM    389 1HH2 ARG    40      58.030  64.330  39.120  1.00  0.00           H
ATOM    390 2HH2 ARG    40      59.720  64.650  39.310  1.00  0.00           H
ATOM    391  C   ARG    40      52.430  68.090  41.630  1.00  0.00           C
ATOM    392  O   ARG    40      52.270  69.310  41.470  1.00  0.00           O
ATOM    393  N   HIS    41      51.740  67.160  41.000  1.00  0.00           N
ATOM    394  H   HIS    41      51.430  66.270  41.330  1.00  0.00           H
ATOM    395  CA  HIS    41      51.160  67.560  39.690  1.00  0.00           C
ATOM    396  CB  HIS    41      50.780  66.330  38.880  1.00  0.00           C
ATOM    397  CG  HIS    41      49.890  65.370  39.640  1.00  0.00           C
ATOM    398  ND1 HIS    41      48.890  65.680  40.450  1.00  0.00           N
ATOM    399  CD2 HIS    41      49.900  64.100  39.460  1.00  0.00           C
ATOM    400  HD2 HIS    41      50.540  63.530  38.790  1.00  0.00           H
ATOM    401  CE1 HIS    41      48.280  64.540  40.730  1.00  0.00           C
ATOM    402  HE1 HIS    41      47.240  64.460  41.070  1.00  0.00           H
ATOM    403  NE2 HIS    41      48.880  63.560  40.140  1.00  0.00           N
ATOM    404  HE2 HIS    41      48.580  62.610  40.110  1.00  0.00           H
ATOM    405  C   HIS    41      49.950  68.510  39.750  1.00  0.00           C
ATOM    406  O   HIS    41      49.470  69.020  38.730  1.00  0.00           O
ATOM    407  N   VAL    42      49.500  68.710  40.970  1.00  0.00           N
ATOM    408  H   VAL    42      49.560  67.870  41.500  1.00  0.00           H
ATOM    409  CA  VAL    42      48.520  69.710  41.390  1.00  0.00           C
ATOM    410  CB  VAL    42      48.100  69.660  42.880  1.00  0.00           C
ATOM    411  CG1 VAL    42      49.310  69.800  43.750  1.00  0.00           C
ATOM    412  CG2 VAL    42      47.030  70.730  43.270  1.00  0.00           C
ATOM    413  C   VAL    42      48.960  71.150  40.850  1.00  0.00           C
ATOM    414  O   VAL    42      48.100  72.030  40.490  1.00  0.00           O
ATOM    415  N   ILE    43      50.250  71.370  40.530  1.00  0.00           N
ATOM    416  H   ILE    43      51.020  70.830  40.870  1.00  0.00           H
ATOM    417  CA  ILE    43      50.680  72.710  39.950  1.00  0.00           C
ATOM    418  CB  ILE    43      52.080  73.130  40.500  1.00  0.00           C
ATOM    419  CG1 ILE    43      53.170  72.080  40.180  1.00  0.00           C
ATOM    420  CG2 ILE    43      52.070  73.530  42.010  1.00  0.00           C
ATOM    421  CD  ILE    43      54.610  72.530  40.510  1.00  0.00           C
ATOM    422  C   ILE    43      50.590  72.870  38.430  1.00  0.00           C
ATOM    423  O   ILE    43      51.010  73.890  37.840  1.00  0.00           O
ATOM    424  N   CYS    44      50.140  71.770  37.780  1.00  0.00           N
ATOM    425  H   CYS    44      50.250  70.890  38.240  1.00  0.00           H
ATOM    426  CA  CYS    44      49.950  71.590  36.310  1.00  0.00           C
ATOM    427  CB  CYS    44      50.620  70.230  36.030  1.00  0.00           C
ATOM    428  SG  CYS    44      52.230  69.920  36.720  1.00  0.00           S
ATOM    429  HG  CYS    44      52.400  68.690  36.230  1.00  0.00           H
ATOM    430  C   CYS    44      48.470  71.450  35.920  1.00  0.00           C
ATOM    431  O   CYS    44      47.520  71.240  36.740  1.00  0.00           O
ATOM    432  N   THR    45      48.180  71.570  34.590  1.00  0.00           N
ATOM    433  H   THR    45      48.830  71.820  33.870  1.00  0.00           H
ATOM    434  CA  THR    45      46.830  71.410  34.010  1.00  0.00           C
ATOM    435  CB  THR    45      45.860  72.580  34.140  1.00  0.00           C
ATOM    436  OG1 THR    45      44.590  72.340  33.430  1.00  0.00           O
ATOM    437  HG1 THR    45      43.790  72.300  34.030  1.00  0.00           H
ATOM    438  CG2 THR    45      46.510  73.950  33.840  1.00  0.00           C
ATOM    439  C   THR    45      46.950  71.170  32.480  1.00  0.00           C
ATOM    440  O   THR    45      47.930  71.650  31.900  1.00  0.00           O
ATOM    441  N   SER    46      46.220  70.150  32.100  1.00  0.00           N
ATOM    442  H   SER    46      45.990  69.440  32.770  1.00  0.00           H
ATOM    443  CA  SER    46      46.130  69.530  30.730  1.00  0.00           C
ATOM    444  CB  SER    46      45.190  70.310  29.800  1.00  0.00           C
ATOM    445  OG  SER    46      43.890  70.700  30.280  1.00  0.00           O
ATOM    446  HG  SER    46      43.400  70.010  30.820  1.00  0.00           H
ATOM    447  C   SER    46      47.420  69.320  29.940  1.00  0.00           C
ATOM    448  O   SER    46      48.060  68.270  30.150  1.00  0.00           O
ATOM    449  N   GLU    47      47.830  70.270  29.080  1.00  0.00           N
ATOM    450  H   GLU    47      47.210  70.980  28.740  1.00  0.00           H
ATOM    451  CA  GLU    47      49.030  70.100  28.250  1.00  0.00           C
ATOM    452  CB  GLU    47      49.010  71.050  27.100  1.00  0.00           C
ATOM    453  CG  GLU    47      47.890  70.760  26.060  1.00  0.00           C
ATOM    454  CD  GLU    47      48.350  69.720  25.000  1.00  0.00           C
ATOM    455  OE1 GLU    47      47.860  68.580  25.060  1.00  0.00           O
ATOM    456  OE2 GLU    47      49.070  70.070  24.080  1.00  0.00           O
ATOM    457  C   GLU    47      50.340  70.110  29.000  1.00  0.00           C
ATOM    458  O   GLU    47      51.350  69.560  28.480  1.00  0.00           O
ATOM    459  N   ASP    48      50.380  70.910  30.100  1.00  0.00           N
ATOM    460  H   ASP    48      49.560  71.420  30.360  1.00  0.00           H
ATOM    461  CA  ASP    48      51.560  70.920  31.080  1.00  0.00           C
ATOM    462  CB  ASP    48      51.210  71.680  32.400  1.00  0.00           C
ATOM    463  CG  ASP    48      50.900  73.140  32.430  1.00  0.00           C
ATOM    464  OD1 ASP    48      51.480  73.900  31.650  1.00  0.00           O
ATOM    465  OD2 ASP    48      50.110  73.570  33.260  1.00  0.00           O
ATOM    466  C   ASP    48      52.040  69.520  31.470  1.00  0.00           C
ATOM    467  O   ASP    48      53.250  69.210  31.290  1.00  0.00           O
ATOM    468  N   MET    49      51.120  68.660  31.710  1.00  0.00           N
ATOM    469  H   MET    49      50.180  68.990  31.700  1.00  0.00           H
ATOM    470  CA  MET    49      51.270  67.210  32.020  1.00  0.00           C
ATOM    471  CB  MET    49      49.910  66.550  32.120  1.00  0.00           C
ATOM    472  CG  MET    49      49.670  66.210  33.550  1.00  0.00           C
ATOM    473  SD  MET    49      50.820  65.000  34.270  1.00  0.00           S
ATOM    474  CE  MET    49      50.110  64.780  35.900  1.00  0.00           C
ATOM    475  C   MET    49      52.080  66.370  30.940  1.00  0.00           C
ATOM    476  O   MET    49      52.590  65.290  31.310  1.00  0.00           O
ATOM    477  N   LEU    50      52.180  66.810  29.690  1.00  0.00           N
ATOM    478  H   LEU    50      51.620  67.530  29.290  1.00  0.00           H
ATOM    479  CA  LEU    50      53.060  66.180  28.700  1.00  0.00           C
ATOM    480  CB  LEU    50      52.390  66.410  27.310  1.00  0.00           C
ATOM    481  CG  LEU    50      51.150  65.550  27.260  1.00  0.00           C
ATOM    482  CD1 LEU    50      50.270  65.990  26.060  1.00  0.00           C
ATOM    483  CD2 LEU    50      51.390  64.070  27.060  1.00  0.00           C
ATOM    484  C   LEU    50      54.550  66.600  28.770  1.00  0.00           C
ATOM    485  O   LEU    50      55.140  67.130  27.850  1.00  0.00           O
ATOM    486  N   ASN    51      55.030  66.100  29.880  1.00  0.00           N
ATOM    487  H   ASN    51      54.510  65.380  30.340  1.00  0.00           H
ATOM    488  CA  ASN    51      56.380  66.300  30.420  1.00  0.00           C
ATOM    489  CB  ASN    51      57.530  65.910  29.450  1.00  0.00           C
ATOM    490  CG  ASN    51      58.910  65.900  30.150  1.00  0.00           C
ATOM    491  OD1 ASN    51      59.400  64.840  30.630  1.00  0.00           O
ATOM    492  ND2 ASN    51      59.610  66.970  30.350  1.00  0.00           N
ATOM    493 1HD2 ASN    51      59.200  67.820  30.000  1.00  0.00           H
ATOM    494 2HD2 ASN    51      60.520  66.870  30.750  1.00  0.00           H
ATOM    495  C   ASN    51      56.550  67.710  31.000  1.00  0.00           C
ATOM    496  O   ASN    51      56.860  68.620  30.220  1.00  0.00           O
ATOM    497  N   PRO    52      56.180  67.990  32.270  1.00  0.00           N
ATOM    498  CA  PRO    52      56.460  69.280  32.920  1.00  0.00           C
ATOM    499  CB  PRO    52      55.430  69.350  33.960  1.00  0.00           C
ATOM    500  CG  PRO    52      55.350  67.930  34.490  1.00  0.00           C
ATOM    501  CD  PRO    52      55.420  67.130  33.180  1.00  0.00           C
ATOM    502  C   PRO    52      57.830  69.500  33.550  1.00  0.00           C
ATOM    503  O   PRO    52      58.520  68.640  34.070  1.00  0.00           O
ATOM    504  N   ASN    53      58.190  70.800  33.540  1.00  0.00           N
ATOM    505  H   ASN    53      57.880  71.390  32.800  1.00  0.00           H
ATOM    506  CA  ASN    53      59.240  71.400  34.460  1.00  0.00           C
ATOM    507  CB  ASN    53      60.040  72.620  33.890  1.00  0.00           C
ATOM    508  CG  ASN    53      61.400  72.640  34.620  1.00  0.00           C
ATOM    509  OD1 ASN    53      61.510  73.240  35.660  1.00  0.00           O
ATOM    510  ND2 ASN    53      62.390  71.980  34.100  1.00  0.00           N
ATOM    511 1HD2 ASN    53      62.310  71.610  33.180  1.00  0.00           H
ATOM    512 2HD2 ASN    53      63.070  71.710  34.790  1.00  0.00           H
ATOM    513  C   ASN    53      58.630  71.750  35.830  1.00  0.00           C
ATOM    514  O   ASN    53      58.040  72.810  36.050  1.00  0.00           O
ATOM    515  N   TYR    54      58.800  70.880  36.780  1.00  0.00           N
ATOM    516  H   TYR    54      59.460  70.150  36.620  1.00  0.00           H
ATOM    517  CA  TYR    54      58.300  71.080  38.180  1.00  0.00           C
ATOM    518  CB  TYR    54      58.280  69.730  38.890  1.00  0.00           C
ATOM    519  CG  TYR    54      57.170  68.880  38.290  1.00  0.00           C
ATOM    520  CD1 TYR    54      57.450  67.630  37.860  1.00  0.00           C
ATOM    521  HD1 TYR    54      58.480  67.420  37.580  1.00  0.00           H
ATOM    522  CD2 TYR    54      55.860  69.170  38.540  1.00  0.00           C
ATOM    523  HD2 TYR    54      55.560  70.120  38.990  1.00  0.00           H
ATOM    524  CE1 TYR    54      56.510  66.620  37.630  1.00  0.00           C
ATOM    525  HE1 TYR    54      56.850  65.700  37.150  1.00  0.00           H
ATOM    526  CE2 TYR    54      54.890  68.190  38.360  1.00  0.00           C
ATOM    527  HE2 TYR    54      53.850  68.530  38.330  1.00  0.00           H
ATOM    528  CZ  TYR    54      55.180  66.900  37.960  1.00  0.00           C
ATOM    529  OH  TYR    54      54.360  65.860  38.350  1.00  0.00           O
ATOM    530  HH  TYR    54      54.950  65.060  38.410  1.00  0.00           H
ATOM    531  C   TYR    54      58.920  72.160  39.050  1.00  0.00           C
ATOM    532  O   TYR    54      58.250  73.080  39.530  1.00  0.00           O
ATOM    533  N   GLU    55      60.270  72.290  38.830  1.00  0.00           N
ATOM    534  H   GLU    55      60.840  71.550  38.460  1.00  0.00           H
ATOM    535  CA  GLU    55      61.160  73.390  39.370  1.00  0.00           C
ATOM    536  CB  GLU    55      62.600  73.010  38.950  1.00  0.00           C
ATOM    537  CG  GLU    55      63.200  71.670  39.490  1.00  0.00           C
ATOM    538  CD  GLU    55      62.670  70.380  38.960  1.00  0.00           C
ATOM    539  OE1 GLU    55      62.970  69.410  39.660  1.00  0.00           O
ATOM    540  OE2 GLU    55      62.710  70.170  37.720  1.00  0.00           O
ATOM    541  C   GLU    55      60.740  74.790  38.860  1.00  0.00           C
ATOM    542  O   GLU    55      60.240  75.570  39.630  1.00  0.00           O
ATOM    543  N   ASP    56      60.570  75.030  37.610  1.00  0.00           N
ATOM    544  H   ASP    56      60.680  74.280  36.960  1.00  0.00           H
ATOM    545  CA  ASP    56      60.030  76.310  37.010  1.00  0.00           C
ATOM    546  CB  ASP    56      60.180  76.350  35.450  1.00  0.00           C
ATOM    547  CG  ASP    56      59.650  77.660  34.790  1.00  0.00           C
ATOM    548  OD1 ASP    56      59.810  78.780  35.320  1.00  0.00           O
ATOM    549  OD2 ASP    56      59.030  77.480  33.680  1.00  0.00           O
ATOM    550  C   ASP    56      58.650  76.700  37.390  1.00  0.00           C
ATOM    551  O   ASP    56      58.340  77.860  37.780  1.00  0.00           O
ATOM    552  N   LEU    57      57.790  75.640  37.330  1.00  0.00           N
ATOM    553  H   LEU    57      58.030  74.750  36.960  1.00  0.00           H
ATOM    554  CA  LEU    57      56.340  75.770  37.680  1.00  0.00           C
ATOM    555  CB  LEU    57      55.550  74.510  37.450  1.00  0.00           C
ATOM    556  CG  LEU    57      55.030  74.320  35.990  1.00  0.00           C
ATOM    557  CD1 LEU    57      54.540  72.850  36.010  1.00  0.00           C
ATOM    558  CD2 LEU    57      53.940  75.190  35.470  1.00  0.00           C
ATOM    559  C   LEU    57      56.130  76.190  39.170  1.00  0.00           C
ATOM    560  O   LEU    57      55.560  77.310  39.430  1.00  0.00           O
ATOM    561  N   LEU    58      56.780  75.490  40.080  1.00  0.00           N
ATOM    562  H   LEU    58      57.370  74.710  39.880  1.00  0.00           H
ATOM    563  CA  LEU    58      56.630  75.770  41.540  1.00  0.00           C
ATOM    564  CB  LEU    58      57.190  74.660  42.400  1.00  0.00           C
ATOM    565  CG  LEU    58      56.910  74.650  43.910  1.00  0.00           C
ATOM    566  CD1 LEU    58      55.410  74.500  44.090  1.00  0.00           C
ATOM    567  CD2 LEU    58      57.710  73.470  44.510  1.00  0.00           C
ATOM    568  C   LEU    58      57.190  77.090  41.980  1.00  0.00           C
ATOM    569  O   LEU    58      56.450  77.790  42.680  1.00  0.00           O
ATOM    570  N   ILE    59      58.330  77.500  41.370  1.00  0.00           N
ATOM    571  H   ILE    59      58.810  76.950  40.690  1.00  0.00           H
ATOM    572  CA  ILE    59      58.920  78.830  41.570  1.00  0.00           C
ATOM    573  CB  ILE    59      60.320  78.870  40.880  1.00  0.00           C
ATOM    574  CG1 ILE    59      61.260  77.850  41.530  1.00  0.00           C
ATOM    575  CG2 ILE    59      61.000  80.270  41.030  1.00  0.00           C
ATOM    576  CD  ILE    59      62.540  77.660  40.690  1.00  0.00           C
ATOM    577  C   ILE    59      57.950  80.010  41.300  1.00  0.00           C
ATOM    578  O   ILE    59      58.020  81.070  41.970  1.00  0.00           O
ATOM    579  N   ARG    60      57.230  79.830  40.210  1.00  0.00           N
ATOM    580  H   ARG    60      57.520  79.290  39.410  1.00  0.00           H
ATOM    581  CA  ARG    60      56.210  80.780  39.750  1.00  0.00           C
ATOM    582  CB  ARG    60      55.980  80.560  38.290  1.00  0.00           C
ATOM    583  CG  ARG    60      57.190  81.090  37.540  1.00  0.00           C
ATOM    584  CD  ARG    60      57.050  80.900  35.990  1.00  0.00           C
ATOM    585  NE  ARG    60      57.060  79.540  35.510  1.00  0.00           N
ATOM    586  HE  ARG    60      57.970  79.130  35.450  1.00  0.00           H
ATOM    587  CZ  ARG    60      56.060  79.150  34.720  1.00  0.00           C
ATOM    588  NH1 ARG    60      55.140  80.000  34.310  1.00  0.00           N
ATOM    589 1HH1 ARG    60      55.280  80.980  34.470  1.00  0.00           H
ATOM    590 2HH1 ARG    60      54.530  79.730  33.560  1.00  0.00           H
ATOM    591  NH2 ARG    60      55.910  77.810  34.480  1.00  0.00           N
ATOM    592 1HH2 ARG    60      56.600  77.230  34.920  1.00  0.00           H
ATOM    593 2HH2 ARG    60      55.450  77.450  33.660  1.00  0.00           H
ATOM    594  C   ARG    60      54.910  80.820  40.540  1.00  0.00           C
ATOM    595  O   ARG    60      54.260  81.870  40.440  1.00  0.00           O
ATOM    596  N   LYS    61      54.640  79.850  41.370  1.00  0.00           N
ATOM    597  H   LYS    61      55.270  79.120  41.610  1.00  0.00           H
ATOM    598  CA  LYS    61      53.440  79.770  42.220  1.00  0.00           C
ATOM    599  CB  LYS    61      52.940  78.340  42.290  1.00  0.00           C
ATOM    600  CG  LYS    61      52.580  77.870  40.860  1.00  0.00           C
ATOM    601  CD  LYS    61      51.510  78.750  40.320  1.00  0.00           C
ATOM    602  CE  LYS    61      50.490  78.240  39.310  1.00  0.00           C
ATOM    603  NZ  LYS    61      49.560  77.180  39.840  1.00  0.00           N
ATOM    604  HZ1 LYS    61      48.650  77.530  40.070  1.00  0.00           H
ATOM    605  HZ2 LYS    61      49.470  76.510  39.100  1.00  0.00           H
ATOM    606  HZ3 LYS    61      49.920  76.720  40.650  1.00  0.00           H
ATOM    607  C   LYS    61      53.720  80.180  43.620  1.00  0.00           C
ATOM    608  O   LYS    61      54.810  80.020  44.240  1.00  0.00           O
ATOM    609  N   SER    62      52.730  80.790  44.270  1.00  0.00           N
ATOM    610  H   SER    62      51.960  81.110  43.710  1.00  0.00           H
ATOM    611  CA  SER    62      52.800  81.360  45.640  1.00  0.00           C
ATOM    612  CB  SER    62      52.540  82.870  45.720  1.00  0.00           C
ATOM    613  OG  SER    62      51.260  83.240  45.120  1.00  0.00           O
ATOM    614  HG  SER    62      50.680  83.570  45.870  1.00  0.00           H
ATOM    615  C   SER    62      51.710  80.710  46.560  1.00  0.00           C
ATOM    616  O   SER    62      50.800  79.940  46.210  1.00  0.00           O
ATOM    617  N   ASN    63      52.000  80.870  47.850  1.00  0.00           N
ATOM    618  H   ASN    63      52.870  81.250  48.170  1.00  0.00           H
ATOM    619  CA  ASN    63      51.100  80.360  48.920  1.00  0.00           C
ATOM    620  CB  ASN    63      51.540  81.000  50.210  1.00  0.00           C
ATOM    621  CG  ASN    63      52.910  80.490  50.720  1.00  0.00           C
ATOM    622  OD1 ASN    63      53.480  79.570  50.210  1.00  0.00           O
ATOM    623  ND2 ASN    63      53.610  81.290  51.530  1.00  0.00           N
ATOM    624 1HD2 ASN    63      53.360  82.170  51.950  1.00  0.00           H
ATOM    625 2HD2 ASN    63      54.580  81.120  51.640  1.00  0.00           H
ATOM    626  C   ASN    63      49.560  80.490  48.690  1.00  0.00           C
ATOM    627  O   ASN    63      48.860  79.500  48.440  1.00  0.00           O
ATOM    628  N   HIS    64      49.130  81.730  48.580  1.00  0.00           N
ATOM    629  H   HIS    64      49.710  82.530  48.690  1.00  0.00           H
ATOM    630  CA  HIS    64      47.660  82.070  48.280  1.00  0.00           C
ATOM    631  CB  HIS    64      47.330  83.610  48.480  1.00  0.00           C
ATOM    632  CG  HIS    64      48.360  84.590  47.950  1.00  0.00           C
ATOM    633  ND1 HIS    64      49.250  84.430  46.970  1.00  0.00           N
ATOM    634  CD2 HIS    64      48.360  85.860  48.360  1.00  0.00           C
ATOM    635  HD2 HIS    64      47.600  86.370  48.960  1.00  0.00           H
ATOM    636  CE1 HIS    64      49.690  85.660  46.670  1.00  0.00           C
ATOM    637  HE1 HIS    64      50.150  85.930  45.720  1.00  0.00           H
ATOM    638  NE2 HIS    64      49.300  86.450  47.610  1.00  0.00           N
ATOM    639  HE2 HIS    64      49.530  87.420  47.660  1.00  0.00           H
ATOM    640  C   HIS    64      47.100  81.470  46.920  1.00  0.00           C
ATOM    641  O   HIS    64      45.880  81.590  46.730  1.00  0.00           O
ATOM    642  N   ASN    65      47.940  81.070  46.020  1.00  0.00           N
ATOM    643  H   ASN    65      48.920  81.170  46.170  1.00  0.00           H
ATOM    644  CA  ASN    65      47.450  80.270  44.910  1.00  0.00           C
ATOM    645  CB  ASN    65      48.600  80.110  43.870  1.00  0.00           C
ATOM    646  CG  ASN    65      49.010  81.390  43.140  1.00  0.00           C
ATOM    647  OD1 ASN    65      50.130  81.330  42.670  1.00  0.00           O
ATOM    648  ND2 ASN    65      48.310  82.500  43.210  1.00  0.00           N
ATOM    649 1HD2 ASN    65      47.540  82.500  43.850  1.00  0.00           H
ATOM    650 2HD2 ASN    65      48.700  83.380  42.960  1.00  0.00           H
ATOM    651  C   ASN    65      46.920  78.870  45.210  1.00  0.00           C
ATOM    652  O   ASN    65      45.930  78.420  44.620  1.00  0.00           O
ATOM    653  N   PHE    66      47.440  78.360  46.350  1.00  0.00           N
ATOM    654  H   PHE    66      47.940  78.810  47.090  1.00  0.00           H
ATOM    655  CA  PHE    66      46.950  77.100  46.920  1.00  0.00           C
ATOM    656  CB  PHE    66      47.990  76.340  47.690  1.00  0.00           C
ATOM    657  CG  PHE    66      49.330  76.150  46.970  1.00  0.00           C
ATOM    658  CD1 PHE    66      49.600  75.190  46.050  1.00  0.00           C
ATOM    659  HD1 PHE    66      48.860  74.850  45.320  1.00  0.00           H
ATOM    660  CD2 PHE    66      50.430  76.940  47.390  1.00  0.00           C
ATOM    661  HD2 PHE    66      50.290  77.720  48.150  1.00  0.00           H
ATOM    662  CE1 PHE    66      50.940  74.850  45.710  1.00  0.00           C
ATOM    663  HE1 PHE    66      51.110  73.840  45.350  1.00  0.00           H
ATOM    664  CE2 PHE    66      51.720  76.680  46.860  1.00  0.00           C
ATOM    665  HE2 PHE    66      52.530  77.340  47.150  1.00  0.00           H
ATOM    666  CZ  PHE    66      52.030  75.600  46.020  1.00  0.00           C
ATOM    667  HZ  PHE    66      53.030  75.470  45.600  1.00  0.00           H
ATOM    668  C   PHE    66      45.790  77.300  47.840  1.00  0.00           C
ATOM    669  O   PHE    66      45.800  78.140  48.760  1.00  0.00           O
ATOM    670  N   LEU    67      44.610  76.730  47.500  1.00  0.00           N
ATOM    671  H   LEU    67      44.610  76.270  46.610  1.00  0.00           H
ATOM    672  CA  LEU    67      43.360  76.750  48.260  1.00  0.00           C
ATOM    673  CB  LEU    67      42.210  77.120  47.330  1.00  0.00           C
ATOM    674  CG  LEU    67      40.830  77.210  48.040  1.00  0.00           C
ATOM    675  CD1 LEU    67      40.910  78.490  48.860  1.00  0.00           C
ATOM    676  CD2 LEU    67      39.590  77.170  47.070  1.00  0.00           C
ATOM    677  C   LEU    67      43.230  75.470  49.010  1.00  0.00           C
ATOM    678  O   LEU    67      43.070  74.440  48.370  1.00  0.00           O
ATOM    679  N   VAL    68      43.200  75.650  50.370  1.00  0.00           N
ATOM    680  H   VAL    68      43.110  76.520  50.870  1.00  0.00           H
ATOM    681  CA  VAL    68      43.140  74.480  51.170  1.00  0.00           C
ATOM    682  CB  VAL    68      44.300  74.430  52.130  1.00  0.00           C
ATOM    683  CG1 VAL    68      44.290  73.030  52.720  1.00  0.00           C
ATOM    684  CG2 VAL    68      45.580  74.660  51.320  1.00  0.00           C
ATOM    685  C   VAL    68      41.830  74.400  52.010  1.00  0.00           C
ATOM    686  O   VAL    68      41.540  75.410  52.690  1.00  0.00           O
ATOM    687  N   GLN    69      41.100  73.280  52.000  1.00  0.00           N
ATOM    688  H   GLN    69      41.290  72.420  51.510  1.00  0.00           H
ATOM    689  CA  GLN    69      39.780  73.180  52.660  1.00  0.00           C
ATOM    690  CB  GLN    69      38.640  73.270  51.600  1.00  0.00           C
ATOM    691  CG  GLN    69      38.550  74.570  50.780  1.00  0.00           C
ATOM    692  CD  GLN    69      37.570  74.360  49.600  1.00  0.00           C
ATOM    693  OE1 GLN    69      37.910  73.800  48.600  1.00  0.00           O
ATOM    694  NE2 GLN    69      36.300  74.590  49.800  1.00  0.00           N
ATOM    695 1HE2 GLN    69      35.890  74.850  50.670  1.00  0.00           H
ATOM    696 2HE2 GLN    69      35.760  74.440  48.980  1.00  0.00           H
ATOM    697  C   GLN    69      39.480  71.860  53.400  1.00  0.00           C
ATOM    698  O   GLN    69      39.630  70.720  52.850  1.00  0.00           O
ATOM    699  N   ALA    70      38.870  72.050  54.550  1.00  0.00           N
ATOM    700  H   ALA    70      38.630  72.980  54.860  1.00  0.00           H
ATOM    701  CA  ALA    70      38.300  70.920  55.330  1.00  0.00           C
ATOM    702  CB  ALA    70      38.930  70.880  56.720  1.00  0.00           C
ATOM    703  C   ALA    70      36.790  70.930  55.480  1.00  0.00           C
ATOM    704  O   ALA    70      36.170  71.640  56.270  1.00  0.00           O
ATOM    705  N   GLY    71      36.110  70.430  54.460  1.00  0.00           N
ATOM    706  H   GLY    71      36.610  70.080  53.670  1.00  0.00           H
ATOM    707  CA  GLY    71      34.660  70.690  54.350  1.00  0.00           C
ATOM    708  C   GLY    71      34.390  72.160  53.880  1.00  0.00           C
ATOM    709  O   GLY    71      34.850  72.540  52.840  1.00  0.00           O
ATOM    710  N   ASN    72      33.710  72.960  54.740  1.00  0.00           N
ATOM    711  H   ASN    72      33.550  72.620  55.670  1.00  0.00           H
ATOM    712  CA  ASN    72      33.470  74.380  54.470  1.00  0.00           C
ATOM    713  CB  ASN    72      32.040  74.870  54.680  1.00  0.00           C
ATOM    714  CG  ASN    72      31.500  74.690  56.080  1.00  0.00           C
ATOM    715  OD1 ASN    72      32.060  74.970  57.080  1.00  0.00           O
ATOM    716  ND2 ASN    72      30.360  74.060  56.190  1.00  0.00           N
ATOM    717 1HD2 ASN    72      29.810  73.860  55.380  1.00  0.00           H
ATOM    718 2HD2 ASN    72      29.910  74.110  57.090  1.00  0.00           H
ATOM    719  C   ASN    72      34.550  75.400  54.980  1.00  0.00           C
ATOM    720  O   ASN    72      34.820  76.530  54.520  1.00  0.00           O
ATOM    721  N   VAL    73      35.330  74.910  55.910  1.00  0.00           N
ATOM    722  H   VAL    73      35.040  74.060  56.350  1.00  0.00           H
ATOM    723  CA  VAL    73      36.470  75.510  56.680  1.00  0.00           C
ATOM    724  CB  VAL    73      36.550  75.070  58.140  1.00  0.00           C
ATOM    725  CG1 VAL    73      37.920  75.360  58.690  1.00  0.00           C
ATOM    726  CG2 VAL    73      35.500  75.790  59.060  1.00  0.00           C
ATOM    727  C   VAL    73      37.750  75.710  55.870  1.00  0.00           C
ATOM    728  O   VAL    73      38.410  74.720  55.540  1.00  0.00           O
ATOM    729  N   GLN    74      38.090  76.980  55.530  1.00  0.00           N
ATOM    730  H   GLN    74      37.520  77.790  55.670  1.00  0.00           H
ATOM    731  CA  GLN    74      39.290  77.210  54.760  1.00  0.00           C
ATOM    732  CB  GLN    74      39.250  78.440  53.910  1.00  0.00           C
ATOM    733  CG  GLN    74      38.460  78.180  52.620  1.00  0.00           C
ATOM    734  CD  GLN    74      38.130  79.420  51.780  1.00  0.00           C
ATOM    735  OE1 GLN    74      37.020  79.520  51.370  1.00  0.00           O
ATOM    736  NE2 GLN    74      39.060  80.400  51.600  1.00  0.00           N
ATOM    737 1HE2 GLN    74      39.980  80.280  51.970  1.00  0.00           H
ATOM    738 2HE2 GLN    74      38.790  81.230  51.120  1.00  0.00           H
ATOM    739  C   GLN    74      40.540  77.150  55.670  1.00  0.00           C
ATOM    740  O   GLN    74      40.520  77.500  56.840  1.00  0.00           O
ATOM    741  N   LEU    75      41.660  76.600  55.120  1.00  0.00           N
ATOM    742  H   LEU    75      41.710  76.370  54.150  1.00  0.00           H
ATOM    743  CA  LEU    75      42.910  76.500  55.920  1.00  0.00           C
ATOM    744  CB  LEU    75      43.440  75.060  55.950  1.00  0.00           C
ATOM    745  CG  LEU    75      42.590  74.260  56.930  1.00  0.00           C
ATOM    746  CD1 LEU    75      42.970  72.810  56.890  1.00  0.00           C
ATOM    747  CD2 LEU    75      42.650  74.810  58.380  1.00  0.00           C
ATOM    748  C   LEU    75      43.930  77.510  55.320  1.00  0.00           C
ATOM    749  O   LEU    75      44.110  77.510  54.070  1.00  0.00           O
ATOM    750  N   ARG    76      44.460  78.440  56.100  1.00  0.00           N
ATOM    751  H   ARG    76      44.330  78.430  57.090  1.00  0.00           H
ATOM    752  CA  ARG    76      45.600  79.290  55.570  1.00  0.00           C
ATOM    753  CB  ARG    76      45.760  80.550  56.430  1.00  0.00           C
ATOM    754  CG  ARG    76      46.350  81.820  55.710  1.00  0.00           C
ATOM    755  CD  ARG    76      46.390  83.030  56.630  1.00  0.00           C
ATOM    756  NE  ARG    76      47.550  83.290  57.320  1.00  0.00           N
ATOM    757  HE  ARG    76      48.290  83.680  56.780  1.00  0.00           H
ATOM    758  CZ  ARG    76      47.730  83.190  58.640  1.00  0.00           C
ATOM    759  NH1 ARG    76      46.680  82.910  59.440  1.00  0.00           N
ATOM    760 1HH1 ARG    76      45.780  82.780  59.030  1.00  0.00           H
ATOM    761 2HH1 ARG    76      46.900  82.990  60.420  1.00  0.00           H
ATOM    762  NH2 ARG    76      48.880  83.450  59.230  1.00  0.00           N
ATOM    763 1HH2 ARG    76      49.720  83.650  58.720  1.00  0.00           H
ATOM    764 2HH2 ARG    76      48.990  83.300  60.210  1.00  0.00           H
ATOM    765  C   ARG    76      46.960  78.580  55.370  1.00  0.00           C
ATOM    766  O   ARG    76      47.760  78.240  56.280  1.00  0.00           O
ATOM    767  N   VAL    77      47.180  78.200  54.080  1.00  0.00           N
ATOM    768  H   VAL    77      46.410  78.010  53.470  1.00  0.00           H
ATOM    769  CA  VAL    77      48.550  77.870  53.540  1.00  0.00           C
ATOM    770  CB  VAL    77      48.340  77.270  52.160  1.00  0.00           C
ATOM    771  CG1 VAL    77      47.460  78.010  51.150  1.00  0.00           C
ATOM    772  CG2 VAL    77      49.780  76.900  51.650  1.00  0.00           C
ATOM    773  C   VAL    77      49.570  79.040  53.570  1.00  0.00           C
ATOM    774  O   VAL    77      49.310  80.180  53.100  1.00  0.00           O
ATOM    775  N   ILE    78      50.570  78.670  54.400  1.00  0.00           N
ATOM    776  H   ILE    78      50.570  77.870  54.990  1.00  0.00           H
ATOM    777  CA  ILE    78      51.560  79.680  54.780  1.00  0.00           C
ATOM    778  CB  ILE    78      51.540  80.050  56.330  1.00  0.00           C
ATOM    779  CG1 ILE    78      52.050  78.830  57.150  1.00  0.00           C
ATOM    780  CG2 ILE    78      50.120  80.540  56.670  1.00  0.00           C
ATOM    781  CD  ILE    78      52.460  79.050  58.590  1.00  0.00           C
ATOM    782  C   ILE    78      53.020  79.420  54.260  1.00  0.00           C
ATOM    783  O   ILE    78      53.910  80.140  54.660  1.00  0.00           O
ATOM    784  N   GLY    79      53.180  78.430  53.310  1.00  0.00           N
ATOM    785  H   GLY    79      52.510  77.730  53.080  1.00  0.00           H
ATOM    786  CA  GLY    79      54.580  78.100  52.880  1.00  0.00           C
ATOM    787  C   GLY    79      54.570  76.920  51.990  1.00  0.00           C
ATOM    788  O   GLY    79      53.800  75.980  52.250  1.00  0.00           O
ATOM    789  N   HIS    80      55.250  76.990  50.850  1.00  0.00           N
ATOM    790  H   HIS    80      55.180  77.870  50.380  1.00  0.00           H
ATOM    791  CA  HIS    80      55.410  75.840  49.960  1.00  0.00           C
ATOM    792  CB  HIS    80      54.760  76.200  48.610  1.00  0.00           C
ATOM    793  CG  HIS    80      55.520  77.250  47.790  1.00  0.00           C
ATOM    794  ND1 HIS    80      56.200  78.290  48.240  1.00  0.00           N
ATOM    795  CD2 HIS    80      55.400  77.360  46.470  1.00  0.00           C
ATOM    796  HD2 HIS    80      54.760  76.790  45.800  1.00  0.00           H
ATOM    797  CE1 HIS    80      56.460  79.100  47.280  1.00  0.00           C
ATOM    798  HE1 HIS    80      57.010  80.040  47.280  1.00  0.00           H
ATOM    799  NE2 HIS    80      56.000  78.500  46.200  1.00  0.00           N
ATOM    800  HE2 HIS    80      56.050  78.830  45.260  1.00  0.00           H
ATOM    801  C   HIS    80      56.860  75.320  49.820  1.00  0.00           C
ATOM    802  O   HIS    80      57.790  76.080  49.910  1.00  0.00           O
ATOM    803  N   SER    81      56.920  73.990  49.520  1.00  0.00           N
ATOM    804  H   SER    81      56.180  73.410  49.860  1.00  0.00           H
ATOM    805  CA  SER    81      58.190  73.380  49.050  1.00  0.00           C
ATOM    806  CB  SER    81      59.290  73.330  50.100  1.00  0.00           C
ATOM    807  OG  SER    81      58.860  72.790  51.310  1.00  0.00           O
ATOM    808  HG  SER    81      59.510  73.180  51.970  1.00  0.00           H
ATOM    809  C   SER    81      57.970  71.970  48.580  1.00  0.00           C
ATOM    810  O   SER    81      56.990  71.360  49.000  1.00  0.00           O
ATOM    811  N   MET    82      58.790  71.600  47.620  1.00  0.00           N
ATOM    812  H   MET    82      59.470  72.270  47.340  1.00  0.00           H
ATOM    813  CA  MET    82      58.740  70.320  46.910  1.00  0.00           C
ATOM    814  CB  MET    82      59.050  70.450  45.400  1.00  0.00           C
ATOM    815  CG  MET    82      58.720  69.180  44.610  1.00  0.00           C
ATOM    816  SD  MET    82      59.150  69.270  42.810  1.00  0.00           S
ATOM    817  CE  MET    82      60.940  69.300  43.090  1.00  0.00           C
ATOM    818  C   MET    82      59.630  69.260  47.690  1.00  0.00           C
ATOM    819  O   MET    82      60.800  69.470  47.840  1.00  0.00           O
ATOM    820  N   GLN    83      59.170  68.010  47.730  1.00  0.00           N
ATOM    821  H   GLN    83      58.240  67.670  47.590  1.00  0.00           H
ATOM    822  CA  GLN    83      59.930  66.810  48.130  1.00  0.00           C
ATOM    823  CB  GLN    83      59.570  66.390  49.560  1.00  0.00           C
ATOM    824  CG  GLN    83      60.330  65.230  50.200  1.00  0.00           C
ATOM    825  CD  GLN    83      59.810  64.830  51.600  1.00  0.00           C
ATOM    826  OE1 GLN    83      60.030  65.540  52.600  1.00  0.00           O
ATOM    827  NE2 GLN    83      59.010  63.730  51.620  1.00  0.00           N
ATOM    828 1HE2 GLN    83      58.880  63.110  50.850  1.00  0.00           H
ATOM    829 2HE2 GLN    83      58.720  63.440  52.540  1.00  0.00           H
ATOM    830  C   GLN    83      59.710  65.750  47.090  1.00  0.00           C
ATOM    831  O   GLN    83      58.720  65.060  47.160  1.00  0.00           O
ATOM    832  N   ASN    84      60.770  65.510  46.300  1.00  0.00           N
ATOM    833  H   ASN    84      61.690  65.870  46.440  1.00  0.00           H
ATOM    834  CA  ASN    84      60.700  64.460  45.310  1.00  0.00           C
ATOM    835  CB  ASN    84      61.030  63.030  45.890  1.00  0.00           C
ATOM    836  CG  ASN    84      62.380  62.840  46.480  1.00  0.00           C
ATOM    837  OD1 ASN    84      63.350  63.270  45.930  1.00  0.00           O
ATOM    838  ND2 ASN    84      62.300  62.340  47.680  1.00  0.00           N
ATOM    839 1HD2 ASN    84      61.430  62.230  48.160  1.00  0.00           H
ATOM    840 2HD2 ASN    84      63.120  62.020  48.170  1.00  0.00           H
ATOM    841  C   ASN    84      59.400  64.530  44.460  1.00  0.00           C
ATOM    842  O   ASN    84      59.180  65.570  43.810  1.00  0.00           O
ATOM    843  N   CYS    85      58.380  63.680  44.610  1.00  0.00           N
ATOM    844  H   CYS    85      58.590  62.820  45.070  1.00  0.00           H
ATOM    845  CA  CYS    85      57.030  63.740  43.990  1.00  0.00           C
ATOM    846  CB  CYS    85      56.900  62.460  43.220  1.00  0.00           C
ATOM    847  SG  CYS    85      57.780  62.470  41.610  1.00  0.00           S
ATOM    848  HG  CYS    85      56.900  63.030  40.780  1.00  0.00           H
ATOM    849  C   CYS    85      55.880  64.040  44.920  1.00  0.00           C
ATOM    850  O   CYS    85      54.760  64.110  44.480  1.00  0.00           O
ATOM    851  N   VAL    86      56.230  64.700  46.060  1.00  0.00           N
ATOM    852  H   VAL    86      57.130  64.560  46.470  1.00  0.00           H
ATOM    853  CA  VAL    86      55.230  65.350  46.910  1.00  0.00           C
ATOM    854  CB  VAL    86      55.160  64.400  48.090  1.00  0.00           C
ATOM    855  CG1 VAL    86      56.310  64.530  49.130  1.00  0.00           C
ATOM    856  CG2 VAL    86      53.880  64.430  48.870  1.00  0.00           C
ATOM    857  C   VAL    86      55.420  66.820  47.250  1.00  0.00           C
ATOM    858  O   VAL    86      56.540  67.340  47.600  1.00  0.00           O
ATOM    859  N   LEU    87      54.270  67.480  47.320  1.00  0.00           N
ATOM    860  H   LEU    87      53.360  67.100  47.140  1.00  0.00           H
ATOM    861  CA  LEU    87      54.150  68.910  47.670  1.00  0.00           C
ATOM    862  CB  LEU    87      53.090  69.570  46.770  1.00  0.00           C
ATOM    863  CG  LEU    87      53.670  70.800  46.090  1.00  0.00           C
ATOM    864  CD1 LEU    87      52.630  71.080  44.980  1.00  0.00           C
ATOM    865  CD2 LEU    87      53.850  72.000  46.960  1.00  0.00           C
ATOM    866  C   LEU    87      53.810  69.040  49.150  1.00  0.00           C
ATOM    867  O   LEU    87      52.740  68.590  49.590  1.00  0.00           O
ATOM    868  N   LYS    88      54.720  69.660  49.860  1.00  0.00           N
ATOM    869  H   LYS    88      55.550  69.990  49.430  1.00  0.00           H
ATOM    870  CA  LYS    88      54.610  69.880  51.310  1.00  0.00           C
ATOM    871  CB  LYS    88      55.870  69.690  52.090  1.00  0.00           C
ATOM    872  CG  LYS    88      56.540  68.380  51.800  1.00  0.00           C
ATOM    873  CD  LYS    88      57.680  67.980  52.770  1.00  0.00           C
ATOM    874  CE  LYS    88      58.870  68.940  52.690  1.00  0.00           C
ATOM    875  NZ  LYS    88      59.900  68.500  53.610  1.00  0.00           N
ATOM    876  HZ1 LYS    88      59.940  67.500  53.600  1.00  0.00           H
ATOM    877  HZ2 LYS    88      60.780  68.820  53.260  1.00  0.00           H
ATOM    878  HZ3 LYS    88      59.770  68.910  54.510  1.00  0.00           H
ATOM    879  C   LYS    88      54.130  71.310  51.430  1.00  0.00           C
ATOM    880  O   LYS    88      54.820  72.270  51.180  1.00  0.00           O
ATOM    881  N   LEU    89      52.810  71.420  51.790  1.00  0.00           N
ATOM    882  H   LEU    89      52.160  70.690  51.560  1.00  0.00           H
ATOM    883  CA  LEU    89      52.100  72.710  52.130  1.00  0.00           C
ATOM    884  CB  LEU    89      50.880  72.750  51.260  1.00  0.00           C
ATOM    885  CG  LEU    89      51.150  72.890  49.740  1.00  0.00           C
ATOM    886  CD1 LEU    89      49.750  72.890  49.070  1.00  0.00           C
ATOM    887  CD2 LEU    89      51.770  74.230  49.440  1.00  0.00           C
ATOM    888  C   LEU    89      51.870  72.960  53.660  1.00  0.00           C
ATOM    889  O   LEU    89      51.040  72.340  54.310  1.00  0.00           O
ATOM    890  N   LYS    90      52.530  73.960  54.240  1.00  0.00           N
ATOM    891  H   LYS    90      53.270  74.410  53.740  1.00  0.00           H
ATOM    892  CA  LYS    90      52.460  74.370  55.630  1.00  0.00           C
ATOM    893  CB  LYS    90      53.640  75.290  55.930  1.00  0.00           C
ATOM    894  CG  LYS    90      54.960  74.570  56.160  1.00  0.00           C
ATOM    895  CD  LYS    90      55.050  73.820  57.450  1.00  0.00           C
ATOM    896  CE  LYS    90      56.040  74.640  58.290  1.00  0.00           C
ATOM    897  NZ  LYS    90      57.410  74.750  57.790  1.00  0.00           N
ATOM    898  HZ1 LYS    90      57.550  75.370  57.020  1.00  0.00           H
ATOM    899  HZ2 LYS    90      58.090  75.030  58.470  1.00  0.00           H
ATOM    900  HZ3 LYS    90      57.700  73.850  57.480  1.00  0.00           H
ATOM    901  C   LYS    90      51.150  75.180  55.890  1.00  0.00           C
ATOM    902  O   LYS    90      50.930  76.190  55.140  1.00  0.00           O
ATOM    903  N   VAL    91      50.370  74.800  56.930  1.00  0.00           N
ATOM    904  H   VAL    91      50.650  74.010  57.480  1.00  0.00           H
ATOM    905  CA  VAL    91      49.210  75.520  57.450  1.00  0.00           C
ATOM    906  CB  VAL    91      47.900  74.710  57.400  1.00  0.00           C
ATOM    907  CG1 VAL    91      47.260  74.530  56.060  1.00  0.00           C
ATOM    908  CG2 VAL    91      48.050  73.470  58.170  1.00  0.00           C
ATOM    909  C   VAL    91      49.410  76.230  58.830  1.00  0.00           C
ATOM    910  O   VAL    91      50.350  76.040  59.540  1.00  0.00           O
ATOM    911  N   ASP    92      48.530  77.230  58.980  1.00  0.00           N
ATOM    912  H   ASP    92      47.750  77.410  58.370  1.00  0.00           H
ATOM    913  CA  ASP    92      48.380  77.970  60.240  1.00  0.00           C
ATOM    914  CB  ASP    92      47.450  79.170  60.030  1.00  0.00           C
ATOM    915  CG  ASP    92      46.030  78.860  59.780  1.00  0.00           C
ATOM    916  OD1 ASP    92      45.720  77.940  59.030  1.00  0.00           O
ATOM    917  OD2 ASP    92      45.110  79.180  60.550  1.00  0.00           O
ATOM    918  C   ASP    92      47.840  77.190  61.480  1.00  0.00           C
ATOM    919  O   ASP    92      48.430  77.330  62.580  1.00  0.00           O
ATOM    920  N   THR    93      46.800  76.430  61.290  1.00  0.00           N
ATOM    921  H   THR    93      46.400  76.380  60.370  1.00  0.00           H
ATOM    922  CA  THR    93      46.030  75.540  62.160  1.00  0.00           C
ATOM    923  CB  THR    93      44.480  75.580  61.780  1.00  0.00           C
ATOM    924  OG1 THR    93      43.980  76.890  61.820  1.00  0.00           O
ATOM    925  HG1 THR    93      44.630  77.570  61.470  1.00  0.00           H
ATOM    926  CG2 THR    93      43.630  74.650  62.620  1.00  0.00           C
ATOM    927  C   THR    93      46.610  74.140  62.020  1.00  0.00           C
ATOM    928  O   THR    93      46.590  73.620  60.940  1.00  0.00           O
ATOM    929  N   ALA    94      46.990  73.590  63.170  1.00  0.00           N
ATOM    930  H   ALA    94      46.910  74.010  64.080  1.00  0.00           H
ATOM    931  CA  ALA    94      47.460  72.200  63.170  1.00  0.00           C
ATOM    932  CB  ALA    94      48.300  72.080  64.400  1.00  0.00           C
ATOM    933  C   ALA    94      46.220  71.320  63.360  1.00  0.00           C
ATOM    934  O   ALA    94      45.340  71.600  64.160  1.00  0.00           O
ATOM    935  N   ASN    95      46.290  70.110  62.860  1.00  0.00           N
ATOM    936  H   ASN    95      46.980  69.980  62.150  1.00  0.00           H
ATOM    937  CA  ASN    95      45.210  69.130  62.950  1.00  0.00           C
ATOM    938  CB  ASN    95      45.510  67.970  62.150  1.00  0.00           C
ATOM    939  CG  ASN    95      44.310  67.090  61.850  1.00  0.00           C
ATOM    940  OD1 ASN    95      43.290  67.170  62.520  1.00  0.00           O
ATOM    941  ND2 ASN    95      44.190  66.490  60.640  1.00  0.00           N
ATOM    942 1HD2 ASN    95      44.870  66.420  59.900  1.00  0.00           H
ATOM    943 2HD2 ASN    95      43.330  65.990  60.550  1.00  0.00           H
ATOM    944  C   ASN    95      44.950  68.740  64.400  1.00  0.00           C
ATOM    945  O   ASN    95      45.800  68.370  65.140  1.00  0.00           O
ATOM    946  N   PRO    96      43.690  68.940  64.840  1.00  0.00           N
ATOM    947  CA  PRO    96      43.180  68.420  66.160  1.00  0.00           C
ATOM    948  CB  PRO    96      41.670  68.820  66.210  1.00  0.00           C
ATOM    949  CG  PRO    96      41.710  70.160  65.470  1.00  0.00           C
ATOM    950  CD  PRO    96      42.730  69.930  64.310  1.00  0.00           C
ATOM    951  C   PRO    96      43.320  66.880  66.350  1.00  0.00           C
ATOM    952  O   PRO    96      43.720  66.310  67.300  1.00  0.00           O
ATOM    953  N   LYS    97      43.070  66.290  65.170  1.00  0.00           N
ATOM    954  H   LYS    97      42.820  66.880  64.400  1.00  0.00           H
ATOM    955  CA  LYS    97      42.910  64.840  65.050  1.00  0.00           C
ATOM    956  CB  LYS    97      41.580  64.510  64.280  1.00  0.00           C
ATOM    957  CG  LYS    97      40.310  65.320  64.610  1.00  0.00           C
ATOM    958  CD  LYS    97      39.050  64.460  64.220  1.00  0.00           C
ATOM    959  CE  LYS    97      37.870  65.290  64.710  1.00  0.00           C
ATOM    960  NZ  LYS    97      36.660  64.610  64.250  1.00  0.00           N
ATOM    961  HZ1 LYS    97      35.920  65.290  64.240  1.00  0.00           H
ATOM    962  HZ2 LYS    97      36.830  64.390  63.290  1.00  0.00           H
ATOM    963  HZ3 LYS    97      36.400  63.860  64.850  1.00  0.00           H
ATOM    964  C   LYS    97      44.180  64.120  64.450  1.00  0.00           C
ATOM    965  O   LYS    97      43.990  62.910  64.350  1.00  0.00           O
ATOM    966  N   THR    98      45.370  64.690  64.490  1.00  0.00           N
ATOM    967  H   THR    98      45.530  65.670  64.620  1.00  0.00           H
ATOM    968  CA  THR    98      46.610  64.000  64.040  1.00  0.00           C
ATOM    969  CB  THR    98      47.880  64.880  64.230  1.00  0.00           C
ATOM    970  OG1 THR    98      47.820  66.250  63.800  1.00  0.00           O
ATOM    971  HG1 THR    98      48.620  66.600  64.290  1.00  0.00           H
ATOM    972  CG2 THR    98      49.120  64.040  63.870  1.00  0.00           C
ATOM    973  C   THR    98      46.800  62.680  64.840  1.00  0.00           C
ATOM    974  O   THR    98      46.860  62.760  66.090  1.00  0.00           O
ATOM    975  N   PRO    99      46.730  61.470  64.260  1.00  0.00           N
ATOM    976  CA  PRO    99      47.080  60.210  64.880  1.00  0.00           C
ATOM    977  CB  PRO    99      46.650  59.100  63.870  1.00  0.00           C
ATOM    978  CG  PRO    99      46.700  59.810  62.530  1.00  0.00           C
ATOM    979  CD  PRO    99      46.170  61.220  62.920  1.00  0.00           C
ATOM    980  C   PRO    99      48.590  60.200  65.310  1.00  0.00           C
ATOM    981  O   PRO    99      49.370  61.140  64.990  1.00  0.00           O
ATOM    982  N   LYS   100      48.970  59.120  65.980  1.00  0.00           N
ATOM    983  H   LYS   100      48.290  58.550  66.440  1.00  0.00           H
ATOM    984  CA  LYS   100      50.330  58.820  66.160  1.00  0.00           C
ATOM    985  CB  LYS   100      50.510  57.950  67.340  1.00  0.00           C
ATOM    986  CG  LYS   100      49.930  58.560  68.620  1.00  0.00           C
ATOM    987  CD  LYS   100      49.960  57.660  69.880  1.00  0.00           C
ATOM    988  CE  LYS   100      51.340  57.480  70.360  1.00  0.00           C
ATOM    989  NZ  LYS   100      51.530  56.720  71.620  1.00  0.00           N
ATOM    990  HZ1 LYS   100      51.080  57.260  72.330  1.00  0.00           H
ATOM    991  HZ2 LYS   100      51.170  55.800  71.500  1.00  0.00           H
ATOM    992  HZ3 LYS   100      52.490  56.580  71.870  1.00  0.00           H
ATOM    993  C   LYS   100      50.790  58.070  64.930  1.00  0.00           C
ATOM    994  O   LYS   100      50.000  57.240  64.410  1.00  0.00           O
ATOM    995  N   TYR   101      51.900  58.500  64.430  1.00  0.00           N
ATOM    996  H   TYR   101      52.560  59.150  64.810  1.00  0.00           H
ATOM    997  CA  TYR   101      52.250  58.190  63.050  1.00  0.00           C
ATOM    998  CB  TYR   101      51.520  59.130  62.070  1.00  0.00           C
ATOM    999  CG  TYR   101      52.290  60.440  61.690  1.00  0.00           C
ATOM   1000  CD1 TYR   101      53.210  60.450  60.630  1.00  0.00           C
ATOM   1001  HD1 TYR   101      53.260  59.580  59.980  1.00  0.00           H
ATOM   1002  CD2 TYR   101      52.160  61.570  62.430  1.00  0.00           C
ATOM   1003  HD2 TYR   101      51.370  61.630  63.180  1.00  0.00           H
ATOM   1004  CE1 TYR   101      54.050  61.520  60.410  1.00  0.00           C
ATOM   1005  HE1 TYR   101      54.800  61.370  59.630  1.00  0.00           H
ATOM   1006  CE2 TYR   101      52.890  62.710  62.140  1.00  0.00           C
ATOM   1007  HE2 TYR   101      52.650  63.650  62.630  1.00  0.00           H
ATOM   1008  CZ  TYR   101      53.900  62.700  61.130  1.00  0.00           C
ATOM   1009  OH  TYR   101      54.640  63.770  60.860  1.00  0.00           O
ATOM   1010  HH  TYR   101      54.280  64.410  61.540  1.00  0.00           H
ATOM   1011  C   TYR   101      53.690  58.070  62.600  1.00  0.00           C
ATOM   1012  O   TYR   101      54.600  58.660  63.200  1.00  0.00           O
ATOM   1013  N   LYS   102      53.920  57.230  61.570  1.00  0.00           N
ATOM   1014  H   LYS   102      53.250  56.490  61.530  1.00  0.00           H
ATOM   1015  CA  LYS   102      55.250  57.090  60.910  1.00  0.00           C
ATOM   1016  CB  LYS   102      56.040  55.940  61.550  1.00  0.00           C
ATOM   1017  CG  LYS   102      55.390  54.530  61.510  1.00  0.00           C
ATOM   1018  CD  LYS   102      56.260  53.610  62.360  1.00  0.00           C
ATOM   1019  CE  LYS   102      55.720  52.170  62.390  1.00  0.00           C
ATOM   1020  NZ  LYS   102      56.720  51.200  62.970  1.00  0.00           N
ATOM   1021  HZ1 LYS   102      56.320  50.290  62.950  1.00  0.00           H
ATOM   1022  HZ2 LYS   102      57.620  51.270  62.520  1.00  0.00           H
ATOM   1023  HZ3 LYS   102      56.810  51.410  63.950  1.00  0.00           H
ATOM   1024  C   LYS   102      55.090  56.960  59.400  1.00  0.00           C
ATOM   1025  O   LYS   102      54.090  56.350  59.050  1.00  0.00           O
ATOM   1026  N   PHE   103      56.160  57.310  58.780  1.00  0.00           N
ATOM   1027  H   PHE   103      56.920  57.780  59.240  1.00  0.00           H
ATOM   1028  CA  PHE   103      56.170  57.210  57.320  1.00  0.00           C
ATOM   1029  CB  PHE   103      56.520  58.520  56.680  1.00  0.00           C
ATOM   1030  CG  PHE   103      55.600  59.720  57.020  1.00  0.00           C
ATOM   1031  CD1 PHE   103      56.190  60.990  57.120  1.00  0.00           C
ATOM   1032  HD1 PHE   103      57.260  61.140  57.190  1.00  0.00           H
ATOM   1033  CD2 PHE   103      54.210  59.580  56.910  1.00  0.00           C
ATOM   1034  HD2 PHE   103      53.780  58.590  57.020  1.00  0.00           H
ATOM   1035  CE1 PHE   103      55.340  62.110  57.130  1.00  0.00           C
ATOM   1036  HE1 PHE   103      55.720  63.110  57.310  1.00  0.00           H
ATOM   1037  CE2 PHE   103      53.440  60.730  56.860  1.00  0.00           C
ATOM   1038  HE2 PHE   103      52.370  60.720  56.670  1.00  0.00           H
ATOM   1039  CZ  PHE   103      53.980  61.980  56.910  1.00  0.00           C
ATOM   1040  HZ  PHE   103      53.370  62.820  56.580  1.00  0.00           H
ATOM   1041  C   PHE   103      57.260  56.170  56.820  1.00  0.00           C
ATOM   1042  O   PHE   103      58.480  56.430  56.630  1.00  0.00           O
ATOM   1043  N   VAL   104      56.700  55.040  56.390  1.00  0.00           N
ATOM   1044  H   VAL   104      55.730  54.990  56.150  1.00  0.00           H
ATOM   1045  CA  VAL   104      57.430  53.810  55.990  1.00  0.00           C
ATOM   1046  CB  VAL   104      57.010  52.500  56.680  1.00  0.00           C
ATOM   1047  CG1 VAL   104      57.400  52.570  58.190  1.00  0.00           C
ATOM   1048  CG2 VAL   104      55.520  52.120  56.640  1.00  0.00           C
ATOM   1049  C   VAL   104      57.310  53.630  54.470  1.00  0.00           C
ATOM   1050  O   VAL   104      56.320  53.970  53.900  1.00  0.00           O
ATOM   1051  N   ARG   105      58.350  52.960  53.870  1.00  0.00           N
ATOM   1052  H   ARG   105      59.240  52.870  54.340  1.00  0.00           H
ATOM   1053  CA  ARG   105      58.410  52.690  52.420  1.00  0.00           C
ATOM   1054  CB  ARG   105      59.710  53.240  51.830  1.00  0.00           C
ATOM   1055  CG  ARG   105      59.890  52.780  50.320  1.00  0.00           C
ATOM   1056  CD  ARG   105      61.090  53.440  49.570  1.00  0.00           C
ATOM   1057  NE  ARG   105      61.050  53.020  48.150  1.00  0.00           N
ATOM   1058  HE  ARG   105      61.750  52.420  47.760  1.00  0.00           H
ATOM   1059  CZ  ARG   105      60.300  53.620  47.210  1.00  0.00           C
ATOM   1060  NH1 ARG   105      59.340  54.480  47.620  1.00  0.00           N
ATOM   1061 1HH1 ARG   105      59.230  54.680  48.590  1.00  0.00           H
ATOM   1062 2HH1 ARG   105      58.600  54.810  47.040  1.00  0.00           H
ATOM   1063  NH2 ARG   105      60.740  53.810  45.970  1.00  0.00           N
ATOM   1064 1HH2 ARG   105      61.700  53.570  45.810  1.00  0.00           H
ATOM   1065 2HH2 ARG   105      60.100  54.080  45.250  1.00  0.00           H
ATOM   1066  C   ARG   105      58.220  51.150  52.150  1.00  0.00           C
ATOM   1067  O   ARG   105      59.150  50.420  52.560  1.00  0.00           O
ATOM   1068  N   ILE   106      57.040  50.710  51.660  1.00  0.00           N
ATOM   1069  H   ILE   106      56.290  51.330  51.480  1.00  0.00           H
ATOM   1070  CA  ILE   106      56.730  49.310  51.520  1.00  0.00           C
ATOM   1071  CB  ILE   106      55.180  49.400  51.560  1.00  0.00           C
ATOM   1072  CG1 ILE   106      54.530  48.200  52.310  1.00  0.00           C
ATOM   1073  CG2 ILE   106      54.700  49.580  50.120  1.00  0.00           C
ATOM   1074  CD  ILE   106      53.010  48.140  52.350  1.00  0.00           C
ATOM   1075  C   ILE   106      57.430  48.490  50.420  1.00  0.00           C
ATOM   1076  O   ILE   106      58.020  49.040  49.520  1.00  0.00           O
ATOM   1077  N   GLN   107      57.530  47.180  50.580  1.00  0.00           N
ATOM   1078  H   GLN   107      57.250  46.680  51.410  1.00  0.00           H
ATOM   1079  CA  GLN   107      58.090  46.230  49.580  1.00  0.00           C
ATOM   1080  CB  GLN   107      59.050  45.340  50.370  1.00  0.00           C
ATOM   1081  CG  GLN   107      60.290  46.080  50.850  1.00  0.00           C
ATOM   1082  CD  GLN   107      61.380  46.300  49.800  1.00  0.00           C
ATOM   1083  OE1 GLN   107      61.150  46.310  48.610  1.00  0.00           O
ATOM   1084  NE2 GLN   107      62.550  46.570  50.250  1.00  0.00           N
ATOM   1085 1HE2 GLN   107      62.550  46.780  51.230  1.00  0.00           H
ATOM   1086 2HE2 GLN   107      63.320  46.740  49.630  1.00  0.00           H
ATOM   1087  C   GLN   107      57.060  45.330  48.890  1.00  0.00           C
ATOM   1088  O   GLN   107      55.950  45.200  49.490  1.00  0.00           O
ATOM   1089  N   PRO   108      57.140  45.050  47.520  1.00  0.00           N
ATOM   1090  CA  PRO   108      56.120  44.430  46.640  1.00  0.00           C
ATOM   1091  CB  PRO   108      56.830  44.180  45.270  1.00  0.00           C
ATOM   1092  CG  PRO   108      57.960  45.170  45.250  1.00  0.00           C
ATOM   1093  CD  PRO   108      58.370  45.300  46.720  1.00  0.00           C
ATOM   1094  C   PRO   108      55.590  43.130  47.300  1.00  0.00           C
ATOM   1095  O   PRO   108      56.450  42.490  47.790  1.00  0.00           O
ATOM   1096  N   GLY   109      54.270  42.940  47.180  1.00  0.00           N
ATOM   1097  H   GLY   109      53.630  43.550  46.720  1.00  0.00           H
ATOM   1098  CA  GLY   109      53.590  41.790  47.810  1.00  0.00           C
ATOM   1099  C   GLY   109      52.960  42.010  49.230  1.00  0.00           C
ATOM   1100  O   GLY   109      52.030  41.340  49.690  1.00  0.00           O
ATOM   1101  N   GLN   110      53.570  42.900  49.980  1.00  0.00           N
ATOM   1102  H   GLN   110      54.500  43.180  49.740  1.00  0.00           H
ATOM   1103  CA  GLN   110      52.940  43.320  51.260  1.00  0.00           C
ATOM   1104  CB  GLN   110      53.780  44.270  52.040  1.00  0.00           C
ATOM   1105  CG  GLN   110      55.060  43.690  52.550  1.00  0.00           C
ATOM   1106  CD  GLN   110      56.070  44.660  53.220  1.00  0.00           C
ATOM   1107  OE1 GLN   110      56.420  45.830  52.950  1.00  0.00           O
ATOM   1108  NE2 GLN   110      56.610  44.180  54.320  1.00  0.00           N
ATOM   1109 1HE2 GLN   110      56.510  43.280  54.760  1.00  0.00           H
ATOM   1110 2HE2 GLN   110      57.320  44.810  54.630  1.00  0.00           H
ATOM   1111  C   GLN   110      51.570  44.060  51.070  1.00  0.00           C
ATOM   1112  O   GLN   110      51.440  44.930  50.250  1.00  0.00           O
ATOM   1113  N   THR   111      50.710  43.770  52.060  1.00  0.00           N
ATOM   1114  H   THR   111      50.780  42.970  52.650  1.00  0.00           H
ATOM   1115  CA  THR   111      49.380  44.490  52.140  1.00  0.00           C
ATOM   1116  CB  THR   111      48.270  43.510  52.540  1.00  0.00           C
ATOM   1117  OG1 THR   111      48.730  42.730  53.660  1.00  0.00           O
ATOM   1118  HG1 THR   111      47.960  42.160  53.950  1.00  0.00           H
ATOM   1119  CG2 THR   111      47.700  42.610  51.400  1.00  0.00           C
ATOM   1120  C   THR   111      49.220  45.820  52.860  1.00  0.00           C
ATOM   1121  O   THR   111      49.880  46.130  53.910  1.00  0.00           O
ATOM   1122  N   PHE   112      48.170  46.500  52.420  1.00  0.00           N
ATOM   1123  H   PHE   112      47.700  46.150  51.610  1.00  0.00           H
ATOM   1124  CA  PHE   112      47.760  47.740  52.990  1.00  0.00           C
ATOM   1125  CB  PHE   112      48.740  48.810  52.450  1.00  0.00           C
ATOM   1126  CG  PHE   112      48.780  49.210  50.960  1.00  0.00           C
ATOM   1127  CD1 PHE   112      48.100  50.320  50.500  1.00  0.00           C
ATOM   1128  HD1 PHE   112      47.200  50.610  51.050  1.00  0.00           H
ATOM   1129  CD2 PHE   112      49.670  48.550  50.170  1.00  0.00           C
ATOM   1130  HD2 PHE   112      50.140  47.630  50.520  1.00  0.00           H
ATOM   1131  CE1 PHE   112      48.270  50.840  49.210  1.00  0.00           C
ATOM   1132  HE1 PHE   112      47.590  51.510  48.680  1.00  0.00           H
ATOM   1133  CE2 PHE   112      49.900  49.010  48.850  1.00  0.00           C
ATOM   1134  HE2 PHE   112      50.580  48.490  48.170  1.00  0.00           H
ATOM   1135  CZ  PHE   112      49.220  50.190  48.390  1.00  0.00           C
ATOM   1136  HZ  PHE   112      49.600  50.620  47.460  1.00  0.00           H
ATOM   1137  C   PHE   112      46.340  48.080  52.670  1.00  0.00           C
ATOM   1138  O   PHE   112      45.680  47.690  51.680  1.00  0.00           O
ATOM   1139  N   SER   113      45.760  48.810  53.630  1.00  0.00           N
ATOM   1140  H   SER   113      46.120  49.020  54.540  1.00  0.00           H
ATOM   1141  CA  SER   113      44.450  49.530  53.400  1.00  0.00           C
ATOM   1142  CB  SER   113      43.820  49.850  54.690  1.00  0.00           C
ATOM   1143  OG  SER   113      43.080  48.740  55.150  1.00  0.00           O
ATOM   1144  HG  SER   113      42.180  49.050  55.430  1.00  0.00           H
ATOM   1145  C   SER   113      44.530  50.890  52.710  1.00  0.00           C
ATOM   1146  O   SER   113      45.540  51.610  52.800  1.00  0.00           O
ATOM   1147  N   VAL   114      43.470  51.060  51.870  1.00  0.00           N
ATOM   1148  H   VAL   114      42.900  50.270  51.650  1.00  0.00           H
ATOM   1149  CA  VAL   114      43.250  52.230  51.040  1.00  0.00           C
ATOM   1150  CB  VAL   114      43.330  51.900  49.550  1.00  0.00           C
ATOM   1151  CG1 VAL   114      43.270  53.210  48.700  1.00  0.00           C
ATOM   1152  CG2 VAL   114      44.590  51.100  49.080  1.00  0.00           C
ATOM   1153  C   VAL   114      41.920  53.000  51.340  1.00  0.00           C
ATOM   1154  O   VAL   114      40.800  52.520  51.090  1.00  0.00           O
ATOM   1155  N   LEU   115      42.120  54.250  51.680  1.00  0.00           N
ATOM   1156  H   LEU   115      43.040  54.610  51.810  1.00  0.00           H
ATOM   1157  CA  LEU   115      40.990  55.160  51.720  1.00  0.00           C
ATOM   1158  CB  LEU   115      41.160  56.020  52.980  1.00  0.00           C
ATOM   1159  CG  LEU   115      40.100  57.140  53.080  1.00  0.00           C
ATOM   1160  CD1 LEU   115      38.670  56.770  53.460  1.00  0.00           C
ATOM   1161  CD2 LEU   115      40.560  58.190  54.060  1.00  0.00           C
ATOM   1162  C   LEU   115      41.000  56.020  50.450  1.00  0.00           C
ATOM   1163  O   LEU   115      42.060  56.440  50.020  1.00  0.00           O
ATOM   1164  N   ALA   116      39.770  55.850  49.810  1.00  0.00           N
ATOM   1165  H   ALA   116      39.070  55.410  50.380  1.00  0.00           H
ATOM   1166  CA  ALA   116      39.490  56.430  48.470  1.00  0.00           C
ATOM   1167  CB  ALA   116      38.920  55.230  47.670  1.00  0.00           C
ATOM   1168  C   ALA   116      38.620  57.630  48.610  1.00  0.00           C
ATOM   1169  O   ALA   116      37.420  57.510  48.890  1.00  0.00           O
ATOM   1170  N   CYS   117      39.290  58.720  48.310  1.00  0.00           N
ATOM   1171  H   CYS   117      40.250  58.690  48.050  1.00  0.00           H
ATOM   1172  CA  CYS   117      38.690  60.040  48.430  1.00  0.00           C
ATOM   1173  CB  CYS   117      39.540  60.930  49.250  1.00  0.00           C
ATOM   1174  SG  CYS   117      39.120  60.690  51.010  1.00  0.00           S
ATOM   1175  HG  CYS   117      39.120  62.000  51.270  1.00  0.00           H
ATOM   1176  C   CYS   117      38.470  60.760  47.090  1.00  0.00           C
ATOM   1177  O   CYS   117      39.160  60.520  46.140  1.00  0.00           O
ATOM   1178  N   TYR   118      37.350  61.460  47.140  1.00  0.00           N
ATOM   1179  H   TYR   118      36.890  61.590  48.030  1.00  0.00           H
ATOM   1180  CA  TYR   118      36.790  62.330  46.080  1.00  0.00           C
ATOM   1181  CB  TYR   118      35.650  61.580  45.290  1.00  0.00           C
ATOM   1182  CG  TYR   118      36.150  60.260  44.700  1.00  0.00           C
ATOM   1183  CD1 TYR   118      36.710  60.220  43.460  1.00  0.00           C
ATOM   1184  HD1 TYR   118      36.660  61.100  42.820  1.00  0.00           H
ATOM   1185  CD2 TYR   118      36.210  59.120  45.470  1.00  0.00           C
ATOM   1186  HD2 TYR   118      35.700  59.190  46.430  1.00  0.00           H
ATOM   1187  CE1 TYR   118      37.220  59.090  42.920  1.00  0.00           C
ATOM   1188  HE1 TYR   118      37.730  59.050  41.960  1.00  0.00           H
ATOM   1189  CE2 TYR   118      36.700  57.950  44.980  1.00  0.00           C
ATOM   1190  HE2 TYR   118      36.910  57.100  45.640  1.00  0.00           H
ATOM   1191  CZ  TYR   118      37.190  57.960  43.730  1.00  0.00           C
ATOM   1192  OH  TYR   118      37.710  56.910  43.180  1.00  0.00           O
ATOM   1193  HH  TYR   118      37.540  56.100  43.730  1.00  0.00           H
ATOM   1194  C   TYR   118      36.400  63.680  46.660  1.00  0.00           C
ATOM   1195  O   TYR   118      35.590  63.750  47.550  1.00  0.00           O
ATOM   1196  N   ASN   119      37.040  64.730  46.160  1.00  0.00           N
ATOM   1197  H   ASN   119      37.660  64.770  45.370  1.00  0.00           H
ATOM   1198  CA  ASN   119      36.740  66.110  46.660  1.00  0.00           C
ATOM   1199  CB  ASN   119      35.370  66.630  46.270  1.00  0.00           C
ATOM   1200  CG  ASN   119      35.330  67.140  44.800  1.00  0.00           C
ATOM   1201  OD1 ASN   119      35.050  66.430  43.880  1.00  0.00           O
ATOM   1202  ND2 ASN   119      35.780  68.380  44.660  1.00  0.00           N
ATOM   1203 1HD2 ASN   119      35.980  68.930  45.470  1.00  0.00           H
ATOM   1204 2HD2 ASN   119      35.960  68.750  43.750  1.00  0.00           H
ATOM   1205  C   ASN   119      36.940  66.330  48.190  1.00  0.00           C
ATOM   1206  O   ASN   119      36.040  66.620  49.010  1.00  0.00           O
ATOM   1207  N   GLY   120      37.990  65.630  48.520  1.00  0.00           N
ATOM   1208  H   GLY   120      38.500  65.220  47.770  1.00  0.00           H
ATOM   1209  CA  GLY   120      38.600  65.550  49.880  1.00  0.00           C
ATOM   1210  C   GLY   120      37.810  64.430  50.580  1.00  0.00           C
ATOM   1211  O   GLY   120      38.410  63.610  51.290  1.00  0.00           O
ATOM   1212  N   SER   121      36.520  64.540  50.590  1.00  0.00           N
ATOM   1213  H   SER   121      36.070  65.240  50.030  1.00  0.00           H
ATOM   1214  CA  SER   121      35.650  63.620  51.390  1.00  0.00           C
ATOM   1215  CB  SER   121      34.180  63.850  50.980  1.00  0.00           C
ATOM   1216  OG  SER   121      33.190  63.000  51.610  1.00  0.00           O
ATOM   1217  HG  SER   121      33.030  63.420  52.500  1.00  0.00           H
ATOM   1218  C   SER   121      35.910  62.150  51.170  1.00  0.00           C
ATOM   1219  O   SER   121      36.240  61.620  50.080  1.00  0.00           O
ATOM   1220  N   PRO   122      35.790  61.390  52.260  1.00  0.00           N
ATOM   1221  CA  PRO   122      35.830  59.920  52.120  1.00  0.00           C
ATOM   1222  CB  PRO   122      35.740  59.390  53.480  1.00  0.00           C
ATOM   1223  CG  PRO   122      36.530  60.360  54.330  1.00  0.00           C
ATOM   1224  CD  PRO   122      36.140  61.690  53.660  1.00  0.00           C
ATOM   1225  C   PRO   122      34.580  59.450  51.330  1.00  0.00           C
ATOM   1226  O   PRO   122      33.460  59.680  51.660  1.00  0.00           O
ATOM   1227  N   SER   123      34.910  58.640  50.370  1.00  0.00           N
ATOM   1228  H   SER   123      35.850  58.680  50.010  1.00  0.00           H
ATOM   1229  CA  SER   123      34.020  57.730  49.600  1.00  0.00           C
ATOM   1230  CB  SER   123      34.360  57.780  48.140  1.00  0.00           C
ATOM   1231  OG  SER   123      33.100  57.350  47.500  1.00  0.00           O
ATOM   1232  HG  SER   123      33.390  56.640  46.860  1.00  0.00           H
ATOM   1233  C   SER   123      34.100  56.310  50.150  1.00  0.00           C
ATOM   1234  O   SER   123      33.080  55.860  50.630  1.00  0.00           O
ATOM   1235  N   GLY   124      35.300  55.610  50.080  1.00  0.00           N
ATOM   1236  H   GLY   124      36.200  56.000  49.940  1.00  0.00           H
ATOM   1237  CA  GLY   124      35.370  54.220  50.510  1.00  0.00           C
ATOM   1238  C   GLY   124      36.690  53.710  51.060  1.00  0.00           C
ATOM   1239  O   GLY   124      37.680  54.350  50.910  1.00  0.00           O
ATOM   1240  N   VAL   125      36.670  52.590  51.800  1.00  0.00           N
ATOM   1241  H   VAL   125      35.820  52.240  52.200  1.00  0.00           H
ATOM   1242  CA  VAL   125      37.950  52.010  52.310  1.00  0.00           C
ATOM   1243  CB  VAL   125      37.940  52.300  53.840  1.00  0.00           C
ATOM   1244  CG1 VAL   125      37.060  51.340  54.620  1.00  0.00           C
ATOM   1245  CG2 VAL   125      39.400  52.260  54.380  1.00  0.00           C
ATOM   1246  C   VAL   125      38.170  50.520  51.980  1.00  0.00           C
ATOM   1247  O   VAL   125      37.410  49.660  52.340  1.00  0.00           O
ATOM   1248  N   TYR   126      39.310  50.180  51.360  1.00  0.00           N
ATOM   1249  H   TYR   126      39.950  50.880  51.020  1.00  0.00           H
ATOM   1250  CA  TYR   126      39.540  48.790  50.960  1.00  0.00           C
ATOM   1251  CB  TYR   126      39.160  48.610  49.410  1.00  0.00           C
ATOM   1252  CG  TYR   126      39.970  49.540  48.490  1.00  0.00           C
ATOM   1253  CD1 TYR   126      41.090  49.120  47.810  1.00  0.00           C
ATOM   1254  HD1 TYR   126      41.690  48.330  48.260  1.00  0.00           H
ATOM   1255  CD2 TYR   126      39.400  50.770  48.190  1.00  0.00           C
ATOM   1256  HD2 TYR   126      38.510  51.150  48.700  1.00  0.00           H
ATOM   1257  CE1 TYR   126      41.660  49.910  46.810  1.00  0.00           C
ATOM   1258  HE1 TYR   126      42.560  49.510  46.350  1.00  0.00           H
ATOM   1259  CE2 TYR   126      39.920  51.560  47.190  1.00  0.00           C
ATOM   1260  HE2 TYR   126      39.530  52.550  46.950  1.00  0.00           H
ATOM   1261  CZ  TYR   126      41.050  51.090  46.510  1.00  0.00           C
ATOM   1262  OH  TYR   126      41.770  51.890  45.660  1.00  0.00           O
ATOM   1263  HH  TYR   126      41.270  52.700  45.340  1.00  0.00           H
ATOM   1264  C   TYR   126      40.930  48.250  51.110  1.00  0.00           C
ATOM   1265  O   TYR   126      41.840  49.100  51.070  1.00  0.00           O
ATOM   1266  N   GLN   127      41.050  47.000  51.540  1.00  0.00           N
ATOM   1267  H   GLN   127      40.270  46.370  51.610  1.00  0.00           H
ATOM   1268  CA  GLN   127      42.340  46.230  51.560  1.00  0.00           C
ATOM   1269  CB  GLN   127      42.230  45.190  52.650  1.00  0.00           C
ATOM   1270  CG  GLN   127      43.000  45.570  53.930  1.00  0.00           C
ATOM   1271  CD  GLN   127      44.440  45.180  54.080  1.00  0.00           C
ATOM   1272  OE1 GLN   127      45.070  44.660  53.120  1.00  0.00           O
ATOM   1273  NE2 GLN   127      45.000  45.310  55.300  1.00  0.00           N
ATOM   1274 1HE2 GLN   127      44.480  45.480  56.140  1.00  0.00           H
ATOM   1275 2HE2 GLN   127      45.990  45.320  55.380  1.00  0.00           H
ATOM   1276  C   GLN   127      42.790  45.620  50.220  1.00  0.00           C
ATOM   1277  O   GLN   127      41.910  45.240  49.430  1.00  0.00           O
ATOM   1278  N   CYS   128      44.110  45.710  49.940  1.00  0.00           N
ATOM   1279  H   CYS   128      44.790  46.300  50.390  1.00  0.00           H
ATOM   1280  CA  CYS   128      44.740  44.970  48.780  1.00  0.00           C
ATOM   1281  CB  CYS   128      44.220  45.450  47.380  1.00  0.00           C
ATOM   1282  SG  CYS   128      44.140  47.230  47.080  1.00  0.00           S
ATOM   1283  HG  CYS   128      45.310  47.530  47.630  1.00  0.00           H
ATOM   1284  C   CYS   128      46.290  45.130  48.880  1.00  0.00           C
ATOM   1285  O   CYS   128      46.840  45.690  49.810  1.00  0.00           O
ATOM   1286  N   ALA   129      47.020  44.390  48.020  1.00  0.00           N
ATOM   1287  H   ALA   129      46.500  43.680  47.550  1.00  0.00           H
ATOM   1288  CA  ALA   129      48.520  44.400  47.970  1.00  0.00           C
ATOM   1289  CB  ALA   129      49.040  42.980  47.880  1.00  0.00           C
ATOM   1290  C   ALA   129      49.200  45.140  46.820  1.00  0.00           C
ATOM   1291  O   ALA   129      48.750  45.010  45.690  1.00  0.00           O
ATOM   1292  N   MET   130      50.430  45.680  47.000  1.00  0.00           N
ATOM   1293  H   MET   130      50.940  45.700  47.860  1.00  0.00           H
ATOM   1294  CA  MET   130      51.200  46.190  45.920  1.00  0.00           C
ATOM   1295  CB  MET   130      52.230  47.190  46.310  1.00  0.00           C
ATOM   1296  CG  MET   130      53.000  47.850  45.170  1.00  0.00           C
ATOM   1297  SD  MET   130      53.980  49.330  45.570  1.00  0.00           S
ATOM   1298  CE  MET   130      55.400  48.740  46.460  1.00  0.00           C
ATOM   1299  C   MET   130      51.860  45.030  45.140  1.00  0.00           C
ATOM   1300  O   MET   130      52.610  44.280  45.700  1.00  0.00           O
ATOM   1301  N   ARG   131      51.460  45.010  43.870  1.00  0.00           N
ATOM   1302  H   ARG   131      50.820  45.670  43.470  1.00  0.00           H
ATOM   1303  CA  ARG   131      51.920  43.960  42.860  1.00  0.00           C
ATOM   1304  CB  ARG   131      51.230  44.180  41.490  1.00  0.00           C
ATOM   1305  CG  ARG   131      49.720  44.250  41.560  1.00  0.00           C
ATOM   1306  CD  ARG   131      49.180  42.860  41.450  1.00  0.00           C
ATOM   1307  NE  ARG   131      48.580  42.160  42.510  1.00  0.00           N
ATOM   1308  HE  ARG   131      47.860  42.680  42.980  1.00  0.00           H
ATOM   1309  CZ  ARG   131      48.670  40.890  42.830  1.00  0.00           C
ATOM   1310  NH1 ARG   131      49.440  40.050  42.120  1.00  0.00           N
ATOM   1311 1HH1 ARG   131      50.030  40.380  41.380  1.00  0.00           H
ATOM   1312 2HH1 ARG   131      49.350  39.070  42.310  1.00  0.00           H
ATOM   1313  NH2 ARG   131      48.000  40.400  43.870  1.00  0.00           N
ATOM   1314 1HH2 ARG   131      47.540  41.030  44.490  1.00  0.00           H
ATOM   1315 2HH2 ARG   131      47.810  39.420  43.830  1.00  0.00           H
ATOM   1316  C   ARG   131      53.430  43.780  42.680  1.00  0.00           C
ATOM   1317  O   ARG   131      54.170  44.730  42.950  1.00  0.00           O
ATOM   1318  N   PRO   132      53.890  42.660  42.120  1.00  0.00           N
ATOM   1319  CA  PRO   132      55.370  42.470  41.980  1.00  0.00           C
ATOM   1320  CB  PRO   132      55.550  40.930  41.820  1.00  0.00           C
ATOM   1321  CG  PRO   132      54.240  40.390  42.440  1.00  0.00           C
ATOM   1322  CD  PRO   132      53.150  41.400  42.120  1.00  0.00           C
ATOM   1323  C   PRO   132      55.850  43.360  40.840  1.00  0.00           C
ATOM   1324  O   PRO   132      57.000  43.780  40.770  1.00  0.00           O
ATOM   1325  N   ASN   133      54.930  43.690  39.880  1.00  0.00           N
ATOM   1326  H   ASN   133      54.220  43.020  39.630  1.00  0.00           H
ATOM   1327  CA  ASN   133      55.160  44.750  38.910  1.00  0.00           C
ATOM   1328  CB  ASN   133      54.160  44.490  37.800  1.00  0.00           C
ATOM   1329  CG  ASN   133      52.730  45.060  37.870  1.00  0.00           C
ATOM   1330  OD1 ASN   133      52.360  45.660  38.880  1.00  0.00           O
ATOM   1331  ND2 ASN   133      51.980  44.970  36.750  1.00  0.00           N
ATOM   1332 1HD2 ASN   133      52.270  44.670  35.850  1.00  0.00           H
ATOM   1333 2HD2 ASN   133      50.990  44.950  36.900  1.00  0.00           H
ATOM   1334  C   ASN   133      55.260  46.170  39.440  1.00  0.00           C
ATOM   1335  O   ASN   133      55.190  47.120  38.700  1.00  0.00           O
ATOM   1336  N   PHE   134      55.080  46.360  40.780  1.00  0.00           N
ATOM   1337  H   PHE   134      54.810  45.620  41.390  1.00  0.00           H
ATOM   1338  CA  PHE   134      54.990  47.690  41.470  1.00  0.00           C
ATOM   1339  CB  PHE   134      56.180  48.610  41.190  1.00  0.00           C
ATOM   1340  CG  PHE   134      57.500  47.890  41.530  1.00  0.00           C
ATOM   1341  CD1 PHE   134      58.060  47.960  42.820  1.00  0.00           C
ATOM   1342  HD1 PHE   134      57.650  48.680  43.540  1.00  0.00           H
ATOM   1343  CD2 PHE   134      58.190  47.240  40.520  1.00  0.00           C
ATOM   1344  HD2 PHE   134      57.710  47.240  39.540  1.00  0.00           H
ATOM   1345  CE1 PHE   134      59.300  47.370  43.070  1.00  0.00           C
ATOM   1346  HE1 PHE   134      59.670  47.420  44.100  1.00  0.00           H
ATOM   1347  CE2 PHE   134      59.420  46.680  40.760  1.00  0.00           C
ATOM   1348  HE2 PHE   134      60.150  46.420  40.000  1.00  0.00           H
ATOM   1349  CZ  PHE   134      59.990  46.710  42.060  1.00  0.00           C
ATOM   1350  HZ  PHE   134      60.870  46.100  42.250  1.00  0.00           H
ATOM   1351  C   PHE   134      53.690  48.520  41.420  1.00  0.00           C
ATOM   1352  O   PHE   134      53.710  49.570  42.110  1.00  0.00           O
ATOM   1353  N   THR   135      52.590  47.970  40.940  1.00  0.00           N
ATOM   1354  H   THR   135      52.620  47.150  40.360  1.00  0.00           H
ATOM   1355  CA  THR   135      51.240  48.650  40.910  1.00  0.00           C
ATOM   1356  CB  THR   135      50.610  48.650  39.530  1.00  0.00           C
ATOM   1357  OG1 THR   135      50.360  47.270  39.150  1.00  0.00           O
ATOM   1358  HG1 THR   135      51.240  46.810  39.100  1.00  0.00           H
ATOM   1359  CG2 THR   135      51.510  49.360  38.520  1.00  0.00           C
ATOM   1360  C   THR   135      50.150  48.100  41.850  1.00  0.00           C
ATOM   1361  O   THR   135      50.440  47.120  42.580  1.00  0.00           O
ATOM   1362  N   ILE   136      48.990  48.770  42.010  1.00  0.00           N
ATOM   1363  H   ILE   136      48.810  49.650  41.570  1.00  0.00           H
ATOM   1364  CA  ILE   136      47.760  48.220  42.690  1.00  0.00           C
ATOM   1365  CB  ILE   136      47.360  48.830  44.040  1.00  0.00           C
ATOM   1366  CG1 ILE   136      47.350  50.320  44.110  1.00  0.00           C
ATOM   1367  CG2 ILE   136      48.160  48.220  45.140  1.00  0.00           C
ATOM   1368  CD  ILE   136      47.030  50.930  45.460  1.00  0.00           C
ATOM   1369  C   ILE   136      46.580  47.960  41.790  1.00  0.00           C
ATOM   1370  O   ILE   136      46.190  48.850  40.960  1.00  0.00           O
ATOM   1371  N   LYS   137      45.900  46.900  42.030  1.00  0.00           N
ATOM   1372  H   LYS   137      46.250  46.230  42.690  1.00  0.00           H
ATOM   1373  CA  LYS   137      44.650  46.580  41.300  1.00  0.00           C
ATOM   1374  CB  LYS   137      44.540  45.050  41.140  1.00  0.00           C
ATOM   1375  CG  LYS   137      45.500  44.470  40.110  1.00  0.00           C
ATOM   1376  CD  LYS   137      45.080  43.080  39.710  1.00  0.00           C
ATOM   1377  CE  LYS   137      46.180  42.350  39.010  1.00  0.00           C
ATOM   1378  NZ  LYS   137      45.670  41.100  38.380  1.00  0.00           N
ATOM   1379  HZ1 LYS   137      45.310  41.340  37.480  1.00  0.00           H
ATOM   1380  HZ2 LYS   137      46.500  40.550  38.410  1.00  0.00           H
ATOM   1381  HZ3 LYS   137      44.920  40.730  38.910  1.00  0.00           H
ATOM   1382  C   LYS   137      43.250  47.150  41.670  1.00  0.00           C
ATOM   1383  O   LYS   137      42.210  46.630  41.320  1.00  0.00           O
ATOM   1384  N   GLY   138      43.260  48.240  42.430  1.00  0.00           N
ATOM   1385  H   GLY   138      44.060  48.830  42.530  1.00  0.00           H
ATOM   1386  CA  GLY   138      42.050  48.600  43.170  1.00  0.00           C
ATOM   1387  C   GLY   138      41.220  49.660  42.500  1.00  0.00           C
ATOM   1388  O   GLY   138      41.740  50.340  41.640  1.00  0.00           O
ATOM   1389  N   SER   139      40.080  49.880  43.170  1.00  0.00           N
ATOM   1390  H   SER   139      39.770  49.200  43.830  1.00  0.00           H
ATOM   1391  CA  SER   139      39.130  50.990  42.870  1.00  0.00           C
ATOM   1392  CB  SER   139      37.780  50.760  43.520  1.00  0.00           C
ATOM   1393  OG  SER   139      36.860  51.770  43.020  1.00  0.00           O
ATOM   1394  HG  SER   139      36.640  51.520  42.080  1.00  0.00           H
ATOM   1395  C   SER   139      39.620  52.430  43.150  1.00  0.00           C
ATOM   1396  O   SER   139      39.740  52.940  44.280  1.00  0.00           O
ATOM   1397  N   PHE   140      39.570  53.200  42.030  1.00  0.00           N
ATOM   1398  H   PHE   140      39.170  52.750  41.230  1.00  0.00           H
ATOM   1399  CA  PHE   140      40.020  54.650  41.920  1.00  0.00           C
ATOM   1400  CB  PHE   140      41.580  54.880  41.950  1.00  0.00           C
ATOM   1401  CG  PHE   140      42.250  54.610  43.300  1.00  0.00           C
ATOM   1402  CD1 PHE   140      43.480  53.950  43.360  1.00  0.00           C
ATOM   1403  HD1 PHE   140      43.830  53.410  42.480  1.00  0.00           H
ATOM   1404  CD2 PHE   140      41.770  55.260  44.470  1.00  0.00           C
ATOM   1405  HD2 PHE   140      40.780  55.700  44.480  1.00  0.00           H
ATOM   1406  CE1 PHE   140      44.280  53.980  44.510  1.00  0.00           C
ATOM   1407  HE1 PHE   140      45.340  53.740  44.560  1.00  0.00           H
ATOM   1408  CE2 PHE   140      42.530  55.250  45.640  1.00  0.00           C
ATOM   1409  HE2 PHE   140      42.120  55.660  46.560  1.00  0.00           H
ATOM   1410  CZ  PHE   140      43.790  54.670  45.650  1.00  0.00           C
ATOM   1411  HZ  PHE   140      44.490  55.160  46.320  1.00  0.00           H
ATOM   1412  C   PHE   140      39.490  55.280  40.610  1.00  0.00           C
ATOM   1413  O   PHE   140      39.810  54.840  39.520  1.00  0.00           O
ATOM   1414  N   LEU   141      38.770  56.370  40.700  1.00  0.00           N
ATOM   1415  H   LEU   141      38.630  56.740  41.620  1.00  0.00           H
ATOM   1416  CA  LEU   141      38.220  57.120  39.580  1.00  0.00           C
ATOM   1417  CB  LEU   141      36.700  56.980  39.570  1.00  0.00           C
ATOM   1418  CG  LEU   141      35.990  55.650  39.210  1.00  0.00           C
ATOM   1419  CD1 LEU   141      36.060  54.600  40.330  1.00  0.00           C
ATOM   1420  CD2 LEU   141      34.600  56.010  38.850  1.00  0.00           C
ATOM   1421  C   LEU   141      38.670  58.630  39.430  1.00  0.00           C
ATOM   1422  O   LEU   141      39.600  58.970  40.130  1.00  0.00           O
ATOM   1423  N   ASN   142      37.990  59.380  38.580  1.00  0.00           N
ATOM   1424  H   ASN   142      37.120  59.150  38.140  1.00  0.00           H
ATOM   1425  CA  ASN   142      38.280  60.840  38.410  1.00  0.00           C
ATOM   1426  CB  ASN   142      37.320  61.500  37.410  1.00  0.00           C
ATOM   1427  CG  ASN   142      35.830  61.260  37.690  1.00  0.00           C
ATOM   1428  OD1 ASN   142      35.440  60.110  37.760  1.00  0.00           O
ATOM   1429  ND2 ASN   142      35.080  62.310  38.040  1.00  0.00           N
ATOM   1430 1HD2 ASN   142      35.380  63.250  37.920  1.00  0.00           H
ATOM   1431 2HD2 ASN   142      34.170  62.010  38.320  1.00  0.00           H
ATOM   1432  C   ASN   142      38.340  61.590  39.750  1.00  0.00           C
ATOM   1433  O   ASN   142      37.320  61.660  40.440  1.00  0.00           O
ATOM   1434  N   GLY   143      39.510  62.140  40.080  1.00  0.00           N
ATOM   1435  H   GLY   143      40.270  61.820  39.520  1.00  0.00           H
ATOM   1436  CA  GLY   143      39.840  62.930  41.270  1.00  0.00           C
ATOM   1437  C   GLY   143      40.130  62.100  42.580  1.00  0.00           C
ATOM   1438  O   GLY   143      40.010  62.490  43.710  1.00  0.00           O
ATOM   1439  N   SER   144      40.720  60.900  42.240  1.00  0.00           N
ATOM   1440  H   SER   144      40.620  60.550  41.310  1.00  0.00           H
ATOM   1441  CA  SER   144      41.230  59.890  43.230  1.00  0.00           C
ATOM   1442  CB  SER   144      41.570  58.510  42.670  1.00  0.00           C
ATOM   1443  OG  SER   144      42.620  58.500  41.720  1.00  0.00           O
ATOM   1444  HG  SER   144      43.390  57.910  41.990  1.00  0.00           H
ATOM   1445  C   SER   144      42.570  60.440  43.830  1.00  0.00           C
ATOM   1446  O   SER   144      42.640  60.400  45.070  1.00  0.00           O
ATOM   1447  N   CYS   145      43.480  61.020  43.040  1.00  0.00           N
ATOM   1448  H   CYS   145      43.310  61.130  42.060  1.00  0.00           H
ATOM   1449  CA  CYS   145      44.810  61.360  43.460  1.00  0.00           C
ATOM   1450  CB  CYS   145      45.640  62.000  42.340  1.00  0.00           C
ATOM   1451  SG  CYS   145      45.670  61.100  40.760  1.00  0.00           S
ATOM   1452  HG  CYS   145      46.440  60.090  41.170  1.00  0.00           H
ATOM   1453  C   CYS   145      45.030  62.120  44.760  1.00  0.00           C
ATOM   1454  O   CYS   145      44.150  62.800  45.300  1.00  0.00           O
ATOM   1455  N   GLY   146      45.970  61.540  45.460  1.00  0.00           N
ATOM   1456  H   GLY   146      46.650  61.080  44.890  1.00  0.00           H
ATOM   1457  CA  GLY   146      46.320  61.820  46.860  1.00  0.00           C
ATOM   1458  C   GLY   146      45.750  60.970  48.010  1.00  0.00           C
ATOM   1459  O   GLY   146      46.410  60.950  49.070  1.00  0.00           O
ATOM   1460  N   SER   147      44.690  60.310  47.760  1.00  0.00           N
ATOM   1461  H   SER   147      43.990  60.500  47.070  1.00  0.00           H
ATOM   1462  CA  SER   147      44.210  59.140  48.500  1.00  0.00           C
ATOM   1463  CB  SER   147      43.230  58.320  47.640  1.00  0.00           C
ATOM   1464  OG  SER   147      42.020  59.040  47.310  1.00  0.00           O
ATOM   1465  HG  SER   147      42.050  59.340  46.360  1.00  0.00           H
ATOM   1466  C   SER   147      45.280  58.130  48.880  1.00  0.00           C
ATOM   1467  O   SER   147      46.130  57.610  48.170  1.00  0.00           O
ATOM   1468  N   VAL   148      45.050  57.580  50.070  1.00  0.00           N
ATOM   1469  H   VAL   148      44.150  57.410  50.470  1.00  0.00           H
ATOM   1470  CA  VAL   148      46.130  57.200  50.980  1.00  0.00           C
ATOM   1471  CB  VAL   148      46.340  58.030  52.280  1.00  0.00           C
ATOM   1472  CG1 VAL   148      47.090  59.260  51.880  1.00  0.00           C
ATOM   1473  CG2 VAL   148      44.960  58.260  52.960  1.00  0.00           C
ATOM   1474  C   VAL   148      45.910  55.700  51.420  1.00  0.00           C
ATOM   1475  O   VAL   148      44.830  55.300  51.870  1.00  0.00           O
ATOM   1476  N   GLY   149      47.040  54.980  51.380  1.00  0.00           N
ATOM   1477  H   GLY   149      47.850  55.480  51.050  1.00  0.00           H
ATOM   1478  CA  GLY   149      47.390  53.660  51.930  1.00  0.00           C
ATOM   1479  C   GLY   149      48.180  53.600  53.220  1.00  0.00           C
ATOM   1480  O   GLY   149      49.290  54.090  53.300  1.00  0.00           O
ATOM   1481  N   PHE   150      47.640  52.750  54.110  1.00  0.00           N
ATOM   1482  H   PHE   150      46.890  52.140  53.850  1.00  0.00           H
ATOM   1483  CA  PHE   150      48.070  52.600  55.480  1.00  0.00           C
ATOM   1484  CB  PHE   150      47.280  53.560  56.370  1.00  0.00           C
ATOM   1485  CG  PHE   150      45.800  53.400  56.240  1.00  0.00           C
ATOM   1486  CD1 PHE   150      45.110  52.410  56.970  1.00  0.00           C
ATOM   1487  HD1 PHE   150      45.590  51.700  57.630  1.00  0.00           H
ATOM   1488  CD2 PHE   150      45.170  54.180  55.260  1.00  0.00           C
ATOM   1489  HD2 PHE   150      45.710  54.750  54.510  1.00  0.00           H
ATOM   1490  CE1 PHE   150      43.680  52.300  56.790  1.00  0.00           C
ATOM   1491  HE1 PHE   150      43.130  51.690  57.500  1.00  0.00           H
ATOM   1492  CE2 PHE   150      43.770  53.960  55.040  1.00  0.00           C
ATOM   1493  HE2 PHE   150      43.270  54.720  54.450  1.00  0.00           H
ATOM   1494  CZ  PHE   150      43.050  53.040  55.800  1.00  0.00           C
ATOM   1495  HZ  PHE   150      42.000  52.900  55.520  1.00  0.00           H
ATOM   1496  C   PHE   150      47.990  51.210  56.150  1.00  0.00           C
ATOM   1497  O   PHE   150      47.200  50.330  55.930  1.00  0.00           O
ATOM   1498  N   ASN   151      48.740  51.080  57.260  1.00  0.00           N
ATOM   1499  H   ASN   151      49.520  51.680  57.390  1.00  0.00           H
ATOM   1500  CA  ASN   151      48.580  49.950  58.280  1.00  0.00           C
ATOM   1501  CB  ASN   151      49.870  49.140  58.230  1.00  0.00           C
ATOM   1502  CG  ASN   151      49.910  48.300  56.970  1.00  0.00           C
ATOM   1503  OD1 ASN   151      49.350  47.220  56.790  1.00  0.00           O
ATOM   1504  ND2 ASN   151      50.790  48.670  56.050  1.00  0.00           N
ATOM   1505 1HD2 ASN   151      51.400  49.410  56.330  1.00  0.00           H
ATOM   1506 2HD2 ASN   151      50.870  48.150  55.200  1.00  0.00           H
ATOM   1507  C   ASN   151      48.390  50.450  59.720  1.00  0.00           C
ATOM   1508  O   ASN   151      48.680  51.630  59.970  1.00  0.00           O
ATOM   1509  N   ILE   152      47.790  49.610  60.600  1.00  0.00           N
ATOM   1510  H   ILE   152      47.550  48.670  60.380  1.00  0.00           H
ATOM   1511  CA  ILE   152      47.550  49.940  62.000  1.00  0.00           C
ATOM   1512  CB  ILE   152      46.180  50.440  62.290  1.00  0.00           C
ATOM   1513  CG1 ILE   152      45.940  51.820  61.550  1.00  0.00           C
ATOM   1514  CG2 ILE   152      45.750  50.640  63.720  1.00  0.00           C
ATOM   1515  CD  ILE   152      44.500  52.230  61.400  1.00  0.00           C
ATOM   1516  C   ILE   152      48.350  49.130  63.060  1.00  0.00           C
ATOM   1517  O   ILE   152      47.980  48.070  63.490  1.00  0.00           O
ATOM   1518  N   ASP   153      49.210  49.920  63.640  1.00  0.00           N
ATOM   1519  H   ASP   153      49.200  50.920  63.550  1.00  0.00           H
ATOM   1520  CA  ASP   153      50.270  49.490  64.590  1.00  0.00           C
ATOM   1521  CB  ASP   153      51.650  50.070  64.190  1.00  0.00           C
ATOM   1522  CG  ASP   153      52.290  49.360  62.980  1.00  0.00           C
ATOM   1523  OD1 ASP   153      51.840  49.400  61.850  1.00  0.00           O
ATOM   1524  OD2 ASP   153      53.360  48.720  63.210  1.00  0.00           O
ATOM   1525  C   ASP   153      49.900  49.870  66.030  1.00  0.00           C
ATOM   1526  O   ASP   153      50.290  50.950  66.470  1.00  0.00           O
ATOM   1527  N   TYR   154      48.910  49.150  66.650  1.00  0.00           N
ATOM   1528  H   TYR   154      48.460  48.370  66.210  1.00  0.00           H
ATOM   1529  CA  TYR   154      48.400  49.450  68.010  1.00  0.00           C
ATOM   1530  CB  TYR   154      49.520  49.380  69.010  1.00  0.00           C
ATOM   1531  CG  TYR   154      50.210  48.050  69.070  1.00  0.00           C
ATOM   1532  CD1 TYR   154      51.460  48.000  68.490  1.00  0.00           C
ATOM   1533  HD1 TYR   154      51.780  48.720  67.740  1.00  0.00           H
ATOM   1534  CD2 TYR   154      49.730  47.090  69.930  1.00  0.00           C
ATOM   1535  HD2 TYR   154      48.700  47.080  70.290  1.00  0.00           H
ATOM   1536  CE1 TYR   154      52.220  46.890  68.770  1.00  0.00           C
ATOM   1537  HE1 TYR   154      53.310  47.000  68.730  1.00  0.00           H
ATOM   1538  CE2 TYR   154      50.490  45.980  70.180  1.00  0.00           C
ATOM   1539  HE2 TYR   154      50.160  45.440  71.070  1.00  0.00           H
ATOM   1540  CZ  TYR   154      51.710  45.880  69.560  1.00  0.00           C
ATOM   1541  OH  TYR   154      52.600  44.870  69.740  1.00  0.00           O
ATOM   1542  HH  TYR   154      52.300  44.270  70.480  1.00  0.00           H
ATOM   1543  C   TYR   154      47.740  50.860  68.090  1.00  0.00           C
ATOM   1544  O   TYR   154      46.720  51.080  67.520  1.00  0.00           O
ATOM   1545  N   ASP   155      48.290  51.820  68.800  1.00  0.00           N
ATOM   1546  H   ASP   155      49.050  51.630  69.420  1.00  0.00           H
ATOM   1547  CA  ASP   155      47.900  53.250  68.820  1.00  0.00           C
ATOM   1548  CB  ASP   155      48.620  53.780  70.060  1.00  0.00           C
ATOM   1549  CG  ASP   155      50.060  53.510  70.280  1.00  0.00           C
ATOM   1550  OD1 ASP   155      50.830  53.280  69.360  1.00  0.00           O
ATOM   1551  OD2 ASP   155      50.420  53.230  71.400  1.00  0.00           O
ATOM   1552  C   ASP   155      48.480  54.050  67.570  1.00  0.00           C
ATOM   1553  O   ASP   155      47.990  55.100  67.260  1.00  0.00           O
ATOM   1554  N   CYS   156      49.430  53.570  66.870  1.00  0.00           N
ATOM   1555  H   CYS   156      49.570  52.580  66.990  1.00  0.00           H
ATOM   1556  CA  CYS   156      50.160  54.240  65.680  1.00  0.00           C
ATOM   1557  CB  CYS   156      51.650  53.950  65.920  1.00  0.00           C
ATOM   1558  SG  CYS   156      52.800  54.470  64.630  1.00  0.00           S
ATOM   1559  HG  CYS   156      53.610  53.800  65.440  1.00  0.00           H
ATOM   1560  C   CYS   156      49.680  53.790  64.280  1.00  0.00           C
ATOM   1561  O   CYS   156      49.100  52.740  64.040  1.00  0.00           O
ATOM   1562  N   VAL   157      49.880  54.710  63.360  1.00  0.00           N
ATOM   1563  H   VAL   157      49.990  55.660  63.650  1.00  0.00           H
ATOM   1564  CA  VAL   157      49.580  54.550  61.930  1.00  0.00           C
ATOM   1565  CB  VAL   157      48.480  55.550  61.480  1.00  0.00           C
ATOM   1566  CG1 VAL   157      48.000  55.120  60.040  1.00  0.00           C
ATOM   1567  CG2 VAL   157      47.310  55.550  62.470  1.00  0.00           C
ATOM   1568  C   VAL   157      50.820  54.450  61.030  1.00  0.00           C
ATOM   1569  O   VAL   157      51.490  55.410  60.840  1.00  0.00           O
ATOM   1570  N   SER   158      51.000  53.350  60.250  1.00  0.00           N
ATOM   1571  H   SER   158      50.270  52.660  60.260  1.00  0.00           H
ATOM   1572  CA  SER   158      52.140  53.230  59.320  1.00  0.00           C
ATOM   1573  CB  SER   158      52.730  51.840  59.280  1.00  0.00           C
ATOM   1574  OG  SER   158      53.270  51.560  60.560  1.00  0.00           O
ATOM   1575  HG  SER   158      52.650  50.930  61.030  1.00  0.00           H
ATOM   1576  C   SER   158      51.580  53.680  57.980  1.00  0.00           C
ATOM   1577  O   SER   158      51.130  52.820  57.170  1.00  0.00           O
ATOM   1578  N   PHE   159      52.150  54.830  57.580  1.00  0.00           N
ATOM   1579  H   PHE   159      52.720  55.420  58.140  1.00  0.00           H
ATOM   1580  CA  PHE   159      51.780  55.380  56.260  1.00  0.00           C
ATOM   1581  CB  PHE   159      51.660  56.900  56.230  1.00  0.00           C
ATOM   1582  CG  PHE   159      50.430  57.390  57.010  1.00  0.00           C
ATOM   1583  CD1 PHE   159      49.190  57.170  56.410  1.00  0.00           C
ATOM   1584  HD1 PHE   159      49.070  56.630  55.470  1.00  0.00           H
ATOM   1585  CD2 PHE   159      50.570  58.160  58.140  1.00  0.00           C
ATOM   1586  HD2 PHE   159      51.500  58.670  58.370  1.00  0.00           H
ATOM   1587  CE1 PHE   159      48.020  57.600  56.950  1.00  0.00           C
ATOM   1588  HE1 PHE   159      47.050  57.200  56.650  1.00  0.00           H
ATOM   1589  CE2 PHE   159      49.380  58.560  58.750  1.00  0.00           C
ATOM   1590  HE2 PHE   159      49.350  59.200  59.620  1.00  0.00           H
ATOM   1591  CZ  PHE   159      48.140  58.300  58.150  1.00  0.00           C
ATOM   1592  HZ  PHE   159      47.210  58.650  58.590  1.00  0.00           H
ATOM   1593  C   PHE   159      52.660  54.810  55.150  1.00  0.00           C
ATOM   1594  O   PHE   159      53.900  54.950  55.280  1.00  0.00           O
ATOM   1595  N   CYS   160      51.990  54.230  54.170  1.00  0.00           N
ATOM   1596  H   CYS   160      51.010  54.040  54.180  1.00  0.00           H
ATOM   1597  CA  CYS   160      52.850  53.630  53.110  1.00  0.00           C
ATOM   1598  CB  CYS   160      52.910  52.100  53.480  1.00  0.00           C
ATOM   1599  SG  CYS   160      51.310  51.270  53.410  1.00  0.00           S
ATOM   1600  HG  CYS   160      51.280  51.150  52.080  1.00  0.00           H
ATOM   1601  C   CYS   160      52.640  53.980  51.690  1.00  0.00           C
ATOM   1602  O   CYS   160      53.570  53.930  50.960  1.00  0.00           O
ATOM   1603  N   TYR   161      51.560  54.750  51.330  1.00  0.00           N
ATOM   1604  H   TYR   161      50.770  54.670  51.930  1.00  0.00           H
ATOM   1605  CA  TYR   161      51.280  55.160  49.930  1.00  0.00           C
ATOM   1606  CB  TYR   161      50.660  53.930  49.270  1.00  0.00           C
ATOM   1607  CG  TYR   161      49.900  54.130  47.930  1.00  0.00           C
ATOM   1608  CD1 TYR   161      50.610  53.860  46.770  1.00  0.00           C
ATOM   1609  HD1 TYR   161      51.700  53.810  46.820  1.00  0.00           H
ATOM   1610  CD2 TYR   161      48.520  54.220  47.810  1.00  0.00           C
ATOM   1611  HD2 TYR   161      47.860  54.230  48.680  1.00  0.00           H
ATOM   1612  CE1 TYR   161      50.030  53.740  45.570  1.00  0.00           C
ATOM   1613  HE1 TYR   161      50.630  53.520  44.690  1.00  0.00           H
ATOM   1614  CE2 TYR   161      47.860  54.040  46.610  1.00  0.00           C
ATOM   1615  HE2 TYR   161      46.780  54.090  46.520  1.00  0.00           H
ATOM   1616  CZ  TYR   161      48.610  53.890  45.460  1.00  0.00           C
ATOM   1617  OH  TYR   161      48.000  53.900  44.230  1.00  0.00           O
ATOM   1618  HH  TYR   161      48.640  53.350  43.700  1.00  0.00           H
ATOM   1619  C   TYR   161      50.360  56.400  49.830  1.00  0.00           C
ATOM   1620  O   TYR   161      49.430  56.430  50.550  1.00  0.00           O
ATOM   1621  N   MET   162      50.580  57.110  48.700  1.00  0.00           N
ATOM   1622  H   MET   162      51.400  56.920  48.160  1.00  0.00           H
ATOM   1623  CA  MET   162      49.810  58.170  48.060  1.00  0.00           C
ATOM   1624  CB  MET   162      50.420  59.480  48.380  1.00  0.00           C
ATOM   1625  CG  MET   162      49.720  60.740  47.890  1.00  0.00           C
ATOM   1626  SD  MET   162      50.710  62.320  47.800  1.00  0.00           S
ATOM   1627  CE  MET   162      51.130  62.310  49.480  1.00  0.00           C
ATOM   1628  C   MET   162      49.590  57.860  46.580  1.00  0.00           C
ATOM   1629  O   MET   162      50.530  57.360  45.970  1.00  0.00           O
ATOM   1630  N   HIS   163      48.360  58.040  46.160  1.00  0.00           N
ATOM   1631  H   HIS   163      47.550  58.130  46.740  1.00  0.00           H
ATOM   1632  CA  HIS   163      48.030  57.910  44.690  1.00  0.00           C
ATOM   1633  CB  HIS   163      46.520  57.640  44.550  1.00  0.00           C
ATOM   1634  CG  HIS   163      46.080  57.380  43.100  1.00  0.00           C
ATOM   1635  ND1 HIS   163      45.570  58.210  42.200  1.00  0.00           N
ATOM   1636  CD2 HIS   163      46.330  56.190  42.470  1.00  0.00           C
ATOM   1637  HD2 HIS   163      46.860  55.340  42.880  1.00  0.00           H
ATOM   1638  CE1 HIS   163      45.390  57.550  41.090  1.00  0.00           C
ATOM   1639  HE1 HIS   163      45.030  58.050  40.200  1.00  0.00           H
ATOM   1640  NE2 HIS   163      45.840  56.300  41.230  1.00  0.00           N
ATOM   1641  HE2 HIS   163      45.720  55.500  40.640  1.00  0.00           H
ATOM   1642  C   HIS   163      48.350  59.140  43.770  1.00  0.00           C
ATOM   1643  O   HIS   163      47.880  60.270  44.050  1.00  0.00           O
ATOM   1644  N   HIS   164      49.170  58.790  42.780  1.00  0.00           N
ATOM   1645  H   HIS   164      49.550  57.870  42.850  1.00  0.00           H
ATOM   1646  CA  HIS   164      49.700  59.750  41.790  1.00  0.00           C
ATOM   1647  CB  HIS   164      51.250  59.730  41.630  1.00  0.00           C
ATOM   1648  CG  HIS   164      51.940  60.560  42.730  1.00  0.00           C
ATOM   1649  ND1 HIS   164      51.800  60.460  44.010  1.00  0.00           N
ATOM   1650  CD2 HIS   164      52.750  61.610  42.500  1.00  0.00           C
ATOM   1651  HD2 HIS   164      53.380  61.640  41.610  1.00  0.00           H
ATOM   1652  CE1 HIS   164      52.420  61.530  44.570  1.00  0.00           C
ATOM   1653  HE1 HIS   164      52.480  61.690  45.640  1.00  0.00           H
ATOM   1654  NE2 HIS   164      53.080  62.170  43.650  1.00  0.00           N
ATOM   1655  HE2 HIS   164      53.620  62.990  43.810  1.00  0.00           H
ATOM   1656  C   HIS   164      49.020  59.760  40.420  1.00  0.00           C
ATOM   1657  O   HIS   164      48.510  60.790  39.930  1.00  0.00           O
ATOM   1658  N   MET   165      48.910  58.590  39.880  1.00  0.00           N
ATOM   1659  H   MET   165      49.400  57.840  40.320  1.00  0.00           H
ATOM   1660  CA  MET   165      48.200  58.400  38.600  1.00  0.00           C
ATOM   1661  CB  MET   165      48.810  59.080  37.320  1.00  0.00           C
ATOM   1662  CG  MET   165      50.280  58.610  37.050  1.00  0.00           C
ATOM   1663  SD  MET   165      50.940  59.190  35.490  1.00  0.00           S
ATOM   1664  CE  MET   165      50.710  60.930  35.780  1.00  0.00           C
ATOM   1665  C   MET   165      47.880  56.960  38.130  1.00  0.00           C
ATOM   1666  O   MET   165      48.390  56.010  38.710  1.00  0.00           O
ATOM   1667  N   GLU   166      46.930  56.850  37.260  1.00  0.00           N
ATOM   1668  H   GLU   166      46.230  57.570  37.260  1.00  0.00           H
ATOM   1669  CA  GLU   166      46.450  55.600  36.560  1.00  0.00           C
ATOM   1670  CB  GLU   166      44.980  55.840  36.120  1.00  0.00           C
ATOM   1671  CG  GLU   166      44.010  56.430  37.140  1.00  0.00           C
ATOM   1672  CD  GLU   166      44.040  57.910  36.870  1.00  0.00           C
ATOM   1673  OE1 GLU   166      44.450  58.680  37.730  1.00  0.00           O
ATOM   1674  OE2 GLU   166      43.540  58.450  35.820  1.00  0.00           O
ATOM   1675  C   GLU   166      47.250  55.250  35.260  1.00  0.00           C
ATOM   1676  O   GLU   166      47.970  56.120  34.740  1.00  0.00           O
ATOM   1677  N   LEU   167      47.360  54.000  34.920  1.00  0.00           N
ATOM   1678  H   LEU   167      47.280  53.350  35.670  1.00  0.00           H
ATOM   1679  CA  LEU   167      47.980  53.440  33.680  1.00  0.00           C
ATOM   1680  CB  LEU   167      49.080  52.450  34.110  1.00  0.00           C
ATOM   1681  CG  LEU   167      50.470  53.000  34.500  1.00  0.00           C
ATOM   1682  CD1 LEU   167      50.460  53.800  35.820  1.00  0.00           C
ATOM   1683  CD2 LEU   167      51.410  51.880  34.610  1.00  0.00           C
ATOM   1684  C   LEU   167      47.000  52.750  32.700  1.00  0.00           C
ATOM   1685  O   LEU   167      45.980  52.170  33.150  1.00  0.00           O
ATOM   1686  N   PRO   168      47.360  52.770  31.430  1.00  0.00           N
ATOM   1687  CA  PRO   168      46.450  52.150  30.370  1.00  0.00           C
ATOM   1688  CB  PRO   168      47.320  52.310  29.120  1.00  0.00           C
ATOM   1689  CG  PRO   168      47.980  53.600  29.320  1.00  0.00           C
ATOM   1690  CD  PRO   168      48.490  53.440  30.730  1.00  0.00           C
ATOM   1691  C   PRO   168      46.050  50.730  30.540  1.00  0.00           C
ATOM   1692  O   PRO   168      44.990  50.290  30.190  1.00  0.00           O
ATOM   1693  N   THR   169      46.730  49.990  31.350  1.00  0.00           N
ATOM   1694  H   THR   169      47.710  50.180  31.420  1.00  0.00           H
ATOM   1695  CA  THR   169      46.470  48.610  31.780  1.00  0.00           C
ATOM   1696  CB  THR   169      47.650  48.160  32.630  1.00  0.00           C
ATOM   1697  OG1 THR   169      48.860  48.890  32.510  1.00  0.00           O
ATOM   1698  HG1 THR   169      49.390  48.380  31.830  1.00  0.00           H
ATOM   1699  CG2 THR   169      47.870  46.690  32.270  1.00  0.00           C
ATOM   1700  C   THR   169      45.170  48.430  32.680  1.00  0.00           C
ATOM   1701  O   THR   169      44.930  47.320  33.210  1.00  0.00           O
ATOM   1702  N   GLY   170      44.650  49.580  33.130  1.00  0.00           N
ATOM   1703  H   GLY   170      45.080  50.450  32.910  1.00  0.00           H
ATOM   1704  CA  GLY   170      43.520  49.810  34.080  1.00  0.00           C
ATOM   1705  C   GLY   170      43.990  49.480  35.540  1.00  0.00           C
ATOM   1706  O   GLY   170      43.520  48.510  36.110  1.00  0.00           O
ATOM   1707  N   VAL   171      44.930  50.310  36.060  1.00  0.00           N
ATOM   1708  H   VAL   171      44.890  51.270  35.820  1.00  0.00           H
ATOM   1709  CA  VAL   171      45.760  49.990  37.230  1.00  0.00           C
ATOM   1710  CB  VAL   171      46.640  48.720  36.870  1.00  0.00           C
ATOM   1711  CG1 VAL   171      48.060  49.050  36.320  1.00  0.00           C
ATOM   1712  CG2 VAL   171      46.680  47.720  38.010  1.00  0.00           C
ATOM   1713  C   VAL   171      46.550  51.240  37.650  1.00  0.00           C
ATOM   1714  O   VAL   171      46.690  52.230  36.880  1.00  0.00           O
ATOM   1715  N   HIS   172      47.050  51.190  38.890  1.00  0.00           N
ATOM   1716  H   HIS   172      46.770  50.470  39.530  1.00  0.00           H
ATOM   1717  CA  HIS   172      47.520  52.440  39.590  1.00  0.00           C
ATOM   1718  CB  HIS   172      46.650  52.810  40.830  1.00  0.00           C
ATOM   1719  CG  HIS   172      45.170  52.850  40.420  1.00  0.00           C
ATOM   1720  ND1 HIS   172      44.630  53.860  39.660  1.00  0.00           N
ATOM   1721  CD2 HIS   172      44.240  51.840  40.480  1.00  0.00           C
ATOM   1722  HD2 HIS   172      44.310  50.820  40.860  1.00  0.00           H
ATOM   1723  CE1 HIS   172      43.350  53.480  39.400  1.00  0.00           C
ATOM   1724  HE1 HIS   172      42.480  54.010  39.020  1.00  0.00           H
ATOM   1725  NE2 HIS   172      43.170  52.240  39.810  1.00  0.00           N
ATOM   1726  HE2 HIS   172      42.320  51.710  39.820  1.00  0.00           H
ATOM   1727  C   HIS   172      49.060  52.490  39.850  1.00  0.00           C
ATOM   1728  O   HIS   172      49.660  51.550  40.420  1.00  0.00           O
ATOM   1729  N   ALA   173      49.590  53.660  39.680  1.00  0.00           N
ATOM   1730  H   ALA   173      49.040  54.440  39.400  1.00  0.00           H
ATOM   1731  CA  ALA   173      50.930  54.000  40.110  1.00  0.00           C
ATOM   1732  CB  ALA   173      51.910  54.360  39.030  1.00  0.00           C
ATOM   1733  C   ALA   173      50.940  55.080  41.190  1.00  0.00           C
ATOM   1734  O   ALA   173      50.080  55.940  41.160  1.00  0.00           O
ATOM   1735  N   GLY   174      51.830  54.850  42.180  1.00  0.00           N
ATOM   1736  H   GLY   174      52.550  54.170  42.070  1.00  0.00           H
ATOM   1737  CA  GLY   174      51.910  55.810  43.370  1.00  0.00           C
ATOM   1738  C   GLY   174      53.310  55.980  44.000  1.00  0.00           C
ATOM   1739  O   GLY   174      54.340  55.400  43.600  1.00  0.00           O
ATOM   1740  N   THR   175      53.390  56.930  44.930  1.00  0.00           N
ATOM   1741  H   THR   175      52.690  57.630  45.100  1.00  0.00           H
ATOM   1742  CA  THR   175      54.570  57.350  45.720  1.00  0.00           C
ATOM   1743  CB  THR   175      54.810  58.850  45.690  1.00  0.00           C
ATOM   1744  OG1 THR   175      53.550  59.460  46.080  1.00  0.00           O
ATOM   1745  HG1 THR   175      53.080  59.720  45.230  1.00  0.00           H
ATOM   1746  CG2 THR   175      55.440  59.300  44.420  1.00  0.00           C
ATOM   1747  C   THR   175      54.550  56.970  47.190  1.00  0.00           C
ATOM   1748  O   THR   175      53.530  56.430  47.640  1.00  0.00           O
ATOM   1749  N   ASP   176      55.670  56.860  47.880  1.00  0.00           N
ATOM   1750  H   ASP   176      56.550  56.820  47.410  1.00  0.00           H
ATOM   1751  CA  ASP   176      55.750  56.790  49.340  1.00  0.00           C
ATOM   1752  CB  ASP   176      56.950  56.130  49.950  1.00  0.00           C
ATOM   1753  CG  ASP   176      58.330  56.670  49.700  1.00  0.00           C
ATOM   1754  OD1 ASP   176      58.440  57.660  49.040  1.00  0.00           O
ATOM   1755  OD2 ASP   176      59.340  56.220  50.340  1.00  0.00           O
ATOM   1756  C   ASP   176      55.650  58.220  49.890  1.00  0.00           C
ATOM   1757  O   ASP   176      55.860  59.260  49.250  1.00  0.00           O
ATOM   1758  N   LEU   177      55.470  58.350  51.220  1.00  0.00           N
ATOM   1759  H   LEU   177      55.400  57.560  51.830  1.00  0.00           H
ATOM   1760  CA  LEU   177      55.430  59.740  51.800  1.00  0.00           C
ATOM   1761  CB  LEU   177      54.770  59.930  53.180  1.00  0.00           C
ATOM   1762  CG  LEU   177      53.280  60.310  53.000  1.00  0.00           C
ATOM   1763  CD1 LEU   177      53.240  61.730  52.450  1.00  0.00           C
ATOM   1764  CD2 LEU   177      52.320  59.280  52.370  1.00  0.00           C
ATOM   1765  C   LEU   177      56.770  60.580  51.740  1.00  0.00           C
ATOM   1766  O   LEU   177      56.650  61.780  52.060  1.00  0.00           O
ATOM   1767  N   GLU   178      57.850  59.930  51.380  1.00  0.00           N
ATOM   1768  H   GLU   178      57.890  58.940  51.310  1.00  0.00           H
ATOM   1769  CA  GLU   178      59.090  60.640  51.090  1.00  0.00           C
ATOM   1770  CB  GLU   178      60.310  59.770  51.440  1.00  0.00           C
ATOM   1771  CG  GLU   178      61.530  60.610  51.670  1.00  0.00           C
ATOM   1772  CD  GLU   178      62.760  59.650  51.850  1.00  0.00           C
ATOM   1773  OE1 GLU   178      63.160  58.920  50.950  1.00  0.00           O
ATOM   1774  OE2 GLU   178      63.280  59.710  52.980  1.00  0.00           O
ATOM   1775  C   GLU   178      59.150  61.100  49.630  1.00  0.00           C
ATOM   1776  O   GLU   178      60.060  61.910  49.270  1.00  0.00           O
ATOM   1777  N   GLY   179      58.100  60.830  48.810  1.00  0.00           N
ATOM   1778  H   GLY   179      57.360  60.270  49.170  1.00  0.00           H
ATOM   1779  CA  GLY   179      57.850  61.130  47.410  1.00  0.00           C
ATOM   1780  C   GLY   179      58.510  60.350  46.320  1.00  0.00           C
ATOM   1781  O   GLY   179      58.460  60.630  45.100  1.00  0.00           O
ATOM   1782  N   ASN   180      59.240  59.280  46.620  1.00  0.00           N
ATOM   1783  H   ASN   180      59.230  58.990  47.580  1.00  0.00           H
ATOM   1784  CA  ASN   180      59.910  58.290  45.770  1.00  0.00           C
ATOM   1785  CB  ASN   180      60.870  57.480  46.610  1.00  0.00           C
ATOM   1786  CG  ASN   180      61.780  58.210  47.630  1.00  0.00           C
ATOM   1787  OD1 ASN   180      62.870  58.720  47.350  1.00  0.00           O
ATOM   1788  ND2 ASN   180      61.320  58.270  48.830  1.00  0.00           N
ATOM   1789 1HD2 ASN   180      60.570  57.670  49.080  1.00  0.00           H
ATOM   1790 2HD2 ASN   180      61.900  58.590  49.580  1.00  0.00           H
ATOM   1791  C   ASN   180      58.820  57.360  45.150  1.00  0.00           C
ATOM   1792  O   ASN   180      58.370  56.420  45.790  1.00  0.00           O
ATOM   1793  N   PHE   181      58.720  57.340  43.810  1.00  0.00           N
ATOM   1794  H   PHE   181      59.330  57.930  43.290  1.00  0.00           H
ATOM   1795  CA  PHE   181      57.900  56.340  43.020  1.00  0.00           C
ATOM   1796  CB  PHE   181      57.750  56.560  41.500  1.00  0.00           C
ATOM   1797  CG  PHE   181      56.560  57.420  41.120  1.00  0.00           C
ATOM   1798  CD1 PHE   181      56.600  58.790  41.160  1.00  0.00           C
ATOM   1799  HD1 PHE   181      57.500  59.320  41.470  1.00  0.00           H
ATOM   1800  CD2 PHE   181      55.450  56.780  40.650  1.00  0.00           C
ATOM   1801  HD2 PHE   181      55.540  55.700  40.480  1.00  0.00           H
ATOM   1802  CE1 PHE   181      55.500  59.570  40.820  1.00  0.00           C
ATOM   1803  HE1 PHE   181      55.520  60.660  40.790  1.00  0.00           H
ATOM   1804  CE2 PHE   181      54.350  57.480  40.250  1.00  0.00           C
ATOM   1805  HE2 PHE   181      53.370  57.030  40.090  1.00  0.00           H
ATOM   1806  CZ  PHE   181      54.310  58.890  40.380  1.00  0.00           C
ATOM   1807  HZ  PHE   181      53.430  59.350  39.940  1.00  0.00           H
ATOM   1808  C   PHE   181      58.340  54.980  43.290  1.00  0.00           C
ATOM   1809  O   PHE   181      59.470  54.690  43.610  1.00  0.00           O
ATOM   1810  N   TYR   182      57.280  54.200  43.500  1.00  0.00           N
ATOM   1811  H   TYR   182      56.450  54.530  43.940  1.00  0.00           H
ATOM   1812  CA  TYR   182      57.330  52.780  43.450  1.00  0.00           C
ATOM   1813  CB  TYR   182      56.150  52.080  44.140  1.00  0.00           C
ATOM   1814  CG  TYR   182      56.140  52.400  45.610  1.00  0.00           C
ATOM   1815  CD1 TYR   182      57.040  51.920  46.480  1.00  0.00           C
ATOM   1816  HD1 TYR   182      57.990  51.490  46.150  1.00  0.00           H
ATOM   1817  CD2 TYR   182      55.100  53.160  46.090  1.00  0.00           C
ATOM   1818  HD2 TYR   182      54.570  53.820  45.400  1.00  0.00           H
ATOM   1819  CE1 TYR   182      56.850  52.000  47.880  1.00  0.00           C
ATOM   1820  HE1 TYR   182      57.560  51.430  48.470  1.00  0.00           H
ATOM   1821  CE2 TYR   182      54.910  53.330  47.430  1.00  0.00           C
ATOM   1822  HE2 TYR   182      54.240  54.150  47.670  1.00  0.00           H
ATOM   1823  CZ  TYR   182      55.740  52.720  48.340  1.00  0.00           C
ATOM   1824  OH  TYR   182      55.560  52.540  49.680  1.00  0.00           O
ATOM   1825  HH  TYR   182      54.800  53.120  49.980  1.00  0.00           H
ATOM   1826  C   TYR   182      57.390  52.290  41.970  1.00  0.00           C
ATOM   1827  O   TYR   182      56.540  52.550  41.110  1.00  0.00           O
ATOM   1828  N   GLY   183      58.370  51.470  41.700  1.00  0.00           N
ATOM   1829  H   GLY   183      58.810  51.040  42.490  1.00  0.00           H
ATOM   1830  CA  GLY   183      58.780  51.020  40.360  1.00  0.00           C
ATOM   1831  C   GLY   183      59.040  52.080  39.300  1.00  0.00           C
ATOM   1832  O   GLY   183      59.330  53.250  39.660  1.00  0.00           O
ATOM   1833  N   PRO   184      59.230  51.650  38.030  1.00  0.00           N
ATOM   1834  CA  PRO   184      59.540  52.470  36.910  1.00  0.00           C
ATOM   1835  CB  PRO   184      59.360  51.550  35.660  1.00  0.00           C
ATOM   1836  CG  PRO   184      58.550  50.360  36.170  1.00  0.00           C
ATOM   1837  CD  PRO   184      59.060  50.230  37.580  1.00  0.00           C
ATOM   1838  C   PRO   184      58.760  53.840  36.780  1.00  0.00           C
ATOM   1839  O   PRO   184      59.280  54.670  36.080  1.00  0.00           O
ATOM   1840  N   PHE   185      57.570  53.980  37.360  1.00  0.00           N
ATOM   1841  H   PHE   185      57.240  53.330  38.040  1.00  0.00           H
ATOM   1842  CA  PHE   185      56.650  55.070  36.970  1.00  0.00           C
ATOM   1843  CB  PHE   185      55.230  54.830  37.460  1.00  0.00           C
ATOM   1844  CG  PHE   185      54.790  53.410  37.270  1.00  0.00           C
ATOM   1845  CD1 PHE   185      54.700  52.690  36.080  1.00  0.00           C
ATOM   1846  HD1 PHE   185      54.620  53.290  35.170  1.00  0.00           H
ATOM   1847  CD2 PHE   185      54.790  52.720  38.490  1.00  0.00           C
ATOM   1848  HD2 PHE   185      54.760  53.220  39.460  1.00  0.00           H
ATOM   1849  CE1 PHE   185      54.680  51.300  36.110  1.00  0.00           C
ATOM   1850  HE1 PHE   185      54.680  50.700  35.200  1.00  0.00           H
ATOM   1851  CE2 PHE   185      54.900  51.320  38.480  1.00  0.00           C
ATOM   1852  HE2 PHE   185      54.900  50.750  39.410  1.00  0.00           H
ATOM   1853  CZ  PHE   185      54.780  50.590  37.300  1.00  0.00           C
ATOM   1854  HZ  PHE   185      55.070  49.540  37.210  1.00  0.00           H
ATOM   1855  C   PHE   185      57.100  56.480  37.360  1.00  0.00           C
ATOM   1856  O   PHE   185      57.810  56.680  38.350  1.00  0.00           O
ATOM   1857  N   VAL   186      56.880  57.430  36.450  1.00  0.00           N
ATOM   1858  H   VAL   186      56.530  57.110  35.560  1.00  0.00           H
ATOM   1859  CA  VAL   186      56.890  58.900  36.550  1.00  0.00           C
ATOM   1860  CB  VAL   186      57.720  59.600  35.460  1.00  0.00           C
ATOM   1861  CG1 VAL   186      59.170  59.270  35.620  1.00  0.00           C
ATOM   1862  CG2 VAL   186      57.180  59.340  33.980  1.00  0.00           C
ATOM   1863  C   VAL   186      55.470  59.530  36.720  1.00  0.00           C
ATOM   1864  O   VAL   186      54.500  59.200  36.030  1.00  0.00           O
ATOM   1865  N   ASP   187      55.410  60.620  37.410  1.00  0.00           N
ATOM   1866  H   ASP   187      56.230  60.870  37.920  1.00  0.00           H
ATOM   1867  CA  ASP   187      54.310  61.540  37.480  1.00  0.00           C
ATOM   1868  CB  ASP   187      54.200  62.280  38.860  1.00  0.00           C
ATOM   1869  CG  ASP   187      55.360  63.160  39.310  1.00  0.00           C
ATOM   1870  OD1 ASP   187      56.150  63.500  38.400  1.00  0.00           O
ATOM   1871  OD2 ASP   187      55.540  63.470  40.460  1.00  0.00           O
ATOM   1872  C   ASP   187      53.980  62.490  36.270  1.00  0.00           C
ATOM   1873  O   ASP   187      53.060  63.380  36.310  1.00  0.00           O
ATOM   1874  N   ARG   188      54.560  62.110  35.130  1.00  0.00           N
ATOM   1875  H   ARG   188      54.610  61.120  34.960  1.00  0.00           H
ATOM   1876  CA  ARG   188      54.350  62.770  33.810  1.00  0.00           C
ATOM   1877  CB  ARG   188      55.670  62.900  33.040  1.00  0.00           C
ATOM   1878  CG  ARG   188      56.780  63.600  33.800  1.00  0.00           C
ATOM   1879  CD  ARG   188      58.180  63.420  33.230  1.00  0.00           C
ATOM   1880  NE  ARG   188      58.390  62.210  32.340  1.00  0.00           N
ATOM   1881  HE  ARG   188      57.570  61.700  32.070  1.00  0.00           H
ATOM   1882  CZ  ARG   188      59.450  61.720  31.820  1.00  0.00           C
ATOM   1883  NH1 ARG   188      60.730  62.170  32.070  1.00  0.00           N
ATOM   1884 1HH1 ARG   188      60.800  62.990  32.640  1.00  0.00           H
ATOM   1885 2HH1 ARG   188      61.550  61.640  31.850  1.00  0.00           H
ATOM   1886  NH2 ARG   188      59.300  60.780  30.900  1.00  0.00           N
ATOM   1887 1HH2 ARG   188      58.420  60.370  30.670  1.00  0.00           H
ATOM   1888 2HH2 ARG   188      60.100  60.360  30.480  1.00  0.00           H
ATOM   1889  C   ARG   188      53.430  61.820  33.020  1.00  0.00           C
ATOM   1890  O   ARG   188      53.650  60.600  32.960  1.00  0.00           O
ATOM   1891  N   GLN   189      52.420  62.380  32.330  1.00  0.00           N
ATOM   1892  H   GLN   189      52.210  63.360  32.390  1.00  0.00           H
ATOM   1893  CA  GLN   189      51.520  61.690  31.340  1.00  0.00           C
ATOM   1894  CB  GLN   189      50.210  62.480  31.040  1.00  0.00           C
ATOM   1895  CG  GLN   189      49.070  62.130  31.950  1.00  0.00           C
ATOM   1896  CD  GLN   189      48.510  60.750  32.010  1.00  0.00           C
ATOM   1897  OE1 GLN   189      48.570  60.020  31.090  1.00  0.00           O
ATOM   1898  NE2 GLN   189      48.070  60.360  33.130  1.00  0.00           N
ATOM   1899 1HE2 GLN   189      48.000  60.870  33.990  1.00  0.00           H
ATOM   1900 2HE2 GLN   189      47.590  59.480  33.160  1.00  0.00           H
ATOM   1901  C   GLN   189      52.240  61.380  29.980  1.00  0.00           C
ATOM   1902  O   GLN   189      51.760  61.330  28.870  1.00  0.00           O
ATOM   1903  N   THR   190      53.420  60.800  30.120  1.00  0.00           N
ATOM   1904  H   THR   190      53.680  60.510  31.040  1.00  0.00           H
ATOM   1905  CA  THR   190      54.340  60.260  29.000  1.00  0.00           C
ATOM   1906  CB  THR   190      55.830  60.670  29.090  1.00  0.00           C
ATOM   1907  OG1 THR   190      56.430  60.390  30.410  1.00  0.00           O
ATOM   1908  HG1 THR   190      56.520  59.400  30.510  1.00  0.00           H
ATOM   1909  CG2 THR   190      55.930  62.140  28.850  1.00  0.00           C
ATOM   1910  C   THR   190      54.240  58.730  29.060  1.00  0.00           C
ATOM   1911  O   THR   190      53.840  58.040  29.990  1.00  0.00           O
ATOM   1912  N   ALA   191      54.510  58.160  27.930  1.00  0.00           N
ATOM   1913  H   ALA   191      54.830  58.640  27.110  1.00  0.00           H
ATOM   1914  CA  ALA   191      54.410  56.700  27.780  1.00  0.00           C
ATOM   1915  CB  ALA   191      54.830  56.230  26.370  1.00  0.00           C
ATOM   1916  C   ALA   191      55.300  55.730  28.650  1.00  0.00           C
ATOM   1917  O   ALA   191      56.450  55.560  28.350  1.00  0.00           O
ATOM   1918  N   GLN   192      54.590  55.040  29.490  1.00  0.00           N
ATOM   1919  H   GLN   192      53.600  54.900  29.430  1.00  0.00           H
ATOM   1920  CA  GLN   192      55.060  54.070  30.490  1.00  0.00           C
ATOM   1921  CB  GLN   192      55.490  54.820  31.820  1.00  0.00           C
ATOM   1922  CG  GLN   192      54.280  55.470  32.510  1.00  0.00           C
ATOM   1923  CD  GLN   192      54.720  56.580  33.480  1.00  0.00           C
ATOM   1924  OE1 GLN   192      55.780  56.580  33.960  1.00  0.00           O
ATOM   1925  NE2 GLN   192      53.790  57.230  34.010  1.00  0.00           N
ATOM   1926 1HE2 GLN   192      52.800  57.120  33.860  1.00  0.00           H
ATOM   1927 2HE2 GLN   192      54.060  57.930  34.670  1.00  0.00           H
ATOM   1928  C   GLN   192      54.000  52.960  30.730  1.00  0.00           C
ATOM   1929  O   GLN   192      52.800  53.170  30.730  1.00  0.00           O
ATOM   1930  N   ALA   193      54.510  51.720  30.680  1.00  0.00           N
ATOM   1931  H   ALA   193      55.440  51.420  30.480  1.00  0.00           H
ATOM   1932  CA  ALA   193      53.580  50.600  30.810  1.00  0.00           C
ATOM   1933  CB  ALA   193      53.410  49.820  29.540  1.00  0.00           C
ATOM   1934  C   ALA   193      53.880  49.680  32.010  1.00  0.00           C
ATOM   1935  O   ALA   193      55.030  49.480  32.400  1.00  0.00           O
ATOM   1936  N   ALA   194      52.820  49.010  32.500  1.00  0.00           N
ATOM   1937  H   ALA   194      51.860  49.180  32.240  1.00  0.00           H
ATOM   1938  CA  ALA   194      53.010  47.990  33.500  1.00  0.00           C
ATOM   1939  CB  ALA   194      51.620  47.500  33.830  1.00  0.00           C
ATOM   1940  C   ALA   194      53.750  46.790  32.920  1.00  0.00           C
ATOM   1941  O   ALA   194      53.580  46.260  31.770  1.00  0.00           O
ATOM   1942  N   GLY   195      54.610  46.380  33.830  1.00  0.00           N
ATOM   1943  H   GLY   195      54.780  46.950  34.640  1.00  0.00           H
ATOM   1944  CA  GLY   195      55.440  45.190  33.760  1.00  0.00           C
ATOM   1945  C   GLY   195      54.620  43.960  34.090  1.00  0.00           C
ATOM   1946  O   GLY   195      53.440  43.980  34.490  1.00  0.00           O
ATOM   1947  N   THR   196      55.280  42.810  33.650  1.00  0.00           N
ATOM   1948  H   THR   196      56.270  42.740  33.570  1.00  0.00           H
ATOM   1949  CA  THR   196      54.640  41.490  33.810  1.00  0.00           C
ATOM   1950  CB  THR   196      55.440  40.320  33.240  1.00  0.00           C
ATOM   1951  OG1 THR   196      56.790  40.400  33.780  1.00  0.00           O
ATOM   1952  HG1 THR   196      56.850  39.630  34.420  1.00  0.00           H
ATOM   1953  CG2 THR   196      55.240  40.250  31.730  1.00  0.00           C
ATOM   1954  C   THR   196      54.250  41.220  35.300  1.00  0.00           C
ATOM   1955  O   THR   196      55.130  40.860  36.090  1.00  0.00           O
ATOM   1956  N   ASP   197      52.920  41.240  35.490  1.00  0.00           N
ATOM   1957  H   ASP   197      52.330  41.580  34.750  1.00  0.00           H
ATOM   1958  CA  ASP   197      52.240  40.950  36.760  1.00  0.00           C
ATOM   1959  CB  ASP   197      50.920  41.600  36.880  1.00  0.00           C
ATOM   1960  CG  ASP   197      50.340  41.660  38.330  1.00  0.00           C
ATOM   1961  OD1 ASP   197      49.180  42.020  38.340  1.00  0.00           O
ATOM   1962  OD2 ASP   197      51.030  41.390  39.300  1.00  0.00           O
ATOM   1963  C   ASP   197      52.360  39.440  37.080  1.00  0.00           C
ATOM   1964  O   ASP   197      52.140  38.580  36.200  1.00  0.00           O
ATOM   1965  N   THR   198      52.430  39.090  38.380  1.00  0.00           N
ATOM   1966  H   THR   198      52.320  39.810  39.060  1.00  0.00           H
ATOM   1967  CA  THR   198      52.610  37.720  38.900  1.00  0.00           C
ATOM   1968  CB  THR   198      54.140  37.280  39.030  1.00  0.00           C
ATOM   1969  OG1 THR   198      54.880  38.410  39.560  1.00  0.00           O
ATOM   1970  HG1 THR   198      54.530  38.630  40.460  1.00  0.00           H
ATOM   1971  CG2 THR   198      54.760  36.720  37.720  1.00  0.00           C
ATOM   1972  C   THR   198      51.830  37.460  40.130  1.00  0.00           C
ATOM   1973  O   THR   198      51.900  38.360  40.980  1.00  0.00           O
ATOM   1974  N   THR   199      51.470  36.230  40.230  1.00  0.00           N
ATOM   1975  H   THR   199      51.570  35.540  39.520  1.00  0.00           H
ATOM   1976  CA  THR   199      50.590  35.890  41.370  1.00  0.00           C
ATOM   1977  CB  THR   199      49.940  34.580  41.030  1.00  0.00           C
ATOM   1978  OG1 THR   199      49.250  34.610  39.760  1.00  0.00           O
ATOM   1979  HG1 THR   199      49.160  33.670  39.440  1.00  0.00           H
ATOM   1980  CG2 THR   199      48.840  34.200  42.060  1.00  0.00           C
ATOM   1981  C   THR   199      51.590  35.710  42.490  1.00  0.00           C
ATOM   1982  O   THR   199      52.510  34.910  42.240  1.00  0.00           O
ATOM   1983  N   ILE   200      51.410  36.340  43.610  1.00  0.00           N
ATOM   1984  H   ILE   200      50.600  36.880  43.800  1.00  0.00           H
ATOM   1985  CA  ILE   200      52.260  36.390  44.790  1.00  0.00           C
ATOM   1986  CB  ILE   200      51.810  37.550  45.740  1.00  0.00           C
ATOM   1987  CG1 ILE   200      51.690  38.750  44.830  1.00  0.00           C
ATOM   1988  CG2 ILE   200      52.970  37.890  46.740  1.00  0.00           C
ATOM   1989  CD  ILE   200      50.850  39.960  45.350  1.00  0.00           C
ATOM   1990  C   ILE   200      52.250  35.060  45.670  1.00  0.00           C
ATOM   1991  O   ILE   200      51.300  34.820  46.450  1.00  0.00           O
ATOM   1992  N   THR   201      53.380  34.390  45.690  1.00  0.00           N
ATOM   1993  H   THR   201      54.170  34.570  45.110  1.00  0.00           H
ATOM   1994  CA  THR   201      53.550  33.050  46.370  1.00  0.00           C
ATOM   1995  CB  THR   201      54.890  32.370  45.970  1.00  0.00           C
ATOM   1996  OG1 THR   201      55.000  32.480  44.560  1.00  0.00           O
ATOM   1997  HG1 THR   201      55.410  31.650  44.200  1.00  0.00           H
ATOM   1998  CG2 THR   201      54.730  30.940  46.500  1.00  0.00           C
ATOM   1999  C   THR   201      53.480  33.150  47.900  1.00  0.00           C
ATOM   2000  O   THR   201      52.580  32.560  48.450  1.00  0.00           O
ATOM   2001  N   VAL   202      54.310  34.050  48.470  1.00  0.00           N
ATOM   2002  H   VAL   202      55.010  34.520  47.940  1.00  0.00           H
ATOM   2003  CA  VAL   202      54.280  34.210  49.940  1.00  0.00           C
ATOM   2004  CB  VAL   202      55.300  35.340  50.260  1.00  0.00           C
ATOM   2005  CG1 VAL   202      54.970  36.630  49.530  1.00  0.00           C
ATOM   2006  CG2 VAL   202      55.370  35.460  51.760  1.00  0.00           C
ATOM   2007  C   VAL   202      52.910  34.400  50.610  1.00  0.00           C
ATOM   2008  O   VAL   202      52.480  33.500  51.350  1.00  0.00           O
ATOM   2009  N   ASN   203      52.030  35.240  49.990  1.00  0.00           N
ATOM   2010  H   ASN   203      52.420  36.070  49.590  1.00  0.00           H
ATOM   2011  CA  ASN   203      50.600  35.350  50.370  1.00  0.00           C
ATOM   2012  CB  ASN   203      50.010  36.620  49.840  1.00  0.00           C
ATOM   2013  CG  ASN   203      50.690  37.960  50.180  1.00  0.00           C
ATOM   2014  OD1 ASN   203      51.700  38.040  50.870  1.00  0.00           O
ATOM   2015  ND2 ASN   203      50.420  38.930  49.360  1.00  0.00           N
ATOM   2016 1HD2 ASN   203      49.780  38.830  48.600  1.00  0.00           H
ATOM   2017 2HD2 ASN   203      50.870  39.810  49.510  1.00  0.00           H
ATOM   2018  C   ASN   203      49.680  34.130  50.100  1.00  0.00           C
ATOM   2019  O   ASN   203      48.890  33.760  50.980  1.00  0.00           O
ATOM   2020  N   VAL   204      49.820  33.460  48.930  1.00  0.00           N
ATOM   2021  H   VAL   204      50.350  33.900  48.210  1.00  0.00           H
ATOM   2022  CA  VAL   204      49.050  32.260  48.590  1.00  0.00           C
ATOM   2023  CB  VAL   204      49.320  31.720  47.130  1.00  0.00           C
ATOM   2024  CG1 VAL   204      48.460  30.450  46.990  1.00  0.00           C
ATOM   2025  CG2 VAL   204      48.830  32.700  46.030  1.00  0.00           C
ATOM   2026  C   VAL   204      49.390  31.120  49.620  1.00  0.00           C
ATOM   2027  O   VAL   204      48.500  30.380  50.140  1.00  0.00           O
ATOM   2028  N   LEU   205      50.670  31.080  50.020  1.00  0.00           N
ATOM   2029  H   LEU   205      51.350  31.760  49.740  1.00  0.00           H
ATOM   2030  CA  LEU   205      51.140  30.190  51.140  1.00  0.00           C
ATOM   2031  CB  LEU   205      52.650  30.110  51.290  1.00  0.00           C
ATOM   2032  CG  LEU   205      53.250  29.480  50.040  1.00  0.00           C
ATOM   2033  CD1 LEU   205      54.730  29.830  49.980  1.00  0.00           C
ATOM   2034  CD2 LEU   205      53.260  27.950  50.150  1.00  0.00           C
ATOM   2035  C   LEU   205      50.450  30.430  52.420  1.00  0.00           C
ATOM   2036  O   LEU   205      49.740  29.540  52.960  1.00  0.00           O
ATOM   2037  N   ALA   206      50.550  31.660  52.870  1.00  0.00           N
ATOM   2038  H   ALA   206      51.170  32.290  52.390  1.00  0.00           H
ATOM   2039  CA  ALA   206      49.940  32.190  54.110  1.00  0.00           C
ATOM   2040  CB  ALA   206      50.200  33.680  54.100  1.00  0.00           C
ATOM   2041  C   ALA   206      48.440  32.020  54.100  1.00  0.00           C
ATOM   2042  O   ALA   206      47.870  31.680  55.170  1.00  0.00           O
ATOM   2043  N   TRP   207      47.690  32.350  53.080  1.00  0.00           N
ATOM   2044  H   TRP   207      48.040  32.720  52.220  1.00  0.00           H
ATOM   2045  CA  TRP   207      46.240  32.010  52.940  1.00  0.00           C
ATOM   2046  CB  TRP   207      45.800  32.580  51.610  1.00  0.00           C
ATOM   2047  CG  TRP   207      44.290  32.480  51.290  1.00  0.00           C
ATOM   2048  CD1 TRP   207      43.350  33.310  51.690  1.00  0.00           C
ATOM   2049  HD1 TRP   207      43.520  34.190  52.330  1.00  0.00           H
ATOM   2050  CD2 TRP   207      43.730  31.540  50.480  1.00  0.00           C
ATOM   2051  NE1 TRP   207      42.190  32.980  51.120  1.00  0.00           N
ATOM   2052  HE1 TRP   207      41.320  33.420  51.320  1.00  0.00           H
ATOM   2053  CE2 TRP   207      42.400  31.930  50.400  1.00  0.00           C
ATOM   2054  CE3 TRP   207      44.200  30.500  49.690  1.00  0.00           C
ATOM   2055  HE3 TRP   207      45.250  30.260  49.480  1.00  0.00           H
ATOM   2056  CZ2 TRP   207      41.500  31.240  49.660  1.00  0.00           C
ATOM   2057  HZ2 TRP   207      40.460  31.550  49.730  1.00  0.00           H
ATOM   2058  CZ3 TRP   207      43.280  29.830  48.870  1.00  0.00           C
ATOM   2059  HZ3 TRP   207      43.680  28.910  48.440  1.00  0.00           H
ATOM   2060  CH2 TRP   207      41.910  30.200  48.800  1.00  0.00           C
ATOM   2061  HH2 TRP   207      41.240  29.620  48.170  1.00  0.00           H
ATOM   2062  C   TRP   207      45.930  30.490  53.130  1.00  0.00           C
ATOM   2063  O   TRP   207      45.010  30.150  53.870  1.00  0.00           O
ATOM   2064  N   LEU   208      46.730  29.560  52.650  1.00  0.00           N
ATOM   2065  H   LEU   208      47.430  29.650  51.950  1.00  0.00           H
ATOM   2066  CA  LEU   208      46.490  28.130  52.960  1.00  0.00           C
ATOM   2067  CB  LEU   208      47.290  27.190  52.020  1.00  0.00           C
ATOM   2068  CG  LEU   208      46.870  27.370  50.550  1.00  0.00           C
ATOM   2069  CD1 LEU   208      47.650  26.350  49.770  1.00  0.00           C
ATOM   2070  CD2 LEU   208      45.400  26.890  50.390  1.00  0.00           C
ATOM   2071  C   LEU   208      46.860  27.790  54.400  1.00  0.00           C
ATOM   2072  O   LEU   208      46.270  26.850  54.930  1.00  0.00           O
ATOM   2073  N   TYR   209      47.820  28.400  54.970  1.00  0.00           N
ATOM   2074  H   TYR   209      48.460  28.900  54.390  1.00  0.00           H
ATOM   2075  CA  TYR   209      48.150  28.310  56.430  1.00  0.00           C
ATOM   2076  CB  TYR   209      49.460  29.050  56.570  1.00  0.00           C
ATOM   2077  CG  TYR   209      50.750  28.220  56.570  1.00  0.00           C
ATOM   2078  CD1 TYR   209      50.990  27.230  57.520  1.00  0.00           C
ATOM   2079  HD1 TYR   209      50.190  27.050  58.230  1.00  0.00           H
ATOM   2080  CD2 TYR   209      51.710  28.500  55.620  1.00  0.00           C
ATOM   2081  HD2 TYR   209      51.730  29.470  55.110  1.00  0.00           H
ATOM   2082  CE1 TYR   209      52.150  26.480  57.440  1.00  0.00           C
ATOM   2083  HE1 TYR   209      52.170  25.530  57.980  1.00  0.00           H
ATOM   2084  CE2 TYR   209      52.840  27.760  55.580  1.00  0.00           C
ATOM   2085  HE2 TYR   209      53.710  28.100  55.020  1.00  0.00           H
ATOM   2086  CZ  TYR   209      53.130  26.740  56.480  1.00  0.00           C
ATOM   2087  OH  TYR   209      54.350  26.140  56.550  1.00  0.00           O
ATOM   2088  HH  TYR   209      54.410  25.310  57.100  1.00  0.00           H
ATOM   2089  C   TYR   209      47.030  28.820  57.270  1.00  0.00           C
ATOM   2090  O   TYR   209      46.580  28.070  58.150  1.00  0.00           O
ATOM   2091  N   ALA   210      46.420  29.890  56.850  1.00  0.00           N
ATOM   2092  H   ALA   210      46.780  30.540  56.190  1.00  0.00           H
ATOM   2093  CA  ALA   210      45.060  30.260  57.310  1.00  0.00           C
ATOM   2094  CB  ALA   210      44.730  31.720  56.910  1.00  0.00           C
ATOM   2095  C   ALA   210      43.890  29.260  57.080  1.00  0.00           C
ATOM   2096  O   ALA   210      43.120  28.920  57.970  1.00  0.00           O
ATOM   2097  N   ALA   211      43.770  28.610  55.910  1.00  0.00           N
ATOM   2098  H   ALA   211      44.340  28.990  55.180  1.00  0.00           H
ATOM   2099  CA  ALA   211      42.800  27.590  55.570  1.00  0.00           C
ATOM   2100  CB  ALA   211      42.840  27.090  54.110  1.00  0.00           C
ATOM   2101  C   ALA   211      42.970  26.350  56.530  1.00  0.00           C
ATOM   2102  O   ALA   211      42.020  25.820  57.060  1.00  0.00           O
ATOM   2103  N   VAL   212      44.220  26.030  56.930  1.00  0.00           N
ATOM   2104  H   VAL   212      45.030  26.280  56.400  1.00  0.00           H
ATOM   2105  CA  VAL   212      44.460  25.100  58.070  1.00  0.00           C
ATOM   2106  CB  VAL   212      45.910  24.650  58.100  1.00  0.00           C
ATOM   2107  CG1 VAL   212      46.190  23.510  59.180  1.00  0.00           C
ATOM   2108  CG2 VAL   212      46.170  23.990  56.760  1.00  0.00           C
ATOM   2109  C   VAL   212      44.070  25.600  59.450  1.00  0.00           C
ATOM   2110  O   VAL   212      43.620  24.810  60.260  1.00  0.00           O
ATOM   2111  N   ILE   213      44.300  26.890  59.830  1.00  0.00           N
ATOM   2112  H   ILE   213      44.790  27.490  59.210  1.00  0.00           H
ATOM   2113  CA  ILE   213      43.820  27.470  61.120  1.00  0.00           C
ATOM   2114  CB  ILE   213      44.420  28.880  61.040  1.00  0.00           C
ATOM   2115  CG1 ILE   213      45.960  28.690  61.180  1.00  0.00           C
ATOM   2116  CG2 ILE   213      43.960  29.650  62.230  1.00  0.00           C
ATOM   2117  CD  ILE   213      46.530  28.340  62.620  1.00  0.00           C
ATOM   2118  C   ILE   213      42.340  27.320  61.280  1.00  0.00           C
ATOM   2119  O   ILE   213      41.900  27.020  62.360  1.00  0.00           O
ATOM   2120  N   ASN   214      41.700  27.740  60.210  1.00  0.00           N
ATOM   2121  H   ASN   214      42.260  28.120  59.470  1.00  0.00           H
ATOM   2122  CA  ASN   214      40.220  27.670  59.970  1.00  0.00           C
ATOM   2123  CB  ASN   214      39.600  28.630  58.980  1.00  0.00           C
ATOM   2124  CG  ASN   214      39.270  29.840  59.800  1.00  0.00           C
ATOM   2125  OD1 ASN   214      38.210  30.060  60.270  1.00  0.00           O
ATOM   2126  ND2 ASN   214      40.120  30.780  59.600  1.00  0.00           N
ATOM   2127 1HD2 ASN   214      40.700  30.780  58.780  1.00  0.00           H
ATOM   2128 2HD2 ASN   214      40.370  31.350  60.380  1.00  0.00           H
ATOM   2129  C   ASN   214      39.720  26.240  59.650  1.00  0.00           C
ATOM   2130  O   ASN   214      38.750  26.050  58.950  1.00  0.00           O
ATOM   2131  N   GLY   215      40.520  25.260  60.020  1.00  0.00           N
ATOM   2132  H   GLY   215      41.430  25.430  60.400  1.00  0.00           H
ATOM   2133  CA  GLY   215      40.100  23.810  59.940  1.00  0.00           C
ATOM   2134  C   GLY   215      40.060  22.950  58.570  1.00  0.00           C
ATOM   2135  O   GLY   215      39.820  21.750  58.630  1.00  0.00           O
ATOM   2136  N   ASP   216      39.870  23.710  57.540  1.00  0.00           N
ATOM   2137  H   ASP   216      39.600  24.670  57.620  1.00  0.00           H
ATOM   2138  CA  ASP   216      39.790  23.290  56.120  1.00  0.00           C
ATOM   2139  CB  ASP   216      38.960  24.290  55.400  1.00  0.00           C
ATOM   2140  CG  ASP   216      38.410  23.880  54.080  1.00  0.00           C
ATOM   2141  OD1 ASP   216      37.930  22.660  54.110  1.00  0.00           O
ATOM   2142  OD2 ASP   216      38.110  24.780  53.280  1.00  0.00           O
ATOM   2143  C   ASP   216      41.120  23.000  55.420  1.00  0.00           C
ATOM   2144  O   ASP   216      41.730  23.780  54.690  1.00  0.00           O
ATOM   2145  N   ARG   217      41.460  21.720  55.490  1.00  0.00           N
ATOM   2146  H   ARG   217      40.710  21.060  55.540  1.00  0.00           H
ATOM   2147  CA  ARG   217      42.750  21.080  55.320  1.00  0.00           C
ATOM   2148  CB  ARG   217      43.460  20.740  56.670  1.00  0.00           C
ATOM   2149  CG  ARG   217      42.660  19.770  57.600  1.00  0.00           C
ATOM   2150  CD  ARG   217      43.280  19.580  59.000  1.00  0.00           C
ATOM   2151  NE  ARG   217      42.110  18.940  59.690  1.00  0.00           N
ATOM   2152  HE  ARG   217      41.830  18.060  59.300  1.00  0.00           H
ATOM   2153  CZ  ARG   217      41.730  19.240  60.900  1.00  0.00           C
ATOM   2154  NH1 ARG   217      42.220  20.280  61.560  1.00  0.00           N
ATOM   2155 1HH1 ARG   217      42.820  20.950  61.120  1.00  0.00           H
ATOM   2156 2HH1 ARG   217      42.020  20.370  62.530  1.00  0.00           H
ATOM   2157  NH2 ARG   217      40.780  18.500  61.430  1.00  0.00           N
ATOM   2158 1HH2 ARG   217      40.530  17.610  61.030  1.00  0.00           H
ATOM   2159 2HH2 ARG   217      40.420  18.750  62.330  1.00  0.00           H
ATOM   2160  C   ARG   217      42.940  19.910  54.370  1.00  0.00           C
ATOM   2161  O   ARG   217      44.030  19.370  54.270  1.00  0.00           O
ATOM   2162  N   TRP   218      41.920  19.660  53.530  1.00  0.00           N
ATOM   2163  H   TRP   218      41.200  20.340  53.360  1.00  0.00           H
ATOM   2164  CA  TRP   218      42.090  18.500  52.570  1.00  0.00           C
ATOM   2165  CB  TRP   218      40.790  18.350  51.810  1.00  0.00           C
ATOM   2166  CG  TRP   218      40.370  19.590  51.050  1.00  0.00           C
ATOM   2167  CD1 TRP   218      39.610  20.580  51.530  1.00  0.00           C
ATOM   2168  HD1 TRP   218      38.800  20.410  52.230  1.00  0.00           H
ATOM   2169  CD2 TRP   218      40.880  19.840  49.840  1.00  0.00           C
ATOM   2170  NE1 TRP   218      39.670  21.520  50.570  1.00  0.00           N
ATOM   2171  HE1 TRP   218      39.370  22.470  50.660  1.00  0.00           H
ATOM   2172  CE2 TRP   218      40.420  21.080  49.560  1.00  0.00           C
ATOM   2173  CE3 TRP   218      41.640  19.100  48.900  1.00  0.00           C
ATOM   2174  HE3 TRP   218      41.960  18.070  49.060  1.00  0.00           H
ATOM   2175  CZ2 TRP   218      40.780  21.680  48.340  1.00  0.00           C
ATOM   2176  HZ2 TRP   218      40.480  22.690  48.070  1.00  0.00           H
ATOM   2177  CZ3 TRP   218      41.910  19.690  47.630  1.00  0.00           C
ATOM   2178  HZ3 TRP   218      42.540  19.260  46.860  1.00  0.00           H
ATOM   2179  CH2 TRP   218      41.430  20.980  47.400  1.00  0.00           C
ATOM   2180  HH2 TRP   218      41.650  21.470  46.450  1.00  0.00           H
ATOM   2181  C   TRP   218      43.310  18.410  51.660  1.00  0.00           C
ATOM   2182  O   TRP   218      43.810  17.310  51.370  1.00  0.00           O
ATOM   2183  N   PHE   219      43.810  19.540  51.220  1.00  0.00           N
ATOM   2184  H   PHE   219      43.320  20.400  51.360  1.00  0.00           H
ATOM   2185  CA  PHE   219      44.940  19.680  50.290  1.00  0.00           C
ATOM   2186  CB  PHE   219      44.970  21.090  49.840  1.00  0.00           C
ATOM   2187  CG  PHE   219      45.110  22.090  50.940  1.00  0.00           C
ATOM   2188  CD1 PHE   219      46.260  22.390  51.590  1.00  0.00           C
ATOM   2189  HD1 PHE   219      47.200  21.940  51.260  1.00  0.00           H
ATOM   2190  CD2 PHE   219      44.010  22.720  51.310  1.00  0.00           C
ATOM   2191  HD2 PHE   219      43.100  22.620  50.710  1.00  0.00           H
ATOM   2192  CE1 PHE   219      46.240  23.240  52.690  1.00  0.00           C
ATOM   2193  HE1 PHE   219      47.070  23.460  53.370  1.00  0.00           H
ATOM   2194  CE2 PHE   219      43.970  23.650  52.330  1.00  0.00           C
ATOM   2195  HE2 PHE   219      42.970  23.990  52.600  1.00  0.00           H
ATOM   2196  CZ  PHE   219      45.130  23.900  53.060  1.00  0.00           C
ATOM   2197  HZ  PHE   219      45.090  24.760  53.730  1.00  0.00           H
ATOM   2198  C   PHE   219      46.350  19.200  50.730  1.00  0.00           C
ATOM   2199  O   PHE   219      47.100  18.670  49.900  1.00  0.00           O
ATOM   2200  N   LEU   220      46.510  19.100  52.090  1.00  0.00           N
ATOM   2201  H   LEU   220      45.810  19.550  52.640  1.00  0.00           H
ATOM   2202  CA  LEU   220      47.710  18.520  52.780  1.00  0.00           C
ATOM   2203  CB  LEU   220      47.530  18.490  54.300  1.00  0.00           C
ATOM   2204  CG  LEU   220      47.530  19.860  54.960  1.00  0.00           C
ATOM   2205  CD1 LEU   220      47.000  19.570  56.350  1.00  0.00           C
ATOM   2206  CD2 LEU   220      48.880  20.570  54.780  1.00  0.00           C
ATOM   2207  C   LEU   220      48.030  17.080  52.420  1.00  0.00           C
ATOM   2208  O   LEU   220      47.080  16.260  52.420  1.00  0.00           O
ATOM   2209  N   ASN   221      49.370  16.880  52.420  1.00  0.00           N
ATOM   2210  H   ASN   221      50.030  17.630  52.420  1.00  0.00           H
ATOM   2211  CA  ASN   221      49.980  15.560  52.180  1.00  0.00           C
ATOM   2212  CB  ASN   221      50.170  15.350  50.670  1.00  0.00           C
ATOM   2213  CG  ASN   221      51.310  16.020  49.870  1.00  0.00           C
ATOM   2214  OD1 ASN   221      52.460  15.720  49.960  1.00  0.00           O
ATOM   2215  ND2 ASN   221      50.880  16.870  49.010  1.00  0.00           N
ATOM   2216 1HD2 ASN   221      49.920  17.130  48.940  1.00  0.00           H
ATOM   2217 2HD2 ASN   221      51.560  17.230  48.370  1.00  0.00           H
ATOM   2218  C   ASN   221      51.340  15.250  52.980  1.00  0.00           C
ATOM   2219  O   ASN   221      52.080  16.160  53.370  1.00  0.00           O
ATOM   2220  N   ARG   222      51.760  13.960  52.950  1.00  0.00           N
ATOM   2221  H   ARG   222      51.300  13.280  52.370  1.00  0.00           H
ATOM   2222  CA  ARG   222      52.940  13.470  53.660  1.00  0.00           C
ATOM   2223  CB  ARG   222      52.870  11.950  53.660  1.00  0.00           C
ATOM   2224  CG  ARG   222      53.710  11.310  54.760  1.00  0.00           C
ATOM   2225  CD  ARG   222      54.000   9.830  54.440  1.00  0.00           C
ATOM   2226  NE  ARG   222      54.680   9.370  55.670  1.00  0.00           N
ATOM   2227  HE  ARG   222      54.050   8.780  56.160  1.00  0.00           H
ATOM   2228  CZ  ARG   222      55.920   9.540  56.160  1.00  0.00           C
ATOM   2229  NH1 ARG   222      56.800  10.380  55.630  1.00  0.00           N
ATOM   2230 1HH1 ARG   222      56.500  10.820  54.780  1.00  0.00           H
ATOM   2231 2HH1 ARG   222      57.700  10.550  56.020  1.00  0.00           H
ATOM   2232  NH2 ARG   222      56.180   8.710  57.160  1.00  0.00           N
ATOM   2233 1HH2 ARG   222      55.420   8.090  57.320  1.00  0.00           H
ATOM   2234 2HH2 ARG   222      56.980   8.630  57.760  1.00  0.00           H
ATOM   2235  C   ARG   222      54.250  13.970  53.090  1.00  0.00           C
ATOM   2236  O   ARG   222      55.150  14.220  53.890  1.00  0.00           O
ATOM   2237  N   PHE   223      54.360  14.320  51.800  1.00  0.00           N
ATOM   2238  H   PHE   223      53.590  14.570  51.210  1.00  0.00           H
ATOM   2239  CA  PHE   223      55.620  14.750  51.140  1.00  0.00           C
ATOM   2240  CB  PHE   223      55.750  14.190  49.730  1.00  0.00           C
ATOM   2241  CG  PHE   223      55.790  12.670  49.490  1.00  0.00           C
ATOM   2242  CD1 PHE   223      54.590  11.980  49.490  1.00  0.00           C
ATOM   2243  HD1 PHE   223      53.730  12.610  49.280  1.00  0.00           H
ATOM   2244  CD2 PHE   223      57.060  12.060  49.560  1.00  0.00           C
ATOM   2245  HD2 PHE   223      58.010  12.580  49.450  1.00  0.00           H
ATOM   2246  CE1 PHE   223      54.570  10.590  49.610  1.00  0.00           C
ATOM   2247  HE1 PHE   223      53.660  10.020  49.440  1.00  0.00           H
ATOM   2248  CE2 PHE   223      57.000  10.620  49.560  1.00  0.00           C
ATOM   2249  HE2 PHE   223      57.930  10.080  49.720  1.00  0.00           H
ATOM   2250  CZ  PHE   223      55.820   9.860  49.620  1.00  0.00           C
ATOM   2251  HZ  PHE   223      55.850   8.800  49.390  1.00  0.00           H
ATOM   2252  C   PHE   223      55.980  16.230  51.160  1.00  0.00           C
ATOM   2253  O   PHE   223      55.090  17.150  51.190  1.00  0.00           O
ATOM   2254  N   THR   224      57.310  16.410  51.210  1.00  0.00           N
ATOM   2255  H   THR   224      57.920  15.640  50.980  1.00  0.00           H
ATOM   2256  CA  THR   224      58.150  17.700  51.220  1.00  0.00           C
ATOM   2257  CB  THR   224      59.180  17.750  52.370  1.00  0.00           C
ATOM   2258  OG1 THR   224      59.960  18.980  52.260  1.00  0.00           O
ATOM   2259  HG1 THR   224      60.380  19.160  53.150  1.00  0.00           H
ATOM   2260  CG2 THR   224      60.190  16.630  52.450  1.00  0.00           C
ATOM   2261  C   THR   224      58.800  17.950  49.820  1.00  0.00           C
ATOM   2262  O   THR   224      58.680  17.100  49.020  1.00  0.00           O
ATOM   2263  N   THR   225      59.200  19.170  49.480  1.00  0.00           N
ATOM   2264  H   THR   225      59.390  19.780  50.250  1.00  0.00           H
ATOM   2265  CA  THR   225      59.870  19.530  48.210  1.00  0.00           C
ATOM   2266  CB  THR   225      58.790  19.940  47.230  1.00  0.00           C
ATOM   2267  OG1 THR   225      59.460  19.780  45.920  1.00  0.00           O
ATOM   2268  HG1 THR   225      60.200  19.130  46.090  1.00  0.00           H
ATOM   2269  CG2 THR   225      58.190  21.410  47.320  1.00  0.00           C
ATOM   2270  C   THR   225      61.050  20.500  48.330  1.00  0.00           C
ATOM   2271  O   THR   225      61.050  21.280  49.270  1.00  0.00           O
ATOM   2272  N   THR   226      62.070  20.250  47.580  1.00  0.00           N
ATOM   2273  H   THR   226      62.210  19.350  47.170  1.00  0.00           H
ATOM   2274  CA  THR   226      63.310  21.100  47.570  1.00  0.00           C
ATOM   2275  CB  THR   226      64.470  20.590  46.690  1.00  0.00           C
ATOM   2276  OG1 THR   226      64.640  19.170  46.910  1.00  0.00           O
ATOM   2277  HG1 THR   226      65.450  18.910  46.380  1.00  0.00           H
ATOM   2278  CG2 THR   226      65.820  21.150  47.120  1.00  0.00           C
ATOM   2279  C   THR   226      62.960  22.440  46.930  1.00  0.00           C
ATOM   2280  O   THR   226      62.310  22.450  45.860  1.00  0.00           O
ATOM   2281  N   LEU   227      63.500  23.560  47.330  1.00  0.00           N
ATOM   2282  H   LEU   227      64.280  23.590  47.960  1.00  0.00           H
ATOM   2283  CA  LEU   227      63.240  24.940  46.900  1.00  0.00           C
ATOM   2284  CB  LEU   227      64.150  25.780  47.760  1.00  0.00           C
ATOM   2285  CG  LEU   227      63.950  27.330  47.760  1.00  0.00           C
ATOM   2286  CD1 LEU   227      64.460  27.960  46.500  1.00  0.00           C
ATOM   2287  CD2 LEU   227      62.500  27.740  48.010  1.00  0.00           C
ATOM   2288  C   LEU   227      63.290  25.220  45.370  1.00  0.00           C
ATOM   2289  O   LEU   227      62.310  25.690  44.790  1.00  0.00           O
ATOM   2290  N   ASN   228      64.400  24.790  44.810  1.00  0.00           N
ATOM   2291  H   ASN   228      65.180  24.520  45.360  1.00  0.00           H
ATOM   2292  CA  ASN   228      64.600  24.820  43.340  1.00  0.00           C
ATOM   2293  CB  ASN   228      65.960  24.210  43.110  1.00  0.00           C
ATOM   2294  CG  ASN   228      66.310  24.580  41.700  1.00  0.00           C
ATOM   2295  OD1 ASN   228      66.260  25.740  41.340  1.00  0.00           O
ATOM   2296  ND2 ASN   228      66.650  23.700  40.850  1.00  0.00           N
ATOM   2297 1HD2 ASN   228      66.560  22.760  41.180  1.00  0.00           H
ATOM   2298 2HD2 ASN   228      66.770  23.950  39.890  1.00  0.00           H
ATOM   2299  C   ASN   228      63.500  24.030  42.620  1.00  0.00           C
ATOM   2300  O   ASN   228      62.850  24.580  41.700  1.00  0.00           O
ATOM   2301  N   ASP   229      63.180  22.840  43.070  1.00  0.00           N
ATOM   2302  H   ASP   229      63.680  22.470  43.850  1.00  0.00           H
ATOM   2303  CA  ASP   229      62.100  21.950  42.500  1.00  0.00           C
ATOM   2304  CB  ASP   229      62.060  20.570  43.190  1.00  0.00           C
ATOM   2305  CG  ASP   229      63.220  19.560  42.970  1.00  0.00           C
ATOM   2306  OD1 ASP   229      62.910  18.330  42.860  1.00  0.00           O
ATOM   2307  OD2 ASP   229      64.390  20.050  43.070  1.00  0.00           O
ATOM   2308  C   ASP   229      60.760  22.580  42.380  1.00  0.00           C
ATOM   2309  O   ASP   229      60.160  22.430  41.340  1.00  0.00           O
ATOM   2310  N   PHE   230      60.260  23.160  43.460  1.00  0.00           N
ATOM   2311  H   PHE   230      60.650  23.020  44.370  1.00  0.00           H
ATOM   2312  CA  PHE   230      59.050  24.030  43.530  1.00  0.00           C
ATOM   2313  CB  PHE   230      58.940  24.470  45.000  1.00  0.00           C
ATOM   2314  CG  PHE   230      57.680  25.320  45.110  1.00  0.00           C
ATOM   2315  CD1 PHE   230      56.440  24.640  45.110  1.00  0.00           C
ATOM   2316  HD1 PHE   230      56.460  23.550  45.090  1.00  0.00           H
ATOM   2317  CD2 PHE   230      57.730  26.690  45.000  1.00  0.00           C
ATOM   2318  HD2 PHE   230      58.730  27.080  44.800  1.00  0.00           H
ATOM   2319  CE1 PHE   230      55.340  25.410  44.850  1.00  0.00           C
ATOM   2320  HE1 PHE   230      54.360  24.960  44.650  1.00  0.00           H
ATOM   2321  CE2 PHE   230      56.540  27.480  44.840  1.00  0.00           C
ATOM   2322  HE2 PHE   230      56.620  28.550  44.680  1.00  0.00           H
ATOM   2323  CZ  PHE   230      55.360  26.800  44.720  1.00  0.00           C
ATOM   2324  HZ  PHE   230      54.420  27.320  44.510  1.00  0.00           H
ATOM   2325  C   PHE   230      59.020  25.150  42.550  1.00  0.00           C
ATOM   2326  O   PHE   230      58.220  25.140  41.600  1.00  0.00           O
ATOM   2327  N   ASN   231      60.150  25.880  42.570  1.00  0.00           N
ATOM   2328  H   ASN   231      60.870  25.610  43.210  1.00  0.00           H
ATOM   2329  CA  ASN   231      60.460  27.000  41.600  1.00  0.00           C
ATOM   2330  CB  ASN   231      61.760  27.730  41.860  1.00  0.00           C
ATOM   2331  CG  ASN   231      61.860  28.660  43.040  1.00  0.00           C
ATOM   2332  OD1 ASN   231      60.790  29.070  43.560  1.00  0.00           O
ATOM   2333  ND2 ASN   231      63.020  29.120  43.340  1.00  0.00           N
ATOM   2334 1HD2 ASN   231      63.840  28.920  42.800  1.00  0.00           H
ATOM   2335 2HD2 ASN   231      63.150  29.630  44.190  1.00  0.00           H
ATOM   2336  C   ASN   231      60.350  26.710  40.030  1.00  0.00           C
ATOM   2337  O   ASN   231      59.380  27.030  39.330  1.00  0.00           O
ATOM   2338  N   LEU   232      61.070  25.650  39.760  1.00  0.00           N
ATOM   2339  H   LEU   232      61.700  25.210  40.390  1.00  0.00           H
ATOM   2340  CA  LEU   232      61.000  24.930  38.460  1.00  0.00           C
ATOM   2341  CB  LEU   232      61.910  23.750  38.490  1.00  0.00           C
ATOM   2342  CG  LEU   232      63.420  24.050  38.160  1.00  0.00           C
ATOM   2343  CD1 LEU   232      64.260  22.740  38.420  1.00  0.00           C
ATOM   2344  CD2 LEU   232      63.780  24.710  36.850  1.00  0.00           C
ATOM   2345  C   LEU   232      59.640  24.450  37.900  1.00  0.00           C
ATOM   2346  O   LEU   232      59.460  24.340  36.650  1.00  0.00           O
ATOM   2347  N   VAL   233      58.670  24.190  38.740  1.00  0.00           N
ATOM   2348  H   VAL   233      58.790  23.880  39.680  1.00  0.00           H
ATOM   2349  CA  VAL   233      57.280  23.960  38.330  1.00  0.00           C
ATOM   2350  CB  VAL   233      56.670  22.770  39.120  1.00  0.00           C
ATOM   2351  CG1 VAL   233      55.220  22.470  38.710  1.00  0.00           C
ATOM   2352  CG2 VAL   233      57.380  21.400  39.050  1.00  0.00           C
ATOM   2353  C   VAL   233      56.440  25.300  38.370  1.00  0.00           C
ATOM   2354  O   VAL   233      55.900  25.750  37.390  1.00  0.00           O
ATOM   2355  N   ALA   234      56.490  25.920  39.520  1.00  0.00           N
ATOM   2356  H   ALA   234      56.930  25.410  40.260  1.00  0.00           H
ATOM   2357  CA  ALA   234      55.780  27.190  39.820  1.00  0.00           C
ATOM   2358  CB  ALA   234      56.100  27.650  41.200  1.00  0.00           C
ATOM   2359  C   ALA   234      55.930  28.390  38.830  1.00  0.00           C
ATOM   2360  O   ALA   234      54.890  28.930  38.400  1.00  0.00           O
ATOM   2361  N   MET   235      57.080  28.440  38.170  1.00  0.00           N
ATOM   2362  H   MET   235      57.830  27.830  38.400  1.00  0.00           H
ATOM   2363  CA  MET   235      57.310  29.370  37.070  1.00  0.00           C
ATOM   2364  CB  MET   235      58.730  29.240  36.490  1.00  0.00           C
ATOM   2365  CG  MET   235      59.790  29.990  37.290  1.00  0.00           C
ATOM   2366  SD  MET   235      61.400  29.800  36.470  1.00  0.00           S
ATOM   2367  CE  MET   235      61.360  31.340  35.600  1.00  0.00           C
ATOM   2368  C   MET   235      56.410  29.230  35.800  1.00  0.00           C
ATOM   2369  O   MET   235      55.850  30.220  35.310  1.00  0.00           O
ATOM   2370  N   LYS   236      55.930  28.040  35.550  1.00  0.00           N
ATOM   2371  H   LYS   236      56.130  27.310  36.210  1.00  0.00           H
ATOM   2372  CA  LYS   236      55.060  27.670  34.490  1.00  0.00           C
ATOM   2373  CB  LYS   236      55.250  26.200  34.210  1.00  0.00           C
ATOM   2374  CG  LYS   236      56.650  25.640  33.770  1.00  0.00           C
ATOM   2375  CD  LYS   236      57.170  26.220  32.420  1.00  0.00           C
ATOM   2376  CE  LYS   236      58.650  25.760  32.110  1.00  0.00           C
ATOM   2377  NZ  LYS   236      59.090  26.500  30.890  1.00  0.00           N
ATOM   2378  HZ1 LYS   236      60.000  26.190  30.610  1.00  0.00           H
ATOM   2379  HZ2 LYS   236      58.410  26.410  30.160  1.00  0.00           H
ATOM   2380  HZ3 LYS   236      59.140  27.450  31.180  1.00  0.00           H
ATOM   2381  C   LYS   236      53.580  28.050  34.730  1.00  0.00           C
ATOM   2382  O   LYS   236      52.850  28.270  33.720  1.00  0.00           O
ATOM   2383  N   TYR   237      53.320  28.450  35.940  1.00  0.00           N
ATOM   2384  H   TYR   237      53.880  28.150  36.720  1.00  0.00           H
ATOM   2385  CA  TYR   237      51.980  28.930  36.330  1.00  0.00           C
ATOM   2386  CB  TYR   237      51.380  28.000  37.480  1.00  0.00           C
ATOM   2387  CG  TYR   237      51.360  26.450  37.160  1.00  0.00           C
ATOM   2388  CD1 TYR   237      52.220  25.430  37.660  1.00  0.00           C
ATOM   2389  HD1 TYR   237      52.910  25.760  38.440  1.00  0.00           H
ATOM   2390  CD2 TYR   237      50.370  26.160  36.150  1.00  0.00           C
ATOM   2391  HD2 TYR   237      49.690  26.910  35.770  1.00  0.00           H
ATOM   2392  CE1 TYR   237      52.070  24.120  37.230  1.00  0.00           C
ATOM   2393  HE1 TYR   237      52.510  23.330  37.840  1.00  0.00           H
ATOM   2394  CE2 TYR   237      50.340  24.830  35.680  1.00  0.00           C
ATOM   2395  HE2 TYR   237      49.520  24.520  35.030  1.00  0.00           H
ATOM   2396  CZ  TYR   237      51.140  23.850  36.260  1.00  0.00           C
ATOM   2397  OH  TYR   237      51.120  22.590  35.730  1.00  0.00           O
ATOM   2398  HH  TYR   237      51.840  22.010  36.110  1.00  0.00           H
ATOM   2399  C   TYR   237      52.040  30.420  36.760  1.00  0.00           C
ATOM   2400  O   TYR   237      51.130  30.790  37.480  1.00  0.00           O
ATOM   2401  N   ASN   238      53.060  31.130  36.340  1.00  0.00           N
ATOM   2402  H   ASN   238      53.690  30.850  35.610  1.00  0.00           H
ATOM   2403  CA  ASN   238      53.210  32.610  36.620  1.00  0.00           C
ATOM   2404  CB  ASN   238      52.220  33.280  35.660  1.00  0.00           C
ATOM   2405  CG  ASN   238      52.190  34.810  35.430  1.00  0.00           C
ATOM   2406  OD1 ASN   238      53.220  35.430  35.110  1.00  0.00           O
ATOM   2407  ND2 ASN   238      51.350  35.460  36.140  1.00  0.00           N
ATOM   2408 1HD2 ASN   238      50.670  34.980  36.700  1.00  0.00           H
ATOM   2409 2HD2 ASN   238      51.370  36.460  36.140  1.00  0.00           H
ATOM   2410  C   ASN   238      53.260  33.040  38.060  1.00  0.00           C
ATOM   2411  O   ASN   238      52.590  33.990  38.500  1.00  0.00           O
ATOM   2412  N   TYR   239      54.100  32.370  38.850  1.00  0.00           N
ATOM   2413  H   TYR   239      54.590  31.530  38.640  1.00  0.00           H
ATOM   2414  CA  TYR   239      54.300  32.770  40.240  1.00  0.00           C
ATOM   2415  CB  TYR   239      54.010  31.540  41.140  1.00  0.00           C
ATOM   2416  CG  TYR   239      52.540  31.310  41.460  1.00  0.00           C
ATOM   2417  CD1 TYR   239      51.730  30.660  40.580  1.00  0.00           C
ATOM   2418  HD1 TYR   239      52.180  30.340  39.640  1.00  0.00           H
ATOM   2419  CD2 TYR   239      52.040  31.740  42.710  1.00  0.00           C
ATOM   2420  HD2 TYR   239      52.460  32.670  43.090  1.00  0.00           H
ATOM   2421  CE1 TYR   239      50.390  30.410  40.910  1.00  0.00           C
ATOM   2422  HE1 TYR   239      49.790  29.920  40.140  1.00  0.00           H
ATOM   2423  CE2 TYR   239      50.750  31.370  43.050  1.00  0.00           C
ATOM   2424  HE2 TYR   239      50.380  31.660  44.040  1.00  0.00           H
ATOM   2425  CZ  TYR   239      49.910  30.780  42.140  1.00  0.00           C
ATOM   2426  OH  TYR   239      48.590  30.650  42.480  1.00  0.00           O
ATOM   2427  HH  TYR   239      48.050  30.800  41.660  1.00  0.00           H
ATOM   2428  C   TYR   239      55.770  33.260  40.610  1.00  0.00           C
ATOM   2429  O   TYR   239      56.680  32.960  39.810  1.00  0.00           O
ATOM   2430  N   GLU   240      56.020  33.780  41.840  1.00  0.00           N
ATOM   2431  H   GLU   240      55.430  33.710  42.640  1.00  0.00           H
ATOM   2432  CA  GLU   240      57.370  34.340  42.080  1.00  0.00           C
ATOM   2433  CB  GLU   240      57.430  35.490  43.090  1.00  0.00           C
ATOM   2434  CG  GLU   240      56.550  36.610  42.610  1.00  0.00           C
ATOM   2435  CD  GLU   240      56.710  37.850  43.480  1.00  0.00           C
ATOM   2436  OE1 GLU   240      57.640  38.610  43.190  1.00  0.00           O
ATOM   2437  OE2 GLU   240      56.190  37.890  44.570  1.00  0.00           O
ATOM   2438  C   GLU   240      58.410  33.330  42.480  1.00  0.00           C
ATOM   2439  O   GLU   240      58.080  32.320  43.050  1.00  0.00           O
ATOM   2440  N   PRO   241      59.660  33.410  42.000  1.00  0.00           N
ATOM   2441  CA  PRO   241      60.900  32.690  42.470  1.00  0.00           C
ATOM   2442  CB  PRO   241      62.000  33.480  41.800  1.00  0.00           C
ATOM   2443  CG  PRO   241      61.470  33.740  40.410  1.00  0.00           C
ATOM   2444  CD  PRO   241      59.930  33.950  40.630  1.00  0.00           C
ATOM   2445  C   PRO   241      60.880  32.750  44.050  1.00  0.00           C
ATOM   2446  O   PRO   241      61.120  33.750  44.670  1.00  0.00           O
ATOM   2447  N   LEU   242      60.610  31.560  44.640  1.00  0.00           N
ATOM   2448  H   LEU   242      60.500  30.700  44.140  1.00  0.00           H
ATOM   2449  CA  LEU   242      60.570  31.350  46.070  1.00  0.00           C
ATOM   2450  CB  LEU   242      59.850  30.030  46.410  1.00  0.00           C
ATOM   2451  CG  LEU   242      59.270  29.970  47.810  1.00  0.00           C
ATOM   2452  CD1 LEU   242      58.190  31.010  47.960  1.00  0.00           C
ATOM   2453  CD2 LEU   242      58.470  28.680  47.970  1.00  0.00           C
ATOM   2454  C   LEU   242      61.990  31.400  46.740  1.00  0.00           C
ATOM   2455  O   LEU   242      62.940  30.970  46.100  1.00  0.00           O
ATOM   2456  N   THR   243      62.080  32.150  47.850  1.00  0.00           N
ATOM   2457  H   THR   243      61.250  32.580  48.210  1.00  0.00           H
ATOM   2458  CA  THR   243      63.250  32.440  48.700  1.00  0.00           C
ATOM   2459  CB  THR   243      63.600  33.920  48.740  1.00  0.00           C
ATOM   2460  OG1 THR   243      62.710  34.810  49.370  1.00  0.00           O
ATOM   2461  HG1 THR   243      61.800  34.580  49.020  1.00  0.00           H
ATOM   2462  CG2 THR   243      63.790  34.310  47.290  1.00  0.00           C
ATOM   2463  C   THR   243      63.230  31.900  50.140  1.00  0.00           C
ATOM   2464  O   THR   243      62.190  31.570  50.700  1.00  0.00           O
ATOM   2465  N   GLN   244      64.450  31.790  50.720  1.00  0.00           N
ATOM   2466  H   GLN   244      65.250  31.480  50.210  1.00  0.00           H
ATOM   2467  CA  GLN   244      64.700  31.530  52.160  1.00  0.00           C
ATOM   2468  CB  GLN   244      66.250  31.400  52.300  1.00  0.00           C
ATOM   2469  CG  GLN   244      66.610  30.170  53.190  1.00  0.00           C
ATOM   2470  CD  GLN   244      66.300  28.750  52.590  1.00  0.00           C
ATOM   2471  OE1 GLN   244      66.620  28.280  51.490  1.00  0.00           O
ATOM   2472  NE2 GLN   244      65.610  27.970  53.380  1.00  0.00           N
ATOM   2473 1HE2 GLN   244      65.520  28.170  54.360  1.00  0.00           H
ATOM   2474 2HE2 GLN   244      65.210  27.160  52.940  1.00  0.00           H
ATOM   2475  C   GLN   244      64.150  32.560  53.190  1.00  0.00           C
ATOM   2476  O   GLN   244      63.570  32.210  54.160  1.00  0.00           O
ATOM   2477  N   ASP   245      64.150  33.870  52.770  1.00  0.00           N
ATOM   2478  H   ASP   245      64.720  34.170  52.010  1.00  0.00           H
ATOM   2479  CA  ASP   245      63.510  35.000  53.530  1.00  0.00           C
ATOM   2480  CB  ASP   245      63.830  36.370  52.980  1.00  0.00           C
ATOM   2481  CG  ASP   245      63.380  37.570  53.850  1.00  0.00           C
ATOM   2482  OD1 ASP   245      62.290  38.150  53.470  1.00  0.00           O
ATOM   2483  OD2 ASP   245      64.090  38.040  54.760  1.00  0.00           O
ATOM   2484  C   ASP   245      61.990  34.710  53.580  1.00  0.00           C
ATOM   2485  O   ASP   245      61.490  34.320  54.640  1.00  0.00           O
ATOM   2486  N   HIS   246      61.420  34.530  52.330  1.00  0.00           N
ATOM   2487  H   HIS   246      61.920  34.820  51.520  1.00  0.00           H
ATOM   2488  CA  HIS   246      60.050  34.030  52.240  1.00  0.00           C
ATOM   2489  CB  HIS   246      59.750  33.540  50.830  1.00  0.00           C
ATOM   2490  CG  HIS   246      59.700  34.520  49.690  1.00  0.00           C
ATOM   2491  ND1 HIS   246      60.190  34.210  48.480  1.00  0.00           N
ATOM   2492  CD2 HIS   246      59.360  35.820  49.640  1.00  0.00           C
ATOM   2493  HD2 HIS   246      59.140  36.480  50.480  1.00  0.00           H
ATOM   2494  CE1 HIS   246      60.000  35.370  47.720  1.00  0.00           C
ATOM   2495  HE1 HIS   246      59.890  35.380  46.640  1.00  0.00           H
ATOM   2496  NE2 HIS   246      59.600  36.360  48.490  1.00  0.00           N
ATOM   2497  HE2 HIS   246      59.460  37.340  48.310  1.00  0.00           H
ATOM   2498  C   HIS   246      59.620  32.820  53.120  1.00  0.00           C
ATOM   2499  O   HIS   246      58.440  32.630  53.450  1.00  0.00           O
ATOM   2500  N   VAL   247      60.480  31.820  53.320  1.00  0.00           N
ATOM   2501  H   VAL   247      61.120  31.690  52.570  1.00  0.00           H
ATOM   2502  CA  VAL   247      60.380  30.730  54.300  1.00  0.00           C
ATOM   2503  CB  VAL   247      61.540  29.740  54.070  1.00  0.00           C
ATOM   2504  CG1 VAL   247      61.820  28.620  55.120  1.00  0.00           C
ATOM   2505  CG2 VAL   247      61.300  29.050  52.790  1.00  0.00           C
ATOM   2506  C   VAL   247      60.450  31.140  55.790  1.00  0.00           C
ATOM   2507  O   VAL   247      59.640  30.570  56.480  1.00  0.00           O
ATOM   2508  N   ASP   248      61.320  32.050  56.130  1.00  0.00           N
ATOM   2509  H   ASP   248      62.060  32.380  55.540  1.00  0.00           H
ATOM   2510  CA  ASP   248      61.360  32.500  57.540  1.00  0.00           C
ATOM   2511  CB  ASP   248      62.540  33.370  57.910  1.00  0.00           C
ATOM   2512  CG  ASP   248      63.880  32.670  58.290  1.00  0.00           C
ATOM   2513  OD1 ASP   248      64.870  33.390  58.360  1.00  0.00           O
ATOM   2514  OD2 ASP   248      63.830  31.410  58.580  1.00  0.00           O
ATOM   2515  C   ASP   248      60.100  33.410  57.910  1.00  0.00           C
ATOM   2516  O   ASP   248      59.610  33.420  59.030  1.00  0.00           O
ATOM   2517  N   ILE   249      59.580  34.140  56.910  1.00  0.00           N
ATOM   2518  H   ILE   249      60.240  34.340  56.190  1.00  0.00           H
ATOM   2519  CA  ILE   249      58.330  34.910  57.030  1.00  0.00           C
ATOM   2520  CB  ILE   249      58.210  35.850  55.810  1.00  0.00           C
ATOM   2521  CG1 ILE   249      59.500  36.600  55.550  1.00  0.00           C
ATOM   2522  CG2 ILE   249      56.940  36.710  55.880  1.00  0.00           C
ATOM   2523  CD  ILE   249      59.730  37.620  56.610  1.00  0.00           C
ATOM   2524  C   ILE   249      57.100  33.980  57.320  1.00  0.00           C
ATOM   2525  O   ILE   249      56.240  34.370  58.140  1.00  0.00           O
ATOM   2526  N   LEU   250      57.040  32.750  56.780  1.00  0.00           N
ATOM   2527  H   LEU   250      57.590  32.600  55.960  1.00  0.00           H
ATOM   2528  CA  LEU   250      56.070  31.730  57.190  1.00  0.00           C
ATOM   2529  CB  LEU   250      55.900  30.720  56.080  1.00  0.00           C
ATOM   2530  CG  LEU   250      55.490  31.130  54.670  1.00  0.00           C
ATOM   2531  CD1 LEU   250      55.360  29.960  53.760  1.00  0.00           C
ATOM   2532  CD2 LEU   250      54.100  31.800  54.780  1.00  0.00           C
ATOM   2533  C   LEU   250      56.460  30.910  58.480  1.00  0.00           C
ATOM   2534  O   LEU   250      55.630  30.170  58.990  1.00  0.00           O
ATOM   2535  N   GLY   251      57.640  31.120  59.090  1.00  0.00           N
ATOM   2536  H   GLY   251      58.250  31.760  58.620  1.00  0.00           H
ATOM   2537  CA  GLY   251      58.100  30.540  60.400  1.00  0.00           C
ATOM   2538  C   GLY   251      56.940  30.610  61.460  1.00  0.00           C
ATOM   2539  O   GLY   251      56.590  29.560  61.970  1.00  0.00           O
ATOM   2540  N   PRO   252      56.370  31.790  61.850  1.00  0.00           N
ATOM   2541  CA  PRO   252      55.320  31.960  62.860  1.00  0.00           C
ATOM   2542  CB  PRO   252      54.890  33.420  62.790  1.00  0.00           C
ATOM   2543  CG  PRO   252      56.130  34.090  62.200  1.00  0.00           C
ATOM   2544  CD  PRO   252      56.640  33.100  61.200  1.00  0.00           C
ATOM   2545  C   PRO   252      54.090  31.050  62.600  1.00  0.00           C
ATOM   2546  O   PRO   252      53.730  30.370  63.530  1.00  0.00           O
ATOM   2547  N   LEU   253      53.480  31.100  61.350  1.00  0.00           N
ATOM   2548  H   LEU   253      53.770  31.720  60.620  1.00  0.00           H
ATOM   2549  CA  LEU   253      52.450  30.110  60.910  1.00  0.00           C
ATOM   2550  CB  LEU   253      51.700  30.670  59.690  1.00  0.00           C
ATOM   2551  CG  LEU   253      50.840  31.850  60.280  1.00  0.00           C
ATOM   2552  CD1 LEU   253      50.450  32.700  59.090  1.00  0.00           C
ATOM   2553  CD2 LEU   253      49.640  31.420  61.110  1.00  0.00           C
ATOM   2554  C   LEU   253      52.920  28.680  60.750  1.00  0.00           C
ATOM   2555  O   LEU   253      52.150  27.810  61.050  1.00  0.00           O
ATOM   2556  N   SER   254      54.200  28.320  60.420  1.00  0.00           N
ATOM   2557  H   SER   254      54.810  28.980  59.960  1.00  0.00           H
ATOM   2558  CA  SER   254      54.630  26.950  60.450  1.00  0.00           C
ATOM   2559  CB  SER   254      55.920  26.840  59.690  1.00  0.00           C
ATOM   2560  OG  SER   254      57.080  27.500  60.180  1.00  0.00           O
ATOM   2561  HG  SER   254      57.770  27.490  59.450  1.00  0.00           H
ATOM   2562  C   SER   254      54.800  26.340  61.830  1.00  0.00           C
ATOM   2563  O   SER   254      54.600  25.140  61.880  1.00  0.00           O
ATOM   2564  N   ALA   255      55.190  27.190  62.750  1.00  0.00           N
ATOM   2565  H   ALA   255      55.730  27.990  62.490  1.00  0.00           H
ATOM   2566  CA  ALA   255      55.210  26.870  64.200  1.00  0.00           C
ATOM   2567  CB  ALA   255      55.760  27.920  65.180  1.00  0.00           C
ATOM   2568  C   ALA   255      53.740  26.670  64.670  1.00  0.00           C
ATOM   2569  O   ALA   255      53.480  25.640  65.300  1.00  0.00           O
ATOM   2570  N   GLN   256      52.890  27.660  64.560  1.00  0.00           N
ATOM   2571  H   GLN   256      53.180  28.610  64.500  1.00  0.00           H
ATOM   2572  CA  GLN   256      51.400  27.590  64.810  1.00  0.00           C
ATOM   2573  CB  GLN   256      50.750  28.860  64.380  1.00  0.00           C
ATOM   2574  CG  GLN   256      49.470  29.040  65.200  1.00  0.00           C
ATOM   2575  CD  GLN   256      48.770  30.400  65.000  1.00  0.00           C
ATOM   2576  OE1 GLN   256      49.280  31.470  64.800  1.00  0.00           O
ATOM   2577  NE2 GLN   256      47.440  30.250  65.160  1.00  0.00           N
ATOM   2578 1HE2 GLN   256      47.120  29.330  65.360  1.00  0.00           H
ATOM   2579 2HE2 GLN   256      46.750  30.960  65.020  1.00  0.00           H
ATOM   2580  C   GLN   256      50.660  26.390  64.110  1.00  0.00           C
ATOM   2581  O   GLN   256      49.840  25.830  64.830  1.00  0.00           O
ATOM   2582  N   THR   257      50.880  26.080  62.870  1.00  0.00           N
ATOM   2583  H   THR   257      51.440  26.660  62.280  1.00  0.00           H
ATOM   2584  CA  THR   257      50.180  24.930  62.220  1.00  0.00           C
ATOM   2585  CB  THR   257      49.980  25.110  60.730  1.00  0.00           C
ATOM   2586  OG1 THR   257      51.280  25.390  60.120  1.00  0.00           O
ATOM   2587  HG1 THR   257      51.570  26.280  60.480  1.00  0.00           H
ATOM   2588  CG2 THR   257      48.910  26.170  60.510  1.00  0.00           C
ATOM   2589  C   THR   257      50.920  23.590  62.440  1.00  0.00           C
ATOM   2590  O   THR   257      50.370  22.490  62.250  1.00  0.00           O
ATOM   2591  N   GLY   258      52.240  23.720  62.530  1.00  0.00           N
ATOM   2592  H   GLY   258      52.730  24.580  62.410  1.00  0.00           H
ATOM   2593  CA  GLY   258      53.230  22.620  62.780  1.00  0.00           C
ATOM   2594  C   GLY   258      53.870  22.080  61.450  1.00  0.00           C
ATOM   2595  O   GLY   258      55.050  21.670  61.430  1.00  0.00           O
ATOM   2596  N   ILE   259      53.050  22.210  60.350  1.00  0.00           N
ATOM   2597  H   ILE   259      52.100  22.500  60.470  1.00  0.00           H
ATOM   2598  CA  ILE   259      53.260  21.910  58.940  1.00  0.00           C
ATOM   2599  CB  ILE   259      51.970  22.170  58.140  1.00  0.00           C
ATOM   2600  CG1 ILE   259      50.950  21.210  58.740  1.00  0.00           C
ATOM   2601  CG2 ILE   259      52.070  21.900  56.610  1.00  0.00           C
ATOM   2602  CD  ILE   259      49.570  21.730  58.310  1.00  0.00           C
ATOM   2603  C   ILE   259      54.400  22.800  58.430  1.00  0.00           C
ATOM   2604  O   ILE   259      54.310  23.940  58.000  1.00  0.00           O
ATOM   2605  N   ALA   260      55.530  22.120  58.300  1.00  0.00           N
ATOM   2606  H   ALA   260      55.490  21.160  58.580  1.00  0.00           H
ATOM   2607  CA  ALA   260      56.730  22.760  57.640  1.00  0.00           C
ATOM   2608  CB  ALA   260      57.800  21.630  57.470  1.00  0.00           C
ATOM   2609  C   ALA   260      56.490  23.400  56.310  1.00  0.00           C
ATOM   2610  O   ALA   260      55.620  22.950  55.550  1.00  0.00           O
ATOM   2611  N   VAL   261      57.260  24.440  55.970  1.00  0.00           N
ATOM   2612  H   VAL   261      57.880  24.800  56.670  1.00  0.00           H
ATOM   2613  CA  VAL   261      57.040  25.310  54.790  1.00  0.00           C
ATOM   2614  CB  VAL   261      57.870  26.630  54.900  1.00  0.00           C
ATOM   2615  CG1 VAL   261      57.870  27.430  53.670  1.00  0.00           C
ATOM   2616  CG2 VAL   261      57.570  27.480  56.100  1.00  0.00           C
ATOM   2617  C   VAL   261      57.200  24.550  53.480  1.00  0.00           C
ATOM   2618  O   VAL   261      56.470  24.800  52.500  1.00  0.00           O
ATOM   2619  N   LEU   262      58.140  23.600  53.450  1.00  0.00           N
ATOM   2620  H   LEU   262      58.970  23.700  54.000  1.00  0.00           H
ATOM   2621  CA  LEU   262      58.220  22.730  52.250  1.00  0.00           C
ATOM   2622  CB  LEU   262      59.550  22.060  52.220  1.00  0.00           C
ATOM   2623  CG  LEU   262      60.680  23.050  52.040  1.00  0.00           C
ATOM   2624  CD1 LEU   262      61.930  22.180  52.260  1.00  0.00           C
ATOM   2625  CD2 LEU   262      60.790  23.760  50.730  1.00  0.00           C
ATOM   2626  C   LEU   262      57.050  21.740  51.930  1.00  0.00           C
ATOM   2627  O   LEU   262      56.620  21.560  50.760  1.00  0.00           O
ATOM   2628  N   ASP   263      56.560  21.160  53.050  1.00  0.00           N
ATOM   2629  H   ASP   263      57.140  20.950  53.840  1.00  0.00           H
ATOM   2630  CA  ASP   263      55.310  20.360  52.990  1.00  0.00           C
ATOM   2631  CB  ASP   263      55.050  19.810  54.380  1.00  0.00           C
ATOM   2632  CG  ASP   263      56.180  18.860  54.940  1.00  0.00           C
ATOM   2633  OD1 ASP   263      55.890  17.810  55.560  1.00  0.00           O
ATOM   2634  OD2 ASP   263      57.350  19.310  54.950  1.00  0.00           O
ATOM   2635  C   ASP   263      54.090  21.140  52.450  1.00  0.00           C
ATOM   2636  O   ASP   263      53.490  20.650  51.560  1.00  0.00           O
ATOM   2637  N   MET   264      53.910  22.410  52.860  1.00  0.00           N
ATOM   2638  H   MET   264      54.280  22.850  53.680  1.00  0.00           H
ATOM   2639  CA  MET   264      52.880  23.330  52.370  1.00  0.00           C
ATOM   2640  CB  MET   264      52.840  24.690  53.110  1.00  0.00           C
ATOM   2641  CG  MET   264      51.660  25.620  52.750  1.00  0.00           C
ATOM   2642  SD  MET   264      49.910  24.960  53.020  1.00  0.00           S
ATOM   2643  CE  MET   264      49.820  24.800  54.820  1.00  0.00           C
ATOM   2644  C   MET   264      53.180  23.710  50.900  1.00  0.00           C
ATOM   2645  O   MET   264      52.320  23.400  50.020  1.00  0.00           O
ATOM   2646  N   CYS   265      54.470  24.050  50.560  1.00  0.00           N
ATOM   2647  H   CYS   265      55.150  24.310  51.250  1.00  0.00           H
ATOM   2648  CA  CYS   265      54.900  24.320  49.130  1.00  0.00           C
ATOM   2649  CB  CYS   265      56.340  24.640  49.110  1.00  0.00           C
ATOM   2650  SG  CYS   265      56.530  26.310  49.850  1.00  0.00           S
ATOM   2651  HG  CYS   265      55.920  26.940  48.850  1.00  0.00           H
ATOM   2652  C   CYS   265      54.700  23.030  48.210  1.00  0.00           C
ATOM   2653  O   CYS   265      54.460  23.110  47.010  1.00  0.00           O
ATOM   2654  N   ALA   266      54.860  21.840  48.760  1.00  0.00           N
ATOM   2655  H   ALA   266      55.230  21.780  49.690  1.00  0.00           H
ATOM   2656  CA  ALA   266      54.590  20.540  48.070  1.00  0.00           C
ATOM   2657  CB  ALA   266      55.160  19.400  48.880  1.00  0.00           C
ATOM   2658  C   ALA   266      53.110  20.320  47.750  1.00  0.00           C
ATOM   2659  O   ALA   266      52.810  19.770  46.670  1.00  0.00           O
ATOM   2660  N   SER   267      52.210  20.520  48.740  1.00  0.00           N
ATOM   2661  H   SER   267      52.380  20.960  49.620  1.00  0.00           H
ATOM   2662  CA  SER   267      50.750  20.400  48.360  1.00  0.00           C
ATOM   2663  CB  SER   267      49.780  20.190  49.550  1.00  0.00           C
ATOM   2664  OG  SER   267      50.160  20.850  50.800  1.00  0.00           O
ATOM   2665  HG  SER   267      49.930  21.820  50.710  1.00  0.00           H
ATOM   2666  C   SER   267      50.270  21.660  47.530  1.00  0.00           C
ATOM   2667  O   SER   267      49.540  21.520  46.570  1.00  0.00           O
ATOM   2668  N   LEU   268      50.920  22.840  47.660  1.00  0.00           N
ATOM   2669  H   LEU   268      51.410  23.050  48.510  1.00  0.00           H
ATOM   2670  CA  LEU   268      50.690  24.020  46.860  1.00  0.00           C
ATOM   2671  CB  LEU   268      51.440  25.200  47.490  1.00  0.00           C
ATOM   2672  CG  LEU   268      51.150  26.580  46.960  1.00  0.00           C
ATOM   2673  CD1 LEU   268      51.760  26.880  45.560  1.00  0.00           C
ATOM   2674  CD2 LEU   268      49.770  27.110  47.250  1.00  0.00           C
ATOM   2675  C   LEU   268      50.950  23.740  45.370  1.00  0.00           C
ATOM   2676  O   LEU   268      50.100  23.910  44.540  1.00  0.00           O
ATOM   2677  N   LYS   269      51.980  22.960  45.150  1.00  0.00           N
ATOM   2678  H   LYS   269      52.640  22.940  45.910  1.00  0.00           H
ATOM   2679  CA  LYS   269      52.420  22.450  43.800  1.00  0.00           C
ATOM   2680  CB  LYS   269      53.750  21.710  43.990  1.00  0.00           C
ATOM   2681  CG  LYS   269      54.410  21.320  42.670  1.00  0.00           C
ATOM   2682  CD  LYS   269      55.500  20.340  42.850  1.00  0.00           C
ATOM   2683  CE  LYS   269      56.780  20.570  43.660  1.00  0.00           C
ATOM   2684  NZ  LYS   269      57.580  19.330  43.720  1.00  0.00           N
ATOM   2685  HZ1 LYS   269      58.320  19.470  44.390  1.00  0.00           H
ATOM   2686  HZ2 LYS   269      56.930  18.580  43.860  1.00  0.00           H
ATOM   2687  HZ3 LYS   269      57.920  19.240  42.790  1.00  0.00           H
ATOM   2688  C   LYS   269      51.330  21.540  43.250  1.00  0.00           C
ATOM   2689  O   LYS   269      50.750  21.830  42.230  1.00  0.00           O
ATOM   2690  N   GLU   270      50.910  20.510  43.970  1.00  0.00           N
ATOM   2691  H   GLU   270      51.530  20.250  44.710  1.00  0.00           H
ATOM   2692  CA  GLU   270      49.910  19.510  43.620  1.00  0.00           C
ATOM   2693  CB  GLU   270      49.860  18.320  44.570  1.00  0.00           C
ATOM   2694  CG  GLU   270      48.990  17.220  44.010  1.00  0.00           C
ATOM   2695  CD  GLU   270      48.740  16.100  44.990  1.00  0.00           C
ATOM   2696  OE1 GLU   270      47.570  15.950  45.380  1.00  0.00           O
ATOM   2697  OE2 GLU   270      49.660  15.300  45.200  1.00  0.00           O
ATOM   2698  C   GLU   270      48.520  20.070  43.360  1.00  0.00           C
ATOM   2699  O   GLU   270      47.870  19.620  42.370  1.00  0.00           O
ATOM   2700  N   LEU   271      48.230  21.190  43.960  1.00  0.00           N
ATOM   2701  H   LEU   271      48.940  21.660  44.480  1.00  0.00           H
ATOM   2702  CA  LEU   271      46.950  21.860  43.690  1.00  0.00           C
ATOM   2703  CB  LEU   271      46.320  22.800  44.630  1.00  0.00           C
ATOM   2704  CG  LEU   271      45.750  22.160  45.830  1.00  0.00           C
ATOM   2705  CD1 LEU   271      45.620  23.260  46.840  1.00  0.00           C
ATOM   2706  CD2 LEU   271      44.450  21.500  45.580  1.00  0.00           C
ATOM   2707  C   LEU   271      46.850  22.720  42.450  1.00  0.00           C
ATOM   2708  O   LEU   271      45.750  23.070  42.030  1.00  0.00           O
ATOM   2709  N   LEU   272      47.940  23.200  41.950  1.00  0.00           N
ATOM   2710  H   LEU   272      48.660  23.560  42.550  1.00  0.00           H
ATOM   2711  CA  LEU   272      48.020  23.760  40.570  1.00  0.00           C
ATOM   2712  CB  LEU   272      49.320  24.560  40.420  1.00  0.00           C
ATOM   2713  CG  LEU   272      49.080  26.000  40.900  1.00  0.00           C
ATOM   2714  CD1 LEU   272      50.440  26.620  40.840  1.00  0.00           C
ATOM   2715  CD2 LEU   272      48.020  26.880  40.200  1.00  0.00           C
ATOM   2716  C   LEU   272      47.980  22.650  39.500  1.00  0.00           C
ATOM   2717  O   LEU   272      46.930  22.330  38.930  1.00  0.00           O
ATOM   2718  N   GLN   273      49.080  21.860  39.690  1.00  0.00           N
ATOM   2719  H   GLN   273      49.730  22.130  40.400  1.00  0.00           H
ATOM   2720  CA  GLN   273      49.440  20.670  38.910  1.00  0.00           C
ATOM   2721  CB  GLN   273      50.720  20.190  39.540  1.00  0.00           C
ATOM   2722  CG  GLN   273      51.470  18.980  38.890  1.00  0.00           C
ATOM   2723  CD  GLN   273      52.790  18.780  39.630  1.00  0.00           C
ATOM   2724  OE1 GLN   273      53.700  19.600  39.710  1.00  0.00           O
ATOM   2725  NE2 GLN   273      52.760  17.750  40.430  1.00  0.00           N
ATOM   2726 1HE2 GLN   273      52.090  17.010  40.330  1.00  0.00           H
ATOM   2727 2HE2 GLN   273      53.520  17.590  41.060  1.00  0.00           H
ATOM   2728  C   GLN   273      48.440  19.580  38.590  1.00  0.00           C
ATOM   2729  O   GLN   273      48.320  19.250  37.430  1.00  0.00           O
ATOM   2730  N   ASN   274      47.510  19.310  39.530  1.00  0.00           N
ATOM   2731  H   ASN   274      47.620  19.540  40.500  1.00  0.00           H
ATOM   2732  CA  ASN   274      46.460  18.300  39.370  1.00  0.00           C
ATOM   2733  CB  ASN   274      46.530  17.370  40.610  1.00  0.00           C
ATOM   2734  CG  ASN   274      47.430  16.220  40.290  1.00  0.00           C
ATOM   2735  OD1 ASN   274      48.510  16.300  39.670  1.00  0.00           O
ATOM   2736  ND2 ASN   274      47.210  15.040  40.950  1.00  0.00           N
ATOM   2737 1HD2 ASN   274      46.480  14.900  41.620  1.00  0.00           H
ATOM   2738 2HD2 ASN   274      47.840  14.270  40.860  1.00  0.00           H
ATOM   2739  C   ASN   274      45.070  18.960  39.460  1.00  0.00           C
ATOM   2740  O   ASN   274      44.150  18.270  39.170  1.00  0.00           O
ATOM   2741  N   GLY   275      45.000  20.270  39.380  1.00  0.00           N
ATOM   2742  H   GLY   275      45.870  20.770  39.370  1.00  0.00           H
ATOM   2743  CA  GLY   275      43.740  21.020  39.520  1.00  0.00           C
ATOM   2744  C   GLY   275      43.200  21.190  40.920  1.00  0.00           C
ATOM   2745  O   GLY   275      43.880  20.840  41.870  1.00  0.00           O
ATOM   2746  N   MET   276      41.890  21.530  40.960  1.00  0.00           N
ATOM   2747  H   MET   276      41.380  21.700  40.120  1.00  0.00           H
ATOM   2748  CA  MET   276      41.150  21.760  42.190  1.00  0.00           C
ATOM   2749  CB  MET   276      40.710  23.260  42.000  1.00  0.00           C
ATOM   2750  CG  MET   276      40.550  24.030  43.360  1.00  0.00           C
ATOM   2751  SD  MET   276      39.870  25.760  43.240  1.00  0.00           S
ATOM   2752  CE  MET   276      41.160  26.690  42.470  1.00  0.00           C
ATOM   2753  C   MET   276      39.990  20.820  42.480  1.00  0.00           C
ATOM   2754  O   MET   276      39.500  20.770  43.600  1.00  0.00           O
ATOM   2755  N   ASN   277      39.680  19.950  41.530  1.00  0.00           N
ATOM   2756  H   ASN   277      40.120  20.030  40.640  1.00  0.00           H
ATOM   2757  CA  ASN   277      38.620  18.910  41.540  1.00  0.00           C
ATOM   2758  CB  ASN   277      39.010  17.540  42.060  1.00  0.00           C
ATOM   2759  CG  ASN   277      40.050  16.780  41.250  1.00  0.00           C
ATOM   2760  OD1 ASN   277      39.820  16.340  40.120  1.00  0.00           O
ATOM   2761  ND2 ASN   277      41.160  16.580  41.860  1.00  0.00           N
ATOM   2762 1HD2 ASN   277      41.450  16.940  42.750  1.00  0.00           H
ATOM   2763 2HD2 ASN   277      41.860  16.170  41.280  1.00  0.00           H
ATOM   2764  C   ASN   277      37.310  19.350  42.200  1.00  0.00           C
ATOM   2765  O   ASN   277      37.040  18.800  43.250  1.00  0.00           O
ATOM   2766  N   GLY   278      36.710  20.480  41.810  1.00  0.00           N
ATOM   2767  H   GLY   278      37.150  21.020  41.090  1.00  0.00           H
ATOM   2768  CA  GLY   278      35.450  21.080  42.300  1.00  0.00           C
ATOM   2769  C   GLY   278      35.430  21.620  43.700  1.00  0.00           C
ATOM   2770  O   GLY   278      34.390  22.050  44.220  1.00  0.00           O
ATOM   2771  N   ARG   279      36.470  21.310  44.480  1.00  0.00           N
ATOM   2772  H   ARG   279      36.950  20.510  44.120  1.00  0.00           H
ATOM   2773  CA  ARG   279      36.730  21.740  45.880  1.00  0.00           C
ATOM   2774  CB  ARG   279      37.800  20.740  46.500  1.00  0.00           C
ATOM   2775  CG  ARG   279      37.420  19.240  46.410  1.00  0.00           C
ATOM   2776  CD  ARG   279      38.340  18.250  47.080  1.00  0.00           C
ATOM   2777  NE  ARG   279      37.770  17.950  48.400  1.00  0.00           N
ATOM   2778  HE  ARG   279      36.970  18.490  48.670  1.00  0.00           H
ATOM   2779  CZ  ARG   279      38.190  16.990  49.270  1.00  0.00           C
ATOM   2780  NH1 ARG   279      39.200  16.200  48.940  1.00  0.00           N
ATOM   2781 1HH1 ARG   279      39.760  16.250  48.120  1.00  0.00           H
ATOM   2782 2HH1 ARG   279      39.450  15.480  49.590  1.00  0.00           H
ATOM   2783  NH2 ARG   279      37.830  17.080  50.540  1.00  0.00           N
ATOM   2784 1HH2 ARG   279      37.230  17.830  50.810  1.00  0.00           H
ATOM   2785 2HH2 ARG   279      37.980  16.290  51.140  1.00  0.00           H
ATOM   2786  C   ARG   279      37.040  23.170  46.160  1.00  0.00           C
ATOM   2787  O   ARG   279      37.870  23.860  45.540  1.00  0.00           O
ATOM   2788  N   THR   280      36.290  23.640  47.180  1.00  0.00           N
ATOM   2789  H   THR   280      35.740  23.010  47.740  1.00  0.00           H
ATOM   2790  CA  THR   280      36.240  25.070  47.580  1.00  0.00           C
ATOM   2791  CB  THR   280      34.790  25.550  47.760  1.00  0.00           C
ATOM   2792  OG1 THR   280      34.180  24.730  48.760  1.00  0.00           O
ATOM   2793  HG1 THR   280      34.330  25.160  49.650  1.00  0.00           H
ATOM   2794  CG2 THR   280      34.220  25.560  46.390  1.00  0.00           C
ATOM   2795  C   THR   280      37.060  25.440  48.870  1.00  0.00           C
ATOM   2796  O   THR   280      36.750  25.140  50.040  1.00  0.00           O
ATOM   2797  N   ILE   281      38.250  25.970  48.650  1.00  0.00           N
ATOM   2798  H   ILE   281      38.740  25.790  47.800  1.00  0.00           H
ATOM   2799  CA  ILE   281      39.050  26.450  49.820  1.00  0.00           C
ATOM   2800  CB  ILE   281      40.580  26.570  49.510  1.00  0.00           C
ATOM   2801  CG1 ILE   281      41.060  25.120  49.260  1.00  0.00           C
ATOM   2802  CG2 ILE   281      41.380  27.280  50.630  1.00  0.00           C
ATOM   2803  CD  ILE   281      42.540  24.980  49.020  1.00  0.00           C
ATOM   2804  C   ILE   281      38.420  27.720  50.410  1.00  0.00           C
ATOM   2805  O   ILE   281      38.280  28.770  49.780  1.00  0.00           O
ATOM   2806  N   LEU   282      37.980  27.540  51.580  1.00  0.00           N
ATOM   2807  H   LEU   282      38.330  26.780  52.120  1.00  0.00           H
ATOM   2808  CA  LEU   282      37.190  28.590  52.290  1.00  0.00           C
ATOM   2809  CB  LEU   282      38.120  29.650  52.900  1.00  0.00           C
ATOM   2810  CG  LEU   282      39.070  29.120  54.000  1.00  0.00           C
ATOM   2811  CD1 LEU   282      39.960  30.240  54.330  1.00  0.00           C
ATOM   2812  CD2 LEU   282      38.300  28.750  55.250  1.00  0.00           C
ATOM   2813  C   LEU   282      36.100  29.380  51.480  1.00  0.00           C
ATOM   2814  O   LEU   282      36.080  30.590  51.400  1.00  0.00           O
ATOM   2815  N   GLY   283      35.220  28.630  50.720  1.00  0.00           N
ATOM   2816  H   GLY   283      35.260  27.640  50.650  1.00  0.00           H
ATOM   2817  CA  GLY   283      34.220  29.220  49.840  1.00  0.00           C
ATOM   2818  C   GLY   283      34.760  29.840  48.560  1.00  0.00           C
ATOM   2819  O   GLY   283      34.050  29.710  47.590  1.00  0.00           O
ATOM   2820  N   SER   284      36.010  30.330  48.510  1.00  0.00           N
ATOM   2821  H   SER   284      36.550  30.250  49.350  1.00  0.00           H
ATOM   2822  CA  SER   284      36.600  31.110  47.380  1.00  0.00           C
ATOM   2823  CB  SER   284      37.900  31.800  47.720  1.00  0.00           C
ATOM   2824  OG  SER   284      38.380  32.260  46.490  1.00  0.00           O
ATOM   2825  HG  SER   284      39.300  31.890  46.350  1.00  0.00           H
ATOM   2826  C   SER   284      36.880  30.090  46.230  1.00  0.00           C
ATOM   2827  O   SER   284      37.570  29.090  46.320  1.00  0.00           O
ATOM   2828  N   ALA   285      36.290  30.430  45.120  1.00  0.00           N
ATOM   2829  H   ALA   285      35.460  30.990  45.060  1.00  0.00           H
ATOM   2830  CA  ALA   285      36.630  29.730  43.820  1.00  0.00           C
ATOM   2831  CB  ALA   285      35.960  30.490  42.680  1.00  0.00           C
ATOM   2832  C   ALA   285      38.120  29.680  43.470  1.00  0.00           C
ATOM   2833  O   ALA   285      38.600  28.760  42.790  1.00  0.00           O
ATOM   2834  N   LEU   286      38.890  30.660  43.800  1.00  0.00           N
ATOM   2835  H   LEU   286      38.620  31.450  44.360  1.00  0.00           H
ATOM   2836  CA  LEU   286      40.330  30.650  43.450  1.00  0.00           C
ATOM   2837  CB  LEU   286      40.510  31.630  42.270  1.00  0.00           C
ATOM   2838  CG  LEU   286      41.470  31.330  41.090  1.00  0.00           C
ATOM   2839  CD1 LEU   286      41.170  29.980  40.390  1.00  0.00           C
ATOM   2840  CD2 LEU   286      41.370  32.340  39.980  1.00  0.00           C
ATOM   2841  C   LEU   286      41.250  31.000  44.640  1.00  0.00           C
ATOM   2842  O   LEU   286      40.810  31.520  45.640  1.00  0.00           O
ATOM   2843  N   LEU   287      42.510  30.630  44.430  1.00  0.00           N
ATOM   2844  H   LEU   287      42.700  30.110  43.600  1.00  0.00           H
ATOM   2845  CA  LEU   287      43.750  30.900  45.140  1.00  0.00           C
ATOM   2846  CB  LEU   287      44.940  30.180  44.550  1.00  0.00           C
ATOM   2847  CG  LEU   287      44.870  28.630  44.750  1.00  0.00           C
ATOM   2848  CD1 LEU   287      45.780  27.910  43.720  1.00  0.00           C
ATOM   2849  CD2 LEU   287      45.230  28.140  46.100  1.00  0.00           C
ATOM   2850  C   LEU   287      44.050  32.400  45.300  1.00  0.00           C
ATOM   2851  O   LEU   287      44.480  33.010  44.340  1.00  0.00           O
ATOM   2852  N   GLU   288      43.570  32.820  46.460  1.00  0.00           N
ATOM   2853  H   GLU   288      43.220  32.160  47.120  1.00  0.00           H
ATOM   2854  CA  GLU   288      43.940  34.220  46.910  1.00  0.00           C
ATOM   2855  CB  GLU   288      43.090  34.570  48.140  1.00  0.00           C
ATOM   2856  CG  GLU   288      41.970  35.600  48.040  1.00  0.00           C
ATOM   2857  CD  GLU   288      42.220  37.080  48.200  1.00  0.00           C
ATOM   2858  OE1 GLU   288      43.410  37.500  48.530  1.00  0.00           O
ATOM   2859  OE2 GLU   288      41.170  37.800  48.150  1.00  0.00           O
ATOM   2860  C   GLU   288      45.450  34.530  47.130  1.00  0.00           C
ATOM   2861  O   GLU   288      46.250  33.740  47.600  1.00  0.00           O
ATOM   2862  N   ASP   289      45.790  35.690  46.580  1.00  0.00           N
ATOM   2863  H   ASP   289      45.300  36.010  45.760  1.00  0.00           H
ATOM   2864  CA  ASP   289      47.120  36.260  46.760  1.00  0.00           C
ATOM   2865  CB  ASP   289      47.880  36.130  45.430  1.00  0.00           C
ATOM   2866  CG  ASP   289      47.660  37.250  44.360  1.00  0.00           C
ATOM   2867  OD1 ASP   289      48.720  37.520  43.790  1.00  0.00           O
ATOM   2868  OD2 ASP   289      46.410  37.560  44.220  1.00  0.00           O
ATOM   2869  C   ASP   289      47.330  37.590  47.460  1.00  0.00           C
ATOM   2870  O   ASP   289      48.460  38.090  47.540  1.00  0.00           O
ATOM   2871  N   GLU   290      46.360  37.950  48.320  1.00  0.00           N
ATOM   2872  H   GLU   290      45.460  37.520  48.350  1.00  0.00           H
ATOM   2873  CA  GLU   290      46.460  39.210  49.100  1.00  0.00           C
ATOM   2874  CB  GLU   290      45.660  40.260  48.410  1.00  0.00           C
ATOM   2875  CG  GLU   290      45.710  40.480  46.940  1.00  0.00           C
ATOM   2876  CD  GLU   290      45.110  41.850  46.490  1.00  0.00           C
ATOM   2877  OE1 GLU   290      43.880  42.050  46.860  1.00  0.00           O
ATOM   2878  OE2 GLU   290      45.960  42.610  45.940  1.00  0.00           O
ATOM   2879  C   GLU   290      46.280  39.130  50.620  1.00  0.00           C
ATOM   2880  O   GLU   290      45.810  40.110  51.180  1.00  0.00           O
ATOM   2881  N   PHE   291      46.490  37.940  51.180  1.00  0.00           N
ATOM   2882  H   PHE   291      46.600  37.140  50.590  1.00  0.00           H
ATOM   2883  CA  PHE   291      46.570  37.710  52.670  1.00  0.00           C
ATOM   2884  CB  PHE   291      45.730  36.530  53.150  1.00  0.00           C
ATOM   2885  CG  PHE   291      44.270  36.990  53.160  1.00  0.00           C
ATOM   2886  CD1 PHE   291      43.410  36.930  52.060  1.00  0.00           C
ATOM   2887  HD1 PHE   291      43.860  36.750  51.090  1.00  0.00           H
ATOM   2888  CD2 PHE   291      43.720  37.200  54.410  1.00  0.00           C
ATOM   2889  HD2 PHE   291      44.380  37.310  55.270  1.00  0.00           H
ATOM   2890  CE1 PHE   291      42.030  37.090  52.200  1.00  0.00           C
ATOM   2891  HE1 PHE   291      41.350  36.730  51.430  1.00  0.00           H
ATOM   2892  CE2 PHE   291      42.350  37.390  54.560  1.00  0.00           C
ATOM   2893  HE2 PHE   291      41.950  37.680  55.530  1.00  0.00           H
ATOM   2894  CZ  PHE   291      41.510  37.350  53.440  1.00  0.00           C
ATOM   2895  HZ  PHE   291      40.420  37.370  53.550  1.00  0.00           H
ATOM   2896  C   PHE   291      48.020  37.410  53.130  1.00  0.00           C
ATOM   2897  O   PHE   291      48.480  36.280  52.790  1.00  0.00           O
ATOM   2898  N   THR   292      48.790  38.410  53.520  1.00  0.00           N
ATOM   2899  H   THR   292      48.370  39.290  53.740  1.00  0.00           H
ATOM   2900  CA  THR   292      50.170  38.280  54.070  1.00  0.00           C
ATOM   2901  CB  THR   292      50.830  39.560  54.450  1.00  0.00           C
ATOM   2902  OG1 THR   292      50.180  40.170  55.530  1.00  0.00           O
ATOM   2903  HG1 THR   292      49.400  40.690  55.200  1.00  0.00           H
ATOM   2904  CG2 THR   292      51.050  40.480  53.240  1.00  0.00           C
ATOM   2905  C   THR   292      50.200  37.310  55.290  1.00  0.00           C
ATOM   2906  O   THR   292      49.200  37.180  55.940  1.00  0.00           O
ATOM   2907  N   PRO   293      51.390  36.810  55.610  1.00  0.00           N
ATOM   2908  CA  PRO   293      51.580  36.080  56.880  1.00  0.00           C
ATOM   2909  CB  PRO   293      53.060  35.750  56.880  1.00  0.00           C
ATOM   2910  CG  PRO   293      53.300  35.390  55.440  1.00  0.00           C
ATOM   2911  CD  PRO   293      52.570  36.450  54.710  1.00  0.00           C
ATOM   2912  C   PRO   293      51.160  36.970  58.080  1.00  0.00           C
ATOM   2913  O   PRO   293      50.390  36.480  58.920  1.00  0.00           O
ATOM   2914  N   PHE   294      51.580  38.220  58.180  1.00  0.00           N
ATOM   2915  H   PHE   294      51.890  38.760  57.390  1.00  0.00           H
ATOM   2916  CA  PHE   294      51.100  39.110  59.200  1.00  0.00           C
ATOM   2917  CB  PHE   294      51.680  40.520  59.090  1.00  0.00           C
ATOM   2918  CG  PHE   294      51.630  41.250  60.450  1.00  0.00           C
ATOM   2919  CD1 PHE   294      52.060  40.820  61.700  1.00  0.00           C
ATOM   2920  HD1 PHE   294      52.330  39.770  61.850  1.00  0.00           H
ATOM   2921  CD2 PHE   294      51.100  42.560  60.370  1.00  0.00           C
ATOM   2922  HD2 PHE   294      50.520  42.860  59.490  1.00  0.00           H
ATOM   2923  CE1 PHE   294      51.970  41.610  62.810  1.00  0.00           C
ATOM   2924  HE1 PHE   294      52.540  41.390  63.720  1.00  0.00           H
ATOM   2925  CE2 PHE   294      51.010  43.370  61.500  1.00  0.00           C
ATOM   2926  HE2 PHE   294      50.850  44.440  61.410  1.00  0.00           H
ATOM   2927  CZ  PHE   294      51.430  42.870  62.690  1.00  0.00           C
ATOM   2928  HZ  PHE   294      51.180  43.400  63.600  1.00  0.00           H
ATOM   2929  C   PHE   294      49.540  39.290  59.230  1.00  0.00           C
ATOM   2930  O   PHE   294      48.920  39.320  60.290  1.00  0.00           O
ATOM   2931  N   ASP   295      48.930  39.470  58.010  1.00  0.00           N
ATOM   2932  H   ASP   295      49.480  39.530  57.180  1.00  0.00           H
ATOM   2933  CA  ASP   295      47.450  39.670  57.920  1.00  0.00           C
ATOM   2934  CB  ASP   295      46.860  39.800  56.480  1.00  0.00           C
ATOM   2935  CG  ASP   295      47.390  40.870  55.620  1.00  0.00           C
ATOM   2936  OD1 ASP   295      47.950  41.870  56.090  1.00  0.00           O
ATOM   2937  OD2 ASP   295      47.120  40.800  54.390  1.00  0.00           O
ATOM   2938  C   ASP   295      46.730  38.510  58.570  1.00  0.00           C
ATOM   2939  O   ASP   295      45.810  38.720  59.370  1.00  0.00           O
ATOM   2940  N   VAL   296      47.100  37.260  58.300  1.00  0.00           N
ATOM   2941  H   VAL   296      47.640  37.140  57.470  1.00  0.00           H
ATOM   2942  CA  VAL   296      46.570  36.020  58.870  1.00  0.00           C
ATOM   2943  CB  VAL   296      47.250  34.770  58.310  1.00  0.00           C
ATOM   2944  CG1 VAL   296      46.800  33.500  59.050  1.00  0.00           C
ATOM   2945  CG2 VAL   296      47.240  34.620  56.790  1.00  0.00           C
ATOM   2946  C   VAL   296      46.680  36.090  60.440  1.00  0.00           C
ATOM   2947  O   VAL   296      45.690  35.870  61.140  1.00  0.00           O
ATOM   2948  N   VAL   297      47.850  36.410  60.930  1.00  0.00           N
ATOM   2949  H   VAL   297      48.640  36.470  60.320  1.00  0.00           H
ATOM   2950  CA  VAL   297      48.120  36.510  62.380  1.00  0.00           C
ATOM   2951  CB  VAL   297      49.650  36.760  62.600  1.00  0.00           C
ATOM   2952  CG1 VAL   297      50.090  37.010  64.060  1.00  0.00           C
ATOM   2953  CG2 VAL   297      50.370  35.530  62.080  1.00  0.00           C
ATOM   2954  C   VAL   297      47.230  37.630  63.020  1.00  0.00           C
ATOM   2955  O   VAL   297      46.340  37.370  63.830  1.00  0.00           O
ATOM   2956  N   ARG   298      47.280  38.810  62.350  1.00  0.00           N
ATOM   2957  H   ARG   298      48.010  38.980  61.700  1.00  0.00           H
ATOM   2958  CA  ARG   298      46.380  39.960  62.780  1.00  0.00           C
ATOM   2959  CB  ARG   298      46.790  41.230  62.020  1.00  0.00           C
ATOM   2960  CG  ARG   298      46.120  42.500  62.580  1.00  0.00           C
ATOM   2961  CD  ARG   298      46.340  43.710  61.680  1.00  0.00           C
ATOM   2962  NE  ARG   298      45.860  43.510  60.270  1.00  0.00           N
ATOM   2963  HE  ARG   298      44.870  43.340  60.250  1.00  0.00           H
ATOM   2964  CZ  ARG   298      46.580  43.470  59.130  1.00  0.00           C
ATOM   2965  NH1 ARG   298      47.890  43.660  59.120  1.00  0.00           N
ATOM   2966 1HH1 ARG   298      48.390  43.810  59.970  1.00  0.00           H
ATOM   2967 2HH1 ARG   298      48.330  43.590  58.220  1.00  0.00           H
ATOM   2968  NH2 ARG   298      45.880  43.080  58.110  1.00  0.00           N
ATOM   2969 1HH2 ARG   298      44.880  43.060  58.120  1.00  0.00           H
ATOM   2970 2HH2 ARG   298      46.350  42.890  57.250  1.00  0.00           H
ATOM   2971  C   ARG   298      44.870  39.550  62.810  1.00  0.00           C
ATOM   2972  O   ARG   298      44.200  39.910  63.730  1.00  0.00           O
ATOM   2973  N   GLN   299      44.330  38.940  61.710  1.00  0.00           N
ATOM   2974  H   GLN   299      44.850  38.700  60.890  1.00  0.00           H
ATOM   2975  CA  GLN   299      42.860  38.600  61.740  1.00  0.00           C
ATOM   2976  CB  GLN   299      42.570  38.280  60.310  1.00  0.00           C
ATOM   2977  CG  GLN   299      41.080  38.100  60.070  1.00  0.00           C
ATOM   2978  CD  GLN   299      40.800  38.080  58.590  1.00  0.00           C
ATOM   2979  OE1 GLN   299      41.580  38.590  57.780  1.00  0.00           O
ATOM   2980  NE2 GLN   299      39.590  37.740  58.160  1.00  0.00           N
ATOM   2981 1HE2 GLN   299      38.880  37.480  58.810  1.00  0.00           H
ATOM   2982 2HE2 GLN   299      39.480  37.670  57.170  1.00  0.00           H
ATOM   2983  C   GLN   299      42.450  37.460  62.700  1.00  0.00           C
ATOM   2984  O   GLN   299      41.550  37.570  63.550  1.00  0.00           O
ATOM   2985  N   CYS   300      43.160  36.340  62.590  1.00  0.00           N
ATOM   2986  H   CYS   300      43.950  36.220  61.990  1.00  0.00           H
ATOM   2987  CA  CYS   300      43.140  35.190  63.570  1.00  0.00           C
ATOM   2988  CB  CYS   300      43.980  34.020  62.960  1.00  0.00           C
ATOM   2989  SG  CYS   300      43.410  33.550  61.210  1.00  0.00           S
ATOM   2990  HG  CYS   300      42.200  33.090  61.520  1.00  0.00           H
ATOM   2991  C   CYS   300      43.370  35.270  65.090  1.00  0.00           C
ATOM   2992  O   CYS   300      43.040  34.330  65.820  1.00  0.00           O
ATOM   2993  N   SER   301      44.030  36.360  65.480  1.00  0.00           N
ATOM   2994  H   SER   301      44.530  36.960  64.860  1.00  0.00           H
ATOM   2995  CA  SER   301      43.990  36.680  66.920  1.00  0.00           C
ATOM   2996  CB  SER   301      45.490  37.070  67.280  1.00  0.00           C
ATOM   2997  OG  SER   301      45.770  36.900  68.680  1.00  0.00           O
ATOM   2998  HG  SER   301      46.650  37.380  68.680  1.00  0.00           H
ATOM   2999  C   SER   301      43.180  37.900  67.340  1.00  0.00           C
ATOM   3000  O   SER   301      43.190  38.910  66.670  1.00  0.00           O
ATOM   3001  N   GLY   302      42.620  37.790  68.500  1.00  0.00           N
ATOM   3002  H   GLY   302      42.400  36.910  68.920  1.00  0.00           H
ATOM   3003  CA  GLY   302      42.100  38.930  69.290  1.00  0.00           C
ATOM   3004  C   GLY   302      43.300  39.670  69.980  1.00  0.00           C
ATOM   3005  O   GLY   302      43.410  39.310  71.150  1.00  0.00           O
ATOM   3006  N   VAL   303      43.780  40.770  69.410  1.00  0.00           N
ATOM   3007  H   VAL   303      43.360  41.140  68.590  1.00  0.00           H
ATOM   3008  CA  VAL   303      45.030  41.390  69.790  1.00  0.00           C
ATOM   3009  CB  VAL   303      45.600  42.200  68.620  1.00  0.00           C
ATOM   3010  CG1 VAL   303      47.060  42.580  68.810  1.00  0.00           C
ATOM   3011  CG2 VAL   303      45.380  41.330  67.340  1.00  0.00           C
ATOM   3012  C   VAL   303      45.030  42.230  71.110  1.00  0.00           C
ATOM   3013  O   VAL   303      44.030  42.830  71.550  1.00  0.00           O
ATOM   3014  N   THR   304      46.120  41.990  71.860  1.00  0.00           N
ATOM   3015  H   THR   304      46.710  41.230  71.610  1.00  0.00           H
ATOM   3016  CA  THR   304      46.490  42.670  73.150  1.00  0.00           C
ATOM   3017  CB  THR   304      47.620  41.870  73.890  1.00  0.00           C
ATOM   3018  OG1 THR   304      47.720  42.360  75.240  1.00  0.00           O
ATOM   3019  HG1 THR   304      46.870  42.230  75.750  1.00  0.00           H
ATOM   3020  CG2 THR   304      48.960  41.880  73.090  1.00  0.00           C
ATOM   3021  C   THR   304      46.610  44.230  73.080  1.00  0.00           C
ATOM   3022  O   THR   304      46.290  44.970  72.170  1.00  0.00           O
ATOM   3023  N   PHE   305      47.230  44.780  74.140  1.00  0.00           N
ATOM   3024  H   PHE   305      47.570  44.090  74.770  1.00  0.00           H
ATOM   3025  CA  PHE   305      47.640  46.220  74.450  1.00  0.00           C
ATOM   3026  CB  PHE   305      48.660  46.610  73.360  1.00  0.00           C
ATOM   3027  CG  PHE   305      49.440  47.870  73.650  1.00  0.00           C
ATOM   3028  CD1 PHE   305      50.610  47.790  74.420  1.00  0.00           C
ATOM   3029  HD1 PHE   305      50.880  46.890  74.970  1.00  0.00           H
ATOM   3030  CD2 PHE   305      49.200  48.950  72.840  1.00  0.00           C
ATOM   3031  HD2 PHE   305      48.460  48.980  72.040  1.00  0.00           H
ATOM   3032  CE1 PHE   305      51.510  48.850  74.420  1.00  0.00           C
ATOM   3033  HE1 PHE   305      52.310  48.810  75.160  1.00  0.00           H
ATOM   3034  CE2 PHE   305      50.080  50.050  72.890  1.00  0.00           C
ATOM   3035  HE2 PHE   305      49.830  50.910  72.260  1.00  0.00           H
ATOM   3036  CZ  PHE   305      51.210  49.970  73.700  1.00  0.00           C
ATOM   3037  HZ  PHE   305      51.820  50.840  73.960  1.00  0.00           H
ATOM   3038  C   PHE   305      46.460  47.170  74.680  1.00  0.00           C
ATOM   3039  O   PHE   305      46.480  48.380  74.440  1.00  0.00           O
ATOM   3040  N   GLN   306      45.300  46.460  74.930  1.00  0.00           N
ATOM   3041  H   GLN   306      45.330  45.460  74.920  1.00  0.00           H
ATOM   3042  CA  GLN   306      44.070  46.960  75.610  1.00  0.00           C
ATOM   3043  CB  GLN   306      43.130  47.800  74.730  1.00  0.00           C
ATOM   3044  CG  GLN   306      42.690  46.960  73.450  1.00  0.00           C
ATOM   3045  CD  GLN   306      42.170  47.920  72.340  1.00  0.00           C
ATOM   3046  OE1 GLN   306      41.370  48.840  72.480  1.00  0.00           O
ATOM   3047  NE2 GLN   306      42.570  47.600  71.180  1.00  0.00           N
ATOM   3048 1HE2 GLN   306      43.310  46.960  70.990  1.00  0.00           H
ATOM   3049 2HE2 GLN   306      42.190  48.180  70.460  1.00  0.00           H
ATOM   3050  C   GLN   306      43.380  45.670  76.200  1.00  0.00           C
ATOM   3051  O1  GLN   306      42.470  45.950  77.000  1.00  0.00           O
ATOM   3052  O2  GLN   306      43.990  44.610  76.120  1.00  0.00           O
TER
ENDMDL
