# Supplementary material for: Microsecond MD Simulation and Multiple-Conformation Virtual Screening to Identify Potential Anti-COVID-19 Inhibitors Against SARS-CoV-2 Main Protease
Source: Front Chem. 2021 Jan 13;8:595273. doi: 10.3389/fchem.2020.595273 (PMC7873971; doi:10.3389/fchem.2020.595273)
Supplement: Supplementary file 2 [file Data_Sheet_1.ZIP › Ns_Pose_PDB/Ns_Pose_PDB/1_micro_6LU7_Apo/1000ns.pdb]

REMARK    GENERATED BY TRJCONV
TITLE     Seq_1 - homology model built on 3M3V_A 2A5K_A - hbond-opt in water t= 1000000.00000
REMARK    THIS IS A SIMULATION BOX
CRYST1   98.519   98.519   98.519  90.00  90.00  90.00 P 1           1
MODEL        1
ATOM      1  N   SER     1      -6.790 -42.210 280.590  1.00  0.00           N
ATOM      2  H1  SER     1      -6.130 -41.760 281.190  1.00  0.00           H
ATOM      3  H2  SER     1      -7.520 -41.550 280.430  1.00  0.00           H
ATOM      4  H3  SER     1      -7.130 -42.990 281.120  1.00  0.00           H
ATOM      5  CA  SER     1      -6.130 -42.640 279.360  1.00  0.00           C
ATOM      6  CB  SER     1      -5.460 -41.480 278.630  1.00  0.00           C
ATOM      7  OG  SER     1      -6.480 -40.430 278.540  1.00  0.00           O
ATOM      8  HG  SER     1      -6.590 -40.080 277.620  1.00  0.00           H
ATOM      9  C   SER     1      -5.020 -43.630 279.690  1.00  0.00           C
ATOM     10  O   SER     1      -4.680 -43.930 280.800  1.00  0.00           O
ATOM     11  N   GLY     2      -4.480 -44.240 278.640  1.00  0.00           N
ATOM     12  H   GLY     2      -4.800 -44.220 277.700  1.00  0.00           H
ATOM     13  CA  GLY     2      -3.300 -45.110 278.780  1.00  0.00           C
ATOM     14  C   GLY     2      -2.010 -44.430 278.340  1.00  0.00           C
ATOM     15  O   GLY     2      -2.000 -43.470 277.550  1.00  0.00           O
ATOM     16  N   PHE     3      -0.910 -44.780 279.030  1.00  0.00           N
ATOM     17  H   PHE     3      -0.870 -45.690 279.430  1.00  0.00           H
ATOM     18  CA  PHE     3       0.400 -44.080 278.880  1.00  0.00           C
ATOM     19  CB  PHE     3       1.340 -44.530 280.110  1.00  0.00           C
ATOM     20  CG  PHE     3       2.790 -43.930 280.170  1.00  0.00           C
ATOM     21  CD1 PHE     3       3.850 -44.640 279.560  1.00  0.00           C
ATOM     22  HD1 PHE     3       3.620 -45.320 278.740  1.00  0.00           H
ATOM     23  CD2 PHE     3       2.950 -42.800 280.990  1.00  0.00           C
ATOM     24  HD2 PHE     3       2.140 -42.270 281.500  1.00  0.00           H
ATOM     25  CE1 PHE     3       5.140 -44.220 279.910  1.00  0.00           C
ATOM     26  HE1 PHE     3       5.960 -44.640 279.320  1.00  0.00           H
ATOM     27  CE2 PHE     3       4.230 -42.410 281.210  1.00  0.00           C
ATOM     28  HE2 PHE     3       4.400 -41.450 281.700  1.00  0.00           H
ATOM     29  CZ  PHE     3       5.340 -43.120 280.770  1.00  0.00           C
ATOM     30  HZ  PHE     3       6.340 -42.710 280.870  1.00  0.00           H
ATOM     31  C   PHE     3       0.990 -44.370 277.480  1.00  0.00           C
ATOM     32  O   PHE     3       1.360 -45.520 277.190  1.00  0.00           O
ATOM     33  N   ARG     4       1.430 -43.320 276.820  1.00  0.00           N
ATOM     34  H   ARG     4       1.490 -42.380 277.160  1.00  0.00           H
ATOM     35  CA  ARG     4       2.310 -43.540 275.640  1.00  0.00           C
ATOM     36  CB  ARG     4       2.410 -42.190 274.930  1.00  0.00           C
ATOM     37  CG  ARG     4       0.970 -41.960 274.450  1.00  0.00           C
ATOM     38  CD  ARG     4       0.660 -40.600 273.880  1.00  0.00           C
ATOM     39  NE  ARG     4      -0.820 -40.440 273.530  1.00  0.00           N
ATOM     40  HE  ARG     4      -1.440 -40.560 274.310  1.00  0.00           H
ATOM     41  CZ  ARG     4      -1.330 -40.180 272.360  1.00  0.00           C
ATOM     42  NH1 ARG     4      -0.570 -39.940 271.290  1.00  0.00           N
ATOM     43 1HH1 ARG     4       0.430 -39.920 271.260  1.00  0.00           H
ATOM     44 2HH1 ARG     4      -0.950 -39.720 270.390  1.00  0.00           H
ATOM     45  NH2 ARG     4      -2.630 -39.700 272.270  1.00  0.00           N
ATOM     46 1HH2 ARG     4      -3.180 -39.820 273.100  1.00  0.00           H
ATOM     47 2HH2 ARG     4      -3.000 -39.220 271.470  1.00  0.00           H
ATOM     48  C   ARG     4       3.670 -44.040 275.970  1.00  0.00           C
ATOM     49  O   ARG     4       4.460 -43.410 276.660  1.00  0.00           O
ATOM     50  N   LYS     5       4.040 -45.070 275.240  1.00  0.00           N
ATOM     51  H   LYS     5       3.390 -45.580 274.680  1.00  0.00           H
ATOM     52  CA  LYS     5       5.350 -45.680 275.430  1.00  0.00           C
ATOM     53  CB  LYS     5       5.190 -47.130 274.930  1.00  0.00           C
ATOM     54  CG  LYS     5       6.140 -48.220 275.330  1.00  0.00           C
ATOM     55  CD  LYS     5       5.760 -48.600 276.780  1.00  0.00           C
ATOM     56  CE  LYS     5       6.860 -49.440 277.540  1.00  0.00           C
ATOM     57  NZ  LYS     5       7.370 -50.610 276.830  1.00  0.00           N
ATOM     58  HZ1 LYS     5       8.080 -51.040 277.380  1.00  0.00           H
ATOM     59  HZ2 LYS     5       6.660 -51.300 276.680  1.00  0.00           H
ATOM     60  HZ3 LYS     5       7.790 -50.340 275.960  1.00  0.00           H
ATOM     61  C   LYS     5       6.580 -44.940 274.820  1.00  0.00           C
ATOM     62  O   LYS     5       6.400 -44.080 273.960  1.00  0.00           O
ATOM     63  N   MET     6       7.650 -45.130 275.520  1.00  0.00           N
ATOM     64  H   MET     6       7.620 -45.800 276.260  1.00  0.00           H
ATOM     65  CA  MET     6       8.930 -44.380 275.230  1.00  0.00           C
ATOM     66  CB  MET     6      10.090 -44.420 276.220  1.00  0.00           C
ATOM     67  CG  MET     6      10.760 -45.830 276.380  1.00  0.00           C
ATOM     68  SD  MET     6       9.660 -47.090 277.090  1.00  0.00           S
ATOM     69  CE  MET     6      10.700 -47.720 278.370  1.00  0.00           C
ATOM     70  C   MET     6       9.430 -44.560 273.760  1.00  0.00           C
ATOM     71  O   MET     6       9.750 -45.630 273.290  1.00  0.00           O
ATOM     72  N   ALA     7       9.360 -43.480 272.960  1.00  0.00           N
ATOM     73  H   ALA     7       8.830 -42.690 273.250  1.00  0.00           H
ATOM     74  CA  ALA     7       9.720 -43.450 271.550  1.00  0.00           C
ATOM     75  CB  ALA     7       9.250 -42.080 271.110  1.00  0.00           C
ATOM     76  C   ALA     7      11.200 -43.770 271.270  1.00  0.00           C
ATOM     77  O   ALA     7      11.990 -42.910 271.700  1.00  0.00           O
ATOM     78  N   PHE     8      11.510 -44.540 270.250  1.00  0.00           N
ATOM     79  H   PHE     8      10.850 -44.930 269.600  1.00  0.00           H
ATOM     80  CA  PHE     8      12.950 -44.880 269.880  1.00  0.00           C
ATOM     81  CB  PHE     8      13.350 -46.010 270.910  1.00  0.00           C
ATOM     82  CG  PHE     8      14.880 -46.190 270.920  1.00  0.00           C
ATOM     83  CD1 PHE     8      15.700 -45.090 271.090  1.00  0.00           C
ATOM     84  HD1 PHE     8      15.290 -44.090 271.200  1.00  0.00           H
ATOM     85  CD2 PHE     8      15.410 -47.470 271.180  1.00  0.00           C
ATOM     86  HD2 PHE     8      14.850 -48.410 271.120  1.00  0.00           H
ATOM     87  CE1 PHE     8      17.020 -45.140 271.440  1.00  0.00           C
ATOM     88  HE1 PHE     8      17.500 -44.210 271.740  1.00  0.00           H
ATOM     89  CE2 PHE     8      16.730 -47.520 271.510  1.00  0.00           C
ATOM     90  HE2 PHE     8      17.180 -48.500 271.620  1.00  0.00           H
ATOM     91  CZ  PHE     8      17.530 -46.390 271.610  1.00  0.00           C
ATOM     92  HZ  PHE     8      18.550 -46.450 271.980  1.00  0.00           H
ATOM     93  C   PHE     8      13.030 -45.400 268.480  1.00  0.00           C
ATOM     94  O   PHE     8      12.570 -46.470 268.190  1.00  0.00           O
ATOM     95  N   PRO     9      13.850 -44.690 267.660  1.00  0.00           N
ATOM     96  CA  PRO     9      14.400 -45.260 266.400  1.00  0.00           C
ATOM     97  CB  PRO     9      15.270 -44.080 265.920  1.00  0.00           C
ATOM     98  CG  PRO     9      14.450 -42.830 266.340  1.00  0.00           C
ATOM     99  CD  PRO     9      14.000 -43.230 267.700  1.00  0.00           C
ATOM    100  C   PRO     9      15.290 -46.490 266.740  1.00  0.00           C
ATOM    101  O   PRO     9      16.300 -46.440 267.430  1.00  0.00           O
ATOM    102  N   SER    10      14.740 -47.680 266.360  1.00  0.00           N
ATOM    103  H   SER    10      13.840 -47.740 265.930  1.00  0.00           H
ATOM    104  CA  SER    10      15.340 -48.990 266.650  1.00  0.00           C
ATOM    105  CB  SER    10      14.300 -50.040 266.370  1.00  0.00           C
ATOM    106  OG  SER    10      14.840 -51.160 266.960  1.00  0.00           O
ATOM    107  HG  SER    10      14.970 -50.950 267.920  1.00  0.00           H
ATOM    108  C   SER    10      16.600 -49.200 265.780  1.00  0.00           C
ATOM    109  O   SER    10      16.620 -48.800 264.630  1.00  0.00           O
ATOM    110  N   GLY    11      17.640 -49.860 266.340  1.00  0.00           N
ATOM    111  H   GLY    11      17.700 -50.330 267.230  1.00  0.00           H
ATOM    112  CA  GLY    11      18.960 -50.140 265.760  1.00  0.00           C
ATOM    113  C   GLY    11      19.890 -48.960 265.660  1.00  0.00           C
ATOM    114  O   GLY    11      21.100 -49.070 265.800  1.00  0.00           O
ATOM    115  N   LYS    12      19.400 -47.830 265.230  1.00  0.00           N
ATOM    116  H   LYS    12      18.460 -47.780 264.900  1.00  0.00           H
ATOM    117  CA  LYS    12      20.110 -46.540 265.070  1.00  0.00           C
ATOM    118  CB  LYS    12      19.070 -45.470 264.950  1.00  0.00           C
ATOM    119  CG  LYS    12      18.350 -45.370 263.570  1.00  0.00           C
ATOM    120  CD  LYS    12      19.240 -45.130 262.390  1.00  0.00           C
ATOM    121  CE  LYS    12      18.320 -44.810 261.200  1.00  0.00           C
ATOM    122  NZ  LYS    12      19.050 -44.630 259.950  1.00  0.00           N
ATOM    123  HZ1 LYS    12      19.420 -43.700 259.930  1.00  0.00           H
ATOM    124  HZ2 LYS    12      19.860 -45.200 259.790  1.00  0.00           H
ATOM    125  HZ3 LYS    12      18.450 -44.750 259.160  1.00  0.00           H
ATOM    126  C   LYS    12      21.060 -46.170 266.150  1.00  0.00           C
ATOM    127  O   LYS    12      22.250 -46.160 265.910  1.00  0.00           O
ATOM    128  N   VAL    13      20.590 -45.970 267.360  1.00  0.00           N
ATOM    129  H   VAL    13      19.600 -46.050 267.530  1.00  0.00           H
ATOM    130  CA  VAL    13      21.410 -45.590 268.500  1.00  0.00           C
ATOM    131  CB  VAL    13      20.650 -44.770 269.530  1.00  0.00           C
ATOM    132  CG1 VAL    13      21.520 -44.300 270.620  1.00  0.00           C
ATOM    133  CG2 VAL    13      20.070 -43.460 268.940  1.00  0.00           C
ATOM    134  C   VAL    13      22.050 -46.920 269.030  1.00  0.00           C
ATOM    135  O   VAL    13      23.190 -46.940 269.490  1.00  0.00           O
ATOM    136  N   GLU    14      21.420 -48.070 268.880  1.00  0.00           N
ATOM    137  H   GLU    14      20.460 -48.040 268.580  1.00  0.00           H
ATOM    138  CA  GLU    14      21.870 -49.380 269.350  1.00  0.00           C
ATOM    139  CB  GLU    14      20.680 -50.360 269.180  1.00  0.00           C
ATOM    140  CG  GLU    14      19.730 -50.190 270.440  1.00  0.00           C
ATOM    141  CD  GLU    14      18.320 -50.730 270.260  1.00  0.00           C
ATOM    142  OE1 GLU    14      17.570 -50.330 269.370  1.00  0.00           O
ATOM    143  OE2 GLU    14      18.040 -51.850 270.670  1.00  0.00           O
ATOM    144  C   GLU    14      23.130 -49.870 268.630  1.00  0.00           C
ATOM    145  O   GLU    14      24.210 -50.160 269.270  1.00  0.00           O
ATOM    146  N   GLY    15      23.120 -49.610 267.370  1.00  0.00           N
ATOM    147  H   GLY    15      22.200 -49.430 267.020  1.00  0.00           H
ATOM    148  CA  GLY    15      24.260 -49.860 266.460  1.00  0.00           C
ATOM    149  C   GLY    15      25.410 -48.830 266.750  1.00  0.00           C
ATOM    150  O   GLY    15      26.580 -49.110 266.440  1.00  0.00           O
ATOM    151  N   CYS    16      25.050 -47.570 267.040  1.00  0.00           N
ATOM    152  H   CYS    16      24.120 -47.520 267.400  1.00  0.00           H
ATOM    153  CA  CYS    16      26.040 -46.510 267.240  1.00  0.00           C
ATOM    154  CB  CYS    16      25.360 -45.120 267.230  1.00  0.00           C
ATOM    155  SG  CYS    16      24.750 -44.590 265.600  1.00  0.00           S
ATOM    156  HG  CYS    16      23.540 -45.140 265.690  1.00  0.00           H
ATOM    157  C   CYS    16      27.030 -46.660 268.440  1.00  0.00           C
ATOM    158  O   CYS    16      28.070 -45.990 268.490  1.00  0.00           O
ATOM    159  N   MET    17      26.770 -47.670 269.240  1.00  0.00           N
ATOM    160  H   MET    17      26.110 -48.370 268.950  1.00  0.00           H
ATOM    161  CA  MET    17      27.670 -48.020 270.340  1.00  0.00           C
ATOM    162  CB  MET    17      26.900 -48.780 271.390  1.00  0.00           C
ATOM    163  CG  MET    17      25.720 -47.970 271.940  1.00  0.00           C
ATOM    164  SD  MET    17      25.890 -46.490 273.030  1.00  0.00           S
ATOM    165  CE  MET    17      24.530 -46.730 274.140  1.00  0.00           C
ATOM    166  C   MET    17      28.910 -48.760 269.890  1.00  0.00           C
ATOM    167  O   MET    17      28.770 -49.860 269.370  1.00  0.00           O
ATOM    168  N   VAL    18      30.060 -48.230 270.260  1.00  0.00           N
ATOM    169  H   VAL    18      30.130 -47.430 270.850  1.00  0.00           H
ATOM    170  CA  VAL    18      31.410 -48.850 269.970  1.00  0.00           C
ATOM    171  CB  VAL    18      32.160 -48.050 268.890  1.00  0.00           C
ATOM    172  CG1 VAL    18      31.360 -48.290 267.550  1.00  0.00           C
ATOM    173  CG2 VAL    18      32.210 -46.500 269.010  1.00  0.00           C
ATOM    174  C   VAL    18      32.210 -48.990 271.260  1.00  0.00           C
ATOM    175  O   VAL    18      31.940 -48.280 272.280  1.00  0.00           O
ATOM    176  N   GLN    19      33.320 -49.740 271.350  1.00  0.00           N
ATOM    177  H   GLN    19      33.700 -50.320 270.620  1.00  0.00           H
ATOM    178  CA  GLN    19      34.090 -49.850 272.620  1.00  0.00           C
ATOM    179  CB  GLN    19      34.270 -51.290 273.020  1.00  0.00           C
ATOM    180  CG  GLN    19      32.980 -52.030 272.990  1.00  0.00           C
ATOM    181  CD  GLN    19      32.710 -52.910 271.770  1.00  0.00           C
ATOM    182  OE1 GLN    19      32.320 -52.490 270.710  1.00  0.00           O
ATOM    183  NE2 GLN    19      32.720 -54.210 272.040  1.00  0.00           N
ATOM    184 1HE2 GLN    19      32.900 -54.480 272.980  1.00  0.00           H
ATOM    185 2HE2 GLN    19      32.460 -54.840 271.310  1.00  0.00           H
ATOM    186  C   GLN    19      35.520 -49.300 272.550  1.00  0.00           C
ATOM    187  O   GLN    19      36.310 -49.690 271.670  1.00  0.00           O
ATOM    188  N   VAL    20      35.780 -48.340 273.420  1.00  0.00           N
ATOM    189  H   VAL    20      35.210 -48.300 274.240  1.00  0.00           H
ATOM    190  CA  VAL    20      36.940 -47.460 273.560  1.00  0.00           C
ATOM    191  CB  VAL    20      36.550 -46.020 273.990  1.00  0.00           C
ATOM    192  CG1 VAL    20      37.650 -45.120 274.490  1.00  0.00           C
ATOM    193  CG2 VAL    20      35.920 -45.370 272.740  1.00  0.00           C
ATOM    194  C   VAL    20      38.040 -48.040 274.410  1.00  0.00           C
ATOM    195  O   VAL    20      37.960 -48.010 275.700  1.00  0.00           O
ATOM    196  N   THR    21      38.700 -49.040 273.850  1.00  0.00           N
ATOM    197  H   THR    21      38.480 -49.380 272.940  1.00  0.00           H
ATOM    198  CA  THR    21      39.800 -49.830 274.490  1.00  0.00           C
ATOM    199  CB  THR    21      40.070 -51.130 273.760  1.00  0.00           C
ATOM    200  OG1 THR    21      40.430 -50.920 272.440  1.00  0.00           O
ATOM    201  HG1 THR    21      40.820 -50.000 272.430  1.00  0.00           H
ATOM    202  CG2 THR    21      38.800 -51.960 273.660  1.00  0.00           C
ATOM    203  C   THR    21      41.070 -48.990 274.570  1.00  0.00           C
ATOM    204  O   THR    21      41.530 -48.600 273.470  1.00  0.00           O
ATOM    205  N   CYS    22      41.740 -49.080 275.740  1.00  0.00           N
ATOM    206  H   CYS    22      41.300 -49.360 276.590  1.00  0.00           H
ATOM    207  CA  CYS    22      43.060 -48.460 275.930  1.00  0.00           C
ATOM    208  CB  CYS    22      42.850 -46.940 275.880  1.00  0.00           C
ATOM    209  SG  CYS    22      44.540 -46.130 275.700  1.00  0.00           S
ATOM    210  HG  CYS    22      45.240 -46.850 274.830  1.00  0.00           H
ATOM    211  C   CYS    22      43.630 -48.750 277.360  1.00  0.00           C
ATOM    212  O   CYS    22      42.850 -48.660 278.310  1.00  0.00           O
ATOM    213  N   GLY    23      44.900 -49.140 277.490  1.00  0.00           N
ATOM    214  H   GLY    23      45.520 -49.160 276.700  1.00  0.00           H
ATOM    215  CA  GLY    23      45.500 -49.330 278.870  1.00  0.00           C
ATOM    216  C   GLY    23      44.850 -50.540 279.590  1.00  0.00           C
ATOM    217  O   GLY    23      44.850 -51.670 279.030  1.00  0.00           O
ATOM    218  N   THR    24      44.750 -50.440 280.870  1.00  0.00           N
ATOM    219  H   THR    24      45.450 -50.000 281.440  1.00  0.00           H
ATOM    220  CA  THR    24      43.760 -51.270 281.620  1.00  0.00           C
ATOM    221  CB  THR    24      44.270 -51.610 283.060  1.00  0.00           C
ATOM    222  OG1 THR    24      44.900 -50.440 283.670  1.00  0.00           O
ATOM    223  HG1 THR    24      45.760 -50.860 283.950  1.00  0.00           H
ATOM    224  CG2 THR    24      45.110 -52.830 283.170  1.00  0.00           C
ATOM    225  C   THR    24      42.350 -50.810 281.590  1.00  0.00           C
ATOM    226  O   THR    24      41.580 -51.470 282.260  1.00  0.00           O
ATOM    227  N   THR    25      42.040 -49.710 280.940  1.00  0.00           N
ATOM    228  H   THR    25      42.760 -49.220 280.440  1.00  0.00           H
ATOM    229  CA  THR    25      40.620 -49.190 280.810  1.00  0.00           C
ATOM    230  CB  THR    25      40.670 -47.640 281.130  1.00  0.00           C
ATOM    231  OG1 THR    25      41.420 -47.410 282.370  1.00  0.00           O
ATOM    232  HG1 THR    25      40.900 -47.630 283.190  1.00  0.00           H
ATOM    233  CG2 THR    25      39.330 -46.910 281.260  1.00  0.00           C
ATOM    234  C   THR    25      39.840 -49.530 279.500  1.00  0.00           C
ATOM    235  O   THR    25      40.370 -49.360 278.400  1.00  0.00           O
ATOM    236  N   THR    26      38.570 -49.840 279.730  1.00  0.00           N
ATOM    237  H   THR    26      38.200 -49.820 280.660  1.00  0.00           H
ATOM    238  CA  THR    26      37.600 -50.100 278.610  1.00  0.00           C
ATOM    239  CB  THR    26      37.550 -51.600 278.350  1.00  0.00           C
ATOM    240  OG1 THR    26      38.790 -52.040 277.730  1.00  0.00           O
ATOM    241  HG1 THR    26      39.400 -51.250 277.830  1.00  0.00           H
ATOM    242  CG2 THR    26      36.290 -52.200 277.650  1.00  0.00           C
ATOM    243  C   THR    26      36.300 -49.410 278.950  1.00  0.00           C
ATOM    244  O   THR    26      35.710 -49.850 279.940  1.00  0.00           O
ATOM    245  N   LEU    27      35.710 -48.770 277.940  1.00  0.00           N
ATOM    246  H   LEU    27      36.150 -48.750 277.040  1.00  0.00           H
ATOM    247  CA  LEU    27      34.420 -48.050 278.130  1.00  0.00           C
ATOM    248  CB  LEU    27      34.830 -46.620 278.450  1.00  0.00           C
ATOM    249  CG  LEU    27      33.870 -45.890 279.410  1.00  0.00           C
ATOM    250  CD1 LEU    27      34.050 -46.400 280.800  1.00  0.00           C
ATOM    251  CD2 LEU    27      34.390 -44.450 279.460  1.00  0.00           C
ATOM    252  C   LEU    27      33.570 -48.080 276.790  1.00  0.00           C
ATOM    253  O   LEU    27      34.130 -48.440 275.770  1.00  0.00           O
ATOM    254  N   ASN    28      32.260 -47.940 276.810  1.00  0.00           N
ATOM    255  H   ASN    28      31.710 -48.140 277.620  1.00  0.00           H
ATOM    256  CA  ASN    28      31.450 -47.600 275.610  1.00  0.00           C
ATOM    257  CB  ASN    28      30.010 -47.710 276.150  1.00  0.00           C
ATOM    258  CG  ASN    28      28.960 -47.700 275.040  1.00  0.00           C
ATOM    259  OD1 ASN    28      28.710 -48.720 274.450  1.00  0.00           O
ATOM    260  ND2 ASN    28      28.290 -46.620 274.870  1.00  0.00           N
ATOM    261 1HD2 ASN    28      28.510 -45.800 275.400  1.00  0.00           H
ATOM    262 2HD2 ASN    28      27.640 -46.550 274.110  1.00  0.00           H
ATOM    263  C   ASN    28      31.710 -46.210 275.000  1.00  0.00           C
ATOM    264  O   ASN    28      31.890 -45.230 275.680  1.00  0.00           O
ATOM    265  N   GLY    29      31.740 -46.110 273.700  1.00  0.00           N
ATOM    266  H   GLY    29      31.830 -46.880 273.070  1.00  0.00           H
ATOM    267  CA  GLY    29      31.700 -44.830 272.990  1.00  0.00           C
ATOM    268  C   GLY    29      30.440 -44.860 272.170  1.00  0.00           C
ATOM    269  O   GLY    29      29.950 -45.940 271.820  1.00  0.00           O
ATOM    270  N   LEU    30      30.040 -43.660 271.780  1.00  0.00           N
ATOM    271  H   LEU    30      30.500 -42.850 272.130  1.00  0.00           H
ATOM    272  CA  LEU    30      28.810 -43.460 270.900  1.00  0.00           C
ATOM    273  CB  LEU    30      27.700 -42.690 271.670  1.00  0.00           C
ATOM    274  CG  LEU    30      26.410 -42.480 270.950  1.00  0.00           C
ATOM    275  CD1 LEU    30      25.670 -43.850 270.840  1.00  0.00           C
ATOM    276  CD2 LEU    30      25.500 -41.420 271.610  1.00  0.00           C
ATOM    277  C   LEU    30      29.210 -42.800 269.670  1.00  0.00           C
ATOM    278  O   LEU    30      29.530 -41.640 269.530  1.00  0.00           O
ATOM    279  N   TRP    31      29.460 -43.640 268.620  1.00  0.00           N
ATOM    280  H   TRP    31      29.300 -44.620 268.530  1.00  0.00           H
ATOM    281  CA  TRP    31      29.940 -43.090 267.360  1.00  0.00           C
ATOM    282  CB  TRP    31      30.460 -44.290 266.560  1.00  0.00           C
ATOM    283  CG  TRP    31      30.970 -44.020 265.120  1.00  0.00           C
ATOM    284  CD1 TRP    31      31.600 -42.940 264.640  1.00  0.00           C
ATOM    285  HD1 TRP    31      31.710 -41.950 265.100  1.00  0.00           H
ATOM    286  CD2 TRP    31      31.090 -45.090 264.250  1.00  0.00           C
ATOM    287  NE1 TRP    31      32.190 -43.260 263.540  1.00  0.00           N
ATOM    288  HE1 TRP    31      32.720 -42.650 262.950  1.00  0.00           H
ATOM    289  CE2 TRP    31      31.920 -44.540 263.300  1.00  0.00           C
ATOM    290  CE3 TRP    31      30.450 -46.290 264.070  1.00  0.00           C
ATOM    291  HE3 TRP    31      29.980 -46.710 264.960  1.00  0.00           H
ATOM    292  CZ2 TRP    31      32.230 -45.290 262.210  1.00  0.00           C
ATOM    293  HZ2 TRP    31      33.150 -45.080 261.660  1.00  0.00           H
ATOM    294  CZ3 TRP    31      30.770 -47.010 262.960  1.00  0.00           C
ATOM    295  HZ3 TRP    31      30.100 -47.800 262.620  1.00  0.00           H
ATOM    296  CH2 TRP    31      31.720 -46.550 262.070  1.00  0.00           C
ATOM    297  HH2 TRP    31      31.980 -47.200 261.240  1.00  0.00           H
ATOM    298  C   TRP    31      28.960 -42.310 266.500  1.00  0.00           C
ATOM    299  O   TRP    31      28.390 -42.860 265.550  1.00  0.00           O
ATOM    300  N   LEU    32      28.850 -41.010 266.670  1.00  0.00           N
ATOM    301  H   LEU    32      29.440 -40.540 267.330  1.00  0.00           H
ATOM    302  CA  LEU    32      28.080 -40.140 265.830  1.00  0.00           C
ATOM    303  CB  LEU    32      27.210 -39.140 266.560  1.00  0.00           C
ATOM    304  CG  LEU    32      26.110 -39.900 267.470  1.00  0.00           C
ATOM    305  CD1 LEU    32      25.420 -39.040 268.440  1.00  0.00           C
ATOM    306  CD2 LEU    32      25.250 -40.710 266.560  1.00  0.00           C
ATOM    307  C   LEU    32      28.890 -39.420 264.750  1.00  0.00           C
ATOM    308  O   LEU    32      29.900 -38.770 264.960  1.00  0.00           O
ATOM    309  N   ASP    33      28.460 -39.590 263.490  1.00  0.00           N
ATOM    310  H   ASP    33      27.680 -40.180 263.270  1.00  0.00           H
ATOM    311  CA  ASP    33      29.220 -39.280 262.240  1.00  0.00           C
ATOM    312  CB  ASP    33      28.930 -37.860 261.770  1.00  0.00           C
ATOM    313  CG  ASP    33      27.510 -37.600 261.210  1.00  0.00           C
ATOM    314  OD1 ASP    33      26.730 -37.030 261.960  1.00  0.00           O
ATOM    315  OD2 ASP    33      27.020 -38.350 260.310  1.00  0.00           O
ATOM    316  C   ASP    33      30.670 -39.750 262.240  1.00  0.00           C
ATOM    317  O   ASP    33      31.080 -40.910 262.220  1.00  0.00           O
ATOM    318  N   ASP    34      31.520 -38.820 262.100  1.00  0.00           N
ATOM    319  H   ASP    34      31.180 -37.900 261.890  1.00  0.00           H
ATOM    320  CA  ASP    34      32.990 -38.790 262.370  1.00  0.00           C
ATOM    321  CB  ASP    34      33.650 -37.660 261.570  1.00  0.00           C
ATOM    322  CG  ASP    34      33.110 -36.250 261.740  1.00  0.00           C
ATOM    323  OD1 ASP    34      33.950 -35.380 261.980  1.00  0.00           O
ATOM    324  OD2 ASP    34      31.900 -36.050 261.830  1.00  0.00           O
ATOM    325  C   ASP    34      33.550 -38.750 263.850  1.00  0.00           C
ATOM    326  O   ASP    34      34.570 -39.390 264.080  1.00  0.00           O
ATOM    327  N   VAL    35      32.780 -38.180 264.800  1.00  0.00           N
ATOM    328  H   VAL    35      31.850 -37.850 264.650  1.00  0.00           H
ATOM    329  CA  VAL    35      33.150 -38.240 266.270  1.00  0.00           C
ATOM    330  CB  VAL    35      33.200 -36.830 266.960  1.00  0.00           C
ATOM    331  CG1 VAL    35      34.420 -36.140 266.440  1.00  0.00           C
ATOM    332  CG2 VAL    35      31.840 -36.240 266.800  1.00  0.00           C
ATOM    333  C   VAL    35      32.530 -39.420 267.090  1.00  0.00           C
ATOM    334  O   VAL    35      31.320 -39.650 267.190  1.00  0.00           O
ATOM    335  N   VAL    36      33.450 -39.990 267.890  1.00  0.00           N
ATOM    336  H   VAL    36      34.440 -39.880 267.740  1.00  0.00           H
ATOM    337  CA  VAL    36      33.140 -40.990 268.880  1.00  0.00           C
ATOM    338  CB  VAL    36      34.180 -42.120 268.920  1.00  0.00           C
ATOM    339  CG1 VAL    36      33.790 -43.090 270.010  1.00  0.00           C
ATOM    340  CG2 VAL    36      34.350 -42.810 267.540  1.00  0.00           C
ATOM    341  C   VAL    36      33.040 -40.250 270.270  1.00  0.00           C
ATOM    342  O   VAL    36      33.960 -39.670 270.880  1.00  0.00           O
ATOM    343  N   TYR    37      31.760 -40.060 270.680  1.00  0.00           N
ATOM    344  H   TYR    37      30.910 -40.260 270.190  1.00  0.00           H
ATOM    345  CA  TYR    37      31.450 -39.480 272.010  1.00  0.00           C
ATOM    346  CB  TYR    37      29.960 -39.040 272.050  1.00  0.00           C
ATOM    347  CG  TYR    37      29.550 -37.860 271.090  1.00  0.00           C
ATOM    348  CD1 TYR    37      29.100 -38.140 269.790  1.00  0.00           C
ATOM    349  HD1 TYR    37      29.210 -39.100 269.300  1.00  0.00           H
ATOM    350  CD2 TYR    37      29.770 -36.630 271.510  1.00  0.00           C
ATOM    351  HD2 TYR    37      30.420 -36.500 272.380  1.00  0.00           H
ATOM    352  CE1 TYR    37      28.840 -37.070 268.960  1.00  0.00           C
ATOM    353  HE1 TYR    37      28.490 -37.290 267.950  1.00  0.00           H
ATOM    354  CE2 TYR    37      29.650 -35.550 270.670  1.00  0.00           C
ATOM    355  HE2 TYR    37      30.130 -34.640 271.020  1.00  0.00           H
ATOM    356  CZ  TYR    37      29.140 -35.770 269.400  1.00  0.00           C
ATOM    357  OH  TYR    37      28.770 -34.790 268.480  1.00  0.00           O
ATOM    358  HH  TYR    37      28.660 -35.250 267.590  1.00  0.00           H
ATOM    359  C   TYR    37      31.720 -40.490 273.120  1.00  0.00           C
ATOM    360  O   TYR    37      31.340 -41.620 273.020  1.00  0.00           O
ATOM    361  N   CYS    38      32.510 -40.110 274.090  1.00  0.00           N
ATOM    362  H   CYS    38      32.900 -39.190 274.040  1.00  0.00           H
ATOM    363  CA  CYS    38      32.990 -40.990 275.220  1.00  0.00           C
ATOM    364  CB  CYS    38      34.250 -41.830 274.840  1.00  0.00           C
ATOM    365  SG  CYS    38      34.600 -43.060 276.100  1.00  0.00           S
ATOM    366  HG  CYS    38      33.470 -43.730 275.910  1.00  0.00           H
ATOM    367  C   CYS    38      33.420 -40.300 276.510  1.00  0.00           C
ATOM    368  O   CYS    38      33.840 -39.160 276.340  1.00  0.00           O
ATOM    369  N   PRO    39      33.090 -40.760 277.670  1.00  0.00           N
ATOM    370  CA  PRO    39      33.680 -40.220 278.940  1.00  0.00           C
ATOM    371  CB  PRO    39      32.960 -40.930 280.080  1.00  0.00           C
ATOM    372  CG  PRO    39      31.590 -41.160 279.500  1.00  0.00           C
ATOM    373  CD  PRO    39      31.910 -41.560 278.030  1.00  0.00           C
ATOM    374  C   PRO    39      35.220 -40.450 279.160  1.00  0.00           C
ATOM    375  O   PRO    39      35.750 -41.600 279.020  1.00  0.00           O
ATOM    376  N   ARG    40      35.820 -39.500 279.820  1.00  0.00           N
ATOM    377  H   ARG    40      35.350 -38.660 280.080  1.00  0.00           H
ATOM    378  CA  ARG    40      37.290 -39.360 279.870  1.00  0.00           C
ATOM    379  CB  ARG    40      37.530 -37.850 279.940  1.00  0.00           C
ATOM    380  CG  ARG    40      37.200 -37.120 281.260  1.00  0.00           C
ATOM    381  CD  ARG    40      38.400 -36.280 281.610  1.00  0.00           C
ATOM    382  NE  ARG    40      38.110 -35.260 282.610  1.00  0.00           N
ATOM    383  HE  ARG    40      37.510 -35.560 283.360  1.00  0.00           H
ATOM    384  CZ  ARG    40      38.590 -34.060 282.670  1.00  0.00           C
ATOM    385  NH1 ARG    40      39.580 -33.550 281.870  1.00  0.00           N
ATOM    386 1HH1 ARG    40      39.980 -34.140 281.180  1.00  0.00           H
ATOM    387 2HH1 ARG    40      39.910 -32.650 282.150  1.00  0.00           H
ATOM    388  NH2 ARG    40      38.140 -33.250 283.680  1.00  0.00           N
ATOM    389 1HH2 ARG    40      37.510 -33.530 284.400  1.00  0.00           H
ATOM    390 2HH2 ARG    40      38.410 -32.290 283.620  1.00  0.00           H
ATOM    391  C   ARG    40      38.130 -40.300 280.850  1.00  0.00           C
ATOM    392  O   ARG    40      39.330 -40.210 280.860  1.00  0.00           O
ATOM    393  N   HIS    41      37.420 -41.410 281.180  1.00  0.00           N
ATOM    394  H   HIS    41      36.420 -41.420 281.150  1.00  0.00           H
ATOM    395  CA  HIS    41      38.010 -42.610 281.790  1.00  0.00           C
ATOM    396  CB  HIS    41      37.040 -43.810 281.620  1.00  0.00           C
ATOM    397  CG  HIS    41      36.240 -44.040 282.920  1.00  0.00           C
ATOM    398  ND1 HIS    41      36.430 -45.050 283.770  1.00  0.00           N
ATOM    399  CD2 HIS    41      35.020 -43.530 283.140  1.00  0.00           C
ATOM    400  HD2 HIS    41      34.530 -42.890 282.410  1.00  0.00           H
ATOM    401  CE1 HIS    41      35.260 -45.210 284.410  1.00  0.00           C
ATOM    402  HE1 HIS    41      35.130 -45.900 285.250  1.00  0.00           H
ATOM    403  NE2 HIS    41      34.430 -44.280 284.080  1.00  0.00           N
ATOM    404  HE2 HIS    41      33.490 -44.170 284.420  1.00  0.00           H
ATOM    405  C   HIS    41      39.370 -43.140 281.360  1.00  0.00           C
ATOM    406  O   HIS    41      40.220 -43.320 282.210  1.00  0.00           O
ATOM    407  N   VAL    42      39.630 -43.360 280.070  1.00  0.00           N
ATOM    408  H   VAL    42      38.870 -43.620 279.470  1.00  0.00           H
ATOM    409  CA  VAL    42      40.960 -43.660 279.440  1.00  0.00           C
ATOM    410  CB  VAL    42      40.670 -43.940 277.950  1.00  0.00           C
ATOM    411  CG1 VAL    42      39.790 -45.160 277.740  1.00  0.00           C
ATOM    412  CG2 VAL    42      39.860 -42.810 277.270  1.00  0.00           C
ATOM    413  C   VAL    42      42.130 -42.690 279.560  1.00  0.00           C
ATOM    414  O   VAL    42      43.200 -43.040 279.080  1.00  0.00           O
ATOM    415  N   ILE    43      41.850 -41.430 279.980  1.00  0.00           N
ATOM    416  H   ILE    43      40.940 -41.140 280.260  1.00  0.00           H
ATOM    417  CA  ILE    43      42.990 -40.520 280.070  1.00  0.00           C
ATOM    418  CB  ILE    43      42.650 -39.110 279.560  1.00  0.00           C
ATOM    419  CG1 ILE    43      41.660 -39.100 278.380  1.00  0.00           C
ATOM    420  CG2 ILE    43      43.950 -38.310 279.210  1.00  0.00           C
ATOM    421  CD  ILE    43      41.100 -37.690 278.210  1.00  0.00           C
ATOM    422  C   ILE    43      43.470 -40.500 281.530  1.00  0.00           C
ATOM    423  O   ILE    43      44.680 -40.380 281.780  1.00  0.00           O
ATOM    424  N   CYS    44      42.560 -40.280 282.460  1.00  0.00           N
ATOM    425  H   CYS    44      41.600 -40.420 282.190  1.00  0.00           H
ATOM    426  CA  CYS    44      42.820 -40.040 283.890  1.00  0.00           C
ATOM    427  CB  CYS    44      41.520 -39.950 284.690  1.00  0.00           C
ATOM    428  SG  CYS    44      40.120 -38.950 284.000  1.00  0.00           S
ATOM    429  HG  CYS    44      40.780 -37.810 283.860  1.00  0.00           H
ATOM    430  C   CYS    44      43.710 -41.130 284.490  1.00  0.00           C
ATOM    431  O   CYS    44      43.410 -42.330 284.540  1.00  0.00           O
ATOM    432  N   THR    45      44.750 -40.640 285.100  1.00  0.00           N
ATOM    433  H   THR    45      44.580 -39.700 285.400  1.00  0.00           H
ATOM    434  CA  THR    45      45.730 -41.370 285.960  1.00  0.00           C
ATOM    435  CB  THR    45      46.940 -40.440 286.390  1.00  0.00           C
ATOM    436  OG1 THR    45      46.450 -39.370 287.240  1.00  0.00           O
ATOM    437  HG1 THR    45      47.210 -39.100 287.830  1.00  0.00           H
ATOM    438  CG2 THR    45      47.670 -39.800 285.240  1.00  0.00           C
ATOM    439  C   THR    45      45.140 -42.170 287.180  1.00  0.00           C
ATOM    440  O   THR    45      44.000 -41.950 287.680  1.00  0.00           O
ATOM    441  N   SER    46      46.070 -42.930 287.790  1.00  0.00           N
ATOM    442  H   SER    46      46.950 -43.060 287.350  1.00  0.00           H
ATOM    443  CA  SER    46      45.820 -43.890 288.880  1.00  0.00           C
ATOM    444  CB  SER    46      46.960 -44.770 289.370  1.00  0.00           C
ATOM    445  OG  SER    46      47.650 -45.380 288.340  1.00  0.00           O
ATOM    446  HG  SER    46      48.440 -45.850 288.740  1.00  0.00           H
ATOM    447  C   SER    46      45.150 -43.320 290.140  1.00  0.00           C
ATOM    448  O   SER    46      45.220 -42.120 290.440  1.00  0.00           O
ATOM    449  N   GLU    47      44.620 -44.290 291.000  1.00  0.00           N
ATOM    450  H   GLU    47      44.540 -45.250 290.730  1.00  0.00           H
ATOM    451  CA  GLU    47      43.910 -43.980 292.280  1.00  0.00           C
ATOM    452  CB  GLU    47      43.170 -45.190 292.880  1.00  0.00           C
ATOM    453  CG  GLU    47      42.390 -45.970 291.860  1.00  0.00           C
ATOM    454  CD  GLU    47      43.300 -46.940 291.100  1.00  0.00           C
ATOM    455  OE1 GLU    47      43.520 -46.630 289.940  1.00  0.00           O
ATOM    456  OE2 GLU    47      43.830 -47.930 291.670  1.00  0.00           O
ATOM    457  C   GLU    47      44.560 -43.250 293.390  1.00  0.00           C
ATOM    458  O   GLU    47      43.990 -42.420 294.080  1.00  0.00           O
ATOM    459  N   ASP    48      45.810 -43.660 293.670  1.00  0.00           N
ATOM    460  H   ASP    48      46.240 -44.400 293.170  1.00  0.00           H
ATOM    461  CA  ASP    48      46.650 -43.000 294.730  1.00  0.00           C
ATOM    462  CB  ASP    48      47.870 -43.910 295.070  1.00  0.00           C
ATOM    463  CG  ASP    48      48.860 -43.980 293.860  1.00  0.00           C
ATOM    464  OD1 ASP    48      48.390 -44.160 292.680  1.00  0.00           O
ATOM    465  OD2 ASP    48      50.050 -44.030 294.110  1.00  0.00           O
ATOM    466  C   ASP    48      47.110 -41.540 294.540  1.00  0.00           C
ATOM    467  O   ASP    48      47.130 -40.630 295.410  1.00  0.00           O
ATOM    468  N   MET    49      47.670 -41.360 293.340  1.00  0.00           N
ATOM    469  H   MET    49      47.860 -42.170 292.790  1.00  0.00           H
ATOM    470  CA  MET    49      48.090 -40.010 292.900  1.00  0.00           C
ATOM    471  CB  MET    49      48.770 -40.170 291.520  1.00  0.00           C
ATOM    472  CG  MET    49      50.230 -40.560 291.600  1.00  0.00           C
ATOM    473  SD  MET    49      51.000 -40.430 289.890  1.00  0.00           S
ATOM    474  CE  MET    49      52.690 -41.010 290.130  1.00  0.00           C
ATOM    475  C   MET    49      47.140 -38.780 292.940  1.00  0.00           C
ATOM    476  O   MET    49      45.940 -38.890 292.950  1.00  0.00           O
ATOM    477  N   LEU    50      47.660 -37.570 293.080  1.00  0.00           N
ATOM    478  H   LEU    50      48.640 -37.470 293.250  1.00  0.00           H
ATOM    479  CA  LEU    50      46.860 -36.360 293.180  1.00  0.00           C
ATOM    480  CB  LEU    50      47.760 -35.200 293.600  1.00  0.00           C
ATOM    481  CG  LEU    50      47.900 -34.990 295.070  1.00  0.00           C
ATOM    482  CD1 LEU    50      49.040 -34.120 295.420  1.00  0.00           C
ATOM    483  CD2 LEU    50      46.700 -34.470 295.830  1.00  0.00           C
ATOM    484  C   LEU    50      46.180 -36.000 291.830  1.00  0.00           C
ATOM    485  O   LEU    50      46.100 -36.810 290.910  1.00  0.00           O
ATOM    486  N   ASN    51      45.660 -34.800 291.660  1.00  0.00           N
ATOM    487  H   ASN    51      46.010 -34.040 292.210  1.00  0.00           H
ATOM    488  CA  ASN    51      44.860 -34.360 290.470  1.00  0.00           C
ATOM    489  CB  ASN    51      44.500 -32.860 290.640  1.00  0.00           C
ATOM    490  CG  ASN    51      45.730 -31.970 290.930  1.00  0.00           C
ATOM    491  OD1 ASN    51      46.510 -32.260 291.850  1.00  0.00           O
ATOM    492  ND2 ASN    51      45.890 -30.850 290.230  1.00  0.00           N
ATOM    493 1HD2 ASN    51      45.270 -30.680 289.470  1.00  0.00           H
ATOM    494 2HD2 ASN    51      46.650 -30.210 290.390  1.00  0.00           H
ATOM    495  C   ASN    51      45.870 -34.440 289.300  1.00  0.00           C
ATOM    496  O   ASN    51      47.060 -34.070 289.460  1.00  0.00           O
ATOM    497  N   PRO    52      45.490 -35.040 288.150  1.00  0.00           N
ATOM    498  CA  PRO    52      46.380 -34.810 286.990  1.00  0.00           C
ATOM    499  CB  PRO    52      46.050 -36.110 286.240  1.00  0.00           C
ATOM    500  CG  PRO    52      44.570 -36.390 286.450  1.00  0.00           C
ATOM    501  CD  PRO    52      44.480 -36.130 287.960  1.00  0.00           C
ATOM    502  C   PRO    52      46.180 -33.520 286.210  1.00  0.00           C
ATOM    503  O   PRO    52      45.160 -32.910 286.050  1.00  0.00           O
ATOM    504  N   ASN    53      47.270 -33.250 285.380  1.00  0.00           N
ATOM    505  H   ASN    53      48.190 -33.370 285.750  1.00  0.00           H
ATOM    506  CA  ASN    53      47.180 -32.190 284.390  1.00  0.00           C
ATOM    507  CB  ASN    53      48.550 -31.530 284.260  1.00  0.00           C
ATOM    508  CG  ASN    53      48.430 -30.390 283.250  1.00  0.00           C
ATOM    509  OD1 ASN    53      49.060 -30.380 282.170  1.00  0.00           O
ATOM    510  ND2 ASN    53      48.050 -29.240 283.710  1.00  0.00           N
ATOM    511 1HD2 ASN    53      47.880 -29.210 284.690  1.00  0.00           H
ATOM    512 2HD2 ASN    53      47.800 -28.560 283.020  1.00  0.00           H
ATOM    513  C   ASN    53      46.840 -32.740 283.030  1.00  0.00           C
ATOM    514  O   ASN    53      47.640 -33.450 282.380  1.00  0.00           O
ATOM    515  N   TYR    54      45.690 -32.280 282.500  1.00  0.00           N
ATOM    516  H   TYR    54      45.170 -31.500 282.830  1.00  0.00           H
ATOM    517  CA  TYR    54      45.150 -32.700 281.180  1.00  0.00           C
ATOM    518  CB  TYR    54      43.660 -32.450 281.090  1.00  0.00           C
ATOM    519  CG  TYR    54      42.820 -33.460 281.890  1.00  0.00           C
ATOM    520  CD1 TYR    54      42.740 -34.740 281.440  1.00  0.00           C
ATOM    521  HD1 TYR    54      43.200 -34.980 280.470  1.00  0.00           H
ATOM    522  CD2 TYR    54      42.390 -33.180 283.180  1.00  0.00           C
ATOM    523  HD2 TYR    54      42.550 -32.170 283.560  1.00  0.00           H
ATOM    524  CE1 TYR    54      42.180 -35.740 282.240  1.00  0.00           C
ATOM    525  HE1 TYR    54      42.110 -36.770 281.900  1.00  0.00           H
ATOM    526  CE2 TYR    54      42.030 -34.200 283.980  1.00  0.00           C
ATOM    527  HE2 TYR    54      42.010 -33.860 285.010  1.00  0.00           H
ATOM    528  CZ  TYR    54      41.800 -35.440 283.560  1.00  0.00           C
ATOM    529  OH  TYR    54      40.900 -36.170 284.140  1.00  0.00           O
ATOM    530  HH  TYR    54      40.680 -35.740 285.010  1.00  0.00           H
ATOM    531  C   TYR    54      45.950 -32.240 279.870  1.00  0.00           C
ATOM    532  O   TYR    54      46.000 -33.020 278.950  1.00  0.00           O
ATOM    533  N   GLU    55      46.670 -31.070 279.900  1.00  0.00           N
ATOM    534  H   GLU    55      46.320 -30.290 280.420  1.00  0.00           H
ATOM    535  CA  GLU    55      47.630 -30.690 278.850  1.00  0.00           C
ATOM    536  CB  GLU    55      48.160 -29.280 279.100  1.00  0.00           C
ATOM    537  CG  GLU    55      47.100 -28.240 279.470  1.00  0.00           C
ATOM    538  CD  GLU    55      46.530 -28.320 280.900  1.00  0.00           C
ATOM    539  OE1 GLU    55      47.150 -27.650 281.760  1.00  0.00           O
ATOM    540  OE2 GLU    55      45.430 -28.850 281.100  1.00  0.00           O
ATOM    541  C   GLU    55      48.750 -31.730 278.750  1.00  0.00           C
ATOM    542  O   GLU    55      48.820 -32.480 277.740  1.00  0.00           O
ATOM    543  N   ASP    56      49.350 -32.150 279.860  1.00  0.00           N
ATOM    544  H   ASP    56      49.110 -31.720 280.730  1.00  0.00           H
ATOM    545  CA  ASP    56      50.460 -33.130 279.930  1.00  0.00           C
ATOM    546  CB  ASP    56      51.100 -32.890 281.310  1.00  0.00           C
ATOM    547  CG  ASP    56      52.410 -33.650 281.600  1.00  0.00           C
ATOM    548  OD1 ASP    56      52.330 -34.840 282.010  1.00  0.00           O
ATOM    549  OD2 ASP    56      53.430 -33.010 281.410  1.00  0.00           O
ATOM    550  C   ASP    56      49.910 -34.550 279.770  1.00  0.00           C
ATOM    551  O   ASP    56      50.430 -35.380 278.970  1.00  0.00           O
ATOM    552  N   LEU    57      48.730 -34.810 280.330  1.00  0.00           N
ATOM    553  H   LEU    57      48.370 -34.260 281.090  1.00  0.00           H
ATOM    554  CA  LEU    57      47.990 -36.010 279.980  1.00  0.00           C
ATOM    555  CB  LEU    57      46.770 -36.190 280.870  1.00  0.00           C
ATOM    556  CG  LEU    57      47.050 -36.800 282.340  1.00  0.00           C
ATOM    557  CD1 LEU    57      45.750 -37.220 283.060  1.00  0.00           C
ATOM    558  CD2 LEU    57      48.020 -37.890 282.230  1.00  0.00           C
ATOM    559  C   LEU    57      47.780 -36.160 278.470  1.00  0.00           C
ATOM    560  O   LEU    57      48.130 -37.300 278.050  1.00  0.00           O
ATOM    561  N   LEU    58      47.200 -35.180 277.830  1.00  0.00           N
ATOM    562  H   LEU    58      47.020 -34.340 278.340  1.00  0.00           H
ATOM    563  CA  LEU    58      46.930 -35.270 276.360  1.00  0.00           C
ATOM    564  CB  LEU    58      45.830 -34.260 276.020  1.00  0.00           C
ATOM    565  CG  LEU    58      44.500 -34.650 276.610  1.00  0.00           C
ATOM    566  CD1 LEU    58      43.520 -33.370 276.590  1.00  0.00           C
ATOM    567  CD2 LEU    58      43.910 -35.740 275.720  1.00  0.00           C
ATOM    568  C   LEU    58      48.140 -35.210 275.410  1.00  0.00           C
ATOM    569  O   LEU    58      48.070 -35.430 274.200  1.00  0.00           O
ATOM    570  N   ILE    59      49.220 -34.650 275.950  1.00  0.00           N
ATOM    571  H   ILE    59      49.260 -33.830 276.530  1.00  0.00           H
ATOM    572  CA  ILE    59      50.550 -34.870 275.250  1.00  0.00           C
ATOM    573  CB  ILE    59      51.550 -33.920 275.870  1.00  0.00           C
ATOM    574  CG1 ILE    59      51.060 -32.480 275.770  1.00  0.00           C
ATOM    575  CG2 ILE    59      52.990 -33.960 275.420  1.00  0.00           C
ATOM    576  CD  ILE    59      51.090 -31.880 274.330  1.00  0.00           C
ATOM    577  C   ILE    59      51.090 -36.280 275.410  1.00  0.00           C
ATOM    578  O   ILE    59      51.370 -36.810 274.330  1.00  0.00           O
ATOM    579  N   ARG    60      51.100 -36.750 276.600  1.00  0.00           N
ATOM    580  H   ARG    60      50.960 -36.140 277.380  1.00  0.00           H
ATOM    581  CA  ARG    60      51.670 -38.120 276.920  1.00  0.00           C
ATOM    582  CB  ARG    60      51.580 -38.330 278.400  1.00  0.00           C
ATOM    583  CG  ARG    60      52.780 -37.570 278.910  1.00  0.00           C
ATOM    584  CD  ARG    60      53.270 -38.150 280.270  1.00  0.00           C
ATOM    585  NE  ARG    60      54.570 -37.570 280.660  1.00  0.00           N
ATOM    586  HE  ARG    60      55.160 -37.040 280.050  1.00  0.00           H
ATOM    587  CZ  ARG    60      55.080 -37.730 281.890  1.00  0.00           C
ATOM    588  NH1 ARG    60      54.430 -38.480 282.760  1.00  0.00           N
ATOM    589 1HH1 ARG    60      53.540 -38.830 282.460  1.00  0.00           H
ATOM    590 2HH1 ARG    60      54.930 -38.730 283.590  1.00  0.00           H
ATOM    591  NH2 ARG    60      56.240 -37.150 282.340  1.00  0.00           N
ATOM    592 1HH2 ARG    60      56.670 -36.440 281.780  1.00  0.00           H
ATOM    593 2HH2 ARG    60      56.540 -37.210 283.290  1.00  0.00           H
ATOM    594  C   ARG    60      50.780 -39.220 276.240  1.00  0.00           C
ATOM    595  O   ARG    60      51.350 -40.130 275.530  1.00  0.00           O
ATOM    596  N   LYS    61      49.470 -39.150 276.360  1.00  0.00           N
ATOM    597  H   LYS    61      49.130 -38.500 277.040  1.00  0.00           H
ATOM    598  CA  LYS    61      48.500 -39.830 275.500  1.00  0.00           C
ATOM    599  CB  LYS    61      47.110 -40.210 276.160  1.00  0.00           C
ATOM    600  CG  LYS    61      47.210 -41.130 277.310  1.00  0.00           C
ATOM    601  CD  LYS    61      46.050 -42.160 277.460  1.00  0.00           C
ATOM    602  CE  LYS    61      46.440 -43.250 278.500  1.00  0.00           C
ATOM    603  NZ  LYS    61      45.710 -44.580 278.360  1.00  0.00           N
ATOM    604  HZ1 LYS    61      44.840 -44.560 278.860  1.00  0.00           H
ATOM    605  HZ2 LYS    61      45.590 -44.950 277.440  1.00  0.00           H
ATOM    606  HZ3 LYS    61      46.240 -45.150 278.980  1.00  0.00           H
ATOM    607  C   LYS    61      48.220 -39.170 274.090  1.00  0.00           C
ATOM    608  O   LYS    61      47.420 -38.270 273.960  1.00  0.00           O
ATOM    609  N   SER    62      48.980 -39.550 273.040  1.00  0.00           N
ATOM    610  H   SER    62      49.490 -40.410 273.110  1.00  0.00           H
ATOM    611  CA  SER    62      48.730 -39.160 271.670  1.00  0.00           C
ATOM    612  CB  SER    62      49.940 -39.560 270.950  1.00  0.00           C
ATOM    613  OG  SER    62      50.100 -38.930 269.670  1.00  0.00           O
ATOM    614  HG  SER    62      50.980 -38.450 269.670  1.00  0.00           H
ATOM    615  C   SER    62      47.570 -39.930 270.990  1.00  0.00           C
ATOM    616  O   SER    62      46.820 -40.680 271.630  1.00  0.00           O
ATOM    617  N   ASN    63      47.420 -39.750 269.680  1.00  0.00           N
ATOM    618  H   ASN    63      48.120 -39.280 269.130  1.00  0.00           H
ATOM    619  CA  ASN    63      46.300 -40.410 268.950  1.00  0.00           C
ATOM    620  CB  ASN    63      46.060 -39.790 267.520  1.00  0.00           C
ATOM    621  CG  ASN    63      45.900 -38.270 267.380  1.00  0.00           C
ATOM    622  OD1 ASN    63      45.520 -37.570 268.300  1.00  0.00           O
ATOM    623  ND2 ASN    63      46.240 -37.770 266.210  1.00  0.00           N
ATOM    624 1HD2 ASN    63      46.510 -38.450 265.520  1.00  0.00           H
ATOM    625 2HD2 ASN    63      46.360 -36.780 266.150  1.00  0.00           H
ATOM    626  C   ASN    63      46.570 -41.920 268.750  1.00  0.00           C
ATOM    627  O   ASN    63      45.670 -42.730 269.090  1.00  0.00           O
ATOM    628  N   HIS    64      47.830 -42.330 268.810  1.00  0.00           N
ATOM    629  H   HIS    64      48.580 -41.660 268.780  1.00  0.00           H
ATOM    630  CA  HIS    64      48.040 -43.830 268.750  1.00  0.00           C
ATOM    631  CB  HIS    64      49.520 -44.100 268.430  1.00  0.00           C
ATOM    632  CG  HIS    64      50.530 -43.560 269.350  1.00  0.00           C
ATOM    633  ND1 HIS    64      51.210 -42.430 269.100  1.00  0.00           N
ATOM    634  CD2 HIS    64      50.940 -44.010 270.530  1.00  0.00           C
ATOM    635  HD2 HIS    64      50.610 -44.940 270.990  1.00  0.00           H
ATOM    636  CE1 HIS    64      52.060 -42.210 270.120  1.00  0.00           C
ATOM    637  HE1 HIS    64      52.730 -41.360 270.280  1.00  0.00           H
ATOM    638  NE2 HIS    64      51.870 -43.210 270.970  1.00  0.00           N
ATOM    639  HE2 HIS    64      52.290 -43.240 271.870  1.00  0.00           H
ATOM    640  C   HIS    64      47.540 -44.700 269.890  1.00  0.00           C
ATOM    641  O   HIS    64      47.370 -45.880 269.700  1.00  0.00           O
ATOM    642  N   ASN    65      47.420 -44.140 271.090  1.00  0.00           N
ATOM    643  H   ASN    65      47.860 -43.260 271.260  1.00  0.00           H
ATOM    644  CA  ASN    65      46.860 -44.840 272.270  1.00  0.00           C
ATOM    645  CB  ASN    65      46.940 -44.040 273.620  1.00  0.00           C
ATOM    646  CG  ASN    65      48.350 -43.650 273.850  1.00  0.00           C
ATOM    647  OD1 ASN    65      48.860 -42.710 273.240  1.00  0.00           O
ATOM    648  ND2 ASN    65      48.960 -44.280 274.840  1.00  0.00           N
ATOM    649 1HD2 ASN    65      48.460 -45.000 275.310  1.00  0.00           H
ATOM    650 2HD2 ASN    65      49.860 -44.010 275.170  1.00  0.00           H
ATOM    651  C   ASN    65      45.400 -45.300 272.180  1.00  0.00           C
ATOM    652  O   ASN    65      45.160 -46.470 272.560  1.00  0.00           O
ATOM    653  N   PHE    66      44.430 -44.450 271.750  1.00  0.00           N
ATOM    654  H   PHE    66      44.660 -43.590 271.300  1.00  0.00           H
ATOM    655  CA  PHE    66      42.940 -44.760 271.820  1.00  0.00           C
ATOM    656  CB  PHE    66      42.010 -43.540 271.800  1.00  0.00           C
ATOM    657  CG  PHE    66      42.500 -42.590 272.840  1.00  0.00           C
ATOM    658  CD1 PHE    66      42.330 -42.890 274.190  1.00  0.00           C
ATOM    659  HD1 PHE    66      42.080 -43.920 274.460  1.00  0.00           H
ATOM    660  CD2 PHE    66      42.730 -41.280 272.490  1.00  0.00           C
ATOM    661  HD2 PHE    66      42.660 -41.010 271.440  1.00  0.00           H
ATOM    662  CE1 PHE    66      42.390 -41.930 275.120  1.00  0.00           C
ATOM    663  HE1 PHE    66      42.510 -42.230 276.160  1.00  0.00           H
ATOM    664  CE2 PHE    66      42.850 -40.240 273.430  1.00  0.00           C
ATOM    665  HE2 PHE    66      43.030 -39.210 273.100  1.00  0.00           H
ATOM    666  CZ  PHE    66      42.620 -40.660 274.750  1.00  0.00           C
ATOM    667  HZ  PHE    66      42.720 -39.890 275.520  1.00  0.00           H
ATOM    668  C   PHE    66      42.640 -45.660 270.650  1.00  0.00           C
ATOM    669  O   PHE    66      42.800 -45.140 269.510  1.00  0.00           O
ATOM    670  N   LEU    67      41.840 -46.650 270.960  1.00  0.00           N
ATOM    671  H   LEU    67      41.610 -46.960 271.880  1.00  0.00           H
ATOM    672  CA  LEU    67      41.460 -47.610 269.920  1.00  0.00           C
ATOM    673  CB  LEU    67      42.090 -48.950 270.240  1.00  0.00           C
ATOM    674  CG  LEU    67      43.580 -48.980 270.360  1.00  0.00           C
ATOM    675  CD1 LEU    67      44.050 -50.340 270.880  1.00  0.00           C
ATOM    676  CD2 LEU    67      44.320 -48.620 269.080  1.00  0.00           C
ATOM    677  C   LEU    67      39.940 -47.940 270.020  1.00  0.00           C
ATOM    678  O   LEU    67      39.510 -48.740 270.790  1.00  0.00           O
ATOM    679  N   VAL    68      39.180 -47.420 269.070  1.00  0.00           N
ATOM    680  H   VAL    68      39.540 -46.920 268.290  1.00  0.00           H
ATOM    681  CA  VAL    68      37.730 -47.580 268.940  1.00  0.00           C
ATOM    682  CB  VAL    68      37.150 -46.340 268.200  1.00  0.00           C
ATOM    683  CG1 VAL    68      35.620 -46.410 268.260  1.00  0.00           C
ATOM    684  CG2 VAL    68      37.680 -44.900 268.460  1.00  0.00           C
ATOM    685  C   VAL    68      37.260 -48.960 268.400  1.00  0.00           C
ATOM    686  O   VAL    68      37.050 -49.130 267.190  1.00  0.00           O
ATOM    687  N   GLN    69      37.590 -49.990 269.140  1.00  0.00           N
ATOM    688  H   GLN    69      37.790 -49.890 270.110  1.00  0.00           H
ATOM    689  CA  GLN    69      37.290 -51.390 268.740  1.00  0.00           C
ATOM    690  CB  GLN    69      38.050 -52.390 269.620  1.00  0.00           C
ATOM    691  CG  GLN    69      38.420 -53.710 268.940  1.00  0.00           C
ATOM    692  CD  GLN    69      38.880 -54.720 269.950  1.00  0.00           C
ATOM    693  OE1 GLN    69      40.060 -54.790 270.290  1.00  0.00           O
ATOM    694  NE2 GLN    69      38.090 -55.720 270.210  1.00  0.00           N
ATOM    695 1HE2 GLN    69      37.140 -55.840 269.910  1.00  0.00           H
ATOM    696 2HE2 GLN    69      38.450 -56.440 270.800  1.00  0.00           H
ATOM    697  C   GLN    69      35.750 -51.610 268.720  1.00  0.00           C
ATOM    698  O   GLN    69      35.160 -51.720 269.780  1.00  0.00           O
ATOM    699  N   ALA    70      35.210 -51.300 267.590  1.00  0.00           N
ATOM    700  H   ALA    70      35.850 -51.160 266.840  1.00  0.00           H
ATOM    701  CA  ALA    70      33.830 -51.520 267.180  1.00  0.00           C
ATOM    702  CB  ALA    70      33.510 -50.700 265.900  1.00  0.00           C
ATOM    703  C   ALA    70      33.560 -53.020 266.980  1.00  0.00           C
ATOM    704  O   ALA    70      33.720 -53.580 265.880  1.00  0.00           O
ATOM    705  N   GLY    71      33.210 -53.700 268.120  1.00  0.00           N
ATOM    706  H   GLY    71      32.680 -53.270 268.840  1.00  0.00           H
ATOM    707  CA  GLY    71      33.250 -55.200 268.220  1.00  0.00           C
ATOM    708  C   GLY    71      34.710 -55.530 268.150  1.00  0.00           C
ATOM    709  O   GLY    71      35.390 -55.480 269.170  1.00  0.00           O
ATOM    710  N   ASN    72      35.120 -56.340 267.130  1.00  0.00           N
ATOM    711  H   ASN    72      34.530 -56.890 266.530  1.00  0.00           H
ATOM    712  CA  ASN    72      36.570 -56.510 266.730  1.00  0.00           C
ATOM    713  CB  ASN    72      36.800 -57.850 266.040  1.00  0.00           C
ATOM    714  CG  ASN    72      36.770 -59.020 267.040  1.00  0.00           C
ATOM    715  OD1 ASN    72      37.730 -59.430 267.690  1.00  0.00           O
ATOM    716  ND2 ASN    72      35.600 -59.570 267.090  1.00  0.00           N
ATOM    717 1HD2 ASN    72      34.830 -59.310 266.500  1.00  0.00           H
ATOM    718 2HD2 ASN    72      35.560 -60.360 267.710  1.00  0.00           H
ATOM    719  C   ASN    72      37.330 -55.490 265.920  1.00  0.00           C
ATOM    720  O   ASN    72      38.620 -55.350 265.960  1.00  0.00           O
ATOM    721  N   VAL    73      36.600 -54.730 265.060  1.00  0.00           N
ATOM    722  H   VAL    73      35.620 -54.930 264.980  1.00  0.00           H
ATOM    723  CA  VAL    73      37.380 -53.810 264.190  1.00  0.00           C
ATOM    724  CB  VAL    73      36.900 -53.600 262.770  1.00  0.00           C
ATOM    725  CG1 VAL    73      36.730 -54.930 262.010  1.00  0.00           C
ATOM    726  CG2 VAL    73      35.620 -52.900 262.680  1.00  0.00           C
ATOM    727  C   VAL    73      37.760 -52.500 264.830  1.00  0.00           C
ATOM    728  O   VAL    73      37.030 -51.590 265.210  1.00  0.00           O
ATOM    729  N   GLN    74      39.130 -52.310 264.860  1.00  0.00           N
ATOM    730  H   GLN    74      39.720 -52.950 264.380  1.00  0.00           H
ATOM    731  CA  GLN    74      39.720 -50.970 265.240  1.00  0.00           C
ATOM    732  CB  GLN    74      41.150 -51.270 265.760  1.00  0.00           C
ATOM    733  CG  GLN    74      41.380 -52.290 266.880  1.00  0.00           C
ATOM    734  CD  GLN    74      42.830 -52.540 267.170  1.00  0.00           C
ATOM    735  OE1 GLN    74      43.700 -52.550 266.330  1.00  0.00           O
ATOM    736  NE2 GLN    74      43.150 -52.690 268.440  1.00  0.00           N
ATOM    737 1HE2 GLN    74      42.530 -52.660 269.230  1.00  0.00           H
ATOM    738 2HE2 GLN    74      44.150 -52.780 268.520  1.00  0.00           H
ATOM    739  C   GLN    74      39.700 -49.730 264.310  1.00  0.00           C
ATOM    740  O   GLN    74      40.500 -49.720 263.370  1.00  0.00           O
ATOM    741  N   LEU    75      38.710 -48.830 264.500  1.00  0.00           N
ATOM    742  H   LEU    75      38.020 -48.840 265.230  1.00  0.00           H
ATOM    743  CA  LEU    75      38.730 -47.600 263.710  1.00  0.00           C
ATOM    744  CB  LEU    75      37.410 -46.790 263.760  1.00  0.00           C
ATOM    745  CG  LEU    75      36.340 -47.550 262.950  1.00  0.00           C
ATOM    746  CD1 LEU    75      35.510 -48.430 263.820  1.00  0.00           C
ATOM    747  CD2 LEU    75      35.470 -46.510 262.280  1.00  0.00           C
ATOM    748  C   LEU    75      39.880 -46.690 264.300  1.00  0.00           C
ATOM    749  O   LEU    75      40.010 -46.650 265.500  1.00  0.00           O
ATOM    750  N   ARG    76      40.530 -46.030 263.360  1.00  0.00           N
ATOM    751  H   ARG    76      40.190 -46.010 262.420  1.00  0.00           H
ATOM    752  CA  ARG    76      41.720 -45.260 263.540  1.00  0.00           C
ATOM    753  CB  ARG    76      42.900 -45.370 262.510  1.00  0.00           C
ATOM    754  CG  ARG    76      43.550 -46.690 262.450  1.00  0.00           C
ATOM    755  CD  ARG    76      44.880 -46.650 261.770  1.00  0.00           C
ATOM    756  NE  ARG    76      45.570 -47.900 262.020  1.00  0.00           N
ATOM    757  HE  ARG    76      44.870 -48.600 262.180  1.00  0.00           H
ATOM    758  CZ  ARG    76      46.880 -48.050 262.390  1.00  0.00           C
ATOM    759  NH1 ARG    76      47.780 -47.050 262.390  1.00  0.00           N
ATOM    760 1HH1 ARG    76      47.490 -46.120 262.180  1.00  0.00           H
ATOM    761 2HH1 ARG    76      48.770 -47.100 262.520  1.00  0.00           H
ATOM    762  NH2 ARG    76      47.200 -49.260 262.740  1.00  0.00           N
ATOM    763 1HH2 ARG    76      46.510 -49.970 262.610  1.00  0.00           H
ATOM    764 2HH2 ARG    76      48.010 -49.520 263.270  1.00  0.00           H
ATOM    765  C   ARG    76      41.390 -43.830 264.000  1.00  0.00           C
ATOM    766  O   ARG    76      41.090 -42.960 263.210  1.00  0.00           O
ATOM    767  N   VAL    77      41.750 -43.530 265.220  1.00  0.00           N
ATOM    768  H   VAL    77      42.270 -44.200 265.760  1.00  0.00           H
ATOM    769  CA  VAL    77      41.540 -42.230 265.910  1.00  0.00           C
ATOM    770  CB  VAL    77      41.540 -42.350 267.470  1.00  0.00           C
ATOM    771  CG1 VAL    77      41.400 -41.070 268.130  1.00  0.00           C
ATOM    772  CG2 VAL    77      40.710 -43.480 267.990  1.00  0.00           C
ATOM    773  C   VAL    77      42.700 -41.310 265.410  1.00  0.00           C
ATOM    774  O   VAL    77      43.850 -41.380 265.850  1.00  0.00           O
ATOM    775  N   ILE    78      42.320 -40.550 264.300  1.00  0.00           N
ATOM    776  H   ILE    78      41.460 -40.810 263.840  1.00  0.00           H
ATOM    777  CA  ILE    78      43.230 -39.570 263.670  1.00  0.00           C
ATOM    778  CB  ILE    78      42.960 -39.300 262.180  1.00  0.00           C
ATOM    779  CG1 ILE    78      41.510 -38.830 261.800  1.00  0.00           C
ATOM    780  CG2 ILE    78      43.310 -40.470 261.250  1.00  0.00           C
ATOM    781  CD  ILE    78      41.100 -37.380 261.880  1.00  0.00           C
ATOM    782  C   ILE    78      43.500 -38.210 264.400  1.00  0.00           C
ATOM    783  O   ILE    78      44.240 -37.330 263.920  1.00  0.00           O
ATOM    784  N   GLY    79      42.580 -37.940 265.250  1.00  0.00           N
ATOM    785  H   GLY    79      41.780 -38.520 265.320  1.00  0.00           H
ATOM    786  CA  GLY    79      42.590 -36.790 266.170  1.00  0.00           C
ATOM    787  C   GLY    79      41.830 -36.970 267.440  1.00  0.00           C
ATOM    788  O   GLY    79      40.840 -37.720 267.460  1.00  0.00           O
ATOM    789  N   HIS    80      42.040 -36.080 268.390  1.00  0.00           N
ATOM    790  H   HIS    80      42.830 -35.490 268.450  1.00  0.00           H
ATOM    791  CA  HIS    80      41.360 -36.060 269.680  1.00  0.00           C
ATOM    792  CB  HIS    80      42.190 -36.970 270.710  1.00  0.00           C
ATOM    793  CG  HIS    80      43.660 -36.780 271.030  1.00  0.00           C
ATOM    794  ND1 HIS    80      44.350 -35.690 271.430  1.00  0.00           N
ATOM    795  CD2 HIS    80      44.420 -37.820 271.430  1.00  0.00           C
ATOM    796  HD2 HIS    80      44.340 -38.880 271.160  1.00  0.00           H
ATOM    797  CE1 HIS    80      45.480 -36.100 272.080  1.00  0.00           C
ATOM    798  HE1 HIS    80      46.300 -35.460 272.420  1.00  0.00           H
ATOM    799  NE2 HIS    80      45.430 -37.410 272.180  1.00  0.00           N
ATOM    800  HE2 HIS    80      45.980 -38.090 272.670  1.00  0.00           H
ATOM    801  C   HIS    80      41.220 -34.740 270.390  1.00  0.00           C
ATOM    802  O   HIS    80      42.020 -33.830 270.040  1.00  0.00           O
ATOM    803  N   SER    81      40.070 -34.580 271.040  1.00  0.00           N
ATOM    804  H   SER    81      39.690 -35.420 271.430  1.00  0.00           H
ATOM    805  CA  SER    81      39.640 -33.280 271.580  1.00  0.00           C
ATOM    806  CB  SER    81      38.560 -32.660 270.650  1.00  0.00           C
ATOM    807  OG  SER    81      38.710 -31.270 270.870  1.00  0.00           O
ATOM    808  HG  SER    81      37.980 -31.060 271.510  1.00  0.00           H
ATOM    809  C   SER    81      38.820 -33.580 272.880  1.00  0.00           C
ATOM    810  O   SER    81      38.140 -34.610 273.050  1.00  0.00           O
ATOM    811  N   MET    82      39.050 -32.710 273.860  1.00  0.00           N
ATOM    812  H   MET    82      39.560 -31.860 273.710  1.00  0.00           H
ATOM    813  CA  MET    82      38.400 -32.870 275.140  1.00  0.00           C
ATOM    814  CB  MET    82      39.480 -32.810 276.240  1.00  0.00           C
ATOM    815  CG  MET    82      39.190 -33.580 277.510  1.00  0.00           C
ATOM    816  SD  MET    82      40.400 -33.370 278.830  1.00  0.00           S
ATOM    817  CE  MET    82      40.270 -31.660 279.260  1.00  0.00           C
ATOM    818  C   MET    82      37.290 -31.830 275.420  1.00  0.00           C
ATOM    819  O   MET    82      37.510 -30.660 275.280  1.00  0.00           O
ATOM    820  N   GLN    83      36.100 -32.360 275.740  1.00  0.00           N
ATOM    821  H   GLN    83      35.850 -33.330 275.800  1.00  0.00           H
ATOM    822  CA  GLN    83      35.020 -31.440 276.110  1.00  0.00           C
ATOM    823  CB  GLN    83      33.760 -31.710 275.340  1.00  0.00           C
ATOM    824  CG  GLN    83      33.670 -31.280 273.910  1.00  0.00           C
ATOM    825  CD  GLN    83      33.450 -29.730 273.670  1.00  0.00           C
ATOM    826  OE1 GLN    83      33.880 -29.170 272.700  1.00  0.00           O
ATOM    827  NE2 GLN    83      32.730 -28.970 274.570  1.00  0.00           N
ATOM    828 1HE2 GLN    83      32.480 -29.340 275.460  1.00  0.00           H
ATOM    829 2HE2 GLN    83      32.180 -28.240 274.160  1.00  0.00           H
ATOM    830  C   GLN    83      34.780 -31.480 277.650  1.00  0.00           C
ATOM    831  O   GLN    83      33.830 -32.180 278.060  1.00  0.00           O
ATOM    832  N   ASN    84      35.900 -31.250 278.350  1.00  0.00           N
ATOM    833  H   ASN    84      36.680 -30.710 278.040  1.00  0.00           H
ATOM    834  CA  ASN    84      35.920 -31.430 279.860  1.00  0.00           C
ATOM    835  CB  ASN    84      35.040 -30.490 280.640  1.00  0.00           C
ATOM    836  CG  ASN    84      35.530 -30.400 282.020  1.00  0.00           C
ATOM    837  OD1 ASN    84      35.500 -31.360 282.750  1.00  0.00           O
ATOM    838  ND2 ASN    84      35.980 -29.190 282.370  1.00  0.00           N
ATOM    839 1HD2 ASN    84      36.010 -28.390 281.780  1.00  0.00           H
ATOM    840 2HD2 ASN    84      36.260 -29.070 283.320  1.00  0.00           H
ATOM    841  C   ASN    84      35.800 -32.880 280.300  1.00  0.00           C
ATOM    842  O   ASN    84      36.800 -33.630 280.170  1.00  0.00           O
ATOM    843  N   CYS    85      34.650 -33.320 280.810  1.00  0.00           N
ATOM    844  H   CYS    85      33.810 -32.800 280.930  1.00  0.00           H
ATOM    845  CA  CYS    85      34.490 -34.730 281.190  1.00  0.00           C
ATOM    846  CB  CYS    85      33.650 -34.980 282.440  1.00  0.00           C
ATOM    847  SG  CYS    85      34.580 -34.320 283.890  1.00  0.00           S
ATOM    848  HG  CYS    85      35.230 -35.440 284.160  1.00  0.00           H
ATOM    849  C   CYS    85      33.950 -35.670 280.090  1.00  0.00           C
ATOM    850  O   CYS    85      33.960 -36.890 280.360  1.00  0.00           O
ATOM    851  N   VAL    86      33.430 -35.120 279.010  1.00  0.00           N
ATOM    852  H   VAL    86      33.480 -34.140 278.860  1.00  0.00           H
ATOM    853  CA  VAL    86      33.260 -35.950 277.780  1.00  0.00           C
ATOM    854  CB  VAL    86      31.930 -35.560 277.090  1.00  0.00           C
ATOM    855  CG1 VAL    86      31.830 -35.950 275.590  1.00  0.00           C
ATOM    856  CG2 VAL    86      30.760 -36.320 277.700  1.00  0.00           C
ATOM    857  C   VAL    86      34.540 -35.780 276.850  1.00  0.00           C
ATOM    858  O   VAL    86      35.180 -34.810 276.960  1.00  0.00           O
ATOM    859  N   LEU    87      34.950 -36.870 276.290  1.00  0.00           N
ATOM    860  H   LEU    87      34.430 -37.720 276.440  1.00  0.00           H
ATOM    861  CA  LEU    87      36.060 -36.990 275.360  1.00  0.00           C
ATOM    862  CB  LEU    87      36.940 -38.180 275.780  1.00  0.00           C
ATOM    863  CG  LEU    87      38.310 -38.050 275.120  1.00  0.00           C
ATOM    864  CD1 LEU    87      38.950 -36.730 275.570  1.00  0.00           C
ATOM    865  CD2 LEU    87      39.010 -39.370 275.340  1.00  0.00           C
ATOM    866  C   LEU    87      35.550 -37.330 273.910  1.00  0.00           C
ATOM    867  O   LEU    87      34.620 -38.120 273.750  1.00  0.00           O
ATOM    868  N   LYS    88      36.030 -36.620 272.910  1.00  0.00           N
ATOM    869  H   LYS    88      36.810 -36.010 273.050  1.00  0.00           H
ATOM    870  CA  LYS    88      35.640 -36.710 271.480  1.00  0.00           C
ATOM    871  CB  LYS    88      35.200 -35.360 270.990  1.00  0.00           C
ATOM    872  CG  LYS    88      34.000 -34.710 271.760  1.00  0.00           C
ATOM    873  CD  LYS    88      33.590 -33.440 270.990  1.00  0.00           C
ATOM    874  CE  LYS    88      32.930 -33.780 269.680  1.00  0.00           C
ATOM    875  NZ  LYS    88      32.870 -32.540 268.920  1.00  0.00           N
ATOM    876  HZ1 LYS    88      32.410 -32.470 268.040  1.00  0.00           H
ATOM    877  HZ2 LYS    88      32.430 -31.850 269.500  1.00  0.00           H
ATOM    878  HZ3 LYS    88      33.830 -32.290 268.780  1.00  0.00           H
ATOM    879  C   LYS    88      36.820 -37.200 270.650  1.00  0.00           C
ATOM    880  O   LYS    88      37.900 -36.670 270.670  1.00  0.00           O
ATOM    881  N   LEU    89      36.710 -38.410 270.110  1.00  0.00           N
ATOM    882  H   LEU    89      35.830 -38.870 270.230  1.00  0.00           H
ATOM    883  CA  LEU    89      37.690 -39.110 269.240  1.00  0.00           C
ATOM    884  CB  LEU    89      37.730 -40.620 269.560  1.00  0.00           C
ATOM    885  CG  LEU    89      38.250 -40.940 270.990  1.00  0.00           C
ATOM    886  CD1 LEU    89      38.220 -42.510 271.200  1.00  0.00           C
ATOM    887  CD2 LEU    89      39.680 -40.580 271.190  1.00  0.00           C
ATOM    888  C   LEU    89      37.200 -39.090 267.770  1.00  0.00           C
ATOM    889  O   LEU    89      36.120 -39.520 267.430  1.00  0.00           O
ATOM    890  N   LYS    90      37.950 -38.350 267.030  1.00  0.00           N
ATOM    891  H   LYS    90      38.750 -37.850 267.360  1.00  0.00           H
ATOM    892  CA  LYS    90      37.720 -38.190 265.590  1.00  0.00           C
ATOM    893  CB  LYS    90      37.920 -36.810 265.090  1.00  0.00           C
ATOM    894  CG  LYS    90      37.240 -36.610 263.720  1.00  0.00           C
ATOM    895  CD  LYS    90      37.250 -35.190 263.200  1.00  0.00           C
ATOM    896  CE  LYS    90      36.600 -34.180 264.120  1.00  0.00           C
ATOM    897  NZ  LYS    90      36.840 -32.790 263.610  1.00  0.00           N
ATOM    898  HZ1 LYS    90      36.540 -32.650 262.670  1.00  0.00           H
ATOM    899  HZ2 LYS    90      36.320 -32.110 264.130  1.00  0.00           H
ATOM    900  HZ3 LYS    90      37.810 -32.560 263.640  1.00  0.00           H
ATOM    901  C   LYS    90      38.390 -39.370 264.730  1.00  0.00           C
ATOM    902  O   LYS    90      39.610 -39.280 264.620  1.00  0.00           O
ATOM    903  N   VAL    91      37.540 -40.020 263.890  1.00  0.00           N
ATOM    904  H   VAL    91      36.560 -39.960 264.030  1.00  0.00           H
ATOM    905  CA  VAL    91      37.930 -41.320 263.300  1.00  0.00           C
ATOM    906  CB  VAL    91      37.060 -42.470 263.570  1.00  0.00           C
ATOM    907  CG1 VAL    91      37.260 -42.870 265.030  1.00  0.00           C
ATOM    908  CG2 VAL    91      35.590 -42.280 263.260  1.00  0.00           C
ATOM    909  C   VAL    91      38.250 -41.270 261.790  1.00  0.00           C
ATOM    910  O   VAL    91      38.060 -40.210 261.220  1.00  0.00           O
ATOM    911  N   ASP    92      38.760 -42.360 261.170  1.00  0.00           N
ATOM    912  H   ASP    92      39.200 -43.080 261.710  1.00  0.00           H
ATOM    913  CA  ASP    92      38.780 -42.500 259.710  1.00  0.00           C
ATOM    914  CB  ASP    92      39.770 -43.520 259.260  1.00  0.00           C
ATOM    915  CG  ASP    92      39.320 -44.860 259.740  1.00  0.00           C
ATOM    916  OD1 ASP    92      38.850 -45.720 258.890  1.00  0.00           O
ATOM    917  OD2 ASP    92      39.680 -45.230 260.830  1.00  0.00           O
ATOM    918  C   ASP    92      37.500 -42.560 258.920  1.00  0.00           C
ATOM    919  O   ASP    92      37.240 -41.610 258.180  1.00  0.00           O
ATOM    920  N   THR    93      36.660 -43.600 259.060  1.00  0.00           N
ATOM    921  H   THR    93      36.930 -44.480 259.450  1.00  0.00           H
ATOM    922  CA  THR    93      35.370 -43.630 258.290  1.00  0.00           C
ATOM    923  CB  THR    93      34.870 -45.030 257.890  1.00  0.00           C
ATOM    924  OG1 THR    93      34.770 -46.010 258.940  1.00  0.00           O
ATOM    925  HG1 THR    93      33.810 -46.320 258.900  1.00  0.00           H
ATOM    926  CG2 THR    93      35.430 -45.320 256.540  1.00  0.00           C
ATOM    927  C   THR    93      34.150 -43.110 259.110  1.00  0.00           C
ATOM    928  O   THR    93      34.020 -43.200 260.330  1.00  0.00           O
ATOM    929  N   ALA    94      33.340 -42.320 258.390  1.00  0.00           N
ATOM    930  H   ALA    94      33.580 -42.070 257.450  1.00  0.00           H
ATOM    931  CA  ALA    94      32.050 -41.720 258.810  1.00  0.00           C
ATOM    932  CB  ALA    94      31.730 -40.510 258.020  1.00  0.00           C
ATOM    933  C   ALA    94      30.920 -42.720 258.720  1.00  0.00           C
ATOM    934  O   ALA    94      30.420 -43.140 257.720  1.00  0.00           O
ATOM    935  N   ASN    95      30.200 -42.830 259.810  1.00  0.00           N
ATOM    936  H   ASN    95      30.430 -42.340 260.650  1.00  0.00           H
ATOM    937  CA  ASN    95      29.140 -43.860 260.100  1.00  0.00           C
ATOM    938  CB  ASN    95      28.790 -43.660 261.580  1.00  0.00           C
ATOM    939  CG  ASN    95      27.950 -44.750 262.200  1.00  0.00           C
ATOM    940  OD1 ASN    95      27.470 -45.650 261.610  1.00  0.00           O
ATOM    941  ND2 ASN    95      27.690 -44.600 263.490  1.00  0.00           N
ATOM    942 1HD2 ASN    95      27.840 -43.840 264.120  1.00  0.00           H
ATOM    943 2HD2 ASN    95      27.460 -45.440 263.980  1.00  0.00           H
ATOM    944  C   ASN    95      27.850 -43.580 259.260  1.00  0.00           C
ATOM    945  O   ASN    95      27.550 -42.380 258.990  1.00  0.00           O
ATOM    946  N   PRO    96      27.110 -44.650 258.890  1.00  0.00           N
ATOM    947  CA  PRO    96      25.750 -44.490 258.320  1.00  0.00           C
ATOM    948  CB  PRO    96      25.690 -45.490 257.130  1.00  0.00           C
ATOM    949  CG  PRO    96      26.640 -46.640 257.500  1.00  0.00           C
ATOM    950  CD  PRO    96      27.590 -46.020 258.540  1.00  0.00           C
ATOM    951  C   PRO    96      24.620 -44.730 259.310  1.00  0.00           C
ATOM    952  O   PRO    96      23.510 -44.370 258.980  1.00  0.00           O
ATOM    953  N   LYS    97      24.880 -45.360 260.490  1.00  0.00           N
ATOM    954  H   LYS    97      25.810 -45.520 260.810  1.00  0.00           H
ATOM    955  CA  LYS    97      23.800 -45.700 261.410  1.00  0.00           C
ATOM    956  CB  LYS    97      24.370 -46.720 262.360  1.00  0.00           C
ATOM    957  CG  LYS    97      23.420 -47.800 262.750  1.00  0.00           C
ATOM    958  CD  LYS    97      23.360 -48.980 261.790  1.00  0.00           C
ATOM    959  CE  LYS    97      22.370 -49.920 262.500  1.00  0.00           C
ATOM    960  NZ  LYS    97      21.960 -51.130 261.730  1.00  0.00           N
ATOM    961  HZ1 LYS    97      21.280 -50.930 261.040  1.00  0.00           H
ATOM    962  HZ2 LYS    97      22.730 -51.470 261.180  1.00  0.00           H
ATOM    963  HZ3 LYS    97      21.560 -51.850 262.300  1.00  0.00           H
ATOM    964  C   LYS    97      23.250 -44.540 262.300  1.00  0.00           C
ATOM    965  O   LYS    97      22.570 -44.630 263.380  1.00  0.00           O
ATOM    966  N   THR    98      23.380 -43.390 261.690  1.00  0.00           N
ATOM    967  H   THR    98      23.130 -43.350 260.720  1.00  0.00           H
ATOM    968  CA  THR    98      23.250 -42.100 262.390  1.00  0.00           C
ATOM    969  CB  THR    98      24.210 -41.000 261.920  1.00  0.00           C
ATOM    970  OG1 THR    98      24.230 -40.910 260.520  1.00  0.00           O
ATOM    971  HG1 THR    98      24.730 -40.080 260.260  1.00  0.00           H
ATOM    972  CG2 THR    98      25.640 -41.370 262.320  1.00  0.00           C
ATOM    973  C   THR    98      21.790 -41.640 262.380  1.00  0.00           C
ATOM    974  O   THR    98      21.070 -41.900 261.380  1.00  0.00           O
ATOM    975  N   PRO    99      21.320 -41.310 263.610  1.00  0.00           N
ATOM    976  CA  PRO    99      19.870 -40.830 263.710  1.00  0.00           C
ATOM    977  CB  PRO    99      19.500 -41.350 265.090  1.00  0.00           C
ATOM    978  CG  PRO    99      20.750 -41.220 265.940  1.00  0.00           C
ATOM    979  CD  PRO    99      21.800 -41.780 264.900  1.00  0.00           C
ATOM    980  C   PRO    99      19.760 -39.310 263.620  1.00  0.00           C
ATOM    981  O   PRO    99      20.770 -38.650 263.310  1.00  0.00           O
ATOM    982  N   LYS   100      18.570 -38.800 263.600  1.00  0.00           N
ATOM    983  H   LYS   100      17.750 -39.340 263.410  1.00  0.00           H
ATOM    984  CA  LYS   100      18.340 -37.290 263.720  1.00  0.00           C
ATOM    985  CB  LYS   100      16.890 -36.930 263.410  1.00  0.00           C
ATOM    986  CG  LYS   100      16.440 -36.950 261.990  1.00  0.00           C
ATOM    987  CD  LYS   100      14.920 -36.970 261.780  1.00  0.00           C
ATOM    988  CE  LYS   100      14.590 -36.840 260.270  1.00  0.00           C
ATOM    989  NZ  LYS   100      13.150 -36.870 259.910  1.00  0.00           N
ATOM    990  HZ1 LYS   100      12.800 -37.770 260.170  1.00  0.00           H
ATOM    991  HZ2 LYS   100      12.680 -36.190 260.470  1.00  0.00           H
ATOM    992  HZ3 LYS   100      13.060 -36.770 258.920  1.00  0.00           H
ATOM    993  C   LYS   100      18.690 -36.810 265.150  1.00  0.00           C
ATOM    994  O   LYS   100      17.820 -36.840 265.980  1.00  0.00           O
ATOM    995  N   TYR   101      19.980 -36.620 265.450  1.00  0.00           N
ATOM    996  H   TYR   101      20.690 -36.760 264.770  1.00  0.00           H
ATOM    997  CA  TYR   101      20.450 -36.170 266.810  1.00  0.00           C
ATOM    998  CB  TYR   101      21.660 -36.940 267.290  1.00  0.00           C
ATOM    999  CG  TYR   101      22.880 -36.680 266.370  1.00  0.00           C
ATOM   1000  CD1 TYR   101      23.670 -35.600 266.820  1.00  0.00           C
ATOM   1001  HD1 TYR   101      23.400 -35.120 267.750  1.00  0.00           H
ATOM   1002  CD2 TYR   101      23.220 -37.410 265.270  1.00  0.00           C
ATOM   1003  HD2 TYR   101      22.670 -38.300 264.980  1.00  0.00           H
ATOM   1004  CE1 TYR   101      24.840 -35.330 266.170  1.00  0.00           C
ATOM   1005  HE1 TYR   101      25.410 -34.440 266.430  1.00  0.00           H
ATOM   1006  CE2 TYR   101      24.390 -37.100 264.560  1.00  0.00           C
ATOM   1007  HE2 TYR   101      24.630 -37.670 263.670  1.00  0.00           H
ATOM   1008  CZ  TYR   101      25.190 -36.140 265.100  1.00  0.00           C
ATOM   1009  OH  TYR   101      26.320 -35.770 264.470  1.00  0.00           O
ATOM   1010  HH  TYR   101      26.280 -36.340 263.660  1.00  0.00           H
ATOM   1011  C   TYR   101      20.610 -34.640 266.950  1.00  0.00           C
ATOM   1012  O   TYR   101      21.140 -33.900 266.110  1.00  0.00           O
ATOM   1013  N   LYS   102      20.080 -34.180 268.070  1.00  0.00           N
ATOM   1014  H   LYS   102      19.720 -34.810 268.760  1.00  0.00           H
ATOM   1015  CA  LYS   102      20.230 -32.800 268.630  1.00  0.00           C
ATOM   1016  CB  LYS   102      18.870 -32.120 268.910  1.00  0.00           C
ATOM   1017  CG  LYS   102      18.310 -31.460 267.600  1.00  0.00           C
ATOM   1018  CD  LYS   102      16.880 -30.990 267.950  1.00  0.00           C
ATOM   1019  CE  LYS   102      15.880 -32.030 268.380  1.00  0.00           C
ATOM   1020  NZ  LYS   102      14.530 -31.420 268.560  1.00  0.00           N
ATOM   1021  HZ1 LYS   102      13.720 -31.980 268.450  1.00  0.00           H
ATOM   1022  HZ2 LYS   102      14.410 -30.990 269.450  1.00  0.00           H
ATOM   1023  HZ3 LYS   102      14.420 -30.670 267.900  1.00  0.00           H
ATOM   1024  C   LYS   102      20.920 -32.900 270.000  1.00  0.00           C
ATOM   1025  O   LYS   102      21.210 -33.980 270.520  1.00  0.00           O
ATOM   1026  N   PHE   103      21.400 -31.690 270.480  1.00  0.00           N
ATOM   1027  H   PHE   103      21.350 -30.830 269.980  1.00  0.00           H
ATOM   1028  CA  PHE   103      21.940 -31.560 271.830  1.00  0.00           C
ATOM   1029  CB  PHE   103      23.450 -31.320 271.830  1.00  0.00           C
ATOM   1030  CG  PHE   103      24.210 -32.520 271.130  1.00  0.00           C
ATOM   1031  CD1 PHE   103      24.540 -32.470 269.770  1.00  0.00           C
ATOM   1032  HD1 PHE   103      24.150 -31.620 269.210  1.00  0.00           H
ATOM   1033  CD2 PHE   103      24.670 -33.520 271.960  1.00  0.00           C
ATOM   1034  HD2 PHE   103      24.330 -33.580 272.990  1.00  0.00           H
ATOM   1035  CE1 PHE   103      25.290 -33.490 269.140  1.00  0.00           C
ATOM   1036  HE1 PHE   103      25.670 -33.290 268.140  1.00  0.00           H
ATOM   1037  CE2 PHE   103      25.470 -34.500 271.370  1.00  0.00           C
ATOM   1038  HE2 PHE   103      26.150 -35.110 271.970  1.00  0.00           H
ATOM   1039  CZ  PHE   103      25.720 -34.480 270.000  1.00  0.00           C
ATOM   1040  HZ  PHE   103      26.460 -35.150 269.550  1.00  0.00           H
ATOM   1041  C   PHE   103      21.370 -30.400 272.660  1.00  0.00           C
ATOM   1042  O   PHE   103      21.360 -29.260 272.200  1.00  0.00           O
ATOM   1043  N   VAL   104      21.020 -30.830 273.830  1.00  0.00           N
ATOM   1044  H   VAL   104      21.350 -31.730 274.100  1.00  0.00           H
ATOM   1045  CA  VAL   104      20.420 -30.130 274.940  1.00  0.00           C
ATOM   1046  CB  VAL   104      18.970 -30.550 275.180  1.00  0.00           C
ATOM   1047  CG1 VAL   104      18.110 -29.720 274.200  1.00  0.00           C
ATOM   1048  CG2 VAL   104      18.750 -32.040 275.100  1.00  0.00           C
ATOM   1049  C   VAL   104      21.230 -30.320 276.270  1.00  0.00           C
ATOM   1050  O   VAL   104      21.770 -31.390 276.570  1.00  0.00           O
ATOM   1051  N   ARG   105      21.260 -29.250 277.050  1.00  0.00           N
ATOM   1052  H   ARG   105      20.820 -28.360 276.880  1.00  0.00           H
ATOM   1053  CA  ARG   105      21.940 -29.300 278.360  1.00  0.00           C
ATOM   1054  CB  ARG   105      22.300 -27.970 279.010  1.00  0.00           C
ATOM   1055  CG  ARG   105      23.520 -27.310 278.390  1.00  0.00           C
ATOM   1056  CD  ARG   105      23.840 -26.070 279.180  1.00  0.00           C
ATOM   1057  NE  ARG   105      24.920 -25.270 278.490  1.00  0.00           N
ATOM   1058  HE  ARG   105      25.500 -25.680 277.790  1.00  0.00           H
ATOM   1059  CZ  ARG   105      25.230 -24.010 278.750  1.00  0.00           C
ATOM   1060  NH1 ARG   105      24.560 -23.370 279.630  1.00  0.00           N
ATOM   1061 1HH1 ARG   105      23.860 -23.840 280.170  1.00  0.00           H
ATOM   1062 2HH1 ARG   105      24.620 -22.380 279.690  1.00  0.00           H
ATOM   1063  NH2 ARG   105      26.340 -23.420 278.340  1.00  0.00           N
ATOM   1064 1HH2 ARG   105      27.020 -23.790 277.710  1.00  0.00           H
ATOM   1065 2HH2 ARG   105      26.340 -22.440 278.550  1.00  0.00           H
ATOM   1066  C   ARG   105      21.110 -30.070 279.380  1.00  0.00           C
ATOM   1067  O   ARG   105      19.900 -30.230 279.270  1.00  0.00           O
ATOM   1068  N   ILE   106      21.770 -30.640 280.400  1.00  0.00           N
ATOM   1069  H   ILE   106      22.760 -30.630 280.530  1.00  0.00           H
ATOM   1070  CA  ILE   106      21.050 -31.450 281.380  1.00  0.00           C
ATOM   1071  CB  ILE   106      21.980 -32.400 282.160  1.00  0.00           C
ATOM   1072  CG1 ILE   106      22.970 -31.610 282.990  1.00  0.00           C
ATOM   1073  CG2 ILE   106      22.830 -33.260 281.330  1.00  0.00           C
ATOM   1074  CD  ILE   106      23.780 -32.540 283.930  1.00  0.00           C
ATOM   1075  C   ILE   106      20.140 -30.680 282.350  1.00  0.00           C
ATOM   1076  O   ILE   106      20.380 -29.470 282.470  1.00  0.00           O
ATOM   1077  N   GLN   107      19.130 -31.390 282.870  1.00  0.00           N
ATOM   1078  H   GLN   107      18.950 -32.350 282.670  1.00  0.00           H
ATOM   1079  CA  GLN   107      18.070 -30.780 283.710  1.00  0.00           C
ATOM   1080  CB  GLN   107      16.880 -30.350 282.830  1.00  0.00           C
ATOM   1081  CG  GLN   107      16.110 -29.140 283.450  1.00  0.00           C
ATOM   1082  CD  GLN   107      15.050 -28.390 282.640  1.00  0.00           C
ATOM   1083  OE1 GLN   107      15.270 -27.760 281.640  1.00  0.00           O
ATOM   1084  NE2 GLN   107      14.040 -28.080 283.280  1.00  0.00           N
ATOM   1085 1HE2 GLN   107      13.880 -28.450 284.190  1.00  0.00           H
ATOM   1086 2HE2 GLN   107      13.330 -27.660 282.710  1.00  0.00           H
ATOM   1087  C   GLN   107      17.530 -31.690 284.840  1.00  0.00           C
ATOM   1088  O   GLN   107      17.100 -32.830 284.580  1.00  0.00           O
ATOM   1089  N   PRO   108      17.570 -31.220 286.080  1.00  0.00           N
ATOM   1090  CA  PRO   108      16.920 -31.890 287.250  1.00  0.00           C
ATOM   1091  CB  PRO   108      17.300 -31.180 288.560  1.00  0.00           C
ATOM   1092  CG  PRO   108      17.700 -29.760 288.020  1.00  0.00           C
ATOM   1093  CD  PRO   108      18.190 -30.010 286.690  1.00  0.00           C
ATOM   1094  C   PRO   108      15.400 -32.160 287.050  1.00  0.00           C
ATOM   1095  O   PRO   108      14.800 -31.630 286.080  1.00  0.00           O
ATOM   1096  N   GLY   109      14.830 -33.040 287.850  1.00  0.00           N
ATOM   1097  H   GLY   109      15.430 -33.630 288.380  1.00  0.00           H
ATOM   1098  CA  GLY   109      13.420 -33.340 287.950  1.00  0.00           C
ATOM   1099  C   GLY   109      12.900 -34.330 286.840  1.00  0.00           C
ATOM   1100  O   GLY   109      12.690 -35.510 287.100  1.00  0.00           O
ATOM   1101  N   GLN   110      12.830 -33.750 285.650  1.00  0.00           N
ATOM   1102  H   GLN   110      13.190 -32.820 285.580  1.00  0.00           H
ATOM   1103  CA  GLN   110      12.100 -34.420 284.580  1.00  0.00           C
ATOM   1104  CB  GLN   110      11.740 -33.410 283.520  1.00  0.00           C
ATOM   1105  CG  GLN   110      11.280 -32.040 284.140  1.00  0.00           C
ATOM   1106  CD  GLN   110      11.160 -31.030 283.010  1.00  0.00           C
ATOM   1107  OE1 GLN   110      12.080 -30.510 282.440  1.00  0.00           O
ATOM   1108  NE2 GLN   110       9.960 -31.040 282.510  1.00  0.00           N
ATOM   1109 1HE2 GLN   110       9.180 -31.630 282.710  1.00  0.00           H
ATOM   1110 2HE2 GLN   110       9.690 -30.180 282.090  1.00  0.00           H
ATOM   1111  C   GLN   110      12.810 -35.540 283.830  1.00  0.00           C
ATOM   1112  O   GLN   110      14.000 -35.440 283.520  1.00  0.00           O
ATOM   1113  N   THR   111      12.030 -36.510 283.440  1.00  0.00           N
ATOM   1114  H   THR   111      11.120 -36.580 283.850  1.00  0.00           H
ATOM   1115  CA  THR   111      12.460 -37.740 282.750  1.00  0.00           C
ATOM   1116  CB  THR   111      11.470 -38.860 282.930  1.00  0.00           C
ATOM   1117  OG1 THR   111      10.140 -38.450 282.560  1.00  0.00           O
ATOM   1118  HG1 THR   111       9.820 -37.700 283.150  1.00  0.00           H
ATOM   1119  CG2 THR   111      11.650 -39.680 284.210  1.00  0.00           C
ATOM   1120  C   THR   111      12.940 -37.600 281.310  1.00  0.00           C
ATOM   1121  O   THR   111      12.320 -36.860 280.520  1.00  0.00           O
ATOM   1122  N   PHE   112      14.010 -38.390 281.030  1.00  0.00           N
ATOM   1123  H   PHE   112      14.420 -38.840 281.830  1.00  0.00           H
ATOM   1124  CA  PHE   112      14.650 -38.660 279.810  1.00  0.00           C
ATOM   1125  CB  PHE   112      15.930 -37.830 279.650  1.00  0.00           C
ATOM   1126  CG  PHE   112      16.890 -38.040 280.790  1.00  0.00           C
ATOM   1127  CD1 PHE   112      16.870 -37.260 281.920  1.00  0.00           C
ATOM   1128  HD1 PHE   112      15.890 -37.030 282.340  1.00  0.00           H
ATOM   1129  CD2 PHE   112      17.970 -38.920 280.570  1.00  0.00           C
ATOM   1130  HD2 PHE   112      17.930 -39.690 279.810  1.00  0.00           H
ATOM   1131  CE1 PHE   112      17.950 -37.310 282.790  1.00  0.00           C
ATOM   1132  HE1 PHE   112      17.900 -36.680 283.680  1.00  0.00           H
ATOM   1133  CE2 PHE   112      19.010 -38.980 281.460  1.00  0.00           C
ATOM   1134  HE2 PHE   112      19.800 -39.670 281.180  1.00  0.00           H
ATOM   1135  CZ  PHE   112      19.020 -38.140 282.580  1.00  0.00           C
ATOM   1136  HZ  PHE   112      19.910 -38.010 283.200  1.00  0.00           H
ATOM   1137  C   PHE   112      14.850 -40.170 279.710  1.00  0.00           C
ATOM   1138  O   PHE   112      14.880 -40.930 280.710  1.00  0.00           O
ATOM   1139  N   SER   113      14.970 -40.530 278.450  1.00  0.00           N
ATOM   1140  H   SER   113      15.410 -39.880 277.840  1.00  0.00           H
ATOM   1141  CA  SER   113      15.250 -41.920 278.040  1.00  0.00           C
ATOM   1142  CB  SER   113      14.810 -42.300 276.610  1.00  0.00           C
ATOM   1143  OG  SER   113      15.030 -43.660 276.300  1.00  0.00           O
ATOM   1144  HG  SER   113      14.410 -44.000 275.590  1.00  0.00           H
ATOM   1145  C   SER   113      16.730 -42.140 278.090  1.00  0.00           C
ATOM   1146  O   SER   113      17.470 -41.410 277.440  1.00  0.00           O
ATOM   1147  N   VAL   114      17.230 -43.020 278.990  1.00  0.00           N
ATOM   1148  H   VAL   114      16.600 -43.580 279.530  1.00  0.00           H
ATOM   1149  CA  VAL   114      18.570 -43.490 279.080  1.00  0.00           C
ATOM   1150  CB  VAL   114      19.170 -43.440 280.470  1.00  0.00           C
ATOM   1151  CG1 VAL   114      18.710 -44.500 281.450  1.00  0.00           C
ATOM   1152  CG2 VAL   114      20.640 -43.420 280.390  1.00  0.00           C
ATOM   1153  C   VAL   114      18.650 -44.850 278.390  1.00  0.00           C
ATOM   1154  O   VAL   114      18.120 -45.880 278.910  1.00  0.00           O
ATOM   1155  N   LEU   115      19.570 -44.990 277.450  1.00  0.00           N
ATOM   1156  H   LEU   115      20.160 -44.210 277.220  1.00  0.00           H
ATOM   1157  CA  LEU   115      19.950 -46.350 276.930  1.00  0.00           C
ATOM   1158  CB  LEU   115      20.180 -46.310 275.390  1.00  0.00           C
ATOM   1159  CG  LEU   115      20.500 -47.570 274.650  1.00  0.00           C
ATOM   1160  CD1 LEU   115      19.390 -48.630 274.890  1.00  0.00           C
ATOM   1161  CD2 LEU   115      20.880 -47.250 273.260  1.00  0.00           C
ATOM   1162  C   LEU   115      21.150 -46.810 277.670  1.00  0.00           C
ATOM   1163  O   LEU   115      22.190 -46.080 277.730  1.00  0.00           O
ATOM   1164  N   ALA   116      20.900 -47.790 278.540  1.00  0.00           N
ATOM   1165  H   ALA   116      19.950 -47.890 278.830  1.00  0.00           H
ATOM   1166  CA  ALA   116      21.820 -48.510 279.420  1.00  0.00           C
ATOM   1167  CB  ALA   116      21.060 -49.170 280.580  1.00  0.00           C
ATOM   1168  C   ALA   116      22.680 -49.510 278.570  1.00  0.00           C
ATOM   1169  O   ALA   116      22.120 -50.430 277.960  1.00  0.00           O
ATOM   1170  N   CYS   117      24.010 -49.290 278.520  1.00  0.00           N
ATOM   1171  H   CYS   117      24.450 -48.460 278.870  1.00  0.00           H
ATOM   1172  CA  CYS   117      24.930 -50.140 277.750  1.00  0.00           C
ATOM   1173  CB  CYS   117      25.810 -49.270 276.900  1.00  0.00           C
ATOM   1174  SG  CYS   117      26.650 -50.190 275.540  1.00  0.00           S
ATOM   1175  HG  CYS   117      27.390 -49.150 275.140  1.00  0.00           H
ATOM   1176  C   CYS   117      25.780 -50.960 278.680  1.00  0.00           C
ATOM   1177  O   CYS   117      26.110 -50.460 279.760  1.00  0.00           O
ATOM   1178  N   TYR   118      26.240 -52.090 278.270  1.00  0.00           N
ATOM   1179  H   TYR   118      25.940 -52.530 277.430  1.00  0.00           H
ATOM   1180  CA  TYR   118      27.330 -52.780 279.070  1.00  0.00           C
ATOM   1181  CB  TYR   118      26.670 -54.010 279.730  1.00  0.00           C
ATOM   1182  CG  TYR   118      25.660 -54.810 278.950  1.00  0.00           C
ATOM   1183  CD1 TYR   118      25.990 -55.430 277.730  1.00  0.00           C
ATOM   1184  HD1 TYR   118      26.920 -55.250 277.190  1.00  0.00           H
ATOM   1185  CD2 TYR   118      24.450 -55.140 279.570  1.00  0.00           C
ATOM   1186  HD2 TYR   118      24.340 -54.830 280.610  1.00  0.00           H
ATOM   1187  CE1 TYR   118      25.170 -56.430 277.170  1.00  0.00           C
ATOM   1188  HE1 TYR   118      25.550 -57.090 276.400  1.00  0.00           H
ATOM   1189  CE2 TYR   118      23.600 -56.120 279.070  1.00  0.00           C
ATOM   1190  HE2 TYR   118      22.630 -56.130 279.580  1.00  0.00           H
ATOM   1191  CZ  TYR   118      23.960 -56.740 277.860  1.00  0.00           C
ATOM   1192  OH  TYR   118      23.330 -57.860 277.470  1.00  0.00           O
ATOM   1193  HH  TYR   118      22.460 -57.990 277.940  1.00  0.00           H
ATOM   1194  C   TYR   118      28.530 -53.110 278.240  1.00  0.00           C
ATOM   1195  O   TYR   118      28.970 -54.240 278.260  1.00  0.00           O
ATOM   1196  N   ASN   119      29.120 -52.020 277.730  1.00  0.00           N
ATOM   1197  H   ASN   119      28.860 -51.100 278.000  1.00  0.00           H
ATOM   1198  CA  ASN   119      30.140 -51.960 276.710  1.00  0.00           C
ATOM   1199  CB  ASN   119      31.500 -52.600 277.010  1.00  0.00           C
ATOM   1200  CG  ASN   119      32.450 -51.900 277.950  1.00  0.00           C
ATOM   1201  OD1 ASN   119      32.230 -50.840 278.480  1.00  0.00           O
ATOM   1202  ND2 ASN   119      33.390 -52.590 278.480  1.00  0.00           N
ATOM   1203 1HD2 ASN   119      33.710 -53.460 278.110  1.00  0.00           H
ATOM   1204 2HD2 ASN   119      33.730 -52.230 279.350  1.00  0.00           H
ATOM   1205  C   ASN   119      29.670 -52.440 275.340  1.00  0.00           C
ATOM   1206  O   ASN   119      29.210 -53.560 275.210  1.00  0.00           O
ATOM   1207  N   GLY   120      29.450 -51.440 274.440  1.00  0.00           N
ATOM   1208  H   GLY   120      29.590 -50.460 274.580  1.00  0.00           H
ATOM   1209  CA  GLY   120      29.180 -51.630 272.990  1.00  0.00           C
ATOM   1210  C   GLY   120      27.860 -52.380 272.530  1.00  0.00           C
ATOM   1211  O   GLY   120      27.710 -52.670 271.340  1.00  0.00           O
ATOM   1212  N   SER   121      27.140 -52.900 273.520  1.00  0.00           N
ATOM   1213  H   SER   121      27.540 -53.020 274.430  1.00  0.00           H
ATOM   1214  CA  SER   121      25.880 -53.660 273.310  1.00  0.00           C
ATOM   1215  CB  SER   121      26.250 -55.120 273.350  1.00  0.00           C
ATOM   1216  OG  SER   121      25.210 -55.880 272.830  1.00  0.00           O
ATOM   1217  HG  SER   121      24.960 -55.580 271.910  1.00  0.00           H
ATOM   1218  C   SER   121      24.890 -53.280 274.440  1.00  0.00           C
ATOM   1219  O   SER   121      25.280 -53.480 275.610  1.00  0.00           O
ATOM   1220  N   PRO   122      23.800 -52.500 274.140  1.00  0.00           N
ATOM   1221  CA  PRO   122      22.700 -52.050 274.990  1.00  0.00           C
ATOM   1222  CB  PRO   122      21.790 -51.110 274.190  1.00  0.00           C
ATOM   1223  CG  PRO   122      22.850 -50.510 273.250  1.00  0.00           C
ATOM   1224  CD  PRO   122      23.730 -51.670 272.870  1.00  0.00           C
ATOM   1225  C   PRO   122      21.900 -53.160 275.560  1.00  0.00           C
ATOM   1226  O   PRO   122      21.680 -54.230 274.990  1.00  0.00           O
ATOM   1227  N   SER   123      21.420 -52.930 276.790  1.00  0.00           N
ATOM   1228  H   SER   123      21.910 -52.230 277.310  1.00  0.00           H
ATOM   1229  CA  SER   123      20.230 -53.600 277.360  1.00  0.00           C
ATOM   1230  CB  SER   123      20.280 -53.760 278.880  1.00  0.00           C
ATOM   1231  OG  SER   123      20.130 -52.450 279.380  1.00  0.00           O
ATOM   1232  HG  SER   123      19.790 -52.590 280.310  1.00  0.00           H
ATOM   1233  C   SER   123      18.810 -53.060 276.930  1.00  0.00           C
ATOM   1234  O   SER   123      17.990 -53.870 276.470  1.00  0.00           O
ATOM   1235  N   GLY   124      18.590 -51.820 277.070  1.00  0.00           N
ATOM   1236  H   GLY   124      19.260 -51.290 277.600  1.00  0.00           H
ATOM   1237  CA  GLY   124      17.330 -51.210 276.650  1.00  0.00           C
ATOM   1238  C   GLY   124      17.100 -49.870 277.270  1.00  0.00           C
ATOM   1239  O   GLY   124      17.830 -49.480 278.190  1.00  0.00           O
ATOM   1240  N   VAL   125      16.190 -49.150 276.640  1.00  0.00           N
ATOM   1241  H   VAL   125      15.650 -49.440 275.860  1.00  0.00           H
ATOM   1242  CA  VAL   125      15.860 -47.710 276.890  1.00  0.00           C
ATOM   1243  CB  VAL   125      15.210 -47.080 275.630  1.00  0.00           C
ATOM   1244  CG1 VAL   125      16.310 -46.850 274.640  1.00  0.00           C
ATOM   1245  CG2 VAL   125      14.100 -47.850 274.960  1.00  0.00           C
ATOM   1246  C   VAL   125      14.960 -47.600 278.160  1.00  0.00           C
ATOM   1247  O   VAL   125      13.950 -48.330 278.210  1.00  0.00           O
ATOM   1248  N   TYR   126      15.380 -46.720 279.020  1.00  0.00           N
ATOM   1249  H   TYR   126      16.180 -46.120 278.900  1.00  0.00           H
ATOM   1250  CA  TYR   126      14.650 -46.430 280.280  1.00  0.00           C
ATOM   1251  CB  TYR   126      15.390 -46.940 281.510  1.00  0.00           C
ATOM   1252  CG  TYR   126      15.780 -48.450 281.470  1.00  0.00           C
ATOM   1253  CD1 TYR   126      17.030 -48.860 281.080  1.00  0.00           C
ATOM   1254  HD1 TYR   126      17.690 -48.240 280.470  1.00  0.00           H
ATOM   1255  CD2 TYR   126      14.910 -49.430 281.940  1.00  0.00           C
ATOM   1256  HD2 TYR   126      14.120 -49.130 282.630  1.00  0.00           H
ATOM   1257  CE1 TYR   126      17.420 -50.240 281.110  1.00  0.00           C
ATOM   1258  HE1 TYR   126      18.480 -50.440 281.200  1.00  0.00           H
ATOM   1259  CE2 TYR   126      15.270 -50.760 282.010  1.00  0.00           C
ATOM   1260  HE2 TYR   126      14.670 -51.410 282.650  1.00  0.00           H
ATOM   1261  CZ  TYR   126      16.470 -51.210 281.500  1.00  0.00           C
ATOM   1262  OH  TYR   126      16.660 -52.560 281.390  1.00  0.00           O
ATOM   1263  HH  TYR   126      17.630 -52.660 281.610  1.00  0.00           H
ATOM   1264  C   TYR   126      14.350 -44.920 280.480  1.00  0.00           C
ATOM   1265  O   TYR   126      15.230 -44.070 280.420  1.00  0.00           O
ATOM   1266  N   GLN   127      13.240 -44.770 281.130  1.00  0.00           N
ATOM   1267  H   GLN   127      12.680 -45.580 281.290  1.00  0.00           H
ATOM   1268  CA  GLN   127      12.630 -43.470 281.490  1.00  0.00           C
ATOM   1269  CB  GLN   127      11.130 -43.400 281.240  1.00  0.00           C
ATOM   1270  CG  GLN   127      10.900 -42.690 279.860  1.00  0.00           C
ATOM   1271  CD  GLN   127       9.460 -42.360 279.540  1.00  0.00           C
ATOM   1272  OE1 GLN   127       8.740 -43.060 278.860  1.00  0.00           O
ATOM   1273  NE2 GLN   127       9.120 -41.210 280.060  1.00  0.00           N
ATOM   1274 1HE2 GLN   127       9.680 -40.730 280.740  1.00  0.00           H
ATOM   1275 2HE2 GLN   127       8.330 -40.690 279.740  1.00  0.00           H
ATOM   1276  C   GLN   127      12.970 -43.140 282.940  1.00  0.00           C
ATOM   1277  O   GLN   127      12.330 -43.570 283.890  1.00  0.00           O
ATOM   1278  N   CYS   128      14.080 -42.430 283.090  1.00  0.00           N
ATOM   1279  H   CYS   128      14.490 -42.020 282.270  1.00  0.00           H
ATOM   1280  CA  CYS   128      14.700 -42.050 284.410  1.00  0.00           C
ATOM   1281  CB  CYS   128      15.890 -43.000 284.660  1.00  0.00           C
ATOM   1282  SG  CYS   128      16.440 -43.090 286.430  1.00  0.00           S
ATOM   1283  HG  CYS   128      15.590 -44.040 286.820  1.00  0.00           H
ATOM   1284  C   CYS   128      15.130 -40.520 284.510  1.00  0.00           C
ATOM   1285  O   CYS   128      14.980 -39.780 283.510  1.00  0.00           O
ATOM   1286  N   ALA   129      15.770 -40.100 285.610  1.00  0.00           N
ATOM   1287  H   ALA   129      16.000 -40.640 286.420  1.00  0.00           H
ATOM   1288  CA  ALA   129      16.000 -38.680 285.830  1.00  0.00           C
ATOM   1289  CB  ALA   129      14.590 -37.970 286.050  1.00  0.00           C
ATOM   1290  C   ALA   129      17.040 -38.390 286.930  1.00  0.00           C
ATOM   1291  O   ALA   129      17.470 -39.280 287.580  1.00  0.00           O
ATOM   1292  N   MET   130      17.400 -37.110 287.070  1.00  0.00           N
ATOM   1293  H   MET   130      16.990 -36.350 286.570  1.00  0.00           H
ATOM   1294  CA  MET   130      18.370 -36.630 288.130  1.00  0.00           C
ATOM   1295  CB  MET   130      19.400 -35.590 287.610  1.00  0.00           C
ATOM   1296  CG  MET   130      20.370 -36.220 286.600  1.00  0.00           C
ATOM   1297  SD  MET   130      21.710 -35.140 286.050  1.00  0.00           S
ATOM   1298  CE  MET   130      20.690 -34.540 284.800  1.00  0.00           C
ATOM   1299  C   MET   130      17.730 -36.100 289.440  1.00  0.00           C
ATOM   1300  O   MET   130      16.700 -35.440 289.480  1.00  0.00           O
ATOM   1301  N   ARG   131      18.530 -36.280 290.520  1.00  0.00           N
ATOM   1302  H   ARG   131      19.380 -36.810 290.590  1.00  0.00           H
ATOM   1303  CA  ARG   131      18.180 -35.790 291.930  1.00  0.00           C
ATOM   1304  CB  ARG   131      19.050 -36.530 292.970  1.00  0.00           C
ATOM   1305  CG  ARG   131      18.920 -38.030 293.100  1.00  0.00           C
ATOM   1306  CD  ARG   131      19.430 -38.740 294.410  1.00  0.00           C
ATOM   1307  NE  ARG   131      19.060 -40.190 294.300  1.00  0.00           N
ATOM   1308  HE  ARG   131      18.070 -40.330 294.240  1.00  0.00           H
ATOM   1309  CZ  ARG   131      19.860 -41.270 294.380  1.00  0.00           C
ATOM   1310  NH1 ARG   131      21.150 -41.130 294.270  1.00  0.00           N
ATOM   1311 1HH1 ARG   131      21.590 -40.270 294.030  1.00  0.00           H
ATOM   1312 2HH1 ARG   131      21.710 -41.950 294.400  1.00  0.00           H
ATOM   1313  NH2 ARG   131      19.360 -42.470 294.540  1.00  0.00           N
ATOM   1314 1HH2 ARG   131      18.360 -42.530 294.630  1.00  0.00           H
ATOM   1315 2HH2 ARG   131      20.030 -43.200 294.400  1.00  0.00           H
ATOM   1316  C   ARG   131      18.350 -34.260 292.000  1.00  0.00           C
ATOM   1317  O   ARG   131      19.250 -33.740 291.270  1.00  0.00           O
ATOM   1318  N   PRO   132      17.700 -33.520 292.890  1.00  0.00           N
ATOM   1319  CA  PRO   132      17.830 -32.020 293.040  1.00  0.00           C
ATOM   1320  CB  PRO   132      17.040 -31.700 294.330  1.00  0.00           C
ATOM   1321  CG  PRO   132      15.930 -32.670 294.330  1.00  0.00           C
ATOM   1322  CD  PRO   132      16.650 -33.910 293.830  1.00  0.00           C
ATOM   1323  C   PRO   132      19.230 -31.440 293.220  1.00  0.00           C
ATOM   1324  O   PRO   132      19.470 -30.310 292.970  1.00  0.00           O
ATOM   1325  N   ASN   133      20.240 -32.220 293.660  1.00  0.00           N
ATOM   1326  H   ASN   133      20.050 -33.100 294.090  1.00  0.00           H
ATOM   1327  CA  ASN   133      21.620 -31.730 293.770  1.00  0.00           C
ATOM   1328  CB  ASN   133      21.880 -31.310 295.220  1.00  0.00           C
ATOM   1329  CG  ASN   133      21.100 -30.060 295.640  1.00  0.00           C
ATOM   1330  OD1 ASN   133      21.370 -28.940 295.200  1.00  0.00           O
ATOM   1331  ND2 ASN   133      20.030 -30.260 296.360  1.00  0.00           N
ATOM   1332 1HD2 ASN   133      19.710 -31.180 296.570  1.00  0.00           H
ATOM   1333 2HD2 ASN   133      19.750 -29.610 297.060  1.00  0.00           H
ATOM   1334  C   ASN   133      22.620 -32.720 293.250  1.00  0.00           C
ATOM   1335  O   ASN   133      23.350 -32.340 292.350  1.00  0.00           O
ATOM   1336  N   PHE   134      22.500 -33.960 293.600  1.00  0.00           N
ATOM   1337  H   PHE   134      21.870 -34.170 294.340  1.00  0.00           H
ATOM   1338  CA  PHE   134      23.440 -35.080 293.280  1.00  0.00           C
ATOM   1339  CB  PHE   134      24.000 -35.640 294.640  1.00  0.00           C
ATOM   1340  CG  PHE   134      24.910 -34.630 295.380  1.00  0.00           C
ATOM   1341  CD1 PHE   134      24.310 -33.750 296.280  1.00  0.00           C
ATOM   1342  HD1 PHE   134      23.320 -33.980 296.670  1.00  0.00           H
ATOM   1343  CD2 PHE   134      26.270 -34.680 295.160  1.00  0.00           C
ATOM   1344  HD2 PHE   134      26.770 -35.510 294.660  1.00  0.00           H
ATOM   1345  CE1 PHE   134      25.130 -33.010 297.070  1.00  0.00           C
ATOM   1346  HE1 PHE   134      24.720 -32.490 297.940  1.00  0.00           H
ATOM   1347  CE2 PHE   134      27.010 -33.860 295.990  1.00  0.00           C
ATOM   1348  HE2 PHE   134      28.060 -34.120 296.150  1.00  0.00           H
ATOM   1349  CZ  PHE   134      26.510 -32.970 296.910  1.00  0.00           C
ATOM   1350  HZ  PHE   134      27.200 -32.490 297.590  1.00  0.00           H
ATOM   1351  C   PHE   134      22.860 -36.360 292.630  1.00  0.00           C
ATOM   1352  O   PHE   134      22.060 -37.110 293.160  1.00  0.00           O
ATOM   1353  N   THR   135      23.560 -36.810 291.580  1.00  0.00           N
ATOM   1354  H   THR   135      24.190 -36.170 291.150  1.00  0.00           H
ATOM   1355  CA  THR   135      23.420 -38.160 290.940  1.00  0.00           C
ATOM   1356  CB  THR   135      23.930 -39.300 291.810  1.00  0.00           C
ATOM   1357  OG1 THR   135      23.330 -39.410 293.140  1.00  0.00           O
ATOM   1358  HG1 THR   135      22.710 -38.630 293.220  1.00  0.00           H
ATOM   1359  CG2 THR   135      25.460 -39.160 292.010  1.00  0.00           C
ATOM   1360  C   THR   135      22.080 -38.550 290.370  1.00  0.00           C
ATOM   1361  O   THR   135      21.130 -37.800 290.500  1.00  0.00           O
ATOM   1362  N   ILE   136      22.070 -39.460 289.470  1.00  0.00           N
ATOM   1363  H   ILE   136      22.900 -39.630 288.940  1.00  0.00           H
ATOM   1364  CA  ILE   136      20.840 -40.070 288.900  1.00  0.00           C
ATOM   1365  CB  ILE   136      21.370 -40.950 287.770  1.00  0.00           C
ATOM   1366  CG1 ILE   136      20.450 -41.150 286.570  1.00  0.00           C
ATOM   1367  CG2 ILE   136      21.990 -42.330 288.190  1.00  0.00           C
ATOM   1368  CD  ILE   136      20.250 -39.880 285.740  1.00  0.00           C
ATOM   1369  C   ILE   136      20.070 -40.780 289.990  1.00  0.00           C
ATOM   1370  O   ILE   136      20.520 -41.090 291.090  1.00  0.00           O
ATOM   1371  N   LYS   137      18.730 -40.870 289.740  1.00  0.00           N
ATOM   1372  H   LYS   137      18.400 -40.300 288.990  1.00  0.00           H
ATOM   1373  CA  LYS   137      17.800 -41.650 290.560  1.00  0.00           C
ATOM   1374  CB  LYS   137      16.400 -41.200 290.280  1.00  0.00           C
ATOM   1375  CG  LYS   137      16.410 -39.850 290.940  1.00  0.00           C
ATOM   1376  CD  LYS   137      15.010 -39.270 290.920  1.00  0.00           C
ATOM   1377  CE  LYS   137      14.890 -37.940 291.660  1.00  0.00           C
ATOM   1378  NZ  LYS   137      13.450 -37.660 291.860  1.00  0.00           N
ATOM   1379  HZ1 LYS   137      13.390 -38.210 292.700  1.00  0.00           H
ATOM   1380  HZ2 LYS   137      13.270 -36.710 292.110  1.00  0.00           H
ATOM   1381  HZ3 LYS   137      12.900 -38.010 291.100  1.00  0.00           H
ATOM   1382  C   LYS   137      17.910 -43.160 290.460  1.00  0.00           C
ATOM   1383  O   LYS   137      17.960 -43.790 291.540  1.00  0.00           O
ATOM   1384  N   GLY   138      17.960 -43.700 289.240  1.00  0.00           N
ATOM   1385  H   GLY   138      18.290 -43.150 288.460  1.00  0.00           H
ATOM   1386  CA  GLY   138      17.930 -45.120 288.930  1.00  0.00           C
ATOM   1387  C   GLY   138      19.350 -45.750 289.050  1.00  0.00           C
ATOM   1388  O   GLY   138      20.450 -45.210 288.610  1.00  0.00           O
ATOM   1389  N   SER   139      19.400 -46.940 289.620  1.00  0.00           N
ATOM   1390  H   SER   139      18.620 -47.270 290.140  1.00  0.00           H
ATOM   1391  CA  SER   139      20.660 -47.710 289.840  1.00  0.00           C
ATOM   1392  CB  SER   139      20.730 -48.410 291.250  1.00  0.00           C
ATOM   1393  OG  SER   139      22.080 -48.950 291.400  1.00  0.00           O
ATOM   1394  HG  SER   139      22.270 -49.120 292.370  1.00  0.00           H
ATOM   1395  C   SER   139      20.930 -48.660 288.680  1.00  0.00           C
ATOM   1396  O   SER   139      20.100 -49.550 288.520  1.00  0.00           O
ATOM   1397  N   PHE   140      21.980 -48.360 287.860  1.00  0.00           N
ATOM   1398  H   PHE   140      22.610 -47.630 288.100  1.00  0.00           H
ATOM   1399  CA  PHE   140      22.360 -49.030 286.580  1.00  0.00           C
ATOM   1400  CB  PHE   140      23.200 -48.050 285.740  1.00  0.00           C
ATOM   1401  CG  PHE   140      22.540 -46.810 285.150  1.00  0.00           C
ATOM   1402  CD1 PHE   140      22.200 -46.740 283.820  1.00  0.00           C
ATOM   1403  HD1 PHE   140      22.130 -47.720 283.360  1.00  0.00           H
ATOM   1404  CD2 PHE   140      22.560 -45.680 285.900  1.00  0.00           C
ATOM   1405  HD2 PHE   140      23.040 -45.670 286.880  1.00  0.00           H
ATOM   1406  CE1 PHE   140      21.970 -45.550 283.160  1.00  0.00           C
ATOM   1407  HE1 PHE   140      21.660 -45.550 282.110  1.00  0.00           H
ATOM   1408  CE2 PHE   140      22.350 -44.520 285.270  1.00  0.00           C
ATOM   1409  HE2 PHE   140      22.390 -43.610 285.850  1.00  0.00           H
ATOM   1410  CZ  PHE   140      22.110 -44.360 283.870  1.00  0.00           C
ATOM   1411  HZ  PHE   140      22.110 -43.390 283.380  1.00  0.00           H
ATOM   1412  C   PHE   140      23.140 -50.340 286.840  1.00  0.00           C
ATOM   1413  O   PHE   140      23.620 -50.610 287.950  1.00  0.00           O
ATOM   1414  N   LEU   141      23.240 -51.140 285.810  1.00  0.00           N
ATOM   1415  H   LEU   141      22.590 -51.100 285.050  1.00  0.00           H
ATOM   1416  CA  LEU   141      23.940 -52.500 285.840  1.00  0.00           C
ATOM   1417  CB  LEU   141      23.410 -53.380 284.720  1.00  0.00           C
ATOM   1418  CG  LEU   141      23.280 -52.850 283.300  1.00  0.00           C
ATOM   1419  CD1 LEU   141      24.630 -52.570 282.700  1.00  0.00           C
ATOM   1420  CD2 LEU   141      22.500 -53.910 282.550  1.00  0.00           C
ATOM   1421  C   LEU   141      25.480 -52.480 285.890  1.00  0.00           C
ATOM   1422  O   LEU   141      26.140 -51.490 286.160  1.00  0.00           O
ATOM   1423  N   ASN   142      26.050 -53.660 286.060  1.00  0.00           N
ATOM   1424  H   ASN   142      25.570 -54.530 286.190  1.00  0.00           H
ATOM   1425  CA  ASN   142      27.550 -53.830 286.070  1.00  0.00           C
ATOM   1426  CB  ASN   142      27.840 -55.220 286.570  1.00  0.00           C
ATOM   1427  CG  ASN   142      29.340 -55.540 286.660  1.00  0.00           C
ATOM   1428  OD1 ASN   142      29.850 -56.360 285.920  1.00  0.00           O
ATOM   1429  ND2 ASN   142      30.040 -55.160 287.720  1.00  0.00           N
ATOM   1430 1HD2 ASN   142      29.600 -54.830 288.550  1.00  0.00           H
ATOM   1431 2HD2 ASN   142      31.030 -55.030 287.570  1.00  0.00           H
ATOM   1432  C   ASN   142      28.170 -53.610 284.710  1.00  0.00           C
ATOM   1433  O   ASN   142      27.930 -54.350 283.750  1.00  0.00           O
ATOM   1434  N   GLY   143      28.960 -52.520 284.680  1.00  0.00           N
ATOM   1435  H   GLY   143      29.050 -51.910 285.470  1.00  0.00           H
ATOM   1436  CA  GLY   143      29.710 -52.160 283.520  1.00  0.00           C
ATOM   1437  C   GLY   143      29.000 -51.160 282.530  1.00  0.00           C
ATOM   1438  O   GLY   143      29.530 -50.830 281.450  1.00  0.00           O
ATOM   1439  N   SER   144      28.300 -50.230 283.170  1.00  0.00           N
ATOM   1440  H   SER   144      28.540 -49.850 284.070  1.00  0.00           H
ATOM   1441  CA  SER   144      27.330 -49.350 282.530  1.00  0.00           C
ATOM   1442  CB  SER   144      26.180 -49.000 283.490  1.00  0.00           C
ATOM   1443  OG  SER   144      26.620 -48.350 284.700  1.00  0.00           O
ATOM   1444  HG  SER   144      26.990 -48.950 285.410  1.00  0.00           H
ATOM   1445  C   SER   144      27.860 -47.990 282.010  1.00  0.00           C
ATOM   1446  O   SER   144      27.100 -47.180 281.510  1.00  0.00           O
ATOM   1447  N   CYS   145      29.010 -47.570 282.490  1.00  0.00           N
ATOM   1448  H   CYS   145      29.630 -48.100 283.070  1.00  0.00           H
ATOM   1449  CA  CYS   145      29.520 -46.190 282.050  1.00  0.00           C
ATOM   1450  CB  CYS   145      30.990 -46.100 282.560  1.00  0.00           C
ATOM   1451  SG  CYS   145      31.570 -46.550 284.270  1.00  0.00           S
ATOM   1452  HG  CYS   145      30.800 -47.570 284.630  1.00  0.00           H
ATOM   1453  C   CYS   145      29.750 -46.110 280.500  1.00  0.00           C
ATOM   1454  O   CYS   145      29.830 -47.140 279.820  1.00  0.00           O
ATOM   1455  N   GLY   146      29.580 -44.810 280.040  1.00  0.00           N
ATOM   1456  H   GLY   146      29.580 -44.090 280.730  1.00  0.00           H
ATOM   1457  CA  GLY   146      29.500 -44.460 278.620  1.00  0.00           C
ATOM   1458  C   GLY   146      28.110 -44.670 277.960  1.00  0.00           C
ATOM   1459  O   GLY   146      28.000 -44.650 276.700  1.00  0.00           O
ATOM   1460  N   SER   147      27.190 -45.180 278.780  1.00  0.00           N
ATOM   1461  H   SER   147      27.510 -45.620 279.620  1.00  0.00           H
ATOM   1462  CA  SER   147      25.740 -45.130 278.520  1.00  0.00           C
ATOM   1463  CB  SER   147      24.880 -45.780 279.640  1.00  0.00           C
ATOM   1464  OG  SER   147      25.060 -47.160 279.800  1.00  0.00           O
ATOM   1465  HG  SER   147      25.710 -47.420 280.520  1.00  0.00           H
ATOM   1466  C   SER   147      25.250 -43.700 278.310  1.00  0.00           C
ATOM   1467  O   SER   147      25.820 -42.860 279.000  1.00  0.00           O
ATOM   1468  N   VAL   148      24.130 -43.510 277.610  1.00  0.00           N
ATOM   1469  H   VAL   148      23.560 -44.280 277.330  1.00  0.00           H
ATOM   1470  CA  VAL   148      23.560 -42.290 277.140  1.00  0.00           C
ATOM   1471  CB  VAL   148      23.990 -42.200 275.650  1.00  0.00           C
ATOM   1472  CG1 VAL   148      25.430 -41.850 275.240  1.00  0.00           C
ATOM   1473  CG2 VAL   148      23.690 -43.390 274.810  1.00  0.00           C
ATOM   1474  C   VAL   148      22.130 -42.070 277.260  1.00  0.00           C
ATOM   1475  O   VAL   148      21.330 -42.970 277.020  1.00  0.00           O
ATOM   1476  N   GLY   149      21.900 -40.860 277.830  1.00  0.00           N
ATOM   1477  H   GLY   149      22.670 -40.290 278.140  1.00  0.00           H
ATOM   1478  CA  GLY   149      20.540 -40.310 278.060  1.00  0.00           C
ATOM   1479  C   GLY   149      20.180 -39.210 277.060  1.00  0.00           C
ATOM   1480  O   GLY   149      21.040 -38.460 276.630  1.00  0.00           O
ATOM   1481  N   PHE   150      18.910 -39.220 276.650  1.00  0.00           N
ATOM   1482  H   PHE   150      18.360 -40.040 276.840  1.00  0.00           H
ATOM   1483  CA  PHE   150      18.330 -38.280 275.660  1.00  0.00           C
ATOM   1484  CB  PHE   150      18.420 -38.790 274.210  1.00  0.00           C
ATOM   1485  CG  PHE   150      17.850 -40.180 274.090  1.00  0.00           C
ATOM   1486  CD1 PHE   150      18.610 -41.280 274.410  1.00  0.00           C
ATOM   1487  HD1 PHE   150      19.650 -41.060 274.670  1.00  0.00           H
ATOM   1488  CD2 PHE   150      16.560 -40.300 273.520  1.00  0.00           C
ATOM   1489  HD2 PHE   150      15.920 -39.420 273.510  1.00  0.00           H
ATOM   1490  CE1 PHE   150      18.170 -42.570 274.280  1.00  0.00           C
ATOM   1491  HE1 PHE   150      18.790 -43.380 274.670  1.00  0.00           H
ATOM   1492  CE2 PHE   150      16.170 -41.610 273.360  1.00  0.00           C
ATOM   1493  HE2 PHE   150      15.230 -41.750 272.820  1.00  0.00           H
ATOM   1494  CZ  PHE   150      16.890 -42.720 273.750  1.00  0.00           C
ATOM   1495  HZ  PHE   150      16.370 -43.680 273.720  1.00  0.00           H
ATOM   1496  C   PHE   150      16.790 -37.990 275.950  1.00  0.00           C
ATOM   1497  O   PHE   150      16.070 -38.810 276.560  1.00  0.00           O
ATOM   1498  N   ASN   151      16.300 -36.790 275.650  1.00  0.00           N
ATOM   1499  H   ASN   151      16.880 -36.140 275.150  1.00  0.00           H
ATOM   1500  CA  ASN   151      14.920 -36.440 275.750  1.00  0.00           C
ATOM   1501  CB  ASN   151      14.750 -34.900 275.730  1.00  0.00           C
ATOM   1502  CG  ASN   151      15.220 -34.250 277.050  1.00  0.00           C
ATOM   1503  OD1 ASN   151      16.130 -33.400 277.100  1.00  0.00           O
ATOM   1504  ND2 ASN   151      14.470 -34.430 278.140  1.00  0.00           N
ATOM   1505 1HD2 ASN   151      13.660 -35.020 278.090  1.00  0.00           H
ATOM   1506 2HD2 ASN   151      14.540 -33.770 278.880  1.00  0.00           H
ATOM   1507  C   ASN   151      14.110 -37.190 274.610  1.00  0.00           C
ATOM   1508  O   ASN   151      14.430 -37.270 273.390  1.00  0.00           O
ATOM   1509  N   ILE   152      12.870 -37.500 274.970  1.00  0.00           N
ATOM   1510  H   ILE   152      12.600 -37.240 275.900  1.00  0.00           H
ATOM   1511  CA  ILE   152      11.970 -38.440 274.160  1.00  0.00           C
ATOM   1512  CB  ILE   152      11.040 -39.310 275.010  1.00  0.00           C
ATOM   1513  CG1 ILE   152      10.690 -38.540 276.250  1.00  0.00           C
ATOM   1514  CG2 ILE   152      11.640 -40.690 275.320  1.00  0.00           C
ATOM   1515  CD  ILE   152       9.540 -39.250 277.020  1.00  0.00           C
ATOM   1516  C   ILE   152      11.040 -37.850 273.030  1.00  0.00           C
ATOM   1517  O   ILE   152       9.990 -37.350 273.240  1.00  0.00           O
ATOM   1518  N   ASP   153      11.430 -38.150 271.760  1.00  0.00           N
ATOM   1519  H   ASP   153      12.250 -38.720 271.760  1.00  0.00           H
ATOM   1520  CA  ASP   153      10.670 -37.890 270.540  1.00  0.00           C
ATOM   1521  CB  ASP   153      11.150 -36.650 269.780  1.00  0.00           C
ATOM   1522  CG  ASP   153      10.300 -36.170 268.570  1.00  0.00           C
ATOM   1523  OD1 ASP   153       9.100 -35.970 268.760  1.00  0.00           O
ATOM   1524  OD2 ASP   153      10.890 -36.370 267.470  1.00  0.00           O
ATOM   1525  C   ASP   153      10.820 -39.130 269.590  1.00  0.00           C
ATOM   1526  O   ASP   153      11.760 -39.920 269.730  1.00  0.00           O
ATOM   1527  N   TYR   154       9.750 -39.320 268.780  1.00  0.00           N
ATOM   1528  H   TYR   154       8.930 -38.780 268.980  1.00  0.00           H
ATOM   1529  CA  TYR   154       9.550 -40.440 267.840  1.00  0.00           C
ATOM   1530  CB  TYR   154       8.110 -40.390 267.360  1.00  0.00           C
ATOM   1531  CG  TYR   154       7.550 -41.750 266.870  1.00  0.00           C
ATOM   1532  CD1 TYR   154       6.800 -42.550 267.660  1.00  0.00           C
ATOM   1533  HD1 TYR   154       6.870 -42.310 268.730  1.00  0.00           H
ATOM   1534  CD2 TYR   154       7.740 -42.030 265.550  1.00  0.00           C
ATOM   1535  HD2 TYR   154       8.190 -41.310 264.860  1.00  0.00           H
ATOM   1536  CE1 TYR   154       6.190 -43.690 267.180  1.00  0.00           C
ATOM   1537  HE1 TYR   154       5.450 -44.250 267.760  1.00  0.00           H
ATOM   1538  CE2 TYR   154       7.210 -43.170 265.070  1.00  0.00           C
ATOM   1539  HE2 TYR   154       7.380 -43.330 264.010  1.00  0.00           H
ATOM   1540  CZ  TYR   154       6.440 -44.060 265.850  1.00  0.00           C
ATOM   1541  OH  TYR   154       5.900 -45.150 265.210  1.00  0.00           O
ATOM   1542  HH  TYR   154       5.190 -45.530 265.800  1.00  0.00           H
ATOM   1543  C   TYR   154      10.510 -40.350 266.650  1.00  0.00           C
ATOM   1544  O   TYR   154      10.910 -41.430 266.280  1.00  0.00           O
ATOM   1545  N   ASP   155      11.010 -39.160 266.350  1.00  0.00           N
ATOM   1546  H   ASP   155      10.760 -38.340 266.880  1.00  0.00           H
ATOM   1547  CA  ASP   155      11.920 -39.000 265.210  1.00  0.00           C
ATOM   1548  CB  ASP   155      11.290 -38.150 264.120  1.00  0.00           C
ATOM   1549  CG  ASP   155      10.510 -38.890 263.100  1.00  0.00           C
ATOM   1550  OD1 ASP   155      11.040 -39.320 262.070  1.00  0.00           O
ATOM   1551  OD2 ASP   155       9.340 -39.220 263.370  1.00  0.00           O
ATOM   1552  C   ASP   155      13.290 -38.330 265.450  1.00  0.00           C
ATOM   1553  O   ASP   155      14.320 -38.840 265.000  1.00  0.00           O
ATOM   1554  N   CYS   156      13.310 -37.420 266.430  1.00  0.00           N
ATOM   1555  H   CYS   156      12.470 -37.060 266.840  1.00  0.00           H
ATOM   1556  CA  CYS   156      14.500 -36.740 266.800  1.00  0.00           C
ATOM   1557  CB  CYS   156      14.430 -35.220 266.570  1.00  0.00           C
ATOM   1558  SG  CYS   156      13.200 -34.430 267.710  1.00  0.00           S
ATOM   1559  HG  CYS   156      12.210 -35.320 267.620  1.00  0.00           H
ATOM   1560  C   CYS   156      14.990 -37.000 268.160  1.00  0.00           C
ATOM   1561  O   CYS   156      14.300 -36.790 269.140  1.00  0.00           O
ATOM   1562  N   VAL   157      16.190 -37.490 268.290  1.00  0.00           N
ATOM   1563  H   VAL   157      16.700 -37.700 267.460  1.00  0.00           H
ATOM   1564  CA  VAL   157      16.830 -37.780 269.630  1.00  0.00           C
ATOM   1565  CB  VAL   157      17.570 -39.130 269.610  1.00  0.00           C
ATOM   1566  CG1 VAL   157      16.660 -40.320 269.520  1.00  0.00           C
ATOM   1567  CG2 VAL   157      18.470 -39.210 268.360  1.00  0.00           C
ATOM   1568  C   VAL   157      17.720 -36.710 270.250  1.00  0.00           C
ATOM   1569  O   VAL   157      18.770 -36.340 269.710  1.00  0.00           O
ATOM   1570  N   SER   158      17.270 -36.130 271.390  1.00  0.00           N
ATOM   1571  H   SER   158      16.620 -36.590 272.010  1.00  0.00           H
ATOM   1572  CA  SER   158      17.950 -34.950 271.950  1.00  0.00           C
ATOM   1573  CB  SER   158      17.040 -33.850 272.510  1.00  0.00           C
ATOM   1574  OG  SER   158      16.170 -33.330 271.470  1.00  0.00           O
ATOM   1575  HG  SER   158      15.390 -33.940 271.310  1.00  0.00           H
ATOM   1576  C   SER   158      18.920 -35.390 272.970  1.00  0.00           C
ATOM   1577  O   SER   158      18.390 -35.460 274.100  1.00  0.00           O
ATOM   1578  N   PHE   159      20.140 -35.660 272.680  1.00  0.00           N
ATOM   1579  H   PHE   159      20.540 -35.150 271.920  1.00  0.00           H
ATOM   1580  CA  PHE   159      21.190 -36.090 273.590  1.00  0.00           C
ATOM   1581  CB  PHE   159      22.310 -36.580 272.700  1.00  0.00           C
ATOM   1582  CG  PHE   159      21.900 -37.980 272.180  1.00  0.00           C
ATOM   1583  CD1 PHE   159      22.140 -39.090 273.000  1.00  0.00           C
ATOM   1584  HD1 PHE   159      22.350 -39.060 274.070  1.00  0.00           H
ATOM   1585  CD2 PHE   159      21.550 -38.220 270.820  1.00  0.00           C
ATOM   1586  HD2 PHE   159      21.140 -37.390 270.240  1.00  0.00           H
ATOM   1587  CE1 PHE   159      22.070 -40.380 272.500  1.00  0.00           C
ATOM   1588  HE1 PHE   159      22.170 -41.190 273.220  1.00  0.00           H
ATOM   1589  CE2 PHE   159      21.540 -39.500 270.350  1.00  0.00           C
ATOM   1590  HE2 PHE   159      21.240 -39.700 269.320  1.00  0.00           H
ATOM   1591  CZ  PHE   159      21.770 -40.570 271.170  1.00  0.00           C
ATOM   1592  HZ  PHE   159      21.660 -41.570 270.750  1.00  0.00           H
ATOM   1593  C   PHE   159      21.590 -34.970 274.560  1.00  0.00           C
ATOM   1594  O   PHE   159      21.680 -33.740 274.260  1.00  0.00           O
ATOM   1595  N   CYS   160      21.470 -35.450 275.820  1.00  0.00           N
ATOM   1596  H   CYS   160      21.010 -36.330 275.900  1.00  0.00           H
ATOM   1597  CA  CYS   160      21.820 -34.670 277.080  1.00  0.00           C
ATOM   1598  CB  CYS   160      20.530 -34.220 277.740  1.00  0.00           C
ATOM   1599  SG  CYS   160      19.520 -35.720 278.110  1.00  0.00           S
ATOM   1600  HG  CYS   160      18.320 -35.180 278.240  1.00  0.00           H
ATOM   1601  C   CYS   160      22.790 -35.270 278.100  1.00  0.00           C
ATOM   1602  O   CYS   160      23.820 -34.640 278.400  1.00  0.00           O
ATOM   1603  N   TYR   161      22.510 -36.450 278.570  1.00  0.00           N
ATOM   1604  H   TYR   161      21.830 -37.010 278.100  1.00  0.00           H
ATOM   1605  CA  TYR   161      23.220 -37.050 279.710  1.00  0.00           C
ATOM   1606  CB  TYR   161      22.220 -37.480 280.850  1.00  0.00           C
ATOM   1607  CG  TYR   161      22.840 -38.070 282.090  1.00  0.00           C
ATOM   1608  CD1 TYR   161      23.230 -37.180 283.050  1.00  0.00           C
ATOM   1609  HD1 TYR   161      23.260 -36.090 282.920  1.00  0.00           H
ATOM   1610  CD2 TYR   161      22.950 -39.430 282.370  1.00  0.00           C
ATOM   1611  HD2 TYR   161      22.960 -40.080 281.490  1.00  0.00           H
ATOM   1612  CE1 TYR   161      23.650 -37.530 284.290  1.00  0.00           C
ATOM   1613  HE1 TYR   161      24.220 -36.780 284.850  1.00  0.00           H
ATOM   1614  CE2 TYR   161      23.360 -39.830 283.620  1.00  0.00           C
ATOM   1615  HE2 TYR   161      23.480 -40.890 283.880  1.00  0.00           H
ATOM   1616  CZ  TYR   161      23.650 -38.870 284.620  1.00  0.00           C
ATOM   1617  OH  TYR   161      23.850 -39.260 285.890  1.00  0.00           O
ATOM   1618  HH  TYR   161      24.110 -40.220 285.880  1.00  0.00           H
ATOM   1619  C   TYR   161      24.090 -38.260 279.310  1.00  0.00           C
ATOM   1620  O   TYR   161      23.540 -39.330 278.990  1.00  0.00           O
ATOM   1621  N   MET   162      25.380 -38.160 279.620  1.00  0.00           N
ATOM   1622  H   MET   162      25.640 -37.290 280.030  1.00  0.00           H
ATOM   1623  CA  MET   162      26.310 -39.280 279.550  1.00  0.00           C
ATOM   1624  CB  MET   162      27.430 -38.800 278.590  1.00  0.00           C
ATOM   1625  CG  MET   162      27.590 -39.880 277.540  1.00  0.00           C
ATOM   1626  SD  MET   162      28.850 -39.320 276.330  1.00  0.00           S
ATOM   1627  CE  MET   162      28.900 -40.750 275.320  1.00  0.00           C
ATOM   1628  C   MET   162      26.800 -39.770 280.920  1.00  0.00           C
ATOM   1629  O   MET   162      27.280 -38.980 281.740  1.00  0.00           O
ATOM   1630  N   HIS   163      26.430 -41.000 281.180  1.00  0.00           N
ATOM   1631  H   HIS   163      26.010 -41.610 280.510  1.00  0.00           H
ATOM   1632  CA  HIS   163      26.800 -41.630 282.500  1.00  0.00           C
ATOM   1633  CB  HIS   163      25.940 -42.940 282.670  1.00  0.00           C
ATOM   1634  CG  HIS   163      26.280 -43.830 283.860  1.00  0.00           C
ATOM   1635  ND1 HIS   163      26.790 -43.500 285.040  1.00  0.00           N
ATOM   1636  CD2 HIS   163      26.220 -45.190 283.850  1.00  0.00           C
ATOM   1637  HD2 HIS   163      25.830 -45.830 283.050  1.00  0.00           H
ATOM   1638  CE1 HIS   163      26.940 -44.630 285.740  1.00  0.00           C
ATOM   1639  HE1 HIS   163      27.210 -44.680 286.790  1.00  0.00           H
ATOM   1640  NE2 HIS   163      26.630 -45.700 285.000  1.00  0.00           N
ATOM   1641  HE2 HIS   163      26.650 -46.650 285.300  1.00  0.00           H
ATOM   1642  C   HIS   163      28.310 -42.030 282.550  1.00  0.00           C
ATOM   1643  O   HIS   163      28.720 -42.720 281.630  1.00  0.00           O
ATOM   1644  N   HIS   164      29.030 -41.830 283.650  1.00  0.00           N
ATOM   1645  H   HIS   164      28.510 -41.650 284.490  1.00  0.00           H
ATOM   1646  CA  HIS   164      30.510 -41.710 283.780  1.00  0.00           C
ATOM   1647  CB  HIS   164      30.960 -40.260 283.750  1.00  0.00           C
ATOM   1648  CG  HIS   164      32.460 -39.940 283.730  1.00  0.00           C
ATOM   1649  ND1 HIS   164      33.450 -40.720 284.050  1.00  0.00           N
ATOM   1650  CD2 HIS   164      32.930 -38.670 283.670  1.00  0.00           C
ATOM   1651  HD2 HIS   164      32.350 -37.810 283.320  1.00  0.00           H
ATOM   1652  CE1 HIS   164      34.570 -39.960 284.150  1.00  0.00           C
ATOM   1653  HE1 HIS   164      35.610 -40.280 284.280  1.00  0.00           H
ATOM   1654  NE2 HIS   164      34.250 -38.710 283.870  1.00  0.00           N
ATOM   1655  HE2 HIS   164      34.890 -37.950 283.780  1.00  0.00           H
ATOM   1656  C   HIS   164      31.090 -42.580 284.870  1.00  0.00           C
ATOM   1657  O   HIS   164      31.870 -43.490 284.630  1.00  0.00           O
ATOM   1658  N   MET   165      30.600 -42.420 286.140  1.00  0.00           N
ATOM   1659  H   MET   165      29.870 -41.770 286.300  1.00  0.00           H
ATOM   1660  CA  MET   165      31.110 -43.140 287.340  1.00  0.00           C
ATOM   1661  CB  MET   165      31.750 -42.120 288.280  1.00  0.00           C
ATOM   1662  CG  MET   165      33.170 -41.830 287.770  1.00  0.00           C
ATOM   1663  SD  MET   165      34.260 -40.770 288.800  1.00  0.00           S
ATOM   1664  CE  MET   165      33.120 -39.570 289.440  1.00  0.00           C
ATOM   1665  C   MET   165      30.250 -44.140 288.010  1.00  0.00           C
ATOM   1666  O   MET   165      29.120 -43.780 288.490  1.00  0.00           O
ATOM   1667  N   GLU   166      30.740 -45.370 288.040  1.00  0.00           N
ATOM   1668  H   GLU   166      31.600 -45.530 287.550  1.00  0.00           H
ATOM   1669  CA  GLU   166      30.120 -46.470 288.860  1.00  0.00           C
ATOM   1670  CB  GLU   166      30.020 -47.770 288.060  1.00  0.00           C
ATOM   1671  CG  GLU   166      29.170 -47.740 286.830  1.00  0.00           C
ATOM   1672  CD  GLU   166      29.460 -48.950 285.980  1.00  0.00           C
ATOM   1673  OE1 GLU   166      30.400 -49.020 285.100  1.00  0.00           O
ATOM   1674  OE2 GLU   166      28.710 -49.900 286.250  1.00  0.00           O
ATOM   1675  C   GLU   166      30.810 -46.670 290.220  1.00  0.00           C
ATOM   1676  O   GLU   166      31.390 -47.730 290.440  1.00  0.00           O
ATOM   1677  N   LEU   167      30.660 -45.680 291.060  1.00  0.00           N
ATOM   1678  H   LEU   167      29.880 -45.050 291.030  1.00  0.00           H
ATOM   1679  CA  LEU   167      31.590 -45.410 292.150  1.00  0.00           C
ATOM   1680  CB  LEU   167      31.380 -44.040 292.810  1.00  0.00           C
ATOM   1681  CG  LEU   167      31.980 -43.030 291.810  1.00  0.00           C
ATOM   1682  CD1 LEU   167      31.370 -41.690 292.100  1.00  0.00           C
ATOM   1683  CD2 LEU   167      33.530 -42.810 291.950  1.00  0.00           C
ATOM   1684  C   LEU   167      31.460 -46.540 293.210  1.00  0.00           C
ATOM   1685  O   LEU   167      30.380 -47.170 293.340  1.00  0.00           O
ATOM   1686  N   PRO   168      32.550 -46.760 293.960  1.00  0.00           N
ATOM   1687  CA  PRO   168      32.660 -47.600 295.190  1.00  0.00           C
ATOM   1688  CB  PRO   168      34.170 -47.560 295.550  1.00  0.00           C
ATOM   1689  CG  PRO   168      34.800 -47.530 294.150  1.00  0.00           C
ATOM   1690  CD  PRO   168      33.900 -46.640 293.360  1.00  0.00           C
ATOM   1691  C   PRO   168      31.780 -47.220 296.380  1.00  0.00           C
ATOM   1692  O   PRO   168      31.320 -48.050 297.110  1.00  0.00           O
ATOM   1693  N   THR   169      31.380 -45.960 296.510  1.00  0.00           N
ATOM   1694  H   THR   169      31.920 -45.270 296.020  1.00  0.00           H
ATOM   1695  CA  THR   169      30.320 -45.380 297.420  1.00  0.00           C
ATOM   1696  CB  THR   169      30.480 -43.830 297.420  1.00  0.00           C
ATOM   1697  OG1 THR   169      31.290 -43.420 296.310  1.00  0.00           O
ATOM   1698  HG1 THR   169      31.130 -42.430 296.240  1.00  0.00           H
ATOM   1699  CG2 THR   169      31.180 -43.380 298.670  1.00  0.00           C
ATOM   1700  C   THR   169      28.880 -45.650 297.070  1.00  0.00           C
ATOM   1701  O   THR   169      28.000 -44.840 297.320  1.00  0.00           O
ATOM   1702  N   GLY   170      28.790 -46.680 296.260  1.00  0.00           N
ATOM   1703  H   GLY   170      29.560 -47.320 296.350  1.00  0.00           H
ATOM   1704  CA  GLY   170      27.480 -47.070 295.500  1.00  0.00           C
ATOM   1705  C   GLY   170      26.790 -46.050 294.560  1.00  0.00           C
ATOM   1706  O   GLY   170      25.710 -46.390 294.080  1.00  0.00           O
ATOM   1707  N   VAL   171      26.950 -44.740 294.730  1.00  0.00           N
ATOM   1708  H   VAL   171      27.370 -44.360 295.550  1.00  0.00           H
ATOM   1709  CA  VAL   171      26.360 -43.690 293.840  1.00  0.00           C
ATOM   1710  CB  VAL   171      26.470 -42.240 294.340  1.00  0.00           C
ATOM   1711  CG1 VAL   171      25.610 -42.070 295.660  1.00  0.00           C
ATOM   1712  CG2 VAL   171      27.910 -41.710 294.520  1.00  0.00           C
ATOM   1713  C   VAL   171      26.760 -43.880 292.380  1.00  0.00           C
ATOM   1714  O   VAL   171      27.860 -44.420 292.030  1.00  0.00           O
ATOM   1715  N   HIS   172      25.830 -43.490 291.540  1.00  0.00           N
ATOM   1716  H   HIS   172      24.900 -43.330 291.880  1.00  0.00           H
ATOM   1717  CA  HIS   172      26.030 -43.570 290.090  1.00  0.00           C
ATOM   1718  CB  HIS   172      24.930 -44.290 289.280  1.00  0.00           C
ATOM   1719  CG  HIS   172      24.870 -45.790 289.610  1.00  0.00           C
ATOM   1720  ND1 HIS   172      25.390 -46.700 288.750  1.00  0.00           N
ATOM   1721  CD2 HIS   172      24.300 -46.420 290.630  1.00  0.00           C
ATOM   1722  HD2 HIS   172      23.740 -45.950 291.430  1.00  0.00           H
ATOM   1723  CE1 HIS   172      25.130 -47.900 289.380  1.00  0.00           C
ATOM   1724  HE1 HIS   172      25.580 -48.850 289.100  1.00  0.00           H
ATOM   1725  NE2 HIS   172      24.430 -47.730 290.500  1.00  0.00           N
ATOM   1726  HE2 HIS   172      23.840 -48.430 290.890  1.00  0.00           H
ATOM   1727  C   HIS   172      26.130 -42.190 289.520  1.00  0.00           C
ATOM   1728  O   HIS   172      25.190 -41.440 289.270  1.00  0.00           O
ATOM   1729  N   ALA   173      27.310 -41.770 289.120  1.00  0.00           N
ATOM   1730  H   ALA   173      28.050 -42.430 288.960  1.00  0.00           H
ATOM   1731  CA  ALA   173      27.700 -40.330 288.740  1.00  0.00           C
ATOM   1732  CB  ALA   173      28.940 -40.010 289.710  1.00  0.00           C
ATOM   1733  C   ALA   173      28.010 -40.070 287.230  1.00  0.00           C
ATOM   1734  O   ALA   173      28.500 -41.000 286.550  1.00  0.00           O
ATOM   1735  N   GLY   174      27.580 -38.950 286.700  1.00  0.00           N
ATOM   1736  H   GLY   174      27.270 -38.280 287.380  1.00  0.00           H
ATOM   1737  CA  GLY   174      27.640 -38.620 285.280  1.00  0.00           C
ATOM   1738  C   GLY   174      27.650 -37.140 284.940  1.00  0.00           C
ATOM   1739  O   GLY   174      27.370 -36.230 285.780  1.00  0.00           O
ATOM   1740  N   THR   175      27.590 -36.910 283.650  1.00  0.00           N
ATOM   1741  H   THR   175      27.260 -37.610 283.020  1.00  0.00           H
ATOM   1742  CA  THR   175      28.020 -35.700 283.010  1.00  0.00           C
ATOM   1743  CB  THR   175      29.500 -35.760 282.520  1.00  0.00           C
ATOM   1744  OG1 THR   175      29.970 -34.480 282.230  1.00  0.00           O
ATOM   1745  HG1 THR   175      30.790 -34.590 281.660  1.00  0.00           H
ATOM   1746  CG2 THR   175      29.720 -36.670 281.270  1.00  0.00           C
ATOM   1747  C   THR   175      27.150 -35.230 281.860  1.00  0.00           C
ATOM   1748  O   THR   175      26.500 -36.020 281.130  1.00  0.00           O
ATOM   1749  N   ASP   176      27.210 -33.920 281.760  1.00  0.00           N
ATOM   1750  H   ASP   176      27.860 -33.430 282.340  1.00  0.00           H
ATOM   1751  CA  ASP   176      26.710 -33.220 280.580  1.00  0.00           C
ATOM   1752  CB  ASP   176      26.730 -31.780 280.850  1.00  0.00           C
ATOM   1753  CG  ASP   176      25.910 -30.930 279.830  1.00  0.00           C
ATOM   1754  OD1 ASP   176      26.440 -30.760 278.750  1.00  0.00           O
ATOM   1755  OD2 ASP   176      24.810 -30.600 280.170  1.00  0.00           O
ATOM   1756  C   ASP   176      27.590 -33.550 279.340  1.00  0.00           C
ATOM   1757  O   ASP   176      28.810 -33.390 279.390  1.00  0.00           O
ATOM   1758  N   LEU   177      26.940 -33.820 278.220  1.00  0.00           N
ATOM   1759  H   LEU   177      25.960 -33.640 278.140  1.00  0.00           H
ATOM   1760  CA  LEU   177      27.660 -34.170 276.940  1.00  0.00           C
ATOM   1761  CB  LEU   177      26.560 -34.240 275.910  1.00  0.00           C
ATOM   1762  CG  LEU   177      26.440 -35.530 275.050  1.00  0.00           C
ATOM   1763  CD1 LEU   177      27.830 -36.040 274.660  1.00  0.00           C
ATOM   1764  CD2 LEU   177      25.710 -36.590 275.930  1.00  0.00           C
ATOM   1765  C   LEU   177      28.750 -33.180 276.500  1.00  0.00           C
ATOM   1766  O   LEU   177      29.500 -33.380 275.470  1.00  0.00           O
ATOM   1767  N   GLU   178      28.710 -32.000 277.050  1.00  0.00           N
ATOM   1768  H   GLU   178      27.940 -31.820 277.670  1.00  0.00           H
ATOM   1769  CA  GLU   178      29.560 -30.800 276.640  1.00  0.00           C
ATOM   1770  CB  GLU   178      28.590 -29.710 276.220  1.00  0.00           C
ATOM   1771  CG  GLU   178      29.070 -28.870 275.010  1.00  0.00           C
ATOM   1772  CD  GLU   178      28.130 -27.750 274.490  1.00  0.00           C
ATOM   1773  OE1 GLU   178      27.010 -28.080 274.110  1.00  0.00           O
ATOM   1774  OE2 GLU   178      28.670 -26.660 274.680  1.00  0.00           O
ATOM   1775  C   GLU   178      30.510 -30.290 277.730  1.00  0.00           C
ATOM   1776  O   GLU   178      31.350 -29.460 277.400  1.00  0.00           O
ATOM   1777  N   GLY   179      30.580 -30.860 278.900  1.00  0.00           N
ATOM   1778  H   GLY   179      30.230 -31.780 279.090  1.00  0.00           H
ATOM   1779  CA  GLY   179      31.410 -30.310 280.000  1.00  0.00           C
ATOM   1780  C   GLY   179      31.570 -31.280 281.250  1.00  0.00           C
ATOM   1781  O   GLY   179      32.040 -32.390 280.970  1.00  0.00           O
ATOM   1782  N   ASN   180      30.880 -30.860 282.340  1.00  0.00           N
ATOM   1783  H   ASN   180      30.270 -30.070 282.410  1.00  0.00           H
ATOM   1784  CA  ASN   180      31.350 -31.360 283.630  1.00  0.00           C
ATOM   1785  CB  ASN   180      31.990 -30.280 284.530  1.00  0.00           C
ATOM   1786  CG  ASN   180      32.900 -30.910 285.630  1.00  0.00           C
ATOM   1787  OD1 ASN   180      32.460 -30.860 286.750  1.00  0.00           O
ATOM   1788  ND2 ASN   180      34.010 -31.640 285.440  1.00  0.00           N
ATOM   1789 1HD2 ASN   180      34.370 -31.860 284.530  1.00  0.00           H
ATOM   1790 2HD2 ASN   180      34.570 -31.980 286.200  1.00  0.00           H
ATOM   1791  C   ASN   180      30.190 -32.010 284.430  1.00  0.00           C
ATOM   1792  O   ASN   180      29.020 -31.740 284.130  1.00  0.00           O
ATOM   1793  N   PHE   181      30.420 -32.680 285.550  1.00  0.00           N
ATOM   1794  H   PHE   181      31.250 -32.440 286.060  1.00  0.00           H
ATOM   1795  CA  PHE   181      29.410 -33.470 286.270  1.00  0.00           C
ATOM   1796  CB  PHE   181      30.220 -34.160 287.420  1.00  0.00           C
ATOM   1797  CG  PHE   181      30.870 -35.500 286.930  1.00  0.00           C
ATOM   1798  CD1 PHE   181      32.270 -35.390 286.720  1.00  0.00           C
ATOM   1799  HD1 PHE   181      32.680 -34.380 286.750  1.00  0.00           H
ATOM   1800  CD2 PHE   181      30.300 -36.760 287.110  1.00  0.00           C
ATOM   1801  HD2 PHE   181      29.370 -36.910 287.640  1.00  0.00           H
ATOM   1802  CE1 PHE   181      33.080 -36.520 286.700  1.00  0.00           C
ATOM   1803  HE1 PHE   181      34.100 -36.420 286.360  1.00  0.00           H
ATOM   1804  CE2 PHE   181      31.140 -37.860 287.000  1.00  0.00           C
ATOM   1805  HE2 PHE   181      30.750 -38.830 287.320  1.00  0.00           H
ATOM   1806  CZ  PHE   181      32.500 -37.740 286.750  1.00  0.00           C
ATOM   1807  HZ  PHE   181      33.050 -38.650 286.510  1.00  0.00           H
ATOM   1808  C   PHE   181      28.190 -32.700 286.840  1.00  0.00           C
ATOM   1809  O   PHE   181      28.310 -31.640 287.450  1.00  0.00           O
ATOM   1810  N   TYR   182      27.240 -33.580 287.100  1.00  0.00           N
ATOM   1811  H   TYR   182      27.210 -34.500 286.710  1.00  0.00           H
ATOM   1812  CA  TYR   182      26.150 -33.230 288.040  1.00  0.00           C
ATOM   1813  CB  TYR   182      24.810 -33.620 287.480  1.00  0.00           C
ATOM   1814  CG  TYR   182      23.620 -33.050 288.190  1.00  0.00           C
ATOM   1815  CD1 TYR   182      23.400 -31.670 288.220  1.00  0.00           C
ATOM   1816  HD1 TYR   182      23.840 -31.080 287.420  1.00  0.00           H
ATOM   1817  CD2 TYR   182      22.900 -33.890 289.040  1.00  0.00           C
ATOM   1818  HD2 TYR   182      22.960 -34.980 288.960  1.00  0.00           H
ATOM   1819  CE1 TYR   182      22.350 -31.170 289.050  1.00  0.00           C
ATOM   1820  HE1 TYR   182      22.430 -30.150 289.420  1.00  0.00           H
ATOM   1821  CE2 TYR   182      21.990 -33.340 289.890  1.00  0.00           C
ATOM   1822  HE2 TYR   182      21.500 -33.960 290.640  1.00  0.00           H
ATOM   1823  CZ  TYR   182      21.610 -32.000 289.850  1.00  0.00           C
ATOM   1824  OH  TYR   182      20.330 -31.720 290.000  1.00  0.00           O
ATOM   1825  HH  TYR   182      19.910 -32.420 290.580  1.00  0.00           H
ATOM   1826  C   TYR   182      26.390 -33.710 289.460  1.00  0.00           C
ATOM   1827  O   TYR   182      26.850 -34.830 289.710  1.00  0.00           O
ATOM   1828  N   GLY   183      26.320 -32.690 290.340  1.00  0.00           N
ATOM   1829  H   GLY   183      25.810 -31.860 290.090  1.00  0.00           H
ATOM   1830  CA  GLY   183      27.040 -32.760 291.610  1.00  0.00           C
ATOM   1831  C   GLY   183      28.540 -32.430 291.550  1.00  0.00           C
ATOM   1832  O   GLY   183      29.090 -32.430 290.460  1.00  0.00           O
ATOM   1833  N   PRO   184      29.210 -32.130 292.690  1.00  0.00           N
ATOM   1834  CA  PRO   184      30.680 -31.960 292.710  1.00  0.00           C
ATOM   1835  CB  PRO   184      30.910 -31.220 294.020  1.00  0.00           C
ATOM   1836  CG  PRO   184      29.700 -31.600 294.900  1.00  0.00           C
ATOM   1837  CD  PRO   184      28.530 -31.710 293.930  1.00  0.00           C
ATOM   1838  C   PRO   184      31.350 -33.310 292.780  1.00  0.00           C
ATOM   1839  O   PRO   184      31.860 -33.840 293.780  1.00  0.00           O
ATOM   1840  N   PHE   185      31.760 -33.760 291.530  1.00  0.00           N
ATOM   1841  H   PHE   185      31.580 -33.320 290.650  1.00  0.00           H
ATOM   1842  CA  PHE   185      32.470 -35.030 291.270  1.00  0.00           C
ATOM   1843  CB  PHE   185      31.620 -36.220 290.650  1.00  0.00           C
ATOM   1844  CG  PHE   185      30.620 -36.810 291.670  1.00  0.00           C
ATOM   1845  CD1 PHE   185      29.370 -36.240 291.790  1.00  0.00           C
ATOM   1846  HD1 PHE   185      29.040 -35.620 290.950  1.00  0.00           H
ATOM   1847  CD2 PHE   185      31.080 -37.750 292.540  1.00  0.00           C
ATOM   1848  HD2 PHE   185      32.030 -38.230 292.320  1.00  0.00           H
ATOM   1849  CE1 PHE   185      28.530 -36.640 292.800  1.00  0.00           C
ATOM   1850  HE1 PHE   185      27.500 -36.320 292.680  1.00  0.00           H
ATOM   1851  CE2 PHE   185      30.270 -38.160 293.620  1.00  0.00           C
ATOM   1852  HE2 PHE   185      30.670 -39.040 294.130  1.00  0.00           H
ATOM   1853  CZ  PHE   185      29.020 -37.600 293.710  1.00  0.00           C
ATOM   1854  HZ  PHE   185      28.440 -37.900 294.580  1.00  0.00           H
ATOM   1855  C   PHE   185      33.710 -34.900 290.360  1.00  0.00           C
ATOM   1856  O   PHE   185      33.740 -34.270 289.290  1.00  0.00           O
ATOM   1857  N   VAL   186      34.690 -35.740 290.620  1.00  0.00           N
ATOM   1858  H   VAL   186      34.780 -36.250 291.480  1.00  0.00           H
ATOM   1859  CA  VAL   186      35.930 -35.850 289.830  1.00  0.00           C
ATOM   1860  CB  VAL   186      37.070 -35.310 290.680  1.00  0.00           C
ATOM   1861  CG1 VAL   186      37.120 -33.790 290.450  1.00  0.00           C
ATOM   1862  CG2 VAL   186      37.090 -35.600 292.120  1.00  0.00           C
ATOM   1863  C   VAL   186      36.100 -37.260 289.260  1.00  0.00           C
ATOM   1864  O   VAL   186      35.950 -38.250 290.000  1.00  0.00           O
ATOM   1865  N   ASP   187      36.670 -37.220 288.050  1.00  0.00           N
ATOM   1866  H   ASP   187      36.670 -36.360 287.550  1.00  0.00           H
ATOM   1867  CA  ASP   187      36.910 -38.390 287.110  1.00  0.00           C
ATOM   1868  CB  ASP   187      37.470 -37.740 285.810  1.00  0.00           C
ATOM   1869  CG  ASP   187      36.590 -36.520 285.310  1.00  0.00           C
ATOM   1870  OD1 ASP   187      36.920 -35.400 285.690  1.00  0.00           O
ATOM   1871  OD2 ASP   187      35.990 -36.680 284.230  1.00  0.00           O
ATOM   1872  C   ASP   187      37.940 -39.350 287.700  1.00  0.00           C
ATOM   1873  O   ASP   187      39.110 -39.200 287.490  1.00  0.00           O
ATOM   1874  N   ARG   188      37.440 -40.330 288.480  1.00  0.00           N
ATOM   1875  H   ARG   188      36.470 -40.390 288.740  1.00  0.00           H
ATOM   1876  CA  ARG   188      38.170 -41.450 289.160  1.00  0.00           C
ATOM   1877  CB  ARG   188      39.230 -41.010 290.200  1.00  0.00           C
ATOM   1878  CG  ARG   188      40.650 -40.720 289.600  1.00  0.00           C
ATOM   1879  CD  ARG   188      41.660 -40.550 290.720  1.00  0.00           C
ATOM   1880  NE  ARG   188      43.020 -40.390 290.170  1.00  0.00           N
ATOM   1881  HE  ARG   188      43.220 -41.040 289.440  1.00  0.00           H
ATOM   1882  CZ  ARG   188      43.750 -39.340 290.420  1.00  0.00           C
ATOM   1883  NH1 ARG   188      43.420 -38.290 291.140  1.00  0.00           N
ATOM   1884 1HH1 ARG   188      42.510 -38.220 291.570  1.00  0.00           H
ATOM   1885 2HH1 ARG   188      44.180 -37.700 291.420  1.00  0.00           H
ATOM   1886  NH2 ARG   188      44.910 -39.230 289.810  1.00  0.00           N
ATOM   1887 1HH2 ARG   188      45.340 -39.950 289.260  1.00  0.00           H
ATOM   1888 2HH2 ARG   188      45.250 -38.290 289.750  1.00  0.00           H
ATOM   1889  C   ARG   188      37.190 -42.360 289.890  1.00  0.00           C
ATOM   1890  O   ARG   188      36.290 -41.950 290.660  1.00  0.00           O
ATOM   1891  N   GLN   189      37.430 -43.630 289.770  1.00  0.00           N
ATOM   1892  H   GLN   189      38.280 -43.870 289.300  1.00  0.00           H
ATOM   1893  CA  GLN   189      36.590 -44.690 290.340  1.00  0.00           C
ATOM   1894  CB  GLN   189      36.750 -45.850 289.270  1.00  0.00           C
ATOM   1895  CG  GLN   189      35.760 -45.690 288.100  1.00  0.00           C
ATOM   1896  CD  GLN   189      34.450 -46.440 288.400  1.00  0.00           C
ATOM   1897  OE1 GLN   189      33.420 -46.150 287.780  1.00  0.00           O
ATOM   1898  NE2 GLN   189      34.380 -47.530 289.180  1.00  0.00           N
ATOM   1899 1HE2 GLN   189      35.250 -47.980 289.390  1.00  0.00           H
ATOM   1900 2HE2 GLN   189      33.540 -47.830 289.640  1.00  0.00           H
ATOM   1901  C   GLN   189      36.960 -44.880 291.820  1.00  0.00           C
ATOM   1902  O   GLN   189      37.420 -45.890 292.270  1.00  0.00           O
ATOM   1903  N   THR   190      36.940 -43.730 292.520  1.00  0.00           N
ATOM   1904  H   THR   190      36.750 -42.880 292.040  1.00  0.00           H
ATOM   1905  CA  THR   190      37.270 -43.570 293.990  1.00  0.00           C
ATOM   1906  CB  THR   190      38.130 -42.330 294.280  1.00  0.00           C
ATOM   1907  OG1 THR   190      37.550 -41.100 293.910  1.00  0.00           O
ATOM   1908  HG1 THR   190      38.260 -40.410 294.110  1.00  0.00           H
ATOM   1909  CG2 THR   190      39.530 -42.550 293.620  1.00  0.00           C
ATOM   1910  C   THR   190      35.990 -43.620 294.920  1.00  0.00           C
ATOM   1911  O   THR   190      34.960 -43.320 294.310  1.00  0.00           O
ATOM   1912  N   ALA   191      36.120 -43.630 296.200  1.00  0.00           N
ATOM   1913  H   ALA   191      37.010 -43.630 296.650  1.00  0.00           H
ATOM   1914  CA  ALA   191      34.950 -43.500 297.120  1.00  0.00           C
ATOM   1915  CB  ALA   191      35.260 -44.350 298.350  1.00  0.00           C
ATOM   1916  C   ALA   191      34.460 -42.020 297.380  1.00  0.00           C
ATOM   1917  O   ALA   191      34.240 -41.660 298.530  1.00  0.00           O
ATOM   1918  N   GLN   192      34.110 -41.310 296.250  1.00  0.00           N
ATOM   1919  H   GLN   192      34.130 -41.810 295.390  1.00  0.00           H
ATOM   1920  CA  GLN   192      33.620 -39.930 296.160  1.00  0.00           C
ATOM   1921  CB  GLN   192      33.700 -39.380 294.770  1.00  0.00           C
ATOM   1922  CG  GLN   192      35.070 -38.730 294.510  1.00  0.00           C
ATOM   1923  CD  GLN   192      35.220 -38.790 293.050  1.00  0.00           C
ATOM   1924  OE1 GLN   192      34.700 -37.880 292.400  1.00  0.00           O
ATOM   1925  NE2 GLN   192      35.950 -39.670 292.420  1.00  0.00           N
ATOM   1926 1HE2 GLN   192      36.530 -40.310 292.940  1.00  0.00           H
ATOM   1927 2HE2 GLN   192      35.910 -39.530 291.430  1.00  0.00           H
ATOM   1928  C   GLN   192      32.210 -39.870 296.830  1.00  0.00           C
ATOM   1929  O   GLN   192      31.300 -40.700 296.570  1.00  0.00           O
ATOM   1930  N   ALA   193      32.240 -39.200 297.990  1.00  0.00           N
ATOM   1931  H   ALA   193      32.950 -38.520 298.140  1.00  0.00           H
ATOM   1932  CA  ALA   193      31.080 -39.100 298.830  1.00  0.00           C
ATOM   1933  CB  ALA   193      31.300 -38.280 300.100  1.00  0.00           C
ATOM   1934  C   ALA   193      29.880 -38.360 298.180  1.00  0.00           C
ATOM   1935  O   ALA   193      30.200 -37.560 297.270  1.00  0.00           O
ATOM   1936  N   ALA   194      28.660 -38.490 298.620  1.00  0.00           N
ATOM   1937  H   ALA   194      28.470 -39.070 299.410  1.00  0.00           H
ATOM   1938  CA  ALA   194      27.570 -37.660 298.040  1.00  0.00           C
ATOM   1939  CB  ALA   194      26.820 -38.480 296.980  1.00  0.00           C
ATOM   1940  C   ALA   194      26.510 -37.340 299.100  1.00  0.00           C
ATOM   1941  O   ALA   194      26.090 -38.260 299.820  1.00  0.00           O
ATOM   1942  N   GLY   195      26.230 -36.040 299.380  1.00  0.00           N
ATOM   1943  H   GLY   195      26.860 -35.330 299.050  1.00  0.00           H
ATOM   1944  CA  GLY   195      25.010 -35.750 300.200  1.00  0.00           C
ATOM   1945  C   GLY   195      23.650 -35.920 299.370  1.00  0.00           C
ATOM   1946  O   GLY   195      22.890 -34.990 298.940  1.00  0.00           O
ATOM   1947  N   THR   196      23.390 -37.200 299.010  1.00  0.00           N
ATOM   1948  H   THR   196      23.950 -38.010 299.190  1.00  0.00           H
ATOM   1949  CA  THR   196      22.150 -37.460 298.240  1.00  0.00           C
ATOM   1950  CB  THR   196      22.060 -38.860 297.590  1.00  0.00           C
ATOM   1951  OG1 THR   196      21.990 -39.870 298.610  1.00  0.00           O
ATOM   1952  HG1 THR   196      21.170 -40.410 298.380  1.00  0.00           H
ATOM   1953  CG2 THR   196      23.120 -39.230 296.670  1.00  0.00           C
ATOM   1954  C   THR   196      20.740 -37.100 298.810  1.00  0.00           C
ATOM   1955  O   THR   196      20.430 -37.190 299.980  1.00  0.00           O
ATOM   1956  N   ASP   197      20.030 -36.410 297.930  1.00  0.00           N
ATOM   1957  H   ASP   197      20.420 -35.890 297.170  1.00  0.00           H
ATOM   1958  CA  ASP   197      18.640 -35.930 298.060  1.00  0.00           C
ATOM   1959  CB  ASP   197      18.270 -35.240 296.700  1.00  0.00           C
ATOM   1960  CG  ASP   197      19.240 -34.150 296.340  1.00  0.00           C
ATOM   1961  OD1 ASP   197      20.140 -34.470 295.550  1.00  0.00           O
ATOM   1962  OD2 ASP   197      19.200 -32.990 296.870  1.00  0.00           O
ATOM   1963  C   ASP   197      17.640 -37.070 298.270  1.00  0.00           C
ATOM   1964  O   ASP   197      17.570 -38.030 297.520  1.00  0.00           O
ATOM   1965  N   THR   198      16.810 -36.930 299.340  1.00  0.00           N
ATOM   1966  H   THR   198      17.010 -36.160 299.940  1.00  0.00           H
ATOM   1967  CA  THR   198      15.860 -37.920 299.900  1.00  0.00           C
ATOM   1968  CB  THR   198      15.100 -37.380 301.170  1.00  0.00           C
ATOM   1969  OG1 THR   198      14.530 -36.070 300.870  1.00  0.00           O
ATOM   1970  HG1 THR   198      13.780 -35.870 301.500  1.00  0.00           H
ATOM   1971  CG2 THR   198      15.940 -37.290 302.470  1.00  0.00           C
ATOM   1972  C   THR   198      14.850 -38.400 298.870  1.00  0.00           C
ATOM   1973  O   THR   198      14.190 -37.660 298.140  1.00  0.00           O
ATOM   1974  N   THR   199      14.630 -39.670 298.950  1.00  0.00           N
ATOM   1975  H   THR   199      14.950 -40.160 299.760  1.00  0.00           H
ATOM   1976  CA  THR   199      13.610 -40.280 298.090  1.00  0.00           C
ATOM   1977  CB  THR   199      13.670 -41.780 298.120  1.00  0.00           C
ATOM   1978  OG1 THR   199      13.660 -42.320 299.460  1.00  0.00           O
ATOM   1979  HG1 THR   199      13.280 -43.240 299.370  1.00  0.00           H
ATOM   1980  CG2 THR   199      14.780 -42.310 297.110  1.00  0.00           C
ATOM   1981  C   THR   199      12.140 -39.770 298.380  1.00  0.00           C
ATOM   1982  O   THR   199      11.450 -39.960 299.380  1.00  0.00           O
ATOM   1983  N   ILE   200      11.760 -39.040 297.340  1.00  0.00           N
ATOM   1984  H   ILE   200      12.330 -39.000 296.520  1.00  0.00           H
ATOM   1985  CA  ILE   200      10.420 -38.330 297.350  1.00  0.00           C
ATOM   1986  CB  ILE   200      10.310 -36.980 296.660  1.00  0.00           C
ATOM   1987  CG1 ILE   200      10.830 -37.050 295.200  1.00  0.00           C
ATOM   1988  CG2 ILE   200      11.200 -36.100 297.560  1.00  0.00           C
ATOM   1989  CD  ILE   200      10.930 -35.630 294.530  1.00  0.00           C
ATOM   1990  C   ILE   200       9.200 -39.200 296.900  1.00  0.00           C
ATOM   1991  O   ILE   200       9.020 -39.570 295.760  1.00  0.00           O
ATOM   1992  N   THR   201       8.330 -39.350 297.880  1.00  0.00           N
ATOM   1993  H   THR   201       8.380 -38.680 298.620  1.00  0.00           H
ATOM   1994  CA  THR   201       7.080 -40.110 297.790  1.00  0.00           C
ATOM   1995  CB  THR   201       6.330 -40.280 299.120  1.00  0.00           C
ATOM   1996  OG1 THR   201       6.050 -39.030 299.710  1.00  0.00           O
ATOM   1997  HG1 THR   201       6.840 -38.810 300.290  1.00  0.00           H
ATOM   1998  CG2 THR   201       7.120 -41.280 300.020  1.00  0.00           C
ATOM   1999  C   THR   201       6.010 -39.710 296.720  1.00  0.00           C
ATOM   2000  O   THR   201       5.300 -40.660 296.270  1.00  0.00           O
ATOM   2001  N   VAL   202       5.840 -38.410 296.410  1.00  0.00           N
ATOM   2002  H   VAL   202       5.980 -37.740 297.130  1.00  0.00           H
ATOM   2003  CA  VAL   202       5.090 -37.990 295.280  1.00  0.00           C
ATOM   2004  CB  VAL   202       4.920 -36.440 295.230  1.00  0.00           C
ATOM   2005  CG1 VAL   202       6.240 -35.690 295.010  1.00  0.00           C
ATOM   2006  CG2 VAL   202       3.930 -36.090 294.120  1.00  0.00           C
ATOM   2007  C   VAL   202       5.570 -38.620 293.920  1.00  0.00           C
ATOM   2008  O   VAL   202       4.730 -39.190 293.210  1.00  0.00           O
ATOM   2009  N   ASN   203       6.890 -38.660 293.770  1.00  0.00           N
ATOM   2010  H   ASN   203       7.480 -38.400 294.540  1.00  0.00           H
ATOM   2011  CA  ASN   203       7.460 -39.380 292.560  1.00  0.00           C
ATOM   2012  CB  ASN   203       8.840 -38.730 292.410  1.00  0.00           C
ATOM   2013  CG  ASN   203       8.860 -37.330 291.790  1.00  0.00           C
ATOM   2014  OD1 ASN   203       8.210 -36.400 292.240  1.00  0.00           O
ATOM   2015  ND2 ASN   203       9.800 -37.010 290.940  1.00  0.00           N
ATOM   2016 1HD2 ASN   203      10.370 -37.700 290.500  1.00  0.00           H
ATOM   2017 2HD2 ASN   203       9.960 -36.040 290.720  1.00  0.00           H
ATOM   2018  C   ASN   203       7.450 -40.870 292.570  1.00  0.00           C
ATOM   2019  O   ASN   203       7.210 -41.470 291.590  1.00  0.00           O
ATOM   2020  N   VAL   204       7.490 -41.420 293.780  1.00  0.00           N
ATOM   2021  H   VAL   204       8.020 -41.060 294.540  1.00  0.00           H
ATOM   2022  CA  VAL   204       7.230 -42.890 294.020  1.00  0.00           C
ATOM   2023  CB  VAL   204       7.620 -43.350 295.350  1.00  0.00           C
ATOM   2024  CG1 VAL   204       7.350 -44.850 295.560  1.00  0.00           C
ATOM   2025  CG2 VAL   204       9.100 -43.080 295.780  1.00  0.00           C
ATOM   2026  C   VAL   204       5.740 -43.250 293.630  1.00  0.00           C
ATOM   2027  O   VAL   204       5.520 -44.370 293.230  1.00  0.00           O
ATOM   2028  N   LEU   205       4.750 -42.460 294.020  1.00  0.00           N
ATOM   2029  H   LEU   205       4.810 -41.870 294.820  1.00  0.00           H
ATOM   2030  CA  LEU   205       3.300 -42.540 293.590  1.00  0.00           C
ATOM   2031  CB  LEU   205       2.540 -41.470 294.350  1.00  0.00           C
ATOM   2032  CG  LEU   205       2.170 -42.000 295.690  1.00  0.00           C
ATOM   2033  CD1 LEU   205       1.550 -40.940 296.530  1.00  0.00           C
ATOM   2034  CD2 LEU   205       1.130 -43.120 295.400  1.00  0.00           C
ATOM   2035  C   LEU   205       3.210 -42.360 292.080  1.00  0.00           C
ATOM   2036  O   LEU   205       2.690 -43.270 291.380  1.00  0.00           O
ATOM   2037  N   ALA   206       3.890 -41.330 291.550  1.00  0.00           N
ATOM   2038  H   ALA   206       4.250 -40.570 292.100  1.00  0.00           H
ATOM   2039  CA  ALA   206       3.940 -41.080 290.090  1.00  0.00           C
ATOM   2040  CB  ALA   206       4.810 -39.980 289.660  1.00  0.00           C
ATOM   2041  C   ALA   206       4.470 -42.320 289.340  1.00  0.00           C
ATOM   2042  O   ALA   206       3.960 -42.580 288.240  1.00  0.00           O
ATOM   2043  N   TRP   207       5.570 -42.940 289.820  1.00  0.00           N
ATOM   2044  H   TRP   207       6.210 -42.390 290.350  1.00  0.00           H
ATOM   2045  CA  TRP   207       6.100 -44.230 289.370  1.00  0.00           C
ATOM   2046  CB  TRP   207       7.160 -44.660 290.360  1.00  0.00           C
ATOM   2047  CG  TRP   207       8.380 -45.480 289.800  1.00  0.00           C
ATOM   2048  CD1 TRP   207       9.380 -44.900 289.110  1.00  0.00           C
ATOM   2049  HD1 TRP   207       9.520 -43.820 289.040  1.00  0.00           H
ATOM   2050  CD2 TRP   207       8.630 -46.810 289.960  1.00  0.00           C
ATOM   2051  NE1 TRP   207      10.310 -45.830 288.960  1.00  0.00           N
ATOM   2052  HE1 TRP   207      11.200 -45.640 288.540  1.00  0.00           H
ATOM   2053  CE2 TRP   207       9.910 -47.020 289.420  1.00  0.00           C
ATOM   2054  CE3 TRP   207       7.930 -47.880 290.500  1.00  0.00           C
ATOM   2055  HE3 TRP   207       7.040 -47.770 291.120  1.00  0.00           H
ATOM   2056  CZ2 TRP   207      10.510 -48.250 289.520  1.00  0.00           C
ATOM   2057  HZ2 TRP   207      11.100 -48.570 288.660  1.00  0.00           H
ATOM   2058  CZ3 TRP   207       8.560 -49.140 290.570  1.00  0.00           C
ATOM   2059  HZ3 TRP   207       7.960 -50.010 290.850  1.00  0.00           H
ATOM   2060  CH2 TRP   207       9.840 -49.280 290.120  1.00  0.00           C
ATOM   2061  HH2 TRP   207      10.370 -50.220 290.250  1.00  0.00           H
ATOM   2062  C   TRP   207       5.160 -45.480 289.300  1.00  0.00           C
ATOM   2063  O   TRP   207       5.080 -46.150 288.270  1.00  0.00           O
ATOM   2064  N   LEU   208       4.280 -45.630 290.320  1.00  0.00           N
ATOM   2065  H   LEU   208       4.450 -45.190 291.210  1.00  0.00           H
ATOM   2066  CA  LEU   208       3.190 -46.600 290.360  1.00  0.00           C
ATOM   2067  CB  LEU   208       2.420 -46.840 291.690  1.00  0.00           C
ATOM   2068  CG  LEU   208       3.230 -47.510 292.720  1.00  0.00           C
ATOM   2069  CD1 LEU   208       2.490 -47.780 294.070  1.00  0.00           C
ATOM   2070  CD2 LEU   208       3.790 -48.830 292.170  1.00  0.00           C
ATOM   2071  C   LEU   208       2.100 -46.300 289.300  1.00  0.00           C
ATOM   2072  O   LEU   208       1.570 -47.240 288.680  1.00  0.00           O
ATOM   2073  N   TYR   209       1.730 -45.010 289.210  1.00  0.00           N
ATOM   2074  H   TYR   209       1.900 -44.330 289.920  1.00  0.00           H
ATOM   2075  CA  TYR   209       0.740 -44.560 288.200  1.00  0.00           C
ATOM   2076  CB  TYR   209       0.520 -43.010 288.320  1.00  0.00           C
ATOM   2077  CG  TYR   209      -0.580 -42.690 289.350  1.00  0.00           C
ATOM   2078  CD1 TYR   209      -1.950 -42.920 289.090  1.00  0.00           C
ATOM   2079  HD1 TYR   209      -2.270 -43.510 288.240  1.00  0.00           H
ATOM   2080  CD2 TYR   209      -0.190 -42.060 290.510  1.00  0.00           C
ATOM   2081  HD2 TYR   209       0.830 -41.940 290.870  1.00  0.00           H
ATOM   2082  CE1 TYR   209      -2.860 -42.440 290.050  1.00  0.00           C
ATOM   2083  HE1 TYR   209      -3.880 -42.840 290.000  1.00  0.00           H
ATOM   2084  CE2 TYR   209      -1.170 -41.630 291.420  1.00  0.00           C
ATOM   2085  HE2 TYR   209      -0.810 -41.160 292.340  1.00  0.00           H
ATOM   2086  CZ  TYR   209      -2.490 -41.800 291.190  1.00  0.00           C
ATOM   2087  OH  TYR   209      -3.430 -41.170 291.940  1.00  0.00           O
ATOM   2088  HH  TYR   209      -4.230 -41.760 292.060  1.00  0.00           H
ATOM   2089  C   TYR   209       1.080 -44.920 286.750  1.00  0.00           C
ATOM   2090  O   TYR   209       0.310 -45.690 286.190  1.00  0.00           O
ATOM   2091  N   ALA   210       2.270 -44.530 286.330  1.00  0.00           N
ATOM   2092  H   ALA   210       2.700 -43.740 286.760  1.00  0.00           H
ATOM   2093  CA  ALA   210       2.960 -44.990 285.120  1.00  0.00           C
ATOM   2094  CB  ALA   210       4.420 -44.470 285.140  1.00  0.00           C
ATOM   2095  C   ALA   210       2.870 -46.510 284.860  1.00  0.00           C
ATOM   2096  O   ALA   210       2.120 -46.920 283.950  1.00  0.00           O
ATOM   2097  N   ALA   211       3.250 -47.310 285.870  1.00  0.00           N
ATOM   2098  H   ALA   211       3.950 -46.990 286.500  1.00  0.00           H
ATOM   2099  CA  ALA   211       3.070 -48.780 285.800  1.00  0.00           C
ATOM   2100  CB  ALA   211       3.860 -49.510 286.870  1.00  0.00           C
ATOM   2101  C   ALA   211       1.640 -49.330 285.610  1.00  0.00           C
ATOM   2102  O   ALA   211       1.520 -49.990 284.580  1.00  0.00           O
ATOM   2103  N   VAL   212       0.610 -48.710 286.200  1.00  0.00           N
ATOM   2104  H   VAL   212       0.780 -48.030 286.910  1.00  0.00           H
ATOM   2105  CA  VAL   212      -0.860 -49.030 285.970  1.00  0.00           C
ATOM   2106  CB  VAL   212      -1.610 -48.420 287.190  1.00  0.00           C
ATOM   2107  CG1 VAL   212      -3.130 -48.410 287.040  1.00  0.00           C
ATOM   2108  CG2 VAL   212      -1.380 -49.350 288.370  1.00  0.00           C
ATOM   2109  C   VAL   212      -1.270 -48.730 284.600  1.00  0.00           C
ATOM   2110  O   VAL   212      -1.660 -49.600 283.890  1.00  0.00           O
ATOM   2111  N   ILE   213      -1.010 -47.550 284.170  1.00  0.00           N
ATOM   2112  H   ILE   213      -0.410 -46.850 284.570  1.00  0.00           H
ATOM   2113  CA  ILE   213      -1.430 -47.140 282.810  1.00  0.00           C
ATOM   2114  CB  ILE   213      -1.820 -45.640 282.900  1.00  0.00           C
ATOM   2115  CG1 ILE   213      -0.660 -44.690 283.360  1.00  0.00           C
ATOM   2116  CG2 ILE   213      -3.140 -45.470 283.610  1.00  0.00           C
ATOM   2117  CD  ILE   213      -0.770 -43.170 283.130  1.00  0.00           C
ATOM   2118  C   ILE   213      -0.540 -47.500 281.630  1.00  0.00           C
ATOM   2119  O   ILE   213      -1.020 -47.400 280.490  1.00  0.00           O
ATOM   2120  N   ASN   214       0.630 -48.140 281.940  1.00  0.00           N
ATOM   2121  H   ASN   214       1.160 -47.790 282.720  1.00  0.00           H
ATOM   2122  CA  ASN   214       1.340 -48.980 280.970  1.00  0.00           C
ATOM   2123  CB  ASN   214       2.900 -48.910 281.310  1.00  0.00           C
ATOM   2124  CG  ASN   214       3.640 -49.660 280.170  1.00  0.00           C
ATOM   2125  OD1 ASN   214       3.510 -49.350 278.980  1.00  0.00           O
ATOM   2126  ND2 ASN   214       4.180 -50.780 280.470  1.00  0.00           N
ATOM   2127 1HD2 ASN   214       4.020 -51.200 281.370  1.00  0.00           H
ATOM   2128 2HD2 ASN   214       4.720 -51.300 279.810  1.00  0.00           H
ATOM   2129  C   ASN   214       0.870 -50.400 280.980  1.00  0.00           C
ATOM   2130  O   ASN   214       0.710 -50.990 279.930  1.00  0.00           O
ATOM   2131  N   GLY   215       0.670 -50.920 282.200  1.00  0.00           N
ATOM   2132  H   GLY   215       0.880 -50.440 283.050  1.00  0.00           H
ATOM   2133  CA  GLY   215       0.180 -52.300 282.310  1.00  0.00           C
ATOM   2134  C   GLY   215       0.180 -53.060 283.660  1.00  0.00           C
ATOM   2135  O   GLY   215      -0.810 -53.710 284.060  1.00  0.00           O
ATOM   2136  N   ASP   216       1.310 -53.100 284.260  1.00  0.00           N
ATOM   2137  H   ASP   216       2.120 -52.860 283.730  1.00  0.00           H
ATOM   2138  CA  ASP   216       1.500 -53.810 285.570  1.00  0.00           C
ATOM   2139  CB  ASP   216       2.970 -54.220 285.730  1.00  0.00           C
ATOM   2140  CG  ASP   216       3.340 -55.340 284.720  1.00  0.00           C
ATOM   2141  OD1 ASP   216       2.850 -56.440 285.040  1.00  0.00           O
ATOM   2142  OD2 ASP   216       4.100 -55.130 283.710  1.00  0.00           O
ATOM   2143  C   ASP   216       0.810 -53.390 286.820  1.00  0.00           C
ATOM   2144  O   ASP   216       1.400 -52.940 287.810  1.00  0.00           O
ATOM   2145  N   ARG   217      -0.320 -54.020 286.950  1.00  0.00           N
ATOM   2146  H   ARG   217      -0.700 -54.370 286.090  1.00  0.00           H
ATOM   2147  CA  ARG   217      -1.270 -53.950 288.020  1.00  0.00           C
ATOM   2148  CB  ARG   217      -2.730 -53.900 287.590  1.00  0.00           C
ATOM   2149  CG  ARG   217      -3.020 -52.790 286.710  1.00  0.00           C
ATOM   2150  CD  ARG   217      -4.460 -52.980 286.110  1.00  0.00           C
ATOM   2151  NE  ARG   217      -4.460 -53.800 284.850  1.00  0.00           N
ATOM   2152  HE  ARG   217      -3.790 -54.540 284.920  1.00  0.00           H
ATOM   2153  CZ  ARG   217      -5.160 -53.670 283.720  1.00  0.00           C
ATOM   2154  NH1 ARG   217      -6.100 -52.710 283.630  1.00  0.00           N
ATOM   2155 1HH1 ARG   217      -6.170 -52.100 284.410  1.00  0.00           H
ATOM   2156 2HH1 ARG   217      -6.530 -52.530 282.740  1.00  0.00           H
ATOM   2157  NH2 ARG   217      -4.850 -54.450 282.680  1.00  0.00           N
ATOM   2158 1HH2 ARG   217      -4.180 -55.200 282.680  1.00  0.00           H
ATOM   2159 2HH2 ARG   217      -5.440 -54.450 281.880  1.00  0.00           H
ATOM   2160  C   ARG   217      -1.000 -54.890 289.190  1.00  0.00           C
ATOM   2161  O   ARG   217      -1.790 -54.780 290.060  1.00  0.00           O
ATOM   2162  N   TRP   218       0.120 -55.650 289.240  1.00  0.00           N
ATOM   2163  H   TRP   218       0.940 -55.540 288.680  1.00  0.00           H
ATOM   2164  CA  TRP   218       0.350 -56.760 290.240  1.00  0.00           C
ATOM   2165  CB  TRP   218       1.740 -57.290 289.880  1.00  0.00           C
ATOM   2166  CG  TRP   218       2.870 -56.320 290.240  1.00  0.00           C
ATOM   2167  CD1 TRP   218       3.230 -55.290 289.540  1.00  0.00           C
ATOM   2168  HD1 TRP   218       2.690 -54.970 288.650  1.00  0.00           H
ATOM   2169  CD2 TRP   218       3.700 -56.450 291.320  1.00  0.00           C
ATOM   2170  NE1 TRP   218       4.390 -54.790 289.990  1.00  0.00           N
ATOM   2171  HE1 TRP   218       4.880 -53.970 289.700  1.00  0.00           H
ATOM   2172  CE2 TRP   218       4.730 -55.520 291.030  1.00  0.00           C
ATOM   2173  CE3 TRP   218       3.790 -57.320 292.470  1.00  0.00           C
ATOM   2174  HE3 TRP   218       3.240 -58.260 292.540  1.00  0.00           H
ATOM   2175  CZ2 TRP   218       5.770 -55.400 291.980  1.00  0.00           C
ATOM   2176  HZ2 TRP   218       6.730 -54.970 291.690  1.00  0.00           H
ATOM   2177  CZ3 TRP   218       4.900 -57.190 293.340  1.00  0.00           C
ATOM   2178  HZ3 TRP   218       4.990 -58.040 294.020  1.00  0.00           H
ATOM   2179  CH2 TRP   218       5.800 -56.170 293.110  1.00  0.00           C
ATOM   2180  HH2 TRP   218       6.650 -56.100 293.800  1.00  0.00           H
ATOM   2181  C   TRP   218       0.180 -56.460 291.720  1.00  0.00           C
ATOM   2182  O   TRP   218      -0.170 -57.390 292.450  1.00  0.00           O
ATOM   2183  N   PHE   219       0.640 -55.290 292.120  1.00  0.00           N
ATOM   2184  H   PHE   219       1.170 -54.690 291.520  1.00  0.00           H
ATOM   2185  CA  PHE   219       0.560 -54.790 293.500  1.00  0.00           C
ATOM   2186  CB  PHE   219       1.620 -53.710 293.730  1.00  0.00           C
ATOM   2187  CG  PHE   219       1.530 -52.670 292.660  1.00  0.00           C
ATOM   2188  CD1 PHE   219       2.450 -52.670 291.650  1.00  0.00           C
ATOM   2189  HD1 PHE   219       3.260 -53.410 291.690  1.00  0.00           H
ATOM   2190  CD2 PHE   219       0.540 -51.710 292.610  1.00  0.00           C
ATOM   2191  HD2 PHE   219       0.020 -51.400 293.520  1.00  0.00           H
ATOM   2192  CE1 PHE   219       2.400 -51.850 290.600  1.00  0.00           C
ATOM   2193  HE1 PHE   219       3.140 -52.000 289.810  1.00  0.00           H
ATOM   2194  CE2 PHE   219       0.480 -50.740 291.590  1.00  0.00           C
ATOM   2195  HE2 PHE   219      -0.050 -49.820 291.830  1.00  0.00           H
ATOM   2196  CZ  PHE   219       1.440 -50.780 290.590  1.00  0.00           C
ATOM   2197  HZ  PHE   219       1.390 -50.130 289.720  1.00  0.00           H
ATOM   2198  C   PHE   219      -0.750 -54.200 294.030  1.00  0.00           C
ATOM   2199  O   PHE   219      -0.830 -54.040 295.210  1.00  0.00           O
ATOM   2200  N   LEU   220      -1.770 -54.020 293.160  1.00  0.00           N
ATOM   2201  H   LEU   220      -1.740 -54.430 292.250  1.00  0.00           H
ATOM   2202  CA  LEU   220      -3.050 -53.260 293.570  1.00  0.00           C
ATOM   2203  CB  LEU   220      -4.020 -52.960 292.400  1.00  0.00           C
ATOM   2204  CG  LEU   220      -3.460 -51.880 291.470  1.00  0.00           C
ATOM   2205  CD1 LEU   220      -4.330 -51.790 290.180  1.00  0.00           C
ATOM   2206  CD2 LEU   220      -3.210 -50.570 292.190  1.00  0.00           C
ATOM   2207  C   LEU   220      -3.810 -54.000 294.640  1.00  0.00           C
ATOM   2208  O   LEU   220      -4.680 -54.800 294.350  1.00  0.00           O
ATOM   2209  N   ASN   221      -3.690 -53.480 295.810  1.00  0.00           N
ATOM   2210  H   ASN   221      -2.940 -52.850 295.990  1.00  0.00           H
ATOM   2211  CA  ASN   221      -4.340 -53.720 297.130  1.00  0.00           C
ATOM   2212  CB  ASN   221      -3.510 -54.590 298.080  1.00  0.00           C
ATOM   2213  CG  ASN   221      -4.360 -54.890 299.310  1.00  0.00           C
ATOM   2214  OD1 ASN   221      -5.570 -54.820 299.450  1.00  0.00           O
ATOM   2215  ND2 ASN   221      -3.640 -55.420 300.300  1.00  0.00           N
ATOM   2216 1HD2 ASN   221      -2.700 -55.750 300.290  1.00  0.00           H
ATOM   2217 2HD2 ASN   221      -4.230 -55.530 301.110  1.00  0.00           H
ATOM   2218  C   ASN   221      -4.810 -52.440 297.810  1.00  0.00           C
ATOM   2219  O   ASN   221      -4.100 -51.640 298.440  1.00  0.00           O
ATOM   2220  N   ARG   222      -6.090 -52.320 297.570  1.00  0.00           N
ATOM   2221  H   ARG   222      -6.570 -53.130 297.210  1.00  0.00           H
ATOM   2222  CA  ARG   222      -6.930 -51.100 297.720  1.00  0.00           C
ATOM   2223  CB  ARG   222      -7.720 -50.700 296.430  1.00  0.00           C
ATOM   2224  CG  ARG   222      -6.740 -50.140 295.420  1.00  0.00           C
ATOM   2225  CD  ARG   222      -7.560 -50.180 294.110  1.00  0.00           C
ATOM   2226  NE  ARG   222      -8.630 -49.120 293.930  1.00  0.00           N
ATOM   2227  HE  ARG   222      -8.750 -48.440 294.660  1.00  0.00           H
ATOM   2228  CZ  ARG   222      -9.430 -49.150 292.870  1.00  0.00           C
ATOM   2229  NH1 ARG   222      -9.280 -50.120 291.980  1.00  0.00           N
ATOM   2230 1HH1 ARG   222      -8.720 -50.910 292.230  1.00  0.00           H
ATOM   2231 2HH1 ARG   222      -9.970 -50.170 291.260  1.00  0.00           H
ATOM   2232  NH2 ARG   222      -9.840 -47.960 292.310  1.00  0.00           N
ATOM   2233 1HH2 ARG   222      -9.490 -47.120 292.720  1.00  0.00           H
ATOM   2234 2HH2 ARG   222     -10.350 -47.880 291.450  1.00  0.00           H
ATOM   2235  C   ARG   222      -7.830 -50.950 298.950  1.00  0.00           C
ATOM   2236  O   ARG   222      -8.880 -50.270 298.860  1.00  0.00           O
ATOM   2237  N   PHE   223      -7.280 -51.160 300.150  1.00  0.00           N
ATOM   2238  H   PHE   223      -6.310 -51.380 300.240  1.00  0.00           H
ATOM   2239  CA  PHE   223      -8.040 -50.970 301.420  1.00  0.00           C
ATOM   2240  CB  PHE   223      -7.510 -52.000 302.430  1.00  0.00           C
ATOM   2241  CG  PHE   223      -5.980 -51.840 302.650  1.00  0.00           C
ATOM   2242  CD1 PHE   223      -5.130 -52.530 301.810  1.00  0.00           C
ATOM   2243  HD1 PHE   223      -5.500 -53.230 301.060  1.00  0.00           H
ATOM   2244  CD2 PHE   223      -5.460 -51.300 303.840  1.00  0.00           C
ATOM   2245  HD2 PHE   223      -6.050 -50.530 304.350  1.00  0.00           H
ATOM   2246  CE1 PHE   223      -3.790 -52.760 302.180  1.00  0.00           C
ATOM   2247  HE1 PHE   223      -3.250 -53.420 301.510  1.00  0.00           H
ATOM   2248  CE2 PHE   223      -4.120 -51.460 304.170  1.00  0.00           C
ATOM   2249  HE2 PHE   223      -3.770 -51.150 305.160  1.00  0.00           H
ATOM   2250  CZ  PHE   223      -3.270 -52.120 303.310  1.00  0.00           C
ATOM   2251  HZ  PHE   223      -2.200 -52.180 303.480  1.00  0.00           H
ATOM   2252  C   PHE   223      -7.960 -49.500 301.960  1.00  0.00           C
ATOM   2253  O   PHE   223      -7.300 -48.660 301.330  1.00  0.00           O
ATOM   2254  N   THR   224      -8.680 -49.190 303.040  1.00  0.00           N
ATOM   2255  H   THR   224      -9.120 -49.840 303.660  1.00  0.00           H
ATOM   2256  CA  THR   224      -8.690 -47.810 303.530  1.00  0.00           C
ATOM   2257  CB  THR   224      -9.900 -47.530 304.420  1.00  0.00           C
ATOM   2258  OG1 THR   224     -10.050 -48.580 305.310  1.00  0.00           O
ATOM   2259  HG1 THR   224      -9.830 -48.320 306.250  1.00  0.00           H
ATOM   2260  CG2 THR   224     -11.080 -47.380 303.590  1.00  0.00           C
ATOM   2261  C   THR   224      -7.420 -47.510 304.430  1.00  0.00           C
ATOM   2262  O   THR   224      -6.960 -48.260 305.280  1.00  0.00           O
ATOM   2263  N   THR   225      -6.780 -46.420 304.030  1.00  0.00           N
ATOM   2264  H   THR   225      -6.980 -46.010 303.140  1.00  0.00           H
ATOM   2265  CA  THR   225      -5.570 -45.880 304.640  1.00  0.00           C
ATOM   2266  CB  THR   225      -4.390 -46.520 303.970  1.00  0.00           C
ATOM   2267  OG1 THR   225      -3.540 -47.090 305.050  1.00  0.00           O
ATOM   2268  HG1 THR   225      -3.230 -46.340 305.620  1.00  0.00           H
ATOM   2269  CG2 THR   225      -3.580 -45.670 303.000  1.00  0.00           C
ATOM   2270  C   THR   225      -5.490 -44.350 304.800  1.00  0.00           C
ATOM   2271  O   THR   225      -6.040 -43.560 304.020  1.00  0.00           O
ATOM   2272  N   THR   226      -4.800 -43.820 305.850  1.00  0.00           N
ATOM   2273  H   THR   226      -4.150 -44.350 306.400  1.00  0.00           H
ATOM   2274  CA  THR   226      -4.620 -42.340 306.010  1.00  0.00           C
ATOM   2275  CB  THR   226      -4.900 -41.940 307.490  1.00  0.00           C
ATOM   2276  OG1 THR   226      -3.960 -42.390 308.440  1.00  0.00           O
ATOM   2277  HG1 THR   226      -4.040 -43.390 308.500  1.00  0.00           H
ATOM   2278  CG2 THR   226      -6.270 -42.210 307.990  1.00  0.00           C
ATOM   2279  C   THR   226      -3.220 -41.820 305.580  1.00  0.00           C
ATOM   2280  O   THR   226      -2.250 -42.570 305.680  1.00  0.00           O
ATOM   2281  N   LEU   227      -3.170 -40.500 305.470  1.00  0.00           N
ATOM   2282  H   LEU   227      -3.990 -39.950 305.280  1.00  0.00           H
ATOM   2283  CA  LEU   227      -1.880 -39.820 305.260  1.00  0.00           C
ATOM   2284  CB  LEU   227      -2.150 -38.300 305.160  1.00  0.00           C
ATOM   2285  CG  LEU   227      -1.550 -37.430 304.070  1.00  0.00           C
ATOM   2286  CD1 LEU   227      -1.710 -38.110 302.680  1.00  0.00           C
ATOM   2287  CD2 LEU   227      -2.400 -36.220 303.890  1.00  0.00           C
ATOM   2288  C   LEU   227      -0.770 -40.110 306.330  1.00  0.00           C
ATOM   2289  O   LEU   227       0.380 -40.430 306.050  1.00  0.00           O
ATOM   2290  N   ASN   228      -1.250 -39.970 307.560  1.00  0.00           N
ATOM   2291  H   ASN   228      -1.900 -39.220 307.710  1.00  0.00           H
ATOM   2292  CA  ASN   228      -0.370 -40.320 308.750  1.00  0.00           C
ATOM   2293  CB  ASN   228      -0.930 -39.970 310.090  1.00  0.00           C
ATOM   2294  CG  ASN   228       0.090 -39.400 311.040  1.00  0.00           C
ATOM   2295  OD1 ASN   228       0.550 -38.300 310.850  1.00  0.00           O
ATOM   2296  ND2 ASN   228       0.340 -39.990 312.160  1.00  0.00           N
ATOM   2297 1HD2 ASN   228      -0.380 -40.630 312.400  1.00  0.00           H
ATOM   2298 2HD2 ASN   228       1.190 -39.870 312.680  1.00  0.00           H
ATOM   2299  C   ASN   228       0.050 -41.800 308.820  1.00  0.00           C
ATOM   2300  O   ASN   228       1.230 -42.130 309.070  1.00  0.00           O
ATOM   2301  N   ASP   229      -0.860 -42.640 308.560  1.00  0.00           N
ATOM   2302  H   ASP   229      -1.780 -42.400 308.240  1.00  0.00           H
ATOM   2303  CA  ASP   229      -0.460 -44.060 308.560  1.00  0.00           C
ATOM   2304  CB  ASP   229      -1.600 -45.030 308.970  1.00  0.00           C
ATOM   2305  CG  ASP   229      -2.740 -45.160 307.930  1.00  0.00           C
ATOM   2306  OD1 ASP   229      -3.860 -45.140 308.450  1.00  0.00           O
ATOM   2307  OD2 ASP   229      -2.500 -45.330 306.730  1.00  0.00           O
ATOM   2308  C   ASP   229       0.330 -44.680 307.320  1.00  0.00           C
ATOM   2309  O   ASP   229       1.070 -45.680 307.500  1.00  0.00           O
ATOM   2310  N   PHE   230       0.220 -44.010 306.160  1.00  0.00           N
ATOM   2311  H   PHE   230      -0.600 -43.430 306.130  1.00  0.00           H
ATOM   2312  CA  PHE   230       1.130 -44.160 305.010  1.00  0.00           C
ATOM   2313  CB  PHE   230       0.620 -43.550 303.760  1.00  0.00           C
ATOM   2314  CG  PHE   230       1.500 -43.670 302.550  1.00  0.00           C
ATOM   2315  CD1 PHE   230       2.200 -44.810 302.130  1.00  0.00           C
ATOM   2316  HD1 PHE   230       1.760 -45.800 302.230  1.00  0.00           H
ATOM   2317  CD2 PHE   230       1.760 -42.450 301.930  1.00  0.00           C
ATOM   2318  HD2 PHE   230       0.950 -41.720 302.000  1.00  0.00           H
ATOM   2319  CE1 PHE   230       3.210 -44.580 301.200  1.00  0.00           C
ATOM   2320  HE1 PHE   230       3.770 -45.440 300.860  1.00  0.00           H
ATOM   2321  CE2 PHE   230       2.750 -42.200 301.010  1.00  0.00           C
ATOM   2322  HE2 PHE   230       2.780 -41.210 300.550  1.00  0.00           H
ATOM   2323  CZ  PHE   230       3.470 -43.330 300.640  1.00  0.00           C
ATOM   2324  HZ  PHE   230       4.100 -43.150 299.770  1.00  0.00           H
ATOM   2325  C   PHE   230       2.500 -43.400 305.270  1.00  0.00           C
ATOM   2326  O   PHE   230       3.570 -44.040 305.140  1.00  0.00           O
ATOM   2327  N   ASN   231       2.560 -42.250 305.920  1.00  0.00           N
ATOM   2328  H   ASN   231       1.780 -41.630 305.820  1.00  0.00           H
ATOM   2329  CA  ASN   231       3.800 -41.540 306.360  1.00  0.00           C
ATOM   2330  CB  ASN   231       3.530 -40.120 306.830  1.00  0.00           C
ATOM   2331  CG  ASN   231       3.010 -39.190 305.700  1.00  0.00           C
ATOM   2332  OD1 ASN   231       3.370 -39.260 304.510  1.00  0.00           O
ATOM   2333  ND2 ASN   231       2.520 -37.980 306.080  1.00  0.00           N
ATOM   2334 1HD2 ASN   231       2.250 -37.760 307.020  1.00  0.00           H
ATOM   2335 2HD2 ASN   231       2.390 -37.300 305.350  1.00  0.00           H
ATOM   2336  C   ASN   231       4.590 -42.240 307.420  1.00  0.00           C
ATOM   2337  O   ASN   231       5.780 -42.440 307.290  1.00  0.00           O
ATOM   2338  N   LEU   232       3.850 -42.970 308.280  1.00  0.00           N
ATOM   2339  H   LEU   232       2.870 -42.770 308.390  1.00  0.00           H
ATOM   2340  CA  LEU   232       4.520 -43.860 309.250  1.00  0.00           C
ATOM   2341  CB  LEU   232       3.390 -44.450 310.150  1.00  0.00           C
ATOM   2342  CG  LEU   232       3.850 -45.420 311.270  1.00  0.00           C
ATOM   2343  CD1 LEU   232       3.830 -44.910 312.730  1.00  0.00           C
ATOM   2344  CD2 LEU   232       3.030 -46.670 311.280  1.00  0.00           C
ATOM   2345  C   LEU   232       5.440 -44.930 308.670  1.00  0.00           C
ATOM   2346  O   LEU   232       6.640 -45.020 308.950  1.00  0.00           O
ATOM   2347  N   VAL   233       4.870 -45.650 307.720  1.00  0.00           N
ATOM   2348  H   VAL   233       3.870 -45.750 307.680  1.00  0.00           H
ATOM   2349  CA  VAL   233       5.570 -46.540 306.770  1.00  0.00           C
ATOM   2350  CB  VAL   233       4.450 -47.380 306.030  1.00  0.00           C
ATOM   2351  CG1 VAL   233       4.980 -48.210 304.910  1.00  0.00           C
ATOM   2352  CG2 VAL   233       3.960 -48.490 307.020  1.00  0.00           C
ATOM   2353  C   VAL   233       6.660 -45.970 305.830  1.00  0.00           C
ATOM   2354  O   VAL   233       7.740 -46.450 305.720  1.00  0.00           O
ATOM   2355  N   ALA   234       6.350 -44.830 305.310  1.00  0.00           N
ATOM   2356  H   ALA   234       5.400 -44.510 305.280  1.00  0.00           H
ATOM   2357  CA  ALA   234       7.310 -44.100 304.430  1.00  0.00           C
ATOM   2358  CB  ALA   234       6.470 -42.860 304.060  1.00  0.00           C
ATOM   2359  C   ALA   234       8.540 -43.660 305.210  1.00  0.00           C
ATOM   2360  O   ALA   234       9.640 -44.230 304.900  1.00  0.00           O
ATOM   2361  N   MET   235       8.340 -43.060 306.390  1.00  0.00           N
ATOM   2362  H   MET   235       7.430 -42.690 306.550  1.00  0.00           H
ATOM   2363  CA  MET   235       9.410 -42.580 307.310  1.00  0.00           C
ATOM   2364  CB  MET   235       8.930 -41.860 308.570  1.00  0.00           C
ATOM   2365  CG  MET   235       8.660 -40.410 308.460  1.00  0.00           C
ATOM   2366  SD  MET   235       7.750 -39.910 309.940  1.00  0.00           S
ATOM   2367  CE  MET   235       6.320 -39.020 309.290  1.00  0.00           C
ATOM   2368  C   MET   235      10.330 -43.720 307.820  1.00  0.00           C
ATOM   2369  O   MET   235      11.500 -43.540 308.140  1.00  0.00           O
ATOM   2370  N   LYS   236       9.600 -44.850 308.070  1.00  0.00           N
ATOM   2371  H   LYS   236       8.600 -44.790 308.110  1.00  0.00           H
ATOM   2372  CA  LYS   236      10.160 -46.140 308.480  1.00  0.00           C
ATOM   2373  CB  LYS   236       9.050 -47.090 308.790  1.00  0.00           C
ATOM   2374  CG  LYS   236       8.670 -47.010 310.270  1.00  0.00           C
ATOM   2375  CD  LYS   236       7.470 -47.860 310.650  1.00  0.00           C
ATOM   2376  CE  LYS   236       7.230 -47.710 312.120  1.00  0.00           C
ATOM   2377  NZ  LYS   236       8.170 -48.420 312.980  1.00  0.00           N
ATOM   2378  HZ1 LYS   236       9.120 -48.130 312.930  1.00  0.00           H
ATOM   2379  HZ2 LYS   236       7.910 -48.420 313.950  1.00  0.00           H
ATOM   2380  HZ3 LYS   236       7.980 -49.340 312.630  1.00  0.00           H
ATOM   2381  C   LYS   236      11.150 -46.860 307.590  1.00  0.00           C
ATOM   2382  O   LYS   236      12.070 -47.460 308.080  1.00  0.00           O
ATOM   2383  N   TYR   237      10.900 -46.710 306.280  1.00  0.00           N
ATOM   2384  H   TYR   237      10.000 -46.550 305.880  1.00  0.00           H
ATOM   2385  CA  TYR   237      11.840 -47.200 305.250  1.00  0.00           C
ATOM   2386  CB  TYR   237      11.200 -48.170 304.300  1.00  0.00           C
ATOM   2387  CG  TYR   237      10.690 -49.340 305.080  1.00  0.00           C
ATOM   2388  CD1 TYR   237      11.530 -50.400 305.380  1.00  0.00           C
ATOM   2389  HD1 TYR   237      12.460 -50.520 304.810  1.00  0.00           H
ATOM   2390  CD2 TYR   237       9.450 -49.270 305.730  1.00  0.00           C
ATOM   2391  HD2 TYR   237       8.610 -48.650 305.400  1.00  0.00           H
ATOM   2392  CE1 TYR   237      11.200 -51.370 306.320  1.00  0.00           C
ATOM   2393  HE1 TYR   237      11.720 -52.330 306.290  1.00  0.00           H
ATOM   2394  CE2 TYR   237       9.140 -50.190 306.730  1.00  0.00           C
ATOM   2395  HE2 TYR   237       8.270 -49.990 307.360  1.00  0.00           H
ATOM   2396  CZ  TYR   237      10.020 -51.240 307.080  1.00  0.00           C
ATOM   2397  OH  TYR   237      10.090 -51.670 308.350  1.00  0.00           O
ATOM   2398  HH  TYR   237      10.920 -52.210 308.490  1.00  0.00           H
ATOM   2399  C   TYR   237      12.400 -45.970 304.490  1.00  0.00           C
ATOM   2400  O   TYR   237      12.490 -45.940 303.280  1.00  0.00           O
ATOM   2401  N   ASN   238      12.740 -44.900 305.210  1.00  0.00           N
ATOM   2402  H   ASN   238      12.110 -44.650 305.940  1.00  0.00           H
ATOM   2403  CA  ASN   238      13.490 -43.740 304.750  1.00  0.00           C
ATOM   2404  CB  ASN   238      14.880 -44.230 304.190  1.00  0.00           C
ATOM   2405  CG  ASN   238      15.800 -44.860 305.310  1.00  0.00           C
ATOM   2406  OD1 ASN   238      15.800 -44.660 306.490  1.00  0.00           O
ATOM   2407  ND2 ASN   238      16.670 -45.670 304.810  1.00  0.00           N
ATOM   2408 1HD2 ASN   238      16.680 -45.980 303.860  1.00  0.00           H
ATOM   2409 2HD2 ASN   238      17.350 -45.980 305.470  1.00  0.00           H
ATOM   2410  C   ASN   238      12.850 -42.710 303.780  1.00  0.00           C
ATOM   2411  O   ASN   238      13.420 -41.690 303.640  1.00  0.00           O
ATOM   2412  N   TYR   239      11.590 -42.880 303.320  1.00  0.00           N
ATOM   2413  H   TYR   239      11.050 -43.680 303.580  1.00  0.00           H
ATOM   2414  CA  TYR   239      10.940 -42.100 302.250  1.00  0.00           C
ATOM   2415  CB  TYR   239       9.860 -42.940 301.630  1.00  0.00           C
ATOM   2416  CG  TYR   239      10.420 -44.040 300.710  1.00  0.00           C
ATOM   2417  CD1 TYR   239      10.740 -45.340 301.160  1.00  0.00           C
ATOM   2418  HD1 TYR   239      10.640 -45.620 302.210  1.00  0.00           H
ATOM   2419  CD2 TYR   239      10.500 -43.770 299.360  1.00  0.00           C
ATOM   2420  HD2 TYR   239      10.610 -42.710 299.130  1.00  0.00           H
ATOM   2421  CE1 TYR   239      11.120 -46.310 300.220  1.00  0.00           C
ATOM   2422  HE1 TYR   239      11.270 -47.360 300.470  1.00  0.00           H
ATOM   2423  CE2 TYR   239      10.870 -44.730 298.420  1.00  0.00           C
ATOM   2424  HE2 TYR   239      11.000 -44.350 297.410  1.00  0.00           H
ATOM   2425  CZ  TYR   239      11.190 -46.010 298.850  1.00  0.00           C
ATOM   2426  OH  TYR   239      11.160 -46.920 297.850  1.00  0.00           O
ATOM   2427  HH  TYR   239      11.210 -46.530 296.930  1.00  0.00           H
ATOM   2428  C   TYR   239      10.480 -40.730 302.780  1.00  0.00           C
ATOM   2429  O   TYR   239      10.110 -40.610 303.940  1.00  0.00           O
ATOM   2430  N   GLU   240      10.780 -39.660 302.010  1.00  0.00           N
ATOM   2431  H   GLU   240      11.390 -39.700 301.220  1.00  0.00           H
ATOM   2432  CA  GLU   240      10.280 -38.300 302.380  1.00  0.00           C
ATOM   2433  CB  GLU   240      11.080 -37.400 301.410  1.00  0.00           C
ATOM   2434  CG  GLU   240      10.830 -35.890 301.560  1.00  0.00           C
ATOM   2435  CD  GLU   240      11.720 -35.270 302.610  1.00  0.00           C
ATOM   2436  OE1 GLU   240      12.660 -34.520 302.190  1.00  0.00           O
ATOM   2437  OE2 GLU   240      11.360 -35.430 303.810  1.00  0.00           O
ATOM   2438  C   GLU   240       8.760 -38.220 302.180  1.00  0.00           C
ATOM   2439  O   GLU   240       8.260 -38.600 301.100  1.00  0.00           O
ATOM   2440  N   PRO   241       8.110 -37.790 303.240  1.00  0.00           N
ATOM   2441  CA  PRO   241       6.650 -37.930 303.520  1.00  0.00           C
ATOM   2442  CB  PRO   241       6.450 -37.550 304.970  1.00  0.00           C
ATOM   2443  CG  PRO   241       7.910 -37.390 305.500  1.00  0.00           C
ATOM   2444  CD  PRO   241       8.700 -36.900 304.290  1.00  0.00           C
ATOM   2445  C   PRO   241       5.680 -37.200 302.590  1.00  0.00           C
ATOM   2446  O   PRO   241       5.940 -36.120 302.140  1.00  0.00           O
ATOM   2447  N   LEU   242       4.480 -37.850 302.490  1.00  0.00           N
ATOM   2448  H   LEU   242       4.080 -38.550 303.090  1.00  0.00           H
ATOM   2449  CA  LEU   242       3.440 -37.280 301.630  1.00  0.00           C
ATOM   2450  CB  LEU   242       2.550 -38.430 301.120  1.00  0.00           C
ATOM   2451  CG  LEU   242       1.780 -38.070 299.850  1.00  0.00           C
ATOM   2452  CD1 LEU   242       2.750 -38.040 298.710  1.00  0.00           C
ATOM   2453  CD2 LEU   242       0.470 -38.820 299.570  1.00  0.00           C
ATOM   2454  C   LEU   242       2.650 -36.160 302.350  1.00  0.00           C
ATOM   2455  O   LEU   242       2.620 -36.100 303.570  1.00  0.00           O
ATOM   2456  N   THR   243       2.030 -35.150 301.640  1.00  0.00           N
ATOM   2457  H   THR   243       1.870 -35.330 300.670  1.00  0.00           H
ATOM   2458  CA  THR   243       1.500 -33.850 302.160  1.00  0.00           C
ATOM   2459  CB  THR   243       2.350 -32.590 301.840  1.00  0.00           C
ATOM   2460  OG1 THR   243       2.460 -32.440 300.420  1.00  0.00           O
ATOM   2461  HG1 THR   243       2.940 -33.230 300.040  1.00  0.00           H
ATOM   2462  CG2 THR   243       3.670 -32.650 302.570  1.00  0.00           C
ATOM   2463  C   THR   243       0.070 -33.630 301.460  1.00  0.00           C
ATOM   2464  O   THR   243      -0.030 -34.070 300.310  1.00  0.00           O
ATOM   2465  N   GLN   244      -0.670 -32.680 302.000  1.00  0.00           N
ATOM   2466  H   GLN   244      -0.370 -32.280 302.870  1.00  0.00           H
ATOM   2467  CA  GLN   244      -1.830 -32.180 301.290  1.00  0.00           C
ATOM   2468  CB  GLN   244      -2.660 -31.430 302.310  1.00  0.00           C
ATOM   2469  CG  GLN   244      -3.890 -30.880 301.630  1.00  0.00           C
ATOM   2470  CD  GLN   244      -4.590 -29.930 302.550  1.00  0.00           C
ATOM   2471  OE1 GLN   244      -5.510 -30.300 303.230  1.00  0.00           O
ATOM   2472  NE2 GLN   244      -4.340 -28.650 302.570  1.00  0.00           N
ATOM   2473 1HE2 GLN   244      -3.700 -28.270 301.900  1.00  0.00           H
ATOM   2474 2HE2 GLN   244      -4.980 -28.070 303.070  1.00  0.00           H
ATOM   2475  C   GLN   244      -1.500 -31.510 299.930  1.00  0.00           C
ATOM   2476  O   GLN   244      -2.120 -31.810 298.950  1.00  0.00           O
ATOM   2477  N   ASP   245      -0.480 -30.720 299.910  1.00  0.00           N
ATOM   2478  H   ASP   245      -0.040 -30.320 300.710  1.00  0.00           H
ATOM   2479  CA  ASP   245       0.080 -30.080 298.700  1.00  0.00           C
ATOM   2480  CB  ASP   245       1.320 -29.250 298.980  1.00  0.00           C
ATOM   2481  CG  ASP   245       1.020 -28.030 299.830  1.00  0.00           C
ATOM   2482  OD1 ASP   245       0.950 -28.210 301.060  1.00  0.00           O
ATOM   2483  OD2 ASP   245       0.490 -27.010 299.290  1.00  0.00           O
ATOM   2484  C   ASP   245       0.340 -31.170 297.640  1.00  0.00           C
ATOM   2485  O   ASP   245      -0.160 -31.120 296.500  1.00  0.00           O
ATOM   2486  N   HIS   246       1.010 -32.240 298.030  1.00  0.00           N
ATOM   2487  H   HIS   246       1.480 -32.400 298.900  1.00  0.00           H
ATOM   2488  CA  HIS   246       1.270 -33.240 296.970  1.00  0.00           C
ATOM   2489  CB  HIS   246       2.160 -34.340 297.360  1.00  0.00           C
ATOM   2490  CG  HIS   246       3.550 -33.980 297.930  1.00  0.00           C
ATOM   2491  ND1 HIS   246       3.990 -34.290 299.150  1.00  0.00           N
ATOM   2492  CD2 HIS   246       4.520 -33.340 297.300  1.00  0.00           C
ATOM   2493  HD2 HIS   246       4.640 -33.310 296.220  1.00  0.00           H
ATOM   2494  CE1 HIS   246       5.210 -33.740 299.350  1.00  0.00           C
ATOM   2495  HE1 HIS   246       5.700 -33.490 300.290  1.00  0.00           H
ATOM   2496  NE2 HIS   246       5.540 -33.260 298.120  1.00  0.00           N
ATOM   2497  HE2 HIS   246       6.460 -32.920 297.900  1.00  0.00           H
ATOM   2498  C   HIS   246      -0.010 -34.010 296.440  1.00  0.00           C
ATOM   2499  O   HIS   246      -0.140 -34.220 295.220  1.00  0.00           O
ATOM   2500  N   VAL   247      -0.970 -34.200 297.340  1.00  0.00           N
ATOM   2501  H   VAL   247      -0.970 -33.730 298.220  1.00  0.00           H
ATOM   2502  CA  VAL   247      -2.260 -34.890 297.000  1.00  0.00           C
ATOM   2503  CB  VAL   247      -3.180 -35.130 298.190  1.00  0.00           C
ATOM   2504  CG1 VAL   247      -4.390 -35.990 297.840  1.00  0.00           C
ATOM   2505  CG2 VAL   247      -2.360 -35.800 299.260  1.00  0.00           C
ATOM   2506  C   VAL   247      -3.060 -33.950 296.060  1.00  0.00           C
ATOM   2507  O   VAL   247      -3.570 -34.430 295.110  1.00  0.00           O
ATOM   2508  N   ASP   248      -2.930 -32.670 296.300  1.00  0.00           N
ATOM   2509  H   ASP   248      -2.560 -32.280 297.140  1.00  0.00           H
ATOM   2510  CA  ASP   248      -3.640 -31.630 295.470  1.00  0.00           C
ATOM   2511  CB  ASP   248      -3.430 -30.150 295.970  1.00  0.00           C
ATOM   2512  CG  ASP   248      -4.500 -29.180 295.470  1.00  0.00           C
ATOM   2513  OD1 ASP   248      -5.650 -29.300 295.960  1.00  0.00           O
ATOM   2514  OD2 ASP   248      -4.120 -28.230 294.750  1.00  0.00           O
ATOM   2515  C   ASP   248      -3.180 -31.700 294.010  1.00  0.00           C
ATOM   2516  O   ASP   248      -3.930 -31.980 293.010  1.00  0.00           O
ATOM   2517  N   ILE   249      -1.860 -31.440 293.820  1.00  0.00           N
ATOM   2518  H   ILE   249      -1.270 -31.190 294.590  1.00  0.00           H
ATOM   2519  CA  ILE   249      -1.190 -31.610 292.490  1.00  0.00           C
ATOM   2520  CB  ILE   249       0.250 -31.210 292.430  1.00  0.00           C
ATOM   2521  CG1 ILE   249       1.030 -31.630 293.620  1.00  0.00           C
ATOM   2522  CG2 ILE   249       0.340 -29.730 292.050  1.00  0.00           C
ATOM   2523  CD  ILE   249       2.050 -32.740 293.220  1.00  0.00           C
ATOM   2524  C   ILE   249      -1.420 -33.000 291.840  1.00  0.00           C
ATOM   2525  O   ILE   249      -1.690 -33.010 290.640  1.00  0.00           O
ATOM   2526  N   LEU   250      -1.590 -34.030 292.680  1.00  0.00           N
ATOM   2527  H   LEU   250      -1.270 -33.960 293.620  1.00  0.00           H
ATOM   2528  CA  LEU   250      -2.010 -35.340 292.080  1.00  0.00           C
ATOM   2529  CB  LEU   250      -1.740 -36.610 292.920  1.00  0.00           C
ATOM   2530  CG  LEU   250      -0.260 -36.940 293.000  1.00  0.00           C
ATOM   2531  CD1 LEU   250      -0.210 -38.200 293.960  1.00  0.00           C
ATOM   2532  CD2 LEU   250       0.340 -37.350 291.670  1.00  0.00           C
ATOM   2533  C   LEU   250      -3.500 -35.410 291.640  1.00  0.00           C
ATOM   2534  O   LEU   250      -3.860 -36.310 290.880  1.00  0.00           O
ATOM   2535  N   GLY   251      -4.330 -34.400 291.880  1.00  0.00           N
ATOM   2536  H   GLY   251      -4.020 -33.570 292.340  1.00  0.00           H
ATOM   2537  CA  GLY   251      -5.800 -34.460 291.630  1.00  0.00           C
ATOM   2538  C   GLY   251      -6.240 -34.790 290.210  1.00  0.00           C
ATOM   2539  O   GLY   251      -6.850 -35.860 290.140  1.00  0.00           O
ATOM   2540  N   PRO   252      -5.960 -34.010 289.100  1.00  0.00           N
ATOM   2541  CA  PRO   252      -6.230 -34.430 287.720  1.00  0.00           C
ATOM   2542  CB  PRO   252      -5.440 -33.320 287.040  1.00  0.00           C
ATOM   2543  CG  PRO   252      -5.690 -32.090 287.970  1.00  0.00           C
ATOM   2544  CD  PRO   252      -5.460 -32.650 289.360  1.00  0.00           C
ATOM   2545  C   PRO   252      -5.760 -35.860 287.420  1.00  0.00           C
ATOM   2546  O   PRO   252      -6.570 -36.660 286.960  1.00  0.00           O
ATOM   2547  N   LEU   253      -4.470 -36.170 287.650  1.00  0.00           N
ATOM   2548  H   LEU   253      -3.760 -35.470 287.770  1.00  0.00           H
ATOM   2549  CA  LEU   253      -3.950 -37.520 287.310  1.00  0.00           C
ATOM   2550  CB  LEU   253      -2.420 -37.520 287.630  1.00  0.00           C
ATOM   2551  CG  LEU   253      -1.620 -38.720 287.150  1.00  0.00           C
ATOM   2552  CD1 LEU   253      -1.710 -38.780 285.660  1.00  0.00           C
ATOM   2553  CD2 LEU   253      -0.210 -38.650 287.710  1.00  0.00           C
ATOM   2554  C   LEU   253      -4.730 -38.670 287.940  1.00  0.00           C
ATOM   2555  O   LEU   253      -4.870 -39.760 287.420  1.00  0.00           O
ATOM   2556  N   SER   254      -5.020 -38.510 289.200  1.00  0.00           N
ATOM   2557  H   SER   254      -4.670 -37.770 289.770  1.00  0.00           H
ATOM   2558  CA  SER   254      -5.810 -39.550 289.940  1.00  0.00           C
ATOM   2559  CB  SER   254      -5.960 -39.220 291.400  1.00  0.00           C
ATOM   2560  OG  SER   254      -6.700 -37.970 291.650  1.00  0.00           O
ATOM   2561  HG  SER   254      -6.550 -37.180 291.050  1.00  0.00           H
ATOM   2562  C   SER   254      -7.190 -39.810 289.270  1.00  0.00           C
ATOM   2563  O   SER   254      -7.690 -40.960 289.230  1.00  0.00           O
ATOM   2564  N   ALA   255      -7.750 -38.740 288.720  1.00  0.00           N
ATOM   2565  H   ALA   255      -7.420 -37.810 288.850  1.00  0.00           H
ATOM   2566  CA  ALA   255      -8.990 -38.930 287.920  1.00  0.00           C
ATOM   2567  CB  ALA   255      -9.630 -37.580 287.760  1.00  0.00           C
ATOM   2568  C   ALA   255      -8.750 -39.620 286.540  1.00  0.00           C
ATOM   2569  O   ALA   255      -9.230 -40.670 286.340  1.00  0.00           O
ATOM   2570  N   GLN   256      -7.810 -39.030 285.810  1.00  0.00           N
ATOM   2571  H   GLN   256      -7.340 -38.230 286.180  1.00  0.00           H
ATOM   2572  CA  GLN   256      -7.450 -39.500 284.460  1.00  0.00           C
ATOM   2573  CB  GLN   256      -6.620 -38.490 283.720  1.00  0.00           C
ATOM   2574  CG  GLN   256      -7.180 -37.130 283.430  1.00  0.00           C
ATOM   2575  CD  GLN   256      -6.140 -36.130 282.930  1.00  0.00           C
ATOM   2576  OE1 GLN   256      -5.180 -36.490 282.320  1.00  0.00           O
ATOM   2577  NE2 GLN   256      -6.370 -34.840 283.170  1.00  0.00           N
ATOM   2578 1HE2 GLN   256      -7.230 -34.530 283.570  1.00  0.00           H
ATOM   2579 2HE2 GLN   256      -5.700 -34.170 282.860  1.00  0.00           H
ATOM   2580  C   GLN   256      -6.760 -40.830 284.360  1.00  0.00           C
ATOM   2581  O   GLN   256      -6.580 -41.410 283.260  1.00  0.00           O
ATOM   2582  N   THR   257      -6.230 -41.290 285.460  1.00  0.00           N
ATOM   2583  H   THR   257      -5.930 -40.710 286.220  1.00  0.00           H
ATOM   2584  CA  THR   257      -5.940 -42.750 285.620  1.00  0.00           C
ATOM   2585  CB  THR   257      -4.740 -43.120 286.510  1.00  0.00           C
ATOM   2586  OG1 THR   257      -5.070 -42.770 287.850  1.00  0.00           O
ATOM   2587  HG1 THR   257      -5.080 -41.780 287.950  1.00  0.00           H
ATOM   2588  CG2 THR   257      -3.550 -42.300 286.100  1.00  0.00           C
ATOM   2589  C   THR   257      -7.020 -43.780 285.940  1.00  0.00           C
ATOM   2590  O   THR   257      -6.910 -44.950 285.530  1.00  0.00           O
ATOM   2591  N   GLY   258      -8.050 -43.250 286.650  1.00  0.00           N
ATOM   2592  H   GLY   258      -8.330 -42.290 286.600  1.00  0.00           H
ATOM   2593  CA  GLY   258      -9.100 -44.070 287.230  1.00  0.00           C
ATOM   2594  C   GLY   258      -8.650 -44.780 288.560  1.00  0.00           C
ATOM   2595  O   GLY   258      -9.100 -45.850 288.810  1.00  0.00           O
ATOM   2596  N   ILE   259      -7.600 -44.230 289.260  1.00  0.00           N
ATOM   2597  H   ILE   259      -6.890 -43.710 288.790  1.00  0.00           H
ATOM   2598  CA  ILE   259      -7.220 -44.660 290.580  1.00  0.00           C
ATOM   2599  CB  ILE   259      -6.220 -45.860 290.550  1.00  0.00           C
ATOM   2600  CG1 ILE   259      -6.060 -46.550 291.910  1.00  0.00           C
ATOM   2601  CG2 ILE   259      -4.840 -45.400 290.120  1.00  0.00           C
ATOM   2602  CD  ILE   259      -5.400 -47.950 291.800  1.00  0.00           C
ATOM   2603  C   ILE   259      -6.830 -43.470 291.530  1.00  0.00           C
ATOM   2604  O   ILE   259      -5.820 -42.770 291.320  1.00  0.00           O
ATOM   2605  N   ALA   260      -7.600 -43.400 292.610  1.00  0.00           N
ATOM   2606  H   ALA   260      -8.590 -43.550 292.530  1.00  0.00           H
ATOM   2607  CA  ALA   260      -7.180 -42.410 293.660  1.00  0.00           C
ATOM   2608  CB  ALA   260      -8.370 -42.270 294.650  1.00  0.00           C
ATOM   2609  C   ALA   260      -5.810 -42.550 294.420  1.00  0.00           C
ATOM   2610  O   ALA   260      -5.140 -43.640 294.300  1.00  0.00           O
ATOM   2611  N   VAL   261      -5.510 -41.470 295.180  1.00  0.00           N
ATOM   2612  H   VAL   261      -6.030 -40.610 295.230  1.00  0.00           H
ATOM   2613  CA  VAL   261      -4.230 -41.360 295.930  1.00  0.00           C
ATOM   2614  CB  VAL   261      -3.960 -39.870 296.190  1.00  0.00           C
ATOM   2615  CG1 VAL   261      -2.520 -39.630 296.740  1.00  0.00           C
ATOM   2616  CG2 VAL   261      -4.000 -39.080 294.920  1.00  0.00           C
ATOM   2617  C   VAL   261      -3.980 -42.320 297.100  1.00  0.00           C
ATOM   2618  O   VAL   261      -3.020 -43.120 297.080  1.00  0.00           O
ATOM   2619  N   LEU   262      -4.920 -42.340 298.090  1.00  0.00           N
ATOM   2620  H   LEU   262      -5.580 -41.590 298.140  1.00  0.00           H
ATOM   2621  CA  LEU   262      -4.920 -43.230 299.260  1.00  0.00           C
ATOM   2622  CB  LEU   262      -5.890 -42.880 300.300  1.00  0.00           C
ATOM   2623  CG  LEU   262      -5.400 -41.580 301.060  1.00  0.00           C
ATOM   2624  CD1 LEU   262      -6.520 -41.160 302.070  1.00  0.00           C
ATOM   2625  CD2 LEU   262      -4.110 -41.750 301.810  1.00  0.00           C
ATOM   2626  C   LEU   262      -4.920 -44.780 299.000  1.00  0.00           C
ATOM   2627  O   LEU   262      -4.050 -45.520 299.580  1.00  0.00           O
ATOM   2628  N   ASP   263      -5.640 -45.180 297.920  1.00  0.00           N
ATOM   2629  H   ASP   263      -6.280 -44.530 297.510  1.00  0.00           H
ATOM   2630  CA  ASP   263      -5.600 -46.510 297.340  1.00  0.00           C
ATOM   2631  CB  ASP   263      -6.540 -46.450 296.100  1.00  0.00           C
ATOM   2632  CG  ASP   263      -8.070 -46.250 296.540  1.00  0.00           C
ATOM   2633  OD1 ASP   263      -8.760 -47.300 296.370  1.00  0.00           O
ATOM   2634  OD2 ASP   263      -8.400 -45.160 297.080  1.00  0.00           O
ATOM   2635  C   ASP   263      -4.230 -46.920 296.860  1.00  0.00           C
ATOM   2636  O   ASP   263      -3.720 -47.980 297.040  1.00  0.00           O
ATOM   2637  N   MET   264      -3.510 -46.030 296.090  1.00  0.00           N
ATOM   2638  H   MET   264      -4.070 -45.380 295.570  1.00  0.00           H
ATOM   2639  CA  MET   264      -2.060 -46.140 295.740  1.00  0.00           C
ATOM   2640  CB  MET   264      -1.610 -45.140 294.620  1.00  0.00           C
ATOM   2641  CG  MET   264      -2.090 -45.610 293.230  1.00  0.00           C
ATOM   2642  SD  MET   264      -1.480 -47.230 292.550  1.00  0.00           S
ATOM   2643  CE  MET   264      -1.930 -47.140 290.810  1.00  0.00           C
ATOM   2644  C   MET   264      -1.120 -46.160 296.950  1.00  0.00           C
ATOM   2645  O   MET   264      -0.240 -47.030 297.010  1.00  0.00           O
ATOM   2646  N   CYS   265      -1.420 -45.360 297.950  1.00  0.00           N
ATOM   2647  H   CYS   265      -1.980 -44.560 297.760  1.00  0.00           H
ATOM   2648  CA  CYS   265      -0.710 -45.320 299.240  1.00  0.00           C
ATOM   2649  CB  CYS   265      -1.140 -44.330 300.250  1.00  0.00           C
ATOM   2650  SG  CYS   265      -0.860 -42.590 299.730  1.00  0.00           S
ATOM   2651  HG  CYS   265       0.280 -42.730 300.410  1.00  0.00           H
ATOM   2652  C   CYS   265      -0.760 -46.710 299.950  1.00  0.00           C
ATOM   2653  O   CYS   265       0.260 -47.390 300.150  1.00  0.00           O
ATOM   2654  N   ALA   266      -1.950 -47.330 300.010  1.00  0.00           N
ATOM   2655  H   ALA   266      -2.740 -46.810 299.700  1.00  0.00           H
ATOM   2656  CA  ALA   266      -2.230 -48.660 300.560  1.00  0.00           C
ATOM   2657  CB  ALA   266      -3.750 -48.920 300.540  1.00  0.00           C
ATOM   2658  C   ALA   266      -1.610 -49.870 299.840  1.00  0.00           C
ATOM   2659  O   ALA   266      -0.760 -50.490 300.510  1.00  0.00           O
ATOM   2660  N   SER   267      -1.510 -49.670 298.530  1.00  0.00           N
ATOM   2661  H   SER   267      -1.940 -48.900 298.070  1.00  0.00           H
ATOM   2662  CA  SER   267      -0.680 -50.550 297.710  1.00  0.00           C
ATOM   2663  CB  SER   267      -1.040 -50.450 296.210  1.00  0.00           C
ATOM   2664  OG  SER   267      -2.350 -50.910 295.980  1.00  0.00           O
ATOM   2665  HG  SER   267      -3.180 -50.420 296.250  1.00  0.00           H
ATOM   2666  C   SER   267       0.850 -50.450 297.740  1.00  0.00           C
ATOM   2667  O   SER   267       1.470 -51.490 297.690  1.00  0.00           O
ATOM   2668  N   LEU   268       1.280 -49.240 298.060  1.00  0.00           N
ATOM   2669  H   LEU   268       0.790 -48.390 297.850  1.00  0.00           H
ATOM   2670  CA  LEU   268       2.730 -48.930 298.370  1.00  0.00           C
ATOM   2671  CB  LEU   268       2.840 -47.430 298.190  1.00  0.00           C
ATOM   2672  CG  LEU   268       4.270 -46.910 297.790  1.00  0.00           C
ATOM   2673  CD1 LEU   268       4.180 -45.460 297.280  1.00  0.00           C
ATOM   2674  CD2 LEU   268       5.350 -47.120 298.870  1.00  0.00           C
ATOM   2675  C   LEU   268       3.140 -49.350 299.780  1.00  0.00           C
ATOM   2676  O   LEU   268       4.180 -49.980 299.950  1.00  0.00           O
ATOM   2677  N   LYS   269       2.270 -49.110 300.780  1.00  0.00           N
ATOM   2678  H   LYS   269       1.440 -48.590 300.550  1.00  0.00           H
ATOM   2679  CA  LYS   269       2.560 -49.440 302.210  1.00  0.00           C
ATOM   2680  CB  LYS   269       1.260 -48.890 302.870  1.00  0.00           C
ATOM   2681  CG  LYS   269       1.340 -48.930 304.410  1.00  0.00           C
ATOM   2682  CD  LYS   269      -0.070 -48.660 304.920  1.00  0.00           C
ATOM   2683  CE  LYS   269      -0.270 -48.320 306.380  1.00  0.00           C
ATOM   2684  NZ  LYS   269      -1.690 -48.330 306.800  1.00  0.00           N
ATOM   2685  HZ1 LYS   269      -2.280 -48.250 305.990  1.00  0.00           H
ATOM   2686  HZ2 LYS   269      -1.870 -49.140 307.350  1.00  0.00           H
ATOM   2687  HZ3 LYS   269      -1.880 -47.520 307.360  1.00  0.00           H
ATOM   2688  C   LYS   269       2.800 -50.970 302.480  1.00  0.00           C
ATOM   2689  O   LYS   269       3.830 -51.320 303.010  1.00  0.00           O
ATOM   2690  N   GLU   270       2.010 -51.800 301.760  1.00  0.00           N
ATOM   2691  H   GLU   270       1.190 -51.380 301.370  1.00  0.00           H
ATOM   2692  CA  GLU   270       2.160 -53.280 301.530  1.00  0.00           C
ATOM   2693  CB  GLU   270       1.130 -53.890 300.620  1.00  0.00           C
ATOM   2694  CG  GLU   270      -0.240 -53.820 301.130  1.00  0.00           C
ATOM   2695  CD  GLU   270      -0.550 -55.110 301.890  1.00  0.00           C
ATOM   2696  OE1 GLU   270      -0.420 -55.160 303.120  1.00  0.00           O
ATOM   2697  OE2 GLU   270      -0.970 -56.040 301.250  1.00  0.00           O
ATOM   2698  C   GLU   270       3.570 -53.480 300.970  1.00  0.00           C
ATOM   2699  O   GLU   270       4.300 -54.260 301.540  1.00  0.00           O
ATOM   2700  N   LEU   271       3.860 -53.000 299.740  1.00  0.00           N
ATOM   2701  H   LEU   271       3.100 -52.650 299.200  1.00  0.00           H
ATOM   2702  CA  LEU   271       5.190 -53.280 299.150  1.00  0.00           C
ATOM   2703  CB  LEU   271       5.450 -52.530 297.810  1.00  0.00           C
ATOM   2704  CG  LEU   271       4.460 -52.870 296.640  1.00  0.00           C
ATOM   2705  CD1 LEU   271       4.700 -52.010 295.380  1.00  0.00           C
ATOM   2706  CD2 LEU   271       4.710 -54.260 296.070  1.00  0.00           C
ATOM   2707  C   LEU   271       6.320 -52.820 300.140  1.00  0.00           C
ATOM   2708  O   LEU   271       7.060 -53.720 300.500  1.00  0.00           O
ATOM   2709  N   LEU   272       6.280 -51.580 300.670  1.00  0.00           N
ATOM   2710  H   LEU   272       5.520 -50.950 300.490  1.00  0.00           H
ATOM   2711  CA  LEU   272       7.250 -51.020 301.670  1.00  0.00           C
ATOM   2712  CB  LEU   272       7.010 -49.590 301.920  1.00  0.00           C
ATOM   2713  CG  LEU   272       8.230 -48.750 301.540  1.00  0.00           C
ATOM   2714  CD1 LEU   272       8.660 -48.800 300.070  1.00  0.00           C
ATOM   2715  CD2 LEU   272       7.660 -47.340 301.830  1.00  0.00           C
ATOM   2716  C   LEU   272       7.490 -51.930 302.900  1.00  0.00           C
ATOM   2717  O   LEU   272       8.640 -52.400 303.020  1.00  0.00           O
ATOM   2718  N   GLN   273       6.440 -52.460 303.450  1.00  0.00           N
ATOM   2719  H   GLN   273       5.510 -52.110 303.280  1.00  0.00           H
ATOM   2720  CA  GLN   273       6.560 -53.440 304.570  1.00  0.00           C
ATOM   2721  CB  GLN   273       5.250 -53.450 305.360  1.00  0.00           C
ATOM   2722  CG  GLN   273       4.860 -52.140 306.140  1.00  0.00           C
ATOM   2723  CD  GLN   273       3.740 -52.610 307.100  1.00  0.00           C
ATOM   2724  OE1 GLN   273       2.550 -52.790 306.810  1.00  0.00           O
ATOM   2725  NE2 GLN   273       4.120 -52.780 308.300  1.00  0.00           N
ATOM   2726 1HE2 GLN   273       5.040 -52.570 308.630  1.00  0.00           H
ATOM   2727 2HE2 GLN   273       3.540 -53.280 308.940  1.00  0.00           H
ATOM   2728  C   GLN   273       6.980 -54.930 304.090  1.00  0.00           C
ATOM   2729  O   GLN   273       7.790 -55.550 304.780  1.00  0.00           O
ATOM   2730  N   ASN   274       6.410 -55.370 302.950  1.00  0.00           N
ATOM   2731  H   ASN   274       5.620 -54.860 302.610  1.00  0.00           H
ATOM   2732  CA  ASN   274       6.760 -56.630 302.300  1.00  0.00           C
ATOM   2733  CB  ASN   274       5.660 -57.080 301.290  1.00  0.00           C
ATOM   2734  CG  ASN   274       5.810 -58.570 301.020  1.00  0.00           C
ATOM   2735  OD1 ASN   274       6.150 -59.010 299.890  1.00  0.00           O
ATOM   2736  ND2 ASN   274       5.100 -59.320 301.860  1.00  0.00           N
ATOM   2737 1HD2 ASN   274       4.590 -58.830 302.570  1.00  0.00           H
ATOM   2738 2HD2 ASN   274       5.040 -60.320 301.780  1.00  0.00           H
ATOM   2739  C   ASN   274       8.150 -56.640 301.690  1.00  0.00           C
ATOM   2740  O   ASN   274       9.120 -57.000 302.390  1.00  0.00           O
ATOM   2741  N   GLY   275       8.190 -56.010 300.530  1.00  0.00           N
ATOM   2742  H   GLY   275       7.450 -55.390 300.280  1.00  0.00           H
ATOM   2743  CA  GLY   275       9.280 -56.000 299.550  1.00  0.00           C
ATOM   2744  C   GLY   275       9.050 -54.920 298.490  1.00  0.00           C
ATOM   2745  O   GLY   275       8.040 -54.790 297.860  1.00  0.00           O
ATOM   2746  N   MET   276       9.880 -53.910 298.730  1.00  0.00           N
ATOM   2747  H   MET   276      10.610 -54.090 299.390  1.00  0.00           H
ATOM   2748  CA  MET   276       9.800 -52.590 298.030  1.00  0.00           C
ATOM   2749  CB  MET   276      10.740 -51.440 298.660  1.00  0.00           C
ATOM   2750  CG  MET   276      12.200 -51.900 298.980  1.00  0.00           C
ATOM   2751  SD  MET   276      12.260 -53.060 300.310  1.00  0.00           S
ATOM   2752  CE  MET   276      12.160 -51.890 301.640  1.00  0.00           C
ATOM   2753  C   MET   276       9.970 -52.430 296.500  1.00  0.00           C
ATOM   2754  O   MET   276      10.710 -51.610 295.890  1.00  0.00           O
ATOM   2755  N   ASN   277       9.270 -53.360 295.830  1.00  0.00           N
ATOM   2756  H   ASN   277       8.500 -53.810 296.280  1.00  0.00           H
ATOM   2757  CA  ASN   277       9.560 -53.720 294.420  1.00  0.00           C
ATOM   2758  CB  ASN   277       9.700 -55.240 294.480  1.00  0.00           C
ATOM   2759  CG  ASN   277      10.950 -55.880 295.120  1.00  0.00           C
ATOM   2760  OD1 ASN   277      11.050 -56.290 296.270  1.00  0.00           O
ATOM   2761  ND2 ASN   277      11.990 -56.200 294.300  1.00  0.00           N
ATOM   2762 1HD2 ASN   277      12.050 -56.000 293.320  1.00  0.00           H
ATOM   2763 2HD2 ASN   277      12.800 -56.380 294.850  1.00  0.00           H
ATOM   2764  C   ASN   277       8.670 -53.290 293.280  1.00  0.00           C
ATOM   2765  O   ASN   277       7.450 -53.090 293.350  1.00  0.00           O
ATOM   2766  N   GLY   278       9.210 -53.360 292.080  1.00  0.00           N
ATOM   2767  H   GLY   278      10.200 -53.490 292.040  1.00  0.00           H
ATOM   2768  CA  GLY   278       8.690 -52.850 290.790  1.00  0.00           C
ATOM   2769  C   GLY   278       9.240 -53.670 289.560  1.00  0.00           C
ATOM   2770  O   GLY   278      10.350 -54.260 289.650  1.00  0.00           O
ATOM   2771  N   ARG   279       8.440 -53.850 288.520  1.00  0.00           N
ATOM   2772  H   ARG   279       7.530 -53.440 288.620  1.00  0.00           H
ATOM   2773  CA  ARG   279       8.970 -54.520 287.290  1.00  0.00           C
ATOM   2774  CB  ARG   279       7.820 -54.860 286.350  1.00  0.00           C
ATOM   2775  CG  ARG   279       6.630 -55.560 287.050  1.00  0.00           C
ATOM   2776  CD  ARG   279       7.000 -57.020 287.350  1.00  0.00           C
ATOM   2777  NE  ARG   279       5.860 -57.880 287.760  1.00  0.00           N
ATOM   2778  HE  ARG   279       5.310 -58.260 287.010  1.00  0.00           H
ATOM   2779  CZ  ARG   279       5.580 -58.350 288.920  1.00  0.00           C
ATOM   2780  NH1 ARG   279       6.250 -58.080 290.040  1.00  0.00           N
ATOM   2781 1HH1 ARG   279       7.080 -57.540 289.980  1.00  0.00           H
ATOM   2782 2HH1 ARG   279       6.030 -58.500 290.930  1.00  0.00           H
ATOM   2783  NH2 ARG   279       4.630 -59.230 288.970  1.00  0.00           N
ATOM   2784 1HH2 ARG   279       4.310 -59.730 288.170  1.00  0.00           H
ATOM   2785 2HH2 ARG   279       4.450 -59.620 289.870  1.00  0.00           H
ATOM   2786  C   ARG   279       9.950 -53.560 286.610  1.00  0.00           C
ATOM   2787  O   ARG   279       9.650 -52.380 286.540  1.00  0.00           O
ATOM   2788  N   THR   280      10.890 -54.100 285.760  1.00  0.00           N
ATOM   2789  H   THR   280      11.000 -55.080 285.640  1.00  0.00           H
ATOM   2790  CA  THR   280      11.850 -53.250 284.940  1.00  0.00           C
ATOM   2791  CB  THR   280      13.040 -53.980 284.290  1.00  0.00           C
ATOM   2792  OG1 THR   280      12.590 -54.960 283.300  1.00  0.00           O
ATOM   2793  HG1 THR   280      12.120 -55.710 283.770  1.00  0.00           H
ATOM   2794  CG2 THR   280      14.040 -54.710 285.210  1.00  0.00           C
ATOM   2795  C   THR   280      11.220 -52.470 283.760  1.00  0.00           C
ATOM   2796  O   THR   280      11.980 -51.880 282.970  1.00  0.00           O
ATOM   2797  N   ILE   281       9.880 -52.530 283.610  1.00  0.00           N
ATOM   2798  H   ILE   281       9.320 -52.490 284.440  1.00  0.00           H
ATOM   2799  CA  ILE   281       9.170 -52.080 282.430  1.00  0.00           C
ATOM   2800  CB  ILE   281       7.670 -52.240 282.770  1.00  0.00           C
ATOM   2801  CG1 ILE   281       7.230 -51.620 284.110  1.00  0.00           C
ATOM   2802  CG2 ILE   281       7.250 -53.720 282.580  1.00  0.00           C
ATOM   2803  CD  ILE   281       5.760 -51.760 284.560  1.00  0.00           C
ATOM   2804  C   ILE   281       9.490 -50.640 281.960  1.00  0.00           C
ATOM   2805  O   ILE   281       9.440 -50.410 280.770  1.00  0.00           O
ATOM   2806  N   LEU   282       9.700 -49.690 282.890  1.00  0.00           N
ATOM   2807  H   LEU   282       9.710 -50.010 283.830  1.00  0.00           H
ATOM   2808  CA  LEU   282       9.990 -48.300 282.440  1.00  0.00           C
ATOM   2809  CB  LEU   282       8.980 -47.330 283.020  1.00  0.00           C
ATOM   2810  CG  LEU   282       7.540 -47.550 282.410  1.00  0.00           C
ATOM   2811  CD1 LEU   282       6.510 -47.010 283.290  1.00  0.00           C
ATOM   2812  CD2 LEU   282       7.380 -46.960 281.060  1.00  0.00           C
ATOM   2813  C   LEU   282      11.340 -47.690 282.860  1.00  0.00           C
ATOM   2814  O   LEU   282      12.070 -47.250 281.980  1.00  0.00           O
ATOM   2815  N   GLY   283      11.810 -48.240 283.970  1.00  0.00           N
ATOM   2816  H   GLY   283      11.280 -48.930 284.460  1.00  0.00           H
ATOM   2817  CA  GLY   283      13.020 -47.780 284.700  1.00  0.00           C
ATOM   2818  C   GLY   283      13.480 -48.820 285.670  1.00  0.00           C
ATOM   2819  O   GLY   283      13.830 -49.960 285.260  1.00  0.00           O
ATOM   2820  N   SER   284      13.510 -48.400 286.970  1.00  0.00           N
ATOM   2821  H   SER   284      13.050 -47.530 287.160  1.00  0.00           H
ATOM   2822  CA  SER   284      14.080 -49.250 288.080  1.00  0.00           C
ATOM   2823  CB  SER   284      14.220 -48.450 289.370  1.00  0.00           C
ATOM   2824  OG  SER   284      15.100 -47.320 289.300  1.00  0.00           O
ATOM   2825  HG  SER   284      14.760 -46.680 288.610  1.00  0.00           H
ATOM   2826  C   SER   284      13.290 -50.480 288.400  1.00  0.00           C
ATOM   2827  O   SER   284      12.110 -50.620 288.070  1.00  0.00           O
ATOM   2828  N   ALA   285      14.010 -51.420 288.970  1.00  0.00           N
ATOM   2829  H   ALA   285      14.860 -51.640 288.500  1.00  0.00           H
ATOM   2830  CA  ALA   285      13.420 -52.580 289.680  1.00  0.00           C
ATOM   2831  CB  ALA   285      14.380 -53.750 289.710  1.00  0.00           C
ATOM   2832  C   ALA   285      12.750 -52.310 291.010  1.00  0.00           C
ATOM   2833  O   ALA   285      11.990 -53.170 291.420  1.00  0.00           O
ATOM   2834  N   LEU   286      13.390 -51.500 291.800  1.00  0.00           N
ATOM   2835  H   LEU   286      14.300 -51.120 291.620  1.00  0.00           H
ATOM   2836  CA  LEU   286      12.730 -51.100 293.100  1.00  0.00           C
ATOM   2837  CB  LEU   286      13.630 -51.250 294.340  1.00  0.00           C
ATOM   2838  CG  LEU   286      14.080 -52.600 294.800  1.00  0.00           C
ATOM   2839  CD1 LEU   286      15.100 -53.150 293.810  1.00  0.00           C
ATOM   2840  CD2 LEU   286      14.630 -52.480 296.210  1.00  0.00           C
ATOM   2841  C   LEU   286      12.150 -49.700 293.060  1.00  0.00           C
ATOM   2842  O   LEU   286      12.670 -48.810 292.400  1.00  0.00           O
ATOM   2843  N   LEU   287      11.210 -49.450 293.940  1.00  0.00           N
ATOM   2844  H   LEU   287      10.960 -50.110 294.650  1.00  0.00           H
ATOM   2845  CA  LEU   287      10.450 -48.170 294.090  1.00  0.00           C
ATOM   2846  CB  LEU   287       9.390 -48.290 295.150  1.00  0.00           C
ATOM   2847  CG  LEU   287       8.400 -49.400 294.980  1.00  0.00           C
ATOM   2848  CD1 LEU   287       7.720 -49.690 296.280  1.00  0.00           C
ATOM   2849  CD2 LEU   287       7.310 -48.910 293.930  1.00  0.00           C
ATOM   2850  C   LEU   287      11.270 -46.830 294.310  1.00  0.00           C
ATOM   2851  O   LEU   287      11.350 -46.300 295.370  1.00  0.00           O
ATOM   2852  N   GLU   288      12.000 -46.430 293.290  1.00  0.00           N
ATOM   2853  H   GLU   288      12.260 -47.100 292.600  1.00  0.00           H
ATOM   2854  CA  GLU   288      12.770 -45.140 293.250  1.00  0.00           C
ATOM   2855  CB  GLU   288      14.030 -45.130 292.380  1.00  0.00           C
ATOM   2856  CG  GLU   288      15.340 -44.770 293.050  1.00  0.00           C
ATOM   2857  CD  GLU   288      15.950 -45.530 294.180  1.00  0.00           C
ATOM   2858  OE1 GLU   288      16.580 -44.850 295.030  1.00  0.00           O
ATOM   2859  OE2 GLU   288      16.120 -46.790 294.090  1.00  0.00           O
ATOM   2860  C   GLU   288      11.840 -44.160 292.660  1.00  0.00           C
ATOM   2861  O   GLU   288      11.320 -44.380 291.580  1.00  0.00           O
ATOM   2862  N   ASP   289      12.130 -42.980 293.090  1.00  0.00           N
ATOM   2863  H   ASP   289      12.940 -42.700 293.600  1.00  0.00           H
ATOM   2864  CA  ASP   289      11.360 -41.710 292.670  1.00  0.00           C
ATOM   2865  CB  ASP   289      11.590 -40.600 293.720  1.00  0.00           C
ATOM   2866  CG  ASP   289      13.030 -40.180 294.060  1.00  0.00           C
ATOM   2867  OD1 ASP   289      13.120 -39.090 294.670  1.00  0.00           O
ATOM   2868  OD2 ASP   289      14.000 -40.830 293.640  1.00  0.00           O
ATOM   2869  C   ASP   289      11.600 -41.110 291.250  1.00  0.00           C
ATOM   2870  O   ASP   289      11.410 -39.930 290.980  1.00  0.00           O
ATOM   2871  N   GLU   290      11.800 -42.030 290.250  1.00  0.00           N
ATOM   2872  H   GLU   290      11.610 -43.000 290.400  1.00  0.00           H
ATOM   2873  CA  GLU   290      12.160 -41.560 288.890  1.00  0.00           C
ATOM   2874  CB  GLU   290      12.400 -42.790 288.000  1.00  0.00           C
ATOM   2875  CG  GLU   290      13.420 -43.710 288.680  1.00  0.00           C
ATOM   2876  CD  GLU   290      13.620 -45.000 287.880  1.00  0.00           C
ATOM   2877  OE1 GLU   290      12.810 -45.970 287.880  1.00  0.00           O
ATOM   2878  OE2 GLU   290      14.610 -45.110 287.130  1.00  0.00           O
ATOM   2879  C   GLU   290      11.190 -40.690 288.150  1.00  0.00           C
ATOM   2880  O   GLU   290      11.570 -39.660 287.590  1.00  0.00           O
ATOM   2881  N   PHE   291       9.890 -40.820 288.360  1.00  0.00           N
ATOM   2882  H   PHE   291       9.460 -41.240 289.160  1.00  0.00           H
ATOM   2883  CA  PHE   291       8.980 -40.130 287.400  1.00  0.00           C
ATOM   2884  CB  PHE   291       7.840 -41.060 287.060  1.00  0.00           C
ATOM   2885  CG  PHE   291       7.870 -41.540 285.620  1.00  0.00           C
ATOM   2886  CD1 PHE   291       8.540 -42.790 285.390  1.00  0.00           C
ATOM   2887  HD1 PHE   291       8.930 -43.360 286.240  1.00  0.00           H
ATOM   2888  CD2 PHE   291       7.280 -40.900 284.550  1.00  0.00           C
ATOM   2889  HD2 PHE   291       6.540 -40.110 284.670  1.00  0.00           H
ATOM   2890  CE1 PHE   291       8.570 -43.270 284.070  1.00  0.00           C
ATOM   2891  HE1 PHE   291       9.050 -44.230 283.870  1.00  0.00           H
ATOM   2892  CE2 PHE   291       7.460 -41.410 283.280  1.00  0.00           C
ATOM   2893  HE2 PHE   291       6.960 -40.820 282.510  1.00  0.00           H
ATOM   2894  CZ  PHE   291       8.010 -42.570 283.030  1.00  0.00           C
ATOM   2895  HZ  PHE   291       8.260 -42.770 281.990  1.00  0.00           H
ATOM   2896  C   PHE   291       8.350 -38.830 288.070  1.00  0.00           C
ATOM   2897  O   PHE   291       8.050 -38.910 289.230  1.00  0.00           O
ATOM   2898  N   THR   292       7.960 -37.800 287.350  1.00  0.00           N
ATOM   2899  H   THR   292       7.970 -37.890 286.350  1.00  0.00           H
ATOM   2900  CA  THR   292       7.360 -36.590 287.930  1.00  0.00           C
ATOM   2901  CB  THR   292       7.940 -35.300 287.390  1.00  0.00           C
ATOM   2902  OG1 THR   292       7.540 -34.940 286.060  1.00  0.00           O
ATOM   2903  HG1 THR   292       8.350 -35.100 285.510  1.00  0.00           H
ATOM   2904  CG2 THR   292       9.430 -35.180 287.570  1.00  0.00           C
ATOM   2905  C   THR   292       5.830 -36.660 287.600  1.00  0.00           C
ATOM   2906  O   THR   292       5.450 -37.210 286.590  1.00  0.00           O
ATOM   2907  N   PRO   293       4.930 -36.150 288.430  1.00  0.00           N
ATOM   2908  CA  PRO   293       3.470 -36.190 288.230  1.00  0.00           C
ATOM   2909  CB  PRO   293       2.970 -35.460 289.490  1.00  0.00           C
ATOM   2910  CG  PRO   293       3.960 -35.960 290.540  1.00  0.00           C
ATOM   2911  CD  PRO   293       5.270 -35.590 289.780  1.00  0.00           C
ATOM   2912  C   PRO   293       3.110 -35.510 286.900  1.00  0.00           C
ATOM   2913  O   PRO   293       2.410 -36.180 286.210  1.00  0.00           O
ATOM   2914  N   PHE   294       3.860 -34.490 286.430  1.00  0.00           N
ATOM   2915  H   PHE   294       4.430 -33.930 287.040  1.00  0.00           H
ATOM   2916  CA  PHE   294       3.810 -33.880 285.070  1.00  0.00           C
ATOM   2917  CB  PHE   294       4.650 -32.600 285.160  1.00  0.00           C
ATOM   2918  CG  PHE   294       4.400 -31.520 284.090  1.00  0.00           C
ATOM   2919  CD1 PHE   294       3.170 -31.390 283.500  1.00  0.00           C
ATOM   2920  HD1 PHE   294       2.280 -31.840 283.950  1.00  0.00           H
ATOM   2921  CD2 PHE   294       5.300 -30.480 284.140  1.00  0.00           C
ATOM   2922  HD2 PHE   294       6.300 -30.680 284.510  1.00  0.00           H
ATOM   2923  CE1 PHE   294       2.940 -30.190 282.840  1.00  0.00           C
ATOM   2924  HE1 PHE   294       1.960 -30.140 282.360  1.00  0.00           H
ATOM   2925  CE2 PHE   294       5.100 -29.240 283.610  1.00  0.00           C
ATOM   2926  HE2 PHE   294       5.730 -28.360 283.780  1.00  0.00           H
ATOM   2927  CZ  PHE   294       3.840 -29.100 282.890  1.00  0.00           C
ATOM   2928  HZ  PHE   294       3.730 -28.190 282.290  1.00  0.00           H
ATOM   2929  C   PHE   294       4.140 -34.880 283.940  1.00  0.00           C
ATOM   2930  O   PHE   294       3.280 -35.110 283.080  1.00  0.00           O
ATOM   2931  N   ASP   295       5.270 -35.550 284.030  1.00  0.00           N
ATOM   2932  H   ASP   295       5.830 -35.420 284.850  1.00  0.00           H
ATOM   2933  CA  ASP   295       5.790 -36.500 282.970  1.00  0.00           C
ATOM   2934  CB  ASP   295       7.070 -37.240 283.330  1.00  0.00           C
ATOM   2935  CG  ASP   295       8.290 -36.360 283.650  1.00  0.00           C
ATOM   2936  OD1 ASP   295       9.090 -36.750 284.480  1.00  0.00           O
ATOM   2937  OD2 ASP   295       8.340 -35.270 283.160  1.00  0.00           O
ATOM   2938  C   ASP   295       4.760 -37.620 282.660  1.00  0.00           C
ATOM   2939  O   ASP   295       4.280 -37.610 281.540  1.00  0.00           O
ATOM   2940  N   VAL   296       4.060 -38.170 283.690  1.00  0.00           N
ATOM   2941  H   VAL   296       4.230 -37.830 284.620  1.00  0.00           H
ATOM   2942  CA  VAL   296       2.900 -39.120 283.670  1.00  0.00           C
ATOM   2943  CB  VAL   296       2.650 -39.800 284.950  1.00  0.00           C
ATOM   2944  CG1 VAL   296       1.890 -41.070 284.710  1.00  0.00           C
ATOM   2945  CG2 VAL   296       3.930 -40.100 285.750  1.00  0.00           C
ATOM   2946  C   VAL   296       1.630 -38.610 282.960  1.00  0.00           C
ATOM   2947  O   VAL   296       1.280 -39.170 281.910  1.00  0.00           O
ATOM   2948  N   VAL   297       1.200 -37.440 283.360  1.00  0.00           N
ATOM   2949  H   VAL   297       1.730 -36.880 284.000  1.00  0.00           H
ATOM   2950  CA  VAL   297       0.040 -36.820 282.760  1.00  0.00           C
ATOM   2951  CB  VAL   297      -0.500 -35.680 283.660  1.00  0.00           C
ATOM   2952  CG1 VAL   297       0.260 -34.350 283.640  1.00  0.00           C
ATOM   2953  CG2 VAL   297      -1.970 -35.410 283.290  1.00  0.00           C
ATOM   2954  C   VAL   297       0.280 -36.410 281.260  1.00  0.00           C
ATOM   2955  O   VAL   297      -0.400 -36.940 280.410  1.00  0.00           O
ATOM   2956  N   ARG   298       1.460 -35.780 281.000  1.00  0.00           N
ATOM   2957  H   ARG   298       2.110 -35.540 281.710  1.00  0.00           H
ATOM   2958  CA  ARG   298       1.820 -35.370 279.640  1.00  0.00           C
ATOM   2959  CB  ARG   298       3.030 -34.420 279.700  1.00  0.00           C
ATOM   2960  CG  ARG   298       3.350 -33.820 278.340  1.00  0.00           C
ATOM   2961  CD  ARG   298       4.700 -33.070 278.360  1.00  0.00           C
ATOM   2962  NE  ARG   298       4.730 -31.960 279.320  1.00  0.00           N
ATOM   2963  HE  ARG   298       4.240 -31.100 279.210  1.00  0.00           H
ATOM   2964  CZ  ARG   298       5.700 -31.780 280.280  1.00  0.00           C
ATOM   2965  NH1 ARG   298       6.740 -32.630 280.440  1.00  0.00           N
ATOM   2966 1HH1 ARG   298       7.030 -33.330 279.780  1.00  0.00           H
ATOM   2967 2HH1 ARG   298       7.250 -32.680 281.300  1.00  0.00           H
ATOM   2968  NH2 ARG   298       5.770 -30.690 281.020  1.00  0.00           N
ATOM   2969 1HH2 ARG   298       5.110 -29.940 280.970  1.00  0.00           H
ATOM   2970 2HH2 ARG   298       6.580 -30.640 281.610  1.00  0.00           H
ATOM   2971  C   ARG   298       2.090 -36.530 278.670  1.00  0.00           C
ATOM   2972  O   ARG   298       1.700 -36.480 277.470  1.00  0.00           O
ATOM   2973  N   GLN   299       2.570 -37.610 279.150  1.00  0.00           N
ATOM   2974  H   GLN   299       3.120 -37.600 279.990  1.00  0.00           H
ATOM   2975  CA  GLN   299       2.620 -38.950 278.480  1.00  0.00           C
ATOM   2976  CB  GLN   299       3.830 -39.780 279.090  1.00  0.00           C
ATOM   2977  CG  GLN   299       4.630 -40.330 277.910  1.00  0.00           C
ATOM   2978  CD  GLN   299       6.020 -40.870 278.340  1.00  0.00           C
ATOM   2979  OE1 GLN   299       6.910 -40.150 278.760  1.00  0.00           O
ATOM   2980  NE2 GLN   299       6.330 -42.080 277.900  1.00  0.00           N
ATOM   2981 1HE2 GLN   299       5.580 -42.600 277.490  1.00  0.00           H
ATOM   2982 2HE2 GLN   299       7.220 -42.450 278.160  1.00  0.00           H
ATOM   2983  C   GLN   299       1.310 -39.790 278.390  1.00  0.00           C
ATOM   2984  O   GLN   299       1.090 -40.420 277.360  1.00  0.00           O
ATOM   2985  N   CYS   300       0.430 -39.650 279.390  1.00  0.00           N
ATOM   2986  H   CYS   300       0.910 -39.440 280.250  1.00  0.00           H
ATOM   2987  CA  CYS   300      -0.970 -40.070 279.270  1.00  0.00           C
ATOM   2988  CB  CYS   300      -1.540 -39.890 280.740  1.00  0.00           C
ATOM   2989  SG  CYS   300      -3.060 -40.790 281.160  1.00  0.00           S
ATOM   2990  HG  CYS   300      -2.520 -41.970 280.890  1.00  0.00           H
ATOM   2991  C   CYS   300      -1.840 -39.240 278.270  1.00  0.00           C
ATOM   2992  O   CYS   300      -2.740 -39.790 277.650  1.00  0.00           O
ATOM   2993  N   SER   301      -1.490 -37.990 278.120  1.00  0.00           N
ATOM   2994  H   SER   301      -1.060 -37.490 278.870  1.00  0.00           H
ATOM   2995  CA  SER   301      -2.020 -37.090 277.030  1.00  0.00           C
ATOM   2996  CB  SER   301      -3.530 -36.730 277.170  1.00  0.00           C
ATOM   2997  OG  SER   301      -3.820 -36.240 278.550  1.00  0.00           O
ATOM   2998  HG  SER   301      -3.850 -37.010 279.200  1.00  0.00           H
ATOM   2999  C   SER   301      -1.230 -35.720 277.010  1.00  0.00           C
ATOM   3000  O   SER   301      -1.240 -34.910 277.890  1.00  0.00           O
ATOM   3001  N   GLY   302      -0.810 -35.470 275.770  1.00  0.00           N
ATOM   3002  H   GLY   302      -1.160 -36.000 275.000  1.00  0.00           H
ATOM   3003  CA  GLY   302       0.020 -34.310 275.400  1.00  0.00           C
ATOM   3004  C   GLY   302       1.240 -34.580 274.480  1.00  0.00           C
ATOM   3005  O   GLY   302       1.390 -33.850 273.420  1.00  0.00           O
ATOM   3006  N   VAL   303       2.170 -35.470 274.900  1.00  0.00           N
ATOM   3007  H   VAL   303       2.050 -36.040 275.710  1.00  0.00           H
ATOM   3008  CA  VAL   303       3.410 -35.620 274.050  1.00  0.00           C
ATOM   3009  CB  VAL   303       4.320 -36.740 274.620  1.00  0.00           C
ATOM   3010  CG1 VAL   303       4.950 -36.400 275.940  1.00  0.00           C
ATOM   3011  CG2 VAL   303       3.650 -38.130 274.560  1.00  0.00           C
ATOM   3012  C   VAL   303       3.210 -35.770 272.540  1.00  0.00           C
ATOM   3013  O   VAL   303       2.270 -36.410 272.050  1.00  0.00           O
ATOM   3014  N   THR   304       4.360 -35.590 271.910  1.00  0.00           N
ATOM   3015  H   THR   304       5.160 -35.260 272.410  1.00  0.00           H
ATOM   3016  CA  THR   304       4.470 -35.670 270.420  1.00  0.00           C
ATOM   3017  CB  THR   304       5.850 -35.290 269.900  1.00  0.00           C
ATOM   3018  OG1 THR   304       6.960 -36.070 270.460  1.00  0.00           O
ATOM   3019  HG1 THR   304       7.650 -36.210 269.750  1.00  0.00           H
ATOM   3020  CG2 THR   304       6.050 -33.840 270.310  1.00  0.00           C
ATOM   3021  C   THR   304       4.040 -37.060 269.900  1.00  0.00           C
ATOM   3022  O   THR   304       3.380 -37.230 268.870  1.00  0.00           O
ATOM   3023  N   PHE   305       4.810 -38.100 270.350  1.00  0.00           N
ATOM   3024  H   PHE   305       5.480 -37.900 271.070  1.00  0.00           H
ATOM   3025  CA  PHE   305       4.650 -39.500 269.960  1.00  0.00           C
ATOM   3026  CB  PHE   305       5.900 -40.240 270.450  1.00  0.00           C
ATOM   3027  CG  PHE   305       6.140 -40.070 271.920  1.00  0.00           C
ATOM   3028  CD1 PHE   305       5.400 -41.030 272.660  1.00  0.00           C
ATOM   3029  HD1 PHE   305       4.770 -41.770 272.180  1.00  0.00           H
ATOM   3030  CD2 PHE   305       7.120 -39.260 272.450  1.00  0.00           C
ATOM   3031  HD2 PHE   305       7.820 -38.840 271.730  1.00  0.00           H
ATOM   3032  CE1 PHE   305       5.740 -41.090 273.990  1.00  0.00           C
ATOM   3033  HE1 PHE   305       5.250 -41.800 274.660  1.00  0.00           H
ATOM   3034  CE2 PHE   305       7.500 -39.380 273.770  1.00  0.00           C
ATOM   3035  HE2 PHE   305       8.300 -38.740 274.150  1.00  0.00           H
ATOM   3036  CZ  PHE   305       6.820 -40.320 274.520  1.00  0.00           C
ATOM   3037  HZ  PHE   305       6.980 -40.410 275.600  1.00  0.00           H
ATOM   3038  C   PHE   305       3.280 -40.160 270.330  1.00  0.00           C
ATOM   3039  O   PHE   305       2.450 -39.520 270.940  1.00  0.00           O
ATOM   3040  N   GLN   306       3.160 -41.470 270.170  1.00  0.00           N
ATOM   3041  H   GLN   306       3.910 -42.060 269.860  1.00  0.00           H
ATOM   3042  CA  GLN   306       1.820 -42.120 270.250  1.00  0.00           C
ATOM   3043  CB  GLN   306       1.070 -41.950 268.860  1.00  0.00           C
ATOM   3044  CG  GLN   306       1.830 -42.470 267.680  1.00  0.00           C
ATOM   3045  CD  GLN   306       0.980 -42.540 266.420  1.00  0.00           C
ATOM   3046  OE1 GLN   306       1.060 -41.740 265.490  1.00  0.00           O
ATOM   3047  NE2 GLN   306       0.470 -43.750 266.330  1.00  0.00           N
ATOM   3048 1HE2 GLN   306       0.670 -44.410 267.060  1.00  0.00           H
ATOM   3049 2HE2 GLN   306      -0.140 -44.060 265.590  1.00  0.00           H
ATOM   3050  C   GLN   306       1.700 -43.650 270.650  1.00  0.00           C
ATOM   3051  O1  GLN   306       2.780 -44.160 270.940  1.00  0.00           O
ATOM   3052  O2  GLN   306       0.590 -44.250 270.690  1.00  0.00           O
TER
ENDMDL
