# Supplementary material for: Microsecond MD Simulation and Multiple-Conformation Virtual Screening to Identify Potential Anti-COVID-19 Inhibitors Against SARS-CoV-2 Main Protease
Source: Front Chem. 2021 Jan 13;8:595273. doi: 10.3389/fchem.2020.595273 (PMC7873971; doi:10.3389/fchem.2020.595273)
Supplement: Supplementary file 2 [file Data_Sheet_1.ZIP › Ns_Pose_PDB/Ns_Pose_PDB/1_micro_6LU7_Apo/100ns.pdb]

REMARK    GENERATED BY TRJCONV
TITLE     Seq_1 - homology model built on 3M3V_A 2A5K_A - hbond-opt in water t= 100000.00000
REMARK    THIS IS A SIMULATION BOX
CRYST1   98.571   98.571   98.571  90.00  90.00  90.00 P 1           1
MODEL        1
ATOM      1  N   SER     1      77.300  61.480  48.190  1.00  0.00           N
ATOM      2  H1  SER     1      76.700  60.880  47.650  1.00  0.00           H
ATOM      3  H2  SER     1      77.830  61.990  47.520  1.00  0.00           H
ATOM      4  H3  SER     1      77.880  60.910  48.760  1.00  0.00           H
ATOM      5  CA  SER     1      76.530  62.270  49.170  1.00  0.00           C
ATOM      6  CB  SER     1      75.820  61.290  50.110  1.00  0.00           C
ATOM      7  OG  SER     1      76.680  60.340  50.590  1.00  0.00           O
ATOM      8  HG  SER     1      76.310  59.840  51.370  1.00  0.00           H
ATOM      9  C   SER     1      77.560  63.110  49.950  1.00  0.00           C
ATOM     10  O   SER     1      78.690  62.640  50.140  1.00  0.00           O
ATOM     11  N   GLY     2      77.170  64.300  50.380  1.00  0.00           N
ATOM     12  H   GLY     2      76.280  64.730  50.270  1.00  0.00           H
ATOM     13  CA  GLY     2      78.140  65.180  51.120  1.00  0.00           C
ATOM     14  C   GLY     2      77.750  66.570  51.540  1.00  0.00           C
ATOM     15  O   GLY     2      77.000  67.250  50.840  1.00  0.00           O
ATOM     16  N   PHE     3      78.440  67.050  52.550  1.00  0.00           N
ATOM     17  H   PHE     3      78.910  66.400  53.140  1.00  0.00           H
ATOM     18  CA  PHE     3      78.490  68.470  53.020  1.00  0.00           C
ATOM     19  CB  PHE     3      78.790  68.570  54.550  1.00  0.00           C
ATOM     20  CG  PHE     3      79.200  69.920  55.140  1.00  0.00           C
ATOM     21  CD1 PHE     3      80.540  70.260  55.280  1.00  0.00           C
ATOM     22  HD1 PHE     3      81.260  69.690  54.680  1.00  0.00           H
ATOM     23  CD2 PHE     3      78.220  70.750  55.700  1.00  0.00           C
ATOM     24  HD2 PHE     3      77.180  70.430  55.780  1.00  0.00           H
ATOM     25  CE1 PHE     3      80.910  71.320  55.970  1.00  0.00           C
ATOM     26  HE1 PHE     3      81.960  71.600  56.060  1.00  0.00           H
ATOM     27  CE2 PHE     3      78.650  71.850  56.420  1.00  0.00           C
ATOM     28  HE2 PHE     3      77.990  72.460  57.040  1.00  0.00           H
ATOM     29  CZ  PHE     3      80.020  72.170  56.580  1.00  0.00           C
ATOM     30  HZ  PHE     3      80.300  73.040  57.170  1.00  0.00           H
ATOM     31  C   PHE     3      79.580  69.320  52.260  1.00  0.00           C
ATOM     32  O   PHE     3      80.480  68.810  51.630  1.00  0.00           O
ATOM     33  N   ARG     4      79.150  70.500  51.930  1.00  0.00           N
ATOM     34  H   ARG     4      78.250  70.840  52.200  1.00  0.00           H
ATOM     35  CA  ARG     4      79.930  71.480  51.120  1.00  0.00           C
ATOM     36  CB  ARG     4      79.090  72.040  49.930  1.00  0.00           C
ATOM     37  CG  ARG     4      79.270  71.320  48.620  1.00  0.00           C
ATOM     38  CD  ARG     4      78.830  69.860  48.560  1.00  0.00           C
ATOM     39  NE  ARG     4      77.390  69.830  48.630  1.00  0.00           N
ATOM     40  HE  ARG     4      77.080  70.750  48.870  1.00  0.00           H
ATOM     41  CZ  ARG     4      76.600  68.900  48.120  1.00  0.00           C
ATOM     42  NH1 ARG     4      77.160  67.830  47.570  1.00  0.00           N
ATOM     43 1HH1 ARG     4      78.140  67.710  47.450  1.00  0.00           H
ATOM     44 2HH1 ARG     4      76.560  67.090  47.260  1.00  0.00           H
ATOM     45  NH2 ARG     4      75.310  69.090  48.130  1.00  0.00           N
ATOM     46 1HH2 ARG     4      74.990  70.000  48.370  1.00  0.00           H
ATOM     47 2HH2 ARG     4      74.770  68.250  48.140  1.00  0.00           H
ATOM     48  C   ARG     4      80.450  72.630  52.030  1.00  0.00           C
ATOM     49  O   ARG     4      79.920  73.010  53.060  1.00  0.00           O
ATOM     50  N   LYS     5      81.540  73.230  51.490  1.00  0.00           N
ATOM     51  H   LYS     5      82.010  72.850  50.690  1.00  0.00           H
ATOM     52  CA  LYS     5      81.890  74.570  51.840  1.00  0.00           C
ATOM     53  CB  LYS     5      83.370  74.660  52.260  1.00  0.00           C
ATOM     54  CG  LYS     5      83.460  75.980  52.990  1.00  0.00           C
ATOM     55  CD  LYS     5      84.850  76.330  53.510  1.00  0.00           C
ATOM     56  CE  LYS     5      85.470  75.350  54.520  1.00  0.00           C
ATOM     57  NZ  LYS     5      86.700  75.800  55.190  1.00  0.00           N
ATOM     58  HZ1 LYS     5      86.660  76.630  55.760  1.00  0.00           H
ATOM     59  HZ2 LYS     5      87.040  75.110  55.830  1.00  0.00           H
ATOM     60  HZ3 LYS     5      87.490  76.020  54.610  1.00  0.00           H
ATOM     61  C   LYS     5      81.560  75.480  50.640  1.00  0.00           C
ATOM     62  O   LYS     5      82.050  75.230  49.560  1.00  0.00           O
ATOM     63  N   MET     6      80.740  76.570  50.920  1.00  0.00           N
ATOM     64  H   MET     6      80.430  76.820  51.840  1.00  0.00           H
ATOM     65  CA  MET     6      80.080  77.440  49.910  1.00  0.00           C
ATOM     66  CB  MET     6      78.660  77.760  50.270  1.00  0.00           C
ATOM     67  CG  MET     6      77.720  76.590  50.080  1.00  0.00           C
ATOM     68  SD  MET     6      76.000  77.070  49.800  1.00  0.00           S
ATOM     69  CE  MET     6      75.730  78.090  51.230  1.00  0.00           C
ATOM     70  C   MET     6      80.730  78.860  49.800  1.00  0.00           C
ATOM     71  O   MET     6      81.180  79.330  50.800  1.00  0.00           O
ATOM     72  N   ALA     7      81.000  79.300  48.580  1.00  0.00           N
ATOM     73  H   ALA     7      81.050  78.680  47.800  1.00  0.00           H
ATOM     74  CA  ALA     7      81.540  80.690  48.300  1.00  0.00           C
ATOM     75  CB  ALA     7      83.030  80.720  48.600  1.00  0.00           C
ATOM     76  C   ALA     7      81.340  81.110  46.860  1.00  0.00           C
ATOM     77  O   ALA     7      81.700  80.410  45.940  1.00  0.00           O
ATOM     78  N   PHE     8      80.410  82.020  46.820  1.00  0.00           N
ATOM     79  H   PHE     8      80.160  82.500  47.660  1.00  0.00           H
ATOM     80  CA  PHE     8      80.090  82.720  45.530  1.00  0.00           C
ATOM     81  CB  PHE     8      78.920  83.620  45.820  1.00  0.00           C
ATOM     82  CG  PHE     8      77.880  84.040  44.790  1.00  0.00           C
ATOM     83  CD1 PHE     8      77.000  83.070  44.440  1.00  0.00           C
ATOM     84  HD1 PHE     8      77.130  82.050  44.810  1.00  0.00           H
ATOM     85  CD2 PHE     8      77.790  85.350  44.310  1.00  0.00           C
ATOM     86  HD2 PHE     8      78.320  86.220  44.700  1.00  0.00           H
ATOM     87  CE1 PHE     8      75.940  83.240  43.520  1.00  0.00           C
ATOM     88  HE1 PHE     8      75.430  82.390  43.070  1.00  0.00           H
ATOM     89  CE2 PHE     8      76.680  85.570  43.550  1.00  0.00           C
ATOM     90  HE2 PHE     8      76.510  86.540  43.080  1.00  0.00           H
ATOM     91  CZ  PHE     8      75.750  84.550  43.130  1.00  0.00           C
ATOM     92  HZ  PHE     8      74.870  84.790  42.550  1.00  0.00           H
ATOM     93  C   PHE     8      81.320  83.490  44.910  1.00  0.00           C
ATOM     94  O   PHE     8      82.200  83.910  45.670  1.00  0.00           O
ATOM     95  N   PRO     9      81.390  83.630  43.610  1.00  0.00           N
ATOM     96  CA  PRO     9      82.520  84.360  43.030  1.00  0.00           C
ATOM     97  CB  PRO     9      82.360  84.020  41.520  1.00  0.00           C
ATOM     98  CG  PRO     9      81.770  82.620  41.530  1.00  0.00           C
ATOM     99  CD  PRO     9      80.710  82.770  42.620  1.00  0.00           C
ATOM    100  C   PRO     9      82.570  85.900  43.180  1.00  0.00           C
ATOM    101  O   PRO     9      81.510  86.470  43.170  1.00  0.00           O
ATOM    102  N   SER    10      83.770  86.480  42.910  1.00  0.00           N
ATOM    103  H   SER    10      84.610  85.950  42.910  1.00  0.00           H
ATOM    104  CA  SER    10      84.020  87.910  42.790  1.00  0.00           C
ATOM    105  CB  SER    10      85.380  88.330  43.050  1.00  0.00           C
ATOM    106  OG  SER    10      86.250  87.890  42.000  1.00  0.00           O
ATOM    107  HG  SER    10      86.910  88.600  41.750  1.00  0.00           H
ATOM    108  C   SER    10      83.380  88.540  41.540  1.00  0.00           C
ATOM    109  O   SER    10      82.580  89.490  41.530  1.00  0.00           O
ATOM    110  N   GLY    11      83.830  87.990  40.410  1.00  0.00           N
ATOM    111  H   GLY    11      84.740  87.570  40.390  1.00  0.00           H
ATOM    112  CA  GLY    11      83.170  88.100  39.080  1.00  0.00           C
ATOM    113  C   GLY    11      82.810  89.480  38.660  1.00  0.00           C
ATOM    114  O   GLY    11      83.600  90.430  38.750  1.00  0.00           O
ATOM    115  N   LYS    12      81.600  89.700  38.080  1.00  0.00           N
ATOM    116  H   LYS    12      80.970  88.960  37.850  1.00  0.00           H
ATOM    117  CA  LYS    12      80.980  91.020  37.760  1.00  0.00           C
ATOM    118  CB  LYS    12      79.500  90.870  37.440  1.00  0.00           C
ATOM    119  CG  LYS    12      79.410  89.980  36.180  1.00  0.00           C
ATOM    120  CD  LYS    12      78.010  89.500  35.720  1.00  0.00           C
ATOM    121  CE  LYS    12      78.010  88.440  34.670  1.00  0.00           C
ATOM    122  NZ  LYS    12      76.590  88.140  34.430  1.00  0.00           N
ATOM    123  HZ1 LYS    12      76.050  88.920  34.770  1.00  0.00           H
ATOM    124  HZ2 LYS    12      76.340  88.210  33.460  1.00  0.00           H
ATOM    125  HZ3 LYS    12      76.300  87.250  34.790  1.00  0.00           H
ATOM    126  C   LYS    12      81.020  92.000  38.920  1.00  0.00           C
ATOM    127  O   LYS    12      81.130  93.180  38.580  1.00  0.00           O
ATOM    128  N   VAL    13      80.860  91.500  40.160  1.00  0.00           N
ATOM    129  H   VAL    13      80.690  90.550  40.410  1.00  0.00           H
ATOM    130  CA  VAL    13      80.960  92.390  41.370  1.00  0.00           C
ATOM    131  CB  VAL    13      80.540  91.640  42.660  1.00  0.00           C
ATOM    132  CG1 VAL    13      80.360  92.540  43.880  1.00  0.00           C
ATOM    133  CG2 VAL    13      79.210  90.950  42.410  1.00  0.00           C
ATOM    134  C   VAL    13      82.380  92.920  41.590  1.00  0.00           C
ATOM    135  O   VAL    13      82.640  94.000  42.090  1.00  0.00           O
ATOM    136  N   GLU    14      83.400  92.120  41.250  1.00  0.00           N
ATOM    137  H   GLU    14      83.210  91.140  41.280  1.00  0.00           H
ATOM    138  CA  GLU    14      84.720  92.620  41.040  1.00  0.00           C
ATOM    139  CB  GLU    14      85.680  91.390  41.110  1.00  0.00           C
ATOM    140  CG  GLU    14      87.070  91.670  40.620  1.00  0.00           C
ATOM    141  CD  GLU    14      87.830  90.370  40.310  1.00  0.00           C
ATOM    142  OE1 GLU    14      88.030  89.510  41.210  1.00  0.00           O
ATOM    143  OE2 GLU    14      87.950  90.080  39.130  1.00  0.00           O
ATOM    144  C   GLU    14      84.970  93.560  39.880  1.00  0.00           C
ATOM    145  O   GLU    14      85.550  94.600  40.050  1.00  0.00           O
ATOM    146  N   GLY    15      84.470  93.240  38.710  1.00  0.00           N
ATOM    147  H   GLY    15      84.320  92.300  38.420  1.00  0.00           H
ATOM    148  CA  GLY    15      84.430  94.150  37.570  1.00  0.00           C
ATOM    149  C   GLY    15      83.760  95.520  37.920  1.00  0.00           C
ATOM    150  O   GLY    15      84.280  96.560  37.500  1.00  0.00           O
ATOM    151  N   CYS    16      82.760  95.490  38.850  1.00  0.00           N
ATOM    152  H   CYS    16      82.470  94.590  39.160  1.00  0.00           H
ATOM    153  CA  CYS    16      82.110  96.650  39.450  1.00  0.00           C
ATOM    154  CB  CYS    16      80.700  96.340  39.970  1.00  0.00           C
ATOM    155  SG  CYS    16      79.600  96.000  38.550  1.00  0.00           S
ATOM    156  HG  CYS    16      80.170  94.820  38.350  1.00  0.00           H
ATOM    157  C   CYS    16      82.930  97.360  40.530  1.00  0.00           C
ATOM    158  O   CYS    16      82.450  98.360  41.080  1.00  0.00           O
ATOM    159  N   MET    17      83.980  96.790  41.060  1.00  0.00           N
ATOM    160  H   MET    17      84.450  96.010  40.630  1.00  0.00           H
ATOM    161  CA  MET    17      84.830  97.400  42.130  1.00  0.00           C
ATOM    162  CB  MET    17      85.550  96.330  42.930  1.00  0.00           C
ATOM    163  CG  MET    17      85.010  96.350  44.380  1.00  0.00           C
ATOM    164  SD  MET    17      85.130  97.800  45.440  1.00  0.00           S
ATOM    165  CE  MET    17      84.110  97.300  46.800  1.00  0.00           C
ATOM    166  C   MET    17      85.920  98.360  41.670  1.00  0.00           C
ATOM    167  O   MET    17      86.730  98.020  40.800  1.00  0.00           O
ATOM    168  N   VAL    18      85.530  99.610  41.830  1.00  0.00           N
ATOM    169  H   VAL    18      84.720  99.740  42.400  1.00  0.00           H
ATOM    170  CA  VAL    18      86.150 100.920  41.500  1.00  0.00           C
ATOM    171  CB  VAL    18      85.270 101.880  40.660  1.00  0.00           C
ATOM    172  CG1 VAL    18      84.890 101.190  39.310  1.00  0.00           C
ATOM    173  CG2 VAL    18      83.960 102.290  41.320  1.00  0.00           C
ATOM    174  C   VAL    18      86.740 101.780  42.650  1.00  0.00           C
ATOM    175  O   VAL    18      86.210 101.920  43.730  1.00  0.00           O
ATOM    176  N   GLN    19      87.950 102.370  42.400  1.00  0.00           N
ATOM    177  H   GLN    19      88.440 102.220  41.540  1.00  0.00           H
ATOM    178  CA  GLN    19      88.630 103.220  43.400  1.00  0.00           C
ATOM    179  CB  GLN    19      90.120 103.310  43.090  1.00  0.00           C
ATOM    180  CG  GLN    19      90.850 104.320  44.050  1.00  0.00           C
ATOM    181  CD  GLN    19      92.280 104.520  43.660  1.00  0.00           C
ATOM    182  OE1 GLN    19      92.700 105.420  42.990  1.00  0.00           O
ATOM    183  NE2 GLN    19      93.150 103.700  44.260  1.00  0.00           N
ATOM    184 1HE2 GLN    19      92.910 103.030  44.970  1.00  0.00           H
ATOM    185 2HE2 GLN    19      94.060 103.780  43.880  1.00  0.00           H
ATOM    186  C   GLN    19      88.080 104.670  43.290  1.00  0.00           C
ATOM    187  O   GLN    19      88.250 105.340  42.270  1.00  0.00           O
ATOM    188  N   VAL    20      87.430 105.080  44.360  1.00  0.00           N
ATOM    189  H   VAL    20      87.400 104.480  45.160  1.00  0.00           H
ATOM    190  CA  VAL    20      86.840 106.410  44.510  1.00  0.00           C
ATOM    191  CB  VAL    20      85.420 106.420  45.080  1.00  0.00           C
ATOM    192  CG1 VAL    20      84.860 107.850  45.120  1.00  0.00           C
ATOM    193  CG2 VAL    20      84.460 105.360  44.480  1.00  0.00           C
ATOM    194  C   VAL    20      87.840 107.350  45.220  1.00  0.00           C
ATOM    195  O   VAL    20      87.840 107.440  46.470  1.00  0.00           O
ATOM    196  N   THR    21      88.690 108.120  44.450  1.00  0.00           N
ATOM    197  H   THR    21      88.350 108.130  43.510  1.00  0.00           H
ATOM    198  CA  THR    21      89.720 109.120  44.840  1.00  0.00           C
ATOM    199  CB  THR    21      90.740 109.330  43.660  1.00  0.00           C
ATOM    200  OG1 THR    21      91.290 108.120  43.180  1.00  0.00           O
ATOM    201  HG1 THR    21      92.280 108.210  43.230  1.00  0.00           H
ATOM    202  CG2 THR    21      91.880 110.210  44.160  1.00  0.00           C
ATOM    203  C   THR    21      89.080 110.460  45.080  1.00  0.00           C
ATOM    204  O   THR    21      88.700 111.120  44.130  1.00  0.00           O
ATOM    205  N   CYS    22      88.550 110.660  46.250  1.00  0.00           N
ATOM    206  H   CYS    22      88.220 109.900  46.820  1.00  0.00           H
ATOM    207  CA  CYS    22      88.300 112.020  46.720  1.00  0.00           C
ATOM    208  CB  CYS    22      86.980 112.170  47.470  1.00  0.00           C
ATOM    209  SG  CYS    22      87.070 113.840  48.210  1.00  0.00           S
ATOM    210  HG  CYS    22      87.330 114.550  47.130  1.00  0.00           H
ATOM    211  C   CYS    22      89.590 112.520  47.510  1.00  0.00           C
ATOM    212  O   CYS    22      89.910 111.930  48.540  1.00  0.00           O
ATOM    213  N   GLY    23      90.170 113.650  47.110  1.00  0.00           N
ATOM    214  H   GLY    23      89.870 114.150  46.300  1.00  0.00           H
ATOM    215  CA  GLY    23      91.370 114.220  47.680  1.00  0.00           C
ATOM    216  C   GLY    23      92.510 113.200  47.820  1.00  0.00           C
ATOM    217  O   GLY    23      93.150 112.760  46.820  1.00  0.00           O
ATOM    218  N   THR    24      92.860 113.040  49.100  1.00  0.00           N
ATOM    219  H   THR    24      92.400 113.500  49.860  1.00  0.00           H
ATOM    220  CA  THR    24      93.990 112.180  49.500  1.00  0.00           C
ATOM    221  CB  THR    24      94.720 112.830  50.710  1.00  0.00           C
ATOM    222  OG1 THR    24      93.770 113.300  51.720  1.00  0.00           O
ATOM    223  HG1 THR    24      94.300 113.900  52.310  1.00  0.00           H
ATOM    224  CG2 THR    24      95.640 113.820  49.990  1.00  0.00           C
ATOM    225  C   THR    24      93.460 110.800  50.000  1.00  0.00           C
ATOM    226  O   THR    24      94.260 109.950  50.440  1.00  0.00           O
ATOM    227  N   THR    25      92.160 110.640  50.000  1.00  0.00           N
ATOM    228  H   THR    25      91.500 111.370  49.800  1.00  0.00           H
ATOM    229  CA  THR    25      91.440 109.440  50.430  1.00  0.00           C
ATOM    230  CB  THR    25      90.270 109.700  51.360  1.00  0.00           C
ATOM    231  OG1 THR    25      90.560 110.810  52.240  1.00  0.00           O
ATOM    232  HG1 THR    25      89.760 110.970  52.820  1.00  0.00           H
ATOM    233  CG2 THR    25      89.790 108.440  52.010  1.00  0.00           C
ATOM    234  C   THR    25      91.120 108.480  49.210  1.00  0.00           C
ATOM    235  O   THR    25      90.090 108.610  48.520  1.00  0.00           O
ATOM    236  N   THR    26      92.010 107.510  49.080  1.00  0.00           N
ATOM    237  H   THR    26      92.750 107.400  49.750  1.00  0.00           H
ATOM    238  CA  THR    26      92.100 106.530  47.940  1.00  0.00           C
ATOM    239  CB  THR    26      93.490 106.210  47.370  1.00  0.00           C
ATOM    240  OG1 THR    26      94.380 105.900  48.470  1.00  0.00           O
ATOM    241  HG1 THR    26      95.290 105.810  48.050  1.00  0.00           H
ATOM    242  CG2 THR    26      94.080 107.380  46.540  1.00  0.00           C
ATOM    243  C   THR    26      91.440 105.250  48.350  1.00  0.00           C
ATOM    244  O   THR    26      92.070 104.300  48.960  1.00  0.00           O
ATOM    245  N   LEU    27      90.130 105.370  48.350  1.00  0.00           N
ATOM    246  H   LEU    27      89.740 106.210  47.980  1.00  0.00           H
ATOM    247  CA  LEU    27      89.160 104.350  48.780  1.00  0.00           C
ATOM    248  CB  LEU    27      88.250 104.930  49.890  1.00  0.00           C
ATOM    249  CG  LEU    27      88.370 104.550  51.350  1.00  0.00           C
ATOM    250  CD1 LEU    27      87.000 104.580  51.930  1.00  0.00           C
ATOM    251  CD2 LEU    27      89.010 103.170  51.550  1.00  0.00           C
ATOM    252  C   LEU    27      88.370 103.560  47.770  1.00  0.00           C
ATOM    253  O   LEU    27      88.460 103.890  46.610  1.00  0.00           O
ATOM    254  N   ASN    28      87.640 102.580  48.270  1.00  0.00           N
ATOM    255  H   ASN    28      87.630 102.440  49.260  1.00  0.00           H
ATOM    256  CA  ASN    28      86.830 101.660  47.470  1.00  0.00           C
ATOM    257  CB  ASN    28      86.530 100.390  48.270  1.00  0.00           C
ATOM    258  CG  ASN    28      87.810  99.690  48.790  1.00  0.00           C
ATOM    259  OD1 ASN    28      88.600  99.100  48.120  1.00  0.00           O
ATOM    260  ND2 ASN    28      88.020  99.610  50.070  1.00  0.00           N
ATOM    261 1HD2 ASN    28      87.440  99.970  50.790  1.00  0.00           H
ATOM    262 2HD2 ASN    28      88.810  99.090  50.410  1.00  0.00           H
ATOM    263  C   ASN    28      85.420 102.210  47.160  1.00  0.00           C
ATOM    264  O   ASN    28      84.810 103.000  47.920  1.00  0.00           O
ATOM    265  N   GLY    29      84.890 101.590  46.110  1.00  0.00           N
ATOM    266  H   GLY    29      85.490 100.940  45.650  1.00  0.00           H
ATOM    267  CA  GLY    29      83.460 101.700  45.730  1.00  0.00           C
ATOM    268  C   GLY    29      82.960 100.630  44.770  1.00  0.00           C
ATOM    269  O   GLY    29      83.650 100.300  43.800  1.00  0.00           O
ATOM    270  N   LEU    30      81.610 100.490  44.830  1.00  0.00           N
ATOM    271  H   LEU    30      81.090 101.190  45.320  1.00  0.00           H
ATOM    272  CA  LEU    30      80.770  99.520  44.080  1.00  0.00           C
ATOM    273  CB  LEU    30      79.950  98.730  45.110  1.00  0.00           C
ATOM    274  CG  LEU    30      79.480  97.400  44.540  1.00  0.00           C
ATOM    275  CD1 LEU    30      80.660  96.500  44.400  1.00  0.00           C
ATOM    276  CD2 LEU    30      78.210  96.910  45.190  1.00  0.00           C
ATOM    277  C   LEU    30      79.920 100.050  42.940  1.00  0.00           C
ATOM    278  O   LEU    30      78.770 100.410  43.110  1.00  0.00           O
ATOM    279  N   TRP    31      80.380 100.040  41.720  1.00  0.00           N
ATOM    280  H   TRP    31      81.170  99.490  41.440  1.00  0.00           H
ATOM    281  CA  TRP    31      79.780 100.760  40.560  1.00  0.00           C
ATOM    282  CB  TRP    31      80.890 101.310  39.630  1.00  0.00           C
ATOM    283  CG  TRP    31      80.410 102.120  38.360  1.00  0.00           C
ATOM    284  CD1 TRP    31      79.370 102.890  38.290  1.00  0.00           C
ATOM    285  HD1 TRP    31      78.590 102.940  39.060  1.00  0.00           H
ATOM    286  CD2 TRP    31      81.070 102.240  37.150  1.00  0.00           C
ATOM    287  NE1 TRP    31      79.330 103.510  37.040  1.00  0.00           N
ATOM    288  HE1 TRP    31      78.510 103.840  36.590  1.00  0.00           H
ATOM    289  CE2 TRP    31      80.420 103.200  36.420  1.00  0.00           C
ATOM    290  CE3 TRP    31      82.040 101.450  36.600  1.00  0.00           C
ATOM    291  HE3 TRP    31      82.440 100.650  37.230  1.00  0.00           H
ATOM    292  CZ2 TRP    31      80.740 103.360  35.090  1.00  0.00           C
ATOM    293  HZ2 TRP    31      80.310 104.210  34.560  1.00  0.00           H
ATOM    294  CZ3 TRP    31      82.320 101.500  35.210  1.00  0.00           C
ATOM    295  HZ3 TRP    31      83.110 100.940  34.710  1.00  0.00           H
ATOM    296  CH2 TRP    31      81.630 102.500  34.510  1.00  0.00           C
ATOM    297  HH2 TRP    31      81.980 102.810  33.520  1.00  0.00           H
ATOM    298  C   TRP    31      78.600 100.020  39.910  1.00  0.00           C
ATOM    299  O   TRP    31      78.550  99.450  38.810  1.00  0.00           O
ATOM    300  N   LEU    32      77.430 100.120  40.620  1.00  0.00           N
ATOM    301  H   LEU    32      77.350 100.660  41.450  1.00  0.00           H
ATOM    302  CA  LEU    32      76.170  99.510  40.160  1.00  0.00           C
ATOM    303  CB  LEU    32      75.360  99.130  41.410  1.00  0.00           C
ATOM    304  CG  LEU    32      75.850  98.010  42.270  1.00  0.00           C
ATOM    305  CD1 LEU    32      74.770  97.680  43.350  1.00  0.00           C
ATOM    306  CD2 LEU    32      76.170  96.720  41.470  1.00  0.00           C
ATOM    307  C   LEU    32      75.410 100.490  39.240  1.00  0.00           C
ATOM    308  O   LEU    32      74.640 101.330  39.620  1.00  0.00           O
ATOM    309  N   ASP    33      75.700 100.240  37.980  1.00  0.00           N
ATOM    310  H   ASP    33      76.340  99.540  37.650  1.00  0.00           H
ATOM    311  CA  ASP    33      75.110 100.970  36.860  1.00  0.00           C
ATOM    312  CB  ASP    33      73.640 100.630  36.590  1.00  0.00           C
ATOM    313  CG  ASP    33      73.410  99.180  36.230  1.00  0.00           C
ATOM    314  OD1 ASP    33      72.560  98.490  36.890  1.00  0.00           O
ATOM    315  OD2 ASP    33      73.870  98.710  35.200  1.00  0.00           O
ATOM    316  C   ASP    33      75.300 102.580  36.920  1.00  0.00           C
ATOM    317  O   ASP    33      76.450 103.050  36.750  1.00  0.00           O
ATOM    318  N   ASP    34      74.280 103.340  37.240  1.00  0.00           N
ATOM    319  H   ASP    34      73.320 103.040  37.180  1.00  0.00           H
ATOM    320  CA  ASP    34      74.410 104.860  37.270  1.00  0.00           C
ATOM    321  CB  ASP    34      73.030 105.490  37.150  1.00  0.00           C
ATOM    322  CG  ASP    34      71.900 104.670  37.730  1.00  0.00           C
ATOM    323  OD1 ASP    34      71.480 104.920  38.870  1.00  0.00           O
ATOM    324  OD2 ASP    34      71.300 103.830  37.010  1.00  0.00           O
ATOM    325  C   ASP    34      75.050 105.390  38.530  1.00  0.00           C
ATOM    326  O   ASP    34      75.690 106.420  38.500  1.00  0.00           O
ATOM    327  N   VAL    35      75.170 104.570  39.580  1.00  0.00           N
ATOM    328  H   VAL    35      74.910 103.610  39.480  1.00  0.00           H
ATOM    329  CA  VAL    35      75.750 104.930  40.850  1.00  0.00           C
ATOM    330  CB  VAL    35      74.720 104.940  42.010  1.00  0.00           C
ATOM    331  CG1 VAL    35      73.770 106.140  42.020  1.00  0.00           C
ATOM    332  CG2 VAL    35      73.950 103.610  42.080  1.00  0.00           C
ATOM    333  C   VAL    35      76.960 104.040  41.320  1.00  0.00           C
ATOM    334  O   VAL    35      77.130 102.900  40.930  1.00  0.00           O
ATOM    335  N   VAL    36      77.780 104.640  42.140  1.00  0.00           N
ATOM    336  H   VAL    36      77.760 105.640  42.080  1.00  0.00           H
ATOM    337  CA  VAL    36      78.920 104.020  42.850  1.00  0.00           C
ATOM    338  CB  VAL    36      80.320 104.670  42.550  1.00  0.00           C
ATOM    339  CG1 VAL    36      81.510 103.870  43.170  1.00  0.00           C
ATOM    340  CG2 VAL    36      80.560 104.690  41.020  1.00  0.00           C
ATOM    341  C   VAL    36      78.570 104.090  44.350  1.00  0.00           C
ATOM    342  O   VAL    36      78.440 105.160  44.890  1.00  0.00           O
ATOM    343  N   TYR    37      78.180 102.950  44.820  1.00  0.00           N
ATOM    344  H   TYR    37      78.000 102.150  44.240  1.00  0.00           H
ATOM    345  CA  TYR    37      78.150 102.700  46.270  1.00  0.00           C
ATOM    346  CB  TYR    37      77.460 101.350  46.500  1.00  0.00           C
ATOM    347  CG  TYR    37      75.950 101.330  46.290  1.00  0.00           C
ATOM    348  CD1 TYR    37      75.480 101.360  45.000  1.00  0.00           C
ATOM    349  HD1 TYR    37      76.110 101.370  44.110  1.00  0.00           H
ATOM    350  CD2 TYR    37      75.060 101.260  47.330  1.00  0.00           C
ATOM    351  HD2 TYR    37      75.540 101.370  48.300  1.00  0.00           H
ATOM    352  CE1 TYR    37      74.120 101.060  44.780  1.00  0.00           C
ATOM    353  HE1 TYR    37      73.850 101.020  43.730  1.00  0.00           H
ATOM    354  CE2 TYR    37      73.670 101.150  47.160  1.00  0.00           C
ATOM    355  HE2 TYR    37      72.990 101.050  48.000  1.00  0.00           H
ATOM    356  CZ  TYR    37      73.220 100.940  45.850  1.00  0.00           C
ATOM    357  OH  TYR    37      71.890 100.710  45.670  1.00  0.00           O
ATOM    358  HH  TYR    37      71.760 100.590  44.690  1.00  0.00           H
ATOM    359  C   TYR    37      79.450 102.870  46.890  1.00  0.00           C
ATOM    360  O   TYR    37      80.300 102.040  46.640  1.00  0.00           O
ATOM    361  N   CYS    38      79.530 104.020  47.540  1.00  0.00           N
ATOM    362  H   CYS    38      78.850 104.750  47.520  1.00  0.00           H
ATOM    363  CA  CYS    38      80.780 104.350  48.280  1.00  0.00           C
ATOM    364  CB  CYS    38      81.380 105.610  47.640  1.00  0.00           C
ATOM    365  SG  CYS    38      83.080 105.910  48.170  1.00  0.00           S
ATOM    366  HG  CYS    38      83.550 105.010  47.310  1.00  0.00           H
ATOM    367  C   CYS    38      80.460 104.600  49.790  1.00  0.00           C
ATOM    368  O   CYS    38      79.330 104.930  50.050  1.00  0.00           O
ATOM    369  N   PRO    39      81.410 104.260  50.640  1.00  0.00           N
ATOM    370  CA  PRO    39      81.200 104.400  52.080  1.00  0.00           C
ATOM    371  CB  PRO    39      82.120 103.300  52.630  1.00  0.00           C
ATOM    372  CG  PRO    39      83.290 103.200  51.710  1.00  0.00           C
ATOM    373  CD  PRO    39      82.550 103.330  50.330  1.00  0.00           C
ATOM    374  C   PRO    39      81.510 105.810  52.570  1.00  0.00           C
ATOM    375  O   PRO    39      82.350 106.610  52.120  1.00  0.00           O
ATOM    376  N   ARG    40      80.760 106.150  53.640  1.00  0.00           N
ATOM    377  H   ARG    40      80.310 105.460  54.200  1.00  0.00           H
ATOM    378  CA  ARG    40      80.680 107.550  54.240  1.00  0.00           C
ATOM    379  CB  ARG    40      79.940 107.420  55.570  1.00  0.00           C
ATOM    380  CG  ARG    40      79.450 108.810  56.000  1.00  0.00           C
ATOM    381  CD  ARG    40      78.430 108.720  57.210  1.00  0.00           C
ATOM    382  NE  ARG    40      77.270 109.530  56.940  1.00  0.00           N
ATOM    383  HE  ARG    40      77.280 109.940  56.020  1.00  0.00           H
ATOM    384  CZ  ARG    40      76.100 109.630  57.710  1.00  0.00           C
ATOM    385  NH1 ARG    40      75.900 108.700  58.660  1.00  0.00           N
ATOM    386 1HH1 ARG    40      76.580 107.970  58.700  1.00  0.00           H
ATOM    387 2HH1 ARG    40      75.070 108.810  59.200  1.00  0.00           H
ATOM    388  NH2 ARG    40      75.150 110.550  57.570  1.00  0.00           N
ATOM    389 1HH2 ARG    40      75.150 111.240  56.850  1.00  0.00           H
ATOM    390 2HH2 ARG    40      74.270 110.410  58.030  1.00  0.00           H
ATOM    391  C   ARG    40      82.120 108.090  54.470  1.00  0.00           C
ATOM    392  O   ARG    40      82.450 109.210  54.090  1.00  0.00           O
ATOM    393  N   HIS    41      82.950 107.310  55.220  1.00  0.00           N
ATOM    394  H   HIS    41      82.580 106.660  55.880  1.00  0.00           H
ATOM    395  CA  HIS    41      84.450 107.660  55.320  1.00  0.00           C
ATOM    396  CB  HIS    41      85.220 106.470  55.810  1.00  0.00           C
ATOM    397  CG  HIS    41      84.880 106.000  57.200  1.00  0.00           C
ATOM    398  ND1 HIS    41      85.520 106.310  58.310  1.00  0.00           N
ATOM    399  CD2 HIS    41      84.010 105.110  57.570  1.00  0.00           C
ATOM    400  HD2 HIS    41      83.170 104.780  56.960  1.00  0.00           H
ATOM    401  CE1 HIS    41      85.020 105.600  59.270  1.00  0.00           C
ATOM    402  HE1 HIS    41      85.280 105.750  60.320  1.00  0.00           H
ATOM    403  NE2 HIS    41      84.040 104.820  58.870  1.00  0.00           N
ATOM    404  HE2 HIS    41      83.640 104.080  59.410  1.00  0.00           H
ATOM    405  C   HIS    41      85.240 108.300  54.180  1.00  0.00           C
ATOM    406  O   HIS    41      86.220 109.010  54.510  1.00  0.00           O
ATOM    407  N   VAL    42      84.950 108.060  52.920  1.00  0.00           N
ATOM    408  H   VAL    42      84.260 107.380  52.660  1.00  0.00           H
ATOM    409  CA  VAL    42      85.570 108.820  51.760  1.00  0.00           C
ATOM    410  CB  VAL    42      85.400 108.240  50.370  1.00  0.00           C
ATOM    411  CG1 VAL    42      84.030 108.470  49.790  1.00  0.00           C
ATOM    412  CG2 VAL    42      86.410 108.770  49.330  1.00  0.00           C
ATOM    413  C   VAL    42      85.340 110.330  51.830  1.00  0.00           C
ATOM    414  O   VAL    42      86.110 111.150  51.290  1.00  0.00           O
ATOM    415  N   ILE    43      84.350 110.880  52.630  1.00  0.00           N
ATOM    416  H   ILE    43      83.650 110.220  52.910  1.00  0.00           H
ATOM    417  CA  ILE    43      84.050 112.360  52.740  1.00  0.00           C
ATOM    418  CB  ILE    43      82.500 112.610  52.760  1.00  0.00           C
ATOM    419  CG1 ILE    43      81.640 111.690  51.880  1.00  0.00           C
ATOM    420  CG2 ILE    43      82.240 114.090  52.370  1.00  0.00           C
ATOM    421  CD  ILE    43      80.270 111.290  52.490  1.00  0.00           C
ATOM    422  C   ILE    43      84.640 113.010  53.970  1.00  0.00           C
ATOM    423  O   ILE    43      85.090 114.180  53.830  1.00  0.00           O
ATOM    424  N   CYS    44      84.760 112.250  55.080  1.00  0.00           N
ATOM    425  H   CYS    44      84.370 111.330  55.100  1.00  0.00           H
ATOM    426  CA  CYS    44      85.150 112.710  56.400  1.00  0.00           C
ATOM    427  CB  CYS    44      84.950 111.550  57.370  1.00  0.00           C
ATOM    428  SG  CYS    44      83.240 111.180  57.800  1.00  0.00           S
ATOM    429  HG  CYS    44      83.620 110.110  58.490  1.00  0.00           H
ATOM    430  C   CYS    44      86.540 113.320  56.660  1.00  0.00           C
ATOM    431  O   CYS    44      87.580 112.700  56.420  1.00  0.00           O
ATOM    432  N   THR    45      86.450 114.300  57.570  1.00  0.00           N
ATOM    433  H   THR    45      85.700 114.950  57.450  1.00  0.00           H
ATOM    434  CA  THR    45      87.720 114.900  58.140  1.00  0.00           C
ATOM    435  CB  THR    45      87.510 116.290  58.660  1.00  0.00           C
ATOM    436  OG1 THR    45      86.560 116.940  57.770  1.00  0.00           O
ATOM    437  HG1 THR    45      86.540 117.900  58.060  1.00  0.00           H
ATOM    438  CG2 THR    45      88.760 117.200  58.830  1.00  0.00           C
ATOM    439  C   THR    45      88.030 113.980  59.330  1.00  0.00           C
ATOM    440  O   THR    45      87.400 113.980  60.380  1.00  0.00           O
ATOM    441  N   SER    46      88.990 113.160  59.110  1.00  0.00           N
ATOM    442  H   SER    46      89.440 113.330  58.230  1.00  0.00           H
ATOM    443  CA  SER    46      89.530 112.050  60.000  1.00  0.00           C
ATOM    444  CB  SER    46      90.320 110.950  59.290  1.00  0.00           C
ATOM    445  OG  SER    46      91.110 111.520  58.270  1.00  0.00           O
ATOM    446  HG  SER    46      90.930 111.000  57.440  1.00  0.00           H
ATOM    447  C   SER    46      90.410 112.530  61.230  1.00  0.00           C
ATOM    448  O   SER    46      90.510 111.750  62.220  1.00  0.00           O
ATOM    449  N   GLU    47      90.890 113.740  61.120  1.00  0.00           N
ATOM    450  H   GLU    47      91.240 114.040  60.230  1.00  0.00           H
ATOM    451  CA  GLU    47      91.470 114.520  62.280  1.00  0.00           C
ATOM    452  CB  GLU    47      91.930 115.950  61.830  1.00  0.00           C
ATOM    453  CG  GLU    47      93.360 115.870  61.230  1.00  0.00           C
ATOM    454  CD  GLU    47      93.500 115.020  59.920  1.00  0.00           C
ATOM    455  OE1 GLU    47      94.270 114.000  59.940  1.00  0.00           O
ATOM    456  OE2 GLU    47      92.840 115.310  58.960  1.00  0.00           O
ATOM    457  C   GLU    47      90.520 114.770  63.520  1.00  0.00           C
ATOM    458  O   GLU    47      90.870 115.660  64.300  1.00  0.00           O
ATOM    459  N   ASP    48      89.300 114.320  63.430  1.00  0.00           N
ATOM    460  H   ASP    48      88.940 113.890  62.600  1.00  0.00           H
ATOM    461  CA  ASP    48      88.300 114.340  64.570  1.00  0.00           C
ATOM    462  CB  ASP    48      87.210 115.380  64.330  1.00  0.00           C
ATOM    463  CG  ASP    48      86.100 115.440  65.300  1.00  0.00           C
ATOM    464  OD1 ASP    48      85.090 116.010  64.890  1.00  0.00           O
ATOM    465  OD2 ASP    48      86.400 115.320  66.520  1.00  0.00           O
ATOM    466  C   ASP    48      87.710 112.910  64.830  1.00  0.00           C
ATOM    467  O   ASP    48      87.200 112.210  63.920  1.00  0.00           O
ATOM    468  N   MET    49      87.870 112.400  66.020  1.00  0.00           N
ATOM    469  H   MET    49      88.630 112.660  66.620  1.00  0.00           H
ATOM    470  CA  MET    49      87.150 111.160  66.460  1.00  0.00           C
ATOM    471  CB  MET    49      87.900 110.610  67.640  1.00  0.00           C
ATOM    472  CG  MET    49      88.910 109.580  67.120  1.00  0.00           C
ATOM    473  SD  MET    49      90.270 110.330  66.170  1.00  0.00           S
ATOM    474  CE  MET    49      91.150 108.810  65.840  1.00  0.00           C
ATOM    475  C   MET    49      85.620 111.410  66.710  1.00  0.00           C
ATOM    476  O   MET    49      84.830 110.450  66.530  1.00  0.00           O
ATOM    477  N   LEU    50      85.230 112.670  66.930  1.00  0.00           N
ATOM    478  H   LEU    50      85.830 113.470  66.950  1.00  0.00           H
ATOM    479  CA  LEU    50      83.790 112.970  67.180  1.00  0.00           C
ATOM    480  CB  LEU    50      83.650 114.200  68.140  1.00  0.00           C
ATOM    481  CG  LEU    50      84.520 114.170  69.440  1.00  0.00           C
ATOM    482  CD1 LEU    50      84.720 115.480  70.150  1.00  0.00           C
ATOM    483  CD2 LEU    50      83.850 113.090  70.360  1.00  0.00           C
ATOM    484  C   LEU    50      82.900 113.150  65.930  1.00  0.00           C
ATOM    485  O   LEU    50      81.700 113.430  66.070  1.00  0.00           O
ATOM    486  N   ASN    51      83.600 113.180  64.770  1.00  0.00           N
ATOM    487  H   ASN    51      84.600 113.100  64.760  1.00  0.00           H
ATOM    488  CA  ASN    51      83.120 113.390  63.420  1.00  0.00           C
ATOM    489  CB  ASN    51      82.420 112.200  62.770  1.00  0.00           C
ATOM    490  CG  ASN    51      83.250 110.990  62.490  1.00  0.00           C
ATOM    491  OD1 ASN    51      84.160 110.590  63.200  1.00  0.00           O
ATOM    492  ND2 ASN    51      82.860 110.340  61.430  1.00  0.00           N
ATOM    493 1HD2 ASN    51      82.110 110.600  60.830  1.00  0.00           H
ATOM    494 2HD2 ASN    51      83.420 109.580  61.100  1.00  0.00           H
ATOM    495  C   ASN    51      82.300 114.670  63.070  1.00  0.00           C
ATOM    496  O   ASN    51      81.320 114.980  63.800  1.00  0.00           O
ATOM    497  N   PRO    52      82.690 115.300  61.940  1.00  0.00           N
ATOM    498  CA  PRO    52      82.020 116.550  61.470  1.00  0.00           C
ATOM    499  CB  PRO    52      82.880 116.970  60.290  1.00  0.00           C
ATOM    500  CG  PRO    52      84.260 116.460  60.690  1.00  0.00           C
ATOM    501  CD  PRO    52      83.910 115.090  61.150  1.00  0.00           C
ATOM    502  C   PRO    52      80.540 116.340  61.100  1.00  0.00           C
ATOM    503  O   PRO    52      80.010 115.250  61.050  1.00  0.00           O
ATOM    504  N   ASN    53      79.920 117.490  60.820  1.00  0.00           N
ATOM    505  H   ASN    53      80.260 118.380  61.140  1.00  0.00           H
ATOM    506  CA  ASN    53      78.570 117.450  60.230  1.00  0.00           C
ATOM    507  CB  ASN    53      77.880 118.870  60.320  1.00  0.00           C
ATOM    508  CG  ASN    53      76.480 119.030  59.730  1.00  0.00           C
ATOM    509  OD1 ASN    53      76.440 119.450  58.580  1.00  0.00           O
ATOM    510  ND2 ASN    53      75.440 118.670  60.430  1.00  0.00           N
ATOM    511 1HD2 ASN    53      75.380 118.390  61.380  1.00  0.00           H
ATOM    512 2HD2 ASN    53      74.590 118.620  59.900  1.00  0.00           H
ATOM    513  C   ASN    53      78.470 116.940  58.770  1.00  0.00           C
ATOM    514  O   ASN    53      79.030 117.620  57.900  1.00  0.00           O
ATOM    515  N   TYR    54      77.650 115.970  58.560  1.00  0.00           N
ATOM    516  H   TYR    54      76.980 115.640  59.230  1.00  0.00           H
ATOM    517  CA  TYR    54      77.610 115.310  57.230  1.00  0.00           C
ATOM    518  CB  TYR    54      76.880 113.990  57.310  1.00  0.00           C
ATOM    519  CG  TYR    54      77.720 113.020  58.030  1.00  0.00           C
ATOM    520  CD1 TYR    54      77.200 112.400  59.150  1.00  0.00           C
ATOM    521  HD1 TYR    54      76.140 112.500  59.400  1.00  0.00           H
ATOM    522  CD2 TYR    54      78.970 112.690  57.520  1.00  0.00           C
ATOM    523  HD2 TYR    54      79.420 113.250  56.690  1.00  0.00           H
ATOM    524  CE1 TYR    54      78.050 111.530  59.840  1.00  0.00           C
ATOM    525  HE1 TYR    54      77.680 111.150  60.790  1.00  0.00           H
ATOM    526  CE2 TYR    54      79.740 111.760  58.210  1.00  0.00           C
ATOM    527  HE2 TYR    54      80.750 111.530  57.850  1.00  0.00           H
ATOM    528  CZ  TYR    54      79.350 111.190  59.390  1.00  0.00           C
ATOM    529  OH  TYR    54      80.260 110.700  60.260  1.00  0.00           O
ATOM    530  HH  TYR    54      79.850 110.720  61.170  1.00  0.00           H
ATOM    531  C   TYR    54      77.140 116.110  56.000  1.00  0.00           C
ATOM    532  O   TYR    54      77.800 116.070  54.970  1.00  0.00           O
ATOM    533  N   GLU    55      76.180 117.020  56.200  1.00  0.00           N
ATOM    534  H   GLU    55      75.640 117.090  57.040  1.00  0.00           H
ATOM    535  CA  GLU    55      75.790 118.100  55.240  1.00  0.00           C
ATOM    536  CB  GLU    55      74.500 118.770  55.710  1.00  0.00           C
ATOM    537  CG  GLU    55      73.290 117.920  55.620  1.00  0.00           C
ATOM    538  CD  GLU    55      72.990 117.220  56.970  1.00  0.00           C
ATOM    539  OE1 GLU    55      71.870 117.410  57.470  1.00  0.00           O
ATOM    540  OE2 GLU    55      73.840 116.610  57.670  1.00  0.00           O
ATOM    541  C   GLU    55      76.880 119.130  54.930  1.00  0.00           C
ATOM    542  O   GLU    55      77.180 119.380  53.760  1.00  0.00           O
ATOM    543  N   ASP    56      77.570 119.530  55.920  1.00  0.00           N
ATOM    544  H   ASP    56      77.280 119.310  56.860  1.00  0.00           H
ATOM    545  CA  ASP    56      78.660 120.590  55.800  1.00  0.00           C
ATOM    546  CB  ASP    56      79.220 120.800  57.220  1.00  0.00           C
ATOM    547  CG  ASP    56      80.240 121.980  57.160  1.00  0.00           C
ATOM    548  OD1 ASP    56      81.360 121.670  56.850  1.00  0.00           O
ATOM    549  OD2 ASP    56      79.860 123.150  57.360  1.00  0.00           O
ATOM    550  C   ASP    56      79.810 120.040  54.930  1.00  0.00           C
ATOM    551  O   ASP    56      80.100 120.780  54.010  1.00  0.00           O
ATOM    552  N   LEU    57      80.120 118.790  55.220  1.00  0.00           N
ATOM    553  H   LEU    57      79.780 118.290  56.020  1.00  0.00           H
ATOM    554  CA  LEU    57      81.030 117.970  54.360  1.00  0.00           C
ATOM    555  CB  LEU    57      81.420 116.640  55.040  1.00  0.00           C
ATOM    556  CG  LEU    57      82.100 116.760  56.390  1.00  0.00           C
ATOM    557  CD1 LEU    57      82.190 115.260  56.850  1.00  0.00           C
ATOM    558  CD2 LEU    57      83.460 117.290  56.120  1.00  0.00           C
ATOM    559  C   LEU    57      80.580 117.720  52.880  1.00  0.00           C
ATOM    560  O   LEU    57      81.420 117.870  51.960  1.00  0.00           O
ATOM    561  N   LEU    58      79.240 117.480  52.730  1.00  0.00           N
ATOM    562  H   LEU    58      78.640 117.130  53.450  1.00  0.00           H
ATOM    563  CA  LEU    58      78.780 117.290  51.400  1.00  0.00           C
ATOM    564  CB  LEU    58      77.410 116.630  51.260  1.00  0.00           C
ATOM    565  CG  LEU    58      77.450 115.180  51.730  1.00  0.00           C
ATOM    566  CD1 LEU    58      76.020 114.790  52.030  1.00  0.00           C
ATOM    567  CD2 LEU    58      77.960 114.220  50.710  1.00  0.00           C
ATOM    568  C   LEU    58      78.840 118.630  50.620  1.00  0.00           C
ATOM    569  O   LEU    58      79.040 118.570  49.390  1.00  0.00           O
ATOM    570  N   ILE    59      78.710 119.770  51.320  1.00  0.00           N
ATOM    571  H   ILE    59      78.470 119.830  52.290  1.00  0.00           H
ATOM    572  CA  ILE    59      78.940 121.050  50.650  1.00  0.00           C
ATOM    573  CB  ILE    59      78.150 122.120  51.420  1.00  0.00           C
ATOM    574  CG1 ILE    59      76.640 121.730  51.360  1.00  0.00           C
ATOM    575  CG2 ILE    59      78.320 123.430  50.820  1.00  0.00           C
ATOM    576  CD  ILE    59      75.890 122.070  52.670  1.00  0.00           C
ATOM    577  C   ILE    59      80.430 121.310  50.450  1.00  0.00           C
ATOM    578  O   ILE    59      80.720 121.940  49.440  1.00  0.00           O
ATOM    579  N   ARG    60      81.340 121.100  51.390  1.00  0.00           N
ATOM    580  H   ARG    60      81.030 120.990  52.340  1.00  0.00           H
ATOM    581  CA  ARG    60      82.860 121.200  51.210  1.00  0.00           C
ATOM    582  CB  ARG    60      83.660 120.900  52.460  1.00  0.00           C
ATOM    583  CG  ARG    60      83.560 122.040  53.490  1.00  0.00           C
ATOM    584  CD  ARG    60      84.380 121.740  54.780  1.00  0.00           C
ATOM    585  NE  ARG    60      85.160 122.830  55.450  1.00  0.00           N
ATOM    586  HE  ARG    60      86.150 122.660  55.510  1.00  0.00           H
ATOM    587  CZ  ARG    60      84.670 123.990  55.950  1.00  0.00           C
ATOM    588  NH1 ARG    60      83.370 124.180  56.120  1.00  0.00           N
ATOM    589 1HH1 ARG    60      82.830 123.400  55.800  1.00  0.00           H
ATOM    590 2HH1 ARG    60      82.970 125.070  56.330  1.00  0.00           H
ATOM    591  NH2 ARG    60      85.600 124.890  56.300  1.00  0.00           N
ATOM    592 1HH2 ARG    60      86.580 124.700  56.250  1.00  0.00           H
ATOM    593 2HH2 ARG    60      85.440 125.770  56.740  1.00  0.00           H
ATOM    594  C   ARG    60      83.470 120.310  50.110  1.00  0.00           C
ATOM    595  O   ARG    60      84.330 120.690  49.310  1.00  0.00           O
ATOM    596  N   LYS    61      83.160 119.070  50.210  1.00  0.00           N
ATOM    597  H   LYS    61      82.670 118.670  50.980  1.00  0.00           H
ATOM    598  CA  LYS    61      83.610 118.020  49.250  1.00  0.00           C
ATOM    599  CB  LYS    61      84.280 116.770  49.860  1.00  0.00           C
ATOM    600  CG  LYS    61      85.630 117.200  50.410  1.00  0.00           C
ATOM    601  CD  LYS    61      86.210 116.320  51.510  1.00  0.00           C
ATOM    602  CE  LYS    61      87.620 116.820  51.730  1.00  0.00           C
ATOM    603  NZ  LYS    61      88.340 116.110  52.770  1.00  0.00           N
ATOM    604  HZ1 LYS    61      88.160 115.120  52.720  1.00  0.00           H
ATOM    605  HZ2 LYS    61      89.330 116.260  52.700  1.00  0.00           H
ATOM    606  HZ3 LYS    61      88.120 116.440  53.680  1.00  0.00           H
ATOM    607  C   LYS    61      82.380 117.680  48.390  1.00  0.00           C
ATOM    608  O   LYS    61      81.710 116.760  48.820  1.00  0.00           O
ATOM    609  N   SER    62      82.270 118.410  47.260  1.00  0.00           N
ATOM    610  H   SER    62      83.090 118.850  46.900  1.00  0.00           H
ATOM    611  CA  SER    62      81.070 118.360  46.340  1.00  0.00           C
ATOM    612  CB  SER    62      80.850 119.730  45.630  1.00  0.00           C
ATOM    613  OG  SER    62      79.460 119.800  45.210  1.00  0.00           O
ATOM    614  HG  SER    62      78.950 119.660  46.060  1.00  0.00           H
ATOM    615  C   SER    62      81.200 117.250  45.330  1.00  0.00           C
ATOM    616  O   SER    62      82.200 116.580  45.320  1.00  0.00           O
ATOM    617  N   ASN    63      80.200 117.160  44.450  1.00  0.00           N
ATOM    618  H   ASN    63      79.430 117.800  44.420  1.00  0.00           H
ATOM    619  CA  ASN    63      80.080 116.010  43.520  1.00  0.00           C
ATOM    620  CB  ASN    63      78.750 116.080  42.720  1.00  0.00           C
ATOM    621  CG  ASN    63      78.270 117.460  42.300  1.00  0.00           C
ATOM    622  OD1 ASN    63      78.970 118.250  41.710  1.00  0.00           O
ATOM    623  ND2 ASN    63      77.110 117.890  42.680  1.00  0.00           N
ATOM    624 1HD2 ASN    63      76.460 117.390  43.270  1.00  0.00           H
ATOM    625 2HD2 ASN    63      76.870 118.800  42.350  1.00  0.00           H
ATOM    626  C   ASN    63      81.340 115.830  42.610  1.00  0.00           C
ATOM    627  O   ASN    63      82.020 114.840  42.540  1.00  0.00           O
ATOM    628  N   HIS    64      81.810 116.940  42.020  1.00  0.00           N
ATOM    629  H   HIS    64      81.370 117.810  42.220  1.00  0.00           H
ATOM    630  CA  HIS    64      83.050 117.020  41.250  1.00  0.00           C
ATOM    631  CB  HIS    64      83.050 118.360  40.380  1.00  0.00           C
ATOM    632  CG  HIS    64      82.550 119.540  41.310  1.00  0.00           C
ATOM    633  ND1 HIS    64      82.990 119.750  42.520  1.00  0.00           N
ATOM    634  CD2 HIS    64      81.580 120.440  41.020  1.00  0.00           C
ATOM    635  HD2 HIS    64      81.170 120.640  40.030  1.00  0.00           H
ATOM    636  CE1 HIS    64      82.350 120.800  43.000  1.00  0.00           C
ATOM    637  HE1 HIS    64      82.590 121.330  43.910  1.00  0.00           H
ATOM    638  NE2 HIS    64      81.530 121.240  42.030  1.00  0.00           N
ATOM    639  HE2 HIS    64      80.960 122.060  42.100  1.00  0.00           H
ATOM    640  C   HIS    64      84.390 116.810  41.960  1.00  0.00           C
ATOM    641  O   HIS    64      85.440 116.710  41.380  1.00  0.00           O
ATOM    642  N   ASN    65      84.360 116.700  43.300  1.00  0.00           N
ATOM    643  H   ASN    65      83.570 116.890  43.890  1.00  0.00           H
ATOM    644  CA  ASN    65      85.570 116.310  44.200  1.00  0.00           C
ATOM    645  CB  ASN    65      85.590 116.800  45.640  1.00  0.00           C
ATOM    646  CG  ASN    65      85.790 118.300  45.860  1.00  0.00           C
ATOM    647  OD1 ASN    65      84.920 119.140  45.630  1.00  0.00           O
ATOM    648  ND2 ASN    65      86.890 118.600  46.450  1.00  0.00           N
ATOM    649 1HD2 ASN    65      87.570 117.970  46.840  1.00  0.00           H
ATOM    650 2HD2 ASN    65      87.020 119.530  46.800  1.00  0.00           H
ATOM    651  C   ASN    65      85.840 114.820  44.080  1.00  0.00           C
ATOM    652  O   ASN    65      86.950 114.320  44.200  1.00  0.00           O
ATOM    653  N   PHE    66      84.770 114.060  43.730  1.00  0.00           N
ATOM    654  H   PHE    66      83.900 114.530  43.550  1.00  0.00           H
ATOM    655  CA  PHE    66      84.850 112.630  43.600  1.00  0.00           C
ATOM    656  CB  PHE    66      83.500 112.000  43.940  1.00  0.00           C
ATOM    657  CG  PHE    66      83.010 112.190  45.360  1.00  0.00           C
ATOM    658  CD1 PHE    66      83.590 111.420  46.310  1.00  0.00           C
ATOM    659  HD1 PHE    66      83.990 110.440  46.040  1.00  0.00           H
ATOM    660  CD2 PHE    66      82.120 113.200  45.730  1.00  0.00           C
ATOM    661  HD2 PHE    66      81.520 113.780  45.030  1.00  0.00           H
ATOM    662  CE1 PHE    66      83.450 111.820  47.630  1.00  0.00           C
ATOM    663  HE1 PHE    66      84.130 111.380  48.350  1.00  0.00           H
ATOM    664  CE2 PHE    66      81.970 113.630  47.030  1.00  0.00           C
ATOM    665  HE2 PHE    66      81.480 114.590  47.220  1.00  0.00           H
ATOM    666  CZ  PHE    66      82.720 112.960  47.990  1.00  0.00           C
ATOM    667  HZ  PHE    66      82.810 113.300  49.020  1.00  0.00           H
ATOM    668  C   PHE    66      85.200 112.150  42.220  1.00  0.00           C
ATOM    669  O   PHE    66      84.350 112.080  41.330  1.00  0.00           O
ATOM    670  N   LEU    67      86.470 111.790  42.030  1.00  0.00           N
ATOM    671  H   LEU    67      87.110 111.770  42.800  1.00  0.00           H
ATOM    672  CA  LEU    67      86.960 111.030  40.820  1.00  0.00           C
ATOM    673  CB  LEU    67      88.380 111.390  40.360  1.00  0.00           C
ATOM    674  CG  LEU    67      88.320 112.610  39.470  1.00  0.00           C
ATOM    675  CD1 LEU    67      88.220 113.890  40.330  1.00  0.00           C
ATOM    676  CD2 LEU    67      89.630 112.750  38.760  1.00  0.00           C
ATOM    677  C   LEU    67      86.930 109.470  40.900  1.00  0.00           C
ATOM    678  O   LEU    67      87.770 108.830  41.520  1.00  0.00           O
ATOM    679  N   VAL    68      86.000 108.820  40.130  1.00  0.00           N
ATOM    680  H   VAL    68      85.190 109.300  39.800  1.00  0.00           H
ATOM    681  CA  VAL    68      85.970 107.340  39.910  1.00  0.00           C
ATOM    682  CB  VAL    68      84.450 106.950  39.760  1.00  0.00           C
ATOM    683  CG1 VAL    68      84.210 105.540  39.380  1.00  0.00           C
ATOM    684  CG2 VAL    68      83.530 107.420  40.930  1.00  0.00           C
ATOM    685  C   VAL    68      86.810 106.850  38.690  1.00  0.00           C
ATOM    686  O   VAL    68      86.490 107.110  37.560  1.00  0.00           O
ATOM    687  N   GLN    69      87.750 106.020  38.980  1.00  0.00           N
ATOM    688  H   GLN    69      87.970 105.900  39.950  1.00  0.00           H
ATOM    689  CA  GLN    69      88.460 105.230  37.940  1.00  0.00           C
ATOM    690  CB  GLN    69      89.870 104.770  38.370  1.00  0.00           C
ATOM    691  CG  GLN    69      90.870 105.960  38.400  1.00  0.00           C
ATOM    692  CD  GLN    69      90.710 107.030  39.480  1.00  0.00           C
ATOM    693  OE1 GLN    69      90.200 108.170  39.280  1.00  0.00           O
ATOM    694  NE2 GLN    69      91.270 106.790  40.640  1.00  0.00           N
ATOM    695 1HE2 GLN    69      91.840 105.980  40.700  1.00  0.00           H
ATOM    696 2HE2 GLN    69      90.840 107.160  41.470  1.00  0.00           H
ATOM    697  C   GLN    69      87.690 104.030  37.390  1.00  0.00           C
ATOM    698  O   GLN    69      87.740 102.850  37.730  1.00  0.00           O
ATOM    699  N   ALA    70      86.850 104.370  36.370  1.00  0.00           N
ATOM    700  H   ALA    70      86.950 105.230  35.870  1.00  0.00           H
ATOM    701  CA  ALA    70      85.960 103.390  35.720  1.00  0.00           C
ATOM    702  CB  ALA    70      84.730 104.140  35.270  1.00  0.00           C
ATOM    703  C   ALA    70      86.670 102.650  34.600  1.00  0.00           C
ATOM    704  O   ALA    70      86.400 102.810  33.410  1.00  0.00           O
ATOM    705  N   GLY    71      87.490 101.770  35.070  1.00  0.00           N
ATOM    706  H   GLY    71      87.730 101.780  36.040  1.00  0.00           H
ATOM    707  CA  GLY    71      88.480 101.090  34.270  1.00  0.00           C
ATOM    708  C   GLY    71      89.540 102.150  33.890  1.00  0.00           C
ATOM    709  O   GLY    71      90.340 102.600  34.690  1.00  0.00           O
ATOM    710  N   ASN    72      89.670 102.300  32.580  1.00  0.00           N
ATOM    711  H   ASN    72      89.170 101.760  31.910  1.00  0.00           H
ATOM    712  CA  ASN    72      90.520 103.330  31.950  1.00  0.00           C
ATOM    713  CB  ASN    72      90.610 103.110  30.470  1.00  0.00           C
ATOM    714  CG  ASN    72      89.260 103.110  29.740  1.00  0.00           C
ATOM    715  OD1 ASN    72      88.180 102.800  30.240  1.00  0.00           O
ATOM    716  ND2 ASN    72      89.310 103.640  28.530  1.00  0.00           N
ATOM    717 1HD2 ASN    72      90.160 103.900  28.080  1.00  0.00           H
ATOM    718 2HD2 ASN    72      88.430 103.920  28.140  1.00  0.00           H
ATOM    719  C   ASN    72      90.220 104.820  32.420  1.00  0.00           C
ATOM    720  O   ASN    72      91.030 105.430  33.130  1.00  0.00           O
ATOM    721  N   VAL    73      88.930 105.190  32.310  1.00  0.00           N
ATOM    722  H   VAL    73      88.280 104.470  32.050  1.00  0.00           H
ATOM    723  CA  VAL    73      88.430 106.530  32.370  1.00  0.00           C
ATOM    724  CB  VAL    73      87.260 106.720  31.460  1.00  0.00           C
ATOM    725  CG1 VAL    73      87.690 106.810  30.020  1.00  0.00           C
ATOM    726  CG2 VAL    73      86.190 105.630  31.500  1.00  0.00           C
ATOM    727  C   VAL    73      88.140 107.050  33.790  1.00  0.00           C
ATOM    728  O   VAL    73      87.600 106.370  34.650  1.00  0.00           O
ATOM    729  N   GLN    74      88.700 108.200  34.110  1.00  0.00           N
ATOM    730  H   GLN    74      89.330 108.620  33.460  1.00  0.00           H
ATOM    731  CA  GLN    74      88.380 109.020  35.330  1.00  0.00           C
ATOM    732  CB  GLN    74      89.530 109.930  35.680  1.00  0.00           C
ATOM    733  CG  GLN    74      90.740 109.120  36.210  1.00  0.00           C
ATOM    734  CD  GLN    74      92.040 109.960  36.240  1.00  0.00           C
ATOM    735  OE1 GLN    74      92.140 110.820  37.110  1.00  0.00           O
ATOM    736  NE2 GLN    74      92.920 109.620  35.370  1.00  0.00           N
ATOM    737 1HE2 GLN    74      92.800 108.980  34.610  1.00  0.00           H
ATOM    738 2HE2 GLN    74      93.870 109.850  35.600  1.00  0.00           H
ATOM    739  C   GLN    74      87.080 109.860  35.240  1.00  0.00           C
ATOM    740  O   GLN    74      87.080 110.840  34.530  1.00  0.00           O
ATOM    741  N   LEU    75      86.030 109.350  35.860  1.00  0.00           N
ATOM    742  H   LEU    75      86.090 108.530  36.430  1.00  0.00           H
ATOM    743  CA  LEU    75      84.670 109.960  35.770  1.00  0.00           C
ATOM    744  CB  LEU    75      83.510 108.960  35.810  1.00  0.00           C
ATOM    745  CG  LEU    75      83.630 107.730  34.830  1.00  0.00           C
ATOM    746  CD1 LEU    75      82.520 106.750  35.110  1.00  0.00           C
ATOM    747  CD2 LEU    75      83.850 108.090  33.380  1.00  0.00           C
ATOM    748  C   LEU    75      84.500 110.830  36.990  1.00  0.00           C
ATOM    749  O   LEU    75      84.590 110.460  38.150  1.00  0.00           O
ATOM    750  N   ARG    76      84.250 112.120  36.730  1.00  0.00           N
ATOM    751  H   ARG    76      84.240 112.430  35.780  1.00  0.00           H
ATOM    752  CA  ARG    76      84.090 113.200  37.750  1.00  0.00           C
ATOM    753  CB  ARG    76      84.660 114.580  37.370  1.00  0.00           C
ATOM    754  CG  ARG    76      86.160 114.640  36.960  1.00  0.00           C
ATOM    755  CD  ARG    76      86.410 115.760  35.980  1.00  0.00           C
ATOM    756  NE  ARG    76      85.670 115.600  34.760  1.00  0.00           N
ATOM    757  HE  ARG    76      85.390 114.700  34.430  1.00  0.00           H
ATOM    758  CZ  ARG    76      85.430 116.650  33.980  1.00  0.00           C
ATOM    759  NH1 ARG    76      86.020 117.820  34.260  1.00  0.00           N
ATOM    760 1HH1 ARG    76      86.580 117.850  35.090  1.00  0.00           H
ATOM    761 2HH1 ARG    76      85.880 118.760  33.930  1.00  0.00           H
ATOM    762  NH2 ARG    76      84.360 116.670  33.150  1.00  0.00           N
ATOM    763 1HH2 ARG    76      83.680 115.940  33.090  1.00  0.00           H
ATOM    764 2HH2 ARG    76      84.160 117.490  32.610  1.00  0.00           H
ATOM    765  C   ARG    76      82.640 113.380  38.070  1.00  0.00           C
ATOM    766  O   ARG    76      81.850 113.920  37.250  1.00  0.00           O
ATOM    767  N   VAL    77      82.150 112.880  39.210  1.00  0.00           N
ATOM    768  H   VAL    77      82.800 112.560  39.900  1.00  0.00           H
ATOM    769  CA  VAL    77      80.730 112.620  39.460  1.00  0.00           C
ATOM    770  CB  VAL    77      80.620 112.230  40.960  1.00  0.00           C
ATOM    771  CG1 VAL    77      79.180 112.020  41.380  1.00  0.00           C
ATOM    772  CG2 VAL    77      81.310 110.910  41.100  1.00  0.00           C
ATOM    773  C   VAL    77      79.820 113.860  39.210  1.00  0.00           C
ATOM    774  O   VAL    77      80.210 114.940  39.650  1.00  0.00           O
ATOM    775  N   ILE    78      78.690 113.670  38.540  1.00  0.00           N
ATOM    776  H   ILE    78      78.460 112.710  38.350  1.00  0.00           H
ATOM    777  CA  ILE    78      77.710 114.800  38.320  1.00  0.00           C
ATOM    778  CB  ILE    78      77.000 114.720  36.960  1.00  0.00           C
ATOM    779  CG1 ILE    78      76.540 113.280  36.680  1.00  0.00           C
ATOM    780  CG2 ILE    78      78.030 115.210  35.930  1.00  0.00           C
ATOM    781  CD  ILE    78      75.910 113.150  35.270  1.00  0.00           C
ATOM    782  C   ILE    78      76.810 115.100  39.520  1.00  0.00           C
ATOM    783  O   ILE    78      76.500 116.250  39.720  1.00  0.00           O
ATOM    784  N   GLY    79      76.660 114.150  40.400  1.00  0.00           N
ATOM    785  H   GLY    79      76.910 113.180  40.300  1.00  0.00           H
ATOM    786  CA  GLY    79      75.620 114.250  41.480  1.00  0.00           C
ATOM    787  C   GLY    79      75.960 113.300  42.640  1.00  0.00           C
ATOM    788  O   GLY    79      76.210 112.170  42.410  1.00  0.00           O
ATOM    789  N   HIS    80      75.820 113.800  43.840  1.00  0.00           N
ATOM    790  H   HIS    80      75.660 114.760  44.080  1.00  0.00           H
ATOM    791  CA  HIS    80      76.020 112.870  45.000  1.00  0.00           C
ATOM    792  CB  HIS    80      77.330 113.190  45.670  1.00  0.00           C
ATOM    793  CG  HIS    80      77.540 114.440  46.470  1.00  0.00           C
ATOM    794  ND1 HIS    80      76.880 115.600  46.360  1.00  0.00           N
ATOM    795  CD2 HIS    80      78.550 114.670  47.330  1.00  0.00           C
ATOM    796  HD2 HIS    80      79.220 113.890  47.690  1.00  0.00           H
ATOM    797  CE1 HIS    80      77.480 116.490  47.190  1.00  0.00           C
ATOM    798  HE1 HIS    80      77.070 117.480  47.380  1.00  0.00           H
ATOM    799  NE2 HIS    80      78.480 115.920  47.790  1.00  0.00           N
ATOM    800  HE2 HIS    80      79.220 116.430  48.250  1.00  0.00           H
ATOM    801  C   HIS    80      74.850 112.760  46.020  1.00  0.00           C
ATOM    802  O   HIS    80      74.120 113.730  46.130  1.00  0.00           O
ATOM    803  N   SER    81      74.570 111.500  46.430  1.00  0.00           N
ATOM    804  H   SER    81      75.090 110.760  46.000  1.00  0.00           H
ATOM    805  CA  SER    81      73.460 111.270  47.360  1.00  0.00           C
ATOM    806  CB  SER    81      72.310 110.800  46.550  1.00  0.00           C
ATOM    807  OG  SER    81      71.130 110.320  47.280  1.00  0.00           O
ATOM    808  HG  SER    81      70.660 111.110  47.670  1.00  0.00           H
ATOM    809  C   SER    81      73.730 110.400  48.620  1.00  0.00           C
ATOM    810  O   SER    81      73.910 109.180  48.480  1.00  0.00           O
ATOM    811  N   MET    82      73.420 110.970  49.750  1.00  0.00           N
ATOM    812  H   MET    82      73.070 111.910  49.750  1.00  0.00           H
ATOM    813  CA  MET    82      73.550 110.290  51.030  1.00  0.00           C
ATOM    814  CB  MET    82      74.120 111.250  52.040  1.00  0.00           C
ATOM    815  CG  MET    82      74.340 110.720  53.490  1.00  0.00           C
ATOM    816  SD  MET    82      75.350 111.600  54.740  1.00  0.00           S
ATOM    817  CE  MET    82      76.890 111.420  53.900  1.00  0.00           C
ATOM    818  C   MET    82      72.220 109.710  51.460  1.00  0.00           C
ATOM    819  O   MET    82      71.180 110.310  51.400  1.00  0.00           O
ATOM    820  N   GLN    83      72.410 108.450  51.630  1.00  0.00           N
ATOM    821  H   GLN    83      73.240 107.990  51.320  1.00  0.00           H
ATOM    822  CA  GLN    83      71.280 107.560  52.070  1.00  0.00           C
ATOM    823  CB  GLN    83      70.920 106.550  50.990  1.00  0.00           C
ATOM    824  CG  GLN    83      69.670 105.700  51.310  1.00  0.00           C
ATOM    825  CD  GLN    83      69.260 104.850  50.070  1.00  0.00           C
ATOM    826  OE1 GLN    83      68.320 105.210  49.340  1.00  0.00           O
ATOM    827  NE2 GLN    83      69.860 103.740  49.930  1.00  0.00           N
ATOM    828 1HE2 GLN    83      70.450 103.420  50.670  1.00  0.00           H
ATOM    829 2HE2 GLN    83      69.460 103.030  49.350  1.00  0.00           H
ATOM    830  C   GLN    83      71.720 106.890  53.400  1.00  0.00           C
ATOM    831  O   GLN    83      72.570 106.030  53.390  1.00  0.00           O
ATOM    832  N   ASN    84      71.480 107.670  54.480  1.00  0.00           N
ATOM    833  H   ASN    84      70.910 108.490  54.440  1.00  0.00           H
ATOM    834  CA  ASN    84      72.080 107.570  55.810  1.00  0.00           C
ATOM    835  CB  ASN    84      71.480 106.580  56.810  1.00  0.00           C
ATOM    836  CG  ASN    84      70.110 106.870  57.270  1.00  0.00           C
ATOM    837  OD1 ASN    84      69.140 107.020  56.540  1.00  0.00           O
ATOM    838  ND2 ASN    84      69.980 107.040  58.580  1.00  0.00           N
ATOM    839 1HD2 ASN    84      70.760 106.830  59.170  1.00  0.00           H
ATOM    840 2HD2 ASN    84      69.260 107.620  58.940  1.00  0.00           H
ATOM    841  C   ASN    84      73.550 107.300  55.670  1.00  0.00           C
ATOM    842  O   ASN    84      74.150 108.250  55.190  1.00  0.00           O
ATOM    843  N   CYS    85      74.170 106.170  55.930  1.00  0.00           N
ATOM    844  H   CYS    85      73.700 105.580  56.590  1.00  0.00           H
ATOM    845  CA  CYS    85      75.620 105.880  55.640  1.00  0.00           C
ATOM    846  CB  CYS    85      76.120 104.670  56.480  1.00  0.00           C
ATOM    847  SG  CYS    85      75.470 104.650  58.250  1.00  0.00           S
ATOM    848  HG  CYS    85      76.420 105.410  58.790  1.00  0.00           H
ATOM    849  C   CYS    85      76.090 105.860  54.210  1.00  0.00           C
ATOM    850  O   CYS    85      77.150 106.390  53.890  1.00  0.00           O
ATOM    851  N   VAL    86      75.290 105.340  53.270  1.00  0.00           N
ATOM    852  H   VAL    86      74.310 105.400  53.450  1.00  0.00           H
ATOM    853  CA  VAL    86      75.730 105.150  51.870  1.00  0.00           C
ATOM    854  CB  VAL    86      75.120 103.890  51.140  1.00  0.00           C
ATOM    855  CG1 VAL    86      75.500 103.800  49.650  1.00  0.00           C
ATOM    856  CG2 VAL    86      75.670 102.550  51.720  1.00  0.00           C
ATOM    857  C   VAL    86      75.670 106.400  51.000  1.00  0.00           C
ATOM    858  O   VAL    86      74.600 106.960  50.660  1.00  0.00           O
ATOM    859  N   LEU    87      76.900 106.690  50.480  1.00  0.00           N
ATOM    860  H   LEU    87      77.690 106.390  51.010  1.00  0.00           H
ATOM    861  CA  LEU    87      77.050 107.730  49.480  1.00  0.00           C
ATOM    862  CB  LEU    87      78.390 108.510  49.700  1.00  0.00           C
ATOM    863  CG  LEU    87      78.250 109.920  48.980  1.00  0.00           C
ATOM    864  CD1 LEU    87      77.390 110.920  49.780  1.00  0.00           C
ATOM    865  CD2 LEU    87      79.620 110.570  48.750  1.00  0.00           C
ATOM    866  C   LEU    87      76.880 107.220  48.030  1.00  0.00           C
ATOM    867  O   LEU    87      77.750 106.470  47.620  1.00  0.00           O
ATOM    868  N   LYS    88      75.700 107.290  47.470  1.00  0.00           N
ATOM    869  H   LYS    88      74.880 107.520  48.000  1.00  0.00           H
ATOM    870  CA  LYS    88      75.470 106.970  46.060  1.00  0.00           C
ATOM    871  CB  LYS    88      74.010 106.760  45.810  1.00  0.00           C
ATOM    872  CG  LYS    88      73.250 105.680  46.490  1.00  0.00           C
ATOM    873  CD  LYS    88      71.740 105.750  46.350  1.00  0.00           C
ATOM    874  CE  LYS    88      71.160 104.510  47.060  1.00  0.00           C
ATOM    875  NZ  LYS    88      70.060 103.950  46.330  1.00  0.00           N
ATOM    876  HZ1 LYS    88      69.440 104.720  46.150  1.00  0.00           H
ATOM    877  HZ2 LYS    88      70.280 103.570  45.430  1.00  0.00           H
ATOM    878  HZ3 LYS    88      69.600 103.160  46.730  1.00  0.00           H
ATOM    879  C   LYS    88      76.000 108.120  45.100  1.00  0.00           C
ATOM    880  O   LYS    88      75.600 109.290  45.100  1.00  0.00           O
ATOM    881  N   LEU    89      77.160 107.800  44.510  1.00  0.00           N
ATOM    882  H   LEU    89      77.680 107.000  44.810  1.00  0.00           H
ATOM    883  CA  LEU    89      77.890 108.700  43.630  1.00  0.00           C
ATOM    884  CB  LEU    89      79.380 108.440  43.850  1.00  0.00           C
ATOM    885  CG  LEU    89      79.970 108.960  45.220  1.00  0.00           C
ATOM    886  CD1 LEU    89      81.380 108.500  45.620  1.00  0.00           C
ATOM    887  CD2 LEU    89      80.020 110.510  44.940  1.00  0.00           C
ATOM    888  C   LEU    89      77.420 108.480  42.140  1.00  0.00           C
ATOM    889  O   LEU    89      77.800 107.450  41.520  1.00  0.00           O
ATOM    890  N   LYS    90      76.640 109.440  41.650  1.00  0.00           N
ATOM    891  H   LYS    90      76.300 110.180  42.220  1.00  0.00           H
ATOM    892  CA  LYS    90      75.940 109.340  40.370  1.00  0.00           C
ATOM    893  CB  LYS    90      74.630 110.120  40.300  1.00  0.00           C
ATOM    894  CG  LYS    90      73.660 109.740  41.400  1.00  0.00           C
ATOM    895  CD  LYS    90      72.370 110.540  41.280  1.00  0.00           C
ATOM    896  CE  LYS    90      72.550 112.010  41.800  1.00  0.00           C
ATOM    897  NZ  LYS    90      71.550 112.980  41.310  1.00  0.00           N
ATOM    898  HZ1 LYS    90      71.630 112.910  40.320  1.00  0.00           H
ATOM    899  HZ2 LYS    90      70.640 112.880  41.730  1.00  0.00           H
ATOM    900  HZ3 LYS    90      71.870 113.910  41.520  1.00  0.00           H
ATOM    901  C   LYS    90      76.770 109.850  39.210  1.00  0.00           C
ATOM    902  O   LYS    90      77.000 111.040  39.100  1.00  0.00           O
ATOM    903  N   VAL    91      77.050 108.900  38.320  1.00  0.00           N
ATOM    904  H   VAL    91      76.580 108.020  38.320  1.00  0.00           H
ATOM    905  CA  VAL    91      77.850 109.100  37.120  1.00  0.00           C
ATOM    906  CB  VAL    91      78.900 107.970  36.910  1.00  0.00           C
ATOM    907  CG1 VAL    91      79.910 107.650  38.010  1.00  0.00           C
ATOM    908  CG2 VAL    91      78.170 106.720  36.490  1.00  0.00           C
ATOM    909  C   VAL    91      77.150 109.340  35.730  1.00  0.00           C
ATOM    910  O   VAL    91      75.980 108.950  35.650  1.00  0.00           O
ATOM    911  N   ASP    92      77.830 109.920  34.760  1.00  0.00           N
ATOM    912  H   ASP    92      78.710 110.330  34.980  1.00  0.00           H
ATOM    913  CA  ASP    92      77.350 109.970  33.390  1.00  0.00           C
ATOM    914  CB  ASP    92      77.830 111.070  32.520  1.00  0.00           C
ATOM    915  CG  ASP    92      79.370 111.030  32.420  1.00  0.00           C
ATOM    916  OD1 ASP    92      79.910 110.150  31.730  1.00  0.00           O
ATOM    917  OD2 ASP    92      80.100 111.980  32.830  1.00  0.00           O
ATOM    918  C   ASP    92      77.190 108.660  32.620  1.00  0.00           C
ATOM    919  O   ASP    92      76.200 108.480  31.890  1.00  0.00           O
ATOM    920  N   THR    93      78.260 107.960  32.390  1.00  0.00           N
ATOM    921  H   THR    93      79.140 108.440  32.390  1.00  0.00           H
ATOM    922  CA  THR    93      78.060 106.640  31.710  1.00  0.00           C
ATOM    923  CB  THR    93      79.310 106.430  30.830  1.00  0.00           C
ATOM    924  OG1 THR    93      79.170 105.070  30.330  1.00  0.00           O
ATOM    925  HG1 THR    93      79.940 104.540  30.680  1.00  0.00           H
ATOM    926  CG2 THR    93      80.600 106.620  31.550  1.00  0.00           C
ATOM    927  C   THR    93      77.740 105.430  32.640  1.00  0.00           C
ATOM    928  O   THR    93      78.490 105.310  33.640  1.00  0.00           O
ATOM    929  N   ALA    94      76.620 104.810  32.370  1.00  0.00           N
ATOM    930  H   ALA    94      75.960 105.280  31.780  1.00  0.00           H
ATOM    931  CA  ALA    94      76.140 103.680  33.170  1.00  0.00           C
ATOM    932  CB  ALA    94      74.660 103.790  32.890  1.00  0.00           C
ATOM    933  C   ALA    94      76.760 102.290  32.930  1.00  0.00           C
ATOM    934  O   ALA    94      76.660 101.920  31.770  1.00  0.00           O
ATOM    935  N   ASN    95      77.470 101.760  33.970  1.00  0.00           N
ATOM    936  H   ASN    95      77.320 102.050  34.920  1.00  0.00           H
ATOM    937  CA  ASN    95      78.300 100.570  33.800  1.00  0.00           C
ATOM    938  CB  ASN    95      78.830 100.200  35.160  1.00  0.00           C
ATOM    939  CG  ASN    95      79.870  99.040  35.220  1.00  0.00           C
ATOM    940  OD1 ASN    95      80.530  98.520  34.310  1.00  0.00           O
ATOM    941  ND2 ASN    95      80.200  98.510  36.420  1.00  0.00           N
ATOM    942 1HD2 ASN    95      79.720  98.820  37.230  1.00  0.00           H
ATOM    943 2HD2 ASN    95      80.930  97.830  36.420  1.00  0.00           H
ATOM    944  C   ASN    95      77.710  99.360  33.040  1.00  0.00           C
ATOM    945  O   ASN    95      76.940  98.650  33.700  1.00  0.00           O
ATOM    946  N   PRO    96      78.400  98.970  31.960  1.00  0.00           N
ATOM    947  CA  PRO    96      78.030  97.770  31.150  1.00  0.00           C
ATOM    948  CB  PRO    96      78.690  98.000  29.840  1.00  0.00           C
ATOM    949  CG  PRO    96      78.860  99.510  29.680  1.00  0.00           C
ATOM    950  CD  PRO    96      79.310  99.790  31.130  1.00  0.00           C
ATOM    951  C   PRO    96      78.300  96.380  31.660  1.00  0.00           C
ATOM    952  O   PRO    96      77.880  95.370  31.080  1.00  0.00           O
ATOM    953  N   LYS    97      79.230  96.360  32.620  1.00  0.00           N
ATOM    954  H   LYS    97      79.680  97.130  33.070  1.00  0.00           H
ATOM    955  CA  LYS    97      79.510  95.110  33.330  1.00  0.00           C
ATOM    956  CB  LYS    97      80.980  95.150  33.860  1.00  0.00           C
ATOM    957  CG  LYS    97      81.880  94.550  32.770  1.00  0.00           C
ATOM    958  CD  LYS    97      83.070  93.800  33.290  1.00  0.00           C
ATOM    959  CE  LYS    97      83.850  93.360  32.060  1.00  0.00           C
ATOM    960  NZ  LYS    97      85.000  92.540  32.440  1.00  0.00           N
ATOM    961  HZ1 LYS    97      85.300  92.930  33.310  1.00  0.00           H
ATOM    962  HZ2 LYS    97      84.650  91.620  32.590  1.00  0.00           H
ATOM    963  HZ3 LYS    97      85.660  92.480  31.690  1.00  0.00           H
ATOM    964  C   LYS    97      78.630  94.550  34.450  1.00  0.00           C
ATOM    965  O   LYS    97      78.920  93.450  34.930  1.00  0.00           O
ATOM    966  N   THR    98      77.700  95.350  34.930  1.00  0.00           N
ATOM    967  H   THR    98      77.510  96.270  34.570  1.00  0.00           H
ATOM    968  CA  THR    98      76.830  94.970  36.100  1.00  0.00           C
ATOM    969  CB  THR    98      75.780  96.080  36.320  1.00  0.00           C
ATOM    970  OG1 THR    98      75.110  96.340  35.100  1.00  0.00           O
ATOM    971  HG1 THR    98      74.820  97.300  35.170  1.00  0.00           H
ATOM    972  CG2 THR    98      76.530  97.250  36.940  1.00  0.00           C
ATOM    973  C   THR    98      76.180  93.570  36.080  1.00  0.00           C
ATOM    974  O   THR    98      75.500  93.230  35.100  1.00  0.00           O
ATOM    975  N   PRO    99      76.060  93.010  37.310  1.00  0.00           N
ATOM    976  CA  PRO    99      75.360  91.780  37.600  1.00  0.00           C
ATOM    977  CB  PRO    99      76.000  91.270  38.900  1.00  0.00           C
ATOM    978  CG  PRO    99      76.550  92.530  39.640  1.00  0.00           C
ATOM    979  CD  PRO    99      76.890  93.460  38.480  1.00  0.00           C
ATOM    980  C   PRO    99      73.870  92.040  37.760  1.00  0.00           C
ATOM    981  O   PRO    99      73.230  93.060  37.480  1.00  0.00           O
ATOM    982  N   LYS   100      73.250  90.890  37.920  1.00  0.00           N
ATOM    983  H   LYS   100      73.670  90.030  37.630  1.00  0.00           H
ATOM    984  CA  LYS   100      71.800  90.830  38.260  1.00  0.00           C
ATOM    985  CB  LYS   100      70.960  89.750  37.540  1.00  0.00           C
ATOM    986  CG  LYS   100      69.500  89.890  37.820  1.00  0.00           C
ATOM    987  CD  LYS   100      68.750  88.950  36.930  1.00  0.00           C
ATOM    988  CE  LYS   100      68.550  87.610  37.630  1.00  0.00           C
ATOM    989  NZ  LYS   100      68.100  86.540  36.700  1.00  0.00           N
ATOM    990  HZ1 LYS   100      67.410  86.020  37.200  1.00  0.00           H
ATOM    991  HZ2 LYS   100      67.710  86.810  35.820  1.00  0.00           H
ATOM    992  HZ3 LYS   100      68.870  85.930  36.540  1.00  0.00           H
ATOM    993  C   LYS   100      71.590  90.790  39.800  1.00  0.00           C
ATOM    994  O   LYS   100      71.480  89.740  40.470  1.00  0.00           O
ATOM    995  N   TYR   101      71.510  91.970  40.350  1.00  0.00           N
ATOM    996  H   TYR   101      71.210  92.700  39.740  1.00  0.00           H
ATOM    997  CA  TYR   101      71.570  92.250  41.770  1.00  0.00           C
ATOM    998  CB  TYR   101      72.570  93.300  42.080  1.00  0.00           C
ATOM    999  CG  TYR   101      72.500  94.680  41.370  1.00  0.00           C
ATOM   1000  CD1 TYR   101      71.550  95.610  41.810  1.00  0.00           C
ATOM   1001  HD1 TYR   101      70.990  95.520  42.740  1.00  0.00           H
ATOM   1002  CD2 TYR   101      73.400  95.030  40.380  1.00  0.00           C
ATOM   1003  HD2 TYR   101      74.050  94.250  40.000  1.00  0.00           H
ATOM   1004  CE1 TYR   101      71.420  96.800  41.130  1.00  0.00           C
ATOM   1005  HE1 TYR   101      70.770  97.580  41.540  1.00  0.00           H
ATOM   1006  CE2 TYR   101      73.340  96.240  39.690  1.00  0.00           C
ATOM   1007  HE2 TYR   101      74.010  96.440  38.860  1.00  0.00           H
ATOM   1008  CZ  TYR   101      72.330  97.090  40.090  1.00  0.00           C
ATOM   1009  OH  TYR   101      72.410  98.370  39.630  1.00  0.00           O
ATOM   1010  HH  TYR   101      72.640  98.270  38.660  1.00  0.00           H
ATOM   1011  C   TYR   101      70.280  92.530  42.590  1.00  0.00           C
ATOM   1012  O   TYR   101      69.550  93.440  42.210  1.00  0.00           O
ATOM   1013  N   LYS   102      70.250  91.890  43.760  1.00  0.00           N
ATOM   1014  H   LYS   102      70.970  91.300  44.130  1.00  0.00           H
ATOM   1015  CA  LYS   102      69.160  92.080  44.760  1.00  0.00           C
ATOM   1016  CB  LYS   102      68.230  90.880  44.950  1.00  0.00           C
ATOM   1017  CG  LYS   102      67.310  90.560  43.840  1.00  0.00           C
ATOM   1018  CD  LYS   102      66.330  89.340  43.970  1.00  0.00           C
ATOM   1019  CE  LYS   102      65.390  89.340  42.680  1.00  0.00           C
ATOM   1020  NZ  LYS   102      63.930  89.340  42.810  1.00  0.00           N
ATOM   1021  HZ1 LYS   102      63.550  88.450  43.050  1.00  0.00           H
ATOM   1022  HZ2 LYS   102      63.630  90.000  43.500  1.00  0.00           H
ATOM   1023  HZ3 LYS   102      63.580  89.780  41.980  1.00  0.00           H
ATOM   1024  C   LYS   102      69.670  92.350  46.180  1.00  0.00           C
ATOM   1025  O   LYS   102      70.770  91.860  46.510  1.00  0.00           O
ATOM   1026  N   PHE   103      68.860  92.970  47.090  1.00  0.00           N
ATOM   1027  H   PHE   103      67.870  92.930  46.980  1.00  0.00           H
ATOM   1028  CA  PHE   103      69.330  93.470  48.430  1.00  0.00           C
ATOM   1029  CB  PHE   103      69.070  94.970  48.480  1.00  0.00           C
ATOM   1030  CG  PHE   103      69.750  95.710  47.330  1.00  0.00           C
ATOM   1031  CD1 PHE   103      71.070  96.030  47.420  1.00  0.00           C
ATOM   1032  HD1 PHE   103      71.730  95.610  48.180  1.00  0.00           H
ATOM   1033  CD2 PHE   103      69.040  96.170  46.200  1.00  0.00           C
ATOM   1034  HD2 PHE   103      68.100  95.710  45.900  1.00  0.00           H
ATOM   1035  CE1 PHE   103      71.670  96.730  46.430  1.00  0.00           C
ATOM   1036  HE1 PHE   103      72.750  96.900  46.490  1.00  0.00           H
ATOM   1037  CE2 PHE   103      69.700  96.870  45.180  1.00  0.00           C
ATOM   1038  HE2 PHE   103      69.130  97.120  44.290  1.00  0.00           H
ATOM   1039  CZ  PHE   103      71.030  97.170  45.280  1.00  0.00           C
ATOM   1040  HZ  PHE   103      71.420  97.940  44.610  1.00  0.00           H
ATOM   1041  C   PHE   103      68.600  92.710  49.510  1.00  0.00           C
ATOM   1042  O   PHE   103      67.370  92.590  49.490  1.00  0.00           O
ATOM   1043  N   VAL   104      69.340  92.310  50.550  1.00  0.00           N
ATOM   1044  H   VAL   104      70.300  92.550  50.710  1.00  0.00           H
ATOM   1045  CA  VAL   104      68.810  91.470  51.640  1.00  0.00           C
ATOM   1046  CB  VAL   104      69.240  90.060  51.420  1.00  0.00           C
ATOM   1047  CG1 VAL   104      68.470  89.330  50.320  1.00  0.00           C
ATOM   1048  CG2 VAL   104      70.820  89.930  51.090  1.00  0.00           C
ATOM   1049  C   VAL   104      69.430  91.920  52.930  1.00  0.00           C
ATOM   1050  O   VAL   104      70.350  92.730  52.950  1.00  0.00           O
ATOM   1051  N   ARG   105      68.680  91.820  54.050  1.00  0.00           N
ATOM   1052  H   ARG   105      67.690  91.710  54.010  1.00  0.00           H
ATOM   1053  CA  ARG   105      69.290  91.870  55.360  1.00  0.00           C
ATOM   1054  CB  ARG   105      68.280  92.470  56.390  1.00  0.00           C
ATOM   1055  CG  ARG   105      68.260  93.990  56.320  1.00  0.00           C
ATOM   1056  CD  ARG   105      69.570  94.590  56.790  1.00  0.00           C
ATOM   1057  NE  ARG   105      69.430  95.130  58.170  1.00  0.00           N
ATOM   1058  HE  ARG   105      68.780  94.600  58.730  1.00  0.00           H
ATOM   1059  CZ  ARG   105      70.110  96.190  58.670  1.00  0.00           C
ATOM   1060  NH1 ARG   105      70.780  97.010  57.910  1.00  0.00           N
ATOM   1061 1HH1 ARG   105      70.650  96.840  56.930  1.00  0.00           H
ATOM   1062 2HH1 ARG   105      71.320  97.780  58.250  1.00  0.00           H
ATOM   1063  NH2 ARG   105      69.890  96.450  59.970  1.00  0.00           N
ATOM   1064 1HH2 ARG   105      69.270  95.830  60.440  1.00  0.00           H
ATOM   1065 2HH2 ARG   105      70.420  97.210  60.360  1.00  0.00           H
ATOM   1066  C   ARG   105      70.050  90.660  55.960  1.00  0.00           C
ATOM   1067  O   ARG   105      69.680  89.510  55.670  1.00  0.00           O
ATOM   1068  N   ILE   106      71.040  90.900  56.860  1.00  0.00           N
ATOM   1069  H   ILE   106      71.510  91.760  56.680  1.00  0.00           H
ATOM   1070  CA  ILE   106      71.830  89.780  57.540  1.00  0.00           C
ATOM   1071  CB  ILE   106      73.230  89.680  56.900  1.00  0.00           C
ATOM   1072  CG1 ILE   106      74.010  88.370  57.200  1.00  0.00           C
ATOM   1073  CG2 ILE   106      74.120  90.790  57.370  1.00  0.00           C
ATOM   1074  CD  ILE   106      73.610  87.080  56.450  1.00  0.00           C
ATOM   1075  C   ILE   106      71.770  89.530  59.020  1.00  0.00           C
ATOM   1076  O   ILE   106      72.210  90.290  59.870  1.00  0.00           O
ATOM   1077  N   GLN   107      71.130  88.430  59.360  1.00  0.00           N
ATOM   1078  H   GLN   107      70.650  87.930  58.650  1.00  0.00           H
ATOM   1079  CA  GLN   107      71.060  87.880  60.720  1.00  0.00           C
ATOM   1080  CB  GLN   107      69.820  87.060  60.820  1.00  0.00           C
ATOM   1081  CG  GLN   107      69.570  85.640  60.250  1.00  0.00           C
ATOM   1082  CD  GLN   107      69.420  85.540  58.710  1.00  0.00           C
ATOM   1083  OE1 GLN   107      70.150  86.160  57.940  1.00  0.00           O
ATOM   1084  NE2 GLN   107      68.290  85.040  58.270  1.00  0.00           N
ATOM   1085 1HE2 GLN   107      67.660  84.610  58.920  1.00  0.00           H
ATOM   1086 2HE2 GLN   107      68.110  85.250  57.310  1.00  0.00           H
ATOM   1087  C   GLN   107      72.350  87.160  61.230  1.00  0.00           C
ATOM   1088  O   GLN   107      73.160  86.690  60.450  1.00  0.00           O
ATOM   1089  N   PRO   108      72.500  87.410  62.570  1.00  0.00           N
ATOM   1090  CA  PRO   108      73.640  86.920  63.280  1.00  0.00           C
ATOM   1091  CB  PRO   108      73.500  87.460  64.710  1.00  0.00           C
ATOM   1092  CG  PRO   108      72.040  88.020  64.670  1.00  0.00           C
ATOM   1093  CD  PRO   108      71.860  88.510  63.250  1.00  0.00           C
ATOM   1094  C   PRO   108      73.760  85.420  63.150  1.00  0.00           C
ATOM   1095  O   PRO   108      72.810  84.690  62.740  1.00  0.00           O
ATOM   1096  N   GLY   109      74.910  84.900  63.550  1.00  0.00           N
ATOM   1097  H   GLY   109      75.630  85.360  64.090  1.00  0.00           H
ATOM   1098  CA  GLY   109      75.230  83.470  63.290  1.00  0.00           C
ATOM   1099  C   GLY   109      75.630  83.030  61.840  1.00  0.00           C
ATOM   1100  O   GLY   109      76.690  82.510  61.540  1.00  0.00           O
ATOM   1101  N   GLN   110      74.800  83.510  60.920  1.00  0.00           N
ATOM   1102  H   GLN   110      74.100  84.200  61.110  1.00  0.00           H
ATOM   1103  CA  GLN   110      74.710  82.860  59.570  1.00  0.00           C
ATOM   1104  CB  GLN   110      73.340  82.940  58.960  1.00  0.00           C
ATOM   1105  CG  GLN   110      72.420  81.920  59.640  1.00  0.00           C
ATOM   1106  CD  GLN   110      71.040  81.950  59.040  1.00  0.00           C
ATOM   1107  OE1 GLN   110      70.760  82.160  57.830  1.00  0.00           O
ATOM   1108  NE2 GLN   110      70.040  81.790  59.900  1.00  0.00           N
ATOM   1109 1HE2 GLN   110      70.180  81.810  60.890  1.00  0.00           H
ATOM   1110 2HE2 GLN   110      69.140  81.530  59.550  1.00  0.00           H
ATOM   1111  C   GLN   110      75.780  83.280  58.580  1.00  0.00           C
ATOM   1112  O   GLN   110      76.070  84.450  58.430  1.00  0.00           O
ATOM   1113  N   THR   111      76.210  82.270  57.760  1.00  0.00           N
ATOM   1114  H   THR   111      75.880  81.330  57.860  1.00  0.00           H
ATOM   1115  CA  THR   111      77.320  82.410  56.710  1.00  0.00           C
ATOM   1116  CB  THR   111      77.760  81.050  56.130  1.00  0.00           C
ATOM   1117  OG1 THR   111      76.630  80.260  55.720  1.00  0.00           O
ATOM   1118  HG1 THR   111      76.060  80.010  56.500  1.00  0.00           H
ATOM   1119  CG2 THR   111      78.610  80.260  57.160  1.00  0.00           C
ATOM   1120  C   THR   111      76.870  83.370  55.580  1.00  0.00           C
ATOM   1121  O   THR   111      75.810  83.290  54.950  1.00  0.00           O
ATOM   1122  N   PHE   112      77.720  84.370  55.290  1.00  0.00           N
ATOM   1123  H   PHE   112      78.410  84.620  55.960  1.00  0.00           H
ATOM   1124  CA  PHE   112      77.690  85.160  54.050  1.00  0.00           C
ATOM   1125  CB  PHE   112      77.050  86.560  54.130  1.00  0.00           C
ATOM   1126  CG  PHE   112      77.690  87.310  55.370  1.00  0.00           C
ATOM   1127  CD1 PHE   112      77.170  87.240  56.660  1.00  0.00           C
ATOM   1128  HD1 PHE   112      76.340  86.570  56.890  1.00  0.00           H
ATOM   1129  CD2 PHE   112      78.720  88.170  55.100  1.00  0.00           C
ATOM   1130  HD2 PHE   112      79.220  88.090  54.130  1.00  0.00           H
ATOM   1131  CE1 PHE   112      77.580  88.210  57.560  1.00  0.00           C
ATOM   1132  HE1 PHE   112      77.430  88.070  58.630  1.00  0.00           H
ATOM   1133  CE2 PHE   112      79.060  89.200  55.960  1.00  0.00           C
ATOM   1134  HE2 PHE   112      79.610  90.060  55.590  1.00  0.00           H
ATOM   1135  CZ  PHE   112      78.470  89.240  57.240  1.00  0.00           C
ATOM   1136  HZ  PHE   112      78.470  90.170  57.800  1.00  0.00           H
ATOM   1137  C   PHE   112      79.120  85.290  53.510  1.00  0.00           C
ATOM   1138  O   PHE   112      80.120  85.150  54.220  1.00  0.00           O
ATOM   1139  N   SER   113      79.270  85.620  52.200  1.00  0.00           N
ATOM   1140  H   SER   113      78.510  85.620  51.560  1.00  0.00           H
ATOM   1141  CA  SER   113      80.630  85.850  51.610  1.00  0.00           C
ATOM   1142  CB  SER   113      80.960  84.930  50.380  1.00  0.00           C
ATOM   1143  OG  SER   113      79.890  85.200  49.450  1.00  0.00           O
ATOM   1144  HG  SER   113      80.120  85.900  48.780  1.00  0.00           H
ATOM   1145  C   SER   113      80.980  87.310  51.330  1.00  0.00           C
ATOM   1146  O   SER   113      80.030  87.960  50.900  1.00  0.00           O
ATOM   1147  N   VAL   114      82.190  87.750  51.680  1.00  0.00           N
ATOM   1148  H   VAL   114      82.910  87.210  52.110  1.00  0.00           H
ATOM   1149  CA  VAL   114      82.680  89.130  51.450  1.00  0.00           C
ATOM   1150  CB  VAL   114      83.110  89.840  52.720  1.00  0.00           C
ATOM   1151  CG1 VAL   114      83.960  91.130  52.520  1.00  0.00           C
ATOM   1152  CG2 VAL   114      81.880  90.180  53.550  1.00  0.00           C
ATOM   1153  C   VAL   114      83.840  89.060  50.470  1.00  0.00           C
ATOM   1154  O   VAL   114      84.870  88.430  50.720  1.00  0.00           O
ATOM   1155  N   LEU   115      83.670  90.020  49.520  1.00  0.00           N
ATOM   1156  H   LEU   115      82.890  90.660  49.570  1.00  0.00           H
ATOM   1157  CA  LEU   115      84.650  90.460  48.570  1.00  0.00           C
ATOM   1158  CB  LEU   115      84.000  90.860  47.250  1.00  0.00           C
ATOM   1159  CG  LEU   115      84.900  91.620  46.290  1.00  0.00           C
ATOM   1160  CD1 LEU   115      86.130  90.770  45.860  1.00  0.00           C
ATOM   1161  CD2 LEU   115      84.200  92.180  45.130  1.00  0.00           C
ATOM   1162  C   LEU   115      85.530  91.580  49.190  1.00  0.00           C
ATOM   1163  O   LEU   115      85.070  92.720  49.530  1.00  0.00           O
ATOM   1164  N   ALA   116      86.640  91.040  49.610  1.00  0.00           N
ATOM   1165  H   ALA   116      86.770  90.050  49.690  1.00  0.00           H
ATOM   1166  CA  ALA   116      87.760  91.800  50.200  1.00  0.00           C
ATOM   1167  CB  ALA   116      88.920  90.880  50.720  1.00  0.00           C
ATOM   1168  C   ALA   116      88.320  92.670  49.040  1.00  0.00           C
ATOM   1169  O   ALA   116      89.110  92.260  48.200  1.00  0.00           O
ATOM   1170  N   CYS   117      87.950  93.940  49.180  1.00  0.00           N
ATOM   1171  H   CYS   117      87.500  94.260  50.020  1.00  0.00           H
ATOM   1172  CA  CYS   117      88.600  94.880  48.290  1.00  0.00           C
ATOM   1173  CB  CYS   117      87.530  95.630  47.490  1.00  0.00           C
ATOM   1174  SG  CYS   117      88.180  96.680  46.170  1.00  0.00           S
ATOM   1175  HG  CYS   117      87.040  97.310  45.930  1.00  0.00           H
ATOM   1176  C   CYS   117      89.480  95.950  49.050  1.00  0.00           C
ATOM   1177  O   CYS   117      88.960  96.420  50.060  1.00  0.00           O
ATOM   1178  N   TYR   118      90.590  96.330  48.470  1.00  0.00           N
ATOM   1179  H   TYR   118      90.910  95.950  47.600  1.00  0.00           H
ATOM   1180  CA  TYR   118      91.550  97.210  49.140  1.00  0.00           C
ATOM   1181  CB  TYR   118      92.810  96.390  49.600  1.00  0.00           C
ATOM   1182  CG  TYR   118      92.420  95.230  50.580  1.00  0.00           C
ATOM   1183  CD1 TYR   118      92.120  95.560  51.890  1.00  0.00           C
ATOM   1184  HD1 TYR   118      92.050  96.620  52.140  1.00  0.00           H
ATOM   1185  CD2 TYR   118      92.470  93.880  50.180  1.00  0.00           C
ATOM   1186  HD2 TYR   118      92.690  93.520  49.180  1.00  0.00           H
ATOM   1187  CE1 TYR   118      91.700  94.530  52.810  1.00  0.00           C
ATOM   1188  HE1 TYR   118      91.450  94.890  53.800  1.00  0.00           H
ATOM   1189  CE2 TYR   118      92.150  92.890  51.130  1.00  0.00           C
ATOM   1190  HE2 TYR   118      91.910  91.870  50.800  1.00  0.00           H
ATOM   1191  CZ  TYR   118      91.710  93.180  52.380  1.00  0.00           C
ATOM   1192  OH  TYR   118      91.590  92.200  53.300  1.00  0.00           O
ATOM   1193  HH  TYR   118      91.470  91.320  52.840  1.00  0.00           H
ATOM   1194  C   TYR   118      91.900  98.400  48.270  1.00  0.00           C
ATOM   1195  O   TYR   118      92.460  98.170  47.130  1.00  0.00           O
ATOM   1196  N   ASN   119      91.650  99.630  48.720  1.00  0.00           N
ATOM   1197  H   ASN   119      91.470  99.670  49.700  1.00  0.00           H
ATOM   1198  CA  ASN   119      91.870 100.940  48.020  1.00  0.00           C
ATOM   1199  CB  ASN   119      93.360 101.340  48.110  1.00  0.00           C
ATOM   1200  CG  ASN   119      93.850 101.410  49.550  1.00  0.00           C
ATOM   1201  OD1 ASN   119      94.380 100.460  50.090  1.00  0.00           O
ATOM   1202  ND2 ASN   119      93.720 102.530  50.150  1.00  0.00           N
ATOM   1203 1HD2 ASN   119      93.230 103.290  49.720  1.00  0.00           H
ATOM   1204 2HD2 ASN   119      93.920 102.660  51.120  1.00  0.00           H
ATOM   1205  C   ASN   119      91.380 101.000  46.570  1.00  0.00           C
ATOM   1206  O   ASN   119      92.120 101.490  45.670  1.00  0.00           O
ATOM   1207  N   GLY   120      90.390 100.250  46.260  1.00  0.00           N
ATOM   1208  H   GLY   120      89.900  99.780  47.000  1.00  0.00           H
ATOM   1209  CA  GLY   120      89.860  99.950  44.940  1.00  0.00           C
ATOM   1210  C   GLY   120      90.520  98.820  44.110  1.00  0.00           C
ATOM   1211  O   GLY   120      90.430  98.920  42.880  1.00  0.00           O
ATOM   1212  N   SER   121      91.220  97.930  44.760  1.00  0.00           N
ATOM   1213  H   SER   121      91.650  98.200  45.630  1.00  0.00           H
ATOM   1214  CA  SER   121      91.660  96.700  44.000  1.00  0.00           C
ATOM   1215  CB  SER   121      93.190  96.750  43.890  1.00  0.00           C
ATOM   1216  OG  SER   121      93.660  95.630  43.040  1.00  0.00           O
ATOM   1217  HG  SER   121      94.640  95.500  43.180  1.00  0.00           H
ATOM   1218  C   SER   121      91.210  95.490  44.760  1.00  0.00           C
ATOM   1219  O   SER   121      91.400  95.540  45.970  1.00  0.00           O
ATOM   1220  N   PRO   122      90.390  94.590  44.220  1.00  0.00           N
ATOM   1221  CA  PRO   122      89.900  93.280  44.810  1.00  0.00           C
ATOM   1222  CB  PRO   122      89.300  92.540  43.670  1.00  0.00           C
ATOM   1223  CG  PRO   122      88.640  93.730  42.910  1.00  0.00           C
ATOM   1224  CD  PRO   122      89.690  94.850  42.960  1.00  0.00           C
ATOM   1225  C   PRO   122      91.050  92.350  45.270  1.00  0.00           C
ATOM   1226  O   PRO   122      92.200  92.440  44.790  1.00  0.00           O
ATOM   1227  N   SER   123      90.770  91.470  46.240  1.00  0.00           N
ATOM   1228  H   SER   123      90.080  91.740  46.910  1.00  0.00           H
ATOM   1229  CA  SER   123      91.630  90.320  46.500  1.00  0.00           C
ATOM   1230  CB  SER   123      92.640  90.710  47.510  1.00  0.00           C
ATOM   1231  OG  SER   123      93.360  89.460  47.920  1.00  0.00           O
ATOM   1232  HG  SER   123      93.350  89.460  48.920  1.00  0.00           H
ATOM   1233  C   SER   123      90.720  89.200  47.070  1.00  0.00           C
ATOM   1234  O   SER   123      90.730  88.810  48.220  1.00  0.00           O
ATOM   1235  N   GLY   124      89.880  88.600  46.250  1.00  0.00           N
ATOM   1236  H   GLY   124      89.870  88.800  45.270  1.00  0.00           H
ATOM   1237  CA  GLY   124      88.940  87.480  46.560  1.00  0.00           C
ATOM   1238  C   GLY   124      87.810  87.640  47.580  1.00  0.00           C
ATOM   1239  O   GLY   124      87.630  88.580  48.330  1.00  0.00           O
ATOM   1240  N   VAL   125      87.220  86.420  47.730  1.00  0.00           N
ATOM   1241  H   VAL   125      87.660  85.580  47.420  1.00  0.00           H
ATOM   1242  CA  VAL   125      86.070  86.170  48.610  1.00  0.00           C
ATOM   1243  CB  VAL   125      84.760  85.730  47.900  1.00  0.00           C
ATOM   1244  CG1 VAL   125      84.230  86.900  47.130  1.00  0.00           C
ATOM   1245  CG2 VAL   125      85.020  84.570  46.970  1.00  0.00           C
ATOM   1246  C   VAL   125      86.330  85.360  49.880  1.00  0.00           C
ATOM   1247  O   VAL   125      86.620  84.140  49.960  1.00  0.00           O
ATOM   1248  N   TYR   126      86.150  86.050  50.950  1.00  0.00           N
ATOM   1249  H   TYR   126      85.710  86.940  50.820  1.00  0.00           H
ATOM   1250  CA  TYR   126      86.250  85.580  52.390  1.00  0.00           C
ATOM   1251  CB  TYR   126      86.780  86.720  53.210  1.00  0.00           C
ATOM   1252  CG  TYR   126      87.490  86.290  54.470  1.00  0.00           C
ATOM   1253  CD1 TYR   126      86.990  86.730  55.670  1.00  0.00           C
ATOM   1254  HD1 TYR   126      85.970  87.080  55.770  1.00  0.00           H
ATOM   1255  CD2 TYR   126      88.900  86.080  54.400  1.00  0.00           C
ATOM   1256  HD2 TYR   126      89.360  85.660  53.510  1.00  0.00           H
ATOM   1257  CE1 TYR   126      87.800  86.890  56.770  1.00  0.00           C
ATOM   1258  HE1 TYR   126      87.460  87.570  57.550  1.00  0.00           H
ATOM   1259  CE2 TYR   126      89.700  86.140  55.540  1.00  0.00           C
ATOM   1260  HE2 TYR   126      90.750  85.870  55.540  1.00  0.00           H
ATOM   1261  CZ  TYR   126      89.120  86.500  56.710  1.00  0.00           C
ATOM   1262  OH  TYR   126      89.740  86.110  57.820  1.00  0.00           O
ATOM   1263  HH  TYR   126      90.240  85.260  57.650  1.00  0.00           H
ATOM   1264  C   TYR   126      84.880  85.200  52.920  1.00  0.00           C
ATOM   1265  O   TYR   126      83.870  85.640  52.380  1.00  0.00           O
ATOM   1266  N   GLN   127      84.900  84.130  53.720  1.00  0.00           N
ATOM   1267  H   GLN   127      85.650  83.510  53.950  1.00  0.00           H
ATOM   1268  CA  GLN   127      83.710  83.620  54.450  1.00  0.00           C
ATOM   1269  CB  GLN   127      83.660  82.070  54.550  1.00  0.00           C
ATOM   1270  CG  GLN   127      82.250  81.520  54.870  1.00  0.00           C
ATOM   1271  CD  GLN   127      82.270  80.050  55.290  1.00  0.00           C
ATOM   1272  OE1 GLN   127      82.380  79.210  54.370  1.00  0.00           O
ATOM   1273  NE2 GLN   127      82.140  79.690  56.490  1.00  0.00           N
ATOM   1274 1HE2 GLN   127      82.230  80.350  57.240  1.00  0.00           H
ATOM   1275 2HE2 GLN   127      82.270  78.710  56.680  1.00  0.00           H
ATOM   1276  C   GLN   127      83.590  84.290  55.820  1.00  0.00           C
ATOM   1277  O   GLN   127      84.340  84.020  56.760  1.00  0.00           O
ATOM   1278  N   CYS   128      82.550  85.120  55.930  1.00  0.00           N
ATOM   1279  H   CYS   128      81.920  85.320  55.180  1.00  0.00           H
ATOM   1280  CA  CYS   128      82.190  85.730  57.210  1.00  0.00           C
ATOM   1281  CB  CYS   128      82.170  87.260  57.100  1.00  0.00           C
ATOM   1282  SG  CYS   128      83.880  87.910  57.080  1.00  0.00           S
ATOM   1283  HG  CYS   128      84.170  87.320  58.240  1.00  0.00           H
ATOM   1284  C   CYS   128      80.830  85.200  57.680  1.00  0.00           C
ATOM   1285  O   CYS   128      80.050  84.660  56.910  1.00  0.00           O
ATOM   1286  N   ALA   129      80.590  85.460  58.990  1.00  0.00           N
ATOM   1287  H   ALA   129      81.390  85.710  59.540  1.00  0.00           H
ATOM   1288  CA  ALA   129      79.500  85.150  59.840  1.00  0.00           C
ATOM   1289  CB  ALA   129      79.650  83.710  60.390  1.00  0.00           C
ATOM   1290  C   ALA   129      79.600  86.170  61.000  1.00  0.00           C
ATOM   1291  O   ALA   129      80.660  86.320  61.560  1.00  0.00           O
ATOM   1292  N   MET   130      78.400  86.630  61.370  1.00  0.00           N
ATOM   1293  H   MET   130      77.540  86.190  61.110  1.00  0.00           H
ATOM   1294  CA  MET   130      78.270  87.570  62.480  1.00  0.00           C
ATOM   1295  CB  MET   130      77.050  88.520  62.330  1.00  0.00           C
ATOM   1296  CG  MET   130      77.410  89.600  61.310  1.00  0.00           C
ATOM   1297  SD  MET   130      76.220  90.920  61.040  1.00  0.00           S
ATOM   1298  CE  MET   130      77.220  92.160  60.310  1.00  0.00           C
ATOM   1299  C   MET   130      78.070  86.960  63.860  1.00  0.00           C
ATOM   1300  O   MET   130      77.360  85.960  63.980  1.00  0.00           O
ATOM   1301  N   ARG   131      78.670  87.610  64.830  1.00  0.00           N
ATOM   1302  H   ARG   131      79.300  88.370  64.720  1.00  0.00           H
ATOM   1303  CA  ARG   131      78.550  87.440  66.280  1.00  0.00           C
ATOM   1304  CB  ARG   131      79.760  87.980  67.010  1.00  0.00           C
ATOM   1305  CG  ARG   131      80.940  87.030  67.030  1.00  0.00           C
ATOM   1306  CD  ARG   131      81.860  87.010  65.820  1.00  0.00           C
ATOM   1307  NE  ARG   131      82.560  88.320  65.880  1.00  0.00           N
ATOM   1308  HE  ARG   131      81.870  89.020  65.710  1.00  0.00           H
ATOM   1309  CZ  ARG   131      83.780  88.520  66.270  1.00  0.00           C
ATOM   1310  NH1 ARG   131      84.540  87.480  66.750  1.00  0.00           N
ATOM   1311 1HH1 ARG   131      84.130  86.570  66.780  1.00  0.00           H
ATOM   1312 2HH1 ARG   131      85.440  87.560  67.180  1.00  0.00           H
ATOM   1313  NH2 ARG   131      84.310  89.740  66.170  1.00  0.00           N
ATOM   1314 1HH2 ARG   131      83.610  90.450  66.070  1.00  0.00           H
ATOM   1315 2HH2 ARG   131      85.290  89.840  66.290  1.00  0.00           H
ATOM   1316  C   ARG   131      77.230  88.120  66.740  1.00  0.00           C
ATOM   1317  O   ARG   131      76.730  89.000  66.040  1.00  0.00           O
ATOM   1318  N   PRO   132      76.640  87.840  67.920  1.00  0.00           N
ATOM   1319  CA  PRO   132      75.490  88.650  68.430  1.00  0.00           C
ATOM   1320  CB  PRO   132      75.130  87.940  69.680  1.00  0.00           C
ATOM   1321  CG  PRO   132      75.540  86.500  69.520  1.00  0.00           C
ATOM   1322  CD  PRO   132      76.800  86.620  68.720  1.00  0.00           C
ATOM   1323  C   PRO   132      75.650  90.160  68.690  1.00  0.00           C
ATOM   1324  O   PRO   132      74.720  90.900  68.360  1.00  0.00           O
ATOM   1325  N   ASN   133      76.920  90.580  68.880  1.00  0.00           N
ATOM   1326  H   ASN   133      77.630  90.070  69.380  1.00  0.00           H
ATOM   1327  CA  ASN   133      77.290  91.980  68.760  1.00  0.00           C
ATOM   1328  CB  ASN   133      78.480  92.280  69.610  1.00  0.00           C
ATOM   1329  CG  ASN   133      79.700  91.410  69.210  1.00  0.00           C
ATOM   1330  OD1 ASN   133      80.190  91.570  68.050  1.00  0.00           O
ATOM   1331  ND2 ASN   133      80.120  90.540  70.080  1.00  0.00           N
ATOM   1332 1HD2 ASN   133      79.510  90.340  70.850  1.00  0.00           H
ATOM   1333 2HD2 ASN   133      81.010  90.090  69.980  1.00  0.00           H
ATOM   1334  C   ASN   133      77.390  92.610  67.350  1.00  0.00           C
ATOM   1335  O   ASN   133      77.840  93.760  67.260  1.00  0.00           O
ATOM   1336  N   PHE   134      76.970  91.920  66.330  1.00  0.00           N
ATOM   1337  H   PHE   134      76.260  91.250  66.540  1.00  0.00           H
ATOM   1338  CA  PHE   134      77.050  92.220  64.890  1.00  0.00           C
ATOM   1339  CB  PHE   134      76.280  93.500  64.520  1.00  0.00           C
ATOM   1340  CG  PHE   134      74.760  93.080  64.440  1.00  0.00           C
ATOM   1341  CD1 PHE   134      74.200  92.780  63.210  1.00  0.00           C
ATOM   1342  HD1 PHE   134      74.800  92.950  62.320  1.00  0.00           H
ATOM   1343  CD2 PHE   134      73.860  92.950  65.560  1.00  0.00           C
ATOM   1344  HD2 PHE   134      74.310  93.200  66.530  1.00  0.00           H
ATOM   1345  CE1 PHE   134      72.880  92.370  63.060  1.00  0.00           C
ATOM   1346  HE1 PHE   134      72.530  92.040  62.080  1.00  0.00           H
ATOM   1347  CE2 PHE   134      72.590  92.440  65.420  1.00  0.00           C
ATOM   1348  HE2 PHE   134      72.080  92.040  66.300  1.00  0.00           H
ATOM   1349  CZ  PHE   134      72.070  92.140  64.160  1.00  0.00           C
ATOM   1350  HZ  PHE   134      71.180  91.510  64.120  1.00  0.00           H
ATOM   1351  C   PHE   134      78.460  92.310  64.310  1.00  0.00           C
ATOM   1352  O   PHE   134      78.560  92.490  63.080  1.00  0.00           O
ATOM   1353  N   THR   135      79.520  92.240  65.120  1.00  0.00           N
ATOM   1354  H   THR   135      79.560  92.070  66.110  1.00  0.00           H
ATOM   1355  CA  THR   135      80.860  92.130  64.470  1.00  0.00           C
ATOM   1356  CB  THR   135      82.020  92.220  65.480  1.00  0.00           C
ATOM   1357  OG1 THR   135      82.040  91.220  66.450  1.00  0.00           O
ATOM   1358  HG1 THR   135      81.320  91.280  67.140  1.00  0.00           H
ATOM   1359  CG2 THR   135      82.000  93.550  66.220  1.00  0.00           C
ATOM   1360  C   THR   135      81.060  90.810  63.690  1.00  0.00           C
ATOM   1361  O   THR   135      80.640  89.700  64.110  1.00  0.00           O
ATOM   1362  N   ILE   136      81.600  90.970  62.460  1.00  0.00           N
ATOM   1363  H   ILE   136      81.640  91.890  62.070  1.00  0.00           H
ATOM   1364  CA  ILE   136      81.980  89.830  61.610  1.00  0.00           C
ATOM   1365  CB  ILE   136      82.080  90.310  60.130  1.00  0.00           C
ATOM   1366  CG1 ILE   136      83.000  91.460  59.820  1.00  0.00           C
ATOM   1367  CG2 ILE   136      80.690  90.680  59.540  1.00  0.00           C
ATOM   1368  CD  ILE   136      84.430  91.120  60.100  1.00  0.00           C
ATOM   1369  C   ILE   136      83.200  89.080  62.150  1.00  0.00           C
ATOM   1370  O   ILE   136      84.050  89.610  62.910  1.00  0.00           O
ATOM   1371  N   LYS   137      83.230  87.780  61.860  1.00  0.00           N
ATOM   1372  H   LYS   137      82.420  87.360  61.460  1.00  0.00           H
ATOM   1373  CA  LYS   137      84.420  86.940  61.980  1.00  0.00           C
ATOM   1374  CB  LYS   137      84.050  85.470  61.890  1.00  0.00           C
ATOM   1375  CG  LYS   137      83.160  85.120  63.040  1.00  0.00           C
ATOM   1376  CD  LYS   137      82.970  83.650  62.920  1.00  0.00           C
ATOM   1377  CE  LYS   137      81.880  83.250  63.960  1.00  0.00           C
ATOM   1378  NZ  LYS   137      81.670  81.790  64.070  1.00  0.00           N
ATOM   1379  HZ1 LYS   137      80.870  81.610  64.640  1.00  0.00           H
ATOM   1380  HZ2 LYS   137      81.370  81.340  63.230  1.00  0.00           H
ATOM   1381  HZ3 LYS   137      82.530  81.390  64.380  1.00  0.00           H
ATOM   1382  C   LYS   137      85.380  87.260  60.870  1.00  0.00           C
ATOM   1383  O   LYS   137      85.050  87.400  59.640  1.00  0.00           O
ATOM   1384  N   GLY   138      86.700  87.040  61.170  1.00  0.00           N
ATOM   1385  H   GLY   138      86.960  86.640  62.050  1.00  0.00           H
ATOM   1386  CA  GLY   138      87.770  87.300  60.170  1.00  0.00           C
ATOM   1387  C   GLY   138      88.450  88.720  60.310  1.00  0.00           C
ATOM   1388  O   GLY   138      87.920  89.530  61.010  1.00  0.00           O
ATOM   1389  N   SER   139      89.520  88.840  59.610  1.00  0.00           N
ATOM   1390  H   SER   139      89.660  88.290  58.780  1.00  0.00           H
ATOM   1391  CA  SER   139      90.460  89.950  59.740  1.00  0.00           C
ATOM   1392  CB  SER   139      91.700  89.450  60.560  1.00  0.00           C
ATOM   1393  OG  SER   139      91.270  88.540  61.620  1.00  0.00           O
ATOM   1394  HG  SER   139      91.270  87.670  61.120  1.00  0.00           H
ATOM   1395  C   SER   139      90.810  90.490  58.330  1.00  0.00           C
ATOM   1396  O   SER   139      91.550  89.830  57.600  1.00  0.00           O
ATOM   1397  N   PHE   140      90.590  91.820  58.120  1.00  0.00           N
ATOM   1398  H   PHE   140      90.190  92.400  58.830  1.00  0.00           H
ATOM   1399  CA  PHE   140      90.800  92.530  56.860  1.00  0.00           C
ATOM   1400  CB  PHE   140      89.560  93.310  56.440  1.00  0.00           C
ATOM   1401  CG  PHE   140      88.280  92.470  56.540  1.00  0.00           C
ATOM   1402  CD1 PHE   140      88.060  91.470  55.570  1.00  0.00           C
ATOM   1403  HD1 PHE   140      88.860  90.840  55.170  1.00  0.00           H
ATOM   1404  CD2 PHE   140      87.270  92.920  57.330  1.00  0.00           C
ATOM   1405  HD2 PHE   140      87.300  93.510  58.250  1.00  0.00           H
ATOM   1406  CE1 PHE   140      86.800  90.930  55.400  1.00  0.00           C
ATOM   1407  HE1 PHE   140      86.650  90.100  54.710  1.00  0.00           H
ATOM   1408  CE2 PHE   140      86.000  92.470  57.040  1.00  0.00           C
ATOM   1409  HE2 PHE   140      85.110  92.830  57.570  1.00  0.00           H
ATOM   1410  CZ  PHE   140      85.750  91.440  56.180  1.00  0.00           C
ATOM   1411  HZ  PHE   140      84.750  91.050  56.010  1.00  0.00           H
ATOM   1412  C   PHE   140      91.980  93.430  57.050  1.00  0.00           C
ATOM   1413  O   PHE   140      92.270  94.020  58.050  1.00  0.00           O
ATOM   1414  N   LEU   141      92.770  93.420  56.010  1.00  0.00           N
ATOM   1415  H   LEU   141      92.490  92.930  55.180  1.00  0.00           H
ATOM   1416  CA  LEU   141      93.980  94.290  55.900  1.00  0.00           C
ATOM   1417  CB  LEU   141      94.800  93.660  54.760  1.00  0.00           C
ATOM   1418  CG  LEU   141      95.370  92.230  55.030  1.00  0.00           C
ATOM   1419  CD1 LEU   141      96.150  91.860  53.820  1.00  0.00           C
ATOM   1420  CD2 LEU   141      96.140  92.190  56.320  1.00  0.00           C
ATOM   1421  C   LEU   141      93.650  95.760  55.740  1.00  0.00           C
ATOM   1422  O   LEU   141      92.460  96.110  55.740  1.00  0.00           O
ATOM   1423  N   ASN   142      94.650  96.680  55.730  1.00  0.00           N
ATOM   1424  H   ASN   142      95.600  96.370  55.750  1.00  0.00           H
ATOM   1425  CA  ASN   142      94.470  98.160  55.650  1.00  0.00           C
ATOM   1426  CB  ASN   142      95.710  98.910  56.040  1.00  0.00           C
ATOM   1427  CG  ASN   142      97.100  98.360  55.640  1.00  0.00           C
ATOM   1428  OD1 ASN   142      97.490  97.250  55.880  1.00  0.00           O
ATOM   1429  ND2 ASN   142      97.890  99.310  55.250  1.00  0.00           N
ATOM   1430 1HD2 ASN   142      97.430 100.180  55.110  1.00  0.00           H
ATOM   1431 2HD2 ASN   142      98.870  99.100  55.190  1.00  0.00           H
ATOM   1432  C   ASN   142      93.950  98.700  54.300  1.00  0.00           C
ATOM   1433  O   ASN   142      94.670  98.590  53.320  1.00  0.00           O
ATOM   1434  N   GLY   143      92.920  99.520  54.330  1.00  0.00           N
ATOM   1435  H   GLY   143      92.580  99.810  55.230  1.00  0.00           H
ATOM   1436  CA  GLY   143      92.110  99.870  53.130  1.00  0.00           C
ATOM   1437  C   GLY   143      90.850  99.110  52.730  1.00  0.00           C
ATOM   1438  O   GLY   143      90.430  99.030  51.550  1.00  0.00           O
ATOM   1439  N   SER   144      90.380  98.560  53.800  1.00  0.00           N
ATOM   1440  H   SER   144      90.650  98.880  54.710  1.00  0.00           H
ATOM   1441  CA  SER   144      89.210  97.670  53.720  1.00  0.00           C
ATOM   1442  CB  SER   144      89.230  96.760  54.920  1.00  0.00           C
ATOM   1443  OG  SER   144      88.960  97.400  56.210  1.00  0.00           O
ATOM   1444  HG  SER   144      89.730  97.880  56.630  1.00  0.00           H
ATOM   1445  C   SER   144      87.830  98.360  53.710  1.00  0.00           C
ATOM   1446  O   SER   144      86.780  97.700  53.480  1.00  0.00           O
ATOM   1447  N   CYS   145      87.770  99.610  54.130  1.00  0.00           N
ATOM   1448  H   CYS   145      88.480 100.050  54.670  1.00  0.00           H
ATOM   1449  CA  CYS   145      86.490 100.360  54.020  1.00  0.00           C
ATOM   1450  CB  CYS   145      86.610 101.720  54.600  1.00  0.00           C
ATOM   1451  SG  CYS   145      84.890 102.380  54.820  1.00  0.00           S
ATOM   1452  HG  CYS   145      84.670 102.040  56.090  1.00  0.00           H
ATOM   1453  C   CYS   145      85.790 100.500  52.690  1.00  0.00           C
ATOM   1454  O   CYS   145      86.270 101.030  51.670  1.00  0.00           O
ATOM   1455  N   GLY   146      84.660  99.830  52.720  1.00  0.00           N
ATOM   1456  H   GLY   146      84.310  99.420  53.570  1.00  0.00           H
ATOM   1457  CA  GLY   146      83.860  99.580  51.510  1.00  0.00           C
ATOM   1458  C   GLY   146      83.810  98.110  51.030  1.00  0.00           C
ATOM   1459  O   GLY   146      83.210  97.830  49.940  1.00  0.00           O
ATOM   1460  N   SER   147      84.600  97.260  51.650  1.00  0.00           N
ATOM   1461  H   SER   147      85.210  97.510  52.410  1.00  0.00           H
ATOM   1462  CA  SER   147      84.530  95.780  51.310  1.00  0.00           C
ATOM   1463  CB  SER   147      85.550  94.990  52.170  1.00  0.00           C
ATOM   1464  OG  SER   147      86.790  95.030  51.420  1.00  0.00           O
ATOM   1465  HG  SER   147      87.200  95.930  51.540  1.00  0.00           H
ATOM   1466  C   SER   147      83.230  95.040  51.490  1.00  0.00           C
ATOM   1467  O   SER   147      82.510  95.090  52.490  1.00  0.00           O
ATOM   1468  N   VAL   148      82.720  94.480  50.380  1.00  0.00           N
ATOM   1469  H   VAL   148      83.310  94.100  49.660  1.00  0.00           H
ATOM   1470  CA  VAL   148      81.310  94.190  50.130  1.00  0.00           C
ATOM   1471  CB  VAL   148      80.670  94.640  48.840  1.00  0.00           C
ATOM   1472  CG1 VAL   148      80.260  96.110  48.860  1.00  0.00           C
ATOM   1473  CG2 VAL   148      81.480  94.250  47.560  1.00  0.00           C
ATOM   1474  C   VAL   148      80.920  92.730  50.320  1.00  0.00           C
ATOM   1475  O   VAL   148      81.680  91.830  49.940  1.00  0.00           O
ATOM   1476  N   GLY   149      79.760  92.400  50.890  1.00  0.00           N
ATOM   1477  H   GLY   149      79.080  93.110  51.080  1.00  0.00           H
ATOM   1478  CA  GLY   149      79.200  91.070  51.110  1.00  0.00           C
ATOM   1479  C   GLY   149      77.880  90.720  50.360  1.00  0.00           C
ATOM   1480  O   GLY   149      77.130  91.670  50.230  1.00  0.00           O
ATOM   1481  N   PHE   150      77.800  89.500  50.070  1.00  0.00           N
ATOM   1482  H   PHE   150      78.660  89.000  50.120  1.00  0.00           H
ATOM   1483  CA  PHE   150      76.640  88.790  49.390  1.00  0.00           C
ATOM   1484  CB  PHE   150      76.830  88.670  47.890  1.00  0.00           C
ATOM   1485  CG  PHE   150      78.340  88.550  47.480  1.00  0.00           C
ATOM   1486  CD1 PHE   150      79.230  89.620  47.270  1.00  0.00           C
ATOM   1487  HD1 PHE   150      78.980  90.570  47.740  1.00  0.00           H
ATOM   1488  CD2 PHE   150      78.820  87.270  47.210  1.00  0.00           C
ATOM   1489  HD2 PHE   150      78.210  86.370  47.280  1.00  0.00           H
ATOM   1490  CE1 PHE   150      80.520  89.450  46.790  1.00  0.00           C
ATOM   1491  HE1 PHE   150      81.210  90.260  46.580  1.00  0.00           H
ATOM   1492  CE2 PHE   150      80.130  87.060  46.790  1.00  0.00           C
ATOM   1493  HE2 PHE   150      80.420  86.060  46.460  1.00  0.00           H
ATOM   1494  CZ  PHE   150      80.950  88.130  46.480  1.00  0.00           C
ATOM   1495  HZ  PHE   150      81.780  87.980  45.800  1.00  0.00           H
ATOM   1496  C   PHE   150      76.260  87.430  49.880  1.00  0.00           C
ATOM   1497  O   PHE   150      77.110  86.590  50.050  1.00  0.00           O
ATOM   1498  N   ASN   151      74.920  87.240  49.890  1.00  0.00           N
ATOM   1499  H   ASN   151      74.290  88.010  49.830  1.00  0.00           H
ATOM   1500  CA  ASN   151      74.310  85.940  50.200  1.00  0.00           C
ATOM   1501  CB  ASN   151      72.800  86.040  50.530  1.00  0.00           C
ATOM   1502  CG  ASN   151      72.520  86.570  51.970  1.00  0.00           C
ATOM   1503  OD1 ASN   151      73.240  87.210  52.680  1.00  0.00           O
ATOM   1504  ND2 ASN   151      71.420  86.040  52.450  1.00  0.00           N
ATOM   1505 1HD2 ASN   151      70.880  85.330  51.990  1.00  0.00           H
ATOM   1506 2HD2 ASN   151      71.000  86.400  53.280  1.00  0.00           H
ATOM   1507  C   ASN   151      74.590  85.000  49.020  1.00  0.00           C
ATOM   1508  O   ASN   151      74.250  85.390  47.890  1.00  0.00           O
ATOM   1509  N   ILE   152      75.170  83.840  49.390  1.00  0.00           N
ATOM   1510  H   ILE   152      75.190  83.570  50.360  1.00  0.00           H
ATOM   1511  CA  ILE   152      75.550  82.790  48.420  1.00  0.00           C
ATOM   1512  CB  ILE   152      76.440  81.640  48.950  1.00  0.00           C
ATOM   1513  CG1 ILE   152      77.700  82.130  49.680  1.00  0.00           C
ATOM   1514  CG2 ILE   152      76.970  80.850  47.820  1.00  0.00           C
ATOM   1515  CD  ILE   152      77.510  82.500  51.160  1.00  0.00           C
ATOM   1516  C   ILE   152      74.300  82.130  47.790  1.00  0.00           C
ATOM   1517  O   ILE   152      73.840  81.160  48.370  1.00  0.00           O
ATOM   1518  N   ASP   153      73.950  82.570  46.570  1.00  0.00           N
ATOM   1519  H   ASP   153      74.410  83.380  46.210  1.00  0.00           H
ATOM   1520  CA  ASP   153      72.790  82.100  45.800  1.00  0.00           C
ATOM   1521  CB  ASP   153      71.830  83.270  45.470  1.00  0.00           C
ATOM   1522  CG  ASP   153      70.540  82.820  44.840  1.00  0.00           C
ATOM   1523  OD1 ASP   153      70.310  83.180  43.680  1.00  0.00           O
ATOM   1524  OD2 ASP   153      69.890  81.970  45.490  1.00  0.00           O
ATOM   1525  C   ASP   153      73.360  81.430  44.540  1.00  0.00           C
ATOM   1526  O   ASP   153      74.380  80.700  44.630  1.00  0.00           O
ATOM   1527  N   TYR   154      72.690  81.520  43.400  1.00  0.00           N
ATOM   1528  H   TYR   154      71.800  81.970  43.420  1.00  0.00           H
ATOM   1529  CA  TYR   154      73.110  81.140  42.030  1.00  0.00           C
ATOM   1530  CB  TYR   154      72.720  79.650  41.800  1.00  0.00           C
ATOM   1531  CG  TYR   154      71.190  79.390  41.420  1.00  0.00           C
ATOM   1532  CD1 TYR   154      70.190  79.420  42.360  1.00  0.00           C
ATOM   1533  HD1 TYR   154      70.350  79.860  43.340  1.00  0.00           H
ATOM   1534  CD2 TYR   154      70.770  78.950  40.090  1.00  0.00           C
ATOM   1535  HD2 TYR   154      71.490  78.880  39.270  1.00  0.00           H
ATOM   1536  CE1 TYR   154      68.930  79.000  42.150  1.00  0.00           C
ATOM   1537  HE1 TYR   154      68.240  79.050  43.000  1.00  0.00           H
ATOM   1538  CE2 TYR   154      69.470  78.620  39.810  1.00  0.00           C
ATOM   1539  HE2 TYR   154      69.040  78.550  38.810  1.00  0.00           H
ATOM   1540  CZ  TYR   154      68.580  78.560  40.870  1.00  0.00           C
ATOM   1541  OH  TYR   154      67.260  78.220  40.570  1.00  0.00           O
ATOM   1542  HH  TYR   154      66.650  78.730  41.170  1.00  0.00           H
ATOM   1543  C   TYR   154      72.470  81.970  40.900  1.00  0.00           C
ATOM   1544  O   TYR   154      73.260  82.360  40.050  1.00  0.00           O
ATOM   1545  N   ASP   155      71.250  82.420  41.070  1.00  0.00           N
ATOM   1546  H   ASP   155      70.840  82.310  41.980  1.00  0.00           H
ATOM   1547  CA  ASP   155      70.460  83.240  40.120  1.00  0.00           C
ATOM   1548  CB  ASP   155      68.940  82.920  40.260  1.00  0.00           C
ATOM   1549  CG  ASP   155      68.020  83.760  39.340  1.00  0.00           C
ATOM   1550  OD1 ASP   155      67.470  84.680  39.930  1.00  0.00           O
ATOM   1551  OD2 ASP   155      68.040  83.600  38.080  1.00  0.00           O
ATOM   1552  C   ASP   155      70.750  84.710  40.050  1.00  0.00           C
ATOM   1553  O   ASP   155      71.360  85.300  39.160  1.00  0.00           O
ATOM   1554  N   CYS   156      70.680  85.220  41.290  1.00  0.00           N
ATOM   1555  H   CYS   156      70.610  84.550  42.030  1.00  0.00           H
ATOM   1556  CA  CYS   156      70.750  86.660  41.670  1.00  0.00           C
ATOM   1557  CB  CYS   156      69.470  87.320  42.170  1.00  0.00           C
ATOM   1558  SG  CYS   156      68.010  87.250  41.100  1.00  0.00           S
ATOM   1559  HG  CYS   156      67.990  85.940  40.890  1.00  0.00           H
ATOM   1560  C   CYS   156      71.910  86.970  42.650  1.00  0.00           C
ATOM   1561  O   CYS   156      72.210  86.140  43.480  1.00  0.00           O
ATOM   1562  N   VAL   157      72.380  88.220  42.570  1.00  0.00           N
ATOM   1563  H   VAL   157      72.040  88.750  41.790  1.00  0.00           H
ATOM   1564  CA  VAL   157      73.450  88.660  43.400  1.00  0.00           C
ATOM   1565  CB  VAL   157      74.520  89.450  42.580  1.00  0.00           C
ATOM   1566  CG1 VAL   157      75.780  89.680  43.350  1.00  0.00           C
ATOM   1567  CG2 VAL   157      74.930  88.710  41.240  1.00  0.00           C
ATOM   1568  C   VAL   157      72.920  89.350  44.720  1.00  0.00           C
ATOM   1569  O   VAL   157      72.660  90.510  44.640  1.00  0.00           O
ATOM   1570  N   SER   158      72.570  88.510  45.700  1.00  0.00           N
ATOM   1571  H   SER   158      72.530  87.520  45.560  1.00  0.00           H
ATOM   1572  CA  SER   158      71.880  89.020  46.930  1.00  0.00           C
ATOM   1573  CB  SER   158      71.110  87.860  47.610  1.00  0.00           C
ATOM   1574  OG  SER   158      69.730  87.700  47.230  1.00  0.00           O
ATOM   1575  HG  SER   158      69.360  86.780  47.320  1.00  0.00           H
ATOM   1576  C   SER   158      72.700  89.800  47.980  1.00  0.00           C
ATOM   1577  O   SER   158      73.110  89.330  49.030  1.00  0.00           O
ATOM   1578  N   PHE   159      73.080  91.010  47.640  1.00  0.00           N
ATOM   1579  H   PHE   159      72.780  91.440  46.790  1.00  0.00           H
ATOM   1580  CA  PHE   159      73.940  91.860  48.530  1.00  0.00           C
ATOM   1581  CB  PHE   159      74.380  93.160  47.840  1.00  0.00           C
ATOM   1582  CG  PHE   159      75.270  93.000  46.580  1.00  0.00           C
ATOM   1583  CD1 PHE   159      76.400  92.280  46.560  1.00  0.00           C
ATOM   1584  HD1 PHE   159      76.730  91.740  47.440  1.00  0.00           H
ATOM   1585  CD2 PHE   159      74.890  93.790  45.450  1.00  0.00           C
ATOM   1586  HD2 PHE   159      74.030  94.460  45.480  1.00  0.00           H
ATOM   1587  CE1 PHE   159      77.170  92.260  45.370  1.00  0.00           C
ATOM   1588  HE1 PHE   159      77.940  91.490  45.340  1.00  0.00           H
ATOM   1589  CE2 PHE   159      75.590  93.630  44.270  1.00  0.00           C
ATOM   1590  HE2 PHE   159      75.230  94.150  43.380  1.00  0.00           H
ATOM   1591  CZ  PHE   159      76.740  92.910  44.220  1.00  0.00           C
ATOM   1592  HZ  PHE   159      77.230  92.870  43.250  1.00  0.00           H
ATOM   1593  C   PHE   159      73.470  92.100  49.940  1.00  0.00           C
ATOM   1594  O   PHE   159      72.510  92.730  50.220  1.00  0.00           O
ATOM   1595  N   CYS   160      74.450  91.930  50.830  1.00  0.00           N
ATOM   1596  H   CYS   160      75.330  91.660  50.420  1.00  0.00           H
ATOM   1597  CA  CYS   160      74.080  91.850  52.280  1.00  0.00           C
ATOM   1598  CB  CYS   160      74.150  90.400  52.720  1.00  0.00           C
ATOM   1599  SG  CYS   160      75.750  89.560  52.700  1.00  0.00           S
ATOM   1600  HG  CYS   160      75.180  88.370  52.820  1.00  0.00           H
ATOM   1601  C   CYS   160      74.830  92.760  53.270  1.00  0.00           C
ATOM   1602  O   CYS   160      74.330  93.140  54.340  1.00  0.00           O
ATOM   1603  N   TYR   161      76.060  93.090  52.980  1.00  0.00           N
ATOM   1604  H   TYR   161      76.450  92.860  52.080  1.00  0.00           H
ATOM   1605  CA  TYR   161      77.010  93.820  53.890  1.00  0.00           C
ATOM   1606  CB  TYR   161      77.640  92.820  54.810  1.00  0.00           C
ATOM   1607  CG  TYR   161      78.730  93.290  55.870  1.00  0.00           C
ATOM   1608  CD1 TYR   161      78.260  93.710  57.080  1.00  0.00           C
ATOM   1609  HD1 TYR   161      77.220  93.650  57.400  1.00  0.00           H
ATOM   1610  CD2 TYR   161      80.080  93.290  55.590  1.00  0.00           C
ATOM   1611  HD2 TYR   161      80.380  92.790  54.670  1.00  0.00           H
ATOM   1612  CE1 TYR   161      79.190  94.170  58.020  1.00  0.00           C
ATOM   1613  HE1 TYR   161      78.880  94.440  59.030  1.00  0.00           H
ATOM   1614  CE2 TYR   161      81.040  93.770  56.480  1.00  0.00           C
ATOM   1615  HE2 TYR   161      82.080  93.770  56.170  1.00  0.00           H
ATOM   1616  CZ  TYR   161      80.610  94.260  57.710  1.00  0.00           C
ATOM   1617  OH  TYR   161      81.420  94.790  58.610  1.00  0.00           O
ATOM   1618  HH  TYR   161      82.320  95.080  58.290  1.00  0.00           H
ATOM   1619  C   TYR   161      78.060  94.820  53.320  1.00  0.00           C
ATOM   1620  O   TYR   161      78.570  94.480  52.250  1.00  0.00           O
ATOM   1621  N   MET   162      78.360  95.950  53.930  1.00  0.00           N
ATOM   1622  H   MET   162      77.840  96.230  54.740  1.00  0.00           H
ATOM   1623  CA  MET   162      79.370  96.970  53.370  1.00  0.00           C
ATOM   1624  CB  MET   162      78.650  98.180  52.760  1.00  0.00           C
ATOM   1625  CG  MET   162      79.570  99.270  52.260  1.00  0.00           C
ATOM   1626  SD  MET   162      78.670 100.500  51.260  1.00  0.00           S
ATOM   1627  CE  MET   162      79.700 100.250  49.820  1.00  0.00           C
ATOM   1628  C   MET   162      80.270  97.390  54.600  1.00  0.00           C
ATOM   1629  O   MET   162      79.750  98.110  55.500  1.00  0.00           O
ATOM   1630  N   HIS   163      81.480  96.780  54.680  1.00  0.00           N
ATOM   1631  H   HIS   163      81.690  96.010  54.080  1.00  0.00           H
ATOM   1632  CA  HIS   163      82.490  97.110  55.720  1.00  0.00           C
ATOM   1633  CB  HIS   163      83.770  96.380  55.280  1.00  0.00           C
ATOM   1634  CG  HIS   163      84.620  96.040  56.520  1.00  0.00           C
ATOM   1635  ND1 HIS   163      84.140  95.460  57.650  1.00  0.00           N
ATOM   1636  CD2 HIS   163      85.830  96.520  56.870  1.00  0.00           C
ATOM   1637  HD2 HIS   163      86.440  97.070  56.160  1.00  0.00           H
ATOM   1638  CE1 HIS   163      85.070  95.650  58.640  1.00  0.00           C
ATOM   1639  HE1 HIS   163      85.010  95.220  59.640  1.00  0.00           H
ATOM   1640  NE2 HIS   163      86.090  96.310  58.140  1.00  0.00           N
ATOM   1641  HE2 HIS   163      86.930  96.460  58.660  1.00  0.00           H
ATOM   1642  C   HIS   163      82.810  98.610  55.960  1.00  0.00           C
ATOM   1643  O   HIS   163      83.180  99.320  55.050  1.00  0.00           O
ATOM   1644  N   HIS   164      82.190  99.130  56.990  1.00  0.00           N
ATOM   1645  H   HIS   164      81.380  98.620  57.290  1.00  0.00           H
ATOM   1646  CA  HIS   164      82.260 100.590  57.380  1.00  0.00           C
ATOM   1647  CB  HIS   164      81.080 100.930  58.280  1.00  0.00           C
ATOM   1648  CG  HIS   164      80.660 102.360  58.300  1.00  0.00           C
ATOM   1649  ND1 HIS   164      81.410 103.470  58.130  1.00  0.00           N
ATOM   1650  CD2 HIS   164      79.470 102.730  58.570  1.00  0.00           C
ATOM   1651  HD2 HIS   164      78.510 102.210  58.530  1.00  0.00           H
ATOM   1652  CE1 HIS   164      80.560 104.510  58.270  1.00  0.00           C
ATOM   1653  HE1 HIS   164      80.870 105.550  58.200  1.00  0.00           H
ATOM   1654  NE2 HIS   164      79.340 104.030  58.560  1.00  0.00           N
ATOM   1655  HE2 HIS   164      78.540 104.580  58.790  1.00  0.00           H
ATOM   1656  C   HIS   164      83.610 100.950  57.990  1.00  0.00           C
ATOM   1657  O   HIS   164      84.320 101.860  57.520  1.00  0.00           O
ATOM   1658  N   MET   165      83.890 100.360  59.160  1.00  0.00           N
ATOM   1659  H   MET   165      83.490  99.500  59.490  1.00  0.00           H
ATOM   1660  CA  MET   165      84.930 100.900  60.060  1.00  0.00           C
ATOM   1661  CB  MET   165      84.490 100.760  61.470  1.00  0.00           C
ATOM   1662  CG  MET   165      83.250 101.640  61.710  1.00  0.00           C
ATOM   1663  SD  MET   165      83.640 103.420  61.430  1.00  0.00           S
ATOM   1664  CE  MET   165      82.260 104.300  62.050  1.00  0.00           C
ATOM   1665  C   MET   165      86.240 100.120  59.870  1.00  0.00           C
ATOM   1666  O   MET   165      86.390  98.880  59.870  1.00  0.00           O
ATOM   1667  N   GLU   166      87.240 100.910  60.000  1.00  0.00           N
ATOM   1668  H   GLU   166      87.140 101.880  59.800  1.00  0.00           H
ATOM   1669  CA  GLU   166      88.630 100.450  60.160  1.00  0.00           C
ATOM   1670  CB  GLU   166      89.470 100.900  59.030  1.00  0.00           C
ATOM   1671  CG  GLU   166      88.960 100.340  57.690  1.00  0.00           C
ATOM   1672  CD  GLU   166      90.030 100.400  56.650  1.00  0.00           C
ATOM   1673  OE1 GLU   166      89.830 101.040  55.660  1.00  0.00           O
ATOM   1674  OE2 GLU   166      90.890  99.590  56.690  1.00  0.00           O
ATOM   1675  C   GLU   166      89.390 100.810  61.440  1.00  0.00           C
ATOM   1676  O   GLU   166      90.630 100.880  61.590  1.00  0.00           O
ATOM   1677  N   LEU   167      88.620 100.730  62.520  1.00  0.00           N
ATOM   1678  H   LEU   167      87.940 100.010  62.660  1.00  0.00           H
ATOM   1679  CA  LEU   167      89.000 101.200  63.820  1.00  0.00           C
ATOM   1680  CB  LEU   167      87.840 101.130  64.770  1.00  0.00           C
ATOM   1681  CG  LEU   167      86.500 101.890  64.490  1.00  0.00           C
ATOM   1682  CD1 LEU   167      85.510 101.710  65.660  1.00  0.00           C
ATOM   1683  CD2 LEU   167      86.850 103.350  64.150  1.00  0.00           C
ATOM   1684  C   LEU   167      90.210 100.380  64.480  1.00  0.00           C
ATOM   1685  O   LEU   167      89.990  99.200  64.820  1.00  0.00           O
ATOM   1686  N   PRO   168      91.250 101.140  64.860  1.00  0.00           N
ATOM   1687  CA  PRO   168      92.460 100.530  65.490  1.00  0.00           C
ATOM   1688  CB  PRO   168      93.490 101.620  65.440  1.00  0.00           C
ATOM   1689  CG  PRO   168      92.680 102.820  65.630  1.00  0.00           C
ATOM   1690  CD  PRO   168      91.380 102.580  64.820  1.00  0.00           C
ATOM   1691  C   PRO   168      92.070  99.940  66.900  1.00  0.00           C
ATOM   1692  O   PRO   168      92.350  98.770  67.090  1.00  0.00           O
ATOM   1693  N   THR   169      91.700 100.720  67.890  1.00  0.00           N
ATOM   1694  H   THR   169      91.730 101.720  67.830  1.00  0.00           H
ATOM   1695  CA  THR   169      91.240 100.280  69.210  1.00  0.00           C
ATOM   1696  CB  THR   169      91.310 101.250  70.310  1.00  0.00           C
ATOM   1697  OG1 THR   169      91.350 102.610  69.800  1.00  0.00           O
ATOM   1698  HG1 THR   169      91.520 103.190  70.600  1.00  0.00           H
ATOM   1699  CG2 THR   169      92.600 100.870  71.100  1.00  0.00           C
ATOM   1700  C   THR   169      89.790  99.750  69.260  1.00  0.00           C
ATOM   1701  O   THR   169      89.470  99.110  70.290  1.00  0.00           O
ATOM   1702  N   GLY   170      88.900 100.280  68.460  1.00  0.00           N
ATOM   1703  H   GLY   170      89.020 101.140  67.960  1.00  0.00           H
ATOM   1704  CA  GLY   170      87.450  99.900  68.400  1.00  0.00           C
ATOM   1705  C   GLY   170      87.120  98.660  67.500  1.00  0.00           C
ATOM   1706  O   GLY   170      88.010  97.840  67.200  1.00  0.00           O
ATOM   1707  N   VAL   171      85.870  98.500  67.210  1.00  0.00           N
ATOM   1708  H   VAL   171      85.160  98.980  67.730  1.00  0.00           H
ATOM   1709  CA  VAL   171      85.380  97.340  66.380  1.00  0.00           C
ATOM   1710  CB  VAL   171      84.030  96.830  66.870  1.00  0.00           C
ATOM   1711  CG1 VAL   171      84.160  96.010  68.170  1.00  0.00           C
ATOM   1712  CG2 VAL   171      83.040  97.970  67.260  1.00  0.00           C
ATOM   1713  C   VAL   171      85.250  97.810  64.930  1.00  0.00           C
ATOM   1714  O   VAL   171      84.880  98.900  64.520  1.00  0.00           O
ATOM   1715  N   HIS   172      85.470  96.760  64.170  1.00  0.00           N
ATOM   1716  H   HIS   172      85.880  95.950  64.580  1.00  0.00           H
ATOM   1717  CA  HIS   172      85.200  96.850  62.690  1.00  0.00           C
ATOM   1718  CB  HIS   172      86.170  95.890  61.940  1.00  0.00           C
ATOM   1719  CG  HIS   172      87.680  96.280  62.300  1.00  0.00           C
ATOM   1720  ND1 HIS   172      88.420  97.360  61.980  1.00  0.00           N
ATOM   1721  CD2 HIS   172      88.510  95.420  62.960  1.00  0.00           C
ATOM   1722  HD2 HIS   172      88.240  94.470  63.430  1.00  0.00           H
ATOM   1723  CE1 HIS   172      89.670  97.170  62.350  1.00  0.00           C
ATOM   1724  HE1 HIS   172      90.420  97.950  62.240  1.00  0.00           H
ATOM   1725  NE2 HIS   172      89.710  95.990  63.020  1.00  0.00           N
ATOM   1726  HE2 HIS   172      90.430  95.650  63.620  1.00  0.00           H
ATOM   1727  C   HIS   172      83.780  96.510  62.210  1.00  0.00           C
ATOM   1728  O   HIS   172      83.460  95.310  61.990  1.00  0.00           O
ATOM   1729  N   ALA   173      82.950  97.400  62.640  1.00  0.00           N
ATOM   1730  H   ALA   173      83.250  98.130  63.250  1.00  0.00           H
ATOM   1731  CA  ALA   173      81.460  97.470  62.430  1.00  0.00           C
ATOM   1732  CB  ALA   173      80.850  98.510  63.310  1.00  0.00           C
ATOM   1733  C   ALA   173      80.930  97.790  61.020  1.00  0.00           C
ATOM   1734  O   ALA   173      81.690  98.430  60.340  1.00  0.00           O
ATOM   1735  N   GLY   174      79.680  97.500  60.650  1.00  0.00           N
ATOM   1736  H   GLY   174      79.040  96.990  61.220  1.00  0.00           H
ATOM   1737  CA  GLY   174      79.210  97.770  59.280  1.00  0.00           C
ATOM   1738  C   GLY   174      77.760  98.160  59.030  1.00  0.00           C
ATOM   1739  O   GLY   174      76.920  97.930  59.890  1.00  0.00           O
ATOM   1740  N   THR   175      77.570  98.330  57.720  1.00  0.00           N
ATOM   1741  H   THR   175      78.320  98.380  57.050  1.00  0.00           H
ATOM   1742  CA  THR   175      76.250  98.650  57.120  1.00  0.00           C
ATOM   1743  CB  THR   175      76.020 100.020  56.460  1.00  0.00           C
ATOM   1744  OG1 THR   175      76.550 100.130  55.110  1.00  0.00           O
ATOM   1745  HG1 THR   175      75.910  99.690  54.480  1.00  0.00           H
ATOM   1746  CG2 THR   175      76.330 101.160  57.430  1.00  0.00           C
ATOM   1747  C   THR   175      75.780  97.660  56.060  1.00  0.00           C
ATOM   1748  O   THR   175      76.580  96.790  55.720  1.00  0.00           O
ATOM   1749  N   ASP   176      74.520  97.750  55.750  1.00  0.00           N
ATOM   1750  H   ASP   176      73.830  98.360  56.150  1.00  0.00           H
ATOM   1751  CA  ASP   176      73.990  96.940  54.650  1.00  0.00           C
ATOM   1752  CB  ASP   176      72.480  96.710  54.920  1.00  0.00           C
ATOM   1753  CG  ASP   176      71.500  97.910  54.750  1.00  0.00           C
ATOM   1754  OD1 ASP   176      70.310  97.810  55.060  1.00  0.00           O
ATOM   1755  OD2 ASP   176      72.020  99.010  54.530  1.00  0.00           O
ATOM   1756  C   ASP   176      74.340  97.750  53.380  1.00  0.00           C
ATOM   1757  O   ASP   176      74.950  98.790  53.500  1.00  0.00           O
ATOM   1758  N   LEU   177      73.800  97.310  52.260  1.00  0.00           N
ATOM   1759  H   LEU   177      73.200  96.510  52.370  1.00  0.00           H
ATOM   1760  CA  LEU   177      73.940  97.920  50.950  1.00  0.00           C
ATOM   1761  CB  LEU   177      74.180  96.900  49.820  1.00  0.00           C
ATOM   1762  CG  LEU   177      75.730  96.880  49.690  1.00  0.00           C
ATOM   1763  CD1 LEU   177      76.260  95.500  50.080  1.00  0.00           C
ATOM   1764  CD2 LEU   177      76.270  97.410  48.320  1.00  0.00           C
ATOM   1765  C   LEU   177      72.810  98.940  50.560  1.00  0.00           C
ATOM   1766  O   LEU   177      72.550  99.140  49.380  1.00  0.00           O
ATOM   1767  N   GLU   178      72.230  99.440  51.650  1.00  0.00           N
ATOM   1768  H   GLU   178      72.630  99.190  52.530  1.00  0.00           H
ATOM   1769  CA  GLU   178      71.090 100.370  51.570  1.00  0.00           C
ATOM   1770  CB  GLU   178      69.770  99.670  51.970  1.00  0.00           C
ATOM   1771  CG  GLU   178      68.650 100.640  51.480  1.00  0.00           C
ATOM   1772  CD  GLU   178      67.360 100.130  52.040  1.00  0.00           C
ATOM   1773  OE1 GLU   178      66.630  99.460  51.300  1.00  0.00           O
ATOM   1774  OE2 GLU   178      66.920 100.730  53.040  1.00  0.00           O
ATOM   1775  C   GLU   178      71.510 101.670  52.290  1.00  0.00           C
ATOM   1776  O   GLU   178      71.530 102.790  51.750  1.00  0.00           O
ATOM   1777  N   GLY   179      72.110 101.510  53.440  1.00  0.00           N
ATOM   1778  H   GLY   179      72.020 100.690  54.000  1.00  0.00           H
ATOM   1779  CA  GLY   179      72.660 102.600  54.270  1.00  0.00           C
ATOM   1780  C   GLY   179      72.350 102.500  55.790  1.00  0.00           C
ATOM   1781  O   GLY   179      72.790 103.340  56.590  1.00  0.00           O
ATOM   1782  N   ASN   180      71.800 101.360  56.190  1.00  0.00           N
ATOM   1783  H   ASN   180      71.930 100.510  55.680  1.00  0.00           H
ATOM   1784  CA  ASN   180      71.230 101.200  57.550  1.00  0.00           C
ATOM   1785  CB  ASN   180      69.920 100.400  57.410  1.00  0.00           C
ATOM   1786  CG  ASN   180      68.870 100.940  56.380  1.00  0.00           C
ATOM   1787  OD1 ASN   180      67.970 101.760  56.680  1.00  0.00           O
ATOM   1788  ND2 ASN   180      68.780 100.240  55.240  1.00  0.00           N
ATOM   1789 1HD2 ASN   180      69.370  99.450  55.100  1.00  0.00           H
ATOM   1790 2HD2 ASN   180      68.170 100.370  54.460  1.00  0.00           H
ATOM   1791  C   ASN   180      72.320 100.380  58.290  1.00  0.00           C
ATOM   1792  O   ASN   180      72.540  99.260  57.800  1.00  0.00           O
ATOM   1793  N   PHE   181      72.480 100.740  59.550  1.00  0.00           N
ATOM   1794  H   PHE   181      71.720 101.190  60.010  1.00  0.00           H
ATOM   1795  CA  PHE   181      73.610 100.130  60.330  1.00  0.00           C
ATOM   1796  CB  PHE   181      73.990 101.020  61.490  1.00  0.00           C
ATOM   1797  CG  PHE   181      75.500 101.280  61.520  1.00  0.00           C
ATOM   1798  CD1 PHE   181      75.960 102.510  61.130  1.00  0.00           C
ATOM   1799  HD1 PHE   181      75.360 103.240  60.590  1.00  0.00           H
ATOM   1800  CD2 PHE   181      76.460 100.350  61.940  1.00  0.00           C
ATOM   1801  HD2 PHE   181      76.130  99.530  62.580  1.00  0.00           H
ATOM   1802  CE1 PHE   181      77.290 102.860  61.190  1.00  0.00           C
ATOM   1803  HE1 PHE   181      77.480 103.860  60.800  1.00  0.00           H
ATOM   1804  CE2 PHE   181      77.830 100.720  61.960  1.00  0.00           C
ATOM   1805  HE2 PHE   181      78.530 100.020  62.400  1.00  0.00           H
ATOM   1806  CZ  PHE   181      78.260 102.020  61.630  1.00  0.00           C
ATOM   1807  HZ  PHE   181      79.310 102.290  61.550  1.00  0.00           H
ATOM   1808  C   PHE   181      73.370  98.670  60.790  1.00  0.00           C
ATOM   1809  O   PHE   181      72.270  98.410  61.260  1.00  0.00           O
ATOM   1810  N   TYR   182      74.410  97.970  60.990  1.00  0.00           N
ATOM   1811  H   TYR   182      75.270  98.180  60.520  1.00  0.00           H
ATOM   1812  CA  TYR   182      74.300  96.690  61.690  1.00  0.00           C
ATOM   1813  CB  TYR   182      75.110  95.570  61.010  1.00  0.00           C
ATOM   1814  CG  TYR   182      74.400  95.110  59.740  1.00  0.00           C
ATOM   1815  CD1 TYR   182      73.110  94.630  59.710  1.00  0.00           C
ATOM   1816  HD1 TYR   182      72.450  94.830  60.550  1.00  0.00           H
ATOM   1817  CD2 TYR   182      75.140  95.050  58.550  1.00  0.00           C
ATOM   1818  HD2 TYR   182      76.150  95.440  58.590  1.00  0.00           H
ATOM   1819  CE1 TYR   182      72.610  93.900  58.690  1.00  0.00           C
ATOM   1820  HE1 TYR   182      71.820  93.200  58.950  1.00  0.00           H
ATOM   1821  CE2 TYR   182      74.620  94.400  57.470  1.00  0.00           C
ATOM   1822  HE2 TYR   182      75.140  94.380  56.510  1.00  0.00           H
ATOM   1823  CZ  TYR   182      73.340  93.860  57.540  1.00  0.00           C
ATOM   1824  OH  TYR   182      72.760  93.290  56.470  1.00  0.00           O
ATOM   1825  HH  TYR   182      73.360  93.290  55.660  1.00  0.00           H
ATOM   1826  C   TYR   182      74.920  96.860  63.070  1.00  0.00           C
ATOM   1827  O   TYR   182      76.000  97.240  63.200  1.00  0.00           O
ATOM   1828  N   GLY   183      74.050  96.520  63.970  1.00  0.00           N
ATOM   1829  H   GLY   183      73.180  96.140  63.640  1.00  0.00           H
ATOM   1830  CA  GLY   183      74.260  96.570  65.400  1.00  0.00           C
ATOM   1831  C   GLY   183      74.010  97.880  66.170  1.00  0.00           C
ATOM   1832  O   GLY   183      73.730  98.910  65.620  1.00  0.00           O
ATOM   1833  N   PRO   184      74.400  97.930  67.440  1.00  0.00           N
ATOM   1834  CA  PRO   184      74.270  99.220  68.220  1.00  0.00           C
ATOM   1835  CB  PRO   184      74.180  98.780  69.680  1.00  0.00           C
ATOM   1836  CG  PRO   184      75.180  97.620  69.660  1.00  0.00           C
ATOM   1837  CD  PRO   184      74.840  96.810  68.330  1.00  0.00           C
ATOM   1838  C   PRO   184      75.450 100.190  68.070  1.00  0.00           C
ATOM   1839  O   PRO   184      75.930 100.650  69.070  1.00  0.00           O
ATOM   1840  N   PHE   185      75.800 100.430  66.860  1.00  0.00           N
ATOM   1841  H   PHE   185      75.240 100.240  66.050  1.00  0.00           H
ATOM   1842  CA  PHE   185      76.950 101.190  66.410  1.00  0.00           C
ATOM   1843  CB  PHE   185      77.990 100.370  65.670  1.00  0.00           C
ATOM   1844  CG  PHE   185      78.350  99.230  66.610  1.00  0.00           C
ATOM   1845  CD1 PHE   185      78.970  99.530  67.860  1.00  0.00           C
ATOM   1846  HD1 PHE   185      79.030 100.570  68.200  1.00  0.00           H
ATOM   1847  CD2 PHE   185      78.240  97.950  66.100  1.00  0.00           C
ATOM   1848  HD2 PHE   185      77.720  97.780  65.150  1.00  0.00           H
ATOM   1849  CE1 PHE   185      79.370  98.440  68.660  1.00  0.00           C
ATOM   1850  HE1 PHE   185      79.910  98.610  69.590  1.00  0.00           H
ATOM   1851  CE2 PHE   185      78.740  96.920  66.850  1.00  0.00           C
ATOM   1852  HE2 PHE   185      79.060  96.010  66.340  1.00  0.00           H
ATOM   1853  CZ  PHE   185      79.260  97.160  68.100  1.00  0.00           C
ATOM   1854  HZ  PHE   185      79.640  96.360  68.730  1.00  0.00           H
ATOM   1855  C   PHE   185      76.600 102.440  65.670  1.00  0.00           C
ATOM   1856  O   PHE   185      75.710 102.330  64.850  1.00  0.00           O
ATOM   1857  N   VAL   186      77.360 103.480  65.870  1.00  0.00           N
ATOM   1858  H   VAL   186      77.990 103.430  66.650  1.00  0.00           H
ATOM   1859  CA  VAL   186      77.450 104.820  65.150  1.00  0.00           C
ATOM   1860  CB  VAL   186      77.220 105.990  66.210  1.00  0.00           C
ATOM   1861  CG1 VAL   186      75.690 106.030  66.570  1.00  0.00           C
ATOM   1862  CG2 VAL   186      77.920 105.820  67.510  1.00  0.00           C
ATOM   1863  C   VAL   186      78.570 105.080  64.130  1.00  0.00           C
ATOM   1864  O   VAL   186      79.650 104.520  64.200  1.00  0.00           O
ATOM   1865  N   ASP   187      78.290 106.010  63.210  1.00  0.00           N
ATOM   1866  H   ASP   187      77.310 106.180  63.090  1.00  0.00           H
ATOM   1867  CA  ASP   187      79.240 106.510  62.150  1.00  0.00           C
ATOM   1868  CB  ASP   187      78.490 107.300  61.130  1.00  0.00           C
ATOM   1869  CG  ASP   187      77.340 106.550  60.460  1.00  0.00           C
ATOM   1870  OD1 ASP   187      76.240 106.470  61.090  1.00  0.00           O
ATOM   1871  OD2 ASP   187      77.570 105.930  59.410  1.00  0.00           O
ATOM   1872  C   ASP   187      80.480 107.270  62.640  1.00  0.00           C
ATOM   1873  O   ASP   187      81.400 107.520  61.820  1.00  0.00           O
ATOM   1874  N   ARG   188      80.640 107.480  63.960  1.00  0.00           N
ATOM   1875  H   ARG   188      79.930 107.290  64.640  1.00  0.00           H
ATOM   1876  CA  ARG   188      81.940 108.150  64.460  1.00  0.00           C
ATOM   1877  CB  ARG   188      81.750 108.670  65.880  1.00  0.00           C
ATOM   1878  CG  ARG   188      80.880 109.910  65.950  1.00  0.00           C
ATOM   1879  CD  ARG   188      80.510 110.350  67.390  1.00  0.00           C
ATOM   1880  NE  ARG   188      80.000 111.700  67.450  1.00  0.00           N
ATOM   1881  HE  ARG   188      79.890 112.140  66.560  1.00  0.00           H
ATOM   1882  CZ  ARG   188      79.880 112.320  68.560  1.00  0.00           C
ATOM   1883  NH1 ARG   188      80.440 111.950  69.750  1.00  0.00           N
ATOM   1884 1HH1 ARG   188      81.010 111.130  69.850  1.00  0.00           H
ATOM   1885 2HH1 ARG   188      79.990 112.310  70.570  1.00  0.00           H
ATOM   1886  NH2 ARG   188      79.040 113.420  68.510  1.00  0.00           N
ATOM   1887 1HH2 ARG   188      78.620 113.740  67.670  1.00  0.00           H
ATOM   1888 2HH2 ARG   188      79.180 114.070  69.260  1.00  0.00           H
ATOM   1889  C   ARG   188      83.270 107.290  64.420  1.00  0.00           C
ATOM   1890  O   ARG   188      83.200 106.150  64.830  1.00  0.00           O
ATOM   1891  N   GLN   189      84.370 107.990  64.430  1.00  0.00           N
ATOM   1892  H   GLN   189      84.400 108.980  64.310  1.00  0.00           H
ATOM   1893  CA  GLN   189      85.620 107.220  64.380  1.00  0.00           C
ATOM   1894  CB  GLN   189      86.550 108.030  63.450  1.00  0.00           C
ATOM   1895  CG  GLN   189      86.080 108.200  61.990  1.00  0.00           C
ATOM   1896  CD  GLN   189      87.090 109.080  61.230  1.00  0.00           C
ATOM   1897  OE1 GLN   189      88.190 108.820  60.790  1.00  0.00           O
ATOM   1898  NE2 GLN   189      86.760 110.340  61.440  1.00  0.00           N
ATOM   1899 1HE2 GLN   189      86.020 110.550  62.090  1.00  0.00           H
ATOM   1900 2HE2 GLN   189      87.380 111.020  61.060  1.00  0.00           H
ATOM   1901  C   GLN   189      86.140 106.950  65.800  1.00  0.00           C
ATOM   1902  O   GLN   189      87.220 106.450  66.000  1.00  0.00           O
ATOM   1903  N   THR   190      85.180 107.050  66.750  1.00  0.00           N
ATOM   1904  H   THR   190      84.200 107.070  66.540  1.00  0.00           H
ATOM   1905  CA  THR   190      85.370 106.790  68.170  1.00  0.00           C
ATOM   1906  CB  THR   190      83.990 106.980  68.880  1.00  0.00           C
ATOM   1907  OG1 THR   190      82.900 106.520  68.120  1.00  0.00           O
ATOM   1908  HG1 THR   190      82.120 106.530  68.730  1.00  0.00           H
ATOM   1909  CG2 THR   190      83.820 108.520  69.140  1.00  0.00           C
ATOM   1910  C   THR   190      85.740 105.340  68.350  1.00  0.00           C
ATOM   1911  O   THR   190      85.310 104.500  67.560  1.00  0.00           O
ATOM   1912  N   ALA   191      86.390 105.050  69.530  1.00  0.00           N
ATOM   1913  H   ALA   191      86.650 105.790  70.150  1.00  0.00           H
ATOM   1914  CA  ALA   191      86.810 103.670  69.880  1.00  0.00           C
ATOM   1915  CB  ALA   191      87.930 103.770  70.900  1.00  0.00           C
ATOM   1916  C   ALA   191      85.750 102.600  70.300  1.00  0.00           C
ATOM   1917  O   ALA   191      85.950 101.750  71.150  1.00  0.00           O
ATOM   1918  N   GLN   192      84.590 102.710  69.590  1.00  0.00           N
ATOM   1919  H   GLN   192      84.690 103.160  68.700  1.00  0.00           H
ATOM   1920  CA  GLN   192      83.390 101.870  69.910  1.00  0.00           C
ATOM   1921  CB  GLN   192      82.420 102.030  68.750  1.00  0.00           C
ATOM   1922  CG  GLN   192      81.780 103.430  68.780  1.00  0.00           C
ATOM   1923  CD  GLN   192      80.690 103.670  67.650  1.00  0.00           C
ATOM   1924  OE1 GLN   192      79.620 103.050  67.530  1.00  0.00           O
ATOM   1925  NE2 GLN   192      81.060 104.520  66.750  1.00  0.00           N
ATOM   1926 1HE2 GLN   192      81.990 104.900  66.760  1.00  0.00           H
ATOM   1927 2HE2 GLN   192      80.560 104.460  65.880  1.00  0.00           H
ATOM   1928  C   GLN   192      83.590 100.350  70.080  1.00  0.00           C
ATOM   1929  O   GLN   192      84.340  99.760  69.350  1.00  0.00           O
ATOM   1930  N   ALA   193      83.030  99.800  71.130  1.00  0.00           N
ATOM   1931  H   ALA   193      82.190 100.220  71.490  1.00  0.00           H
ATOM   1932  CA  ALA   193      83.280  98.390  71.550  1.00  0.00           C
ATOM   1933  CB  ALA   193      84.520  98.440  72.360  1.00  0.00           C
ATOM   1934  C   ALA   193      82.110  97.660  72.250  1.00  0.00           C
ATOM   1935  O   ALA   193      81.490  98.290  73.130  1.00  0.00           O
ATOM   1936  N   ALA   194      82.120  96.350  72.130  1.00  0.00           N
ATOM   1937  H   ALA   194      83.000  95.900  72.000  1.00  0.00           H
ATOM   1938  CA  ALA   194      81.030  95.540  72.660  1.00  0.00           C
ATOM   1939  CB  ALA   194      80.380  95.030  71.390  1.00  0.00           C
ATOM   1940  C   ALA   194      81.470  94.470  73.620  1.00  0.00           C
ATOM   1941  O   ALA   194      82.670  94.150  73.720  1.00  0.00           O
ATOM   1942  N   GLY   195      80.560  93.930  74.420  1.00  0.00           N
ATOM   1943  H   GLY   195      79.690  94.390  74.610  1.00  0.00           H
ATOM   1944  CA  GLY   195      80.770  92.790  75.340  1.00  0.00           C
ATOM   1945  C   GLY   195      81.040  91.420  74.690  1.00  0.00           C
ATOM   1946  O   GLY   195      80.530  91.230  73.590  1.00  0.00           O
ATOM   1947  N   THR   196      81.540  90.470  75.420  1.00  0.00           N
ATOM   1948  H   THR   196      81.820  90.590  76.370  1.00  0.00           H
ATOM   1949  CA  THR   196      81.830  89.130  74.820  1.00  0.00           C
ATOM   1950  CB  THR   196      83.130  88.550  75.380  1.00  0.00           C
ATOM   1951  OG1 THR   196      83.070  88.570  76.830  1.00  0.00           O
ATOM   1952  HG1 THR   196      83.670  87.880  77.230  1.00  0.00           H
ATOM   1953  CG2 THR   196      84.320  89.480  75.080  1.00  0.00           C
ATOM   1954  C   THR   196      80.750  88.040  74.980  1.00  0.00           C
ATOM   1955  O   THR   196      80.700  87.400  76.030  1.00  0.00           O
ATOM   1956  N   ASP   197      80.060  87.660  73.930  1.00  0.00           N
ATOM   1957  H   ASP   197      80.350  88.020  73.040  1.00  0.00           H
ATOM   1958  CA  ASP   197      78.970  86.690  73.870  1.00  0.00           C
ATOM   1959  CB  ASP   197      78.320  86.790  72.480  1.00  0.00           C
ATOM   1960  CG  ASP   197      77.450  88.090  72.160  1.00  0.00           C
ATOM   1961  OD1 ASP   197      76.690  88.490  73.060  1.00  0.00           O
ATOM   1962  OD2 ASP   197      77.790  88.770  71.130  1.00  0.00           O
ATOM   1963  C   ASP   197      79.270  85.200  74.170  1.00  0.00           C
ATOM   1964  O   ASP   197      80.370  84.770  73.910  1.00  0.00           O
ATOM   1965  N   THR   198      78.240  84.480  74.440  1.00  0.00           N
ATOM   1966  H   THR   198      77.290  84.780  74.490  1.00  0.00           H
ATOM   1967  CA  THR   198      78.340  83.050  74.810  1.00  0.00           C
ATOM   1968  CB  THR   198      77.210  82.610  75.740  1.00  0.00           C
ATOM   1969  OG1 THR   198      75.930  83.030  75.170  1.00  0.00           O
ATOM   1970  HG1 THR   198      75.210  82.370  75.400  1.00  0.00           H
ATOM   1971  CG2 THR   198      77.310  83.220  77.090  1.00  0.00           C
ATOM   1972  C   THR   198      78.420  81.930  73.740  1.00  0.00           C
ATOM   1973  O   THR   198      77.620  81.940  72.830  1.00  0.00           O
ATOM   1974  N   THR   199      79.250  80.940  73.940  1.00  0.00           N
ATOM   1975  H   THR   199      79.910  81.010  74.680  1.00  0.00           H
ATOM   1976  CA  THR   199      79.680  79.860  73.000  1.00  0.00           C
ATOM   1977  CB  THR   199      80.900  79.110  73.540  1.00  0.00           C
ATOM   1978  OG1 THR   199      81.960  79.980  74.030  1.00  0.00           O
ATOM   1979  HG1 THR   199      82.690  79.390  74.350  1.00  0.00           H
ATOM   1980  CG2 THR   199      81.470  78.280  72.330  1.00  0.00           C
ATOM   1981  C   THR   199      78.530  78.850  72.810  1.00  0.00           C
ATOM   1982  O   THR   199      78.380  77.830  73.570  1.00  0.00           O
ATOM   1983  N   ILE   200      77.690  79.190  71.870  1.00  0.00           N
ATOM   1984  H   ILE   200      77.920  80.010  71.350  1.00  0.00           H
ATOM   1985  CA  ILE   200      76.460  78.590  71.440  1.00  0.00           C
ATOM   1986  CB  ILE   200      75.790  79.720  70.600  1.00  0.00           C
ATOM   1987  CG1 ILE   200      74.410  79.290  70.000  1.00  0.00           C
ATOM   1988  CG2 ILE   200      76.600  80.240  69.450  1.00  0.00           C
ATOM   1989  CD  ILE   200      73.330  79.380  71.110  1.00  0.00           C
ATOM   1990  C   ILE   200      76.630  77.160  70.920  1.00  0.00           C
ATOM   1991  O   ILE   200      77.190  76.900  69.870  1.00  0.00           O
ATOM   1992  N   THR   201      76.140  76.210  71.690  1.00  0.00           N
ATOM   1993  H   THR   201      75.420  76.450  72.330  1.00  0.00           H
ATOM   1994  CA  THR   201      76.430  74.730  71.480  1.00  0.00           C
ATOM   1995  CB  THR   201      76.140  73.930  72.740  1.00  0.00           C
ATOM   1996  OG1 THR   201      75.040  74.470  73.440  1.00  0.00           O
ATOM   1997  HG1 THR   201      75.330  74.940  74.280  1.00  0.00           H
ATOM   1998  CG2 THR   201      77.480  73.880  73.490  1.00  0.00           C
ATOM   1999  C   THR   201      75.640  74.120  70.340  1.00  0.00           C
ATOM   2000  O   THR   201      76.060  73.220  69.620  1.00  0.00           O
ATOM   2001  N   VAL   202      74.410  74.690  70.090  1.00  0.00           N
ATOM   2002  H   VAL   202      74.000  75.280  70.780  1.00  0.00           H
ATOM   2003  CA  VAL   202      73.590  74.380  68.850  1.00  0.00           C
ATOM   2004  CB  VAL   202      72.240  75.080  69.030  1.00  0.00           C
ATOM   2005  CG1 VAL   202      72.250  76.570  68.860  1.00  0.00           C
ATOM   2006  CG2 VAL   202      71.280  74.350  68.190  1.00  0.00           C
ATOM   2007  C   VAL   202      74.300  74.510  67.440  1.00  0.00           C
ATOM   2008  O   VAL   202      74.140  73.590  66.730  1.00  0.00           O
ATOM   2009  N   ASN   203      75.130  75.520  67.350  1.00  0.00           N
ATOM   2010  H   ASN   203      75.230  76.170  68.100  1.00  0.00           H
ATOM   2011  CA  ASN   203      76.130  75.680  66.260  1.00  0.00           C
ATOM   2012  CB  ASN   203      76.630  77.120  66.180  1.00  0.00           C
ATOM   2013  CG  ASN   203      75.630  78.220  66.260  1.00  0.00           C
ATOM   2014  OD1 ASN   203      74.600  78.240  66.960  1.00  0.00           O
ATOM   2015  ND2 ASN   203      75.890  79.350  65.560  1.00  0.00           N
ATOM   2016 1HD2 ASN   203      76.650  79.550  64.950  1.00  0.00           H
ATOM   2017 2HD2 ASN   203      75.300  80.140  65.720  1.00  0.00           H
ATOM   2018  C   ASN   203      77.370  74.730  66.300  1.00  0.00           C
ATOM   2019  O   ASN   203      77.600  74.040  65.360  1.00  0.00           O
ATOM   2020  N   VAL   204      77.780  74.320  67.450  1.00  0.00           N
ATOM   2021  H   VAL   204      77.430  74.740  68.290  1.00  0.00           H
ATOM   2022  CA  VAL   204      78.820  73.230  67.540  1.00  0.00           C
ATOM   2023  CB  VAL   204      79.620  73.260  68.770  1.00  0.00           C
ATOM   2024  CG1 VAL   204      80.830  72.250  68.720  1.00  0.00           C
ATOM   2025  CG2 VAL   204      79.990  74.720  69.180  1.00  0.00           C
ATOM   2026  C   VAL   204      78.170  71.850  67.270  1.00  0.00           C
ATOM   2027  O   VAL   204      78.820  71.070  66.610  1.00  0.00           O
ATOM   2028  N   LEU   205      76.980  71.590  67.630  1.00  0.00           N
ATOM   2029  H   LEU   205      76.540  72.280  68.200  1.00  0.00           H
ATOM   2030  CA  LEU   205      76.270  70.340  67.330  1.00  0.00           C
ATOM   2031  CB  LEU   205      74.980  70.220  68.160  1.00  0.00           C
ATOM   2032  CG  LEU   205      75.280  69.800  69.610  1.00  0.00           C
ATOM   2033  CD1 LEU   205      73.930  69.940  70.290  1.00  0.00           C
ATOM   2034  CD2 LEU   205      75.760  68.350  69.600  1.00  0.00           C
ATOM   2035  C   LEU   205      75.970  70.290  65.840  1.00  0.00           C
ATOM   2036  O   LEU   205      76.320  69.320  65.240  1.00  0.00           O
ATOM   2037  N   ALA   206      75.540  71.440  65.210  1.00  0.00           N
ATOM   2038  H   ALA   206      75.170  72.130  65.830  1.00  0.00           H
ATOM   2039  CA  ALA   206      75.440  71.670  63.800  1.00  0.00           C
ATOM   2040  CB  ALA   206      75.030  73.100  63.530  1.00  0.00           C
ATOM   2041  C   ALA   206      76.810  71.480  63.020  1.00  0.00           C
ATOM   2042  O   ALA   206      76.870  70.800  61.990  1.00  0.00           O
ATOM   2043  N   TRP   207      77.890  71.880  63.660  1.00  0.00           N
ATOM   2044  H   TRP   207      77.830  72.480  64.460  1.00  0.00           H
ATOM   2045  CA  TRP   207      79.260  71.630  63.160  1.00  0.00           C
ATOM   2046  CB  TRP   207      80.260  72.560  63.820  1.00  0.00           C
ATOM   2047  CG  TRP   207      81.680  72.180  63.310  1.00  0.00           C
ATOM   2048  CD1 TRP   207      82.040  72.200  62.080  1.00  0.00           C
ATOM   2049  HD1 TRP   207      81.400  72.270  61.200  1.00  0.00           H
ATOM   2050  CD2 TRP   207      82.780  72.330  64.110  1.00  0.00           C
ATOM   2051  NE1 TRP   207      83.390  72.340  62.070  1.00  0.00           N
ATOM   2052  HE1 TRP   207      83.880  72.700  61.270  1.00  0.00           H
ATOM   2053  CE2 TRP   207      83.920  72.400  63.290  1.00  0.00           C
ATOM   2054  CE3 TRP   207      83.000  72.290  65.510  1.00  0.00           C
ATOM   2055  HE3 TRP   207      82.240  72.030  66.240  1.00  0.00           H
ATOM   2056  CZ2 TRP   207      85.220  72.390  63.820  1.00  0.00           C
ATOM   2057  HZ2 TRP   207      86.110  72.530  63.200  1.00  0.00           H
ATOM   2058  CZ3 TRP   207      84.240  72.090  66.060  1.00  0.00           C
ATOM   2059  HZ3 TRP   207      84.530  72.090  67.110  1.00  0.00           H
ATOM   2060  CH2 TRP   207      85.330  72.230  65.170  1.00  0.00           C
ATOM   2061  HH2 TRP   207      86.350  72.280  65.560  1.00  0.00           H
ATOM   2062  C   TRP   207      79.600  70.170  63.260  1.00  0.00           C
ATOM   2063  O   TRP   207      80.110  69.680  62.280  1.00  0.00           O
ATOM   2064  N   LEU   208      79.340  69.480  64.330  1.00  0.00           N
ATOM   2065  H   LEU   208      79.160  69.950  65.190  1.00  0.00           H
ATOM   2066  CA  LEU   208      79.450  68.060  64.400  1.00  0.00           C
ATOM   2067  CB  LEU   208      79.450  67.530  65.850  1.00  0.00           C
ATOM   2068  CG  LEU   208      80.790  67.490  66.430  1.00  0.00           C
ATOM   2069  CD1 LEU   208      81.380  68.940  66.690  1.00  0.00           C
ATOM   2070  CD2 LEU   208      81.020  66.510  67.570  1.00  0.00           C
ATOM   2071  C   LEU   208      78.630  67.190  63.480  1.00  0.00           C
ATOM   2072  O   LEU   208      79.260  66.310  62.850  1.00  0.00           O
ATOM   2073  N   TYR   209      77.370  67.560  63.370  1.00  0.00           N
ATOM   2074  H   TYR   209      76.890  68.080  64.080  1.00  0.00           H
ATOM   2075  CA  TYR   209      76.490  67.000  62.290  1.00  0.00           C
ATOM   2076  CB  TYR   209      75.060  67.510  62.270  1.00  0.00           C
ATOM   2077  CG  TYR   209      74.130  66.930  63.350  1.00  0.00           C
ATOM   2078  CD1 TYR   209      73.800  65.580  63.320  1.00  0.00           C
ATOM   2079  HD1 TYR   209      74.210  64.910  62.550  1.00  0.00           H
ATOM   2080  CD2 TYR   209      73.620  67.720  64.400  1.00  0.00           C
ATOM   2081  HD2 TYR   209      73.470  68.790  64.240  1.00  0.00           H
ATOM   2082  CE1 TYR   209      72.920  65.030  64.240  1.00  0.00           C
ATOM   2083  HE1 TYR   209      72.650  64.000  64.040  1.00  0.00           H
ATOM   2084  CE2 TYR   209      72.790  67.100  65.360  1.00  0.00           C
ATOM   2085  HE2 TYR   209      72.190  67.810  65.920  1.00  0.00           H
ATOM   2086  CZ  TYR   209      72.400  65.820  65.260  1.00  0.00           C
ATOM   2087  OH  TYR   209      71.710  65.270  66.280  1.00  0.00           O
ATOM   2088  HH  TYR   209      71.550  64.300  66.110  1.00  0.00           H
ATOM   2089  C   TYR   209      76.990  67.280  60.850  1.00  0.00           C
ATOM   2090  O   TYR   209      76.990  66.440  60.030  1.00  0.00           O
ATOM   2091  N   ALA   210      77.540  68.500  60.630  1.00  0.00           N
ATOM   2092  H   ALA   210      77.360  69.290  61.220  1.00  0.00           H
ATOM   2093  CA  ALA   210      78.200  68.780  59.340  1.00  0.00           C
ATOM   2094  CB  ALA   210      78.550  70.290  59.330  1.00  0.00           C
ATOM   2095  C   ALA   210      79.380  67.870  59.110  1.00  0.00           C
ATOM   2096  O   ALA   210      79.620  67.440  57.950  1.00  0.00           O
ATOM   2097  N   ALA   211      80.110  67.540  60.130  1.00  0.00           N
ATOM   2098  H   ALA   211      79.990  67.970  61.020  1.00  0.00           H
ATOM   2099  CA  ALA   211      81.280  66.640  59.930  1.00  0.00           C
ATOM   2100  CB  ALA   211      82.000  66.660  61.230  1.00  0.00           C
ATOM   2101  C   ALA   211      80.880  65.210  59.600  1.00  0.00           C
ATOM   2102  O   ALA   211      81.530  64.590  58.740  1.00  0.00           O
ATOM   2103  N   VAL   212      79.820  64.730  60.290  1.00  0.00           N
ATOM   2104  H   VAL   212      79.490  65.250  61.080  1.00  0.00           H
ATOM   2105  CA  VAL   212      79.210  63.410  60.070  1.00  0.00           C
ATOM   2106  CB  VAL   212      78.150  63.180  61.140  1.00  0.00           C
ATOM   2107  CG1 VAL   212      77.260  61.950  60.890  1.00  0.00           C
ATOM   2108  CG2 VAL   212      78.920  62.920  62.420  1.00  0.00           C
ATOM   2109  C   VAL   212      78.730  63.400  58.650  1.00  0.00           C
ATOM   2110  O   VAL   212      78.730  62.280  58.050  1.00  0.00           O
ATOM   2111  N   ILE   213      78.080  64.510  58.130  1.00  0.00           N
ATOM   2112  H   ILE   213      77.820  65.280  58.720  1.00  0.00           H
ATOM   2113  CA  ILE   213      77.630  64.620  56.690  1.00  0.00           C
ATOM   2114  CB  ILE   213      76.510  65.630  56.420  1.00  0.00           C
ATOM   2115  CG1 ILE   213      75.260  65.320  57.260  1.00  0.00           C
ATOM   2116  CG2 ILE   213      76.090  65.850  54.990  1.00  0.00           C
ATOM   2117  CD  ILE   213      74.690  66.620  57.880  1.00  0.00           C
ATOM   2118  C   ILE   213      78.830  64.800  55.670  1.00  0.00           C
ATOM   2119  O   ILE   213      78.710  64.590  54.440  1.00  0.00           O
ATOM   2120  N   ASN   214      79.950  65.390  56.130  1.00  0.00           N
ATOM   2121  H   ASN   214      79.930  66.030  56.900  1.00  0.00           H
ATOM   2122  CA  ASN   214      81.250  65.420  55.390  1.00  0.00           C
ATOM   2123  CB  ASN   214      82.080  66.640  55.880  1.00  0.00           C
ATOM   2124  CG  ASN   214      83.260  66.910  54.950  1.00  0.00           C
ATOM   2125  OD1 ASN   214      83.130  67.540  53.890  1.00  0.00           O
ATOM   2126  ND2 ASN   214      84.460  66.480  55.300  1.00  0.00           N
ATOM   2127 1HD2 ASN   214      84.580  65.970  56.160  1.00  0.00           H
ATOM   2128 2HD2 ASN   214      85.240  66.770  54.750  1.00  0.00           H
ATOM   2129  C   ASN   214      82.040  64.140  55.260  1.00  0.00           C
ATOM   2130  O   ASN   214      82.450  63.740  54.180  1.00  0.00           O
ATOM   2131  N   GLY   215      82.110  63.430  56.380  1.00  0.00           N
ATOM   2132  H   GLY   215      81.740  63.780  57.240  1.00  0.00           H
ATOM   2133  CA  GLY   215      82.780  62.180  56.510  1.00  0.00           C
ATOM   2134  C   GLY   215      82.840  61.570  57.930  1.00  0.00           C
ATOM   2135  O   GLY   215      81.850  61.610  58.630  1.00  0.00           O
ATOM   2136  N   ASP   216      84.040  61.250  58.330  1.00  0.00           N
ATOM   2137  H   ASP   216      84.830  61.600  57.830  1.00  0.00           H
ATOM   2138  CA  ASP   216      84.330  60.340  59.470  1.00  0.00           C
ATOM   2139  CB  ASP   216      85.850  60.170  59.680  1.00  0.00           C
ATOM   2140  CG  ASP   216      86.090  58.980  60.600  1.00  0.00           C
ATOM   2141  OD1 ASP   216      86.380  59.160  61.840  1.00  0.00           O
ATOM   2142  OD2 ASP   216      85.780  57.850  60.140  1.00  0.00           O
ATOM   2143  C   ASP   216      83.580  60.720  60.770  1.00  0.00           C
ATOM   2144  O   ASP   216      83.330  61.900  61.050  1.00  0.00           O
ATOM   2145  N   ARG   217      83.010  59.700  61.470  1.00  0.00           N
ATOM   2146  H   ARG   217      82.950  58.790  61.080  1.00  0.00           H
ATOM   2147  CA  ARG   217      82.370  59.810  62.770  1.00  0.00           C
ATOM   2148  CB  ARG   217      81.230  58.810  62.700  1.00  0.00           C
ATOM   2149  CG  ARG   217      80.300  59.160  61.550  1.00  0.00           C
ATOM   2150  CD  ARG   217      79.300  58.000  61.360  1.00  0.00           C
ATOM   2151  NE  ARG   217      79.960  56.950  60.550  1.00  0.00           N
ATOM   2152  HE  ARG   217      80.710  56.430  60.970  1.00  0.00           H
ATOM   2153  CZ  ARG   217      79.580  56.620  59.350  1.00  0.00           C
ATOM   2154  NH1 ARG   217      78.620  57.280  58.760  1.00  0.00           N
ATOM   2155 1HH1 ARG   217      78.290  58.150  59.120  1.00  0.00           H
ATOM   2156 2HH1 ARG   217      78.000  56.690  58.240  1.00  0.00           H
ATOM   2157  NH2 ARG   217      80.100  55.530  58.760  1.00  0.00           N
ATOM   2158 1HH2 ARG   217      80.740  55.010  59.320  1.00  0.00           H
ATOM   2159 2HH2 ARG   217      79.780  55.280  57.850  1.00  0.00           H
ATOM   2160  C   ARG   217      83.220  59.560  64.100  1.00  0.00           C
ATOM   2161  O   ARG   217      82.610  59.270  65.120  1.00  0.00           O
ATOM   2162  N   TRP   218      84.590  59.510  64.110  1.00  0.00           N
ATOM   2163  H   TRP   218      85.100  59.530  63.250  1.00  0.00           H
ATOM   2164  CA  TRP   218      85.430  59.240  65.310  1.00  0.00           C
ATOM   2165  CB  TRP   218      86.860  59.670  64.920  1.00  0.00           C
ATOM   2166  CG  TRP   218      87.140  61.150  64.730  1.00  0.00           C
ATOM   2167  CD1 TRP   218      86.950  61.830  63.590  1.00  0.00           C
ATOM   2168  HD1 TRP   218      86.290  61.480  62.800  1.00  0.00           H
ATOM   2169  CD2 TRP   218      87.660  61.960  65.670  1.00  0.00           C
ATOM   2170  NE1 TRP   218      87.490  63.050  63.820  1.00  0.00           N
ATOM   2171  HE1 TRP   218      87.660  63.710  63.090  1.00  0.00           H
ATOM   2172  CE2 TRP   218      87.940  63.170  65.100  1.00  0.00           C
ATOM   2173  CE3 TRP   218      87.770  61.850  67.030  1.00  0.00           C
ATOM   2174  HE3 TRP   218      87.980  60.850  67.430  1.00  0.00           H
ATOM   2175  CZ2 TRP   218      88.130  64.300  65.880  1.00  0.00           C
ATOM   2176  HZ2 TRP   218      88.110  65.300  65.450  1.00  0.00           H
ATOM   2177  CZ3 TRP   218      87.860  62.940  67.820  1.00  0.00           C
ATOM   2178  HZ3 TRP   218      87.570  62.880  68.870  1.00  0.00           H
ATOM   2179  CH2 TRP   218      88.100  64.180  67.300  1.00  0.00           C
ATOM   2180  HH2 TRP   218      88.400  65.020  67.930  1.00  0.00           H
ATOM   2181  C   TRP   218      85.000  59.820  66.680  1.00  0.00           C
ATOM   2182  O   TRP   218      84.850  59.000  67.610  1.00  0.00           O
ATOM   2183  N   PHE   219      84.700  61.120  66.720  1.00  0.00           N
ATOM   2184  H   PHE   219      84.690  61.680  65.900  1.00  0.00           H
ATOM   2185  CA  PHE   219      84.140  61.760  67.950  1.00  0.00           C
ATOM   2186  CB  PHE   219      84.220  63.230  67.770  1.00  0.00           C
ATOM   2187  CG  PHE   219      83.530  63.740  66.480  1.00  0.00           C
ATOM   2188  CD1 PHE   219      82.170  63.860  66.280  1.00  0.00           C
ATOM   2189  HD1 PHE   219      81.580  63.830  67.200  1.00  0.00           H
ATOM   2190  CD2 PHE   219      84.330  63.740  65.380  1.00  0.00           C
ATOM   2191  HD2 PHE   219      85.350  64.090  65.540  1.00  0.00           H
ATOM   2192  CE1 PHE   219      81.610  63.850  65.020  1.00  0.00           C
ATOM   2193  HE1 PHE   219      80.570  64.160  64.900  1.00  0.00           H
ATOM   2194  CE2 PHE   219      83.820  63.780  64.120  1.00  0.00           C
ATOM   2195  HE2 PHE   219      84.440  63.600  63.240  1.00  0.00           H
ATOM   2196  CZ  PHE   219      82.470  63.830  63.920  1.00  0.00           C
ATOM   2197  HZ  PHE   219      82.170  64.110  62.910  1.00  0.00           H
ATOM   2198  C   PHE   219      82.750  61.380  68.470  1.00  0.00           C
ATOM   2199  O   PHE   219      82.300  62.040  69.380  1.00  0.00           O
ATOM   2200  N   LEU   220      82.000  60.500  67.820  1.00  0.00           N
ATOM   2201  H   LEU   220      82.370  60.000  67.040  1.00  0.00           H
ATOM   2202  CA  LEU   220      80.620  60.090  68.270  1.00  0.00           C
ATOM   2203  CB  LEU   220      79.820  59.410  67.190  1.00  0.00           C
ATOM   2204  CG  LEU   220      78.480  60.060  66.790  1.00  0.00           C
ATOM   2205  CD1 LEU   220      77.560  60.320  67.930  1.00  0.00           C
ATOM   2206  CD2 LEU   220      78.690  61.290  65.860  1.00  0.00           C
ATOM   2207  C   LEU   220      80.690  59.150  69.530  1.00  0.00           C
ATOM   2208  O   LEU   220      81.110  58.010  69.390  1.00  0.00           O
ATOM   2209  N   ASN   221      80.070  59.600  70.610  1.00  0.00           N
ATOM   2210  H   ASN   221      79.470  60.400  70.600  1.00  0.00           H
ATOM   2211  CA  ASN   221      80.160  58.870  71.910  1.00  0.00           C
ATOM   2212  CB  ASN   221      81.210  59.530  72.850  1.00  0.00           C
ATOM   2213  CG  ASN   221      82.640  59.380  72.380  1.00  0.00           C
ATOM   2214  OD1 ASN   221      83.320  58.460  72.740  1.00  0.00           O
ATOM   2215  ND2 ASN   221      83.190  60.460  71.960  1.00  0.00           N
ATOM   2216 1HD2 ASN   221      82.650  61.290  71.790  1.00  0.00           H
ATOM   2217 2HD2 ASN   221      84.170  60.630  71.940  1.00  0.00           H
ATOM   2218  C   ASN   221      78.810  58.700  72.620  1.00  0.00           C
ATOM   2219  O   ASN   221      78.390  59.500  73.440  1.00  0.00           O
ATOM   2220  N   ARG   222      78.420  57.370  72.540  1.00  0.00           N
ATOM   2221  H   ARG   222      79.060  56.610  72.470  1.00  0.00           H
ATOM   2222  CA  ARG   222      77.030  56.930  72.680  1.00  0.00           C
ATOM   2223  CB  ARG   222      77.000  55.620  71.970  1.00  0.00           C
ATOM   2224  CG  ARG   222      77.050  55.790  70.470  1.00  0.00           C
ATOM   2225  CD  ARG   222      75.640  55.910  69.910  1.00  0.00           C
ATOM   2226  NE  ARG   222      75.770  55.810  68.440  1.00  0.00           N
ATOM   2227  HE  ARG   222      76.650  55.470  68.130  1.00  0.00           H
ATOM   2228  CZ  ARG   222      74.670  55.900  67.670  1.00  0.00           C
ATOM   2229  NH1 ARG   222      73.470  56.090  68.200  1.00  0.00           N
ATOM   2230 1HH1 ARG   222      73.280  55.930  69.160  1.00  0.00           H
ATOM   2231 2HH1 ARG   222      72.720  56.490  67.680  1.00  0.00           H
ATOM   2232  NH2 ARG   222      74.820  55.760  66.330  1.00  0.00           N
ATOM   2233 1HH2 ARG   222      75.770  55.600  66.050  1.00  0.00           H
ATOM   2234 2HH2 ARG   222      74.080  55.950  65.680  1.00  0.00           H
ATOM   2235  C   ARG   222      76.570  56.760  74.100  1.00  0.00           C
ATOM   2236  O   ARG   222      75.840  55.860  74.560  1.00  0.00           O
ATOM   2237  N   PHE   223      76.870  57.750  74.980  1.00  0.00           N
ATOM   2238  H   PHE   223      77.350  58.590  74.720  1.00  0.00           H
ATOM   2239  CA  PHE   223      76.460  57.670  76.420  1.00  0.00           C
ATOM   2240  CB  PHE   223      77.460  58.430  77.240  1.00  0.00           C
ATOM   2241  CG  PHE   223      78.830  57.770  77.290  1.00  0.00           C
ATOM   2242  CD1 PHE   223      79.010  56.520  77.800  1.00  0.00           C
ATOM   2243  HD1 PHE   223      78.210  55.990  78.330  1.00  0.00           H
ATOM   2244  CD2 PHE   223      79.760  58.360  76.470  1.00  0.00           C
ATOM   2245  HD2 PHE   223      79.600  59.370  76.080  1.00  0.00           H
ATOM   2246  CE1 PHE   223      80.210  55.870  77.610  1.00  0.00           C
ATOM   2247  HE1 PHE   223      80.460  54.920  78.070  1.00  0.00           H
ATOM   2248  CE2 PHE   223      80.920  57.660  76.160  1.00  0.00           C
ATOM   2249  HE2 PHE   223      81.580  58.150  75.450  1.00  0.00           H
ATOM   2250  CZ  PHE   223      81.140  56.420  76.780  1.00  0.00           C
ATOM   2251  HZ  PHE   223      82.150  56.010  76.820  1.00  0.00           H
ATOM   2252  C   PHE   223      74.960  58.010  76.780  1.00  0.00           C
ATOM   2253  O   PHE   223      74.360  58.890  76.200  1.00  0.00           O
ATOM   2254  N   THR   224      74.360  57.290  77.670  1.00  0.00           N
ATOM   2255  H   THR   224      74.800  56.460  78.030  1.00  0.00           H
ATOM   2256  CA  THR   224      72.970  57.530  78.220  1.00  0.00           C
ATOM   2257  CB  THR   224      72.370  56.180  78.710  1.00  0.00           C
ATOM   2258  OG1 THR   224      73.290  55.560  79.630  1.00  0.00           O
ATOM   2259  HG1 THR   224      73.200  54.610  79.340  1.00  0.00           H
ATOM   2260  CG2 THR   224      72.240  55.190  77.540  1.00  0.00           C
ATOM   2261  C   THR   224      72.820  58.680  79.210  1.00  0.00           C
ATOM   2262  O   THR   224      72.220  58.470  80.240  1.00  0.00           O
ATOM   2263  N   THR   225      73.260  59.870  78.800  1.00  0.00           N
ATOM   2264  H   THR   225      73.710  59.850  77.910  1.00  0.00           H
ATOM   2265  CA  THR   225      73.180  61.160  79.510  1.00  0.00           C
ATOM   2266  CB  THR   225      74.100  62.110  78.730  1.00  0.00           C
ATOM   2267  OG1 THR   225      73.680  62.140  77.320  1.00  0.00           O
ATOM   2268  HG1 THR   225      73.560  63.050  76.930  1.00  0.00           H
ATOM   2269  CG2 THR   225      75.600  61.720  78.940  1.00  0.00           C
ATOM   2270  C   THR   225      71.780  61.740  79.430  1.00  0.00           C
ATOM   2271  O   THR   225      70.910  61.130  78.780  1.00  0.00           O
ATOM   2272  N   THR   226      71.510  62.880  80.150  1.00  0.00           N
ATOM   2273  H   THR   226      72.020  63.080  80.990  1.00  0.00           H
ATOM   2274  CA  THR   226      70.290  63.750  79.980  1.00  0.00           C
ATOM   2275  CB  THR   226      69.410  63.890  81.250  1.00  0.00           C
ATOM   2276  OG1 THR   226      70.150  64.670  82.170  1.00  0.00           O
ATOM   2277  HG1 THR   226      70.810  64.100  82.660  1.00  0.00           H
ATOM   2278  CG2 THR   226      68.840  62.570  81.730  1.00  0.00           C
ATOM   2279  C   THR   226      70.850  65.130  79.520  1.00  0.00           C
ATOM   2280  O   THR   226      72.020  65.470  79.630  1.00  0.00           O
ATOM   2281  N   LEU   227      69.900  65.960  79.090  1.00  0.00           N
ATOM   2282  H   LEU   227      68.920  65.810  79.200  1.00  0.00           H
ATOM   2283  CA  LEU   227      70.230  67.380  78.610  1.00  0.00           C
ATOM   2284  CB  LEU   227      69.030  68.070  77.870  1.00  0.00           C
ATOM   2285  CG  LEU   227      69.260  68.220  76.360  1.00  0.00           C
ATOM   2286  CD1 LEU   227      68.860  66.930  75.730  1.00  0.00           C
ATOM   2287  CD2 LEU   227      68.350  69.360  75.950  1.00  0.00           C
ATOM   2288  C   LEU   227      70.780  68.160  79.830  1.00  0.00           C
ATOM   2289  O   LEU   227      71.900  68.680  79.750  1.00  0.00           O
ATOM   2290  N   ASN   228      70.220  67.980  81.040  1.00  0.00           N
ATOM   2291  H   ASN   228      69.280  67.660  81.060  1.00  0.00           H
ATOM   2292  CA  ASN   228      70.810  68.680  82.230  1.00  0.00           C
ATOM   2293  CB  ASN   228      69.990  68.250  83.530  1.00  0.00           C
ATOM   2294  CG  ASN   228      70.560  68.640  84.870  1.00  0.00           C
ATOM   2295  OD1 ASN   228      70.500  69.780  85.210  1.00  0.00           O
ATOM   2296  ND2 ASN   228      70.980  67.770  85.750  1.00  0.00           N
ATOM   2297 1HD2 ASN   228      70.930  66.790  85.560  1.00  0.00           H
ATOM   2298 2HD2 ASN   228      71.540  68.180  86.460  1.00  0.00           H
ATOM   2299  C   ASN   228      72.310  68.270  82.470  1.00  0.00           C
ATOM   2300  O   ASN   228      73.170  69.110  82.630  1.00  0.00           O
ATOM   2301  N   ASP   229      72.680  66.950  82.440  1.00  0.00           N
ATOM   2302  H   ASP   229      71.910  66.340  82.240  1.00  0.00           H
ATOM   2303  CA  ASP   229      74.130  66.540  82.580  1.00  0.00           C
ATOM   2304  CB  ASP   229      74.240  65.060  82.290  1.00  0.00           C
ATOM   2305  CG  ASP   229      73.340  64.220  83.180  1.00  0.00           C
ATOM   2306  OD1 ASP   229      72.590  63.350  82.700  1.00  0.00           O
ATOM   2307  OD2 ASP   229      73.290  64.520  84.370  1.00  0.00           O
ATOM   2308  C   ASP   229      75.070  67.230  81.550  1.00  0.00           C
ATOM   2309  O   ASP   229      76.100  67.820  81.970  1.00  0.00           O
ATOM   2310  N   PHE   230      74.660  67.250  80.280  1.00  0.00           N
ATOM   2311  H   PHE   230      73.880  66.700  79.970  1.00  0.00           H
ATOM   2312  CA  PHE   230      75.440  67.950  79.190  1.00  0.00           C
ATOM   2313  CB  PHE   230      74.500  67.820  77.960  1.00  0.00           C
ATOM   2314  CG  PHE   230      75.210  68.690  76.860  1.00  0.00           C
ATOM   2315  CD1 PHE   230      76.570  68.580  76.530  1.00  0.00           C
ATOM   2316  HD1 PHE   230      77.100  67.630  76.600  1.00  0.00           H
ATOM   2317  CD2 PHE   230      74.510  69.800  76.290  1.00  0.00           C
ATOM   2318  HD2 PHE   230      73.510  70.050  76.650  1.00  0.00           H
ATOM   2319  CE1 PHE   230      77.290  69.580  75.870  1.00  0.00           C
ATOM   2320  HE1 PHE   230      78.370  69.560  75.680  1.00  0.00           H
ATOM   2321  CE2 PHE   230      75.140  70.720  75.530  1.00  0.00           C
ATOM   2322  HE2 PHE   230      74.620  71.380  74.820  1.00  0.00           H
ATOM   2323  CZ  PHE   230      76.520  70.690  75.420  1.00  0.00           C
ATOM   2324  HZ  PHE   230      77.020  71.480  74.860  1.00  0.00           H
ATOM   2325  C   PHE   230      75.710  69.430  79.570  1.00  0.00           C
ATOM   2326  O   PHE   230      76.810  69.880  79.900  1.00  0.00           O
ATOM   2327  N   ASN   231      74.580  70.000  79.950  1.00  0.00           N
ATOM   2328  H   ASN   231      73.690  69.560  79.900  1.00  0.00           H
ATOM   2329  CA  ASN   231      74.500  71.390  80.450  1.00  0.00           C
ATOM   2330  CB  ASN   231      73.010  71.710  80.750  1.00  0.00           C
ATOM   2331  CG  ASN   231      72.100  71.850  79.510  1.00  0.00           C
ATOM   2332  OD1 ASN   231      72.350  71.570  78.340  1.00  0.00           O
ATOM   2333  ND2 ASN   231      70.970  72.440  79.790  1.00  0.00           N
ATOM   2334 1HD2 ASN   231      70.850  72.750  80.730  1.00  0.00           H
ATOM   2335 2HD2 ASN   231      70.520  72.870  79.010  1.00  0.00           H
ATOM   2336  C   ASN   231      75.330  71.760  81.670  1.00  0.00           C
ATOM   2337  O   ASN   231      75.980  72.800  81.620  1.00  0.00           O
ATOM   2338  N   LEU   232      75.420  70.860  82.640  1.00  0.00           N
ATOM   2339  H   LEU   232      74.740  70.130  82.740  1.00  0.00           H
ATOM   2340  CA  LEU   232      76.400  70.950  83.770  1.00  0.00           C
ATOM   2341  CB  LEU   232      76.180  69.800  84.790  1.00  0.00           C
ATOM   2342  CG  LEU   232      74.870  70.000  85.550  1.00  0.00           C
ATOM   2343  CD1 LEU   232      74.600  68.950  86.540  1.00  0.00           C
ATOM   2344  CD2 LEU   232      74.780  71.480  86.070  1.00  0.00           C
ATOM   2345  C   LEU   232      77.920  70.970  83.390  1.00  0.00           C
ATOM   2346  O   LEU   232      78.430  72.080  83.540  1.00  0.00           O
ATOM   2347  N   VAL   233      78.250  70.080  82.460  1.00  0.00           N
ATOM   2348  H   VAL   233      77.800  69.200  82.370  1.00  0.00           H
ATOM   2349  CA  VAL   233      79.570  70.050  81.820  1.00  0.00           C
ATOM   2350  CB  VAL   233      79.750  68.720  81.120  1.00  0.00           C
ATOM   2351  CG1 VAL   233      81.060  68.540  80.330  1.00  0.00           C
ATOM   2352  CG2 VAL   233      79.660  67.520  82.100  1.00  0.00           C
ATOM   2353  C   VAL   233      79.830  71.330  80.870  1.00  0.00           C
ATOM   2354  O   VAL   233      80.800  72.020  81.140  1.00  0.00           O
ATOM   2355  N   ALA   234      78.750  71.750  80.190  1.00  0.00           N
ATOM   2356  H   ALA   234      77.980  71.170  79.950  1.00  0.00           H
ATOM   2357  CA  ALA   234      78.700  73.050  79.440  1.00  0.00           C
ATOM   2358  CB  ALA   234      77.440  73.210  78.600  1.00  0.00           C
ATOM   2359  C   ALA   234      78.930  74.370  80.300  1.00  0.00           C
ATOM   2360  O   ALA   234      79.870  75.100  80.010  1.00  0.00           O
ATOM   2361  N   MET   235      78.330  74.350  81.440  1.00  0.00           N
ATOM   2362  H   MET   235      77.670  73.620  81.570  1.00  0.00           H
ATOM   2363  CA  MET   235      78.450  75.420  82.480  1.00  0.00           C
ATOM   2364  CB  MET   235      77.370  75.310  83.590  1.00  0.00           C
ATOM   2365  CG  MET   235      75.930  75.600  83.220  1.00  0.00           C
ATOM   2366  SD  MET   235      74.710  75.290  84.520  1.00  0.00           S
ATOM   2367  CE  MET   235      73.350  75.000  83.400  1.00  0.00           C
ATOM   2368  C   MET   235      79.810  75.570  83.150  1.00  0.00           C
ATOM   2369  O   MET   235      80.170  76.670  83.530  1.00  0.00           O
ATOM   2370  N   LYS   236      80.450  74.420  83.330  1.00  0.00           N
ATOM   2371  H   LYS   236      80.060  73.500  83.340  1.00  0.00           H
ATOM   2372  CA  LYS   236      81.880  74.410  83.670  1.00  0.00           C
ATOM   2373  CB  LYS   236      82.290  73.020  84.120  1.00  0.00           C
ATOM   2374  CG  LYS   236      81.870  72.680  85.550  1.00  0.00           C
ATOM   2375  CD  LYS   236      82.950  73.190  86.450  1.00  0.00           C
ATOM   2376  CE  LYS   236      82.570  73.080  87.880  1.00  0.00           C
ATOM   2377  NZ  LYS   236      83.500  73.860  88.770  1.00  0.00           N
ATOM   2378  HZ1 LYS   236      83.280  74.830  88.640  1.00  0.00           H
ATOM   2379  HZ2 LYS   236      83.300  73.590  89.710  1.00  0.00           H
ATOM   2380  HZ3 LYS   236      84.450  73.650  88.550  1.00  0.00           H
ATOM   2381  C   LYS   236      82.850  74.990  82.620  1.00  0.00           C
ATOM   2382  O   LYS   236      83.190  76.170  82.790  1.00  0.00           O
ATOM   2383  N   TYR   237      82.950  74.380  81.440  1.00  0.00           N
ATOM   2384  H   TYR   237      82.240  73.730  81.160  1.00  0.00           H
ATOM   2385  CA  TYR   237      83.860  74.830  80.410  1.00  0.00           C
ATOM   2386  CB  TYR   237      84.170  73.740  79.370  1.00  0.00           C
ATOM   2387  CG  TYR   237      84.910  72.570  80.040  1.00  0.00           C
ATOM   2388  CD1 TYR   237      86.080  72.720  80.820  1.00  0.00           C
ATOM   2389  HD1 TYR   237      86.660  73.630  80.900  1.00  0.00           H
ATOM   2390  CD2 TYR   237      84.220  71.390  80.150  1.00  0.00           C
ATOM   2391  HD2 TYR   237      83.200  71.310  79.780  1.00  0.00           H
ATOM   2392  CE1 TYR   237      86.460  71.720  81.670  1.00  0.00           C
ATOM   2393  HE1 TYR   237      87.330  71.770  82.330  1.00  0.00           H
ATOM   2394  CE2 TYR   237      84.570  70.380  80.980  1.00  0.00           C
ATOM   2395  HE2 TYR   237      84.000  69.460  80.930  1.00  0.00           H
ATOM   2396  CZ  TYR   237      85.660  70.600  81.790  1.00  0.00           C
ATOM   2397  OH  TYR   237      86.110  69.600  82.520  1.00  0.00           O
ATOM   2398  HH  TYR   237      86.720  69.990  83.220  1.00  0.00           H
ATOM   2399  C   TYR   237      83.500  76.150  79.650  1.00  0.00           C
ATOM   2400  O   TYR   237      84.210  76.520  78.690  1.00  0.00           O
ATOM   2401  N   ASN   238      82.460  76.810  80.160  1.00  0.00           N
ATOM   2402  H   ASN   238      82.430  76.680  81.150  1.00  0.00           H
ATOM   2403  CA  ASN   238      81.780  78.000  79.600  1.00  0.00           C
ATOM   2404  CB  ASN   238      82.750  79.190  79.740  1.00  0.00           C
ATOM   2405  CG  ASN   238      82.940  79.630  81.200  1.00  0.00           C
ATOM   2406  OD1 ASN   238      83.090  78.830  82.120  1.00  0.00           O
ATOM   2407  ND2 ASN   238      83.030  80.950  81.310  1.00  0.00           N
ATOM   2408 1HD2 ASN   238      82.850  81.420  80.440  1.00  0.00           H
ATOM   2409 2HD2 ASN   238      83.410  81.440  82.090  1.00  0.00           H
ATOM   2410  C   ASN   238      81.280  77.890  78.160  1.00  0.00           C
ATOM   2411  O   ASN   238      81.680  78.590  77.210  1.00  0.00           O
ATOM   2412  N   TYR   239      80.060  77.340  78.180  1.00  0.00           N
ATOM   2413  H   TYR   239      79.850  76.790  78.990  1.00  0.00           H
ATOM   2414  CA  TYR   239      79.340  77.170  76.920  1.00  0.00           C
ATOM   2415  CB  TYR   239      79.490  75.740  76.390  1.00  0.00           C
ATOM   2416  CG  TYR   239      80.860  75.630  75.620  1.00  0.00           C
ATOM   2417  CD1 TYR   239      80.910  75.470  74.230  1.00  0.00           C
ATOM   2418  HD1 TYR   239      80.150  75.910  73.590  1.00  0.00           H
ATOM   2419  CD2 TYR   239      82.010  75.510  76.400  1.00  0.00           C
ATOM   2420  HD2 TYR   239      81.950  75.250  77.460  1.00  0.00           H
ATOM   2421  CE1 TYR   239      82.120  75.210  73.620  1.00  0.00           C
ATOM   2422  HE1 TYR   239      82.160  75.250  72.530  1.00  0.00           H
ATOM   2423  CE2 TYR   239      83.220  75.350  75.740  1.00  0.00           C
ATOM   2424  HE2 TYR   239      84.150  75.080  76.250  1.00  0.00           H
ATOM   2425  CZ  TYR   239      83.320  75.260  74.350  1.00  0.00           C
ATOM   2426  OH  TYR   239      84.600  75.470  73.830  1.00  0.00           O
ATOM   2427  HH  TYR   239      84.570  75.340  72.840  1.00  0.00           H
ATOM   2428  C   TYR   239      77.850  77.410  77.180  1.00  0.00           C
ATOM   2429  O   TYR   239      77.400  77.000  78.240  1.00  0.00           O
ATOM   2430  N   GLU   240      77.140  77.780  76.090  1.00  0.00           N
ATOM   2431  H   GLU   240      77.490  77.930  75.160  1.00  0.00           H
ATOM   2432  CA  GLU   240      75.710  78.120  76.230  1.00  0.00           C
ATOM   2433  CB  GLU   240      75.250  79.020  75.050  1.00  0.00           C
ATOM   2434  CG  GLU   240      73.820  79.430  75.130  1.00  0.00           C
ATOM   2435  CD  GLU   240      73.510  80.330  76.320  1.00  0.00           C
ATOM   2436  OE1 GLU   240      74.200  81.370  76.340  1.00  0.00           O
ATOM   2437  OE2 GLU   240      72.600  80.010  77.090  1.00  0.00           O
ATOM   2438  C   GLU   240      74.880  76.870  76.460  1.00  0.00           C
ATOM   2439  O   GLU   240      75.060  76.030  75.560  1.00  0.00           O
ATOM   2440  N   PRO   241      74.140  76.670  77.560  1.00  0.00           N
ATOM   2441  CA  PRO   241      73.380  75.450  77.860  1.00  0.00           C
ATOM   2442  CB  PRO   241      72.620  75.830  79.140  1.00  0.00           C
ATOM   2443  CG  PRO   241      73.560  76.660  79.920  1.00  0.00           C
ATOM   2444  CD  PRO   241      74.110  77.530  78.750  1.00  0.00           C
ATOM   2445  C   PRO   241      72.420  75.090  76.750  1.00  0.00           C
ATOM   2446  O   PRO   241      71.850  75.930  76.090  1.00  0.00           O
ATOM   2447  N   LEU   242      72.140  73.810  76.600  1.00  0.00           N
ATOM   2448  H   LEU   242      72.430  73.040  77.180  1.00  0.00           H
ATOM   2449  CA  LEU   242      71.240  73.270  75.570  1.00  0.00           C
ATOM   2450  CB  LEU   242      71.800  71.930  75.130  1.00  0.00           C
ATOM   2451  CG  LEU   242      71.250  71.540  73.770  1.00  0.00           C
ATOM   2452  CD1 LEU   242      71.930  72.290  72.580  1.00  0.00           C
ATOM   2453  CD2 LEU   242      71.550  70.050  73.460  1.00  0.00           C
ATOM   2454  C   LEU   242      69.860  73.150  76.170  1.00  0.00           C
ATOM   2455  O   LEU   242      69.750  72.680  77.280  1.00  0.00           O
ATOM   2456  N   THR   243      69.030  74.080  75.690  1.00  0.00           N
ATOM   2457  H   THR   243      69.430  74.640  74.960  1.00  0.00           H
ATOM   2458  CA  THR   243      67.600  74.210  75.880  1.00  0.00           C
ATOM   2459  CB  THR   243      67.220  75.620  76.220  1.00  0.00           C
ATOM   2460  OG1 THR   243      66.000  75.660  77.000  1.00  0.00           O
ATOM   2461  HG1 THR   243      66.190  76.150  77.840  1.00  0.00           H
ATOM   2462  CG2 THR   243      67.170  76.780  75.170  1.00  0.00           C
ATOM   2463  C   THR   243      66.650  73.560  74.880  1.00  0.00           C
ATOM   2464  O   THR   243      67.100  73.310  73.740  1.00  0.00           O
ATOM   2465  N   GLN   244      65.370  73.470  75.100  1.00  0.00           N
ATOM   2466  H   GLN   244      65.000  73.920  75.910  1.00  0.00           H
ATOM   2467  CA  GLN   244      64.310  72.920  74.200  1.00  0.00           C
ATOM   2468  CB  GLN   244      62.930  72.780  74.780  1.00  0.00           C
ATOM   2469  CG  GLN   244      62.900  71.990  76.150  1.00  0.00           C
ATOM   2470  CD  GLN   244      61.540  71.620  76.530  1.00  0.00           C
ATOM   2471  OE1 GLN   244      60.660  72.410  76.930  1.00  0.00           O
ATOM   2472  NE2 GLN   244      61.280  70.330  76.590  1.00  0.00           N
ATOM   2473 1HE2 GLN   244      61.890  69.570  76.350  1.00  0.00           H
ATOM   2474 2HE2 GLN   244      60.330  70.140  76.820  1.00  0.00           H
ATOM   2475  C   GLN   244      64.170  73.690  72.860  1.00  0.00           C
ATOM   2476  O   GLN   244      63.820  73.070  71.800  1.00  0.00           O
ATOM   2477  N   ASP   245      64.570  74.970  72.800  1.00  0.00           N
ATOM   2478  H   ASP   245      64.600  75.580  73.590  1.00  0.00           H
ATOM   2479  CA  ASP   245      64.630  75.670  71.470  1.00  0.00           C
ATOM   2480  CB  ASP   245      64.780  77.100  71.800  1.00  0.00           C
ATOM   2481  CG  ASP   245      63.680  77.700  72.620  1.00  0.00           C
ATOM   2482  OD1 ASP   245      63.910  78.020  73.800  1.00  0.00           O
ATOM   2483  OD2 ASP   245      62.590  77.790  72.040  1.00  0.00           O
ATOM   2484  C   ASP   245      65.790  75.270  70.580  1.00  0.00           C
ATOM   2485  O   ASP   245      65.510  74.760  69.490  1.00  0.00           O
ATOM   2486  N   HIS   246      66.970  75.020  71.180  1.00  0.00           N
ATOM   2487  H   HIS   246      67.150  75.140  72.150  1.00  0.00           H
ATOM   2488  CA  HIS   246      68.180  74.520  70.490  1.00  0.00           C
ATOM   2489  CB  HIS   246      69.340  74.560  71.450  1.00  0.00           C
ATOM   2490  CG  HIS   246      69.830  75.850  72.110  1.00  0.00           C
ATOM   2491  ND1 HIS   246      70.140  75.860  73.410  1.00  0.00           N
ATOM   2492  CD2 HIS   246      69.980  77.040  71.550  1.00  0.00           C
ATOM   2493  HD2 HIS   246      69.720  77.350  70.540  1.00  0.00           H
ATOM   2494  CE1 HIS   246      70.410  77.150  73.660  1.00  0.00           C
ATOM   2495  HE1 HIS   246      70.800  77.540  74.600  1.00  0.00           H
ATOM   2496  NE2 HIS   246      70.350  77.900  72.530  1.00  0.00           N
ATOM   2497  HE2 HIS   246      70.120  78.870  72.520  1.00  0.00           H
ATOM   2498  C   HIS   246      67.960  73.060  69.850  1.00  0.00           C
ATOM   2499  O   HIS   246      68.300  72.880  68.700  1.00  0.00           O
ATOM   2500  N   VAL   247      67.090  72.320  70.550  1.00  0.00           N
ATOM   2501  H   VAL   247      66.850  72.640  71.470  1.00  0.00           H
ATOM   2502  CA  VAL   247      66.780  70.890  70.270  1.00  0.00           C
ATOM   2503  CB  VAL   247      66.070  70.120  71.390  1.00  0.00           C
ATOM   2504  CG1 VAL   247      65.960  68.590  71.210  1.00  0.00           C
ATOM   2505  CG2 VAL   247      66.980  70.160  72.610  1.00  0.00           C
ATOM   2506  C   VAL   247      65.930  70.800  69.000  1.00  0.00           C
ATOM   2507  O   VAL   247      66.390  70.140  68.060  1.00  0.00           O
ATOM   2508  N   ASP   248      64.950  71.680  68.930  1.00  0.00           N
ATOM   2509  H   ASP   248      64.670  72.340  69.630  1.00  0.00           H
ATOM   2510  CA  ASP   248      63.920  71.660  67.880  1.00  0.00           C
ATOM   2511  CB  ASP   248      62.680  72.340  68.310  1.00  0.00           C
ATOM   2512  CG  ASP   248      61.360  71.790  67.790  1.00  0.00           C
ATOM   2513  OD1 ASP   248      61.260  70.560  67.910  1.00  0.00           O
ATOM   2514  OD2 ASP   248      60.480  72.520  67.340  1.00  0.00           O
ATOM   2515  C   ASP   248      64.570  72.170  66.530  1.00  0.00           C
ATOM   2516  O   ASP   248      64.190  71.590  65.520  1.00  0.00           O
ATOM   2517  N   ILE   249      65.560  73.090  66.600  1.00  0.00           N
ATOM   2518  H   ILE   249      65.770  73.550  67.460  1.00  0.00           H
ATOM   2519  CA  ILE   249      66.380  73.620  65.470  1.00  0.00           C
ATOM   2520  CB  ILE   249      67.330  74.780  65.930  1.00  0.00           C
ATOM   2521  CG1 ILE   249      66.550  75.810  66.670  1.00  0.00           C
ATOM   2522  CG2 ILE   249      67.850  75.480  64.680  1.00  0.00           C
ATOM   2523  CD  ILE   249      67.440  76.810  67.440  1.00  0.00           C
ATOM   2524  C   ILE   249      67.160  72.430  64.800  1.00  0.00           C
ATOM   2525  O   ILE   249      66.980  72.140  63.610  1.00  0.00           O
ATOM   2526  N   LEU   250      67.920  71.720  65.620  1.00  0.00           N
ATOM   2527  H   LEU   250      68.130  72.060  66.530  1.00  0.00           H
ATOM   2528  CA  LEU   250      68.670  70.500  65.190  1.00  0.00           C
ATOM   2529  CB  LEU   250      69.470  69.970  66.420  1.00  0.00           C
ATOM   2530  CG  LEU   250      70.740  70.710  66.930  1.00  0.00           C
ATOM   2531  CD1 LEU   250      71.300  69.980  68.120  1.00  0.00           C
ATOM   2532  CD2 LEU   250      71.780  70.870  65.800  1.00  0.00           C
ATOM   2533  C   LEU   250      67.900  69.330  64.570  1.00  0.00           C
ATOM   2534  O   LEU   250      68.500  68.350  64.170  1.00  0.00           O
ATOM   2535  N   GLY   251      66.570  69.370  64.590  1.00  0.00           N
ATOM   2536  H   GLY   251      66.220  70.230  64.960  1.00  0.00           H
ATOM   2537  CA  GLY   251      65.560  68.380  64.140  1.00  0.00           C
ATOM   2538  C   GLY   251      65.780  67.880  62.690  1.00  0.00           C
ATOM   2539  O   GLY   251      66.050  66.680  62.550  1.00  0.00           O
ATOM   2540  N   PRO   252      65.780  68.780  61.620  1.00  0.00           N
ATOM   2541  CA  PRO   252      66.110  68.310  60.270  1.00  0.00           C
ATOM   2542  CB  PRO   252      65.930  69.560  59.430  1.00  0.00           C
ATOM   2543  CG  PRO   252      64.790  70.290  60.120  1.00  0.00           C
ATOM   2544  CD  PRO   252      65.220  70.150  61.590  1.00  0.00           C
ATOM   2545  C   PRO   252      67.520  67.670  60.120  1.00  0.00           C
ATOM   2546  O   PRO   252      67.620  66.560  59.610  1.00  0.00           O
ATOM   2547  N   LEU   253      68.500  68.330  60.780  1.00  0.00           N
ATOM   2548  H   LEU   253      68.430  69.320  60.840  1.00  0.00           H
ATOM   2549  CA  LEU   253      69.870  67.690  60.870  1.00  0.00           C
ATOM   2550  CB  LEU   253      71.000  68.550  61.370  1.00  0.00           C
ATOM   2551  CG  LEU   253      71.420  69.780  60.510  1.00  0.00           C
ATOM   2552  CD1 LEU   253      72.220  70.740  61.400  1.00  0.00           C
ATOM   2553  CD2 LEU   253      72.130  69.340  59.210  1.00  0.00           C
ATOM   2554  C   LEU   253      69.970  66.300  61.570  1.00  0.00           C
ATOM   2555  O   LEU   253      70.690  65.360  61.100  1.00  0.00           O
ATOM   2556  N   SER   254      69.190  66.110  62.660  1.00  0.00           N
ATOM   2557  H   SER   254      68.770  66.860  63.170  1.00  0.00           H
ATOM   2558  CA  SER   254      69.140  64.820  63.390  1.00  0.00           C
ATOM   2559  CB  SER   254      68.480  64.870  64.820  1.00  0.00           C
ATOM   2560  OG  SER   254      68.580  63.670  65.510  1.00  0.00           O
ATOM   2561  HG  SER   254      69.560  63.500  65.540  1.00  0.00           H
ATOM   2562  C   SER   254      68.500  63.650  62.560  1.00  0.00           C
ATOM   2563  O   SER   254      69.130  62.570  62.290  1.00  0.00           O
ATOM   2564  N   ALA   255      67.390  64.030  61.900  1.00  0.00           N
ATOM   2565  H   ALA   255      67.200  65.010  61.830  1.00  0.00           H
ATOM   2566  CA  ALA   255      66.590  63.120  61.020  1.00  0.00           C
ATOM   2567  CB  ALA   255      65.100  63.470  60.890  1.00  0.00           C
ATOM   2568  C   ALA   255      67.100  62.770  59.600  1.00  0.00           C
ATOM   2569  O   ALA   255      67.110  61.620  59.200  1.00  0.00           O
ATOM   2570  N   GLN   256      67.850  63.710  59.080  1.00  0.00           N
ATOM   2571  H   GLN   256      67.780  64.640  59.450  1.00  0.00           H
ATOM   2572  CA  GLN   256      68.720  63.490  57.870  1.00  0.00           C
ATOM   2573  CB  GLN   256      69.310  64.820  57.490  1.00  0.00           C
ATOM   2574  CG  GLN   256      70.450  64.650  56.460  1.00  0.00           C
ATOM   2575  CD  GLN   256      70.830  66.060  55.870  1.00  0.00           C
ATOM   2576  OE1 GLN   256      71.450  66.920  56.480  1.00  0.00           O
ATOM   2577  NE2 GLN   256      70.380  66.350  54.650  1.00  0.00           N
ATOM   2578 1HE2 GLN   256      69.870  65.640  54.160  1.00  0.00           H
ATOM   2579 2HE2 GLN   256      70.390  67.320  54.420  1.00  0.00           H
ATOM   2580  C   GLN   256      69.780  62.400  58.140  1.00  0.00           C
ATOM   2581  O   GLN   256      69.750  61.350  57.570  1.00  0.00           O
ATOM   2582  N   THR   257      70.470  62.630  59.260  1.00  0.00           N
ATOM   2583  H   THR   257      70.370  63.550  59.630  1.00  0.00           H
ATOM   2584  CA  THR   257      71.610  61.780  59.630  1.00  0.00           C
ATOM   2585  CB  THR   257      72.660  62.400  60.550  1.00  0.00           C
ATOM   2586  OG1 THR   257      72.160  62.880  61.750  1.00  0.00           O
ATOM   2587  HG1 THR   257      71.900  63.850  61.650  1.00  0.00           H
ATOM   2588  CG2 THR   257      73.390  63.420  59.750  1.00  0.00           C
ATOM   2589  C   THR   257      71.300  60.380  60.370  1.00  0.00           C
ATOM   2590  O   THR   257      72.030  59.460  60.250  1.00  0.00           O
ATOM   2591  N   GLY   258      70.160  60.410  61.010  1.00  0.00           N
ATOM   2592  H   GLY   258      69.600  61.230  61.060  1.00  0.00           H
ATOM   2593  CA  GLY   258      69.670  59.360  61.910  1.00  0.00           C
ATOM   2594  C   GLY   258      70.610  59.340  63.180  1.00  0.00           C
ATOM   2595  O   GLY   258      70.380  58.520  64.070  1.00  0.00           O
ATOM   2596  N   ILE   259      71.330  60.420  63.500  1.00  0.00           N
ATOM   2597  H   ILE   259      71.500  61.170  62.860  1.00  0.00           H
ATOM   2598  CA  ILE   259      72.060  60.570  64.820  1.00  0.00           C
ATOM   2599  CB  ILE   259      73.520  61.100  64.500  1.00  0.00           C
ATOM   2600  CG1 ILE   259      74.320  60.190  63.520  1.00  0.00           C
ATOM   2601  CG2 ILE   259      74.350  61.360  65.800  1.00  0.00           C
ATOM   2602  CD  ILE   259      74.630  58.870  64.190  1.00  0.00           C
ATOM   2603  C   ILE   259      71.230  61.520  65.680  1.00  0.00           C
ATOM   2604  O   ILE   259      71.180  62.750  65.470  1.00  0.00           O
ATOM   2605  N   ALA   260      70.850  60.930  66.830  1.00  0.00           N
ATOM   2606  H   ALA   260      71.340  60.100  67.090  1.00  0.00           H
ATOM   2607  CA  ALA   260      69.980  61.550  67.790  1.00  0.00           C
ATOM   2608  CB  ALA   260      69.360  60.460  68.720  1.00  0.00           C
ATOM   2609  C   ALA   260      70.750  62.650  68.610  1.00  0.00           C
ATOM   2610  O   ALA   260      71.870  62.410  69.040  1.00  0.00           O
ATOM   2611  N   VAL   261      70.060  63.740  68.900  1.00  0.00           N
ATOM   2612  H   VAL   261      69.120  63.770  68.550  1.00  0.00           H
ATOM   2613  CA  VAL   261      70.580  64.900  69.700  1.00  0.00           C
ATOM   2614  CB  VAL   261      69.590  66.090  69.630  1.00  0.00           C
ATOM   2615  CG1 VAL   261      69.930  67.250  70.580  1.00  0.00           C
ATOM   2616  CG2 VAL   261      69.280  66.510  68.210  1.00  0.00           C
ATOM   2617  C   VAL   261      71.210  64.530  71.020  1.00  0.00           C
ATOM   2618  O   VAL   261      72.140  65.150  71.530  1.00  0.00           O
ATOM   2619  N   LEU   262      70.570  63.630  71.760  1.00  0.00           N
ATOM   2620  H   LEU   262      69.640  63.390  71.470  1.00  0.00           H
ATOM   2621  CA  LEU   262      71.030  62.980  73.040  1.00  0.00           C
ATOM   2622  CB  LEU   262      70.130  61.910  73.520  1.00  0.00           C
ATOM   2623  CG  LEU   262      69.350  62.090  74.830  1.00  0.00           C
ATOM   2624  CD1 LEU   262      68.390  60.920  74.880  1.00  0.00           C
ATOM   2625  CD2 LEU   262      70.210  62.380  76.040  1.00  0.00           C
ATOM   2626  C   LEU   262      72.420  62.440  72.900  1.00  0.00           C
ATOM   2627  O   LEU   262      73.390  63.150  73.280  1.00  0.00           O
ATOM   2628  N   ASP   263      72.530  61.510  71.960  1.00  0.00           N
ATOM   2629  H   ASP   263      71.780  61.050  71.490  1.00  0.00           H
ATOM   2630  CA  ASP   263      73.830  60.930  71.550  1.00  0.00           C
ATOM   2631  CB  ASP   263      73.830  59.980  70.410  1.00  0.00           C
ATOM   2632  CG  ASP   263      72.990  58.750  70.700  1.00  0.00           C
ATOM   2633  OD1 ASP   263      71.750  58.780  70.460  1.00  0.00           O
ATOM   2634  OD2 ASP   263      73.540  57.830  71.290  1.00  0.00           O
ATOM   2635  C   ASP   263      74.960  61.940  71.220  1.00  0.00           C
ATOM   2636  O   ASP   263      76.010  62.090  71.930  1.00  0.00           O
ATOM   2637  N   MET   264      74.460  62.870  70.430  1.00  0.00           N
ATOM   2638  H   MET   264      73.480  62.860  70.230  1.00  0.00           H
ATOM   2639  CA  MET   264      75.280  64.040  69.980  1.00  0.00           C
ATOM   2640  CB  MET   264      74.570  64.880  68.870  1.00  0.00           C
ATOM   2641  CG  MET   264      74.650  64.280  67.470  1.00  0.00           C
ATOM   2642  SD  MET   264      76.390  64.410  66.920  1.00  0.00           S
ATOM   2643  CE  MET   264      76.270  66.120  66.670  1.00  0.00           C
ATOM   2644  C   MET   264      75.750  64.920  71.140  1.00  0.00           C
ATOM   2645  O   MET   264      76.880  65.380  71.110  1.00  0.00           O
ATOM   2646  N   CYS   265      74.850  65.370  72.070  1.00  0.00           N
ATOM   2647  H   CYS   265      73.870  65.180  72.150  1.00  0.00           H
ATOM   2648  CA  CYS   265      75.360  66.210  73.130  1.00  0.00           C
ATOM   2649  CB  CYS   265      74.270  67.130  73.590  1.00  0.00           C
ATOM   2650  SG  CYS   265      72.490  66.650  73.750  1.00  0.00           S
ATOM   2651  HG  CYS   265      72.110  66.140  72.580  1.00  0.00           H
ATOM   2652  C   CYS   265      76.140  65.460  74.210  1.00  0.00           C
ATOM   2653  O   CYS   265      77.130  65.900  74.760  1.00  0.00           O
ATOM   2654  N   ALA   266      75.860  64.160  74.350  1.00  0.00           N
ATOM   2655  H   ALA   266      75.010  63.720  74.060  1.00  0.00           H
ATOM   2656  CA  ALA   266      76.740  63.290  75.090  1.00  0.00           C
ATOM   2657  CB  ALA   266      76.170  61.860  75.050  1.00  0.00           C
ATOM   2658  C   ALA   266      78.130  63.190  74.500  1.00  0.00           C
ATOM   2659  O   ALA   266      79.200  63.040  75.170  1.00  0.00           O
ATOM   2660  N   SER   267      78.110  63.380  73.160  1.00  0.00           N
ATOM   2661  H   SER   267      77.300  63.130  72.630  1.00  0.00           H
ATOM   2662  CA  SER   267      79.390  63.290  72.400  1.00  0.00           C
ATOM   2663  CB  SER   267      79.240  63.160  70.910  1.00  0.00           C
ATOM   2664  OG  SER   267      78.460  61.940  70.590  1.00  0.00           O
ATOM   2665  HG  SER   267      77.550  62.000  70.990  1.00  0.00           H
ATOM   2666  C   SER   267      80.260  64.590  72.650  1.00  0.00           C
ATOM   2667  O   SER   267      81.460  64.580  73.010  1.00  0.00           O
ATOM   2668  N   LEU   268      79.570  65.660  72.380  1.00  0.00           N
ATOM   2669  H   LEU   268      78.670  65.600  71.930  1.00  0.00           H
ATOM   2670  CA  LEU   268      79.970  67.060  72.680  1.00  0.00           C
ATOM   2671  CB  LEU   268      78.830  67.990  72.290  1.00  0.00           C
ATOM   2672  CG  LEU   268      79.390  69.320  71.950  1.00  0.00           C
ATOM   2673  CD1 LEU   268      79.600  69.500  70.440  1.00  0.00           C
ATOM   2674  CD2 LEU   268      78.390  70.400  72.310  1.00  0.00           C
ATOM   2675  C   LEU   268      80.350  67.300  74.170  1.00  0.00           C
ATOM   2676  O   LEU   268      81.490  67.770  74.440  1.00  0.00           O
ATOM   2677  N   LYS   269      79.760  66.540  75.110  1.00  0.00           N
ATOM   2678  H   LYS   269      78.860  66.140  74.960  1.00  0.00           H
ATOM   2679  CA  LYS   269      80.180  66.380  76.550  1.00  0.00           C
ATOM   2680  CB  LYS   269      79.280  65.420  77.310  1.00  0.00           C
ATOM   2681  CG  LYS   269      79.420  65.280  78.860  1.00  0.00           C
ATOM   2682  CD  LYS   269      78.550  64.070  79.310  1.00  0.00           C
ATOM   2683  CE  LYS   269      78.370  63.900  80.820  1.00  0.00           C
ATOM   2684  NZ  LYS   269      79.550  63.440  81.420  1.00  0.00           N
ATOM   2685  HZ1 LYS   269      79.770  63.880  82.290  1.00  0.00           H
ATOM   2686  HZ2 LYS   269      79.390  62.470  81.610  1.00  0.00           H
ATOM   2687  HZ3 LYS   269      80.290  63.390  80.740  1.00  0.00           H
ATOM   2688  C   LYS   269      81.560  65.760  76.650  1.00  0.00           C
ATOM   2689  O   LYS   269      82.330  66.250  77.490  1.00  0.00           O
ATOM   2690  N   GLU   270      81.820  64.540  76.110  1.00  0.00           N
ATOM   2691  H   GLU   270      81.030  64.090  75.700  1.00  0.00           H
ATOM   2692  CA  GLU   270      83.160  63.850  76.120  1.00  0.00           C
ATOM   2693  CB  GLU   270      82.800  62.570  75.330  1.00  0.00           C
ATOM   2694  CG  GLU   270      82.060  61.480  76.150  1.00  0.00           C
ATOM   2695  CD  GLU   270      82.910  60.510  77.020  1.00  0.00           C
ATOM   2696  OE1 GLU   270      83.670  59.720  76.480  1.00  0.00           O
ATOM   2697  OE2 GLU   270      82.640  60.360  78.210  1.00  0.00           O
ATOM   2698  C   GLU   270      84.310  64.640  75.360  1.00  0.00           C
ATOM   2699  O   GLU   270      85.230  65.050  76.070  1.00  0.00           O
ATOM   2700  N   LEU   271      83.920  65.260  74.210  1.00  0.00           N
ATOM   2701  H   LEU   271      83.050  65.010  73.780  1.00  0.00           H
ATOM   2702  CA  LEU   271      84.830  66.250  73.530  1.00  0.00           C
ATOM   2703  CB  LEU   271      84.130  66.820  72.270  1.00  0.00           C
ATOM   2704  CG  LEU   271      84.200  65.880  71.090  1.00  0.00           C
ATOM   2705  CD1 LEU   271      83.450  66.370  69.870  1.00  0.00           C
ATOM   2706  CD2 LEU   271      85.630  65.740  70.600  1.00  0.00           C
ATOM   2707  C   LEU   271      85.300  67.430  74.420  1.00  0.00           C
ATOM   2708  O   LEU   271      86.470  67.690  74.470  1.00  0.00           O
ATOM   2709  N   LEU   272      84.330  68.030  75.130  1.00  0.00           N
ATOM   2710  H   LEU   272      83.360  67.890  74.930  1.00  0.00           H
ATOM   2711  CA  LEU   272      84.540  69.060  76.210  1.00  0.00           C
ATOM   2712  CB  LEU   272      83.210  69.440  76.870  1.00  0.00           C
ATOM   2713  CG  LEU   272      82.380  70.360  75.990  1.00  0.00           C
ATOM   2714  CD1 LEU   272      81.040  70.520  76.730  1.00  0.00           C
ATOM   2715  CD2 LEU   272      83.080  71.710  75.720  1.00  0.00           C
ATOM   2716  C   LEU   272      85.510  68.580  77.310  1.00  0.00           C
ATOM   2717  O   LEU   272      86.420  69.370  77.560  1.00  0.00           O
ATOM   2718  N   GLN   273      85.080  67.540  78.000  1.00  0.00           N
ATOM   2719  H   GLN   273      84.210  67.090  77.770  1.00  0.00           H
ATOM   2720  CA  GLN   273      85.920  66.890  79.080  1.00  0.00           C
ATOM   2721  CB  GLN   273      85.210  65.680  79.660  1.00  0.00           C
ATOM   2722  CG  GLN   273      83.910  66.070  80.440  1.00  0.00           C
ATOM   2723  CD  GLN   273      83.290  64.950  81.230  1.00  0.00           C
ATOM   2724  OE1 GLN   273      82.430  64.250  80.690  1.00  0.00           O
ATOM   2725  NE2 GLN   273      83.450  64.950  82.480  1.00  0.00           N
ATOM   2726 1HE2 GLN   273      83.980  65.690  82.900  1.00  0.00           H
ATOM   2727 2HE2 GLN   273      82.840  64.420  83.080  1.00  0.00           H
ATOM   2728  C   GLN   273      87.340  66.500  78.660  1.00  0.00           C
ATOM   2729  O   GLN   273      88.200  66.660  79.510  1.00  0.00           O
ATOM   2730  N   ASN   274      87.440  65.840  77.540  1.00  0.00           N
ATOM   2731  H   ASN   274      86.620  65.400  77.170  1.00  0.00           H
ATOM   2732  CA  ASN   274      88.670  65.500  76.820  1.00  0.00           C
ATOM   2733  CB  ASN   274      88.450  64.570  75.610  1.00  0.00           C
ATOM   2734  CG  ASN   274      88.060  63.140  76.020  1.00  0.00           C
ATOM   2735  OD1 ASN   274      86.950  62.770  76.380  1.00  0.00           O
ATOM   2736  ND2 ASN   274      89.120  62.360  75.990  1.00  0.00           N
ATOM   2737 1HD2 ASN   274      90.000  62.770  75.730  1.00  0.00           H
ATOM   2738 2HD2 ASN   274      88.960  61.420  76.290  1.00  0.00           H
ATOM   2739  C   ASN   274      89.540  66.600  76.270  1.00  0.00           C
ATOM   2740  O   ASN   274      90.720  66.530  76.530  1.00  0.00           O
ATOM   2741  N   GLY   275      88.960  67.640  75.660  1.00  0.00           N
ATOM   2742  H   GLY   275      87.990  67.470  75.500  1.00  0.00           H
ATOM   2743  CA  GLY   275      89.620  68.950  75.280  1.00  0.00           C
ATOM   2744  C   GLY   275      88.800  69.900  74.330  1.00  0.00           C
ATOM   2745  O   GLY   275      88.360  69.570  73.260  1.00  0.00           O
ATOM   2746  N   MET   276      88.890  71.180  74.640  1.00  0.00           N
ATOM   2747  H   MET   276      89.450  71.420  75.430  1.00  0.00           H
ATOM   2748  CA  MET   276      88.220  72.190  73.900  1.00  0.00           C
ATOM   2749  CB  MET   276      88.260  73.410  74.750  1.00  0.00           C
ATOM   2750  CG  MET   276      87.120  73.250  75.830  1.00  0.00           C
ATOM   2751  SD  MET   276      86.870  74.730  76.910  1.00  0.00           S
ATOM   2752  CE  MET   276      88.000  74.680  78.270  1.00  0.00           C
ATOM   2753  C   MET   276      88.880  72.280  72.490  1.00  0.00           C
ATOM   2754  O   MET   276      88.220  72.360  71.480  1.00  0.00           O
ATOM   2755  N   ASN   277      90.220  72.210  72.480  1.00  0.00           N
ATOM   2756  H   ASN   277      90.660  72.180  73.380  1.00  0.00           H
ATOM   2757  CA  ASN   277      91.070  71.970  71.370  1.00  0.00           C
ATOM   2758  CB  ASN   277      92.070  73.090  71.510  1.00  0.00           C
ATOM   2759  CG  ASN   277      93.110  73.100  70.400  1.00  0.00           C
ATOM   2760  OD1 ASN   277      93.600  72.090  70.010  1.00  0.00           O
ATOM   2761  ND2 ASN   277      93.330  74.280  69.740  1.00  0.00           N
ATOM   2762 1HD2 ASN   277      92.890  75.160  69.950  1.00  0.00           H
ATOM   2763 2HD2 ASN   277      94.230  74.340  69.300  1.00  0.00           H
ATOM   2764  C   ASN   277      91.760  70.570  71.650  1.00  0.00           C
ATOM   2765  O   ASN   277      92.200  70.310  72.800  1.00  0.00           O
ATOM   2766  N   GLY   278      91.250  69.630  70.790  1.00  0.00           N
ATOM   2767  H   GLY   278      90.530  69.870  70.140  1.00  0.00           H
ATOM   2768  CA  GLY   278      91.820  68.220  70.740  1.00  0.00           C
ATOM   2769  C   GLY   278      92.200  67.960  69.280  1.00  0.00           C
ATOM   2770  O   GLY   278      92.850  68.740  68.620  1.00  0.00           O
ATOM   2771  N   ARG   279      91.810  66.750  68.890  1.00  0.00           N
ATOM   2772  H   ARG   279      91.550  65.990  69.480  1.00  0.00           H
ATOM   2773  CA  ARG   279      91.950  66.370  67.540  1.00  0.00           C
ATOM   2774  CB  ARG   279      91.760  64.810  67.520  1.00  0.00           C
ATOM   2775  CG  ARG   279      92.100  64.150  66.160  1.00  0.00           C
ATOM   2776  CD  ARG   279      91.720  62.690  66.190  1.00  0.00           C
ATOM   2777  NE  ARG   279      91.750  62.220  64.760  1.00  0.00           N
ATOM   2778  HE  ARG   279      92.360  62.720  64.140  1.00  0.00           H
ATOM   2779  CZ  ARG   279      91.310  61.080  64.350  1.00  0.00           C
ATOM   2780  NH1 ARG   279      90.690  60.240  65.210  1.00  0.00           N
ATOM   2781 1HH1 ARG   279      90.800  60.460  66.180  1.00  0.00           H
ATOM   2782 2HH1 ARG   279      90.150  59.490  64.830  1.00  0.00           H
ATOM   2783  NH2 ARG   279      91.810  60.550  63.220  1.00  0.00           N
ATOM   2784 1HH2 ARG   279      92.530  61.070  62.750  1.00  0.00           H
ATOM   2785 2HH2 ARG   279      91.430  59.780  62.700  1.00  0.00           H
ATOM   2786  C   ARG   279      91.040  67.210  66.670  1.00  0.00           C
ATOM   2787  O   ARG   279      89.850  67.300  66.870  1.00  0.00           O
ATOM   2788  N   THR   280      91.640  67.680  65.510  1.00  0.00           N
ATOM   2789  H   THR   280      92.560  67.390  65.260  1.00  0.00           H
ATOM   2790  CA  THR   280      91.050  68.530  64.440  1.00  0.00           C
ATOM   2791  CB  THR   280      92.080  68.760  63.380  1.00  0.00           C
ATOM   2792  OG1 THR   280      93.240  69.280  64.030  1.00  0.00           O
ATOM   2793  HG1 THR   280      93.130  70.220  64.360  1.00  0.00           H
ATOM   2794  CG2 THR   280      91.590  69.740  62.310  1.00  0.00           C
ATOM   2795  C   THR   280      89.800  67.920  63.900  1.00  0.00           C
ATOM   2796  O   THR   280      89.920  66.900  63.220  1.00  0.00           O
ATOM   2797  N   ILE   281      88.670  68.400  64.450  1.00  0.00           N
ATOM   2798  H   ILE   281      88.640  68.850  65.340  1.00  0.00           H
ATOM   2799  CA  ILE   281      87.310  67.910  63.930  1.00  0.00           C
ATOM   2800  CB  ILE   281      86.160  68.590  64.720  1.00  0.00           C
ATOM   2801  CG1 ILE   281      86.480  68.680  66.180  1.00  0.00           C
ATOM   2802  CG2 ILE   281      84.720  68.080  64.450  1.00  0.00           C
ATOM   2803  CD  ILE   281      86.540  67.360  66.990  1.00  0.00           C
ATOM   2804  C   ILE   281      87.060  68.190  62.420  1.00  0.00           C
ATOM   2805  O   ILE   281      86.620  67.270  61.690  1.00  0.00           O
ATOM   2806  N   LEU   282      87.100  69.480  62.080  1.00  0.00           N
ATOM   2807  H   LEU   282      87.080  70.200  62.770  1.00  0.00           H
ATOM   2808  CA  LEU   282      87.000  69.820  60.610  1.00  0.00           C
ATOM   2809  CB  LEU   282      85.530  69.900  60.270  1.00  0.00           C
ATOM   2810  CG  LEU   282      85.210  69.550  58.840  1.00  0.00           C
ATOM   2811  CD1 LEU   282      85.690  68.180  58.370  1.00  0.00           C
ATOM   2812  CD2 LEU   282      83.670  69.690  58.490  1.00  0.00           C
ATOM   2813  C   LEU   282      87.590  71.140  60.460  1.00  0.00           C
ATOM   2814  O   LEU   282      87.080  72.140  60.980  1.00  0.00           O
ATOM   2815  N   GLY   283      88.810  71.140  59.970  1.00  0.00           N
ATOM   2816  H   GLY   283      89.240  70.280  59.690  1.00  0.00           H
ATOM   2817  CA  GLY   283      89.660  72.350  59.880  1.00  0.00           C
ATOM   2818  C   GLY   283      90.310  72.870  61.140  1.00  0.00           C
ATOM   2819  O   GLY   283      91.480  72.660  61.390  1.00  0.00           O
ATOM   2820  N   SER   284      89.440  73.500  61.940  1.00  0.00           N
ATOM   2821  H   SER   284      88.550  73.670  61.520  1.00  0.00           H
ATOM   2822  CA  SER   284      89.590  73.990  63.360  1.00  0.00           C
ATOM   2823  CB  SER   284      88.330  74.750  63.700  1.00  0.00           C
ATOM   2824  OG  SER   284      88.030  76.040  63.090  1.00  0.00           O
ATOM   2825  HG  SER   284      87.140  76.050  62.620  1.00  0.00           H
ATOM   2826  C   SER   284      89.780  72.940  64.410  1.00  0.00           C
ATOM   2827  O   SER   284      88.960  72.000  64.610  1.00  0.00           O
ATOM   2828  N   ALA   285      90.760  73.290  65.210  1.00  0.00           N
ATOM   2829  H   ALA   285      91.380  74.030  64.960  1.00  0.00           H
ATOM   2830  CA  ALA   285      91.020  72.430  66.410  1.00  0.00           C
ATOM   2831  CB  ALA   285      92.500  72.580  66.820  1.00  0.00           C
ATOM   2832  C   ALA   285      90.000  72.750  67.580  1.00  0.00           C
ATOM   2833  O   ALA   285      89.520  71.820  68.230  1.00  0.00           O
ATOM   2834  N   LEU   286      89.570  73.990  67.770  1.00  0.00           N
ATOM   2835  H   LEU   286      89.860  74.770  67.200  1.00  0.00           H
ATOM   2836  CA  LEU   286      88.540  74.280  68.830  1.00  0.00           C
ATOM   2837  CB  LEU   286      88.690  75.750  69.130  1.00  0.00           C
ATOM   2838  CG  LEU   286      88.130  76.240  70.470  1.00  0.00           C
ATOM   2839  CD1 LEU   286      88.800  75.640  71.730  1.00  0.00           C
ATOM   2840  CD2 LEU   286      88.120  77.800  70.470  1.00  0.00           C
ATOM   2841  C   LEU   286      87.090  73.880  68.490  1.00  0.00           C
ATOM   2842  O   LEU   286      86.540  74.170  67.430  1.00  0.00           O
ATOM   2843  N   LEU   287      86.450  73.440  69.520  1.00  0.00           N
ATOM   2844  H   LEU   287      86.990  73.010  70.240  1.00  0.00           H
ATOM   2845  CA  LEU   287      84.960  73.310  69.640  1.00  0.00           C
ATOM   2846  CB  LEU   287      84.600  72.420  70.830  1.00  0.00           C
ATOM   2847  CG  LEU   287      85.100  70.980  70.680  1.00  0.00           C
ATOM   2848  CD1 LEU   287      85.150  70.300  72.040  1.00  0.00           C
ATOM   2849  CD2 LEU   287      84.170  70.220  69.730  1.00  0.00           C
ATOM   2850  C   LEU   287      84.150  74.610  69.580  1.00  0.00           C
ATOM   2851  O   LEU   287      83.800  75.110  70.640  1.00  0.00           O
ATOM   2852  N   GLU   288      84.370  75.300  68.430  1.00  0.00           N
ATOM   2853  H   GLU   288      84.880  74.980  67.630  1.00  0.00           H
ATOM   2854  CA  GLU   288      83.900  76.690  68.260  1.00  0.00           C
ATOM   2855  CB  GLU   288      85.040  77.500  67.530  1.00  0.00           C
ATOM   2856  CG  GLU   288      84.780  78.990  67.410  1.00  0.00           C
ATOM   2857  CD  GLU   288      85.910  79.730  66.730  1.00  0.00           C
ATOM   2858  OE1 GLU   288      87.010  79.620  67.150  1.00  0.00           O
ATOM   2859  OE2 GLU   288      85.510  80.640  65.980  1.00  0.00           O
ATOM   2860  C   GLU   288      82.570  76.670  67.460  1.00  0.00           C
ATOM   2861  O   GLU   288      82.450  75.760  66.620  1.00  0.00           O
ATOM   2862  N   ASP   289      81.850  77.740  67.490  1.00  0.00           N
ATOM   2863  H   ASP   289      82.130  78.580  67.960  1.00  0.00           H
ATOM   2864  CA  ASP   289      80.580  77.940  66.770  1.00  0.00           C
ATOM   2865  CB  ASP   289      79.680  79.010  67.420  1.00  0.00           C
ATOM   2866  CG  ASP   289      80.400  80.360  67.770  1.00  0.00           C
ATOM   2867  OD1 ASP   289      81.380  80.370  68.550  1.00  0.00           O
ATOM   2868  OD2 ASP   289      80.210  81.300  66.960  1.00  0.00           O
ATOM   2869  C   ASP   289      80.850  78.180  65.320  1.00  0.00           C
ATOM   2870  O   ASP   289      80.510  79.240  64.730  1.00  0.00           O
ATOM   2871  N   GLU   290      81.490  77.270  64.610  1.00  0.00           N
ATOM   2872  H   GLU   290      81.860  76.480  65.100  1.00  0.00           H
ATOM   2873  CA  GLU   290      81.860  77.340  63.200  1.00  0.00           C
ATOM   2874  CB  GLU   290      82.720  76.130  62.810  1.00  0.00           C
ATOM   2875  CG  GLU   290      84.140  76.250  63.320  1.00  0.00           C
ATOM   2876  CD  GLU   290      85.050  76.930  62.280  1.00  0.00           C
ATOM   2877  OE1 GLU   290      85.130  78.180  62.200  1.00  0.00           O
ATOM   2878  OE2 GLU   290      85.850  76.160  61.670  1.00  0.00           O
ATOM   2879  C   GLU   290      80.780  77.480  62.110  1.00  0.00           C
ATOM   2880  O   GLU   290      80.700  78.410  61.400  1.00  0.00           O
ATOM   2881  N   PHE   291      79.740  76.680  62.210  1.00  0.00           N
ATOM   2882  H   PHE   291      79.750  75.900  62.840  1.00  0.00           H
ATOM   2883  CA  PHE   291      78.540  76.680  61.330  1.00  0.00           C
ATOM   2884  CB  PHE   291      78.770  75.540  60.360  1.00  0.00           C
ATOM   2885  CG  PHE   291      79.660  75.830  59.160  1.00  0.00           C
ATOM   2886  CD1 PHE   291      80.690  75.000  59.010  1.00  0.00           C
ATOM   2887  HD1 PHE   291      80.870  74.130  59.640  1.00  0.00           H
ATOM   2888  CD2 PHE   291      79.360  76.780  58.200  1.00  0.00           C
ATOM   2889  HD2 PHE   291      78.400  77.310  58.180  1.00  0.00           H
ATOM   2890  CE1 PHE   291      81.590  75.080  57.950  1.00  0.00           C
ATOM   2891  HE1 PHE   291      82.450  74.410  57.900  1.00  0.00           H
ATOM   2892  CE2 PHE   291      80.320  76.990  57.210  1.00  0.00           C
ATOM   2893  HE2 PHE   291      80.290  77.880  56.590  1.00  0.00           H
ATOM   2894  CZ  PHE   291      81.410  76.090  57.070  1.00  0.00           C
ATOM   2895  HZ  PHE   291      81.880  76.020  56.090  1.00  0.00           H
ATOM   2896  C   PHE   291      77.210  76.440  62.080  1.00  0.00           C
ATOM   2897  O   PHE   291      77.140  75.620  62.930  1.00  0.00           O
ATOM   2898  N   THR   292      76.120  77.160  61.670  1.00  0.00           N
ATOM   2899  H   THR   292      76.090  77.690  60.820  1.00  0.00           H
ATOM   2900  CA  THR   292      74.780  77.070  62.340  1.00  0.00           C
ATOM   2901  CB  THR   292      73.980  78.360  62.060  1.00  0.00           C
ATOM   2902  OG1 THR   292      73.510  78.590  60.690  1.00  0.00           O
ATOM   2903  HG1 THR   292      74.210  79.000  60.100  1.00  0.00           H
ATOM   2904  CG2 THR   292      74.660  79.590  62.460  1.00  0.00           C
ATOM   2905  C   THR   292      74.020  75.830  61.850  1.00  0.00           C
ATOM   2906  O   THR   292      74.350  75.260  60.810  1.00  0.00           O
ATOM   2907  N   PRO   293      72.920  75.420  62.440  1.00  0.00           N
ATOM   2908  CA  PRO   293      71.960  74.440  61.840  1.00  0.00           C
ATOM   2909  CB  PRO   293      70.790  74.290  62.830  1.00  0.00           C
ATOM   2910  CG  PRO   293      71.540  74.390  64.100  1.00  0.00           C
ATOM   2911  CD  PRO   293      72.550  75.580  63.850  1.00  0.00           C
ATOM   2912  C   PRO   293      71.420  74.840  60.430  1.00  0.00           C
ATOM   2913  O   PRO   293      71.420  74.040  59.530  1.00  0.00           O
ATOM   2914  N   PHE   294      71.130  76.160  60.340  1.00  0.00           N
ATOM   2915  H   PHE   294      71.480  76.850  60.970  1.00  0.00           H
ATOM   2916  CA  PHE   294      70.530  76.840  59.130  1.00  0.00           C
ATOM   2917  CB  PHE   294      70.110  78.260  59.440  1.00  0.00           C
ATOM   2918  CG  PHE   294      69.150  78.480  60.660  1.00  0.00           C
ATOM   2919  CD1 PHE   294      67.850  78.050  60.580  1.00  0.00           C
ATOM   2920  HD1 PHE   294      67.520  77.470  59.720  1.00  0.00           H
ATOM   2921  CD2 PHE   294      69.660  79.100  61.800  1.00  0.00           C
ATOM   2922  HD2 PHE   294      70.680  79.500  61.760  1.00  0.00           H
ATOM   2923  CE1 PHE   294      67.050  78.170  61.670  1.00  0.00           C
ATOM   2924  HE1 PHE   294      65.970  78.130  61.490  1.00  0.00           H
ATOM   2925  CE2 PHE   294      68.820  79.210  62.900  1.00  0.00           C
ATOM   2926  HE2 PHE   294      69.260  79.710  63.760  1.00  0.00           H
ATOM   2927  CZ  PHE   294      67.520  78.720  62.880  1.00  0.00           C
ATOM   2928  HZ  PHE   294      66.960  78.570  63.800  1.00  0.00           H
ATOM   2929  C   PHE   294      71.470  76.760  57.950  1.00  0.00           C
ATOM   2930  O   PHE   294      71.020  76.530  56.870  1.00  0.00           O
ATOM   2931  N   ASP   295      72.730  77.020  58.200  1.00  0.00           N
ATOM   2932  H   ASP   295      72.980  77.580  58.980  1.00  0.00           H
ATOM   2933  CA  ASP   295      73.830  77.000  57.220  1.00  0.00           C
ATOM   2934  CB  ASP   295      75.230  77.350  57.770  1.00  0.00           C
ATOM   2935  CG  ASP   295      75.340  78.810  58.230  1.00  0.00           C
ATOM   2936  OD1 ASP   295      75.950  79.030  59.310  1.00  0.00           O
ATOM   2937  OD2 ASP   295      74.840  79.750  57.580  1.00  0.00           O
ATOM   2938  C   ASP   295      74.040  75.620  56.600  1.00  0.00           C
ATOM   2939  O   ASP   295      73.830  75.380  55.400  1.00  0.00           O
ATOM   2940  N   VAL   296      74.310  74.670  57.480  1.00  0.00           N
ATOM   2941  H   VAL   296      74.200  74.820  58.460  1.00  0.00           H
ATOM   2942  CA  VAL   296      74.520  73.210  57.170  1.00  0.00           C
ATOM   2943  CB  VAL   296      74.810  72.400  58.480  1.00  0.00           C
ATOM   2944  CG1 VAL   296      75.040  70.920  58.290  1.00  0.00           C
ATOM   2945  CG2 VAL   296      76.060  73.050  59.190  1.00  0.00           C
ATOM   2946  C   VAL   296      73.320  72.560  56.510  1.00  0.00           C
ATOM   2947  O   VAL   296      73.640  71.940  55.530  1.00  0.00           O
ATOM   2948  N   VAL   297      72.060  72.920  56.780  1.00  0.00           N
ATOM   2949  H   VAL   297      71.820  73.340  57.660  1.00  0.00           H
ATOM   2950  CA  VAL   297      70.950  72.480  55.890  1.00  0.00           C
ATOM   2951  CB  VAL   297      69.610  72.610  56.580  1.00  0.00           C
ATOM   2952  CG1 VAL   297      69.620  71.870  57.920  1.00  0.00           C
ATOM   2953  CG2 VAL   297      69.190  74.100  56.710  1.00  0.00           C
ATOM   2954  C   VAL   297      71.030  72.890  54.420  1.00  0.00           C
ATOM   2955  O   VAL   297      70.370  72.280  53.600  1.00  0.00           O
ATOM   2956  N   ARG   298      71.470  74.110  54.150  1.00  0.00           N
ATOM   2957  H   ARG   298      71.740  74.680  54.920  1.00  0.00           H
ATOM   2958  CA  ARG   298      71.790  74.620  52.810  1.00  0.00           C
ATOM   2959  CB  ARG   298      71.980  76.140  52.940  1.00  0.00           C
ATOM   2960  CG  ARG   298      71.800  76.750  51.560  1.00  0.00           C
ATOM   2961  CD  ARG   298      71.630  78.280  51.560  1.00  0.00           C
ATOM   2962  NE  ARG   298      70.330  78.600  52.160  1.00  0.00           N
ATOM   2963  HE  ARG   298      69.670  77.890  51.930  1.00  0.00           H
ATOM   2964  CZ  ARG   298      70.060  79.630  52.960  1.00  0.00           C
ATOM   2965  NH1 ARG   298      71.080  80.370  53.490  1.00  0.00           N
ATOM   2966 1HH1 ARG   298      71.980  80.220  53.100  1.00  0.00           H
ATOM   2967 2HH1 ARG   298      70.940  81.160  54.100  1.00  0.00           H
ATOM   2968  NH2 ARG   298      68.800  79.900  53.390  1.00  0.00           N
ATOM   2969 1HH2 ARG   298      68.090  79.240  53.140  1.00  0.00           H
ATOM   2970 2HH2 ARG   298      68.620  80.680  53.990  1.00  0.00           H
ATOM   2971  C   ARG   298      73.030  73.890  52.190  1.00  0.00           C
ATOM   2972  O   ARG   298      72.990  73.130  51.180  1.00  0.00           O
ATOM   2973  N   GLN   299      74.110  73.880  52.970  1.00  0.00           N
ATOM   2974  H   GLN   299      74.160  74.240  53.900  1.00  0.00           H
ATOM   2975  CA  GLN   299      75.400  73.280  52.440  1.00  0.00           C
ATOM   2976  CB  GLN   299      76.600  73.590  53.350  1.00  0.00           C
ATOM   2977  CG  GLN   299      76.930  75.030  53.310  1.00  0.00           C
ATOM   2978  CD  GLN   299      77.750  75.360  54.600  1.00  0.00           C
ATOM   2979  OE1 GLN   299      77.450  76.240  55.360  1.00  0.00           O
ATOM   2980  NE2 GLN   299      78.920  74.860  54.830  1.00  0.00           N
ATOM   2981 1HE2 GLN   299      79.330  74.170  54.230  1.00  0.00           H
ATOM   2982 2HE2 GLN   299      79.450  75.430  55.460  1.00  0.00           H
ATOM   2983  C   GLN   299      75.470  71.740  52.300  1.00  0.00           C
ATOM   2984  O   GLN   299      76.230  71.300  51.480  1.00  0.00           O
ATOM   2985  N   CYS   300      74.690  70.960  53.060  1.00  0.00           N
ATOM   2986  H   CYS   300      74.340  71.220  53.960  1.00  0.00           H
ATOM   2987  CA  CYS   300      74.590  69.480  52.800  1.00  0.00           C
ATOM   2988  CB  CYS   300      74.050  68.820  54.040  1.00  0.00           C
ATOM   2989  SG  CYS   300      72.280  68.930  54.420  1.00  0.00           S
ATOM   2990  HG  CYS   300      72.360  68.980  55.740  1.00  0.00           H
ATOM   2991  C   CYS   300      73.820  69.090  51.570  1.00  0.00           C
ATOM   2992  O   CYS   300      74.110  68.040  51.000  1.00  0.00           O
ATOM   2993  N   SER   301      72.880  69.930  51.100  1.00  0.00           N
ATOM   2994  H   SER   301      72.620  70.740  51.610  1.00  0.00           H
ATOM   2995  CA  SER   301      72.170  69.780  49.780  1.00  0.00           C
ATOM   2996  CB  SER   301      71.330  68.530  49.670  1.00  0.00           C
ATOM   2997  OG  SER   301      70.860  68.350  48.310  1.00  0.00           O
ATOM   2998  HG  SER   301      69.860  68.410  48.290  1.00  0.00           H
ATOM   2999  C   SER   301      71.180  71.010  49.750  1.00  0.00           C
ATOM   3000  O   SER   301      70.270  71.110  50.520  1.00  0.00           O
ATOM   3001  N   GLY   302      71.160  71.660  48.610  1.00  0.00           N
ATOM   3002  H   GLY   302      71.800  71.370  47.900  1.00  0.00           H
ATOM   3003  CA  GLY   302      70.330  72.790  48.150  1.00  0.00           C
ATOM   3004  C   GLY   302      70.750  73.290  46.780  1.00  0.00           C
ATOM   3005  O   GLY   302      71.870  73.000  46.340  1.00  0.00           O
ATOM   3006  N   VAL   303      70.040  74.320  46.390  1.00  0.00           N
ATOM   3007  H   VAL   303      69.190  74.600  46.840  1.00  0.00           H
ATOM   3008  CA  VAL   303      70.430  75.080  45.210  1.00  0.00           C
ATOM   3009  CB  VAL   303      69.320  74.930  44.160  1.00  0.00           C
ATOM   3010  CG1 VAL   303      69.630  75.620  42.870  1.00  0.00           C
ATOM   3011  CG2 VAL   303      69.220  73.450  43.740  1.00  0.00           C
ATOM   3012  C   VAL   303      71.000  76.470  45.330  1.00  0.00           C
ATOM   3013  O   VAL   303      70.270  77.430  45.210  1.00  0.00           O
ATOM   3014  N   THR   304      72.330  76.400  45.380  1.00  0.00           N
ATOM   3015  H   THR   304      72.750  75.500  45.480  1.00  0.00           H
ATOM   3016  CA  THR   304      73.330  77.490  45.490  1.00  0.00           C
ATOM   3017  CB  THR   304      73.760  77.730  46.980  1.00  0.00           C
ATOM   3018  OG1 THR   304      74.520  76.580  47.360  1.00  0.00           O
ATOM   3019  HG1 THR   304      75.100  76.960  48.090  1.00  0.00           H
ATOM   3020  CG2 THR   304      72.620  78.060  47.990  1.00  0.00           C
ATOM   3021  C   THR   304      74.570  77.150  44.670  1.00  0.00           C
ATOM   3022  O   THR   304      74.650  76.250  43.900  1.00  0.00           O
ATOM   3023  N   PHE   305      75.470  78.130  44.710  1.00  0.00           N
ATOM   3024  H   PHE   305      75.110  79.060  44.790  1.00  0.00           H
ATOM   3025  CA  PHE   305      76.860  77.970  44.180  1.00  0.00           C
ATOM   3026  CB  PHE   305      77.350  79.310  43.540  1.00  0.00           C
ATOM   3027  CG  PHE   305      78.500  79.180  42.500  1.00  0.00           C
ATOM   3028  CD1 PHE   305      78.290  79.620  41.210  1.00  0.00           C
ATOM   3029  HD1 PHE   305      77.280  79.690  40.810  1.00  0.00           H
ATOM   3030  CD2 PHE   305      79.860  78.960  42.850  1.00  0.00           C
ATOM   3031  HD2 PHE   305      80.110  78.390  43.740  1.00  0.00           H
ATOM   3032  CE1 PHE   305      79.320  79.820  40.350  1.00  0.00           C
ATOM   3033  HE1 PHE   305      79.100  80.250  39.370  1.00  0.00           H
ATOM   3034  CE2 PHE   305      80.950  79.210  42.010  1.00  0.00           C
ATOM   3035  HE2 PHE   305      81.970  79.300  42.370  1.00  0.00           H
ATOM   3036  CZ  PHE   305      80.630  79.620  40.750  1.00  0.00           C
ATOM   3037  HZ  PHE   305      81.390  79.460  39.980  1.00  0.00           H
ATOM   3038  C   PHE   305      77.830  77.170  45.070  1.00  0.00           C
ATOM   3039  O   PHE   305      78.580  77.770  45.840  1.00  0.00           O
ATOM   3040  N   GLN   306      77.790  75.890  44.900  1.00  0.00           N
ATOM   3041  H   GLN   306      77.830  75.490  43.980  1.00  0.00           H
ATOM   3042  CA  GLN   306      78.550  75.000  45.740  1.00  0.00           C
ATOM   3043  CB  GLN   306      77.580  74.470  46.860  1.00  0.00           C
ATOM   3044  CG  GLN   306      76.210  73.870  46.540  1.00  0.00           C
ATOM   3045  CD  GLN   306      75.470  73.200  47.660  1.00  0.00           C
ATOM   3046  OE1 GLN   306      75.330  71.970  47.850  1.00  0.00           O
ATOM   3047  NE2 GLN   306      74.730  74.030  48.360  1.00  0.00           N
ATOM   3048 1HE2 GLN   306      74.720  75.010  48.130  1.00  0.00           H
ATOM   3049 2HE2 GLN   306      74.120  73.720  49.090  1.00  0.00           H
ATOM   3050  C   GLN   306      79.150  73.850  44.930  1.00  0.00           C
ATOM   3051  O1  GLN   306      79.300  73.960  43.660  1.00  0.00           O
ATOM   3052  O2  GLN   306      79.480  72.860  45.520  1.00  0.00           O
TER
ENDMDL
