# Supplementary material for: Microsecond MD Simulation and Multiple-Conformation Virtual Screening to Identify Potential Anti-COVID-19 Inhibitors Against SARS-CoV-2 Main Protease
Source: Front Chem. 2021 Jan 13;8:595273. doi: 10.3389/fchem.2020.595273 (PMC7873971; doi:10.3389/fchem.2020.595273)
Supplement: Supplementary file 2 [file Data_Sheet_1.ZIP › Ns_Pose_PDB/Ns_Pose_PDB/1_micro_6LU7_Apo/150ns.pdb]

REMARK    GENERATED BY TRJCONV
TITLE     Seq_1 - homology model built on 3M3V_A 2A5K_A - hbond-opt in water t= 150000.00000
REMARK    THIS IS A SIMULATION BOX
CRYST1   98.567   98.567   98.567  90.00  90.00  90.00 P 1           1
MODEL        1
ATOM      1  N   SER     1      63.120  13.910 100.010  1.00  0.00           N
ATOM      2  H1  SER     1      62.230  14.350 100.080  1.00  0.00           H
ATOM      3  H2  SER     1      63.130  13.720  99.030  1.00  0.00           H
ATOM      4  H3  SER     1      63.150  13.170 100.670  1.00  0.00           H
ATOM      5  CA  SER     1      64.240  14.800 100.400  1.00  0.00           C
ATOM      6  CB  SER     1      65.360  13.930 100.950  1.00  0.00           C
ATOM      7  OG  SER     1      65.820  12.740 100.310  1.00  0.00           O
ATOM      8  HG  SER     1      66.610  12.940  99.720  1.00  0.00           H
ATOM      9  C   SER     1      64.900  15.460  99.120  1.00  0.00           C
ATOM     10  O   SER     1      64.990  14.880  98.070  1.00  0.00           O
ATOM     11  N   GLY     2      65.510  16.620  99.350  1.00  0.00           N
ATOM     12  H   GLY     2      65.920  16.940 100.210  1.00  0.00           H
ATOM     13  CA  GLY     2      66.050  17.510  98.300  1.00  0.00           C
ATOM     14  C   GLY     2      66.400  18.890  98.820  1.00  0.00           C
ATOM     15  O   GLY     2      66.000  19.320  99.920  1.00  0.00           O
ATOM     16  N   PHE     3      67.110  19.510  97.910  1.00  0.00           N
ATOM     17  H   PHE     3      67.490  19.110  97.080  1.00  0.00           H
ATOM     18  CA  PHE     3      67.540  20.920  98.030  1.00  0.00           C
ATOM     19  CB  PHE     3      68.850  21.160  97.210  1.00  0.00           C
ATOM     20  CG  PHE     3      69.270  22.620  97.070  1.00  0.00           C
ATOM     21  CD1 PHE     3      69.130  23.240  95.840  1.00  0.00           C
ATOM     22  HD1 PHE     3      68.850  22.640  94.980  1.00  0.00           H
ATOM     23  CD2 PHE     3      69.910  23.170  98.170  1.00  0.00           C
ATOM     24  HD2 PHE     3      70.010  22.610  99.100  1.00  0.00           H
ATOM     25  CE1 PHE     3      69.790  24.520  95.670  1.00  0.00           C
ATOM     26  HE1 PHE     3      69.440  25.290  94.990  1.00  0.00           H
ATOM     27  CE2 PHE     3      70.570  24.380  97.980  1.00  0.00           C
ATOM     28  HE2 PHE     3      71.110  24.930  98.760  1.00  0.00           H
ATOM     29  CZ  PHE     3      70.550  24.970  96.730  1.00  0.00           C
ATOM     30  HZ  PHE     3      71.050  25.920  96.560  1.00  0.00           H
ATOM     31  C   PHE     3      66.390  21.780  97.650  1.00  0.00           C
ATOM     32  O   PHE     3      66.060  21.840  96.470  1.00  0.00           O
ATOM     33  N   ARG     4      65.630  22.180  98.670  1.00  0.00           N
ATOM     34  H   ARG     4      65.810  21.710  99.530  1.00  0.00           H
ATOM     35  CA  ARG     4      64.400  23.020  98.580  1.00  0.00           C
ATOM     36  CB  ARG     4      63.550  22.780  99.780  1.00  0.00           C
ATOM     37  CG  ARG     4      63.070  21.300  99.920  1.00  0.00           C
ATOM     38  CD  ARG     4      63.040  20.780 101.350  1.00  0.00           C
ATOM     39  NE  ARG     4      62.420  21.760 102.270  1.00  0.00           N
ATOM     40  HE  ARG     4      62.930  22.620 102.380  1.00  0.00           H
ATOM     41  CZ  ARG     4      61.380  21.520 103.040  1.00  0.00           C
ATOM     42  NH1 ARG     4      60.670  20.390 102.870  1.00  0.00           N
ATOM     43 1HH1 ARG     4      60.710  19.920 101.980  1.00  0.00           H
ATOM     44 2HH1 ARG     4      60.260  19.980 103.680  1.00  0.00           H
ATOM     45  NH2 ARG     4      61.200  22.190 104.160  1.00  0.00           N
ATOM     46 1HH2 ARG     4      61.810  22.950 104.400  1.00  0.00           H
ATOM     47 2HH2 ARG     4      60.560  21.870 104.860  1.00  0.00           H
ATOM     48  C   ARG     4      64.590  24.540  98.260  1.00  0.00           C
ATOM     49  O   ARG     4      65.690  25.000  98.210  1.00  0.00           O
ATOM     50  N   LYS     5      63.520  25.130  97.670  1.00  0.00           N
ATOM     51  H   LYS     5      62.930  24.610  97.060  1.00  0.00           H
ATOM     52  CA  LYS     5      63.550  26.610  97.500  1.00  0.00           C
ATOM     53  CB  LYS     5      62.510  27.190  96.570  1.00  0.00           C
ATOM     54  CG  LYS     5      62.700  27.010  95.070  1.00  0.00           C
ATOM     55  CD  LYS     5      61.460  27.280  94.220  1.00  0.00           C
ATOM     56  CE  LYS     5      61.740  27.320  92.680  1.00  0.00           C
ATOM     57  NZ  LYS     5      60.520  27.680  92.140  1.00  0.00           N
ATOM     58  HZ1 LYS     5      60.060  28.390  92.670  1.00  0.00           H
ATOM     59  HZ2 LYS     5      60.660  28.050  91.220  1.00  0.00           H
ATOM     60  HZ3 LYS     5      59.820  26.970  92.020  1.00  0.00           H
ATOM     61  C   LYS     5      63.410  27.330  98.860  1.00  0.00           C
ATOM     62  O   LYS     5      62.500  27.000  99.600  1.00  0.00           O
ATOM     63  N   MET     6      64.140  28.420  99.100  1.00  0.00           N
ATOM     64  H   MET     6      64.880  28.650  98.460  1.00  0.00           H
ATOM     65  CA  MET     6      63.980  29.260 100.330  1.00  0.00           C
ATOM     66  CB  MET     6      65.330  29.340 100.990  1.00  0.00           C
ATOM     67  CG  MET     6      65.420  29.840 102.430  1.00  0.00           C
ATOM     68  SD  MET     6      67.150  29.540 103.060  1.00  0.00           S
ATOM     69  CE  MET     6      68.030  30.250 101.680  1.00  0.00           C
ATOM     70  C   MET     6      63.460  30.700  99.970  1.00  0.00           C
ATOM     71  O   MET     6      63.820  31.750 100.490  1.00  0.00           O
ATOM     72  N   ALA     7      62.220  30.570  99.440  1.00  0.00           N
ATOM     73  H   ALA     7      61.630  29.800  99.680  1.00  0.00           H
ATOM     74  CA  ALA     7      61.570  31.700  98.750  1.00  0.00           C
ATOM     75  CB  ALA     7      60.930  31.090  97.510  1.00  0.00           C
ATOM     76  C   ALA     7      60.520  32.480  99.560  1.00  0.00           C
ATOM     77  O   ALA     7      59.960  31.920 100.500  1.00  0.00           O
ATOM     78  N   PHE     8      60.370  33.800  99.200  1.00  0.00           N
ATOM     79  H   PHE     8      61.100  34.280  98.710  1.00  0.00           H
ATOM     80  CA  PHE     8      59.340  34.740  99.760  1.00  0.00           C
ATOM     81  CB  PHE     8      59.530  36.240  99.440  1.00  0.00           C
ATOM     82  CG  PHE     8      59.200  37.080 100.620  1.00  0.00           C
ATOM     83  CD1 PHE     8      59.960  36.960 101.780  1.00  0.00           C
ATOM     84  HD1 PHE     8      60.970  36.540 101.750  1.00  0.00           H
ATOM     85  CD2 PHE     8      58.040  37.870 100.680  1.00  0.00           C
ATOM     86  HD2 PHE     8      57.580  38.220  99.750  1.00  0.00           H
ATOM     87  CE1 PHE     8      59.560  37.560 102.980  1.00  0.00           C
ATOM     88  HE1 PHE     8      60.310  37.890 103.710  1.00  0.00           H
ATOM     89  CE2 PHE     8      57.560  38.350 101.870  1.00  0.00           C
ATOM     90  HE2 PHE     8      56.500  38.580 101.940  1.00  0.00           H
ATOM     91  CZ  PHE     8      58.360  38.260 103.030  1.00  0.00           C
ATOM     92  HZ  PHE     8      57.910  38.400 104.020  1.00  0.00           H
ATOM     93  C   PHE     8      57.980  34.370  99.170  1.00  0.00           C
ATOM     94  O   PHE     8      57.930  33.750  98.110  1.00  0.00           O
ATOM     95  N   PRO     9      56.830  34.560  99.850  1.00  0.00           N
ATOM     96  CA  PRO     9      55.510  34.510  99.190  1.00  0.00           C
ATOM     97  CB  PRO     9      54.620  35.060 100.260  1.00  0.00           C
ATOM     98  CG  PRO     9      55.260  34.590 101.570  1.00  0.00           C
ATOM     99  CD  PRO     9      56.750  34.650 101.280  1.00  0.00           C
ATOM    100  C   PRO     9      55.520  35.510  98.000  1.00  0.00           C
ATOM    101  O   PRO     9      55.820  36.690  98.200  1.00  0.00           O
ATOM    102  N   SER    10      54.940  35.150  96.830  1.00  0.00           N
ATOM    103  H   SER    10      54.450  34.280  96.870  1.00  0.00           H
ATOM    104  CA  SER    10      54.870  36.000  95.600  1.00  0.00           C
ATOM    105  CB  SER    10      54.930  35.060  94.400  1.00  0.00           C
ATOM    106  OG  SER    10      54.030  33.960  94.290  1.00  0.00           O
ATOM    107  HG  SER    10      53.570  33.990  93.400  1.00  0.00           H
ATOM    108  C   SER    10      53.520  36.670  95.550  1.00  0.00           C
ATOM    109  O   SER    10      53.430  37.860  95.410  1.00  0.00           O
ATOM    110  N   GLY    11      52.460  35.910  95.910  1.00  0.00           N
ATOM    111  H   GLY    11      52.640  35.020  96.320  1.00  0.00           H
ATOM    112  CA  GLY    11      51.050  36.300  95.850  1.00  0.00           C
ATOM    113  C   GLY    11      50.640  37.720  95.970  1.00  0.00           C
ATOM    114  O   GLY    11      50.200  38.300  94.970  1.00  0.00           O
ATOM    115  N   LYS    12      50.860  38.330  97.180  1.00  0.00           N
ATOM    116  H   LYS    12      51.120  37.740  97.940  1.00  0.00           H
ATOM    117  CA  LYS    12      50.440  39.800  97.340  1.00  0.00           C
ATOM    118  CB  LYS    12      50.480  40.220  98.760  1.00  0.00           C
ATOM    119  CG  LYS    12      49.590  39.410  99.750  1.00  0.00           C
ATOM    120  CD  LYS    12      49.890  39.720 101.180  1.00  0.00           C
ATOM    121  CE  LYS    12      48.710  39.320 102.090  1.00  0.00           C
ATOM    122  NZ  LYS    12      48.630  37.830 102.230  1.00  0.00           N
ATOM    123  HZ1 LYS    12      48.240  37.470 101.380  1.00  0.00           H
ATOM    124  HZ2 LYS    12      49.480  37.340 102.410  1.00  0.00           H
ATOM    125  HZ3 LYS    12      47.960  37.700 102.950  1.00  0.00           H
ATOM    126  C   LYS    12      51.230  40.760  96.400  1.00  0.00           C
ATOM    127  O   LYS    12      50.640  41.510  95.710  1.00  0.00           O
ATOM    128  N   VAL    13      52.500  40.770  96.460  1.00  0.00           N
ATOM    129  H   VAL    13      52.920  40.430  97.300  1.00  0.00           H
ATOM    130  CA  VAL    13      53.390  41.500  95.490  1.00  0.00           C
ATOM    131  CB  VAL    13      54.780  41.680  96.070  1.00  0.00           C
ATOM    132  CG1 VAL    13      54.650  42.590  97.240  1.00  0.00           C
ATOM    133  CG2 VAL    13      55.420  40.360  96.480  1.00  0.00           C
ATOM    134  C   VAL    13      53.310  41.150  94.020  1.00  0.00           C
ATOM    135  O   VAL    13      53.530  41.980  93.200  1.00  0.00           O
ATOM    136  N   GLU    14      52.730  40.000  93.670  1.00  0.00           N
ATOM    137  H   GLU    14      52.890  39.250  94.310  1.00  0.00           H
ATOM    138  CA  GLU    14      52.380  39.620  92.290  1.00  0.00           C
ATOM    139  CB  GLU    14      51.990  38.160  92.130  1.00  0.00           C
ATOM    140  CG  GLU    14      53.120  37.180  91.920  1.00  0.00           C
ATOM    141  CD  GLU    14      52.490  35.860  91.440  1.00  0.00           C
ATOM    142  OE1 GLU    14      53.060  34.770  91.740  1.00  0.00           O
ATOM    143  OE2 GLU    14      51.420  35.940  90.810  1.00  0.00           O
ATOM    144  C   GLU    14      51.130  40.400  91.940  1.00  0.00           C
ATOM    145  O   GLU    14      51.030  41.090  90.920  1.00  0.00           O
ATOM    146  N   GLY    15      50.220  40.540  92.930  1.00  0.00           N
ATOM    147  H   GLY    15      50.290  39.910  93.710  1.00  0.00           H
ATOM    148  CA  GLY    15      49.030  41.380  92.950  1.00  0.00           C
ATOM    149  C   GLY    15      49.280  42.910  92.630  1.00  0.00           C
ATOM    150  O   GLY    15      48.390  43.590  92.090  1.00  0.00           O
ATOM    151  N   CYS    16      50.380  43.390  93.120  1.00  0.00           N
ATOM    152  H   CYS    16      50.820  42.790  93.790  1.00  0.00           H
ATOM    153  CA  CYS    16      51.010  44.640  92.850  1.00  0.00           C
ATOM    154  CB  CYS    16      51.800  45.140  94.110  1.00  0.00           C
ATOM    155  SG  CYS    16      50.850  45.110  95.670  1.00  0.00           S
ATOM    156  HG  CYS    16      50.240  46.280  95.510  1.00  0.00           H
ATOM    157  C   CYS    16      51.880  44.680  91.540  1.00  0.00           C
ATOM    158  O   CYS    16      52.050  45.770  90.950  1.00  0.00           O
ATOM    159  N   MET    17      52.540  43.550  91.150  1.00  0.00           N
ATOM    160  H   MET    17      52.560  42.740  91.730  1.00  0.00           H
ATOM    161  CA  MET    17      53.320  43.580  89.870  1.00  0.00           C
ATOM    162  CB  MET    17      54.190  42.310  89.750  1.00  0.00           C
ATOM    163  CG  MET    17      55.260  42.530  88.750  1.00  0.00           C
ATOM    164  SD  MET    17      56.410  43.620  89.600  1.00  0.00           S
ATOM    165  CE  MET    17      57.830  43.150  88.680  1.00  0.00           C
ATOM    166  C   MET    17      52.370  43.640  88.640  1.00  0.00           C
ATOM    167  O   MET    17      51.500  42.770  88.540  1.00  0.00           O
ATOM    168  N   VAL    18      52.210  44.850  88.130  1.00  0.00           N
ATOM    169  H   VAL    18      52.680  45.640  88.540  1.00  0.00           H
ATOM    170  CA  VAL    18      51.370  45.220  86.980  1.00  0.00           C
ATOM    171  CB  VAL    18      50.310  46.260  87.390  1.00  0.00           C
ATOM    172  CG1 VAL    18      49.360  45.580  88.350  1.00  0.00           C
ATOM    173  CG2 VAL    18      50.870  47.580  87.960  1.00  0.00           C
ATOM    174  C   VAL    18      52.000  45.700  85.670  1.00  0.00           C
ATOM    175  O   VAL    18      53.160  46.220  85.780  1.00  0.00           O
ATOM    176  N   GLN    19      51.340  45.500  84.500  1.00  0.00           N
ATOM    177  H   GLN    19      50.670  44.780  84.300  1.00  0.00           H
ATOM    178  CA  GLN    19      51.970  45.970  83.280  1.00  0.00           C
ATOM    179  CB  GLN    19      51.400  45.260  82.070  1.00  0.00           C
ATOM    180  CG  GLN    19      52.090  45.460  80.650  1.00  0.00           C
ATOM    181  CD  GLN    19      51.360  44.750  79.540  1.00  0.00           C
ATOM    182  OE1 GLN    19      51.070  43.610  79.480  1.00  0.00           O
ATOM    183  NE2 GLN    19      50.830  45.550  78.640  1.00  0.00           N
ATOM    184 1HE2 GLN    19      50.860  46.550  78.620  1.00  0.00           H
ATOM    185 2HE2 GLN    19      50.110  45.120  78.090  1.00  0.00           H
ATOM    186  C   GLN    19      51.840  47.430  83.080  1.00  0.00           C
ATOM    187  O   GLN    19      50.690  47.970  83.070  1.00  0.00           O
ATOM    188  N   VAL    20      53.010  48.070  82.950  1.00  0.00           N
ATOM    189  H   VAL    20      53.900  47.630  82.840  1.00  0.00           H
ATOM    190  CA  VAL    20      52.950  49.490  82.600  1.00  0.00           C
ATOM    191  CB  VAL    20      53.620  50.350  83.660  1.00  0.00           C
ATOM    192  CG1 VAL    20      52.750  50.130  84.880  1.00  0.00           C
ATOM    193  CG2 VAL    20      55.070  49.980  83.930  1.00  0.00           C
ATOM    194  C   VAL    20      53.360  49.740  81.130  1.00  0.00           C
ATOM    195  O   VAL    20      54.460  50.020  80.720  1.00  0.00           O
ATOM    196  N   THR    21      52.230  49.890  80.510  1.00  0.00           N
ATOM    197  H   THR    21      51.370  49.960  81.010  1.00  0.00           H
ATOM    198  CA  THR    21      52.170  50.160  79.060  1.00  0.00           C
ATOM    199  CB  THR    21      50.850  49.700  78.430  1.00  0.00           C
ATOM    200  OG1 THR    21      50.550  48.310  78.690  1.00  0.00           O
ATOM    201  HG1 THR    21      49.690  48.260  78.190  1.00  0.00           H
ATOM    202  CG2 THR    21      50.750  50.100  76.970  1.00  0.00           C
ATOM    203  C   THR    21      52.460  51.650  78.910  1.00  0.00           C
ATOM    204  O   THR    21      51.610  52.530  79.180  1.00  0.00           O
ATOM    205  N   CYS    22      53.620  51.920  78.240  1.00  0.00           N
ATOM    206  H   CYS    22      54.220  51.220  77.860  1.00  0.00           H
ATOM    207  CA  CYS    22      53.910  53.330  77.880  1.00  0.00           C
ATOM    208  CB  CYS    22      55.000  54.020  78.600  1.00  0.00           C
ATOM    209  SG  CYS    22      56.700  53.350  78.810  1.00  0.00           S
ATOM    210  HG  CYS    22      56.420  52.350  79.640  1.00  0.00           H
ATOM    211  C   CYS    22      54.210  53.520  76.370  1.00  0.00           C
ATOM    212  O   CYS    22      55.110  52.970  75.780  1.00  0.00           O
ATOM    213  N   GLY    23      53.200  54.000  75.590  1.00  0.00           N
ATOM    214  H   GLY    23      52.340  54.270  76.010  1.00  0.00           H
ATOM    215  CA  GLY    23      53.350  54.310  74.160  1.00  0.00           C
ATOM    216  C   GLY    23      53.280  52.980  73.410  1.00  0.00           C
ATOM    217  O   GLY    23      52.420  52.120  73.650  1.00  0.00           O
ATOM    218  N   THR    24      54.380  52.860  72.670  1.00  0.00           N
ATOM    219  H   THR    24      54.920  53.690  72.480  1.00  0.00           H
ATOM    220  CA  THR    24      54.890  51.620  71.970  1.00  0.00           C
ATOM    221  CB  THR    24      55.870  51.830  70.800  1.00  0.00           C
ATOM    222  OG1 THR    24      56.730  52.910  71.210  1.00  0.00           O
ATOM    223  HG1 THR    24      56.770  53.570  70.460  1.00  0.00           H
ATOM    224  CG2 THR    24      55.130  52.130  69.560  1.00  0.00           C
ATOM    225  C   THR    24      55.550  50.530  72.850  1.00  0.00           C
ATOM    226  O   THR    24      55.390  49.360  72.620  1.00  0.00           O
ATOM    227  N   THR    25      56.140  51.010  73.940  1.00  0.00           N
ATOM    228  H   THR    25      56.160  51.980  74.160  1.00  0.00           H
ATOM    229  CA  THR    25      56.990  50.210  74.890  1.00  0.00           C
ATOM    230  CB  THR    25      58.140  51.020  75.520  1.00  0.00           C
ATOM    231  OG1 THR    25      57.720  52.260  76.060  1.00  0.00           O
ATOM    232  HG1 THR    25      56.750  52.110  76.270  1.00  0.00           H
ATOM    233  CG2 THR    25      59.310  51.270  74.470  1.00  0.00           C
ATOM    234  C   THR    25      56.190  49.630  76.110  1.00  0.00           C
ATOM    235  O   THR    25      55.130  50.070  76.430  1.00  0.00           O
ATOM    236  N   THR    26      56.800  48.510  76.720  1.00  0.00           N
ATOM    237  H   THR    26      57.710  48.190  76.460  1.00  0.00           H
ATOM    238  CA  THR    26      56.070  47.680  77.770  1.00  0.00           C
ATOM    239  CB  THR    26      55.160  46.640  77.120  1.00  0.00           C
ATOM    240  OG1 THR    26      55.650  46.090  75.930  1.00  0.00           O
ATOM    241  HG1 THR    26      54.880  45.790  75.370  1.00  0.00           H
ATOM    242  CG2 THR    26      53.690  46.980  76.960  1.00  0.00           C
ATOM    243  C   THR    26      57.030  47.050  78.750  1.00  0.00           C
ATOM    244  O   THR    26      57.940  46.420  78.350  1.00  0.00           O
ATOM    245  N   LEU    27      56.920  47.580  79.940  1.00  0.00           N
ATOM    246  H   LEU    27      56.310  48.360  80.080  1.00  0.00           H
ATOM    247  CA  LEU    27      57.810  47.310  81.060  1.00  0.00           C
ATOM    248  CB  LEU    27      58.610  48.600  81.300  1.00  0.00           C
ATOM    249  CG  LEU    27      59.790  48.710  80.280  1.00  0.00           C
ATOM    250  CD1 LEU    27      60.360  50.150  80.320  1.00  0.00           C
ATOM    251  CD2 LEU    27      60.890  47.640  80.430  1.00  0.00           C
ATOM    252  C   LEU    27      56.860  47.110  82.280  1.00  0.00           C
ATOM    253  O   LEU    27      55.640  47.360  82.260  1.00  0.00           O
ATOM    254  N   ASN    28      57.560  46.570  83.300  1.00  0.00           N
ATOM    255  H   ASN    28      58.490  46.890  83.450  1.00  0.00           H
ATOM    256  CA  ASN    28      57.000  46.020  84.580  1.00  0.00           C
ATOM    257  CB  ASN    28      58.070  45.100  85.170  1.00  0.00           C
ATOM    258  CG  ASN    28      58.340  43.930  84.220  1.00  0.00           C
ATOM    259  OD1 ASN    28      57.520  43.130  83.850  1.00  0.00           O
ATOM    260  ND2 ASN    28      59.480  43.930  83.570  1.00  0.00           N
ATOM    261 1HD2 ASN    28      60.130  44.700  83.600  1.00  0.00           H
ATOM    262 2HD2 ASN    28      59.790  43.060  83.180  1.00  0.00           H
ATOM    263  C   ASN    28      56.830  47.190  85.560  1.00  0.00           C
ATOM    264  O   ASN    28      57.720  48.050  85.640  1.00  0.00           O
ATOM    265  N   GLY    29      55.770  47.160  86.430  1.00  0.00           N
ATOM    266  H   GLY    29      54.980  46.610  86.180  1.00  0.00           H
ATOM    267  CA  GLY    29      55.670  48.090  87.550  1.00  0.00           C
ATOM    268  C   GLY    29      55.000  47.500  88.840  1.00  0.00           C
ATOM    269  O   GLY    29      53.840  47.190  88.720  1.00  0.00           O
ATOM    270  N   LEU    30      55.580  47.670  90.040  1.00  0.00           N
ATOM    271  H   LEU    30      56.490  48.080  90.050  1.00  0.00           H
ATOM    272  CA  LEU    30      55.220  47.300  91.440  1.00  0.00           C
ATOM    273  CB  LEU    30      56.630  47.160  92.110  1.00  0.00           C
ATOM    274  CG  LEU    30      56.570  46.410  93.460  1.00  0.00           C
ATOM    275  CD1 LEU    30      56.140  44.900  93.460  1.00  0.00           C
ATOM    276  CD2 LEU    30      57.890  46.460  94.140  1.00  0.00           C
ATOM    277  C   LEU    30      54.370  48.360  92.160  1.00  0.00           C
ATOM    278  O   LEU    30      54.700  49.470  92.470  1.00  0.00           O
ATOM    279  N   TRP    31      53.020  48.120  92.000  1.00  0.00           N
ATOM    280  H   TRP    31      52.810  47.290  91.490  1.00  0.00           H
ATOM    281  CA  TRP    31      51.930  49.000  92.440  1.00  0.00           C
ATOM    282  CB  TRP    31      50.700  48.570  91.640  1.00  0.00           C
ATOM    283  CG  TRP    31      49.540  49.490  91.720  1.00  0.00           C
ATOM    284  CD1 TRP    31      49.420  50.770  92.160  1.00  0.00           C
ATOM    285  HD1 TRP    31      50.290  51.380  92.410  1.00  0.00           H
ATOM    286  CD2 TRP    31      48.220  49.140  91.440  1.00  0.00           C
ATOM    287  NE1 TRP    31      48.160  51.160  92.160  1.00  0.00           N
ATOM    288  HE1 TRP    31      47.780  52.020  92.510  1.00  0.00           H
ATOM    289  CE2 TRP    31      47.380  50.170  91.810  1.00  0.00           C
ATOM    290  CE3 TRP    31      47.840  47.960  90.800  1.00  0.00           C
ATOM    291  HE3 TRP    31      48.550  47.290  90.310  1.00  0.00           H
ATOM    292  CZ2 TRP    31      46.030  49.900  91.510  1.00  0.00           C
ATOM    293  HZ2 TRP    31      45.220  50.520  91.880  1.00  0.00           H
ATOM    294  CZ3 TRP    31      46.510  47.720  90.510  1.00  0.00           C
ATOM    295  HZ3 TRP    31      46.210  46.860  89.910  1.00  0.00           H
ATOM    296  CH2 TRP    31      45.630  48.740  90.880  1.00  0.00           C
ATOM    297  HH2 TRP    31      44.550  48.640  90.820  1.00  0.00           H
ATOM    298  C   TRP    31      51.670  49.020  93.990  1.00  0.00           C
ATOM    299  O   TRP    31      50.880  48.250  94.550  1.00  0.00           O
ATOM    300  N   LEU    32      52.690  49.610  94.600  1.00  0.00           N
ATOM    301  H   LEU    32      53.350  50.070  94.000  1.00  0.00           H
ATOM    302  CA  LEU    32      52.620  49.860  96.050  1.00  0.00           C
ATOM    303  CB  LEU    32      53.990  50.260  96.560  1.00  0.00           C
ATOM    304  CG  LEU    32      55.100  49.190  96.590  1.00  0.00           C
ATOM    305  CD1 LEU    32      56.450  49.620  97.240  1.00  0.00           C
ATOM    306  CD2 LEU    32      54.570  47.930  97.350  1.00  0.00           C
ATOM    307  C   LEU    32      51.590  50.990  96.340  1.00  0.00           C
ATOM    308  O   LEU    32      51.840  52.220  96.140  1.00  0.00           O
ATOM    309  N   ASP    33      50.540  50.620  97.030  1.00  0.00           N
ATOM    310  H   ASP    33      50.450  49.700  97.420  1.00  0.00           H
ATOM    311  CA  ASP    33      49.400  51.500  97.320  1.00  0.00           C
ATOM    312  CB  ASP    33      49.680  52.220  98.670  1.00  0.00           C
ATOM    313  CG  ASP    33      49.760  51.260  99.840  1.00  0.00           C
ATOM    314  OD1 ASP    33      50.870  50.880 100.260  1.00  0.00           O
ATOM    315  OD2 ASP    33      48.760  50.930 100.410  1.00  0.00           O
ATOM    316  C   ASP    33      48.820  52.240  96.200  1.00  0.00           C
ATOM    317  O   ASP    33      48.080  51.690  95.350  1.00  0.00           O
ATOM    318  N   ASP    34      49.190  53.490  96.060  1.00  0.00           N
ATOM    319  H   ASP    34      49.930  53.750  96.680  1.00  0.00           H
ATOM    320  CA  ASP    34      48.810  54.440  94.970  1.00  0.00           C
ATOM    321  CB  ASP    34      48.330  55.770  95.580  1.00  0.00           C
ATOM    322  CG  ASP    34      49.310  56.520  96.490  1.00  0.00           C
ATOM    323  OD1 ASP    34      49.390  57.740  96.200  1.00  0.00           O
ATOM    324  OD2 ASP    34      49.790  56.090  97.480  1.00  0.00           O
ATOM    325  C   ASP    34      49.840  54.710  93.880  1.00  0.00           C
ATOM    326  O   ASP    34      49.410  54.810  92.740  1.00  0.00           O
ATOM    327  N   VAL    35      50.980  54.210  94.090  1.00  0.00           N
ATOM    328  H   VAL    35      51.110  53.450  94.720  1.00  0.00           H
ATOM    329  CA  VAL    35      52.170  54.520  93.320  1.00  0.00           C
ATOM    330  CB  VAL    35      53.160  55.250  94.200  1.00  0.00           C
ATOM    331  CG1 VAL    35      52.630  56.630  94.450  1.00  0.00           C
ATOM    332  CG2 VAL    35      53.660  54.620  95.510  1.00  0.00           C
ATOM    333  C   VAL    35      52.750  53.240  92.740  1.00  0.00           C
ATOM    334  O   VAL    35      52.800  52.160  93.380  1.00  0.00           O
ATOM    335  N   VAL    36      52.770  53.240  91.420  1.00  0.00           N
ATOM    336  H   VAL    36      52.270  53.970  90.940  1.00  0.00           H
ATOM    337  CA  VAL    36      53.450  52.220  90.600  1.00  0.00           C
ATOM    338  CB  VAL    36      52.890  52.130  89.180  1.00  0.00           C
ATOM    339  CG1 VAL    36      53.430  50.750  88.690  1.00  0.00           C
ATOM    340  CG2 VAL    36      51.350  52.250  89.080  1.00  0.00           C
ATOM    341  C   VAL    36      54.990  52.530  90.510  1.00  0.00           C
ATOM    342  O   VAL    36      55.350  53.640  90.150  1.00  0.00           O
ATOM    343  N   TYR    37      55.820  51.660  91.050  1.00  0.00           N
ATOM    344  H   TYR    37      55.520  51.030  91.770  1.00  0.00           H
ATOM    345  CA  TYR    37      57.260  51.750  91.030  1.00  0.00           C
ATOM    346  CB  TYR    37      57.790  51.030  92.300  1.00  0.00           C
ATOM    347  CG  TYR    37      57.780  51.910  93.520  1.00  0.00           C
ATOM    348  CD1 TYR    37      58.940  52.350  94.110  1.00  0.00           C
ATOM    349  HD1 TYR    37      59.910  52.460  93.620  1.00  0.00           H
ATOM    350  CD2 TYR    37      56.640  52.070  94.350  1.00  0.00           C
ATOM    351  HD2 TYR    37      55.690  51.620  94.060  1.00  0.00           H
ATOM    352  CE1 TYR    37      59.030  52.860  95.390  1.00  0.00           C
ATOM    353  HE1 TYR    37      60.020  53.280  95.550  1.00  0.00           H
ATOM    354  CE2 TYR    37      56.670  52.610  95.640  1.00  0.00           C
ATOM    355  HE2 TYR    37      55.770  52.990  96.120  1.00  0.00           H
ATOM    356  CZ  TYR    37      57.890  53.010  96.200  1.00  0.00           C
ATOM    357  OH  TYR    37      57.880  53.420  97.470  1.00  0.00           O
ATOM    358  HH  TYR    37      56.940  53.190  97.720  1.00  0.00           H
ATOM    359  C   TYR    37      57.790  51.150  89.750  1.00  0.00           C
ATOM    360  O   TYR    37      57.520  49.960  89.580  1.00  0.00           O
ATOM    361  N   CYS    38      58.580  51.900  89.030  1.00  0.00           N
ATOM    362  H   CYS    38      58.830  52.820  89.340  1.00  0.00           H
ATOM    363  CA  CYS    38      59.280  51.450  87.780  1.00  0.00           C
ATOM    364  CB  CYS    38      58.260  51.540  86.610  1.00  0.00           C
ATOM    365  SG  CYS    38      58.490  50.900  84.920  1.00  0.00           S
ATOM    366  HG  CYS    38      58.170  49.620  85.090  1.00  0.00           H
ATOM    367  C   CYS    38      60.500  52.290  87.370  1.00  0.00           C
ATOM    368  O   CYS    38      60.440  53.500  87.650  1.00  0.00           O
ATOM    369  N   PRO    39      61.590  51.590  87.040  1.00  0.00           N
ATOM    370  CA  PRO    39      62.980  52.100  86.820  1.00  0.00           C
ATOM    371  CB  PRO    39      63.850  50.880  86.500  1.00  0.00           C
ATOM    372  CG  PRO    39      62.860  49.960  85.770  1.00  0.00           C
ATOM    373  CD  PRO    39      61.630  50.130  86.710  1.00  0.00           C
ATOM    374  C   PRO    39      63.060  53.020  85.560  1.00  0.00           C
ATOM    375  O   PRO    39      62.120  53.110  84.780  1.00  0.00           O
ATOM    376  N   ARG    40      63.950  54.050  85.640  1.00  0.00           N
ATOM    377  H   ARG    40      64.640  54.110  86.370  1.00  0.00           H
ATOM    378  CA  ARG    40      64.010  55.170  84.670  1.00  0.00           C
ATOM    379  CB  ARG    40      65.410  55.830  84.640  1.00  0.00           C
ATOM    380  CG  ARG    40      65.490  56.920  85.770  1.00  0.00           C
ATOM    381  CD  ARG    40      66.820  57.690  85.720  1.00  0.00           C
ATOM    382  NE  ARG    40      66.790  58.900  86.620  1.00  0.00           N
ATOM    383  HE  ARG    40      65.890  59.120  87.020  1.00  0.00           H
ATOM    384  CZ  ARG    40      67.780  59.690  86.970  1.00  0.00           C
ATOM    385  NH1 ARG    40      68.980  59.500  86.460  1.00  0.00           N
ATOM    386 1HH1 ARG    40      69.280  58.800  85.820  1.00  0.00           H
ATOM    387 2HH1 ARG    40      69.670  59.970  87.020  1.00  0.00           H
ATOM    388  NH2 ARG    40      67.500  60.800  87.620  1.00  0.00           N
ATOM    389 1HH2 ARG    40      66.570  61.140  87.820  1.00  0.00           H
ATOM    390 2HH2 ARG    40      68.270  61.290  88.030  1.00  0.00           H
ATOM    391  C   ARG    40      63.640  54.990  83.170  1.00  0.00           C
ATOM    392  O   ARG    40      63.100  55.930  82.650  1.00  0.00           O
ATOM    393  N   HIS    41      63.810  53.800  82.590  1.00  0.00           N
ATOM    394  H   HIS    41      64.260  53.020  83.020  1.00  0.00           H
ATOM    395  CA  HIS    41      63.550  53.410  81.180  1.00  0.00           C
ATOM    396  CB  HIS    41      63.630  51.940  80.870  1.00  0.00           C
ATOM    397  CG  HIS    41      65.010  51.430  80.440  1.00  0.00           C
ATOM    398  ND1 HIS    41      65.850  52.240  79.840  1.00  0.00           N
ATOM    399  CD2 HIS    41      65.660  50.300  80.700  1.00  0.00           C
ATOM    400  HD2 HIS    41      65.330  49.490  81.350  1.00  0.00           H
ATOM    401  CE1 HIS    41      67.010  51.590  79.710  1.00  0.00           C
ATOM    402  HE1 HIS    41      67.990  52.010  79.490  1.00  0.00           H
ATOM    403  NE2 HIS    41      66.920  50.330  80.200  1.00  0.00           N
ATOM    404  HE2 HIS    41      67.490  49.540  79.990  1.00  0.00           H
ATOM    405  C   HIS    41      62.130  53.780  80.690  1.00  0.00           C
ATOM    406  O   HIS    41      61.850  53.940  79.530  1.00  0.00           O
ATOM    407  N   VAL    42      61.140  53.840  81.570  1.00  0.00           N
ATOM    408  H   VAL    42      61.310  53.650  82.530  1.00  0.00           H
ATOM    409  CA  VAL    42      59.810  54.370  81.220  1.00  0.00           C
ATOM    410  CB  VAL    42      58.690  54.040  82.230  1.00  0.00           C
ATOM    411  CG1 VAL    42      58.150  52.650  82.110  1.00  0.00           C
ATOM    412  CG2 VAL    42      59.050  54.330  83.700  1.00  0.00           C
ATOM    413  C   VAL    42      59.870  55.820  80.740  1.00  0.00           C
ATOM    414  O   VAL    42      58.890  56.260  80.090  1.00  0.00           O
ATOM    415  N   ILE    43      60.870  56.600  81.160  1.00  0.00           N
ATOM    416  H   ILE    43      61.600  56.270  81.760  1.00  0.00           H
ATOM    417  CA  ILE    43      61.050  57.960  80.600  1.00  0.00           C
ATOM    418  CB  ILE    43      60.980  59.150  81.550  1.00  0.00           C
ATOM    419  CG1 ILE    43      61.670  58.910  82.880  1.00  0.00           C
ATOM    420  CG2 ILE    43      59.570  59.690  81.810  1.00  0.00           C
ATOM    421  CD  ILE    43      63.190  59.210  82.930  1.00  0.00           C
ATOM    422  C   ILE    43      62.330  58.050  79.720  1.00  0.00           C
ATOM    423  O   ILE    43      62.380  58.810  78.740  1.00  0.00           O
ATOM    424  N   CYS    44      63.360  57.260  80.000  1.00  0.00           N
ATOM    425  H   CYS    44      63.240  56.540  80.680  1.00  0.00           H
ATOM    426  CA  CYS    44      64.630  57.290  79.310  1.00  0.00           C
ATOM    427  CB  CYS    44      65.850  56.690  80.030  1.00  0.00           C
ATOM    428  SG  CYS    44      66.570  57.430  81.530  1.00  0.00           S
ATOM    429  HG  CYS    44      67.590  56.560  81.560  1.00  0.00           H
ATOM    430  C   CYS    44      64.650  56.810  77.860  1.00  0.00           C
ATOM    431  O   CYS    44      64.260  55.650  77.670  1.00  0.00           O
ATOM    432  N   THR    45      64.610  57.760  76.950  1.00  0.00           N
ATOM    433  H   THR    45      64.250  58.680  77.130  1.00  0.00           H
ATOM    434  CA  THR    45      64.810  57.490  75.520  1.00  0.00           C
ATOM    435  CB  THR    45      64.940  58.810  74.850  1.00  0.00           C
ATOM    436  OG1 THR    45      63.850  59.720  75.120  1.00  0.00           O
ATOM    437  HG1 THR    45      63.970  60.520  74.530  1.00  0.00           H
ATOM    438  CG2 THR    45      65.180  58.700  73.320  1.00  0.00           C
ATOM    439  C   THR    45      66.080  56.650  75.150  1.00  0.00           C
ATOM    440  O   THR    45      67.200  56.900  75.590  1.00  0.00           O
ATOM    441  N   SER    46      65.830  55.540  74.460  1.00  0.00           N
ATOM    442  H   SER    46      65.010  55.050  74.760  1.00  0.00           H
ATOM    443  CA  SER    46      66.910  54.730  74.040  1.00  0.00           C
ATOM    444  CB  SER    46      66.380  53.360  73.530  1.00  0.00           C
ATOM    445  OG  SER    46      65.500  53.700  72.460  1.00  0.00           O
ATOM    446  HG  SER    46      64.590  53.400  72.740  1.00  0.00           H
ATOM    447  C   SER    46      67.920  55.320  73.030  1.00  0.00           C
ATOM    448  O   SER    46      69.080  54.920  72.950  1.00  0.00           O
ATOM    449  N   GLU    47      67.590  56.270  72.170  1.00  0.00           N
ATOM    450  H   GLU    47      66.620  56.460  72.030  1.00  0.00           H
ATOM    451  CA  GLU    47      68.380  56.900  71.100  1.00  0.00           C
ATOM    452  CB  GLU    47      67.550  57.910  70.340  1.00  0.00           C
ATOM    453  CG  GLU    47      66.240  57.330  69.850  1.00  0.00           C
ATOM    454  CD  GLU    47      65.710  58.310  68.800  1.00  0.00           C
ATOM    455  OE1 GLU    47      66.250  58.460  67.660  1.00  0.00           O
ATOM    456  OE2 GLU    47      64.670  58.870  69.150  1.00  0.00           O
ATOM    457  C   GLU    47      69.700  57.520  71.460  1.00  0.00           C
ATOM    458  O   GLU    47      70.600  57.510  70.640  1.00  0.00           O
ATOM    459  N   ASP    48      69.850  57.650  72.780  1.00  0.00           N
ATOM    460  H   ASP    48      69.290  57.170  73.450  1.00  0.00           H
ATOM    461  CA  ASP    48      71.030  58.420  73.290  1.00  0.00           C
ATOM    462  CB  ASP    48      70.580  59.720  73.950  1.00  0.00           C
ATOM    463  CG  ASP    48      71.670  60.780  74.190  1.00  0.00           C
ATOM    464  OD1 ASP    48      72.760  60.370  74.680  1.00  0.00           O
ATOM    465  OD2 ASP    48      71.420  61.880  73.650  1.00  0.00           O
ATOM    466  C   ASP    48      71.730  57.620  74.360  1.00  0.00           C
ATOM    467  O   ASP    48      71.020  57.130  75.250  1.00  0.00           O
ATOM    468  N   MET    49      73.010  57.370  74.120  1.00  0.00           N
ATOM    469  H   MET    49      73.320  57.470  73.170  1.00  0.00           H
ATOM    470  CA  MET    49      73.880  56.600  75.030  1.00  0.00           C
ATOM    471  CB  MET    49      75.230  56.400  74.430  1.00  0.00           C
ATOM    472  CG  MET    49      75.210  55.250  73.390  1.00  0.00           C
ATOM    473  SD  MET    49      74.310  55.280  71.840  1.00  0.00           S
ATOM    474  CE  MET    49      74.670  53.560  71.450  1.00  0.00           C
ATOM    475  C   MET    49      74.120  57.260  76.450  1.00  0.00           C
ATOM    476  O   MET    49      74.230  56.580  77.480  1.00  0.00           O
ATOM    477  N   LEU    50      74.100  58.570  76.450  1.00  0.00           N
ATOM    478  H   LEU    50      73.850  59.110  75.650  1.00  0.00           H
ATOM    479  CA  LEU    50      74.330  59.420  77.660  1.00  0.00           C
ATOM    480  CB  LEU    50      75.280  60.660  77.400  1.00  0.00           C
ATOM    481  CG  LEU    50      76.610  60.200  76.830  1.00  0.00           C
ATOM    482  CD1 LEU    50      77.420  61.360  76.290  1.00  0.00           C
ATOM    483  CD2 LEU    50      77.330  59.640  78.030  1.00  0.00           C
ATOM    484  C   LEU    50      73.040  59.830  78.330  1.00  0.00           C
ATOM    485  O   LEU    50      73.080  60.110  79.540  1.00  0.00           O
ATOM    486  N   ASN    51      71.950  59.800  77.590  1.00  0.00           N
ATOM    487  H   ASN    51      72.040  59.670  76.600  1.00  0.00           H
ATOM    488  CA  ASN    51      70.520  60.210  78.030  1.00  0.00           C
ATOM    489  CB  ASN    51      70.000  59.610  79.380  1.00  0.00           C
ATOM    490  CG  ASN    51      70.210  58.100  79.690  1.00  0.00           C
ATOM    491  OD1 ASN    51      71.000  57.380  79.060  1.00  0.00           O
ATOM    492  ND2 ASN    51      69.620  57.600  80.770  1.00  0.00           N
ATOM    493 1HD2 ASN    51      69.140  58.260  81.340  1.00  0.00           H
ATOM    494 2HD2 ASN    51      69.510  56.620  80.920  1.00  0.00           H
ATOM    495  C   ASN    51      70.480  61.750  78.130  1.00  0.00           C
ATOM    496  O   ASN    51      71.500  62.360  78.390  1.00  0.00           O
ATOM    497  N   PRO    52      69.320  62.240  77.700  1.00  0.00           N
ATOM    498  CA  PRO    52      69.020  63.640  77.710  1.00  0.00           C
ATOM    499  CB  PRO    52      67.710  63.810  76.980  1.00  0.00           C
ATOM    500  CG  PRO    52      67.430  62.550  76.220  1.00  0.00           C
ATOM    501  CD  PRO    52      68.500  61.570  76.680  1.00  0.00           C
ATOM    502  C   PRO    52      68.940  64.220  79.140  1.00  0.00           C
ATOM    503  O   PRO    52      68.700  63.490  80.060  1.00  0.00           O
ATOM    504  N   ASN    53      68.610  65.510  79.270  1.00  0.00           N
ATOM    505  H   ASN    53      68.550  66.110  78.470  1.00  0.00           H
ATOM    506  CA  ASN    53      68.120  66.180  80.520  1.00  0.00           C
ATOM    507  CB  ASN    53      67.970  67.710  80.230  1.00  0.00           C
ATOM    508  CG  ASN    53      67.430  68.540  81.440  1.00  0.00           C
ATOM    509  OD1 ASN    53      66.240  68.540  81.560  1.00  0.00           O
ATOM    510  ND2 ASN    53      68.220  69.330  82.130  1.00  0.00           N
ATOM    511 1HD2 ASN    53      69.180  69.430  81.890  1.00  0.00           H
ATOM    512 2HD2 ASN    53      67.780  69.670  82.950  1.00  0.00           H
ATOM    513  C   ASN    53      66.740  65.670  80.970  1.00  0.00           C
ATOM    514  O   ASN    53      65.660  65.860  80.330  1.00  0.00           O
ATOM    515  N   TYR    54      66.680  65.240  82.280  1.00  0.00           N
ATOM    516  H   TYR    54      67.250  65.620  83.010  1.00  0.00           H
ATOM    517  CA  TYR    54      65.570  64.520  82.880  1.00  0.00           C
ATOM    518  CB  TYR    54      66.090  64.000  84.230  1.00  0.00           C
ATOM    519  CG  TYR    54      67.010  62.780  84.040  1.00  0.00           C
ATOM    520  CD1 TYR    54      68.350  62.950  83.700  1.00  0.00           C
ATOM    521  HD1 TYR    54      68.660  63.990  83.640  1.00  0.00           H
ATOM    522  CD2 TYR    54      66.470  61.470  84.150  1.00  0.00           C
ATOM    523  HD2 TYR    54      65.390  61.370  84.090  1.00  0.00           H
ATOM    524  CE1 TYR    54      69.170  61.890  83.340  1.00  0.00           C
ATOM    525  HE1 TYR    54      70.250  62.040  83.420  1.00  0.00           H
ATOM    526  CE2 TYR    54      67.300  60.430  83.720  1.00  0.00           C
ATOM    527  HE2 TYR    54      66.770  59.500  83.540  1.00  0.00           H
ATOM    528  CZ  TYR    54      68.640  60.610  83.360  1.00  0.00           C
ATOM    529  OH  TYR    54      69.280  59.510  82.870  1.00  0.00           O
ATOM    530  HH  TYR    54      70.260  59.700  82.840  1.00  0.00           H
ATOM    531  C   TYR    54      64.210  65.160  83.130  1.00  0.00           C
ATOM    532  O   TYR    54      63.260  64.610  82.580  1.00  0.00           O
ATOM    533  N   GLU    55      64.360  66.460  83.260  1.00  0.00           N
ATOM    534  H   GLU    55      65.140  66.960  83.630  1.00  0.00           H
ATOM    535  CA  GLU    55      63.230  67.420  83.210  1.00  0.00           C
ATOM    536  CB  GLU    55      63.700  68.810  83.680  1.00  0.00           C
ATOM    537  CG  GLU    55      64.050  68.860  85.170  1.00  0.00           C
ATOM    538  CD  GLU    55      65.310  68.320  85.820  1.00  0.00           C
ATOM    539  OE1 GLU    55      65.270  67.950  86.970  1.00  0.00           O
ATOM    540  OE2 GLU    55      66.250  67.910  85.120  1.00  0.00           O
ATOM    541  C   GLU    55      62.440  67.450  81.910  1.00  0.00           C
ATOM    542  O   GLU    55      61.250  67.170  81.830  1.00  0.00           O
ATOM    543  N   ASP    56      63.270  67.670  80.840  1.00  0.00           N
ATOM    544  H   ASP    56      64.260  67.740  80.760  1.00  0.00           H
ATOM    545  CA  ASP    56      62.810  67.660  79.410  1.00  0.00           C
ATOM    546  CB  ASP    56      63.950  67.830  78.430  1.00  0.00           C
ATOM    547  CG  ASP    56      63.510  67.840  76.940  1.00  0.00           C
ATOM    548  OD1 ASP    56      64.250  67.280  76.060  1.00  0.00           O
ATOM    549  OD2 ASP    56      62.570  68.500  76.530  1.00  0.00           O
ATOM    550  C   ASP    56      62.140  66.360  79.060  1.00  0.00           C
ATOM    551  O   ASP    56      61.000  66.430  78.650  1.00  0.00           O
ATOM    552  N   LEU    57      62.680  65.160  79.460  1.00  0.00           N
ATOM    553  H   LEU    57      63.650  65.130  79.710  1.00  0.00           H
ATOM    554  CA  LEU    57      62.030  63.870  79.290  1.00  0.00           C
ATOM    555  CB  LEU    57      62.820  62.690  79.810  1.00  0.00           C
ATOM    556  CG  LEU    57      64.190  62.480  79.160  1.00  0.00           C
ATOM    557  CD1 LEU    57      65.050  61.370  79.710  1.00  0.00           C
ATOM    558  CD2 LEU    57      63.960  62.180  77.700  1.00  0.00           C
ATOM    559  C   LEU    57      60.640  63.780  80.000  1.00  0.00           C
ATOM    560  O   LEU    57      59.690  63.280  79.390  1.00  0.00           O
ATOM    561  N   LEU    58      60.590  64.160  81.270  1.00  0.00           N
ATOM    562  H   LEU    58      61.440  64.340  81.760  1.00  0.00           H
ATOM    563  CA  LEU    58      59.330  64.180  82.050  1.00  0.00           C
ATOM    564  CB  LEU    58      59.530  64.430  83.550  1.00  0.00           C
ATOM    565  CG  LEU    58      60.330  63.350  84.250  1.00  0.00           C
ATOM    566  CD1 LEU    58      61.150  64.070  85.210  1.00  0.00           C
ATOM    567  CD2 LEU    58      59.400  62.400  84.990  1.00  0.00           C
ATOM    568  C   LEU    58      58.200  65.070  81.500  1.00  0.00           C
ATOM    569  O   LEU    58      57.040  64.740  81.710  1.00  0.00           O
ATOM    570  N   ILE    59      58.540  66.140  80.750  1.00  0.00           N
ATOM    571  H   ILE    59      59.430  66.580  80.870  1.00  0.00           H
ATOM    572  CA  ILE    59      57.540  66.980  80.040  1.00  0.00           C
ATOM    573  CB  ILE    59      57.830  68.420  80.130  1.00  0.00           C
ATOM    574  CG1 ILE    59      59.190  68.800  79.670  1.00  0.00           C
ATOM    575  CG2 ILE    59      57.190  68.890  81.440  1.00  0.00           C
ATOM    576  CD  ILE    59      59.550  70.290  79.620  1.00  0.00           C
ATOM    577  C   ILE    59      57.120  66.590  78.650  1.00  0.00           C
ATOM    578  O   ILE    59      55.960  66.780  78.320  1.00  0.00           O
ATOM    579  N   ARG    60      58.080  65.920  77.950  1.00  0.00           N
ATOM    580  H   ARG    60      59.060  65.960  78.150  1.00  0.00           H
ATOM    581  CA  ARG    60      57.850  65.100  76.710  1.00  0.00           C
ATOM    582  CB  ARG    60      59.120  64.680  76.000  1.00  0.00           C
ATOM    583  CG  ARG    60      59.810  65.940  75.420  1.00  0.00           C
ATOM    584  CD  ARG    60      60.820  65.410  74.460  1.00  0.00           C
ATOM    585  NE  ARG    60      61.800  66.530  74.150  1.00  0.00           N
ATOM    586  HE  ARG    60      62.190  67.030  74.930  1.00  0.00           H
ATOM    587  CZ  ARG    60      62.440  66.750  73.000  1.00  0.00           C
ATOM    588  NH1 ARG    60      62.030  66.100  71.890  1.00  0.00           N
ATOM    589 1HH1 ARG    60      61.380  65.350  71.780  1.00  0.00           H
ATOM    590 2HH1 ARG    60      62.230  66.630  71.060  1.00  0.00           H
ATOM    591  NH2 ARG    60      63.420  67.640  73.080  1.00  0.00           N
ATOM    592 1HH2 ARG    60      63.680  68.110  73.930  1.00  0.00           H
ATOM    593 2HH2 ARG    60      63.760  67.910  72.180  1.00  0.00           H
ATOM    594  C   ARG    60      56.950  63.930  76.940  1.00  0.00           C
ATOM    595  O   ARG    60      55.830  63.840  76.460  1.00  0.00           O
ATOM    596  N   LYS    61      57.410  63.090  77.880  1.00  0.00           N
ATOM    597  H   LYS    61      58.320  63.180  78.280  1.00  0.00           H
ATOM    598  CA  LYS    61      56.600  61.930  78.390  1.00  0.00           C
ATOM    599  CB  LYS    61      57.370  60.580  78.320  1.00  0.00           C
ATOM    600  CG  LYS    61      57.670  60.290  76.830  1.00  0.00           C
ATOM    601  CD  LYS    61      58.860  59.290  76.710  1.00  0.00           C
ATOM    602  CE  LYS    61      59.530  59.570  75.320  1.00  0.00           C
ATOM    603  NZ  LYS    61      60.840  58.940  75.190  1.00  0.00           N
ATOM    604  HZ1 LYS    61      61.200  58.570  76.040  1.00  0.00           H
ATOM    605  HZ2 LYS    61      60.660  58.110  74.650  1.00  0.00           H
ATOM    606  HZ3 LYS    61      61.500  59.490  74.670  1.00  0.00           H
ATOM    607  C   LYS    61      55.910  62.210  79.690  1.00  0.00           C
ATOM    608  O   LYS    61      56.470  61.930  80.740  1.00  0.00           O
ATOM    609  N   SER    62      54.720  62.790  79.490  1.00  0.00           N
ATOM    610  H   SER    62      54.350  62.810  78.560  1.00  0.00           H
ATOM    611  CA  SER    62      53.840  63.350  80.560  1.00  0.00           C
ATOM    612  CB  SER    62      53.200  64.660  80.170  1.00  0.00           C
ATOM    613  OG  SER    62      52.420  65.230  81.200  1.00  0.00           O
ATOM    614  HG  SER    62      52.220  66.170  80.900  1.00  0.00           H
ATOM    615  C   SER    62      52.810  62.280  80.980  1.00  0.00           C
ATOM    616  O   SER    62      52.700  61.260  80.330  1.00  0.00           O
ATOM    617  N   ASN    63      51.760  62.690  81.720  1.00  0.00           N
ATOM    618  H   ASN    63      51.860  63.670  81.940  1.00  0.00           H
ATOM    619  CA  ASN    63      50.710  62.010  82.430  1.00  0.00           C
ATOM    620  CB  ASN    63      49.790  62.930  83.160  1.00  0.00           C
ATOM    621  CG  ASN    63      50.260  63.820  84.300  1.00  0.00           C
ATOM    622  OD1 ASN    63      51.490  64.030  84.460  1.00  0.00           O
ATOM    623  ND2 ASN    63      49.340  64.180  85.150  1.00  0.00           N
ATOM    624 1HD2 ASN    63      48.410  64.200  84.790  1.00  0.00           H
ATOM    625 2HD2 ASN    63      49.610  64.790  85.900  1.00  0.00           H
ATOM    626  C   ASN    63      49.830  61.160  81.490  1.00  0.00           C
ATOM    627  O   ASN    63      49.600  59.980  81.730  1.00  0.00           O
ATOM    628  N   HIS    64      49.580  61.650  80.290  1.00  0.00           N
ATOM    629  H   HIS    64      49.760  62.610  80.050  1.00  0.00           H
ATOM    630  CA  HIS    64      48.850  60.920  79.190  1.00  0.00           C
ATOM    631  CB  HIS    64      48.600  61.930  78.050  1.00  0.00           C
ATOM    632  CG  HIS    64      47.710  62.970  78.630  1.00  0.00           C
ATOM    633  ND1 HIS    64      48.150  64.180  78.970  1.00  0.00           N
ATOM    634  CD2 HIS    64      46.530  62.800  79.230  1.00  0.00           C
ATOM    635  HD2 HIS    64      45.770  62.070  78.970  1.00  0.00           H
ATOM    636  CE1 HIS    64      47.330  64.700  79.820  1.00  0.00           C
ATOM    637  HE1 HIS    64      47.480  65.630  80.380  1.00  0.00           H
ATOM    638  NE2 HIS    64      46.280  63.850  80.010  1.00  0.00           N
ATOM    639  HE2 HIS    64      45.450  64.050  80.530  1.00  0.00           H
ATOM    640  C   HIS    64      49.610  59.710  78.690  1.00  0.00           C
ATOM    641  O   HIS    64      49.050  58.800  78.140  1.00  0.00           O
ATOM    642  N   ASN    65      50.930  59.850  78.570  1.00  0.00           N
ATOM    643  H   ASN    65      51.340  60.760  78.570  1.00  0.00           H
ATOM    644  CA  ASN    65      51.850  58.790  78.030  1.00  0.00           C
ATOM    645  CB  ASN    65      53.260  59.410  77.820  1.00  0.00           C
ATOM    646  CG  ASN    65      53.460  60.500  76.770  1.00  0.00           C
ATOM    647  OD1 ASN    65      53.460  61.670  77.070  1.00  0.00           O
ATOM    648  ND2 ASN    65      53.510  60.130  75.540  1.00  0.00           N
ATOM    649 1HD2 ASN    65      53.470  59.190  75.220  1.00  0.00           H
ATOM    650 2HD2 ASN    65      53.690  60.920  74.960  1.00  0.00           H
ATOM    651  C   ASN    65      52.010  57.400  78.650  1.00  0.00           C
ATOM    652  O   ASN    65      52.420  56.460  77.940  1.00  0.00           O
ATOM    653  N   PHE    66      51.520  57.230  79.920  1.00  0.00           N
ATOM    654  H   PHE    66      50.880  57.890  80.300  1.00  0.00           H
ATOM    655  CA  PHE    66      51.530  55.990  80.660  1.00  0.00           C
ATOM    656  CB  PHE    66      52.390  56.120  81.910  1.00  0.00           C
ATOM    657  CG  PHE    66      53.810  56.720  81.810  1.00  0.00           C
ATOM    658  CD1 PHE    66      53.910  58.090  81.680  1.00  0.00           C
ATOM    659  HD1 PHE    66      52.970  58.640  81.770  1.00  0.00           H
ATOM    660  CD2 PHE    66      54.930  55.900  82.070  1.00  0.00           C
ATOM    661  HD2 PHE    66      54.850  54.820  81.910  1.00  0.00           H
ATOM    662  CE1 PHE    66      55.170  58.710  81.710  1.00  0.00           C
ATOM    663  HE1 PHE    66      55.210  59.790  81.540  1.00  0.00           H
ATOM    664  CE2 PHE    66      56.130  56.520  82.250  1.00  0.00           C
ATOM    665  HE2 PHE    66      56.700  56.130  83.090  1.00  0.00           H
ATOM    666  CZ  PHE    66      56.250  57.900  82.030  1.00  0.00           C
ATOM    667  HZ  PHE    66      57.200  58.430  82.150  1.00  0.00           H
ATOM    668  C   PHE    66      50.130  55.540  80.960  1.00  0.00           C
ATOM    669  O   PHE    66      49.280  56.360  81.260  1.00  0.00           O
ATOM    670  N   LEU    67      49.920  54.250  80.730  1.00  0.00           N
ATOM    671  H   LEU    67      50.660  53.660  80.390  1.00  0.00           H
ATOM    672  CA  LEU    67      48.660  53.590  81.170  1.00  0.00           C
ATOM    673  CB  LEU    67      47.930  53.150  79.900  1.00  0.00           C
ATOM    674  CG  LEU    67      47.110  54.300  79.240  1.00  0.00           C
ATOM    675  CD1 LEU    67      46.440  53.620  78.010  1.00  0.00           C
ATOM    676  CD2 LEU    67      45.910  54.810  80.030  1.00  0.00           C
ATOM    677  C   LEU    67      49.030  52.370  82.050  1.00  0.00           C
ATOM    678  O   LEU    67      50.000  51.670  81.740  1.00  0.00           O
ATOM    679  N   VAL    68      48.180  52.030  83.010  1.00  0.00           N
ATOM    680  H   VAL    68      47.410  52.630  83.250  1.00  0.00           H
ATOM    681  CA  VAL    68      48.530  50.880  83.920  1.00  0.00           C
ATOM    682  CB  VAL    68      48.670  51.480  85.290  1.00  0.00           C
ATOM    683  CG1 VAL    68      48.980  50.410  86.310  1.00  0.00           C
ATOM    684  CG2 VAL    68      49.700  52.640  85.380  1.00  0.00           C
ATOM    685  C   VAL    68      47.530  49.730  83.730  1.00  0.00           C
ATOM    686  O   VAL    68      46.310  49.840  83.950  1.00  0.00           O
ATOM    687  N   GLN    69      48.060  48.610  83.220  1.00  0.00           N
ATOM    688  H   GLN    69      49.060  48.570  83.250  1.00  0.00           H
ATOM    689  CA  GLN    69      47.180  47.430  82.900  1.00  0.00           C
ATOM    690  CB  GLN    69      47.620  46.820  81.580  1.00  0.00           C
ATOM    691  CG  GLN    69      46.710  45.700  81.090  1.00  0.00           C
ATOM    692  CD  GLN    69      47.120  45.240  79.650  1.00  0.00           C
ATOM    693  OE1 GLN    69      46.970  45.910  78.620  1.00  0.00           O
ATOM    694  NE2 GLN    69      47.690  44.050  79.530  1.00  0.00           N
ATOM    695 1HE2 GLN    69      47.740  43.480  80.350  1.00  0.00           H
ATOM    696 2HE2 GLN    69      48.210  43.950  78.680  1.00  0.00           H
ATOM    697  C   GLN    69      47.130  46.530  84.100  1.00  0.00           C
ATOM    698  O   GLN    69      47.890  45.610  84.350  1.00  0.00           O
ATOM    699  N   ALA    70      45.980  46.780  84.790  1.00  0.00           N
ATOM    700  H   ALA    70      45.360  47.440  84.370  1.00  0.00           H
ATOM    701  CA  ALA    70      45.520  45.970  86.000  1.00  0.00           C
ATOM    702  CB  ALA    70      44.970  46.880  87.130  1.00  0.00           C
ATOM    703  C   ALA    70      44.330  45.070  85.580  1.00  0.00           C
ATOM    704  O   ALA    70      43.240  45.560  85.280  1.00  0.00           O
ATOM    705  N   GLY    71      44.710  43.890  85.020  1.00  0.00           N
ATOM    706  H   GLY    71      45.680  43.670  84.910  1.00  0.00           H
ATOM    707  CA  GLY    71      43.860  42.850  84.410  1.00  0.00           C
ATOM    708  C   GLY    71      43.220  43.230  83.070  1.00  0.00           C
ATOM    709  O   GLY    71      43.820  43.280  81.990  1.00  0.00           O
ATOM    710  N   ASN    72      41.970  43.700  83.200  1.00  0.00           N
ATOM    711  H   ASN    72      41.460  43.250  83.930  1.00  0.00           H
ATOM    712  CA  ASN    72      41.170  44.240  82.060  1.00  0.00           C
ATOM    713  CB  ASN    72      39.720  43.680  82.200  1.00  0.00           C
ATOM    714  CG  ASN    72      38.750  43.920  81.060  1.00  0.00           C
ATOM    715  OD1 ASN    72      39.110  44.000  79.870  1.00  0.00           O
ATOM    716  ND2 ASN    72      37.490  43.820  81.330  1.00  0.00           N
ATOM    717 1HD2 ASN    72      37.190  43.850  82.290  1.00  0.00           H
ATOM    718 2HD2 ASN    72      36.880  43.410  80.650  1.00  0.00           H
ATOM    719  C   ASN    72      41.240  45.750  81.840  1.00  0.00           C
ATOM    720  O   ASN    72      41.030  46.260  80.750  1.00  0.00           O
ATOM    721  N   VAL    73      41.620  46.460  82.870  1.00  0.00           N
ATOM    722  H   VAL    73      41.930  45.930  83.660  1.00  0.00           H
ATOM    723  CA  VAL    73      41.550  47.970  83.030  1.00  0.00           C
ATOM    724  CB  VAL    73      40.880  48.340  84.360  1.00  0.00           C
ATOM    725  CG1 VAL    73      40.680  49.860  84.380  1.00  0.00           C
ATOM    726  CG2 VAL    73      39.510  47.650  84.510  1.00  0.00           C
ATOM    727  C   VAL    73      42.930  48.640  82.850  1.00  0.00           C
ATOM    728  O   VAL    73      43.850  48.350  83.570  1.00  0.00           O
ATOM    729  N   GLN    74      43.020  49.570  81.910  1.00  0.00           N
ATOM    730  H   GLN    74      42.270  49.730  81.270  1.00  0.00           H
ATOM    731  CA  GLN    74      44.110  50.620  81.800  1.00  0.00           C
ATOM    732  CB  GLN    74      44.180  51.150  80.360  1.00  0.00           C
ATOM    733  CG  GLN    74      44.570  50.060  79.410  1.00  0.00           C
ATOM    734  CD  GLN    74      44.160  50.390  77.960  1.00  0.00           C
ATOM    735  OE1 GLN    74      44.810  51.050  77.150  1.00  0.00           O
ATOM    736  NE2 GLN    74      43.010  49.970  77.550  1.00  0.00           N
ATOM    737 1HE2 GLN    74      42.560  49.390  78.230  1.00  0.00           H
ATOM    738 2HE2 GLN    74      42.790  49.860  76.590  1.00  0.00           H
ATOM    739  C   GLN    74      43.780  51.730  82.770  1.00  0.00           C
ATOM    740  O   GLN    74      42.900  52.610  82.500  1.00  0.00           O
ATOM    741  N   LEU    75      44.480  51.750  83.930  1.00  0.00           N
ATOM    742  H   LEU    75      44.910  50.900  84.240  1.00  0.00           H
ATOM    743  CA  LEU    75      44.360  52.810  84.980  1.00  0.00           C
ATOM    744  CB  LEU    75      45.000  52.560  86.330  1.00  0.00           C
ATOM    745  CG  LEU    75      44.280  51.450  87.140  1.00  0.00           C
ATOM    746  CD1 LEU    75      45.260  50.830  88.140  1.00  0.00           C
ATOM    747  CD2 LEU    75      43.090  52.140  87.780  1.00  0.00           C
ATOM    748  C   LEU    75      45.030  54.120  84.640  1.00  0.00           C
ATOM    749  O   LEU    75      46.010  54.090  83.930  1.00  0.00           O
ATOM    750  N   ARG    76      44.350  55.210  84.980  1.00  0.00           N
ATOM    751  H   ARG    76      43.550  55.170  85.570  1.00  0.00           H
ATOM    752  CA  ARG    76      44.870  56.530  84.630  1.00  0.00           C
ATOM    753  CB  ARG    76      43.740  57.550  84.560  1.00  0.00           C
ATOM    754  CG  ARG    76      42.470  57.240  83.680  1.00  0.00           C
ATOM    755  CD  ARG    76      42.610  56.560  82.290  1.00  0.00           C
ATOM    756  NE  ARG    76      41.320  56.650  81.560  1.00  0.00           N
ATOM    757  HE  ARG    76      40.830  57.510  81.650  1.00  0.00           H
ATOM    758  CZ  ARG    76      40.750  55.700  80.810  1.00  0.00           C
ATOM    759  NH1 ARG    76      41.390  54.720  80.190  1.00  0.00           N
ATOM    760 1HH1 ARG    76      42.380  54.690  80.360  1.00  0.00           H
ATOM    761 2HH1 ARG    76      40.990  53.950  79.710  1.00  0.00           H
ATOM    762  NH2 ARG    76      39.410  55.750  80.630  1.00  0.00           N
ATOM    763 1HH2 ARG    76      38.770  56.400  81.050  1.00  0.00           H
ATOM    764 2HH2 ARG    76      38.990  55.130  79.970  1.00  0.00           H
ATOM    765  C   ARG    76      45.920  57.110  85.590  1.00  0.00           C
ATOM    766  O   ARG    76      45.780  57.490  86.760  1.00  0.00           O
ATOM    767  N   VAL    77      47.030  57.510  84.940  1.00  0.00           N
ATOM    768  H   VAL    77      47.220  57.330  83.970  1.00  0.00           H
ATOM    769  CA  VAL    77      48.230  58.000  85.650  1.00  0.00           C
ATOM    770  CB  VAL    77      49.460  57.560  84.850  1.00  0.00           C
ATOM    771  CG1 VAL    77      50.680  57.820  85.780  1.00  0.00           C
ATOM    772  CG2 VAL    77      49.560  56.160  84.330  1.00  0.00           C
ATOM    773  C   VAL    77      48.110  59.580  85.630  1.00  0.00           C
ATOM    774  O   VAL    77      48.260  60.210  84.590  1.00  0.00           O
ATOM    775  N   ILE    78      47.640  59.990  86.770  1.00  0.00           N
ATOM    776  H   ILE    78      47.410  59.340  87.490  1.00  0.00           H
ATOM    777  CA  ILE    78      47.330  61.420  87.160  1.00  0.00           C
ATOM    778  CB  ILE    78      46.150  61.430  88.130  1.00  0.00           C
ATOM    779  CG1 ILE    78      46.370  60.660  89.470  1.00  0.00           C
ATOM    780  CG2 ILE    78      44.910  60.940  87.400  1.00  0.00           C
ATOM    781  CD  ILE    78      46.980  61.610  90.530  1.00  0.00           C
ATOM    782  C   ILE    78      48.520  62.320  87.560  1.00  0.00           C
ATOM    783  O   ILE    78      48.320  63.510  87.890  1.00  0.00           O
ATOM    784  N   GLY    79      49.640  61.690  87.520  1.00  0.00           N
ATOM    785  H   GLY    79      49.670  60.700  87.440  1.00  0.00           H
ATOM    786  CA  GLY    79      50.960  62.310  87.830  1.00  0.00           C
ATOM    787  C   GLY    79      52.020  61.240  87.820  1.00  0.00           C
ATOM    788  O   GLY    79      51.770  60.070  88.250  1.00  0.00           O
ATOM    789  N   HIS    80      53.190  61.630  87.370  1.00  0.00           N
ATOM    790  H   HIS    80      53.280  62.440  86.780  1.00  0.00           H
ATOM    791  CA  HIS    80      54.460  60.890  87.570  1.00  0.00           C
ATOM    792  CB  HIS    80      55.150  60.570  86.240  1.00  0.00           C
ATOM    793  CG  HIS    80      55.390  61.820  85.350  1.00  0.00           C
ATOM    794  ND1 HIS    80      55.170  63.140  85.610  1.00  0.00           N
ATOM    795  CD2 HIS    80      55.760  61.720  84.080  1.00  0.00           C
ATOM    796  HD2 HIS    80      55.930  60.800  83.520  1.00  0.00           H
ATOM    797  CE1 HIS    80      55.430  63.810  84.480  1.00  0.00           C
ATOM    798  HE1 HIS    80      55.440  64.900  84.440  1.00  0.00           H
ATOM    799  NE2 HIS    80      55.750  62.910  83.540  1.00  0.00           N
ATOM    800  HE2 HIS    80      56.080  63.130  82.620  1.00  0.00           H
ATOM    801  C   HIS    80      55.310  61.640  88.570  1.00  0.00           C
ATOM    802  O   HIS    80      54.950  62.690  89.180  1.00  0.00           O
ATOM    803  N   SER    81      56.390  60.900  88.910  1.00  0.00           N
ATOM    804  H   SER    81      56.480  59.970  88.540  1.00  0.00           H
ATOM    805  CA  SER    81      57.380  61.410  89.910  1.00  0.00           C
ATOM    806  CB  SER    81      56.810  61.220  91.330  1.00  0.00           C
ATOM    807  OG  SER    81      57.700  61.910  92.270  1.00  0.00           O
ATOM    808  HG  SER    81      57.990  62.740  91.800  1.00  0.00           H
ATOM    809  C   SER    81      58.680  60.540  89.990  1.00  0.00           C
ATOM    810  O   SER    81      58.510  59.310  90.010  1.00  0.00           O
ATOM    811  N   MET    82      59.870  61.130  89.930  1.00  0.00           N
ATOM    812  H   MET    82      59.920  62.110  89.740  1.00  0.00           H
ATOM    813  CA  MET    82      61.120  60.440  90.160  1.00  0.00           C
ATOM    814  CB  MET    82      62.060  60.970  89.020  1.00  0.00           C
ATOM    815  CG  MET    82      63.160  60.070  88.590  1.00  0.00           C
ATOM    816  SD  MET    82      63.950  60.380  86.940  1.00  0.00           S
ATOM    817  CE  MET    82      63.910  62.200  86.850  1.00  0.00           C
ATOM    818  C   MET    82      61.650  60.640  91.560  1.00  0.00           C
ATOM    819  O   MET    82      61.110  61.530  92.240  1.00  0.00           O
ATOM    820  N   GLN    83      62.250  59.520  92.020  1.00  0.00           N
ATOM    821  H   GLN    83      62.160  58.640  91.550  1.00  0.00           H
ATOM    822  CA  GLN    83      63.030  59.380  93.230  1.00  0.00           C
ATOM    823  CB  GLN    83      62.380  58.410  94.170  1.00  0.00           C
ATOM    824  CG  GLN    83      63.000  58.530  95.540  1.00  0.00           C
ATOM    825  CD  GLN    83      61.880  58.050  96.550  1.00  0.00           C
ATOM    826  OE1 GLN    83      60.710  58.420  96.500  1.00  0.00           O
ATOM    827  NE2 GLN    83      62.160  57.060  97.360  1.00  0.00           N
ATOM    828 1HE2 GLN    83      63.110  56.770  97.450  1.00  0.00           H
ATOM    829 2HE2 GLN    83      61.530  56.880  98.120  1.00  0.00           H
ATOM    830  C   GLN    83      64.370  58.790  92.680  1.00  0.00           C
ATOM    831  O   GLN    83      64.380  57.590  92.320  1.00  0.00           O
ATOM    832  N   ASN    84      65.270  59.650  92.230  1.00  0.00           N
ATOM    833  H   ASN    84      65.110  60.630  92.130  1.00  0.00           H
ATOM    834  CA  ASN    84      66.570  59.290  91.700  1.00  0.00           C
ATOM    835  CB  ASN    84      67.480  58.760  92.770  1.00  0.00           C
ATOM    836  CG  ASN    84      69.010  58.720  92.460  1.00  0.00           C
ATOM    837  OD1 ASN    84      69.450  57.910  91.720  1.00  0.00           O
ATOM    838  ND2 ASN    84      69.730  59.680  93.030  1.00  0.00           N
ATOM    839 1HD2 ASN    84      69.340  60.460  93.500  1.00  0.00           H
ATOM    840 2HD2 ASN    84      70.720  59.560  93.060  1.00  0.00           H
ATOM    841  C   ASN    84      66.410  58.330  90.460  1.00  0.00           C
ATOM    842  O   ASN    84      65.880  58.740  89.470  1.00  0.00           O
ATOM    843  N   CYS    85      66.990  57.140  90.550  1.00  0.00           N
ATOM    844  H   CYS    85      67.740  56.960  91.180  1.00  0.00           H
ATOM    845  CA  CYS    85      66.730  56.020  89.560  1.00  0.00           C
ATOM    846  CB  CYS    85      67.730  54.920  89.890  1.00  0.00           C
ATOM    847  SG  CYS    85      69.450  55.540  90.020  1.00  0.00           S
ATOM    848  HG  CYS    85      69.530  55.970  88.760  1.00  0.00           H
ATOM    849  C   CYS    85      65.270  55.520  89.360  1.00  0.00           C
ATOM    850  O   CYS    85      64.950  54.830  88.390  1.00  0.00           O
ATOM    851  N   VAL    86      64.440  55.550  90.420  1.00  0.00           N
ATOM    852  H   VAL    86      64.710  56.070  91.230  1.00  0.00           H
ATOM    853  CA  VAL    86      63.070  55.010  90.310  1.00  0.00           C
ATOM    854  CB  VAL    86      62.870  53.920  91.430  1.00  0.00           C
ATOM    855  CG1 VAL    86      62.730  54.410  92.820  1.00  0.00           C
ATOM    856  CG2 VAL    86      61.530  53.150  91.260  1.00  0.00           C
ATOM    857  C   VAL    86      61.850  55.970  90.260  1.00  0.00           C
ATOM    858  O   VAL    86      61.720  57.020  90.880  1.00  0.00           O
ATOM    859  N   LEU    87      60.910  55.680  89.370  1.00  0.00           N
ATOM    860  H   LEU    87      60.940  54.850  88.800  1.00  0.00           H
ATOM    861  CA  LEU    87      59.730  56.470  89.040  1.00  0.00           C
ATOM    862  CB  LEU    87      59.320  56.550  87.540  1.00  0.00           C
ATOM    863  CG  LEU    87      59.990  57.660  86.750  1.00  0.00           C
ATOM    864  CD1 LEU    87      61.410  57.220  86.580  1.00  0.00           C
ATOM    865  CD2 LEU    87      59.350  57.840  85.340  1.00  0.00           C
ATOM    866  C   LEU    87      58.530  55.960  89.860  1.00  0.00           C
ATOM    867  O   LEU    87      58.330  54.760  89.710  1.00  0.00           O
ATOM    868  N   LYS    88      57.780  56.900  90.490  1.00  0.00           N
ATOM    869  H   LYS    88      58.150  57.830  90.460  1.00  0.00           H
ATOM    870  CA  LYS    88      56.510  56.690  91.230  1.00  0.00           C
ATOM    871  CB  LYS    88      56.380  57.380  92.590  1.00  0.00           C
ATOM    872  CG  LYS    88      57.270  56.650  93.580  1.00  0.00           C
ATOM    873  CD  LYS    88      57.380  57.180  94.960  1.00  0.00           C
ATOM    874  CE  LYS    88      58.450  56.450  95.780  1.00  0.00           C
ATOM    875  NZ  LYS    88      58.290  56.790  97.180  1.00  0.00           N
ATOM    876  HZ1 LYS    88      59.120  56.510  97.660  1.00  0.00           H
ATOM    877  HZ2 LYS    88      58.320  57.790  97.220  1.00  0.00           H
ATOM    878  HZ3 LYS    88      57.430  56.470  97.580  1.00  0.00           H
ATOM    879  C   LYS    88      55.320  57.180  90.380  1.00  0.00           C
ATOM    880  O   LYS    88      55.070  58.400  90.280  1.00  0.00           O
ATOM    881  N   LEU    89      54.700  56.230  89.670  1.00  0.00           N
ATOM    882  H   LEU    89      55.100  55.320  89.680  1.00  0.00           H
ATOM    883  CA  LEU    89      53.440  56.480  88.870  1.00  0.00           C
ATOM    884  CB  LEU    89      53.310  55.540  87.670  1.00  0.00           C
ATOM    885  CG  LEU    89      54.590  55.420  86.880  1.00  0.00           C
ATOM    886  CD1 LEU    89      54.640  54.290  85.860  1.00  0.00           C
ATOM    887  CD2 LEU    89      55.210  56.690  86.300  1.00  0.00           C
ATOM    888  C   LEU    89      52.210  56.540  89.780  1.00  0.00           C
ATOM    889  O   LEU    89      51.830  55.540  90.320  1.00  0.00           O
ATOM    890  N   LYS    90      51.820  57.760  90.030  1.00  0.00           N
ATOM    891  H   LYS    90      52.330  58.520  89.650  1.00  0.00           H
ATOM    892  CA  LYS    90      50.620  58.130  90.840  1.00  0.00           C
ATOM    893  CB  LYS    90      50.640  59.580  91.340  1.00  0.00           C
ATOM    894  CG  LYS    90      51.860  59.840  92.210  1.00  0.00           C
ATOM    895  CD  LYS    90      51.900  61.280  92.710  1.00  0.00           C
ATOM    896  CE  LYS    90      52.540  61.390  94.090  1.00  0.00           C
ATOM    897  NZ  LYS    90      52.070  62.700  94.600  1.00  0.00           N
ATOM    898  HZ1 LYS    90      52.590  63.420  94.150  1.00  0.00           H
ATOM    899  HZ2 LYS    90      51.100  62.880  94.420  1.00  0.00           H
ATOM    900  HZ3 LYS    90      52.230  62.800  95.580  1.00  0.00           H
ATOM    901  C   LYS    90      49.310  57.770  90.080  1.00  0.00           C
ATOM    902  O   LYS    90      48.980  58.460  89.090  1.00  0.00           O
ATOM    903  N   VAL    91      48.700  56.550  90.270  1.00  0.00           N
ATOM    904  H   VAL    91      49.000  55.930  91.000  1.00  0.00           H
ATOM    905  CA  VAL    91      47.370  56.170  89.540  1.00  0.00           C
ATOM    906  CB  VAL    91      47.230  54.700  89.190  1.00  0.00           C
ATOM    907  CG1 VAL    91      48.320  54.130  88.230  1.00  0.00           C
ATOM    908  CG2 VAL    91      47.310  53.850  90.480  1.00  0.00           C
ATOM    909  C   VAL    91      46.130  56.580  90.200  1.00  0.00           C
ATOM    910  O   VAL    91      46.190  57.040  91.330  1.00  0.00           O
ATOM    911  N   ASP    92      44.950  56.500  89.580  1.00  0.00           N
ATOM    912  H   ASP    92      45.000  56.280  88.600  1.00  0.00           H
ATOM    913  CA  ASP    92      43.680  57.030  90.020  1.00  0.00           C
ATOM    914  CB  ASP    92      42.660  56.940  88.880  1.00  0.00           C
ATOM    915  CG  ASP    92      42.460  55.570  88.250  1.00  0.00           C
ATOM    916  OD1 ASP    92      41.900  54.740  89.040  1.00  0.00           O
ATOM    917  OD2 ASP    92      42.550  55.440  86.990  1.00  0.00           O
ATOM    918  C   ASP    92      42.940  56.540  91.330  1.00  0.00           C
ATOM    919  O   ASP    92      42.140  57.290  91.960  1.00  0.00           O
ATOM    920  N   THR    93      43.460  55.410  91.810  1.00  0.00           N
ATOM    921  H   THR    93      44.240  55.050  91.290  1.00  0.00           H
ATOM    922  CA  THR    93      42.980  54.600  92.890  1.00  0.00           C
ATOM    923  CB  THR    93      41.740  53.760  92.570  1.00  0.00           C
ATOM    924  OG1 THR    93      42.020  52.970  91.440  1.00  0.00           O
ATOM    925  HG1 THR    93      42.100  53.570  90.650  1.00  0.00           H
ATOM    926  CG2 THR    93      40.350  54.450  92.510  1.00  0.00           C
ATOM    927  C   THR    93      44.030  53.640  93.410  1.00  0.00           C
ATOM    928  O   THR    93      44.950  53.100  92.760  1.00  0.00           O
ATOM    929  N   ALA    94      43.970  53.440  94.740  1.00  0.00           N
ATOM    930  H   ALA    94      43.190  53.860  95.220  1.00  0.00           H
ATOM    931  CA  ALA    94      44.980  52.650  95.460  1.00  0.00           C
ATOM    932  CB  ALA    94      44.880  52.670  96.990  1.00  0.00           C
ATOM    933  C   ALA    94      44.830  51.150  95.140  1.00  0.00           C
ATOM    934  O   ALA    94      43.760  50.660  94.950  1.00  0.00           O
ATOM    935  N   ASN    95      45.960  50.350  95.090  1.00  0.00           N
ATOM    936  H   ASN    95      46.850  50.790  95.220  1.00  0.00           H
ATOM    937  CA  ASN    95      45.920  48.840  95.210  1.00  0.00           C
ATOM    938  CB  ASN    95      47.410  48.430  94.890  1.00  0.00           C
ATOM    939  CG  ASN    95      47.380  46.900  94.470  1.00  0.00           C
ATOM    940  OD1 ASN    95      46.750  46.070  95.090  1.00  0.00           O
ATOM    941  ND2 ASN    95      48.250  46.590  93.500  1.00  0.00           N
ATOM    942 1HD2 ASN    95      48.840  47.350  93.220  1.00  0.00           H
ATOM    943 2HD2 ASN    95      48.210  45.750  92.950  1.00  0.00           H
ATOM    944  C   ASN    95      45.540  48.350  96.640  1.00  0.00           C
ATOM    945  O   ASN    95      45.980  49.000  97.600  1.00  0.00           O
ATOM    946  N   PRO    96      44.680  47.340  96.730  1.00  0.00           N
ATOM    947  CA  PRO    96      44.290  46.600  97.970  1.00  0.00           C
ATOM    948  CB  PRO    96      42.920  45.980  97.660  1.00  0.00           C
ATOM    949  CG  PRO    96      42.450  46.620  96.380  1.00  0.00           C
ATOM    950  CD  PRO    96      43.750  47.010  95.630  1.00  0.00           C
ATOM    951  C   PRO    96      45.240  45.470  98.470  1.00  0.00           C
ATOM    952  O   PRO    96      45.240  45.210  99.670  1.00  0.00           O
ATOM    953  N   LYS    97      46.230  45.070  97.700  1.00  0.00           N
ATOM    954  H   LYS    97      46.370  45.440  96.780  1.00  0.00           H
ATOM    955  CA  LYS    97      47.020  43.920  98.120  1.00  0.00           C
ATOM    956  CB  LYS    97      47.700  43.180  97.000  1.00  0.00           C
ATOM    957  CG  LYS    97      46.830  43.050  95.760  1.00  0.00           C
ATOM    958  CD  LYS    97      45.730  42.000  95.990  1.00  0.00           C
ATOM    959  CE  LYS    97      46.240  40.650  96.330  1.00  0.00           C
ATOM    960  NZ  LYS    97      45.180  39.590  96.430  1.00  0.00           N
ATOM    961  HZ1 LYS    97      44.620  39.680  97.260  1.00  0.00           H
ATOM    962  HZ2 LYS    97      44.560  39.580  95.650  1.00  0.00           H
ATOM    963  HZ3 LYS    97      45.540  38.660  96.360  1.00  0.00           H
ATOM    964  C   LYS    97      48.060  44.160  99.180  1.00  0.00           C
ATOM    965  O   LYS    97      48.510  43.240  99.860  1.00  0.00           O
ATOM    966  N   THR    98      48.470  45.380  99.270  1.00  0.00           N
ATOM    967  H   THR    98      48.030  46.170  98.850  1.00  0.00           H
ATOM    968  CA  THR    98      49.750  45.820  99.920  1.00  0.00           C
ATOM    969  CB  THR    98      50.050  47.300  99.730  1.00  0.00           C
ATOM    970  OG1 THR    98      48.900  48.100 100.000  1.00  0.00           O
ATOM    971  HG1 THR    98      49.030  49.070  99.790  1.00  0.00           H
ATOM    972  CG2 THR    98      50.360  47.560  98.270  1.00  0.00           C
ATOM    973  C   THR    98      49.950  45.320 101.360  1.00  0.00           C
ATOM    974  O   THR    98      49.230  45.730 102.300  1.00  0.00           O
ATOM    975  N   PRO    99      50.880  44.380 101.540  1.00  0.00           N
ATOM    976  CA  PRO    99      51.130  43.810 102.880  1.00  0.00           C
ATOM    977  CB  PRO    99      51.820  42.520 102.500  1.00  0.00           C
ATOM    978  CG  PRO    99      52.670  42.880 101.250  1.00  0.00           C
ATOM    979  CD  PRO    99      51.790  43.870 100.530  1.00  0.00           C
ATOM    980  C   PRO    99      52.100  44.760 103.630  1.00  0.00           C
ATOM    981  O   PRO    99      52.070  45.980 103.590  1.00  0.00           O
ATOM    982  N   LYS   100      52.680  44.140 104.680  1.00  0.00           N
ATOM    983  H   LYS   100      52.600  43.170 104.880  1.00  0.00           H
ATOM    984  CA  LYS   100      53.730  44.810 105.410  1.00  0.00           C
ATOM    985  CB  LYS   100      54.010  44.070 106.720  1.00  0.00           C
ATOM    986  CG  LYS   100      53.000  44.580 107.710  1.00  0.00           C
ATOM    987  CD  LYS   100      53.110  43.870 109.080  1.00  0.00           C
ATOM    988  CE  LYS   100      54.430  44.180 109.770  1.00  0.00           C
ATOM    989  NZ  LYS   100      54.310  43.930 111.200  1.00  0.00           N
ATOM    990  HZ1 LYS   100      53.540  44.230 111.760  1.00  0.00           H
ATOM    991  HZ2 LYS   100      54.530  42.960 111.310  1.00  0.00           H
ATOM    992  HZ3 LYS   100      55.090  44.410 111.600  1.00  0.00           H
ATOM    993  C   LYS   100      55.050  44.840 104.550  1.00  0.00           C
ATOM    994  O   LYS   100      55.220  43.790 103.940  1.00  0.00           O
ATOM    995  N   TYR   101      55.520  46.000 104.200  1.00  0.00           N
ATOM    996  H   TYR   101      55.060  46.830 104.510  1.00  0.00           H
ATOM    997  CA  TYR   101      56.770  46.190 103.380  1.00  0.00           C
ATOM    998  CB  TYR   101      56.440  46.790 101.990  1.00  0.00           C
ATOM    999  CG  TYR   101      55.750  48.210 101.870  1.00  0.00           C
ATOM   1000  CD1 TYR   101      54.340  48.290 101.870  1.00  0.00           C
ATOM   1001  HD1 TYR   101      53.880  47.350 102.190  1.00  0.00           H
ATOM   1002  CD2 TYR   101      56.460  49.350 101.370  1.00  0.00           C
ATOM   1003  HD2 TYR   101      57.500  49.540 101.640  1.00  0.00           H
ATOM   1004  CE1 TYR   101      53.640  49.350 101.380  1.00  0.00           C
ATOM   1005  HE1 TYR   101      52.560  49.290 101.220  1.00  0.00           H
ATOM   1006  CE2 TYR   101      55.740  50.490 100.970  1.00  0.00           C
ATOM   1007  HE2 TYR   101      56.220  51.290 100.390  1.00  0.00           H
ATOM   1008  CZ  TYR   101      54.340  50.470 101.000  1.00  0.00           C
ATOM   1009  OH  TYR   101      53.660  51.350 100.250  1.00  0.00           O
ATOM   1010  HH  TYR   101      52.710  51.050 100.330  1.00  0.00           H
ATOM   1011  C   TYR   101      57.750  47.100 104.100  1.00  0.00           C
ATOM   1012  O   TYR   101      57.440  48.200 104.580  1.00  0.00           O
ATOM   1013  N   LYS   102      58.980  46.750 103.780  1.00  0.00           N
ATOM   1014  H   LYS   102      59.160  46.040 103.100  1.00  0.00           H
ATOM   1015  CA  LYS   102      60.220  47.350 104.340  1.00  0.00           C
ATOM   1016  CB  LYS   102      60.970  46.510 105.390  1.00  0.00           C
ATOM   1017  CG  LYS   102      60.640  46.970 106.840  1.00  0.00           C
ATOM   1018  CD  LYS   102      61.750  46.460 107.800  1.00  0.00           C
ATOM   1019  CE  LYS   102      61.850  44.950 107.810  1.00  0.00           C
ATOM   1020  NZ  LYS   102      62.790  44.600 108.850  1.00  0.00           N
ATOM   1021  HZ1 LYS   102      62.480  44.960 109.730  1.00  0.00           H
ATOM   1022  HZ2 LYS   102      62.740  43.610 108.930  1.00  0.00           H
ATOM   1023  HZ3 LYS   102      63.720  44.900 108.630  1.00  0.00           H
ATOM   1024  C   LYS   102      61.380  47.620 103.340  1.00  0.00           C
ATOM   1025  O   LYS   102      61.500  46.850 102.380  1.00  0.00           O
ATOM   1026  N   PHE   103      62.110  48.730 103.470  1.00  0.00           N
ATOM   1027  H   PHE   103      61.810  49.460 104.080  1.00  0.00           H
ATOM   1028  CA  PHE   103      63.170  48.890 102.520  1.00  0.00           C
ATOM   1029  CB  PHE   103      63.070  50.180 101.730  1.00  0.00           C
ATOM   1030  CG  PHE   103      61.630  50.400 101.110  1.00  0.00           C
ATOM   1031  CD1 PHE   103      60.850  51.380 101.640  1.00  0.00           C
ATOM   1032  HD1 PHE   103      61.000  51.800 102.630  1.00  0.00           H
ATOM   1033  CD2 PHE   103      61.230  49.670  99.970  1.00  0.00           C
ATOM   1034  HD2 PHE   103      61.820  48.800  99.700  1.00  0.00           H
ATOM   1035  CE1 PHE   103      59.750  51.850 100.990  1.00  0.00           C
ATOM   1036  HE1 PHE   103      59.300  52.830 101.160  1.00  0.00           H
ATOM   1037  CE2 PHE   103      60.040  50.100  99.360  1.00  0.00           C
ATOM   1038  HE2 PHE   103      59.700  49.600  98.440  1.00  0.00           H
ATOM   1039  CZ  PHE   103      59.380  51.190  99.780  1.00  0.00           C
ATOM   1040  HZ  PHE   103      58.600  51.600  99.150  1.00  0.00           H
ATOM   1041  C   PHE   103      64.650  48.580 102.990  1.00  0.00           C
ATOM   1042  O   PHE   103      65.060  49.080 104.030  1.00  0.00           O
ATOM   1043  N   VAL   104      65.280  47.590 102.340  1.00  0.00           N
ATOM   1044  H   VAL   104      64.880  47.170 101.520  1.00  0.00           H
ATOM   1045  CA  VAL   104      66.590  47.050 102.660  1.00  0.00           C
ATOM   1046  CB  VAL   104      66.500  45.820 103.550  1.00  0.00           C
ATOM   1047  CG1 VAL   104      65.790  45.900 104.910  1.00  0.00           C
ATOM   1048  CG2 VAL   104      66.000  44.530 102.800  1.00  0.00           C
ATOM   1049  C   VAL   104      67.550  46.770 101.480  1.00  0.00           C
ATOM   1050  O   VAL   104      67.220  47.080 100.310  1.00  0.00           O
ATOM   1051  N   ARG   105      68.820  46.850 101.850  1.00  0.00           N
ATOM   1052  H   ARG   105      69.020  47.380 102.670  1.00  0.00           H
ATOM   1053  CA  ARG   105      70.000  46.740 100.990  1.00  0.00           C
ATOM   1054  CB  ARG   105      71.010  47.940 101.220  1.00  0.00           C
ATOM   1055  CG  ARG   105      70.370  49.290 100.900  1.00  0.00           C
ATOM   1056  CD  ARG   105      70.080  49.410  99.430  1.00  0.00           C
ATOM   1057  NE  ARG   105      71.230  49.570  98.560  1.00  0.00           N
ATOM   1058  HE  ARG   105      72.020  49.040  98.870  1.00  0.00           H
ATOM   1059  CZ  ARG   105      71.360  50.310  97.530  1.00  0.00           C
ATOM   1060  NH1 ARG   105      70.390  51.060  97.040  1.00  0.00           N
ATOM   1061 1HH1 ARG   105      69.570  51.060  97.610  1.00  0.00           H
ATOM   1062 2HH1 ARG   105      70.560  51.700  96.290  1.00  0.00           H
ATOM   1063  NH2 ARG   105      72.400  50.120  96.700  1.00  0.00           N
ATOM   1064 1HH2 ARG   105      73.040  49.380  96.890  1.00  0.00           H
ATOM   1065 2HH2 ARG   105      72.670  50.920  96.150  1.00  0.00           H
ATOM   1066  C   ARG   105      70.700  45.410 101.080  1.00  0.00           C
ATOM   1067  O   ARG   105      71.290  45.090 102.120  1.00  0.00           O
ATOM   1068  N   ILE   106      70.750  44.740  99.970  1.00  0.00           N
ATOM   1069  H   ILE   106      70.450  45.120  99.090  1.00  0.00           H
ATOM   1070  CA  ILE   106      71.370  43.430  99.900  1.00  0.00           C
ATOM   1071  CB  ILE   106      70.610  42.480  98.900  1.00  0.00           C
ATOM   1072  CG1 ILE   106      71.190  41.040  98.850  1.00  0.00           C
ATOM   1073  CG2 ILE   106      70.680  42.970  97.410  1.00  0.00           C
ATOM   1074  CD  ILE   106      70.940  40.380 100.250  1.00  0.00           C
ATOM   1075  C   ILE   106      72.870  43.380  99.740  1.00  0.00           C
ATOM   1076  O   ILE   106      73.520  44.230  99.180  1.00  0.00           O
ATOM   1077  N   GLN   107      73.440  42.630 100.610  1.00  0.00           N
ATOM   1078  H   GLN   107      72.960  42.120 101.330  1.00  0.00           H
ATOM   1079  CA  GLN   107      74.950  42.400 100.590  1.00  0.00           C
ATOM   1080  CB  GLN   107      75.410  41.870 102.000  1.00  0.00           C
ATOM   1081  CG  GLN   107      75.780  43.000 103.010  1.00  0.00           C
ATOM   1082  CD  GLN   107      76.290  42.380 104.330  1.00  0.00           C
ATOM   1083  OE1 GLN   107      76.130  41.190 104.670  1.00  0.00           O
ATOM   1084  NE2 GLN   107      77.050  43.190 105.070  1.00  0.00           N
ATOM   1085 1HE2 GLN   107      77.420  44.110 104.960  1.00  0.00           H
ATOM   1086 2HE2 GLN   107      77.370  42.680 105.870  1.00  0.00           H
ATOM   1087  C   GLN   107      75.300  41.270  99.590  1.00  0.00           C
ATOM   1088  O   GLN   107      74.580  40.330  99.250  1.00  0.00           O
ATOM   1089  N   PRO   108      76.550  41.380  99.220  1.00  0.00           N
ATOM   1090  CA  PRO   108      77.220  40.260  98.430  1.00  0.00           C
ATOM   1091  CB  PRO   108      78.550  40.830  98.140  1.00  0.00           C
ATOM   1092  CG  PRO   108      78.450  42.340  98.200  1.00  0.00           C
ATOM   1093  CD  PRO   108      77.450  42.510  99.320  1.00  0.00           C
ATOM   1094  C   PRO   108      77.280  38.960  99.280  1.00  0.00           C
ATOM   1095  O   PRO   108      77.180  39.000 100.550  1.00  0.00           O
ATOM   1096  N   GLY   109      77.060  37.900  98.590  1.00  0.00           N
ATOM   1097  H   GLY   109      76.950  37.950  97.600  1.00  0.00           H
ATOM   1098  CA  GLY   109      77.120  36.550  99.210  1.00  0.00           C
ATOM   1099  C   GLY   109      75.720  35.920  99.170  1.00  0.00           C
ATOM   1100  O   GLY   109      75.350  35.430  98.090  1.00  0.00           O
ATOM   1101  N   GLN   110      75.010  35.910 100.300  1.00  0.00           N
ATOM   1102  H   GLN   110      75.460  36.210 101.150  1.00  0.00           H
ATOM   1103  CA  GLN   110      73.670  35.340 100.430  1.00  0.00           C
ATOM   1104  CB  GLN   110      73.230  35.580 101.880  1.00  0.00           C
ATOM   1105  CG  GLN   110      73.080  37.060 102.160  1.00  0.00           C
ATOM   1106  CD  GLN   110      72.780  37.390 103.600  1.00  0.00           C
ATOM   1107  OE1 GLN   110      73.590  37.570 104.490  1.00  0.00           O
ATOM   1108  NE2 GLN   110      71.480  37.410 103.890  1.00  0.00           N
ATOM   1109 1HE2 GLN   110      70.730  37.240 103.250  1.00  0.00           H
ATOM   1110 2HE2 GLN   110      71.340  37.670 104.840  1.00  0.00           H
ATOM   1111  C   GLN   110      72.550  35.670  99.410  1.00  0.00           C
ATOM   1112  O   GLN   110      72.490  36.700  98.710  1.00  0.00           O
ATOM   1113  N   THR   111      71.660  34.690  99.420  1.00  0.00           N
ATOM   1114  H   THR   111      71.870  33.750  99.680  1.00  0.00           H
ATOM   1115  CA  THR   111      70.550  34.760  98.430  1.00  0.00           C
ATOM   1116  CB  THR   111      69.920  33.480  97.920  1.00  0.00           C
ATOM   1117  OG1 THR   111      69.200  32.740  98.880  1.00  0.00           O
ATOM   1118  HG1 THR   111      69.940  32.410  99.470  1.00  0.00           H
ATOM   1119  CG2 THR   111      70.880  32.620  97.000  1.00  0.00           C
ATOM   1120  C   THR   111      69.360  35.600  98.860  1.00  0.00           C
ATOM   1121  O   THR   111      68.870  35.490  99.970  1.00  0.00           O
ATOM   1122  N   PHE   112      68.730  36.260  97.940  1.00  0.00           N
ATOM   1123  H   PHE   112      69.060  36.260  97.000  1.00  0.00           H
ATOM   1124  CA  PHE   112      67.440  36.930  98.100  1.00  0.00           C
ATOM   1125  CB  PHE   112      67.730  38.480  97.970  1.00  0.00           C
ATOM   1126  CG  PHE   112      68.180  38.910  96.540  1.00  0.00           C
ATOM   1127  CD1 PHE   112      69.480  38.790  96.150  1.00  0.00           C
ATOM   1128  HD1 PHE   112      70.230  38.380  96.820  1.00  0.00           H
ATOM   1129  CD2 PHE   112      67.260  39.530  95.700  1.00  0.00           C
ATOM   1130  HD2 PHE   112      66.220  39.580  95.990  1.00  0.00           H
ATOM   1131  CE1 PHE   112      69.880  39.160  94.870  1.00  0.00           C
ATOM   1132  HE1 PHE   112      70.800  38.830  94.380  1.00  0.00           H
ATOM   1133  CE2 PHE   112      67.680  39.960  94.480  1.00  0.00           C
ATOM   1134  HE2 PHE   112      67.070  40.650  93.900  1.00  0.00           H
ATOM   1135  CZ  PHE   112      68.960  39.770  94.030  1.00  0.00           C
ATOM   1136  HZ  PHE   112      69.260  39.950  93.000  1.00  0.00           H
ATOM   1137  C   PHE   112      66.420  36.510  97.040  1.00  0.00           C
ATOM   1138  O   PHE   112      66.830  35.990  96.010  1.00  0.00           O
ATOM   1139  N   SER   113      65.140  36.350  97.390  1.00  0.00           N
ATOM   1140  H   SER   113      64.850  36.910  98.170  1.00  0.00           H
ATOM   1141  CA  SER   113      63.990  36.010  96.520  1.00  0.00           C
ATOM   1142  CB  SER   113      62.660  36.080  97.260  1.00  0.00           C
ATOM   1143  OG  SER   113      62.450  34.940  98.070  1.00  0.00           O
ATOM   1144  HG  SER   113      63.290  34.510  98.410  1.00  0.00           H
ATOM   1145  C   SER   113      63.890  37.030  95.340  1.00  0.00           C
ATOM   1146  O   SER   113      63.750  38.230  95.550  1.00  0.00           O
ATOM   1147  N   VAL   114      64.080  36.540  94.130  1.00  0.00           N
ATOM   1148  H   VAL   114      64.330  35.590  93.960  1.00  0.00           H
ATOM   1149  CA  VAL   114      63.910  37.440  92.940  1.00  0.00           C
ATOM   1150  CB  VAL   114      65.150  37.640  92.110  1.00  0.00           C
ATOM   1151  CG1 VAL   114      65.600  36.440  91.420  1.00  0.00           C
ATOM   1152  CG2 VAL   114      65.060  38.890  91.260  1.00  0.00           C
ATOM   1153  C   VAL   114      62.660  37.000  92.150  1.00  0.00           C
ATOM   1154  O   VAL   114      62.620  35.850  91.710  1.00  0.00           O
ATOM   1155  N   LEU   115      61.700  37.910  91.890  1.00  0.00           N
ATOM   1156  H   LEU   115      61.760  38.840  92.250  1.00  0.00           H
ATOM   1157  CA  LEU   115      60.590  37.670  90.980  1.00  0.00           C
ATOM   1158  CB  LEU   115      59.320  38.370  91.430  1.00  0.00           C
ATOM   1159  CG  LEU   115      58.080  38.030  90.510  1.00  0.00           C
ATOM   1160  CD1 LEU   115      57.250  36.910  91.120  1.00  0.00           C
ATOM   1161  CD2 LEU   115      57.310  39.380  90.370  1.00  0.00           C
ATOM   1162  C   LEU   115      61.000  38.060  89.580  1.00  0.00           C
ATOM   1163  O   LEU   115      61.160  39.250  89.350  1.00  0.00           O
ATOM   1164  N   ALA   116      61.180  37.130  88.610  1.00  0.00           N
ATOM   1165  H   ALA   116      61.290  36.190  88.940  1.00  0.00           H
ATOM   1166  CA  ALA   116      61.590  37.400  87.210  1.00  0.00           C
ATOM   1167  CB  ALA   116      62.200  36.130  86.650  1.00  0.00           C
ATOM   1168  C   ALA   116      60.440  37.870  86.380  1.00  0.00           C
ATOM   1169  O   ALA   116      59.590  37.000  86.090  1.00  0.00           O
ATOM   1170  N   CYS   117      60.380  39.100  85.950  1.00  0.00           N
ATOM   1171  H   CYS   117      61.110  39.790  86.020  1.00  0.00           H
ATOM   1172  CA  CYS   117      59.230  39.560  85.220  1.00  0.00           C
ATOM   1173  CB  CYS   117      58.740  40.840  85.860  1.00  0.00           C
ATOM   1174  SG  CYS   117      56.950  41.170  85.720  1.00  0.00           S
ATOM   1175  HG  CYS   117      57.120  42.190  84.890  1.00  0.00           H
ATOM   1176  C   CYS   117      59.570  39.990  83.790  1.00  0.00           C
ATOM   1177  O   CYS   117      60.420  40.790  83.520  1.00  0.00           O
ATOM   1178  N   TYR   118      58.600  39.750  82.910  1.00  0.00           N
ATOM   1179  H   TYR   118      57.720  39.330  83.130  1.00  0.00           H
ATOM   1180  CA  TYR   118      58.830  39.960  81.520  1.00  0.00           C
ATOM   1181  CB  TYR   118      58.960  38.680  80.760  1.00  0.00           C
ATOM   1182  CG  TYR   118      60.200  37.940  81.150  1.00  0.00           C
ATOM   1183  CD1 TYR   118      61.430  38.160  80.520  1.00  0.00           C
ATOM   1184  HD1 TYR   118      61.580  39.020  79.860  1.00  0.00           H
ATOM   1185  CD2 TYR   118      60.250  36.990  82.150  1.00  0.00           C
ATOM   1186  HD2 TYR   118      59.330  36.640  82.610  1.00  0.00           H
ATOM   1187  CE1 TYR   118      62.550  37.460  80.810  1.00  0.00           C
ATOM   1188  HE1 TYR   118      63.470  37.950  80.480  1.00  0.00           H
ATOM   1189  CE2 TYR   118      61.420  36.290  82.460  1.00  0.00           C
ATOM   1190  HE2 TYR   118      61.350  35.540  83.240  1.00  0.00           H
ATOM   1191  CZ  TYR   118      62.640  36.550  81.840  1.00  0.00           C
ATOM   1192  OH  TYR   118      63.840  36.030  82.140  1.00  0.00           O
ATOM   1193  HH  TYR   118      63.810  35.390  82.910  1.00  0.00           H
ATOM   1194  C   TYR   118      57.780  40.790  80.810  1.00  0.00           C
ATOM   1195  O   TYR   118      56.680  40.330  80.730  1.00  0.00           O
ATOM   1196  N   ASN   119      58.040  42.090  80.740  1.00  0.00           N
ATOM   1197  H   ASN   119      58.950  42.480  80.860  1.00  0.00           H
ATOM   1198  CA  ASN   119      57.170  43.030  79.980  1.00  0.00           C
ATOM   1199  CB  ASN   119      56.970  42.790  78.480  1.00  0.00           C
ATOM   1200  CG  ASN   119      58.270  42.830  77.680  1.00  0.00           C
ATOM   1201  OD1 ASN   119      58.900  41.860  77.210  1.00  0.00           O
ATOM   1202  ND2 ASN   119      58.770  44.060  77.420  1.00  0.00           N
ATOM   1203 1HD2 ASN   119      58.220  44.800  77.810  1.00  0.00           H
ATOM   1204 2HD2 ASN   119      59.630  44.220  76.930  1.00  0.00           H
ATOM   1205  C   ASN   119      55.730  43.220  80.520  1.00  0.00           C
ATOM   1206  O   ASN   119      54.930  43.900  79.870  1.00  0.00           O
ATOM   1207  N   GLY   120      55.550  42.940  81.790  1.00  0.00           N
ATOM   1208  H   GLY   120      56.210  43.070  82.530  1.00  0.00           H
ATOM   1209  CA  GLY   120      54.210  42.760  82.400  1.00  0.00           C
ATOM   1210  C   GLY   120      53.840  41.380  82.990  1.00  0.00           C
ATOM   1211  O   GLY   120      53.480  41.500  84.190  1.00  0.00           O
ATOM   1212  N   SER   121      53.870  40.270  82.220  1.00  0.00           N
ATOM   1213  H   SER   121      53.770  40.320  81.230  1.00  0.00           H
ATOM   1214  CA  SER   121      53.720  38.930  82.840  1.00  0.00           C
ATOM   1215  CB  SER   121      53.560  37.770  81.820  1.00  0.00           C
ATOM   1216  OG  SER   121      53.710  36.480  82.340  1.00  0.00           O
ATOM   1217  HG  SER   121      53.160  35.940  81.700  1.00  0.00           H
ATOM   1218  C   SER   121      54.910  38.450  83.760  1.00  0.00           C
ATOM   1219  O   SER   121      56.100  38.400  83.330  1.00  0.00           O
ATOM   1220  N   PRO   122      54.630  38.110  85.010  1.00  0.00           N
ATOM   1221  CA  PRO   122      55.620  37.400  85.800  1.00  0.00           C
ATOM   1222  CB  PRO   122      55.160  37.440  87.250  1.00  0.00           C
ATOM   1223  CG  PRO   122      54.000  38.460  87.270  1.00  0.00           C
ATOM   1224  CD  PRO   122      53.490  38.430  85.820  1.00  0.00           C
ATOM   1225  C   PRO   122      56.010  36.040  85.340  1.00  0.00           C
ATOM   1226  O   PRO   122      55.270  35.210  84.850  1.00  0.00           O
ATOM   1227  N   SER   123      57.220  35.630  85.680  1.00  0.00           N
ATOM   1228  H   SER   123      58.030  36.210  85.590  1.00  0.00           H
ATOM   1229  CA  SER   123      57.600  34.220  85.670  1.00  0.00           C
ATOM   1230  CB  SER   123      58.840  34.010  84.810  1.00  0.00           C
ATOM   1231  OG  SER   123      58.460  34.360  83.450  1.00  0.00           O
ATOM   1232  HG  SER   123      58.570  33.470  83.010  1.00  0.00           H
ATOM   1233  C   SER   123      57.730  33.390  86.950  1.00  0.00           C
ATOM   1234  O   SER   123      58.340  32.270  87.000  1.00  0.00           O
ATOM   1235  N   GLY   124      57.180  33.950  87.990  1.00  0.00           N
ATOM   1236  H   GLY   124      56.260  34.340  87.920  1.00  0.00           H
ATOM   1237  CA  GLY   124      57.360  33.390  89.340  1.00  0.00           C
ATOM   1238  C   GLY   124      58.720  33.800  90.040  1.00  0.00           C
ATOM   1239  O   GLY   124      59.660  34.320  89.460  1.00  0.00           O
ATOM   1240  N   VAL   125      58.910  33.270  91.250  1.00  0.00           N
ATOM   1241  H   VAL   125      58.300  32.540  91.560  1.00  0.00           H
ATOM   1242  CA  VAL   125      60.050  33.630  92.110  1.00  0.00           C
ATOM   1243  CB  VAL   125      59.520  33.830  93.570  1.00  0.00           C
ATOM   1244  CG1 VAL   125      60.570  34.450  94.460  1.00  0.00           C
ATOM   1245  CG2 VAL   125      58.440  34.900  93.590  1.00  0.00           C
ATOM   1246  C   VAL   125      61.170  32.630  92.050  1.00  0.00           C
ATOM   1247  O   VAL   125      61.050  31.410  91.750  1.00  0.00           O
ATOM   1248  N   TYR   126      62.360  33.120  92.210  1.00  0.00           N
ATOM   1249  H   TYR   126      62.500  34.090  92.040  1.00  0.00           H
ATOM   1250  CA  TYR   126      63.600  32.270  92.370  1.00  0.00           C
ATOM   1251  CB  TYR   126      64.140  31.840  90.970  1.00  0.00           C
ATOM   1252  CG  TYR   126      64.510  32.900  89.970  1.00  0.00           C
ATOM   1253  CD1 TYR   126      63.540  33.260  89.050  1.00  0.00           C
ATOM   1254  HD1 TYR   126      62.460  33.250  89.260  1.00  0.00           H
ATOM   1255  CD2 TYR   126      65.830  32.960  89.570  1.00  0.00           C
ATOM   1256  HD2 TYR   126      66.630  32.770  90.290  1.00  0.00           H
ATOM   1257  CE1 TYR   126      63.860  33.620  87.740  1.00  0.00           C
ATOM   1258  HE1 TYR   126      63.140  33.610  86.910  1.00  0.00           H
ATOM   1259  CE2 TYR   126      66.220  33.450  88.350  1.00  0.00           C
ATOM   1260  HE2 TYR   126      67.300  33.530  88.180  1.00  0.00           H
ATOM   1261  CZ  TYR   126      65.190  33.640  87.410  1.00  0.00           C
ATOM   1262  OH  TYR   126      65.530  33.610  86.130  1.00  0.00           O
ATOM   1263  HH  TYR   126      66.510  33.800  86.030  1.00  0.00           H
ATOM   1264  C   TYR   126      64.750  32.860  93.170  1.00  0.00           C
ATOM   1265  O   TYR   126      64.760  34.020  93.520  1.00  0.00           O
ATOM   1266  N   GLN   127      65.620  32.010  93.670  1.00  0.00           N
ATOM   1267  H   GLN   127      65.580  31.030  93.470  1.00  0.00           H
ATOM   1268  CA  GLN   127      66.760  32.550  94.450  1.00  0.00           C
ATOM   1269  CB  GLN   127      67.350  31.540  95.360  1.00  0.00           C
ATOM   1270  CG  GLN   127      66.410  31.310  96.610  1.00  0.00           C
ATOM   1271  CD  GLN   127      66.840  30.020  97.350  1.00  0.00           C
ATOM   1272  OE1 GLN   127      66.320  28.940  97.350  1.00  0.00           O
ATOM   1273  NE2 GLN   127      67.770  30.240  98.280  1.00  0.00           N
ATOM   1274 1HE2 GLN   127      68.080  31.180  98.450  1.00  0.00           H
ATOM   1275 2HE2 GLN   127      68.220  29.460  98.710  1.00  0.00           H
ATOM   1276  C   GLN   127      67.940  32.960  93.510  1.00  0.00           C
ATOM   1277  O   GLN   127      68.280  32.230  92.570  1.00  0.00           O
ATOM   1278  N   CYS   128      68.460  34.140  93.790  1.00  0.00           N
ATOM   1279  H   CYS   128      67.950  34.690  94.450  1.00  0.00           H
ATOM   1280  CA  CYS   128      69.620  34.810  93.190  1.00  0.00           C
ATOM   1281  CB  CYS   128      69.070  35.990  92.380  1.00  0.00           C
ATOM   1282  SG  CYS   128      70.320  36.840  91.360  1.00  0.00           S
ATOM   1283  HG  CYS   128      71.220  35.860  91.310  1.00  0.00           H
ATOM   1284  C   CYS   128      70.500  35.440  94.310  1.00  0.00           C
ATOM   1285  O   CYS   128      70.020  36.010  95.230  1.00  0.00           O
ATOM   1286  N   ALA   129      71.750  35.610  93.940  1.00  0.00           N
ATOM   1287  H   ALA   129      72.050  35.280  93.040  1.00  0.00           H
ATOM   1288  CA  ALA   129      72.870  36.220  94.780  1.00  0.00           C
ATOM   1289  CB  ALA   129      73.850  35.160  95.220  1.00  0.00           C
ATOM   1290  C   ALA   129      73.570  37.320  94.010  1.00  0.00           C
ATOM   1291  O   ALA   129      73.640  37.410  92.770  1.00  0.00           O
ATOM   1292  N   MET   130      74.190  38.170  94.830  1.00  0.00           N
ATOM   1293  H   MET   130      74.200  38.160  95.830  1.00  0.00           H
ATOM   1294  CA  MET   130      75.070  39.260  94.290  1.00  0.00           C
ATOM   1295  CB  MET   130      74.720  40.410  95.130  1.00  0.00           C
ATOM   1296  CG  MET   130      75.560  41.740  94.940  1.00  0.00           C
ATOM   1297  SD  MET   130      74.690  43.210  95.660  1.00  0.00           S
ATOM   1298  CE  MET   130      73.270  43.230  94.560  1.00  0.00           C
ATOM   1299  C   MET   130      76.570  38.980  94.430  1.00  0.00           C
ATOM   1300  O   MET   130      77.040  38.250  95.260  1.00  0.00           O
ATOM   1301  N   ARG   131      77.350  39.490  93.440  1.00  0.00           N
ATOM   1302  H   ARG   131      76.880  39.870  92.640  1.00  0.00           H
ATOM   1303  CA  ARG   131      78.820  39.660  93.540  1.00  0.00           C
ATOM   1304  CB  ARG   131      79.420  39.980  92.160  1.00  0.00           C
ATOM   1305  CG  ARG   131      79.830  38.620  91.530  1.00  0.00           C
ATOM   1306  CD  ARG   131      80.550  38.670  90.130  1.00  0.00           C
ATOM   1307  NE  ARG   131      81.220  37.420  89.770  1.00  0.00           N
ATOM   1308  HE  ARG   131      81.360  36.760  90.510  1.00  0.00           H
ATOM   1309  CZ  ARG   131      81.690  37.130  88.510  1.00  0.00           C
ATOM   1310  NH1 ARG   131      81.620  37.970  87.470  1.00  0.00           N
ATOM   1311 1HH1 ARG   131      81.280  38.900  87.640  1.00  0.00           H
ATOM   1312 2HH1 ARG   131      81.720  37.560  86.560  1.00  0.00           H
ATOM   1313  NH2 ARG   131      82.090  35.900  88.270  1.00  0.00           N
ATOM   1314 1HH2 ARG   131      82.280  35.300  89.040  1.00  0.00           H
ATOM   1315 2HH2 ARG   131      82.270  35.540  87.350  1.00  0.00           H
ATOM   1316  C   ARG   131      79.280  40.800  94.550  1.00  0.00           C
ATOM   1317  O   ARG   131      78.610  41.830  94.630  1.00  0.00           O
ATOM   1318  N   PRO   132      80.580  40.740  94.990  1.00  0.00           N
ATOM   1319  CA  PRO   132      81.220  41.950  95.510  1.00  0.00           C
ATOM   1320  CB  PRO   132      82.530  41.520  96.090  1.00  0.00           C
ATOM   1321  CG  PRO   132      82.330  40.070  96.460  1.00  0.00           C
ATOM   1322  CD  PRO   132      81.310  39.580  95.420  1.00  0.00           C
ATOM   1323  C   PRO   132      81.310  43.210  94.690  1.00  0.00           C
ATOM   1324  O   PRO   132      81.360  44.250  95.320  1.00  0.00           O
ATOM   1325  N   ASN   133      81.450  43.130  93.380  1.00  0.00           N
ATOM   1326  H   ASN   133      81.930  42.410  92.870  1.00  0.00           H
ATOM   1327  CA  ASN   133      81.260  44.260  92.440  1.00  0.00           C
ATOM   1328  CB  ASN   133      81.920  43.820  91.130  1.00  0.00           C
ATOM   1329  CG  ASN   133      80.990  42.880  90.290  1.00  0.00           C
ATOM   1330  OD1 ASN   133      79.760  42.960  90.270  1.00  0.00           O
ATOM   1331  ND2 ASN   133      81.630  42.080  89.440  1.00  0.00           N
ATOM   1332 1HD2 ASN   133      82.630  42.090  89.340  1.00  0.00           H
ATOM   1333 2HD2 ASN   133      81.130  41.610  88.710  1.00  0.00           H
ATOM   1334  C   ASN   133      79.860  44.890  92.420  1.00  0.00           C
ATOM   1335  O   ASN   133      79.590  45.840  91.650  1.00  0.00           O
ATOM   1336  N   PHE   134      78.920  44.280  93.110  1.00  0.00           N
ATOM   1337  H   PHE   134      79.070  43.450  93.640  1.00  0.00           H
ATOM   1338  CA  PHE   134      77.520  44.740  93.260  1.00  0.00           C
ATOM   1339  CB  PHE   134      77.370  46.150  93.830  1.00  0.00           C
ATOM   1340  CG  PHE   134      77.870  46.140  95.220  1.00  0.00           C
ATOM   1341  CD1 PHE   134      77.100  45.870  96.350  1.00  0.00           C
ATOM   1342  HD1 PHE   134      76.310  45.130  96.230  1.00  0.00           H
ATOM   1343  CD2 PHE   134      79.230  46.610  95.420  1.00  0.00           C
ATOM   1344  HD2 PHE   134      79.800  46.950  94.550  1.00  0.00           H
ATOM   1345  CE1 PHE   134      77.680  46.030  97.560  1.00  0.00           C
ATOM   1346  HE1 PHE   134      77.140  45.580  98.390  1.00  0.00           H
ATOM   1347  CE2 PHE   134      79.780  46.740  96.720  1.00  0.00           C
ATOM   1348  HE2 PHE   134      80.860  46.820  96.830  1.00  0.00           H
ATOM   1349  CZ  PHE   134      78.980  46.470  97.780  1.00  0.00           C
ATOM   1350  HZ  PHE   134      79.340  46.610  98.800  1.00  0.00           H
ATOM   1351  C   PHE   134      76.510  44.320  92.220  1.00  0.00           C
ATOM   1352  O   PHE   134      75.320  44.710  92.300  1.00  0.00           O
ATOM   1353  N   THR   135      77.010  43.960  90.990  1.00  0.00           N
ATOM   1354  H   THR   135      77.950  43.660  90.880  1.00  0.00           H
ATOM   1355  CA  THR   135      76.060  43.330  90.040  1.00  0.00           C
ATOM   1356  CB  THR   135      76.660  43.320  88.620  1.00  0.00           C
ATOM   1357  OG1 THR   135      77.900  42.540  88.570  1.00  0.00           O
ATOM   1358  HG1 THR   135      78.590  42.860  89.230  1.00  0.00           H
ATOM   1359  CG2 THR   135      76.950  44.660  88.060  1.00  0.00           C
ATOM   1360  C   THR   135      75.570  41.860  90.190  1.00  0.00           C
ATOM   1361  O   THR   135      76.370  41.040  90.750  1.00  0.00           O
ATOM   1362  N   ILE   136      74.270  41.580  89.930  1.00  0.00           N
ATOM   1363  H   ILE   136      73.680  42.330  89.650  1.00  0.00           H
ATOM   1364  CA  ILE   136      73.670  40.330  90.320  1.00  0.00           C
ATOM   1365  CB  ILE   136      72.180  40.330  90.300  1.00  0.00           C
ATOM   1366  CG1 ILE   136      71.530  40.730  89.010  1.00  0.00           C
ATOM   1367  CG2 ILE   136      71.800  41.020  91.620  1.00  0.00           C
ATOM   1368  CD  ILE   136      70.090  40.280  88.840  1.00  0.00           C
ATOM   1369  C   ILE   136      74.300  39.160  89.580  1.00  0.00           C
ATOM   1370  O   ILE   136      74.670  39.400  88.440  1.00  0.00           O
ATOM   1371  N   LYS   137      74.720  38.030  90.160  1.00  0.00           N
ATOM   1372  H   LYS   137      74.630  37.930  91.150  1.00  0.00           H
ATOM   1373  CA  LYS   137      75.490  36.970  89.430  1.00  0.00           C
ATOM   1374  CB  LYS   137      75.750  35.940  90.500  1.00  0.00           C
ATOM   1375  CG  LYS   137      76.770  36.310  91.560  1.00  0.00           C
ATOM   1376  CD  LYS   137      76.930  35.330  92.740  1.00  0.00           C
ATOM   1377  CE  LYS   137      78.190  35.760  93.560  1.00  0.00           C
ATOM   1378  NZ  LYS   137      78.750  34.740  94.430  1.00  0.00           N
ATOM   1379  HZ1 LYS   137      79.040  34.030  93.790  1.00  0.00           H
ATOM   1380  HZ2 LYS   137      79.570  35.120  94.860  1.00  0.00           H
ATOM   1381  HZ3 LYS   137      78.160  34.370  95.140  1.00  0.00           H
ATOM   1382  C   LYS   137      74.630  36.370  88.320  1.00  0.00           C
ATOM   1383  O   LYS   137      75.170  36.180  87.210  1.00  0.00           O
ATOM   1384  N   GLY   138      73.320  36.110  88.600  1.00  0.00           N
ATOM   1385  H   GLY   138      73.030  35.870  89.530  1.00  0.00           H
ATOM   1386  CA  GLY   138      72.260  35.700  87.640  1.00  0.00           C
ATOM   1387  C   GLY   138      71.660  36.890  86.810  1.00  0.00           C
ATOM   1388  O   GLY   138      71.860  38.090  87.040  1.00  0.00           O
ATOM   1389  N   SER   139      71.440  36.520  85.530  1.00  0.00           N
ATOM   1390  H   SER   139      71.700  35.600  85.220  1.00  0.00           H
ATOM   1391  CA  SER   139      70.740  37.350  84.540  1.00  0.00           C
ATOM   1392  CB  SER   139      71.660  37.750  83.400  1.00  0.00           C
ATOM   1393  OG  SER   139      71.500  39.050  82.880  1.00  0.00           O
ATOM   1394  HG  SER   139      72.330  39.590  83.060  1.00  0.00           H
ATOM   1395  C   SER   139      69.470  36.650  83.920  1.00  0.00           C
ATOM   1396  O   SER   139      69.460  35.430  83.620  1.00  0.00           O
ATOM   1397  N   PHE   140      68.400  37.460  83.890  1.00  0.00           N
ATOM   1398  H   PHE   140      68.400  38.410  84.210  1.00  0.00           H
ATOM   1399  CA  PHE   140      67.100  37.050  83.330  1.00  0.00           C
ATOM   1400  CB  PHE   140      65.850  37.830  83.890  1.00  0.00           C
ATOM   1401  CG  PHE   140      65.910  38.290  85.370  1.00  0.00           C
ATOM   1402  CD1 PHE   140      66.280  39.620  85.690  1.00  0.00           C
ATOM   1403  HD1 PHE   140      66.440  40.310  84.850  1.00  0.00           H
ATOM   1404  CD2 PHE   140      65.760  37.370  86.350  1.00  0.00           C
ATOM   1405  HD2 PHE   140      65.640  36.310  86.120  1.00  0.00           H
ATOM   1406  CE1 PHE   140      66.500  40.020  87.020  1.00  0.00           C
ATOM   1407  HE1 PHE   140      66.680  41.070  87.230  1.00  0.00           H
ATOM   1408  CE2 PHE   140      66.040  37.780  87.640  1.00  0.00           C
ATOM   1409  HE2 PHE   140      66.050  37.020  88.420  1.00  0.00           H
ATOM   1410  CZ  PHE   140      66.430  39.060  88.010  1.00  0.00           C
ATOM   1411  HZ  PHE   140      66.860  39.310  88.970  1.00  0.00           H
ATOM   1412  C   PHE   140      67.260  37.220  81.830  1.00  0.00           C
ATOM   1413  O   PHE   140      68.260  37.900  81.390  1.00  0.00           O
ATOM   1414  N   LEU   141      66.250  36.740  81.040  1.00  0.00           N
ATOM   1415  H   LEU   141      65.360  36.470  81.420  1.00  0.00           H
ATOM   1416  CA  LEU   141      66.220  36.920  79.570  1.00  0.00           C
ATOM   1417  CB  LEU   141      65.280  35.910  78.880  1.00  0.00           C
ATOM   1418  CG  LEU   141      65.870  34.500  79.050  1.00  0.00           C
ATOM   1419  CD1 LEU   141      64.680  33.530  78.710  1.00  0.00           C
ATOM   1420  CD2 LEU   141      67.100  34.150  78.210  1.00  0.00           C
ATOM   1421  C   LEU   141      65.780  38.360  79.250  1.00  0.00           C
ATOM   1422  O   LEU   141      65.510  39.190  80.140  1.00  0.00           O
ATOM   1423  N   ASN   142      65.970  38.820  77.950  1.00  0.00           N
ATOM   1424  H   ASN   142      66.330  38.310  77.170  1.00  0.00           H
ATOM   1425  CA  ASN   142      65.520  40.160  77.570  1.00  0.00           C
ATOM   1426  CB  ASN   142      65.650  40.440  76.030  1.00  0.00           C
ATOM   1427  CG  ASN   142      67.100  40.640  75.680  1.00  0.00           C
ATOM   1428  OD1 ASN   142      67.660  41.730  75.660  1.00  0.00           O
ATOM   1429  ND2 ASN   142      67.830  39.570  75.480  1.00  0.00           N
ATOM   1430 1HD2 ASN   142      67.380  38.690  75.320  1.00  0.00           H
ATOM   1431 2HD2 ASN   142      68.800  39.680  75.710  1.00  0.00           H
ATOM   1432  C   ASN   142      64.060  40.430  77.930  1.00  0.00           C
ATOM   1433  O   ASN   142      63.240  39.560  78.230  1.00  0.00           O
ATOM   1434  N   GLY   143      63.750  41.680  78.100  1.00  0.00           N
ATOM   1435  H   GLY   143      64.550  42.280  78.120  1.00  0.00           H
ATOM   1436  CA  GLY   143      62.430  42.190  78.520  1.00  0.00           C
ATOM   1437  C   GLY   143      62.170  42.230  80.070  1.00  0.00           C
ATOM   1438  O   GLY   143      61.080  42.440  80.610  1.00  0.00           O
ATOM   1439  N   SER   144      63.260  42.110  80.840  1.00  0.00           N
ATOM   1440  H   SER   144      64.150  42.330  80.430  1.00  0.00           H
ATOM   1441  CA  SER   144      63.280  42.120  82.310  1.00  0.00           C
ATOM   1442  CB  SER   144      64.100  40.970  82.870  1.00  0.00           C
ATOM   1443  OG  SER   144      65.470  41.330  82.560  1.00  0.00           O
ATOM   1444  HG  SER   144      65.720  40.800  81.740  1.00  0.00           H
ATOM   1445  C   SER   144      63.480  43.330  83.240  1.00  0.00           C
ATOM   1446  O   SER   144      63.370  43.260  84.450  1.00  0.00           O
ATOM   1447  N   CYS   145      63.650  44.520  82.670  1.00  0.00           N
ATOM   1448  H   CYS   145      64.060  44.510  81.750  1.00  0.00           H
ATOM   1449  CA  CYS   145      63.670  45.810  83.390  1.00  0.00           C
ATOM   1450  CB  CYS   145      63.990  46.950  82.470  1.00  0.00           C
ATOM   1451  SG  CYS   145      65.640  46.960  81.640  1.00  0.00           S
ATOM   1452  HG  CYS   145      65.360  45.970  80.800  1.00  0.00           H
ATOM   1453  C   CYS   145      62.470  46.090  84.230  1.00  0.00           C
ATOM   1454  O   CYS   145      61.350  46.110  83.760  1.00  0.00           O
ATOM   1455  N   GLY   146      62.660  46.250  85.520  1.00  0.00           N
ATOM   1456  H   GLY   146      63.460  46.700  85.910  1.00  0.00           H
ATOM   1457  CA  GLY   146      61.500  46.300  86.430  1.00  0.00           C
ATOM   1458  C   GLY   146      61.390  45.060  87.320  1.00  0.00           C
ATOM   1459  O   GLY   146      60.650  45.150  88.280  1.00  0.00           O
ATOM   1460  N   SER   147      62.050  44.000  86.990  1.00  0.00           N
ATOM   1461  H   SER   147      62.370  43.920  86.040  1.00  0.00           H
ATOM   1462  CA  SER   147      62.060  42.760  87.800  1.00  0.00           C
ATOM   1463  CB  SER   147      62.930  41.690  87.140  1.00  0.00           C
ATOM   1464  OG  SER   147      62.330  41.230  85.960  1.00  0.00           O
ATOM   1465  HG  SER   147      62.650  41.890  85.280  1.00  0.00           H
ATOM   1466  C   SER   147      62.620  42.890  89.130  1.00  0.00           C
ATOM   1467  O   SER   147      63.700  43.370  89.320  1.00  0.00           O
ATOM   1468  N   VAL   148      61.890  42.400  90.130  1.00  0.00           N
ATOM   1469  H   VAL   148      61.540  41.460  90.100  1.00  0.00           H
ATOM   1470  CA  VAL   148      62.000  42.860  91.550  1.00  0.00           C
ATOM   1471  CB  VAL   148      60.640  43.470  92.030  1.00  0.00           C
ATOM   1472  CG1 VAL   148      60.240  44.850  91.450  1.00  0.00           C
ATOM   1473  CG2 VAL   148      59.560  42.510  91.680  1.00  0.00           C
ATOM   1474  C   VAL   148      62.510  41.830  92.580  1.00  0.00           C
ATOM   1475  O   VAL   148      62.100  40.690  92.540  1.00  0.00           O
ATOM   1476  N   GLY   149      63.450  42.260  93.390  1.00  0.00           N
ATOM   1477  H   GLY   149      63.830  43.170  93.240  1.00  0.00           H
ATOM   1478  CA  GLY   149      64.040  41.350  94.360  1.00  0.00           C
ATOM   1479  C   GLY   149      63.710  41.800  95.810  1.00  0.00           C
ATOM   1480  O   GLY   149      64.010  42.920  96.240  1.00  0.00           O
ATOM   1481  N   PHE   150      63.190  40.800  96.560  1.00  0.00           N
ATOM   1482  H   PHE   150      63.180  39.860  96.190  1.00  0.00           H
ATOM   1483  CA  PHE   150      62.850  40.970  97.960  1.00  0.00           C
ATOM   1484  CB  PHE   150      61.300  41.060  98.060  1.00  0.00           C
ATOM   1485  CG  PHE   150      60.470  40.420  97.000  1.00  0.00           C
ATOM   1486  CD1 PHE   150      60.200  39.050  97.060  1.00  0.00           C
ATOM   1487  HD1 PHE   150      60.660  38.490  97.870  1.00  0.00           H
ATOM   1488  CD2 PHE   150      59.820  41.260  96.120  1.00  0.00           C
ATOM   1489  HD2 PHE   150      60.210  42.230  95.830  1.00  0.00           H
ATOM   1490  CE1 PHE   150      59.380  38.490  96.090  1.00  0.00           C
ATOM   1491  HE1 PHE   150      59.340  37.400  96.080  1.00  0.00           H
ATOM   1492  CE2 PHE   150      58.950  40.720  95.140  1.00  0.00           C
ATOM   1493  HE2 PHE   150      58.320  41.380  94.550  1.00  0.00           H
ATOM   1494  CZ  PHE   150      58.760  39.330  95.190  1.00  0.00           C
ATOM   1495  HZ  PHE   150      57.960  38.850  94.630  1.00  0.00           H
ATOM   1496  C   PHE   150      63.520  39.900  98.870  1.00  0.00           C
ATOM   1497  O   PHE   150      63.890  38.790  98.530  1.00  0.00           O
ATOM   1498  N   ASN   151      63.810  40.320 100.070  1.00  0.00           N
ATOM   1499  H   ASN   151      63.550  41.200 100.470  1.00  0.00           H
ATOM   1500  CA  ASN   151      64.580  39.490 100.960  1.00  0.00           C
ATOM   1501  CB  ASN   151      65.670  40.390 101.590  1.00  0.00           C
ATOM   1502  CG  ASN   151      66.530  39.440 102.460  1.00  0.00           C
ATOM   1503  OD1 ASN   151      67.140  38.470 102.050  1.00  0.00           O
ATOM   1504  ND2 ASN   151      66.540  39.760 103.680  1.00  0.00           N
ATOM   1505 1HD2 ASN   151      66.090  40.530 104.120  1.00  0.00           H
ATOM   1506 2HD2 ASN   151      67.290  39.400 104.230  1.00  0.00           H
ATOM   1507  C   ASN   151      63.680  38.820 102.050  1.00  0.00           C
ATOM   1508  O   ASN   151      62.740  39.400 102.560  1.00  0.00           O
ATOM   1509  N   ILE   152      64.130  37.640 102.400  1.00  0.00           N
ATOM   1510  H   ILE   152      65.090  37.420 102.210  1.00  0.00           H
ATOM   1511  CA  ILE   152      63.480  36.640 103.360  1.00  0.00           C
ATOM   1512  CB  ILE   152      64.070  35.270 103.030  1.00  0.00           C
ATOM   1513  CG1 ILE   152      65.570  35.260 102.750  1.00  0.00           C
ATOM   1514  CG2 ILE   152      63.150  34.680 101.960  1.00  0.00           C
ATOM   1515  CD  ILE   152      66.120  33.870 102.950  1.00  0.00           C
ATOM   1516  C   ILE   152      63.400  37.050 104.820  1.00  0.00           C
ATOM   1517  O   ILE   152      64.160  36.530 105.680  1.00  0.00           O
ATOM   1518  N   ASP   153      62.680  38.160 105.000  1.00  0.00           N
ATOM   1519  H   ASP   153      62.220  38.530 104.190  1.00  0.00           H
ATOM   1520  CA  ASP   153      62.400  38.710 106.320  1.00  0.00           C
ATOM   1521  CB  ASP   153      62.270  40.220 106.190  1.00  0.00           C
ATOM   1522  CG  ASP   153      62.640  40.980 107.490  1.00  0.00           C
ATOM   1523  OD1 ASP   153      63.600  41.820 107.380  1.00  0.00           O
ATOM   1524  OD2 ASP   153      62.120  40.670 108.560  1.00  0.00           O
ATOM   1525  C   ASP   153      61.030  38.120 106.830  1.00  0.00           C
ATOM   1526  O   ASP   153      59.970  38.260 106.220  1.00  0.00           O
ATOM   1527  N   TYR   154      61.190  37.810 108.140  1.00  0.00           N
ATOM   1528  H   TYR   154      62.090  37.590 108.500  1.00  0.00           H
ATOM   1529  CA  TYR   154      60.010  37.510 108.970  1.00  0.00           C
ATOM   1530  CB  TYR   154      60.410  36.970 110.350  1.00  0.00           C
ATOM   1531  CG  TYR   154      61.400  35.740 110.200  1.00  0.00           C
ATOM   1532  CD1 TYR   154      60.950  34.460 109.890  1.00  0.00           C
ATOM   1533  HD1 TYR   154      59.890  34.230 109.780  1.00  0.00           H
ATOM   1534  CD2 TYR   154      62.780  36.050 110.090  1.00  0.00           C
ATOM   1535  HD2 TYR   154      63.220  37.050 110.090  1.00  0.00           H
ATOM   1536  CE1 TYR   154      61.830  33.460 109.460  1.00  0.00           C
ATOM   1537  HE1 TYR   154      61.400  32.580 108.980  1.00  0.00           H
ATOM   1538  CE2 TYR   154      63.620  35.050 109.720  1.00  0.00           C
ATOM   1539  HE2 TYR   154      64.680  35.310 109.760  1.00  0.00           H
ATOM   1540  CZ  TYR   154      63.180  33.740 109.430  1.00  0.00           C
ATOM   1541  OH  TYR   154      64.000  32.700 108.990  1.00  0.00           O
ATOM   1542  HH  TYR   154      64.770  33.190 108.580  1.00  0.00           H
ATOM   1543  C   TYR   154      59.050  38.690 109.220  1.00  0.00           C
ATOM   1544  O   TYR   154      57.780  38.600 109.020  1.00  0.00           O
ATOM   1545  N   ASP   155      59.630  39.850 109.360  1.00  0.00           N
ATOM   1546  H   ASP   155      60.620  39.920 109.350  1.00  0.00           H
ATOM   1547  CA  ASP   155      58.930  41.080 109.720  1.00  0.00           C
ATOM   1548  CB  ASP   155      59.970  42.130 110.050  1.00  0.00           C
ATOM   1549  CG  ASP   155      59.470  43.440 110.530  1.00  0.00           C
ATOM   1550  OD1 ASP   155      59.420  43.690 111.760  1.00  0.00           O
ATOM   1551  OD2 ASP   155      59.170  44.270 109.640  1.00  0.00           O
ATOM   1552  C   ASP   155      58.030  41.670 108.620  1.00  0.00           C
ATOM   1553  O   ASP   155      56.850  42.020 108.900  1.00  0.00           O
ATOM   1554  N   CYS   156      58.520  41.680 107.340  1.00  0.00           N
ATOM   1555  H   CYS   156      59.430  41.310 107.150  1.00  0.00           H
ATOM   1556  CA  CYS   156      57.940  42.410 106.190  1.00  0.00           C
ATOM   1557  CB  CYS   156      58.410  43.910 106.260  1.00  0.00           C
ATOM   1558  SG  CYS   156      57.410  44.840 107.480  1.00  0.00           S
ATOM   1559  HG  CYS   156      57.970  44.280 108.550  1.00  0.00           H
ATOM   1560  C   CYS   156      58.440  41.800 104.890  1.00  0.00           C
ATOM   1561  O   CYS   156      59.430  41.160 104.820  1.00  0.00           O
ATOM   1562  N   VAL   157      57.740  42.210 103.870  1.00  0.00           N
ATOM   1563  H   VAL   157      56.920  42.790 103.880  1.00  0.00           H
ATOM   1564  CA  VAL   157      58.220  42.150 102.480  1.00  0.00           C
ATOM   1565  CB  VAL   157      57.030  42.370 101.480  1.00  0.00           C
ATOM   1566  CG1 VAL   157      57.500  42.220  99.990  1.00  0.00           C
ATOM   1567  CG2 VAL   157      55.980  41.250 101.880  1.00  0.00           C
ATOM   1568  C   VAL   157      59.340  43.170 102.270  1.00  0.00           C
ATOM   1569  O   VAL   157      59.140  44.370 102.060  1.00  0.00           O
ATOM   1570  N   SER   158      60.490  42.810 102.690  1.00  0.00           N
ATOM   1571  H   SER   158      60.520  42.080 103.370  1.00  0.00           H
ATOM   1572  CA  SER   158      61.730  43.580 102.640  1.00  0.00           C
ATOM   1573  CB  SER   158      62.780  43.320 103.790  1.00  0.00           C
ATOM   1574  OG  SER   158      62.150  43.260 105.080  1.00  0.00           O
ATOM   1575  HG  SER   158      62.680  42.680 105.690  1.00  0.00           H
ATOM   1576  C   SER   158      62.380  43.640 101.250  1.00  0.00           C
ATOM   1577  O   SER   158      63.160  42.770 100.810  1.00  0.00           O
ATOM   1578  N   PHE   159      61.870  44.540 100.440  1.00  0.00           N
ATOM   1579  H   PHE   159      61.050  45.050 100.740  1.00  0.00           H
ATOM   1580  CA  PHE   159      62.390  44.770  99.060  1.00  0.00           C
ATOM   1581  CB  PHE   159      61.520  45.820  98.330  1.00  0.00           C
ATOM   1582  CG  PHE   159      60.010  45.500  98.200  1.00  0.00           C
ATOM   1583  CD1 PHE   159      59.610  44.740  97.180  1.00  0.00           C
ATOM   1584  HD1 PHE   159      60.340  44.280  96.520  1.00  0.00           H
ATOM   1585  CD2 PHE   159      59.090  46.170  98.920  1.00  0.00           C
ATOM   1586  HD2 PHE   159      59.350  46.980  99.600  1.00  0.00           H
ATOM   1587  CE1 PHE   159      58.290  44.610  96.850  1.00  0.00           C
ATOM   1588  HE1 PHE   159      57.970  44.090  95.950  1.00  0.00           H
ATOM   1589  CE2 PHE   159      57.760  45.990  98.730  1.00  0.00           C
ATOM   1590  HE2 PHE   159      57.060  46.640  99.260  1.00  0.00           H
ATOM   1591  CZ  PHE   159      57.340  45.270  97.610  1.00  0.00           C
ATOM   1592  HZ  PHE   159      56.300  45.030  97.430  1.00  0.00           H
ATOM   1593  C   PHE   159      63.920  45.330  99.080  1.00  0.00           C
ATOM   1594  O   PHE   159      64.350  46.270  99.710  1.00  0.00           O
ATOM   1595  N   CYS   160      64.720  44.600  98.300  1.00  0.00           N
ATOM   1596  H   CYS   160      64.470  43.800  97.770  1.00  0.00           H
ATOM   1597  CA  CYS   160      66.160  44.990  98.100  1.00  0.00           C
ATOM   1598  CB  CYS   160      67.070  44.010  98.720  1.00  0.00           C
ATOM   1599  SG  CYS   160      66.720  42.290  98.110  1.00  0.00           S
ATOM   1600  HG  CYS   160      67.990  41.880  98.060  1.00  0.00           H
ATOM   1601  C   CYS   160      66.710  45.380  96.690  1.00  0.00           C
ATOM   1602  O   CYS   160      67.780  45.980  96.710  1.00  0.00           O
ATOM   1603  N   TYR   161      65.990  45.120  95.620  1.00  0.00           N
ATOM   1604  H   TYR   161      65.140  44.590  95.600  1.00  0.00           H
ATOM   1605  CA  TYR   161      66.490  45.320  94.270  1.00  0.00           C
ATOM   1606  CB  TYR   161      67.400  44.120  94.030  1.00  0.00           C
ATOM   1607  CG  TYR   161      68.180  44.030  92.710  1.00  0.00           C
ATOM   1608  CD1 TYR   161      69.400  44.590  92.530  1.00  0.00           C
ATOM   1609  HD1 TYR   161      69.900  45.020  93.400  1.00  0.00           H
ATOM   1610  CD2 TYR   161      67.540  43.450  91.620  1.00  0.00           C
ATOM   1611  HD2 TYR   161      66.530  43.060  91.770  1.00  0.00           H
ATOM   1612  CE1 TYR   161      69.930  44.670  91.290  1.00  0.00           C
ATOM   1613  HE1 TYR   161      70.890  45.200  91.350  1.00  0.00           H
ATOM   1614  CE2 TYR   161      68.180  43.360  90.340  1.00  0.00           C
ATOM   1615  HE2 TYR   161      67.680  42.680  89.640  1.00  0.00           H
ATOM   1616  CZ  TYR   161      69.400  43.970  90.150  1.00  0.00           C
ATOM   1617  OH  TYR   161      69.970  43.910  88.950  1.00  0.00           O
ATOM   1618  HH  TYR   161      69.350  43.560  88.250  1.00  0.00           H
ATOM   1619  C   TYR   161      65.340  45.500  93.250  1.00  0.00           C
ATOM   1620  O   TYR   161      64.250  45.010  93.430  1.00  0.00           O
ATOM   1621  N   MET   162      65.570  46.280  92.220  1.00  0.00           N
ATOM   1622  H   MET   162      66.370  46.880  92.200  1.00  0.00           H
ATOM   1623  CA  MET   162      64.600  46.490  91.130  1.00  0.00           C
ATOM   1624  CB  MET   162      63.760  47.760  91.340  1.00  0.00           C
ATOM   1625  CG  MET   162      63.080  48.200  90.090  1.00  0.00           C
ATOM   1626  SD  MET   162      62.130  49.720  90.550  1.00  0.00           S
ATOM   1627  CE  MET   162      60.580  48.960  90.850  1.00  0.00           C
ATOM   1628  C   MET   162      65.500  46.620  89.890  1.00  0.00           C
ATOM   1629  O   MET   162      66.390  47.450  89.980  1.00  0.00           O
ATOM   1630  N   HIS   163      65.520  45.620  89.020  1.00  0.00           N
ATOM   1631  H   HIS   163      64.950  44.830  89.230  1.00  0.00           H
ATOM   1632  CA  HIS   163      66.460  45.620  87.880  1.00  0.00           C
ATOM   1633  CB  HIS   163      66.200  44.320  87.080  1.00  0.00           C
ATOM   1634  CG  HIS   163      67.420  43.690  86.300  1.00  0.00           C
ATOM   1635  ND1 HIS   163      68.440  43.110  86.890  1.00  0.00           N
ATOM   1636  CD2 HIS   163      67.450  43.300  85.000  1.00  0.00           C
ATOM   1637  HD2 HIS   163      66.770  43.780  84.310  1.00  0.00           H
ATOM   1638  CE1 HIS   163      69.120  42.440  86.020  1.00  0.00           C
ATOM   1639  HE1 HIS   163      70.180  42.220  86.120  1.00  0.00           H
ATOM   1640  NE2 HIS   163      68.530  42.530  84.810  1.00  0.00           N
ATOM   1641  HE2 HIS   163      68.650  42.030  83.960  1.00  0.00           H
ATOM   1642  C   HIS   163      66.180  46.830  87.050  1.00  0.00           C
ATOM   1643  O   HIS   163      65.200  46.950  86.380  1.00  0.00           O
ATOM   1644  N   HIS   164      67.220  47.640  86.920  1.00  0.00           N
ATOM   1645  H   HIS   164      68.150  47.350  87.150  1.00  0.00           H
ATOM   1646  CA  HIS   164      67.090  48.980  86.300  1.00  0.00           C
ATOM   1647  CB  HIS   164      67.900  50.020  87.020  1.00  0.00           C
ATOM   1648  CG  HIS   164      68.120  51.420  86.480  1.00  0.00           C
ATOM   1649  ND1 HIS   164      68.160  51.800  85.160  1.00  0.00           N
ATOM   1650  CD2 HIS   164      68.300  52.540  87.200  1.00  0.00           C
ATOM   1651  HD2 HIS   164      68.390  52.580  88.290  1.00  0.00           H
ATOM   1652  CE1 HIS   164      68.400  53.070  85.110  1.00  0.00           C
ATOM   1653  HE1 HIS   164      68.590  53.650  84.210  1.00  0.00           H
ATOM   1654  NE2 HIS   164      68.430  53.590  86.310  1.00  0.00           N
ATOM   1655  HE2 HIS   164      68.560  54.560  86.510  1.00  0.00           H
ATOM   1656  C   HIS   164      67.460  48.920  84.720  1.00  0.00           C
ATOM   1657  O   HIS   164      66.650  49.160  83.800  1.00  0.00           O
ATOM   1658  N   MET   165      68.650  48.430  84.520  1.00  0.00           N
ATOM   1659  H   MET   165      69.330  48.340  85.250  1.00  0.00           H
ATOM   1660  CA  MET   165      69.250  48.150  83.210  1.00  0.00           C
ATOM   1661  CB  MET   165      70.400  49.070  82.910  1.00  0.00           C
ATOM   1662  CG  MET   165      69.980  50.500  82.630  1.00  0.00           C
ATOM   1663  SD  MET   165      71.070  51.160  81.310  1.00  0.00           S
ATOM   1664  CE  MET   165      72.260  52.010  82.280  1.00  0.00           C
ATOM   1665  C   MET   165      69.740  46.730  82.880  1.00  0.00           C
ATOM   1666  O   MET   165      70.740  46.250  83.470  1.00  0.00           O
ATOM   1667  N   GLU   166      69.120  46.100  81.860  1.00  0.00           N
ATOM   1668  H   GLU   166      68.470  46.620  81.310  1.00  0.00           H
ATOM   1669  CA  GLU   166      69.560  44.810  81.310  1.00  0.00           C
ATOM   1670  CB  GLU   166      68.470  44.340  80.320  1.00  0.00           C
ATOM   1671  CG  GLU   166      67.120  44.170  81.060  1.00  0.00           C
ATOM   1672  CD  GLU   166      66.010  43.940  80.030  1.00  0.00           C
ATOM   1673  OE1 GLU   166      65.120  44.770  79.920  1.00  0.00           O
ATOM   1674  OE2 GLU   166      66.050  42.990  79.300  1.00  0.00           O
ATOM   1675  C   GLU   166      70.910  45.070  80.580  1.00  0.00           C
ATOM   1676  O   GLU   166      71.620  44.110  80.420  1.00  0.00           O
ATOM   1677  N   LEU   167      71.130  46.220  79.960  1.00  0.00           N
ATOM   1678  H   LEU   167      70.330  46.810  79.860  1.00  0.00           H
ATOM   1679  CA  LEU   167      72.410  46.810  79.410  1.00  0.00           C
ATOM   1680  CB  LEU   167      73.230  47.250  80.630  1.00  0.00           C
ATOM   1681  CG  LEU   167      74.340  48.270  80.230  1.00  0.00           C
ATOM   1682  CD1 LEU   167      73.810  49.690  79.790  1.00  0.00           C
ATOM   1683  CD2 LEU   167      75.450  48.460  81.270  1.00  0.00           C
ATOM   1684  C   LEU   167      73.120  45.740  78.540  1.00  0.00           C
ATOM   1685  O   LEU   167      74.190  45.290  78.840  1.00  0.00           O
ATOM   1686  N   PRO   168      72.370  45.250  77.480  1.00  0.00           N
ATOM   1687  CA  PRO   168      72.870  44.130  76.610  1.00  0.00           C
ATOM   1688  CB  PRO   168      71.940  44.200  75.420  1.00  0.00           C
ATOM   1689  CG  PRO   168      70.580  44.760  75.940  1.00  0.00           C
ATOM   1690  CD  PRO   168      71.100  45.840  76.930  1.00  0.00           C
ATOM   1691  C   PRO   168      74.390  44.240  76.200  1.00  0.00           C
ATOM   1692  O   PRO   168      75.180  43.270  76.280  1.00  0.00           O
ATOM   1693  N   THR   169      74.800  45.430  75.800  1.00  0.00           N
ATOM   1694  H   THR   169      74.130  46.170  75.710  1.00  0.00           H
ATOM   1695  CA  THR   169      76.240  45.730  75.560  1.00  0.00           C
ATOM   1696  CB  THR   169      76.520  46.900  74.590  1.00  0.00           C
ATOM   1697  OG1 THR   169      76.360  48.140  75.240  1.00  0.00           O
ATOM   1698  HG1 THR   169      77.000  48.770  74.810  1.00  0.00           H
ATOM   1699  CG2 THR   169      75.830  46.750  73.250  1.00  0.00           C
ATOM   1700  C   THR   169      77.270  45.790  76.640  1.00  0.00           C
ATOM   1701  O   THR   169      78.490  45.540  76.410  1.00  0.00           O
ATOM   1702  N   GLY   170      76.780  45.820  77.870  1.00  0.00           N
ATOM   1703  H   GLY   170      75.810  45.790  78.090  1.00  0.00           H
ATOM   1704  CA  GLY   170      77.510  45.820  79.160  1.00  0.00           C
ATOM   1705  C   GLY   170      77.140  44.750  80.130  1.00  0.00           C
ATOM   1706  O   GLY   170      76.560  43.680  79.770  1.00  0.00           O
ATOM   1707  N   VAL   171      77.250  45.040  81.430  1.00  0.00           N
ATOM   1708  H   VAL   171      77.610  45.910  81.750  1.00  0.00           H
ATOM   1709  CA  VAL   171      76.730  44.130  82.440  1.00  0.00           C
ATOM   1710  CB  VAL   171      77.760  43.790  83.520  1.00  0.00           C
ATOM   1711  CG1 VAL   171      78.420  45.060  84.050  1.00  0.00           C
ATOM   1712  CG2 VAL   171      77.460  42.720  84.510  1.00  0.00           C
ATOM   1713  C   VAL   171      75.350  44.650  83.060  1.00  0.00           C
ATOM   1714  O   VAL   171      75.240  45.800  83.400  1.00  0.00           O
ATOM   1715  N   HIS   172      74.420  43.720  83.230  1.00  0.00           N
ATOM   1716  H   HIS   172      74.610  42.740  83.180  1.00  0.00           H
ATOM   1717  CA  HIS   172      73.170  43.900  83.970  1.00  0.00           C
ATOM   1718  CB  HIS   172      72.480  42.520  83.960  1.00  0.00           C
ATOM   1719  CG  HIS   172      73.460  41.380  84.430  1.00  0.00           C
ATOM   1720  ND1 HIS   172      74.160  40.600  83.630  1.00  0.00           N
ATOM   1721  CD2 HIS   172      73.730  41.000  85.680  1.00  0.00           C
ATOM   1722  HD2 HIS   172      73.440  41.610  86.540  1.00  0.00           H
ATOM   1723  CE1 HIS   172      74.750  39.670  84.380  1.00  0.00           C
ATOM   1724  HE1 HIS   172      75.390  38.860  84.030  1.00  0.00           H
ATOM   1725  NE2 HIS   172      74.450  39.870  85.620  1.00  0.00           N
ATOM   1726  HE2 HIS   172      74.410  39.150  86.310  1.00  0.00           H
ATOM   1727  C   HIS   172      73.290  44.410  85.420  1.00  0.00           C
ATOM   1728  O   HIS   172      74.150  43.980  86.180  1.00  0.00           O
ATOM   1729  N   ALA   173      72.490  45.370  85.600  1.00  0.00           N
ATOM   1730  H   ALA   173      71.900  45.780  84.910  1.00  0.00           H
ATOM   1731  CA  ALA   173      72.410  46.260  86.800  1.00  0.00           C
ATOM   1732  CB  ALA   173      73.330  47.460  86.430  1.00  0.00           C
ATOM   1733  C   ALA   173      71.060  46.710  87.360  1.00  0.00           C
ATOM   1734  O   ALA   173      70.110  47.130  86.640  1.00  0.00           O
ATOM   1735  N   GLY   174      71.070  47.000  88.660  1.00  0.00           N
ATOM   1736  H   GLY   174      71.840  46.750  89.240  1.00  0.00           H
ATOM   1737  CA  GLY   174      69.910  47.540  89.460  1.00  0.00           C
ATOM   1738  C   GLY   174      70.070  48.810  90.310  1.00  0.00           C
ATOM   1739  O   GLY   174      71.180  49.120  90.750  1.00  0.00           O
ATOM   1740  N   THR   175      68.890  49.130  90.690  1.00  0.00           N
ATOM   1741  H   THR   175      68.220  48.390  90.560  1.00  0.00           H
ATOM   1742  CA  THR   175      68.470  50.160  91.680  1.00  0.00           C
ATOM   1743  CB  THR   175      67.580  51.270  90.990  1.00  0.00           C
ATOM   1744  OG1 THR   175      67.730  52.440  91.750  1.00  0.00           O
ATOM   1745  HG1 THR   175      66.850  52.910  91.690  1.00  0.00           H
ATOM   1746  CG2 THR   175      66.170  50.870  90.640  1.00  0.00           C
ATOM   1747  C   THR   175      67.820  49.500  92.870  1.00  0.00           C
ATOM   1748  O   THR   175      67.400  48.360  92.840  1.00  0.00           O
ATOM   1749  N   ASP   176      67.540  50.300  93.940  1.00  0.00           N
ATOM   1750  H   ASP   176      67.950  51.210  93.890  1.00  0.00           H
ATOM   1751  CA  ASP   176      66.580  49.900  94.960  1.00  0.00           C
ATOM   1752  CB  ASP   176      67.210  49.910  96.280  1.00  0.00           C
ATOM   1753  CG  ASP   176      66.910  51.060  97.260  1.00  0.00           C
ATOM   1754  OD1 ASP   176      67.040  52.250  96.890  1.00  0.00           O
ATOM   1755  OD2 ASP   176      66.160  50.800  98.200  1.00  0.00           O
ATOM   1756  C   ASP   176      65.330  50.810  94.910  1.00  0.00           C
ATOM   1757  O   ASP   176      65.320  51.830  94.240  1.00  0.00           O
ATOM   1758  N   LEU   177      64.230  50.390  95.570  1.00  0.00           N
ATOM   1759  H   LEU   177      64.250  49.540  96.090  1.00  0.00           H
ATOM   1760  CA  LEU   177      62.950  51.130  95.600  1.00  0.00           C
ATOM   1761  CB  LEU   177      61.790  50.300  96.250  1.00  0.00           C
ATOM   1762  CG  LEU   177      61.130  49.440  95.180  1.00  0.00           C
ATOM   1763  CD1 LEU   177      62.010  48.280  94.750  1.00  0.00           C
ATOM   1764  CD2 LEU   177      59.740  49.010  95.680  1.00  0.00           C
ATOM   1765  C   LEU   177      63.040  52.500  96.270  1.00  0.00           C
ATOM   1766  O   LEU   177      62.130  53.350  96.100  1.00  0.00           O
ATOM   1767  N   GLU   178      64.100  52.790  97.030  1.00  0.00           N
ATOM   1768  H   GLU   178      64.910  52.220  97.190  1.00  0.00           H
ATOM   1769  CA  GLU   178      64.200  54.170  97.640  1.00  0.00           C
ATOM   1770  CB  GLU   178      65.070  54.130  98.920  1.00  0.00           C
ATOM   1771  CG  GLU   178      64.390  53.460 100.080  1.00  0.00           C
ATOM   1772  CD  GLU   178      64.920  53.960 101.450  1.00  0.00           C
ATOM   1773  OE1 GLU   178      66.100  53.600 101.770  1.00  0.00           O
ATOM   1774  OE2 GLU   178      64.140  54.450 102.300  1.00  0.00           O
ATOM   1775  C   GLU   178      64.860  55.160  96.640  1.00  0.00           C
ATOM   1776  O   GLU   178      65.080  56.310  97.090  1.00  0.00           O
ATOM   1777  N   GLY   179      65.390  54.690  95.510  1.00  0.00           N
ATOM   1778  H   GLY   179      65.390  53.710  95.310  1.00  0.00           H
ATOM   1779  CA  GLY   179      66.040  55.600  94.550  1.00  0.00           C
ATOM   1780  C   GLY   179      67.380  55.140  94.020  1.00  0.00           C
ATOM   1781  O   GLY   179      67.730  55.440  92.920  1.00  0.00           O
ATOM   1782  N   ASN   180      68.090  54.500  94.990  1.00  0.00           N
ATOM   1783  H   ASN   180      67.520  54.120  95.720  1.00  0.00           H
ATOM   1784  CA  ASN   180      69.540  54.360  94.850  1.00  0.00           C
ATOM   1785  CB  ASN   180      70.090  54.410  96.300  1.00  0.00           C
ATOM   1786  CG  ASN   180      71.620  54.310  96.320  1.00  0.00           C
ATOM   1787  OD1 ASN   180      72.280  53.270  96.480  1.00  0.00           O
ATOM   1788  ND2 ASN   180      72.210  55.450  96.460  1.00  0.00           N
ATOM   1789 1HD2 ASN   180      71.780  56.330  96.670  1.00  0.00           H
ATOM   1790 2HD2 ASN   180      73.160  55.460  96.140  1.00  0.00           H
ATOM   1791  C   ASN   180      70.190  53.230  93.990  1.00  0.00           C
ATOM   1792  O   ASN   180      70.000  52.120  94.460  1.00  0.00           O
ATOM   1793  N   PHE   181      71.180  53.510  93.130  1.00  0.00           N
ATOM   1794  H   PHE   181      71.510  54.440  92.980  1.00  0.00           H
ATOM   1795  CA  PHE   181      71.870  52.470  92.350  1.00  0.00           C
ATOM   1796  CB  PHE   181      72.590  53.190  91.240  1.00  0.00           C
ATOM   1797  CG  PHE   181      72.420  52.530  89.870  1.00  0.00           C
ATOM   1798  CD1 PHE   181      71.690  53.130  88.830  1.00  0.00           C
ATOM   1799  HD1 PHE   181      71.110  54.050  89.000  1.00  0.00           H
ATOM   1800  CD2 PHE   181      73.080  51.370  89.570  1.00  0.00           C
ATOM   1801  HD2 PHE   181      73.710  50.960  90.350  1.00  0.00           H
ATOM   1802  CE1 PHE   181      71.540  52.570  87.570  1.00  0.00           C
ATOM   1803  HE1 PHE   181      71.230  53.160  86.710  1.00  0.00           H
ATOM   1804  CE2 PHE   181      73.010  50.760  88.310  1.00  0.00           C
ATOM   1805  HE2 PHE   181      73.250  49.700  88.200  1.00  0.00           H
ATOM   1806  CZ  PHE   181      72.250  51.360  87.340  1.00  0.00           C
ATOM   1807  HZ  PHE   181      72.290  51.020  86.300  1.00  0.00           H
ATOM   1808  C   PHE   181      72.800  51.540  93.150  1.00  0.00           C
ATOM   1809  O   PHE   181      73.510  52.010  94.010  1.00  0.00           O
ATOM   1810  N   TYR   182      72.960  50.330  92.640  1.00  0.00           N
ATOM   1811  H   TYR   182      72.660  49.990  91.750  1.00  0.00           H
ATOM   1812  CA  TYR   182      74.050  49.510  93.240  1.00  0.00           C
ATOM   1813  CB  TYR   182      73.540  48.080  93.180  1.00  0.00           C
ATOM   1814  CG  TYR   182      72.530  47.660  94.290  1.00  0.00           C
ATOM   1815  CD1 TYR   182      73.060  46.910  95.370  1.00  0.00           C
ATOM   1816  HD1 TYR   182      74.010  46.400  95.230  1.00  0.00           H
ATOM   1817  CD2 TYR   182      71.240  48.070  94.380  1.00  0.00           C
ATOM   1818  HD2 TYR   182      70.970  48.750  93.570  1.00  0.00           H
ATOM   1819  CE1 TYR   182      72.310  46.500  96.410  1.00  0.00           C
ATOM   1820  HE1 TYR   182      72.710  45.680  97.010  1.00  0.00           H
ATOM   1821  CE2 TYR   182      70.410  47.670  95.430  1.00  0.00           C
ATOM   1822  HE2 TYR   182      69.340  47.900  95.370  1.00  0.00           H
ATOM   1823  CZ  TYR   182      70.970  46.870  96.440  1.00  0.00           C
ATOM   1824  OH  TYR   182      70.210  46.570  97.560  1.00  0.00           O
ATOM   1825  HH  TYR   182      69.260  46.400  97.300  1.00  0.00           H
ATOM   1826  C   TYR   182      75.430  49.680  92.670  1.00  0.00           C
ATOM   1827  O   TYR   182      75.620  49.790  91.440  1.00  0.00           O
ATOM   1828  N   GLY   183      76.390  49.690  93.560  1.00  0.00           N
ATOM   1829  H   GLY   183      76.140  49.650  94.520  1.00  0.00           H
ATOM   1830  CA  GLY   183      77.780  49.790  93.200  1.00  0.00           C
ATOM   1831  C   GLY   183      78.210  51.260  92.770  1.00  0.00           C
ATOM   1832  O   GLY   183      77.390  52.140  92.710  1.00  0.00           O
ATOM   1833  N   PRO   184      79.430  51.350  92.220  1.00  0.00           N
ATOM   1834  CA  PRO   184      79.990  52.570  91.560  1.00  0.00           C
ATOM   1835  CB  PRO   184      81.470  52.350  91.660  1.00  0.00           C
ATOM   1836  CG  PRO   184      81.690  51.540  92.890  1.00  0.00           C
ATOM   1837  CD  PRO   184      80.520  50.550  92.690  1.00  0.00           C
ATOM   1838  C   PRO   184      79.520  53.020  90.150  1.00  0.00           C
ATOM   1839  O   PRO   184      80.000  54.060  89.680  1.00  0.00           O
ATOM   1840  N   PHE   185      78.320  52.570  89.810  1.00  0.00           N
ATOM   1841  H   PHE   185      77.680  52.250  90.510  1.00  0.00           H
ATOM   1842  CA  PHE   185      77.570  52.720  88.460  1.00  0.00           C
ATOM   1843  CB  PHE   185      76.540  51.590  88.390  1.00  0.00           C
ATOM   1844  CG  PHE   185      76.730  50.440  87.300  1.00  0.00           C
ATOM   1845  CD1 PHE   185      75.760  50.340  86.270  1.00  0.00           C
ATOM   1846  HD1 PHE   185      74.850  50.940  86.390  1.00  0.00           H
ATOM   1847  CD2 PHE   185      77.780  49.540  87.390  1.00  0.00           C
ATOM   1848  HD2 PHE   185      78.590  49.570  88.110  1.00  0.00           H
ATOM   1849  CE1 PHE   185      75.790  49.290  85.370  1.00  0.00           C
ATOM   1850  HE1 PHE   185      75.110  49.340  84.520  1.00  0.00           H
ATOM   1851  CE2 PHE   185      77.720  48.450  86.530  1.00  0.00           C
ATOM   1852  HE2 PHE   185      78.260  47.580  86.900  1.00  0.00           H
ATOM   1853  CZ  PHE   185      76.800  48.360  85.520  1.00  0.00           C
ATOM   1854  HZ  PHE   185      76.880  47.450  84.930  1.00  0.00           H
ATOM   1855  C   PHE   185      76.860  54.100  88.460  1.00  0.00           C
ATOM   1856  O   PHE   185      76.610  54.710  89.490  1.00  0.00           O
ATOM   1857  N   VAL   186      76.180  54.450  87.320  1.00  0.00           N
ATOM   1858  H   VAL   186      76.360  53.900  86.510  1.00  0.00           H
ATOM   1859  CA  VAL   186      75.230  55.610  87.100  1.00  0.00           C
ATOM   1860  CB  VAL   186      75.910  56.920  86.630  1.00  0.00           C
ATOM   1861  CG1 VAL   186      76.560  57.690  87.760  1.00  0.00           C
ATOM   1862  CG2 VAL   186      77.030  56.660  85.650  1.00  0.00           C
ATOM   1863  C   VAL   186      74.120  55.260  86.070  1.00  0.00           C
ATOM   1864  O   VAL   186      74.070  54.160  85.580  1.00  0.00           O
ATOM   1865  N   ASP   187      73.090  56.090  85.990  1.00  0.00           N
ATOM   1866  H   ASP   187      72.860  56.750  86.710  1.00  0.00           H
ATOM   1867  CA  ASP   187      71.880  55.910  85.180  1.00  0.00           C
ATOM   1868  CB  ASP   187      70.750  56.870  85.650  1.00  0.00           C
ATOM   1869  CG  ASP   187      70.400  56.730  87.120  1.00  0.00           C
ATOM   1870  OD1 ASP   187      69.250  56.330  87.330  1.00  0.00           O
ATOM   1871  OD2 ASP   187      71.300  57.050  87.950  1.00  0.00           O
ATOM   1872  C   ASP   187      71.920  55.840  83.650  1.00  0.00           C
ATOM   1873  O   ASP   187      71.080  55.240  83.000  1.00  0.00           O
ATOM   1874  N   ARG   188      72.970  56.420  83.030  1.00  0.00           N
ATOM   1875  H   ARG   188      73.370  57.140  83.590  1.00  0.00           H
ATOM   1876  CA  ARG   188      73.240  56.460  81.590  1.00  0.00           C
ATOM   1877  CB  ARG   188      74.340  57.450  81.330  1.00  0.00           C
ATOM   1878  CG  ARG   188      75.720  57.250  81.970  1.00  0.00           C
ATOM   1879  CD  ARG   188      76.500  58.580  82.000  1.00  0.00           C
ATOM   1880  NE  ARG   188      77.770  58.480  82.600  1.00  0.00           N
ATOM   1881  HE  ARG   188      78.300  57.680  82.320  1.00  0.00           H
ATOM   1882  CZ  ARG   188      78.330  59.450  83.430  1.00  0.00           C
ATOM   1883  NH1 ARG   188      77.660  60.500  83.840  1.00  0.00           N
ATOM   1884 1HH1 ARG   188      76.700  60.660  83.640  1.00  0.00           H
ATOM   1885 2HH1 ARG   188      78.120  61.140  84.460  1.00  0.00           H
ATOM   1886  NH2 ARG   188      79.670  59.360  83.570  1.00  0.00           N
ATOM   1887 1HH2 ARG   188      80.090  58.540  83.180  1.00  0.00           H
ATOM   1888 2HH2 ARG   188      80.200  60.150  83.890  1.00  0.00           H
ATOM   1889  C   ARG   188      73.520  55.130  80.870  1.00  0.00           C
ATOM   1890  O   ARG   188      74.240  54.240  81.360  1.00  0.00           O
ATOM   1891  N   GLN   189      72.800  54.970  79.770  1.00  0.00           N
ATOM   1892  H   GLN   189      72.350  55.770  79.380  1.00  0.00           H
ATOM   1893  CA  GLN   189      72.730  53.690  79.010  1.00  0.00           C
ATOM   1894  CB  GLN   189      71.780  54.070  77.890  1.00  0.00           C
ATOM   1895  CG  GLN   189      70.400  54.150  78.520  1.00  0.00           C
ATOM   1896  CD  GLN   189      69.370  54.410  77.450  1.00  0.00           C
ATOM   1897  OE1 GLN   189      68.640  53.570  76.930  1.00  0.00           O
ATOM   1898  NE2 GLN   189      69.160  55.650  77.150  1.00  0.00           N
ATOM   1899 1HE2 GLN   189      69.820  56.370  77.380  1.00  0.00           H
ATOM   1900 2HE2 GLN   189      68.220  55.820  76.870  1.00  0.00           H
ATOM   1901  C   GLN   189      74.000  53.210  78.340  1.00  0.00           C
ATOM   1902  O   GLN   189      73.840  52.270  77.550  1.00  0.00           O
ATOM   1903  N   THR   190      75.080  53.940  78.420  1.00  0.00           N
ATOM   1904  H   THR   190      75.000  54.930  78.560  1.00  0.00           H
ATOM   1905  CA  THR   190      76.480  53.600  77.990  1.00  0.00           C
ATOM   1906  CB  THR   190      77.420  54.560  78.690  1.00  0.00           C
ATOM   1907  OG1 THR   190      77.330  54.570  80.120  1.00  0.00           O
ATOM   1908  HG1 THR   190      76.930  53.720  80.460  1.00  0.00           H
ATOM   1909  CG2 THR   190      77.320  56.000  78.210  1.00  0.00           C
ATOM   1910  C   THR   190      76.790  52.180  78.500  1.00  0.00           C
ATOM   1911  O   THR   190      76.380  51.800  79.610  1.00  0.00           O
ATOM   1912  N   ALA   191      77.820  51.510  77.860  1.00  0.00           N
ATOM   1913  H   ALA   191      78.240  51.890  77.030  1.00  0.00           H
ATOM   1914  CA  ALA   191      78.240  50.100  78.340  1.00  0.00           C
ATOM   1915  CB  ALA   191      78.980  49.400  77.200  1.00  0.00           C
ATOM   1916  C   ALA   191      79.140  50.220  79.610  1.00  0.00           C
ATOM   1917  O   ALA   191      80.360  50.350  79.420  1.00  0.00           O
ATOM   1918  N   GLN   192      78.550  50.190  80.780  1.00  0.00           N
ATOM   1919  H   GLN   192      77.600  50.500  80.880  1.00  0.00           H
ATOM   1920  CA  GLN   192      79.290  50.280  82.070  1.00  0.00           C
ATOM   1921  CB  GLN   192      78.240  50.670  83.080  1.00  0.00           C
ATOM   1922  CG  GLN   192      77.630  52.040  82.840  1.00  0.00           C
ATOM   1923  CD  GLN   192      76.840  52.620  84.020  1.00  0.00           C
ATOM   1924  OE1 GLN   192      77.280  52.680  85.170  1.00  0.00           O
ATOM   1925  NE2 GLN   192      75.790  53.310  83.680  1.00  0.00           N
ATOM   1926 1HE2 GLN   192      75.470  53.540  82.760  1.00  0.00           H
ATOM   1927 2HE2 GLN   192      75.210  53.630  84.420  1.00  0.00           H
ATOM   1928  C   GLN   192      79.970  48.970  82.540  1.00  0.00           C
ATOM   1929  O   GLN   192      79.700  47.880  82.060  1.00  0.00           O
ATOM   1930  N   ALA   193      80.780  49.110  83.590  1.00  0.00           N
ATOM   1931  H   ALA   193      80.740  49.990  84.050  1.00  0.00           H
ATOM   1932  CA  ALA   193      81.720  48.060  83.990  1.00  0.00           C
ATOM   1933  CB  ALA   193      83.120  48.470  83.410  1.00  0.00           C
ATOM   1934  C   ALA   193      81.730  47.750  85.490  1.00  0.00           C
ATOM   1935  O   ALA   193      81.250  48.470  86.380  1.00  0.00           O
ATOM   1936  N   ALA   194      82.220  46.530  85.680  1.00  0.00           N
ATOM   1937  H   ALA   194      82.630  46.030  84.920  1.00  0.00           H
ATOM   1938  CA  ALA   194      82.190  45.870  86.990  1.00  0.00           C
ATOM   1939  CB  ALA   194      80.980  44.970  87.010  1.00  0.00           C
ATOM   1940  C   ALA   194      83.580  45.290  87.270  1.00  0.00           C
ATOM   1941  O   ALA   194      84.210  44.890  86.320  1.00  0.00           O
ATOM   1942  N   GLY   195      83.910  45.220  88.570  1.00  0.00           N
ATOM   1943  H   GLY   195      83.330  45.630  89.260  1.00  0.00           H
ATOM   1944  CA  GLY   195      85.190  44.710  89.040  1.00  0.00           C
ATOM   1945  C   GLY   195      85.260  43.170  88.950  1.00  0.00           C
ATOM   1946  O   GLY   195      84.410  42.380  89.380  1.00  0.00           O
ATOM   1947  N   THR   196      86.520  42.790  88.650  1.00  0.00           N
ATOM   1948  H   THR   196      87.190  43.480  88.380  1.00  0.00           H
ATOM   1949  CA  THR   196      86.870  41.380  88.340  1.00  0.00           C
ATOM   1950  CB  THR   196      88.070  41.300  87.340  1.00  0.00           C
ATOM   1951  OG1 THR   196      89.240  42.030  87.940  1.00  0.00           O
ATOM   1952  HG1 THR   196      90.120  41.590  87.770  1.00  0.00           H
ATOM   1953  CG2 THR   196      87.680  41.790  85.890  1.00  0.00           C
ATOM   1954  C   THR   196      87.090  40.250  89.500  1.00  0.00           C
ATOM   1955  O   THR   196      87.950  39.390  89.370  1.00  0.00           O
ATOM   1956  N   ASP   197      85.980  40.200  90.290  1.00  0.00           N
ATOM   1957  H   ASP   197      85.140  40.740  90.240  1.00  0.00           H
ATOM   1958  CA  ASP   197      85.720  39.210  91.310  1.00  0.00           C
ATOM   1959  CB  ASP   197      84.580  39.630  92.250  1.00  0.00           C
ATOM   1960  CG  ASP   197      84.850  40.820  93.100  1.00  0.00           C
ATOM   1961  OD1 ASP   197      84.440  41.920  92.720  1.00  0.00           O
ATOM   1962  OD2 ASP   197      85.430  40.660  94.160  1.00  0.00           O
ATOM   1963  C   ASP   197      85.490  37.810  90.800  1.00  0.00           C
ATOM   1964  O   ASP   197      84.600  37.550  89.980  1.00  0.00           O
ATOM   1965  N   THR   198      86.370  36.900  91.240  1.00  0.00           N
ATOM   1966  H   THR   198      87.190  37.170  91.740  1.00  0.00           H
ATOM   1967  CA  THR   198      86.460  35.420  90.910  1.00  0.00           C
ATOM   1968  CB  THR   198      87.880  34.930  91.120  1.00  0.00           C
ATOM   1969  OG1 THR   198      88.340  35.480  92.340  1.00  0.00           O
ATOM   1970  HG1 THR   198      89.070  34.980  92.810  1.00  0.00           H
ATOM   1971  CG2 THR   198      88.830  35.220  89.930  1.00  0.00           C
ATOM   1972  C   THR   198      85.480  34.590  91.670  1.00  0.00           C
ATOM   1973  O   THR   198      85.210  34.870  92.820  1.00  0.00           O
ATOM   1974  N   THR   199      85.150  33.520  91.030  1.00  0.00           N
ATOM   1975  H   THR   199      85.470  33.360  90.100  1.00  0.00           H
ATOM   1976  CA  THR   199      84.270  32.440  91.610  1.00  0.00           C
ATOM   1977  CB  THR   199      84.150  31.300  90.600  1.00  0.00           C
ATOM   1978  OG1 THR   199      83.790  31.860  89.290  1.00  0.00           O
ATOM   1979  HG1 THR   199      83.040  32.510  89.330  1.00  0.00           H
ATOM   1980  CG2 THR   199      83.130  30.240  91.030  1.00  0.00           C
ATOM   1981  C   THR   199      84.660  31.840  92.950  1.00  0.00           C
ATOM   1982  O   THR   199      85.690  31.180  93.120  1.00  0.00           O
ATOM   1983  N   ILE   200      83.780  31.820  93.920  1.00  0.00           N
ATOM   1984  H   ILE   200      82.820  31.990  93.690  1.00  0.00           H
ATOM   1985  CA  ILE   200      83.960  31.420  95.300  1.00  0.00           C
ATOM   1986  CB  ILE   200      82.940  32.130  96.220  1.00  0.00           C
ATOM   1987  CG1 ILE   200      82.890  33.560  96.010  1.00  0.00           C
ATOM   1988  CG2 ILE   200      83.290  31.730  97.620  1.00  0.00           C
ATOM   1989  CD  ILE   200      84.220  34.190  96.280  1.00  0.00           C
ATOM   1990  C   ILE   200      83.800  29.900  95.370  1.00  0.00           C
ATOM   1991  O   ILE   200      82.770  29.240  95.170  1.00  0.00           O
ATOM   1992  N   THR   201      85.000  29.290  95.410  1.00  0.00           N
ATOM   1993  H   THR   201      85.810  29.730  95.010  1.00  0.00           H
ATOM   1994  CA  THR   201      85.130  27.840  95.540  1.00  0.00           C
ATOM   1995  CB  THR   201      86.470  27.230  95.730  1.00  0.00           C
ATOM   1996  OG1 THR   201      87.460  28.100  96.330  1.00  0.00           O
ATOM   1997  HG1 THR   201      88.090  28.340  95.590  1.00  0.00           H
ATOM   1998  CG2 THR   201      86.980  26.770  94.350  1.00  0.00           C
ATOM   1999  C   THR   201      84.260  27.090  96.590  1.00  0.00           C
ATOM   2000  O   THR   201      83.660  26.020  96.220  1.00  0.00           O
ATOM   2001  N   VAL   202      84.070  27.640  97.800  1.00  0.00           N
ATOM   2002  H   VAL   202      84.830  28.150  98.220  1.00  0.00           H
ATOM   2003  CA  VAL   202      83.030  27.100  98.790  1.00  0.00           C
ATOM   2004  CB  VAL   202      83.240  27.500 100.230  1.00  0.00           C
ATOM   2005  CG1 VAL   202      84.650  27.120 100.700  1.00  0.00           C
ATOM   2006  CG2 VAL   202      83.130  29.030 100.350  1.00  0.00           C
ATOM   2007  C   VAL   202      81.530  27.090  98.390  1.00  0.00           C
ATOM   2008  O   VAL   202      80.960  26.050  98.390  1.00  0.00           O
ATOM   2009  N   ASN   203      81.070  28.140  97.670  1.00  0.00           N
ATOM   2010  H   ASN   203      81.580  28.990  97.760  1.00  0.00           H
ATOM   2011  CA  ASN   203      79.780  28.230  97.030  1.00  0.00           C
ATOM   2012  CB  ASN   203      79.490  29.610  96.450  1.00  0.00           C
ATOM   2013  CG  ASN   203      79.480  30.750  97.480  1.00  0.00           C
ATOM   2014  OD1 ASN   203      80.280  30.960  98.390  1.00  0.00           O
ATOM   2015  ND2 ASN   203      78.770  31.820  97.140  1.00  0.00           N
ATOM   2016 1HD2 ASN   203      78.220  31.770  96.310  1.00  0.00           H
ATOM   2017 2HD2 ASN   203      79.000  32.700  97.560  1.00  0.00           H
ATOM   2018  C   ASN   203      79.640  27.120  95.960  1.00  0.00           C
ATOM   2019  O   ASN   203      78.550  26.580  95.880  1.00  0.00           O
ATOM   2020  N   VAL   204      80.670  26.780  95.210  1.00  0.00           N
ATOM   2021  H   VAL   204      81.630  27.040  95.330  1.00  0.00           H
ATOM   2022  CA  VAL   204      80.530  25.750  94.170  1.00  0.00           C
ATOM   2023  CB  VAL   204      81.650  25.810  93.060  1.00  0.00           C
ATOM   2024  CG1 VAL   204      81.490  24.670  92.030  1.00  0.00           C
ATOM   2025  CG2 VAL   204      81.430  27.080  92.340  1.00  0.00           C
ATOM   2026  C   VAL   204      80.650  24.350  94.930  1.00  0.00           C
ATOM   2027  O   VAL   204      79.950  23.380  94.660  1.00  0.00           O
ATOM   2028  N   LEU   205      81.410  24.210  96.010  1.00  0.00           N
ATOM   2029  H   LEU   205      81.980  24.910  96.440  1.00  0.00           H
ATOM   2030  CA  LEU   205      81.430  22.930  96.760  1.00  0.00           C
ATOM   2031  CB  LEU   205      82.680  22.820  97.650  1.00  0.00           C
ATOM   2032  CG  LEU   205      83.940  22.560  96.830  1.00  0.00           C
ATOM   2033  CD1 LEU   205      85.190  22.830  97.740  1.00  0.00           C
ATOM   2034  CD2 LEU   205      83.860  21.170  96.150  1.00  0.00           C
ATOM   2035  C   LEU   205      80.150  22.620  97.600  1.00  0.00           C
ATOM   2036  O   LEU   205      79.570  21.590  97.480  1.00  0.00           O
ATOM   2037  N   ALA   206      79.440  23.720  97.980  1.00  0.00           N
ATOM   2038  H   ALA   206      79.940  24.570  98.140  1.00  0.00           H
ATOM   2039  CA  ALA   206      78.030  23.570  98.520  1.00  0.00           C
ATOM   2040  CB  ALA   206      77.740  24.840  99.360  1.00  0.00           C
ATOM   2041  C   ALA   206      76.980  23.260  97.420  1.00  0.00           C
ATOM   2042  O   ALA   206      76.120  22.400  97.540  1.00  0.00           O
ATOM   2043  N   TRP   207      77.220  23.690  96.170  1.00  0.00           N
ATOM   2044  H   TRP   207      77.930  24.380  96.010  1.00  0.00           H
ATOM   2045  CA  TRP   207      76.510  23.420  94.920  1.00  0.00           C
ATOM   2046  CB  TRP   207      77.050  24.280  93.830  1.00  0.00           C
ATOM   2047  CG  TRP   207      76.090  24.380  92.680  1.00  0.00           C
ATOM   2048  CD1 TRP   207      75.160  25.290  92.520  1.00  0.00           C
ATOM   2049  HD1 TRP   207      74.860  26.070  93.220  1.00  0.00           H
ATOM   2050  CD2 TRP   207      76.270  23.760  91.420  1.00  0.00           C
ATOM   2051  NE1 TRP   207      74.730  25.300  91.250  1.00  0.00           N
ATOM   2052  HE1 TRP   207      73.940  25.840  90.950  1.00  0.00           H
ATOM   2053  CE2 TRP   207      75.430  24.410  90.520  1.00  0.00           C
ATOM   2054  CE3 TRP   207      77.200  22.810  90.970  1.00  0.00           C
ATOM   2055  HE3 TRP   207      77.660  22.180  91.730  1.00  0.00           H
ATOM   2056  CZ2 TRP   207      75.500  24.100  89.170  1.00  0.00           C
ATOM   2057  HZ2 TRP   207      74.710  24.360  88.460  1.00  0.00           H
ATOM   2058  CZ3 TRP   207      77.260  22.510  89.690  1.00  0.00           C
ATOM   2059  HZ3 TRP   207      78.020  21.770  89.430  1.00  0.00           H
ATOM   2060  CH2 TRP   207      76.400  23.140  88.800  1.00  0.00           C
ATOM   2061  HH2 TRP   207      76.380  22.740  87.790  1.00  0.00           H
ATOM   2062  C   TRP   207      76.570  21.940  94.400  1.00  0.00           C
ATOM   2063  O   TRP   207      75.520  21.240  94.330  1.00  0.00           O
ATOM   2064  N   LEU   208      77.770  21.410  94.510  1.00  0.00           N
ATOM   2065  H   LEU   208      78.540  22.020  94.710  1.00  0.00           H
ATOM   2066  CA  LEU   208      78.010  19.940  94.380  1.00  0.00           C
ATOM   2067  CB  LEU   208      79.490  19.570  94.240  1.00  0.00           C
ATOM   2068  CG  LEU   208      80.270  19.710  92.930  1.00  0.00           C
ATOM   2069  CD1 LEU   208      81.600  18.990  92.930  1.00  0.00           C
ATOM   2070  CD2 LEU   208      79.360  19.280  91.800  1.00  0.00           C
ATOM   2071  C   LEU   208      77.340  19.140  95.550  1.00  0.00           C
ATOM   2072  O   LEU   208      76.820  18.040  95.430  1.00  0.00           O
ATOM   2073  N   TYR   209      77.620  19.550  96.800  1.00  0.00           N
ATOM   2074  H   TYR   209      78.260  20.300  96.970  1.00  0.00           H
ATOM   2075  CA  TYR   209      76.940  18.830  97.950  1.00  0.00           C
ATOM   2076  CB  TYR   209      77.340  19.260  99.390  1.00  0.00           C
ATOM   2077  CG  TYR   209      78.630  18.690  99.900  1.00  0.00           C
ATOM   2078  CD1 TYR   209      78.940  17.350  99.820  1.00  0.00           C
ATOM   2079  HD1 TYR   209      78.290  16.690  99.260  1.00  0.00           H
ATOM   2080  CD2 TYR   209      79.550  19.470 100.600  1.00  0.00           C
ATOM   2081  HD2 TYR   209      79.220  20.510 100.590  1.00  0.00           H
ATOM   2082  CE1 TYR   209      80.110  16.850 100.370  1.00  0.00           C
ATOM   2083  HE1 TYR   209      80.210  15.800 100.630  1.00  0.00           H
ATOM   2084  CE2 TYR   209      80.750  19.020 101.170  1.00  0.00           C
ATOM   2085  HE2 TYR   209      81.490  19.720 101.540  1.00  0.00           H
ATOM   2086  CZ  TYR   209      81.060  17.660 101.020  1.00  0.00           C
ATOM   2087  OH  TYR   209      82.160  17.080 101.570  1.00  0.00           O
ATOM   2088  HH  TYR   209      81.890  16.140 101.750  1.00  0.00           H
ATOM   2089  C   TYR   209      75.350  18.910  97.790  1.00  0.00           C
ATOM   2090  O   TYR   209      74.720  17.910  98.100  1.00  0.00           O
ATOM   2091  N   ALA   210      74.790  20.020  97.320  1.00  0.00           N
ATOM   2092  H   ALA   210      75.350  20.850  97.250  1.00  0.00           H
ATOM   2093  CA  ALA   210      73.320  20.200  97.020  1.00  0.00           C
ATOM   2094  CB  ALA   210      72.990  21.640  96.630  1.00  0.00           C
ATOM   2095  C   ALA   210      72.810  19.250  95.880  1.00  0.00           C
ATOM   2096  O   ALA   210      71.710  18.690  96.020  1.00  0.00           O
ATOM   2097  N   ALA   211      73.650  19.060  94.830  1.00  0.00           N
ATOM   2098  H   ALA   211      74.150  19.820  94.410  1.00  0.00           H
ATOM   2099  CA  ALA   211      73.440  17.840  93.970  1.00  0.00           C
ATOM   2100  CB  ALA   211      74.660  17.800  93.060  1.00  0.00           C
ATOM   2101  C   ALA   211      73.270  16.490  94.720  1.00  0.00           C
ATOM   2102  O   ALA   211      72.290  15.750  94.690  1.00  0.00           O
ATOM   2103  N   VAL   212      74.190  16.150  95.600  1.00  0.00           N
ATOM   2104  H   VAL   212      75.120  16.520  95.490  1.00  0.00           H
ATOM   2105  CA  VAL   212      74.020  14.820  96.270  1.00  0.00           C
ATOM   2106  CB  VAL   212      75.320  14.120  96.740  1.00  0.00           C
ATOM   2107  CG1 VAL   212      76.270  13.870  95.560  1.00  0.00           C
ATOM   2108  CG2 VAL   212      76.020  14.930  97.770  1.00  0.00           C
ATOM   2109  C   VAL   212      72.840  14.720  97.220  1.00  0.00           C
ATOM   2110  O   VAL   212      72.250  13.660  97.300  1.00  0.00           O
ATOM   2111  N   ILE   213      72.440  15.790  97.940  1.00  0.00           N
ATOM   2112  H   ILE   213      73.130  16.420  98.310  1.00  0.00           H
ATOM   2113  CA  ILE   213      71.060  15.940  98.540  1.00  0.00           C
ATOM   2114  CB  ILE   213      71.020  17.200  99.410  1.00  0.00           C
ATOM   2115  CG1 ILE   213      71.920  17.020 100.650  1.00  0.00           C
ATOM   2116  CG2 ILE   213      69.660  17.670  99.940  1.00  0.00           C
ATOM   2117  CD  ILE   213      71.760  15.850 101.640  1.00  0.00           C
ATOM   2118  C   ILE   213      69.790  15.800  97.560  1.00  0.00           C
ATOM   2119  O   ILE   213      68.780  15.210  97.980  1.00  0.00           O
ATOM   2120  N   ASN   214      69.940  16.190  96.310  1.00  0.00           N
ATOM   2121  H   ASN   214      70.600  16.830  95.920  1.00  0.00           H
ATOM   2122  CA  ASN   214      68.980  15.840  95.240  1.00  0.00           C
ATOM   2123  CB  ASN   214      68.920  16.840  94.110  1.00  0.00           C
ATOM   2124  CG  ASN   214      68.160  18.190  94.420  1.00  0.00           C
ATOM   2125  OD1 ASN   214      67.900  18.500  95.570  1.00  0.00           O
ATOM   2126  ND2 ASN   214      68.170  19.120  93.510  1.00  0.00           N
ATOM   2127 1HD2 ASN   214      68.710  19.040  92.670  1.00  0.00           H
ATOM   2128 2HD2 ASN   214      67.520  19.880  93.590  1.00  0.00           H
ATOM   2129  C   ASN   214      68.980  14.320  94.820  1.00  0.00           C
ATOM   2130  O   ASN   214      67.960  13.750  94.420  1.00  0.00           O
ATOM   2131  N   GLY   215      70.220  13.780  94.730  1.00  0.00           N
ATOM   2132  H   GLY   215      71.040  14.330  94.860  1.00  0.00           H
ATOM   2133  CA  GLY   215      70.480  12.350  94.370  1.00  0.00           C
ATOM   2134  C   GLY   215      71.460  12.120  93.260  1.00  0.00           C
ATOM   2135  O   GLY   215      72.210  11.120  93.320  1.00  0.00           O
ATOM   2136  N   ASP   216      71.650  13.070  92.360  1.00  0.00           N
ATOM   2137  H   ASP   216      70.980  13.800  92.210  1.00  0.00           H
ATOM   2138  CA  ASP   216      72.700  13.090  91.340  1.00  0.00           C
ATOM   2139  CB  ASP   216      72.510  14.350  90.570  1.00  0.00           C
ATOM   2140  CG  ASP   216      71.110  14.330  89.960  1.00  0.00           C
ATOM   2141  OD1 ASP   216      70.970  13.890  88.800  1.00  0.00           O
ATOM   2142  OD2 ASP   216      70.110  14.680  90.610  1.00  0.00           O
ATOM   2143  C   ASP   216      74.080  13.050  91.860  1.00  0.00           C
ATOM   2144  O   ASP   216      74.580  13.910  92.680  1.00  0.00           O
ATOM   2145  N   ARG   217      74.730  11.920  91.520  1.00  0.00           N
ATOM   2146  H   ARG   217      74.280  11.260  90.900  1.00  0.00           H
ATOM   2147  CA  ARG   217      76.050  11.540  92.070  1.00  0.00           C
ATOM   2148  CB  ARG   217      76.020  10.250  92.890  1.00  0.00           C
ATOM   2149  CG  ARG   217      75.440  10.540  94.250  1.00  0.00           C
ATOM   2150  CD  ARG   217      75.540   9.340  95.220  1.00  0.00           C
ATOM   2151  NE  ARG   217      74.860   9.710  96.490  1.00  0.00           N
ATOM   2152  HE  ARG   217      73.890   9.880  96.350  1.00  0.00           H
ATOM   2153  CZ  ARG   217      75.400   9.550  97.720  1.00  0.00           C
ATOM   2154  NH1 ARG   217      76.630   9.070  97.990  1.00  0.00           N
ATOM   2155 1HH1 ARG   217      77.240   8.700  97.290  1.00  0.00           H
ATOM   2156 2HH1 ARG   217      76.870   9.080  98.960  1.00  0.00           H
ATOM   2157  NH2 ARG   217      74.780  10.130  98.750  1.00  0.00           N
ATOM   2158 1HH2 ARG   217      73.950  10.640  98.520  1.00  0.00           H
ATOM   2159 2HH2 ARG   217      75.110  10.180  99.700  1.00  0.00           H
ATOM   2160  C   ARG   217      77.090  11.330  90.980  1.00  0.00           C
ATOM   2161  O   ARG   217      78.200  11.000  91.280  1.00  0.00           O
ATOM   2162  N   TRP   218      76.570  11.230  89.740  1.00  0.00           N
ATOM   2163  H   TRP   218      75.580  11.160  89.620  1.00  0.00           H
ATOM   2164  CA  TRP   218      77.450  10.960  88.550  1.00  0.00           C
ATOM   2165  CB  TRP   218      76.880  11.240  87.130  1.00  0.00           C
ATOM   2166  CG  TRP   218      76.220  12.590  86.820  1.00  0.00           C
ATOM   2167  CD1 TRP   218      74.990  12.900  87.050  1.00  0.00           C
ATOM   2168  HD1 TRP   218      74.220  12.380  87.620  1.00  0.00           H
ATOM   2169  CD2 TRP   218      76.760  13.700  86.210  1.00  0.00           C
ATOM   2170  NE1 TRP   218      74.690  14.120  86.620  1.00  0.00           N
ATOM   2171  HE1 TRP   218      73.790  14.560  86.660  1.00  0.00           H
ATOM   2172  CE2 TRP   218      75.790  14.630  86.110  1.00  0.00           C
ATOM   2173  CE3 TRP   218      78.060  13.950  85.720  1.00  0.00           C
ATOM   2174  HE3 TRP   218      78.840  13.190  85.720  1.00  0.00           H
ATOM   2175  CZ2 TRP   218      76.060  15.860  85.540  1.00  0.00           C
ATOM   2176  HZ2 TRP   218      75.300  16.640  85.460  1.00  0.00           H
ATOM   2177  CZ3 TRP   218      78.380  15.190  85.140  1.00  0.00           C
ATOM   2178  HZ3 TRP   218      79.400  15.560  85.120  1.00  0.00           H
ATOM   2179  CH2 TRP   218      77.330  16.110  85.040  1.00  0.00           C
ATOM   2180  HH2 TRP   218      77.630  17.110  84.750  1.00  0.00           H
ATOM   2181  C   TRP   218      78.890  11.520  88.500  1.00  0.00           C
ATOM   2182  O   TRP   218      79.840  10.710  88.300  1.00  0.00           O
ATOM   2183  N   PHE   219      79.050  12.840  88.730  1.00  0.00           N
ATOM   2184  H   PHE   219      78.260  13.430  88.570  1.00  0.00           H
ATOM   2185  CA  PHE   219      80.380  13.480  88.850  1.00  0.00           C
ATOM   2186  CB  PHE   219      80.250  14.980  89.160  1.00  0.00           C
ATOM   2187  CG  PHE   219      79.350  15.260  90.410  1.00  0.00           C
ATOM   2188  CD1 PHE   219      79.790  14.980  91.650  1.00  0.00           C
ATOM   2189  HD1 PHE   219      80.860  14.820  91.820  1.00  0.00           H
ATOM   2190  CD2 PHE   219      78.250  15.980  90.170  1.00  0.00           C
ATOM   2191  HD2 PHE   219      77.890  16.330  89.190  1.00  0.00           H
ATOM   2192  CE1 PHE   219      78.980  15.260  92.720  1.00  0.00           C
ATOM   2193  HE1 PHE   219      79.300  15.000  93.730  1.00  0.00           H
ATOM   2194  CE2 PHE   219      77.370  16.240  91.200  1.00  0.00           C
ATOM   2195  HE2 PHE   219      76.410  16.720  91.000  1.00  0.00           H
ATOM   2196  CZ  PHE   219      77.780  15.970  92.490  1.00  0.00           C
ATOM   2197  HZ  PHE   219      77.220  16.330  93.360  1.00  0.00           H
ATOM   2198  C   PHE   219      81.440  12.890  89.810  1.00  0.00           C
ATOM   2199  O   PHE   219      82.640  13.200  89.750  1.00  0.00           O
ATOM   2200  N   LEU   220      80.960  12.210  90.810  1.00  0.00           N
ATOM   2201  H   LEU   220      79.970  12.150  90.970  1.00  0.00           H
ATOM   2202  CA  LEU   220      81.790  11.660  91.940  1.00  0.00           C
ATOM   2203  CB  LEU   220      80.860  11.190  93.070  1.00  0.00           C
ATOM   2204  CG  LEU   220      81.510  10.860  94.370  1.00  0.00           C
ATOM   2205  CD1 LEU   220      81.760  12.240  95.050  1.00  0.00           C
ATOM   2206  CD2 LEU   220      80.600  10.060  95.260  1.00  0.00           C
ATOM   2207  C   LEU   220      82.900  10.740  91.490  1.00  0.00           C
ATOM   2208  O   LEU   220      82.690   9.700  90.860  1.00  0.00           O
ATOM   2209  N   ASN   221      84.090  11.350  91.660  1.00  0.00           N
ATOM   2210  H   ASN   221      84.030  12.320  91.850  1.00  0.00           H
ATOM   2211  CA  ASN   221      85.330  10.630  91.220  1.00  0.00           C
ATOM   2212  CB  ASN   221      86.310  11.740  90.890  1.00  0.00           C
ATOM   2213  CG  ASN   221      87.290  11.350  89.870  1.00  0.00           C
ATOM   2214  OD1 ASN   221      88.330  10.680  89.990  1.00  0.00           O
ATOM   2215  ND2 ASN   221      86.820  11.500  88.590  1.00  0.00           N
ATOM   2216 1HD2 ASN   221      85.930  11.850  88.300  1.00  0.00           H
ATOM   2217 2HD2 ASN   221      87.480  11.350  87.860  1.00  0.00           H
ATOM   2218  C   ASN   221      85.920   9.780  92.360  1.00  0.00           C
ATOM   2219  O   ASN   221      85.980  10.100  93.540  1.00  0.00           O
ATOM   2220  N   ARG   222      86.420   8.610  91.940  1.00  0.00           N
ATOM   2221  H   ARG   222      86.220   8.250  91.030  1.00  0.00           H
ATOM   2222  CA  ARG   222      87.280   7.750  92.790  1.00  0.00           C
ATOM   2223  CB  ARG   222      87.360   6.390  92.220  1.00  0.00           C
ATOM   2224  CG  ARG   222      87.490   5.330  93.310  1.00  0.00           C
ATOM   2225  CD  ARG   222      88.620   4.360  92.850  1.00  0.00           C
ATOM   2226  NE  ARG   222      88.560   3.100  93.530  1.00  0.00           N
ATOM   2227  HE  ARG   222      87.690   2.610  93.400  1.00  0.00           H
ATOM   2228  CZ  ARG   222      89.620   2.360  94.000  1.00  0.00           C
ATOM   2229  NH1 ARG   222      90.870   2.650  93.720  1.00  0.00           N
ATOM   2230 1HH1 ARG   222      91.080   3.460  93.180  1.00  0.00           H
ATOM   2231 2HH1 ARG   222      91.570   1.980  93.970  1.00  0.00           H
ATOM   2232  NH2 ARG   222      89.330   1.220  94.720  1.00  0.00           N
ATOM   2233 1HH2 ARG   222      88.440   0.900  95.060  1.00  0.00           H
ATOM   2234 2HH2 ARG   222      90.160   0.810  95.110  1.00  0.00           H
ATOM   2235  C   ARG   222      88.650   8.250  93.380  1.00  0.00           C
ATOM   2236  O   ARG   222      89.050   8.020  94.530  1.00  0.00           O
ATOM   2237  N   PHE   223      89.530   8.680  92.530  1.00  0.00           N
ATOM   2238  H   PHE   223      89.190   9.000  91.640  1.00  0.00           H
ATOM   2239  CA  PHE   223      90.950   9.070  92.810  1.00  0.00           C
ATOM   2240  CB  PHE   223      91.870   8.970  91.600  1.00  0.00           C
ATOM   2241  CG  PHE   223      93.350   9.200  91.920  1.00  0.00           C
ATOM   2242  CD1 PHE   223      94.130   8.080  92.160  1.00  0.00           C
ATOM   2243  HD1 PHE   223      93.690   7.110  92.370  1.00  0.00           H
ATOM   2244  CD2 PHE   223      93.920  10.440  91.940  1.00  0.00           C
ATOM   2245  HD2 PHE   223      93.380  11.300  91.540  1.00  0.00           H
ATOM   2246  CE1 PHE   223      95.520   8.230  92.410  1.00  0.00           C
ATOM   2247  HE1 PHE   223      96.150   7.340  92.390  1.00  0.00           H
ATOM   2248  CE2 PHE   223      95.260  10.650  92.320  1.00  0.00           C
ATOM   2249  HE2 PHE   223      95.690  11.640  92.170  1.00  0.00           H
ATOM   2250  CZ  PHE   223      96.080   9.480  92.530  1.00  0.00           C
ATOM   2251  HZ  PHE   223      97.170   9.490  92.540  1.00  0.00           H
ATOM   2252  C   PHE   223      90.990  10.420  93.480  1.00  0.00           C
ATOM   2253  O   PHE   223      90.520  11.430  92.950  1.00  0.00           O
ATOM   2254  N   THR   224      91.450  10.320  94.700  1.00  0.00           N
ATOM   2255  H   THR   224      91.740   9.420  95.010  1.00  0.00           H
ATOM   2256  CA  THR   224      91.630  11.540  95.560  1.00  0.00           C
ATOM   2257  CB  THR   224      91.310  11.360  97.010  1.00  0.00           C
ATOM   2258  OG1 THR   224      91.980  10.150  97.450  1.00  0.00           O
ATOM   2259  HG1 THR   224      91.710   9.930  98.390  1.00  0.00           H
ATOM   2260  CG2 THR   224      89.780  11.230  97.040  1.00  0.00           C
ATOM   2261  C   THR   224      93.050  12.120  95.360  1.00  0.00           C
ATOM   2262  O   THR   224      93.980  11.600  95.830  1.00  0.00           O
ATOM   2263  N   THR   225      93.020  13.260  94.730  1.00  0.00           N
ATOM   2264  H   THR   225      92.230  13.520  94.170  1.00  0.00           H
ATOM   2265  CA  THR   225      94.250  14.110  94.670  1.00  0.00           C
ATOM   2266  CB  THR   225      94.120  15.150  93.550  1.00  0.00           C
ATOM   2267  OG1 THR   225      92.800  15.760  93.700  1.00  0.00           O
ATOM   2268  HG1 THR   225      93.040  16.730  93.610  1.00  0.00           H
ATOM   2269  CG2 THR   225      94.170  14.610  92.070  1.00  0.00           C
ATOM   2270  C   THR   225      94.540  14.790  96.040  1.00  0.00           C
ATOM   2271  O   THR   225      94.320  14.220  97.100  1.00  0.00           O
ATOM   2272  N   THR   226      95.120  16.000  96.040  1.00  0.00           N
ATOM   2273  H   THR   226      95.610  16.310  95.220  1.00  0.00           H
ATOM   2274  CA  THR   226      95.260  16.910  97.190  1.00  0.00           C
ATOM   2275  CB  THR   226      96.700  17.290  97.550  1.00  0.00           C
ATOM   2276  OG1 THR   226      97.340  18.150  96.550  1.00  0.00           O
ATOM   2277  HG1 THR   226      97.630  17.620  95.750  1.00  0.00           H
ATOM   2278  CG2 THR   226      97.600  16.140  97.810  1.00  0.00           C
ATOM   2279  C   THR   226      94.610  18.270  96.890  1.00  0.00           C
ATOM   2280  O   THR   226      94.410  18.680  95.730  1.00  0.00           O
ATOM   2281  N   LEU   227      94.290  18.950  97.980  1.00  0.00           N
ATOM   2282  H   LEU   227      94.510  18.750  98.940  1.00  0.00           H
ATOM   2283  CA  LEU   227      93.690  20.350  97.800  1.00  0.00           C
ATOM   2284  CB  LEU   227      93.470  20.950  99.200  1.00  0.00           C
ATOM   2285  CG  LEU   227      92.280  20.290  99.920  1.00  0.00           C
ATOM   2286  CD1 LEU   227      92.210  20.540 101.420  1.00  0.00           C
ATOM   2287  CD2 LEU   227      90.940  20.520  99.210  1.00  0.00           C
ATOM   2288  C   LEU   227      94.610  21.280  97.020  1.00  0.00           C
ATOM   2289  O   LEU   227      93.980  21.860  96.180  1.00  0.00           O
ATOM   2290  N   ASN   228      95.950  21.080  97.090  1.00  0.00           N
ATOM   2291  H   ASN   228      96.310  20.570  97.870  1.00  0.00           H
ATOM   2292  CA  ASN   228      96.920  21.910  96.260  1.00  0.00           C
ATOM   2293  CB  ASN   228      98.370  21.930  96.850  1.00  0.00           C
ATOM   2294  CG  ASN   228      99.270  22.770  95.940  1.00  0.00           C
ATOM   2295  OD1 ASN   228     100.210  22.300  95.300  1.00  0.00           O
ATOM   2296  ND2 ASN   228      99.130  24.140  96.110  1.00  0.00           N
ATOM   2297 1HD2 ASN   228      98.470  24.490  96.780  1.00  0.00           H
ATOM   2298 2HD2 ASN   228      99.840  24.770  95.810  1.00  0.00           H
ATOM   2299  C   ASN   228      96.830  21.590  94.770  1.00  0.00           C
ATOM   2300  O   ASN   228      96.720  22.610  94.060  1.00  0.00           O
ATOM   2301  N   ASP   229      96.660  20.320  94.440  1.00  0.00           N
ATOM   2302  H   ASP   229      96.780  19.560  95.080  1.00  0.00           H
ATOM   2303  CA  ASP   229      96.500  20.030  92.970  1.00  0.00           C
ATOM   2304  CB  ASP   229      96.290  18.490  92.860  1.00  0.00           C
ATOM   2305  CG  ASP   229      97.500  17.660  93.280  1.00  0.00           C
ATOM   2306  OD1 ASP   229      98.630  18.000  92.940  1.00  0.00           O
ATOM   2307  OD2 ASP   229      97.350  16.790  94.160  1.00  0.00           O
ATOM   2308  C   ASP   229      95.170  20.770  92.600  1.00  0.00           C
ATOM   2309  O   ASP   229      95.220  21.430  91.570  1.00  0.00           O
ATOM   2310  N   PHE   230      94.080  20.700  93.400  1.00  0.00           N
ATOM   2311  H   PHE   230      94.100  20.230  94.290  1.00  0.00           H
ATOM   2312  CA  PHE   230      92.840  21.480  93.120  1.00  0.00           C
ATOM   2313  CB  PHE   230      91.710  21.070  94.070  1.00  0.00           C
ATOM   2314  CG  PHE   230      90.450  21.910  93.730  1.00  0.00           C
ATOM   2315  CD1 PHE   230      89.740  21.500  92.600  1.00  0.00           C
ATOM   2316  HD1 PHE   230      89.880  20.570  92.060  1.00  0.00           H
ATOM   2317  CD2 PHE   230      90.020  22.980  94.510  1.00  0.00           C
ATOM   2318  HD2 PHE   230      90.510  23.050  95.490  1.00  0.00           H
ATOM   2319  CE1 PHE   230      88.660  22.300  92.270  1.00  0.00           C
ATOM   2320  HE1 PHE   230      88.050  22.060  91.400  1.00  0.00           H
ATOM   2321  CE2 PHE   230      89.000  23.820  94.110  1.00  0.00           C
ATOM   2322  HE2 PHE   230      88.800  24.770  94.610  1.00  0.00           H
ATOM   2323  CZ  PHE   230      88.300  23.420  92.970  1.00  0.00           C
ATOM   2324  HZ  PHE   230      87.290  23.790  92.790  1.00  0.00           H
ATOM   2325  C   PHE   230      93.130  23.030  93.140  1.00  0.00           C
ATOM   2326  O   PHE   230      92.650  23.770  92.300  1.00  0.00           O
ATOM   2327  N   ASN   231      93.810  23.540  94.150  1.00  0.00           N
ATOM   2328  H   ASN   231      93.840  23.100  95.050  1.00  0.00           H
ATOM   2329  CA  ASN   231      94.170  24.940  94.190  1.00  0.00           C
ATOM   2330  CB  ASN   231      94.950  25.210  95.440  1.00  0.00           C
ATOM   2331  CG  ASN   231      94.060  25.430  96.700  1.00  0.00           C
ATOM   2332  OD1 ASN   231      92.850  25.190  96.710  1.00  0.00           O
ATOM   2333  ND2 ASN   231      94.770  25.490  97.850  1.00  0.00           N
ATOM   2334 1HD2 ASN   231      95.770  25.390  97.900  1.00  0.00           H
ATOM   2335 2HD2 ASN   231      94.240  25.690  98.670  1.00  0.00           H
ATOM   2336  C   ASN   231      94.870  25.510  92.950  1.00  0.00           C
ATOM   2337  O   ASN   231      94.400  26.470  92.350  1.00  0.00           O
ATOM   2338  N   LEU   232      95.880  24.770  92.430  1.00  0.00           N
ATOM   2339  H   LEU   232      96.210  23.910  92.810  1.00  0.00           H
ATOM   2340  CA  LEU   232      96.600  25.210  91.180  1.00  0.00           C
ATOM   2341  CB  LEU   232      97.790  24.410  90.760  1.00  0.00           C
ATOM   2342  CG  LEU   232      98.880  24.210  91.830  1.00  0.00           C
ATOM   2343  CD1 LEU   232     100.000  23.600  91.030  1.00  0.00           C
ATOM   2344  CD2 LEU   232      99.350  25.460  92.500  1.00  0.00           C
ATOM   2345  C   LEU   232      95.570  25.190  89.950  1.00  0.00           C
ATOM   2346  O   LEU   232      95.650  26.090  89.100  1.00  0.00           O
ATOM   2347  N   VAL   233      94.750  24.140  89.830  1.00  0.00           N
ATOM   2348  H   VAL   233      94.940  23.330  90.380  1.00  0.00           H
ATOM   2349  CA  VAL   233      93.710  24.100  88.810  1.00  0.00           C
ATOM   2350  CB  VAL   233      93.070  22.710  88.770  1.00  0.00           C
ATOM   2351  CG1 VAL   233      91.900  22.660  87.770  1.00  0.00           C
ATOM   2352  CG2 VAL   233      94.120  21.680  88.450  1.00  0.00           C
ATOM   2353  C   VAL   233      92.560  25.170  89.030  1.00  0.00           C
ATOM   2354  O   VAL   233      92.370  25.880  88.110  1.00  0.00           O
ATOM   2355  N   ALA   234      92.220  25.480  90.320  1.00  0.00           N
ATOM   2356  H   ALA   234      92.390  24.880  91.110  1.00  0.00           H
ATOM   2357  CA  ALA   234      91.350  26.610  90.720  1.00  0.00           C
ATOM   2358  CB  ALA   234      91.010  26.660  92.160  1.00  0.00           C
ATOM   2359  C   ALA   234      91.970  28.000  90.270  1.00  0.00           C
ATOM   2360  O   ALA   234      91.340  28.680  89.530  1.00  0.00           O
ATOM   2361  N   MET   235      93.230  28.190  90.400  1.00  0.00           N
ATOM   2362  H   MET   235      93.740  27.530  90.960  1.00  0.00           H
ATOM   2363  CA  MET   235      94.040  29.380  90.010  1.00  0.00           C
ATOM   2364  CB  MET   235      95.460  29.420  90.650  1.00  0.00           C
ATOM   2365  CG  MET   235      96.230  30.720  90.200  1.00  0.00           C
ATOM   2366  SD  MET   235      95.640  32.380  90.700  1.00  0.00           S
ATOM   2367  CE  MET   235      95.930  32.420  92.440  1.00  0.00           C
ATOM   2368  C   MET   235      93.890  29.460  88.490  1.00  0.00           C
ATOM   2369  O   MET   235      93.370  30.370  87.950  1.00  0.00           O
ATOM   2370  N   LYS   236      94.440  28.450  87.800  1.00  0.00           N
ATOM   2371  H   LYS   236      94.790  27.660  88.310  1.00  0.00           H
ATOM   2372  CA  LYS   236      94.560  28.330  86.330  1.00  0.00           C
ATOM   2373  CB  LYS   236      95.300  27.000  86.000  1.00  0.00           C
ATOM   2374  CG  LYS   236      96.070  26.790  84.680  1.00  0.00           C
ATOM   2375  CD  LYS   236      96.770  25.420  84.590  1.00  0.00           C
ATOM   2376  CE  LYS   236      97.370  25.080  83.220  1.00  0.00           C
ATOM   2377  NZ  LYS   236      98.250  23.890  83.480  1.00  0.00           N
ATOM   2378  HZ1 LYS   236      97.760  23.050  83.270  1.00  0.00           H
ATOM   2379  HZ2 LYS   236      99.020  23.900  82.840  1.00  0.00           H
ATOM   2380  HZ3 LYS   236      98.690  23.880  84.370  1.00  0.00           H
ATOM   2381  C   LYS   236      93.170  28.490  85.540  1.00  0.00           C
ATOM   2382  O   LYS   236      93.100  28.840  84.400  1.00  0.00           O
ATOM   2383  N   TYR   237      92.150  27.930  86.260  1.00  0.00           N
ATOM   2384  H   TYR   237      92.310  27.340  87.040  1.00  0.00           H
ATOM   2385  CA  TYR   237      90.760  27.940  85.720  1.00  0.00           C
ATOM   2386  CB  TYR   237      90.090  26.590  85.920  1.00  0.00           C
ATOM   2387  CG  TYR   237      90.640  25.590  84.870  1.00  0.00           C
ATOM   2388  CD1 TYR   237      91.780  24.790  85.070  1.00  0.00           C
ATOM   2389  HD1 TYR   237      92.460  25.060  85.880  1.00  0.00           H
ATOM   2390  CD2 TYR   237      89.940  25.350  83.660  1.00  0.00           C
ATOM   2391  HD2 TYR   237      88.930  25.750  83.540  1.00  0.00           H
ATOM   2392  CE1 TYR   237      92.180  23.780  84.210  1.00  0.00           C
ATOM   2393  HE1 TYR   237      93.120  23.270  84.420  1.00  0.00           H
ATOM   2394  CE2 TYR   237      90.340  24.390  82.800  1.00  0.00           C
ATOM   2395  HE2 TYR   237      89.860  24.380  81.820  1.00  0.00           H
ATOM   2396  CZ  TYR   237      91.470  23.670  83.060  1.00  0.00           C
ATOM   2397  OH  TYR   237      91.850  22.720  82.190  1.00  0.00           O
ATOM   2398  HH  TYR   237      91.140  22.670  81.490  1.00  0.00           H
ATOM   2399  C   TYR   237      89.830  29.070  86.170  1.00  0.00           C
ATOM   2400  O   TYR   237      88.620  29.000  85.900  1.00  0.00           O
ATOM   2401  N   ASN   238      90.420  30.150  86.720  1.00  0.00           N
ATOM   2402  H   ASN   238      91.360  30.140  87.050  1.00  0.00           H
ATOM   2403  CA  ASN   238      89.710  31.440  87.130  1.00  0.00           C
ATOM   2404  CB  ASN   238      89.030  32.130  85.950  1.00  0.00           C
ATOM   2405  CG  ASN   238      89.940  32.530  84.760  1.00  0.00           C
ATOM   2406  OD1 ASN   238      90.310  31.730  83.970  1.00  0.00           O
ATOM   2407  ND2 ASN   238      90.400  33.790  84.770  1.00  0.00           N
ATOM   2408 1HD2 ASN   238      90.040  34.380  85.490  1.00  0.00           H
ATOM   2409 2HD2 ASN   238      91.190  34.020  84.200  1.00  0.00           H
ATOM   2410  C   ASN   238      88.800  31.270  88.430  1.00  0.00           C
ATOM   2411  O   ASN   238      87.670  31.780  88.590  1.00  0.00           O
ATOM   2412  N   TYR   239      89.250  30.450  89.390  1.00  0.00           N
ATOM   2413  H   TYR   239      90.180  30.120  89.230  1.00  0.00           H
ATOM   2414  CA  TYR   239      88.470  30.190  90.660  1.00  0.00           C
ATOM   2415  CB  TYR   239      88.060  28.740  90.930  1.00  0.00           C
ATOM   2416  CG  TYR   239      87.050  28.060  90.000  1.00  0.00           C
ATOM   2417  CD1 TYR   239      85.890  27.610  90.560  1.00  0.00           C
ATOM   2418  HD1 TYR   239      85.750  27.640  91.640  1.00  0.00           H
ATOM   2419  CD2 TYR   239      87.160  28.100  88.610  1.00  0.00           C
ATOM   2420  HD2 TYR   239      88.170  28.220  88.210  1.00  0.00           H
ATOM   2421  CE1 TYR   239      84.790  27.290  89.800  1.00  0.00           C
ATOM   2422  HE1 TYR   239      83.980  26.780  90.310  1.00  0.00           H
ATOM   2423  CE2 TYR   239      86.070  27.780  87.760  1.00  0.00           C
ATOM   2424  HE2 TYR   239      86.240  27.910  86.690  1.00  0.00           H
ATOM   2425  CZ  TYR   239      84.860  27.370  88.360  1.00  0.00           C
ATOM   2426  OH  TYR   239      83.840  27.220  87.500  1.00  0.00           O
ATOM   2427  HH  TYR   239      84.110  26.580  86.770  1.00  0.00           H
ATOM   2428  C   TYR   239      89.390  30.480  91.870  1.00  0.00           C
ATOM   2429  O   TYR   239      90.610  30.640  91.720  1.00  0.00           O
ATOM   2430  N   GLU   240      88.790  30.610  93.090  1.00  0.00           N
ATOM   2431  H   GLU   240      87.810  30.600  93.240  1.00  0.00           H
ATOM   2432  CA  GLU   240      89.620  30.890  94.310  1.00  0.00           C
ATOM   2433  CB  GLU   240      88.670  31.580  95.280  1.00  0.00           C
ATOM   2434  CG  GLU   240      88.230  33.020  95.050  1.00  0.00           C
ATOM   2435  CD  GLU   240      89.380  33.970  95.260  1.00  0.00           C
ATOM   2436  OE1 GLU   240      90.080  34.290  94.280  1.00  0.00           O
ATOM   2437  OE2 GLU   240      89.460  34.490  96.360  1.00  0.00           O
ATOM   2438  C   GLU   240      90.270  29.620  94.960  1.00  0.00           C
ATOM   2439  O   GLU   240      89.610  28.550  94.900  1.00  0.00           O
ATOM   2440  N   PRO   241      91.470  29.770  95.520  1.00  0.00           N
ATOM   2441  CA  PRO   241      92.170  28.720  96.260  1.00  0.00           C
ATOM   2442  CB  PRO   241      93.620  29.270  96.460  1.00  0.00           C
ATOM   2443  CG  PRO   241      93.760  30.080  95.150  1.00  0.00           C
ATOM   2444  CD  PRO   241      92.410  30.700  94.830  1.00  0.00           C
ATOM   2445  C   PRO   241      91.630  28.380  97.610  1.00  0.00           C
ATOM   2446  O   PRO   241      91.140  29.290  98.310  1.00  0.00           O
ATOM   2447  N   LEU   242      91.570  27.140  98.090  1.00  0.00           N
ATOM   2448  H   LEU   242      91.940  26.400  97.530  1.00  0.00           H
ATOM   2449  CA  LEU   242      90.830  26.690  99.380  1.00  0.00           C
ATOM   2450  CB  LEU   242      90.360  25.210  99.130  1.00  0.00           C
ATOM   2451  CG  LEU   242      89.000  24.940  98.360  1.00  0.00           C
ATOM   2452  CD1 LEU   242      88.970  23.370  98.170  1.00  0.00           C
ATOM   2453  CD2 LEU   242      87.860  25.310  99.320  1.00  0.00           C
ATOM   2454  C   LEU   242      91.900  26.530 100.500  1.00  0.00           C
ATOM   2455  O   LEU   242      93.050  26.260 100.300  1.00  0.00           O
ATOM   2456  N   THR   243      91.420  26.710 101.700  1.00  0.00           N
ATOM   2457  H   THR   243      90.490  26.960 101.980  1.00  0.00           H
ATOM   2458  CA  THR   243      92.340  26.420 102.880  1.00  0.00           C
ATOM   2459  CB  THR   243      92.950  27.760 103.410  1.00  0.00           C
ATOM   2460  OG1 THR   243      94.060  27.430 104.290  1.00  0.00           O
ATOM   2461  HG1 THR   243      94.580  28.250 104.520  1.00  0.00           H
ATOM   2462  CG2 THR   243      92.000  28.720 104.000  1.00  0.00           C
ATOM   2463  C   THR   243      91.600  25.530 103.930  1.00  0.00           C
ATOM   2464  O   THR   243      90.390  25.460 103.950  1.00  0.00           O
ATOM   2465  N   GLN   244      92.420  25.300 104.920  1.00  0.00           N
ATOM   2466  H   GLN   244      93.290  25.780 105.060  1.00  0.00           H
ATOM   2467  CA  GLN   244      92.010  24.450 106.020  1.00  0.00           C
ATOM   2468  CB  GLN   244      93.150  24.260 107.040  1.00  0.00           C
ATOM   2469  CG  GLN   244      94.090  23.100 106.680  1.00  0.00           C
ATOM   2470  CD  GLN   244      94.840  23.280 105.380  1.00  0.00           C
ATOM   2471  OE1 GLN   244      94.840  22.520 104.400  1.00  0.00           O
ATOM   2472  NE2 GLN   244      95.780  24.090 105.380  1.00  0.00           N
ATOM   2473 1HE2 GLN   244      96.170  24.460 106.230  1.00  0.00           H
ATOM   2474 2HE2 GLN   244      96.330  24.160 104.560  1.00  0.00           H
ATOM   2475  C   GLN   244      90.740  24.880 106.790  1.00  0.00           C
ATOM   2476  O   GLN   244      89.850  24.060 106.960  1.00  0.00           O
ATOM   2477  N   ASP   245      90.570  26.190 107.090  1.00  0.00           N
ATOM   2478  H   ASP   245      91.220  26.920 106.860  1.00  0.00           H
ATOM   2479  CA  ASP   245      89.340  26.790 107.700  1.00  0.00           C
ATOM   2480  CB  ASP   245      89.590  28.330 107.820  1.00  0.00           C
ATOM   2481  CG  ASP   245      90.960  28.910 108.360  1.00  0.00           C
ATOM   2482  OD1 ASP   245      92.000  28.390 108.000  1.00  0.00           O
ATOM   2483  OD2 ASP   245      90.960  29.840 109.190  1.00  0.00           O
ATOM   2484  C   ASP   245      88.030  26.480 106.950  1.00  0.00           C
ATOM   2485  O   ASP   245      86.980  26.220 107.560  1.00  0.00           O
ATOM   2486  N   HIS   246      88.090  26.450 105.620  1.00  0.00           N
ATOM   2487  H   HIS   246      88.940  26.760 105.180  1.00  0.00           H
ATOM   2488  CA  HIS   246      86.950  26.160 104.750  1.00  0.00           C
ATOM   2489  CB  HIS   246      87.250  26.480 103.270  1.00  0.00           C
ATOM   2490  CG  HIS   246      87.790  27.910 103.060  1.00  0.00           C
ATOM   2491  ND1 HIS   246      89.060  28.210 103.040  1.00  0.00           N
ATOM   2492  CD2 HIS   246      87.040  28.910 102.600  1.00  0.00           C
ATOM   2493  HD2 HIS   246      85.960  29.000 102.780  1.00  0.00           H
ATOM   2494  CE1 HIS   246      89.090  29.420 102.390  1.00  0.00           C
ATOM   2495  HE1 HIS   246      90.000  30.010 102.230  1.00  0.00           H
ATOM   2496  NE2 HIS   246      87.860  29.860 102.130  1.00  0.00           N
ATOM   2497  HE2 HIS   246      87.710  30.740 101.700  1.00  0.00           H
ATOM   2498  C   HIS   246      86.500  24.690 104.820  1.00  0.00           C
ATOM   2499  O   HIS   246      85.370  24.360 105.100  1.00  0.00           O
ATOM   2500  N   VAL   247      87.450  23.760 104.780  1.00  0.00           N
ATOM   2501  H   VAL   247      88.420  23.980 104.710  1.00  0.00           H
ATOM   2502  CA  VAL   247      87.220  22.290 104.830  1.00  0.00           C
ATOM   2503  CB  VAL   247      88.570  21.550 104.840  1.00  0.00           C
ATOM   2504  CG1 VAL   247      88.400  20.030 105.050  1.00  0.00           C
ATOM   2505  CG2 VAL   247      89.460  21.880 103.580  1.00  0.00           C
ATOM   2506  C   VAL   247      86.450  21.950 106.130  1.00  0.00           C
ATOM   2507  O   VAL   247      85.370  21.310 106.060  1.00  0.00           O
ATOM   2508  N   ASP   248      86.870  22.660 107.220  1.00  0.00           N
ATOM   2509  H   ASP   248      87.700  23.200 107.080  1.00  0.00           H
ATOM   2510  CA  ASP   248      86.200  22.550 108.550  1.00  0.00           C
ATOM   2511  CB  ASP   248      86.880  23.110 109.780  1.00  0.00           C
ATOM   2512  CG  ASP   248      88.290  22.700 110.140  1.00  0.00           C
ATOM   2513  OD1 ASP   248      88.650  21.490 110.110  1.00  0.00           O
ATOM   2514  OD2 ASP   248      89.050  23.540 110.620  1.00  0.00           O
ATOM   2515  C   ASP   248      84.690  23.000 108.560  1.00  0.00           C
ATOM   2516  O   ASP   248      83.720  22.290 108.790  1.00  0.00           O
ATOM   2517  N   ILE   249      84.390  24.260 108.300  1.00  0.00           N
ATOM   2518  H   ILE   249      85.030  24.980 108.020  1.00  0.00           H
ATOM   2519  CA  ILE   249      82.940  24.690 108.280  1.00  0.00           C
ATOM   2520  CB  ILE   249      82.790  26.170 108.310  1.00  0.00           C
ATOM   2521  CG1 ILE   249      83.410  26.770 107.050  1.00  0.00           C
ATOM   2522  CG2 ILE   249      83.340  26.860 109.540  1.00  0.00           C
ATOM   2523  CD  ILE   249      82.290  27.070 106.130  1.00  0.00           C
ATOM   2524  C   ILE   249      81.900  24.020 107.300  1.00  0.00           C
ATOM   2525  O   ILE   249      80.730  23.990 107.480  1.00  0.00           O
ATOM   2526  N   LEU   250      82.420  23.340 106.270  1.00  0.00           N
ATOM   2527  H   LEU   250      83.330  23.560 105.920  1.00  0.00           H
ATOM   2528  CA  LEU   250      81.510  22.550 105.470  1.00  0.00           C
ATOM   2529  CB  LEU   250      82.280  22.110 104.220  1.00  0.00           C
ATOM   2530  CG  LEU   250      82.090  23.150 103.070  1.00  0.00           C
ATOM   2531  CD1 LEU   250      83.250  23.030 102.030  1.00  0.00           C
ATOM   2532  CD2 LEU   250      80.740  22.830 102.460  1.00  0.00           C
ATOM   2533  C   LEU   250      80.970  21.300 106.180  1.00  0.00           C
ATOM   2534  O   LEU   250      79.930  20.770 105.700  1.00  0.00           O
ATOM   2535  N   GLY   251      81.620  20.920 107.270  1.00  0.00           N
ATOM   2536  H   GLY   251      82.220  21.570 107.730  1.00  0.00           H
ATOM   2537  CA  GLY   251      81.310  19.740 108.060  1.00  0.00           C
ATOM   2538  C   GLY   251      79.860  19.260 108.180  1.00  0.00           C
ATOM   2539  O   GLY   251      79.650  18.060 108.020  1.00  0.00           O
ATOM   2540  N   PRO   252      78.900  20.160 108.530  1.00  0.00           N
ATOM   2541  CA  PRO   252      77.480  19.830 108.440  1.00  0.00           C
ATOM   2542  CB  PRO   252      76.780  21.130 108.800  1.00  0.00           C
ATOM   2543  CG  PRO   252      77.810  22.120 109.440  1.00  0.00           C
ATOM   2544  CD  PRO   252      79.150  21.530 108.930  1.00  0.00           C
ATOM   2545  C   PRO   252      77.030  19.200 107.130  1.00  0.00           C
ATOM   2546  O   PRO   252      76.460  18.120 107.230  1.00  0.00           O
ATOM   2547  N   LEU   253      77.120  19.810 105.950  1.00  0.00           N
ATOM   2548  H   LEU   253      77.710  20.610 105.990  1.00  0.00           H
ATOM   2549  CA  LEU   253      76.880  19.100 104.620  1.00  0.00           C
ATOM   2550  CB  LEU   253      77.110  20.120 103.500  1.00  0.00           C
ATOM   2551  CG  LEU   253      76.110  21.290 103.360  1.00  0.00           C
ATOM   2552  CD1 LEU   253      76.630  22.390 102.330  1.00  0.00           C
ATOM   2553  CD2 LEU   253      74.740  20.700 103.210  1.00  0.00           C
ATOM   2554  C   LEU   253      77.800  17.850 104.380  1.00  0.00           C
ATOM   2555  O   LEU   253      77.380  17.060 103.530  1.00  0.00           O
ATOM   2556  N   SER   254      79.090  17.910 104.720  1.00  0.00           N
ATOM   2557  H   SER   254      79.550  18.770 104.910  1.00  0.00           H
ATOM   2558  CA  SER   254      79.970  16.710 104.730  1.00  0.00           C
ATOM   2559  CB  SER   254      81.410  16.970 105.240  1.00  0.00           C
ATOM   2560  OG  SER   254      82.110  17.880 104.460  1.00  0.00           O
ATOM   2561  HG  SER   254      82.110  17.640 103.490  1.00  0.00           H
ATOM   2562  C   SER   254      79.500  15.590 105.630  1.00  0.00           C
ATOM   2563  O   SER   254      79.730  14.440 105.210  1.00  0.00           O
ATOM   2564  N   ALA   255      78.760  15.780 106.730  1.00  0.00           N
ATOM   2565  H   ALA   255      78.980  16.610 107.240  1.00  0.00           H
ATOM   2566  CA  ALA   255      77.980  14.760 107.470  1.00  0.00           C
ATOM   2567  CB  ALA   255      77.800  15.270 108.870  1.00  0.00           C
ATOM   2568  C   ALA   255      76.670  14.250 106.890  1.00  0.00           C
ATOM   2569  O   ALA   255      76.670  13.100 106.390  1.00  0.00           O
ATOM   2570  N   GLN   256      75.840  15.250 106.540  1.00  0.00           N
ATOM   2571  H   GLN   256      75.990  16.200 106.790  1.00  0.00           H
ATOM   2572  CA  GLN   256      74.530  14.990 105.950  1.00  0.00           C
ATOM   2573  CB  GLN   256      73.580  16.190 105.810  1.00  0.00           C
ATOM   2574  CG  GLN   256      73.350  16.950 107.090  1.00  0.00           C
ATOM   2575  CD  GLN   256      72.680  18.340 106.910  1.00  0.00           C
ATOM   2576  OE1 GLN   256      73.240  19.340 107.430  1.00  0.00           O
ATOM   2577  NE2 GLN   256      71.480  18.460 106.380  1.00  0.00           N
ATOM   2578 1HE2 GLN   256      71.050  17.630 106.020  1.00  0.00           H
ATOM   2579 2HE2 GLN   256      71.080  19.370 106.260  1.00  0.00           H
ATOM   2580  C   GLN   256      74.570  14.210 104.600  1.00  0.00           C
ATOM   2581  O   GLN   256      73.470  13.820 104.170  1.00  0.00           O
ATOM   2582  N   THR   257      75.620  14.360 103.860  1.00  0.00           N
ATOM   2583  H   THR   257      76.100  15.240 103.910  1.00  0.00           H
ATOM   2584  CA  THR   257      75.880  13.640 102.590  1.00  0.00           C
ATOM   2585  CB  THR   257      76.430  14.500 101.480  1.00  0.00           C
ATOM   2586  OG1 THR   257      77.650  14.910 101.940  1.00  0.00           O
ATOM   2587  HG1 THR   257      77.600  15.840 102.310  1.00  0.00           H
ATOM   2588  CG2 THR   257      75.580  15.750 101.210  1.00  0.00           C
ATOM   2589  C   THR   257      76.820  12.420 102.700  1.00  0.00           C
ATOM   2590  O   THR   257      76.860  11.530 101.840  1.00  0.00           O
ATOM   2591  N   GLY   258      77.460  12.290 103.890  1.00  0.00           N
ATOM   2592  H   GLY   258      77.070  12.610 104.750  1.00  0.00           H
ATOM   2593  CA  GLY   258      78.480  11.260 104.170  1.00  0.00           C
ATOM   2594  C   GLY   258      79.560  11.170 103.050  1.00  0.00           C
ATOM   2595  O   GLY   258      80.000  10.090 102.650  1.00  0.00           O
ATOM   2596  N   ILE   259      80.020  12.280 102.580  1.00  0.00           N
ATOM   2597  H   ILE   259      79.770  13.190 102.890  1.00  0.00           H
ATOM   2598  CA  ILE   259      81.140  12.350 101.570  1.00  0.00           C
ATOM   2599  CB  ILE   259      80.550  12.590 100.150  1.00  0.00           C
ATOM   2600  CG1 ILE   259      79.480  11.560  99.700  1.00  0.00           C
ATOM   2601  CG2 ILE   259      81.640  12.590  99.070  1.00  0.00           C
ATOM   2602  CD  ILE   259      78.420  12.040  98.670  1.00  0.00           C
ATOM   2603  C   ILE   259      82.110  13.500 102.000  1.00  0.00           C
ATOM   2604  O   ILE   259      81.670  14.600 102.320  1.00  0.00           O
ATOM   2605  N   ALA   260      83.400  13.290 101.810  1.00  0.00           N
ATOM   2606  H   ALA   260      83.800  12.410 101.560  1.00  0.00           H
ATOM   2607  CA  ALA   260      84.430  14.280 102.260  1.00  0.00           C
ATOM   2608  CB  ALA   260      85.730  13.570 102.620  1.00  0.00           C
ATOM   2609  C   ALA   260      84.730  15.450 101.230  1.00  0.00           C
ATOM   2610  O   ALA   260      84.640  15.110 100.020  1.00  0.00           O
ATOM   2611  N   VAL   261      85.200  16.660 101.620  1.00  0.00           N
ATOM   2612  H   VAL   261      85.160  16.930 102.580  1.00  0.00           H
ATOM   2613  CA  VAL   261      85.610  17.720 100.670  1.00  0.00           C
ATOM   2614  CB  VAL   261      86.020  18.990 101.420  1.00  0.00           C
ATOM   2615  CG1 VAL   261      86.610  20.120 100.510  1.00  0.00           C
ATOM   2616  CG2 VAL   261      84.790  19.660 102.050  1.00  0.00           C
ATOM   2617  C   VAL   261      86.650  17.230  99.600  1.00  0.00           C
ATOM   2618  O   VAL   261      86.750  17.690  98.470  1.00  0.00           O
ATOM   2619  N   LEU   262      87.590  16.420 100.100  1.00  0.00           N
ATOM   2620  H   LEU   262      87.750  16.420 101.090  1.00  0.00           H
ATOM   2621  CA  LEU   262      88.720  15.820  99.350  1.00  0.00           C
ATOM   2622  CB  LEU   262      89.600  14.940 100.240  1.00  0.00           C
ATOM   2623  CG  LEU   262      91.110  15.330 100.210  1.00  0.00           C
ATOM   2624  CD1 LEU   262      91.770  15.140  98.830  1.00  0.00           C
ATOM   2625  CD2 LEU   262      91.410  16.650 100.850  1.00  0.00           C
ATOM   2626  C   LEU   262      88.160  15.040  98.130  1.00  0.00           C
ATOM   2627  O   LEU   262      88.760  15.190  97.040  1.00  0.00           O
ATOM   2628  N   ASP   263      87.110  14.260  98.270  1.00  0.00           N
ATOM   2629  H   ASP   263      86.950  13.660  99.060  1.00  0.00           H
ATOM   2630  CA  ASP   263      86.520  13.600  97.130  1.00  0.00           C
ATOM   2631  CB  ASP   263      85.470  12.620  97.660  1.00  0.00           C
ATOM   2632  CG  ASP   263      86.110  11.540  98.500  1.00  0.00           C
ATOM   2633  OD1 ASP   263      86.580  11.810  99.640  1.00  0.00           O
ATOM   2634  OD2 ASP   263      86.090  10.430  97.990  1.00  0.00           O
ATOM   2635  C   ASP   263      85.730  14.580  96.230  1.00  0.00           C
ATOM   2636  O   ASP   263      85.530  14.310  95.030  1.00  0.00           O
ATOM   2637  N   MET   264      85.090  15.610  96.820  1.00  0.00           N
ATOM   2638  H   MET   264      85.230  15.810  97.790  1.00  0.00           H
ATOM   2639  CA  MET   264      84.330  16.660  96.150  1.00  0.00           C
ATOM   2640  CB  MET   264      83.400  17.340  97.120  1.00  0.00           C
ATOM   2641  CG  MET   264      82.000  16.690  97.320  1.00  0.00           C
ATOM   2642  SD  MET   264      81.230  15.940  95.800  1.00  0.00           S
ATOM   2643  CE  MET   264      79.560  16.160  96.400  1.00  0.00           C
ATOM   2644  C   MET   264      85.020  17.700  95.240  1.00  0.00           C
ATOM   2645  O   MET   264      84.600  17.890  94.100  1.00  0.00           O
ATOM   2646  N   CYS   265      86.120  18.240  95.780  1.00  0.00           N
ATOM   2647  H   CYS   265      86.300  18.020  96.740  1.00  0.00           H
ATOM   2648  CA  CYS   265      87.180  18.810  94.910  1.00  0.00           C
ATOM   2649  CB  CYS   265      88.300  19.480  95.740  1.00  0.00           C
ATOM   2650  SG  CYS   265      89.310  18.360  96.770  1.00  0.00           S
ATOM   2651  HG  CYS   265      90.090  19.270  97.340  1.00  0.00           H
ATOM   2652  C   CYS   265      87.790  17.830  93.930  1.00  0.00           C
ATOM   2653  O   CYS   265      87.780  18.160  92.720  1.00  0.00           O
ATOM   2654  N   ALA   266      88.130  16.560  94.270  1.00  0.00           N
ATOM   2655  H   ALA   266      88.210  16.150  95.180  1.00  0.00           H
ATOM   2656  CA  ALA   266      88.610  15.620  93.260  1.00  0.00           C
ATOM   2657  CB  ALA   266      89.110  14.210  93.790  1.00  0.00           C
ATOM   2658  C   ALA   266      87.570  15.380  92.140  1.00  0.00           C
ATOM   2659  O   ALA   266      88.050  14.960  91.060  1.00  0.00           O
ATOM   2660  N   SER   267      86.290  15.540  92.420  1.00  0.00           N
ATOM   2661  H   SER   267      85.960  15.740  93.340  1.00  0.00           H
ATOM   2662  CA  SER   267      85.240  15.540  91.340  1.00  0.00           C
ATOM   2663  CB  SER   267      83.890  15.410  91.980  1.00  0.00           C
ATOM   2664  OG  SER   267      83.770  14.210  92.800  1.00  0.00           O
ATOM   2665  HG  SER   267      83.980  14.470  93.740  1.00  0.00           H
ATOM   2666  C   SER   267      85.330  16.820  90.480  1.00  0.00           C
ATOM   2667  O   SER   267      85.610  16.640  89.260  1.00  0.00           O
ATOM   2668  N   LEU   268      85.250  18.000  91.110  1.00  0.00           N
ATOM   2669  H   LEU   268      85.070  18.000  92.090  1.00  0.00           H
ATOM   2670  CA  LEU   268      85.140  19.300  90.410  1.00  0.00           C
ATOM   2671  CB  LEU   268      85.150  20.340  91.560  1.00  0.00           C
ATOM   2672  CG  LEU   268      84.790  21.760  91.130  1.00  0.00           C
ATOM   2673  CD1 LEU   268      83.400  21.740  90.500  1.00  0.00           C
ATOM   2674  CD2 LEU   268      84.620  22.590  92.420  1.00  0.00           C
ATOM   2675  C   LEU   268      86.420  19.510  89.560  1.00  0.00           C
ATOM   2676  O   LEU   268      86.230  20.120  88.490  1.00  0.00           O
ATOM   2677  N   LYS   269      87.580  18.970  89.920  1.00  0.00           N
ATOM   2678  H   LYS   269      87.750  18.330  90.670  1.00  0.00           H
ATOM   2679  CA  LYS   269      88.800  19.110  89.040  1.00  0.00           C
ATOM   2680  CB  LYS   269      89.920  18.290  89.750  1.00  0.00           C
ATOM   2681  CG  LYS   269      91.410  18.470  89.250  1.00  0.00           C
ATOM   2682  CD  LYS   269      92.160  17.300  89.860  1.00  0.00           C
ATOM   2683  CE  LYS   269      93.500  17.040  89.240  1.00  0.00           C
ATOM   2684  NZ  LYS   269      93.550  16.530  87.900  1.00  0.00           N
ATOM   2685  HZ1 LYS   269      94.460  16.170  87.720  1.00  0.00           H
ATOM   2686  HZ2 LYS   269      92.900  15.770  87.830  1.00  0.00           H
ATOM   2687  HZ3 LYS   269      93.280  17.120  87.140  1.00  0.00           H
ATOM   2688  C   LYS   269      88.590  18.550  87.620  1.00  0.00           C
ATOM   2689  O   LYS   269      88.830  19.180  86.550  1.00  0.00           O
ATOM   2690  N   GLU   270      87.910  17.390  87.570  1.00  0.00           N
ATOM   2691  H   GLU   270      87.510  17.020  88.400  1.00  0.00           H
ATOM   2692  CA  GLU   270      87.570  16.690  86.290  1.00  0.00           C
ATOM   2693  CB  GLU   270      87.060  15.310  86.650  1.00  0.00           C
ATOM   2694  CG  GLU   270      88.060  14.350  87.220  1.00  0.00           C
ATOM   2695  CD  GLU   270      88.720  13.630  86.080  1.00  0.00           C
ATOM   2696  OE1 GLU   270      88.100  12.700  85.560  1.00  0.00           O
ATOM   2697  OE2 GLU   270      89.930  13.900  85.810  1.00  0.00           O
ATOM   2698  C   GLU   270      86.520  17.450  85.460  1.00  0.00           C
ATOM   2699  O   GLU   270      86.820  17.660  84.300  1.00  0.00           O
ATOM   2700  N   LEU   271      85.580  18.080  86.220  1.00  0.00           N
ATOM   2701  H   LEU   271      85.480  17.940  87.200  1.00  0.00           H
ATOM   2702  CA  LEU   271      84.600  18.920  85.470  1.00  0.00           C
ATOM   2703  CB  LEU   271      83.370  19.270  86.350  1.00  0.00           C
ATOM   2704  CG  LEU   271      82.450  18.120  86.690  1.00  0.00           C
ATOM   2705  CD1 LEU   271      81.450  18.600  87.730  1.00  0.00           C
ATOM   2706  CD2 LEU   271      81.630  17.500  85.540  1.00  0.00           C
ATOM   2707  C   LEU   271      85.110  20.280  84.970  1.00  0.00           C
ATOM   2708  O   LEU   271      84.500  20.840  84.060  1.00  0.00           O
ATOM   2709  N   LEU   272      86.050  20.910  85.690  1.00  0.00           N
ATOM   2710  H   LEU   272      86.110  20.680  86.660  1.00  0.00           H
ATOM   2711  CA  LEU   272      86.830  22.040  85.140  1.00  0.00           C
ATOM   2712  CB  LEU   272      87.800  22.680  86.120  1.00  0.00           C
ATOM   2713  CG  LEU   272      86.980  23.510  87.160  1.00  0.00           C
ATOM   2714  CD1 LEU   272      87.960  23.990  88.230  1.00  0.00           C
ATOM   2715  CD2 LEU   272      86.280  24.700  86.580  1.00  0.00           C
ATOM   2716  C   LEU   272      87.690  21.610  83.930  1.00  0.00           C
ATOM   2717  O   LEU   272      87.550  22.100  82.830  1.00  0.00           O
ATOM   2718  N   GLN   273      88.510  20.490  84.100  1.00  0.00           N
ATOM   2719  H   GLN   273      88.570  19.950  84.940  1.00  0.00           H
ATOM   2720  CA  GLN   273      89.440  20.080  83.000  1.00  0.00           C
ATOM   2721  CB  GLN   273      90.540  19.290  83.650  1.00  0.00           C
ATOM   2722  CG  GLN   273      91.380  20.050  84.690  1.00  0.00           C
ATOM   2723  CD  GLN   273      92.540  19.310  85.230  1.00  0.00           C
ATOM   2724  OE1 GLN   273      92.280  18.480  86.120  1.00  0.00           O
ATOM   2725  NE2 GLN   273      93.760  19.250  84.610  1.00  0.00           N
ATOM   2726 1HE2 GLN   273      93.960  19.780  83.780  1.00  0.00           H
ATOM   2727 2HE2 GLN   273      94.390  18.610  85.050  1.00  0.00           H
ATOM   2728  C   GLN   273      88.760  19.320  81.820  1.00  0.00           C
ATOM   2729  O   GLN   273      89.450  19.030  80.830  1.00  0.00           O
ATOM   2730  N   ASN   274      87.460  19.010  81.940  1.00  0.00           N
ATOM   2731  H   ASN   274      87.200  18.580  82.810  1.00  0.00           H
ATOM   2732  CA  ASN   274      86.660  18.620  80.770  1.00  0.00           C
ATOM   2733  CB  ASN   274      85.830  17.370  81.180  1.00  0.00           C
ATOM   2734  CG  ASN   274      86.850  16.260  81.030  1.00  0.00           C
ATOM   2735  OD1 ASN   274      87.600  15.940  81.970  1.00  0.00           O
ATOM   2736  ND2 ASN   274      86.800  15.510  79.960  1.00  0.00           N
ATOM   2737 1HD2 ASN   274      86.270  15.590  79.110  1.00  0.00           H
ATOM   2738 2HD2 ASN   274      87.360  14.690  80.060  1.00  0.00           H
ATOM   2739  C   ASN   274      85.680  19.680  80.230  1.00  0.00           C
ATOM   2740  O   ASN   274      84.970  19.470  79.220  1.00  0.00           O
ATOM   2741  N   GLY   275      85.850  20.960  80.670  1.00  0.00           N
ATOM   2742  H   GLY   275      86.480  21.170  81.410  1.00  0.00           H
ATOM   2743  CA  GLY   275      84.830  22.000  80.430  1.00  0.00           C
ATOM   2744  C   GLY   275      83.430  21.870  81.100  1.00  0.00           C
ATOM   2745  O   GLY   275      82.770  20.830  81.060  1.00  0.00           O
ATOM   2746  N   MET   276      82.890  23.050  81.450  1.00  0.00           N
ATOM   2747  H   MET   276      83.170  23.910  81.010  1.00  0.00           H
ATOM   2748  CA  MET   276      81.730  23.190  82.420  1.00  0.00           C
ATOM   2749  CB  MET   276      81.620  24.650  82.930  1.00  0.00           C
ATOM   2750  CG  MET   276      82.790  24.900  83.970  1.00  0.00           C
ATOM   2751  SD  MET   276      82.890  26.570  84.640  1.00  0.00           S
ATOM   2752  CE  MET   276      83.750  27.350  83.330  1.00  0.00           C
ATOM   2753  C   MET   276      80.370  22.570  81.940  1.00  0.00           C
ATOM   2754  O   MET   276      79.670  22.010  82.750  1.00  0.00           O
ATOM   2755  N   ASN   277      79.960  22.680  80.740  1.00  0.00           N
ATOM   2756  H   ASN   277      80.640  22.760  80.010  1.00  0.00           H
ATOM   2757  CA  ASN   277      78.640  22.280  80.210  1.00  0.00           C
ATOM   2758  CB  ASN   277      78.320  23.190  79.050  1.00  0.00           C
ATOM   2759  CG  ASN   277      77.860  24.540  79.350  1.00  0.00           C
ATOM   2760  OD1 ASN   277      78.650  25.450  79.270  1.00  0.00           O
ATOM   2761  ND2 ASN   277      76.620  24.760  79.600  1.00  0.00           N
ATOM   2762 1HD2 ASN   277      76.000  23.980  79.550  1.00  0.00           H
ATOM   2763 2HD2 ASN   277      76.280  25.700  79.540  1.00  0.00           H
ATOM   2764  C   ASN   277      78.440  20.780  79.910  1.00  0.00           C
ATOM   2765  O   ASN   277      79.380  20.000  79.750  1.00  0.00           O
ATOM   2766  N   GLY   278      77.100  20.470  80.030  1.00  0.00           N
ATOM   2767  H   GLY   278      76.390  21.160  80.120  1.00  0.00           H
ATOM   2768  CA  GLY   278      76.620  19.130  79.660  1.00  0.00           C
ATOM   2769  C   GLY   278      75.330  18.720  80.380  1.00  0.00           C
ATOM   2770  O   GLY   278      74.260  19.340  80.380  1.00  0.00           O
ATOM   2771  N   ARG   279      75.510  17.670  81.170  1.00  0.00           N
ATOM   2772  H   ARG   279      76.400  17.290  81.410  1.00  0.00           H
ATOM   2773  CA  ARG   279      74.400  17.150  82.010  1.00  0.00           C
ATOM   2774  CB  ARG   279      74.720  15.690  82.460  1.00  0.00           C
ATOM   2775  CG  ARG   279      75.070  14.690  81.360  1.00  0.00           C
ATOM   2776  CD  ARG   279      76.000  13.580  81.960  1.00  0.00           C
ATOM   2777  NE  ARG   279      75.230  12.690  82.870  1.00  0.00           N
ATOM   2778  HE  ARG   279      74.340  12.980  83.220  1.00  0.00           H
ATOM   2779  CZ  ARG   279      75.640  11.520  83.370  1.00  0.00           C
ATOM   2780  NH1 ARG   279      76.810  10.910  83.140  1.00  0.00           N
ATOM   2781 1HH1 ARG   279      77.470  11.230  82.460  1.00  0.00           H
ATOM   2782 2HH1 ARG   279      77.160  10.340  83.880  1.00  0.00           H
ATOM   2783  NH2 ARG   279      74.880  11.000  84.330  1.00  0.00           N
ATOM   2784 1HH2 ARG   279      74.030  11.430  84.620  1.00  0.00           H
ATOM   2785 2HH2 ARG   279      75.210  10.240  84.900  1.00  0.00           H
ATOM   2786  C   ARG   279      74.040  18.000  83.230  1.00  0.00           C
ATOM   2787  O   ARG   279      74.910  18.490  83.930  1.00  0.00           O
ATOM   2788  N   THR   280      72.760  18.050  83.510  1.00  0.00           N
ATOM   2789  H   THR   280      72.040  17.520  83.050  1.00  0.00           H
ATOM   2790  CA  THR   280      72.320  19.000  84.580  1.00  0.00           C
ATOM   2791  CB  THR   280      70.950  19.650  84.460  1.00  0.00           C
ATOM   2792  OG1 THR   280      70.020  18.660  84.050  1.00  0.00           O
ATOM   2793  HG1 THR   280      69.600  18.340  84.900  1.00  0.00           H
ATOM   2794  CG2 THR   280      71.040  20.860  83.510  1.00  0.00           C
ATOM   2795  C   THR   280      72.510  18.470  86.000  1.00  0.00           C
ATOM   2796  O   THR   280      71.850  17.570  86.430  1.00  0.00           O
ATOM   2797  N   ILE   281      73.530  19.070  86.610  1.00  0.00           N
ATOM   2798  H   ILE   281      74.290  19.430  86.070  1.00  0.00           H
ATOM   2799  CA  ILE   281      73.850  18.960  88.060  1.00  0.00           C
ATOM   2800  CB  ILE   281      75.290  19.480  88.190  1.00  0.00           C
ATOM   2801  CG1 ILE   281      76.310  19.000  87.140  1.00  0.00           C
ATOM   2802  CG2 ILE   281      75.900  19.100  89.580  1.00  0.00           C
ATOM   2803  CD  ILE   281      77.750  19.500  87.320  1.00  0.00           C
ATOM   2804  C   ILE   281      72.880  19.600  89.030  1.00  0.00           C
ATOM   2805  O   ILE   281      72.590  19.000  90.070  1.00  0.00           O
ATOM   2806  N   LEU   282      72.460  20.820  88.800  1.00  0.00           N
ATOM   2807  H   LEU   282      73.210  21.430  88.560  1.00  0.00           H
ATOM   2808  CA  LEU   282      71.410  21.430  89.700  1.00  0.00           C
ATOM   2809  CB  LEU   282      72.180  21.980  90.900  1.00  0.00           C
ATOM   2810  CG  LEU   282      71.480  22.180  92.210  1.00  0.00           C
ATOM   2811  CD1 LEU   282      71.270  20.840  92.920  1.00  0.00           C
ATOM   2812  CD2 LEU   282      71.980  23.470  92.900  1.00  0.00           C
ATOM   2813  C   LEU   282      70.600  22.550  89.040  1.00  0.00           C
ATOM   2814  O   LEU   282      70.860  23.690  89.380  1.00  0.00           O
ATOM   2815  N   GLY   283      69.760  22.150  88.080  1.00  0.00           N
ATOM   2816  H   GLY   283      69.510  21.180  87.980  1.00  0.00           H
ATOM   2817  CA  GLY   283      69.100  23.020  87.110  1.00  0.00           C
ATOM   2818  C   GLY   283      70.090  23.430  86.020  1.00  0.00           C
ATOM   2819  O   GLY   283      69.680  23.690  84.870  1.00  0.00           O
ATOM   2820  N   SER   284      71.290  23.800  86.480  1.00  0.00           N
ATOM   2821  H   SER   284      71.390  23.960  87.460  1.00  0.00           H
ATOM   2822  CA  SER   284      72.480  24.270  85.720  1.00  0.00           C
ATOM   2823  CB  SER   284      72.940  25.570  86.350  1.00  0.00           C
ATOM   2824  OG  SER   284      74.080  26.030  85.600  1.00  0.00           O
ATOM   2825  HG  SER   284      74.300  26.890  86.050  1.00  0.00           H
ATOM   2826  C   SER   284      73.670  23.320  85.790  1.00  0.00           C
ATOM   2827  O   SER   284      73.750  22.520  86.700  1.00  0.00           O
ATOM   2828  N   ALA   285      74.160  23.030  84.580  1.00  0.00           N
ATOM   2829  H   ALA   285      73.900  23.510  83.750  1.00  0.00           H
ATOM   2830  CA  ALA   285      75.450  22.280  84.460  1.00  0.00           C
ATOM   2831  CB  ALA   285      75.650  21.820  83.020  1.00  0.00           C
ATOM   2832  C   ALA   285      76.720  23.090  84.850  1.00  0.00           C
ATOM   2833  O   ALA   285      77.670  22.580  85.470  1.00  0.00           O
ATOM   2834  N   LEU   286      76.760  24.420  84.510  1.00  0.00           N
ATOM   2835  H   LEU   286      76.030  24.790  83.940  1.00  0.00           H
ATOM   2836  CA  LEU   286      77.720  25.410  84.920  1.00  0.00           C
ATOM   2837  CB  LEU   286      77.340  26.790  84.270  1.00  0.00           C
ATOM   2838  CG  LEU   286      77.600  26.880  82.790  1.00  0.00           C
ATOM   2839  CD1 LEU   286      77.170  28.230  82.110  1.00  0.00           C
ATOM   2840  CD2 LEU   286      79.100  26.820  82.550  1.00  0.00           C
ATOM   2841  C   LEU   286      77.940  25.700  86.390  1.00  0.00           C
ATOM   2842  O   LEU   286      76.990  25.790  87.140  1.00  0.00           O
ATOM   2843  N   LEU   287      79.190  25.710  86.680  1.00  0.00           N
ATOM   2844  H   LEU   287      79.830  25.870  85.930  1.00  0.00           H
ATOM   2845  CA  LEU   287      79.740  25.820  88.040  1.00  0.00           C
ATOM   2846  CB  LEU   287      81.160  25.290  88.100  1.00  0.00           C
ATOM   2847  CG  LEU   287      81.290  23.870  87.670  1.00  0.00           C
ATOM   2848  CD1 LEU   287      82.730  23.560  87.300  1.00  0.00           C
ATOM   2849  CD2 LEU   287      80.710  22.840  88.670  1.00  0.00           C
ATOM   2850  C   LEU   287      79.590  27.200  88.810  1.00  0.00           C
ATOM   2851  O   LEU   287      80.470  28.070  88.940  1.00  0.00           O
ATOM   2852  N   GLU   288      78.250  27.460  88.840  1.00  0.00           N
ATOM   2853  H   GLU   288      77.580  26.830  88.440  1.00  0.00           H
ATOM   2854  CA  GLU   288      77.670  28.720  89.410  1.00  0.00           C
ATOM   2855  CB  GLU   288      76.240  28.900  88.910  1.00  0.00           C
ATOM   2856  CG  GLU   288      76.320  29.050  87.380  1.00  0.00           C
ATOM   2857  CD  GLU   288      75.020  29.510  86.740  1.00  0.00           C
ATOM   2858  OE1 GLU   288      74.210  28.550  86.490  1.00  0.00           O
ATOM   2859  OE2 GLU   288      74.800  30.680  86.330  1.00  0.00           O
ATOM   2860  C   GLU   288      77.680  28.970  90.930  1.00  0.00           C
ATOM   2861  O   GLU   288      77.460  28.140  91.740  1.00  0.00           O
ATOM   2862  N   ASP   289      78.130  30.140  91.370  1.00  0.00           N
ATOM   2863  H   ASP   289      78.590  30.760  90.730  1.00  0.00           H
ATOM   2864  CA  ASP   289      78.420  30.440  92.810  1.00  0.00           C
ATOM   2865  CB  ASP   289      79.810  30.990  92.930  1.00  0.00           C
ATOM   2866  CG  ASP   289      80.120  32.390  92.350  1.00  0.00           C
ATOM   2867  OD1 ASP   289      79.470  32.700  91.360  1.00  0.00           O
ATOM   2868  OD2 ASP   289      80.960  33.130  92.890  1.00  0.00           O
ATOM   2869  C   ASP   289      77.420  31.180  93.660  1.00  0.00           C
ATOM   2870  O   ASP   289      77.760  31.910  94.600  1.00  0.00           O
ATOM   2871  N   GLU   290      76.140  30.940  93.380  1.00  0.00           N
ATOM   2872  H   GLU   290      75.930  30.300  92.640  1.00  0.00           H
ATOM   2873  CA  GLU   290      74.990  31.720  93.920  1.00  0.00           C
ATOM   2874  CB  GLU   290      73.830  31.600  92.950  1.00  0.00           C
ATOM   2875  CG  GLU   290      74.080  32.670  91.860  1.00  0.00           C
ATOM   2876  CD  GLU   290      72.860  33.020  90.980  1.00  0.00           C
ATOM   2877  OE1 GLU   290      72.290  34.110  91.160  1.00  0.00           O
ATOM   2878  OE2 GLU   290      72.450  32.190  90.180  1.00  0.00           O
ATOM   2879  C   GLU   290      74.550  31.240  95.290  1.00  0.00           C
ATOM   2880  O   GLU   290      74.400  32.080  96.220  1.00  0.00           O
ATOM   2881  N   PHE   291      74.650  29.980  95.550  1.00  0.00           N
ATOM   2882  H   PHE   291      75.300  29.360  95.100  1.00  0.00           H
ATOM   2883  CA  PHE   291      74.070  29.360  96.780  1.00  0.00           C
ATOM   2884  CB  PHE   291      73.420  28.030  96.390  1.00  0.00           C
ATOM   2885  CG  PHE   291      72.100  28.280  95.730  1.00  0.00           C
ATOM   2886  CD1 PHE   291      72.040  28.200  94.350  1.00  0.00           C
ATOM   2887  HD1 PHE   291      72.830  27.730  93.770  1.00  0.00           H
ATOM   2888  CD2 PHE   291      70.950  28.500  96.520  1.00  0.00           C
ATOM   2889  HD2 PHE   291      71.080  28.590  97.600  1.00  0.00           H
ATOM   2890  CE1 PHE   291      70.790  28.320  93.680  1.00  0.00           C
ATOM   2891  HE1 PHE   291      70.730  28.400  92.600  1.00  0.00           H
ATOM   2892  CE2 PHE   291      69.750  28.570  95.840  1.00  0.00           C
ATOM   2893  HE2 PHE   291      68.880  28.850  96.420  1.00  0.00           H
ATOM   2894  CZ  PHE   291      69.690  28.430  94.440  1.00  0.00           C
ATOM   2895  HZ  PHE   291      68.720  28.470  93.940  1.00  0.00           H
ATOM   2896  C   PHE   291      75.170  29.080  97.830  1.00  0.00           C
ATOM   2897  O   PHE   291      76.050  28.250  97.570  1.00  0.00           O
ATOM   2898  N   THR   292      75.320  30.030  98.730  1.00  0.00           N
ATOM   2899  H   THR   292      74.710  30.820  98.720  1.00  0.00           H
ATOM   2900  CA  THR   292      76.260  30.030  99.850  1.00  0.00           C
ATOM   2901  CB  THR   292      76.030  31.280 100.780  1.00  0.00           C
ATOM   2902  OG1 THR   292      74.840  31.310 101.500  1.00  0.00           O
ATOM   2903  HG1 THR   292      74.170  31.810 100.940  1.00  0.00           H
ATOM   2904  CG2 THR   292      76.220  32.680 100.090  1.00  0.00           C
ATOM   2905  C   THR   292      76.090  28.790 100.780  1.00  0.00           C
ATOM   2906  O   THR   292      75.050  28.170 100.670  1.00  0.00           O
ATOM   2907  N   PRO   293      77.220  28.290 101.400  1.00  0.00           N
ATOM   2908  CA  PRO   293      77.140  27.370 102.510  1.00  0.00           C
ATOM   2909  CB  PRO   293      78.500  27.380 103.090  1.00  0.00           C
ATOM   2910  CG  PRO   293      79.310  27.200 101.840  1.00  0.00           C
ATOM   2911  CD  PRO   293      78.600  28.210 100.850  1.00  0.00           C
ATOM   2912  C   PRO   293      76.080  27.660 103.590  1.00  0.00           C
ATOM   2913  O   PRO   293      75.270  26.780 103.760  1.00  0.00           O
ATOM   2914  N   PHE   294      75.890  28.950 103.980  1.00  0.00           N
ATOM   2915  H   PHE   294      76.620  29.630 103.900  1.00  0.00           H
ATOM   2916  CA  PHE   294      74.710  29.450 104.690  1.00  0.00           C
ATOM   2917  CB  PHE   294      75.110  30.900 104.930  1.00  0.00           C
ATOM   2918  CG  PHE   294      74.100  31.880 105.590  1.00  0.00           C
ATOM   2919  CD1 PHE   294      73.680  32.990 104.890  1.00  0.00           C
ATOM   2920  HD1 PHE   294      74.340  33.410 104.130  1.00  0.00           H
ATOM   2921  CD2 PHE   294      73.450  31.490 106.780  1.00  0.00           C
ATOM   2922  HD2 PHE   294      73.640  30.570 107.340  1.00  0.00           H
ATOM   2923  CE1 PHE   294      72.750  33.880 105.570  1.00  0.00           C
ATOM   2924  HE1 PHE   294      72.530  34.790 105.020  1.00  0.00           H
ATOM   2925  CE2 PHE   294      72.480  32.330 107.300  1.00  0.00           C
ATOM   2926  HE2 PHE   294      72.250  32.240 108.360  1.00  0.00           H
ATOM   2927  CZ  PHE   294      72.180  33.580 106.770  1.00  0.00           C
ATOM   2928  HZ  PHE   294      71.540  34.270 107.340  1.00  0.00           H
ATOM   2929  C   PHE   294      73.290  29.290 104.050  1.00  0.00           C
ATOM   2930  O   PHE   294      72.260  29.130 104.750  1.00  0.00           O
ATOM   2931  N   ASP   295      73.130  29.560 102.730  1.00  0.00           N
ATOM   2932  H   ASP   295      73.820  30.010 102.170  1.00  0.00           H
ATOM   2933  CA  ASP   295      71.940  29.130 101.990  1.00  0.00           C
ATOM   2934  CB  ASP   295      72.070  29.690 100.580  1.00  0.00           C
ATOM   2935  CG  ASP   295      71.840  31.230 100.490  1.00  0.00           C
ATOM   2936  OD1 ASP   295      72.660  32.010  99.900  1.00  0.00           O
ATOM   2937  OD2 ASP   295      70.740  31.640 100.940  1.00  0.00           O
ATOM   2938  C   ASP   295      71.630  27.620 101.970  1.00  0.00           C
ATOM   2939  O   ASP   295      70.900  27.190 102.850  1.00  0.00           O
ATOM   2940  N   VAL   296      72.670  26.880 101.560  1.00  0.00           N
ATOM   2941  H   VAL   296      73.540  27.270 101.250  1.00  0.00           H
ATOM   2942  CA  VAL   296      72.520  25.400 101.310  1.00  0.00           C
ATOM   2943  CB  VAL   296      73.750  24.860 100.530  1.00  0.00           C
ATOM   2944  CG1 VAL   296      73.590  23.370 100.130  1.00  0.00           C
ATOM   2945  CG2 VAL   296      73.800  25.560  99.150  1.00  0.00           C
ATOM   2946  C   VAL   296      72.210  24.550 102.540  1.00  0.00           C
ATOM   2947  O   VAL   296      71.310  23.720 102.600  1.00  0.00           O
ATOM   2948  N   VAL   297      72.910  24.830 103.640  1.00  0.00           N
ATOM   2949  H   VAL   297      73.700  25.450 103.650  1.00  0.00           H
ATOM   2950  CA  VAL   297      72.610  24.360 105.040  1.00  0.00           C
ATOM   2951  CB  VAL   297      73.610  24.850 106.090  1.00  0.00           C
ATOM   2952  CG1 VAL   297      75.010  24.320 105.740  1.00  0.00           C
ATOM   2953  CG2 VAL   297      73.670  26.370 106.320  1.00  0.00           C
ATOM   2954  C   VAL   297      71.180  24.400 105.590  1.00  0.00           C
ATOM   2955  O   VAL   297      70.810  23.600 106.480  1.00  0.00           O
ATOM   2956  N   ARG   298      70.480  25.500 105.300  1.00  0.00           N
ATOM   2957  H   ARG   298      70.960  26.210 104.780  1.00  0.00           H
ATOM   2958  CA  ARG   298      69.030  25.770 105.520  1.00  0.00           C
ATOM   2959  CB  ARG   298      68.600  27.220 105.580  1.00  0.00           C
ATOM   2960  CG  ARG   298      69.190  27.860 106.800  1.00  0.00           C
ATOM   2961  CD  ARG   298      69.030  29.340 106.790  1.00  0.00           C
ATOM   2962  NE  ARG   298      69.570  29.990 105.560  1.00  0.00           N
ATOM   2963  HE  ARG   298      69.920  29.340 104.890  1.00  0.00           H
ATOM   2964  CZ  ARG   298      69.760  31.320 105.370  1.00  0.00           C
ATOM   2965  NH1 ARG   298      69.460  32.310 106.210  1.00  0.00           N
ATOM   2966 1HH1 ARG   298      69.030  32.210 107.100  1.00  0.00           H
ATOM   2967 2HH1 ARG   298      69.800  33.230 105.970  1.00  0.00           H
ATOM   2968  NH2 ARG   298      70.360  31.680 104.210  1.00  0.00           N
ATOM   2969 1HH2 ARG   298      70.640  30.980 103.550  1.00  0.00           H
ATOM   2970 2HH2 ARG   298      70.470  32.630 103.920  1.00  0.00           H
ATOM   2971  C   ARG   298      68.140  25.020 104.480  1.00  0.00           C
ATOM   2972  O   ARG   298      67.030  24.670 104.800  1.00  0.00           O
ATOM   2973  N   GLN   299      68.590  25.030 103.230  1.00  0.00           N
ATOM   2974  H   GLN   299      69.370  25.610 102.980  1.00  0.00           H
ATOM   2975  CA  GLN   299      67.840  24.510 102.090  1.00  0.00           C
ATOM   2976  CB  GLN   299      68.280  25.070 100.730  1.00  0.00           C
ATOM   2977  CG  GLN   299      68.150  26.570 100.620  1.00  0.00           C
ATOM   2978  CD  GLN   299      68.640  27.160  99.350  1.00  0.00           C
ATOM   2979  OE1 GLN   299      69.390  28.120  99.230  1.00  0.00           O
ATOM   2980  NE2 GLN   299      68.100  26.620  98.300  1.00  0.00           N
ATOM   2981 1HE2 GLN   299      67.430  25.880  98.340  1.00  0.00           H
ATOM   2982 2HE2 GLN   299      68.630  26.660  97.450  1.00  0.00           H
ATOM   2983  C   GLN   299      67.780  22.960 102.040  1.00  0.00           C
ATOM   2984  O   GLN   299      66.750  22.420 101.600  1.00  0.00           O
ATOM   2985  N   CYS   300      68.670  22.220 102.610  1.00  0.00           N
ATOM   2986  H   CYS   300      69.530  22.600 102.950  1.00  0.00           H
ATOM   2987  CA  CYS   300      68.640  20.760 102.560  1.00  0.00           C
ATOM   2988  CB  CYS   300      70.030  20.240 102.740  1.00  0.00           C
ATOM   2989  SG  CYS   300      71.220  20.880 101.510  1.00  0.00           S
ATOM   2990  HG  CYS   300      71.760  19.740 101.090  1.00  0.00           H
ATOM   2991  C   CYS   300      67.730  20.210 103.640  1.00  0.00           C
ATOM   2992  O   CYS   300      68.150  20.130 104.810  1.00  0.00           O
ATOM   2993  N   SER   301      66.490  20.570 103.420  1.00  0.00           N
ATOM   2994  H   SER   301      66.350  21.240 102.690  1.00  0.00           H
ATOM   2995  CA  SER   301      65.350  20.200 104.300  1.00  0.00           C
ATOM   2996  CB  SER   301      65.140  18.700 104.460  1.00  0.00           C
ATOM   2997  OG  SER   301      64.880  18.190 103.170  1.00  0.00           O
ATOM   2998  HG  SER   301      64.090  17.590 103.240  1.00  0.00           H
ATOM   2999  C   SER   301      65.240  20.960 105.640  1.00  0.00           C
ATOM   3000  O   SER   301      64.460  20.480 106.490  1.00  0.00           O
ATOM   3001  N   GLY   302      65.860  22.080 105.900  1.00  0.00           N
ATOM   3002  H   GLY   302      66.460  22.500 105.220  1.00  0.00           H
ATOM   3003  CA  GLY   302      65.590  23.010 107.030  1.00  0.00           C
ATOM   3004  C   GLY   302      64.120  23.540 107.070  1.00  0.00           C
ATOM   3005  O   GLY   302      63.330  23.140 106.200  1.00  0.00           O
ATOM   3006  N   VAL   303      63.680  24.420 107.920  1.00  0.00           N
ATOM   3007  H   VAL   303      64.320  24.900 108.520  1.00  0.00           H
ATOM   3008  CA  VAL   303      62.270  24.990 107.970  1.00  0.00           C
ATOM   3009  CB  VAL   303      61.620  25.000 109.350  1.00  0.00           C
ATOM   3010  CG1 VAL   303      61.060  23.590 109.580  1.00  0.00           C
ATOM   3011  CG2 VAL   303      62.600  25.170 110.460  1.00  0.00           C
ATOM   3012  C   VAL   303      62.110  26.410 107.420  1.00  0.00           C
ATOM   3013  O   VAL   303      61.010  26.840 107.090  1.00  0.00           O
ATOM   3014  N   THR   304      63.140  27.210 107.510  1.00  0.00           N
ATOM   3015  H   THR   304      64.000  26.780 107.790  1.00  0.00           H
ATOM   3016  CA  THR   304      63.250  28.620 107.050  1.00  0.00           C
ATOM   3017  CB  THR   304      64.680  29.100 107.220  1.00  0.00           C
ATOM   3018  OG1 THR   304      65.170  28.820 108.540  1.00  0.00           O
ATOM   3019  HG1 THR   304      64.730  29.520 109.110  1.00  0.00           H
ATOM   3020  CG2 THR   304      64.850  30.580 106.940  1.00  0.00           C
ATOM   3021  C   THR   304      62.830  28.700 105.580  1.00  0.00           C
ATOM   3022  O   THR   304      63.490  28.090 104.730  1.00  0.00           O
ATOM   3023  N   PHE   305      61.700  29.430 105.420  1.00  0.00           N
ATOM   3024  H   PHE   305      61.290  29.850 106.220  1.00  0.00           H
ATOM   3025  CA  PHE   305      61.100  29.810 104.100  1.00  0.00           C
ATOM   3026  CB  PHE   305      62.010  30.970 103.500  1.00  0.00           C
ATOM   3027  CG  PHE   305      61.620  32.220 104.150  1.00  0.00           C
ATOM   3028  CD1 PHE   305      60.440  32.870 103.730  1.00  0.00           C
ATOM   3029  HD1 PHE   305      60.050  32.660 102.730  1.00  0.00           H
ATOM   3030  CD2 PHE   305      62.400  32.860 105.060  1.00  0.00           C
ATOM   3031  HD2 PHE   305      63.260  32.340 105.470  1.00  0.00           H
ATOM   3032  CE1 PHE   305      60.090  34.080 104.320  1.00  0.00           C
ATOM   3033  HE1 PHE   305      59.190  34.640 104.040  1.00  0.00           H
ATOM   3034  CE2 PHE   305      62.100  34.100 105.620  1.00  0.00           C
ATOM   3035  HE2 PHE   305      62.590  34.280 106.570  1.00  0.00           H
ATOM   3036  CZ  PHE   305      60.880  34.670 105.300  1.00  0.00           C
ATOM   3037  HZ  PHE   305      60.550  35.550 105.840  1.00  0.00           H
ATOM   3038  C   PHE   305      60.900  28.670 103.070  1.00  0.00           C
ATOM   3039  O   PHE   305      60.660  28.980 101.910  1.00  0.00           O
ATOM   3040  N   GLN   306      60.680  27.430 103.570  1.00  0.00           N
ATOM   3041  H   GLN   306      60.480  27.420 104.550  1.00  0.00           H
ATOM   3042  CA  GLN   306      60.550  26.130 102.820  1.00  0.00           C
ATOM   3043  CB  GLN   306      61.620  25.270 103.450  1.00  0.00           C
ATOM   3044  CG  GLN   306      62.850  25.700 102.760  1.00  0.00           C
ATOM   3045  CD  GLN   306      64.020  24.980 103.350  1.00  0.00           C
ATOM   3046  OE1 GLN   306      64.060  23.730 103.470  1.00  0.00           O
ATOM   3047  NE2 GLN   306      64.670  25.690 104.190  1.00  0.00           N
ATOM   3048 1HE2 GLN   306      64.330  26.600 104.400  1.00  0.00           H
ATOM   3049 2HE2 GLN   306      65.550  25.360 104.550  1.00  0.00           H
ATOM   3050  C   GLN   306      59.160  25.450 102.910  1.00  0.00           C
ATOM   3051  O1  GLN   306      58.420  25.630 103.870  1.00  0.00           O
ATOM   3052  O2  GLN   306      58.900  24.580 102.040  1.00  0.00           O
TER
ENDMDL
