# Supplementary material for: Microsecond MD Simulation and Multiple-Conformation Virtual Screening to Identify Potential Anti-COVID-19 Inhibitors Against SARS-CoV-2 Main Protease
Source: Front Chem. 2021 Jan 13;8:595273. doi: 10.3389/fchem.2020.595273 (PMC7873971; doi:10.3389/fchem.2020.595273)
Supplement: Supplementary file 2 [file Data_Sheet_1.ZIP › Ns_Pose_PDB/Ns_Pose_PDB/1_micro_6LU7_Apo/200ns.pdb]

REMARK    GENERATED BY TRJCONV
TITLE     Seq_1 - homology model built on 3M3V_A 2A5K_A - hbond-opt in water t= 200000.00000
REMARK    THIS IS A SIMULATION BOX
CRYST1   98.666   98.666   98.666  90.00  90.00  90.00 P 1           1
MODEL        1
ATOM      1  N   SER     1      58.420  38.440  60.580  1.00  0.00           N
ATOM      2  H1  SER     1      58.890  37.790  59.990  1.00  0.00           H
ATOM      3  H2  SER     1      57.430  38.330  60.480  1.00  0.00           H
ATOM      4  H3  SER     1      58.640  39.380  60.300  1.00  0.00           H
ATOM      5  CA  SER     1      58.700  38.160  61.980  1.00  0.00           C
ATOM      6  CB  SER     1      58.370  36.720  62.360  1.00  0.00           C
ATOM      7  OG  SER     1      57.100  36.290  61.790  1.00  0.00           O
ATOM      8  HG  SER     1      56.890  35.360  62.080  1.00  0.00           H
ATOM      9  C   SER     1      60.190  38.360  62.220  1.00  0.00           C
ATOM     10  O   SER     1      60.890  38.280  61.250  1.00  0.00           O
ATOM     11  N   GLY     2      60.440  38.990  63.390  1.00  0.00           N
ATOM     12  H   GLY     2      59.730  39.370  63.970  1.00  0.00           H
ATOM     13  CA  GLY     2      61.820  39.410  63.830  1.00  0.00           C
ATOM     14  C   GLY     2      62.040  39.200  65.340  1.00  0.00           C
ATOM     15  O   GLY     2      61.130  38.970  66.100  1.00  0.00           O
ATOM     16  N   PHE     3      63.280  39.040  65.730  1.00  0.00           N
ATOM     17  H   PHE     3      63.960  39.000  65.000  1.00  0.00           H
ATOM     18  CA  PHE     3      63.630  38.770  67.170  1.00  0.00           C
ATOM     19  CB  PHE     3      63.520  37.220  67.410  1.00  0.00           C
ATOM     20  CG  PHE     3      63.710  36.760  68.830  1.00  0.00           C
ATOM     21  CD1 PHE     3      65.000  36.460  69.350  1.00  0.00           C
ATOM     22  HD1 PHE     3      65.950  36.650  68.840  1.00  0.00           H
ATOM     23  CD2 PHE     3      62.500  36.720  69.530  1.00  0.00           C
ATOM     24  HD2 PHE     3      61.600  36.720  68.910  1.00  0.00           H
ATOM     25  CE1 PHE     3      65.000  36.100  70.700  1.00  0.00           C
ATOM     26  HE1 PHE     3      65.950  35.900  71.200  1.00  0.00           H
ATOM     27  CE2 PHE     3      62.510  36.270  70.800  1.00  0.00           C
ATOM     28  HE2 PHE     3      61.540  36.280  71.300  1.00  0.00           H
ATOM     29  CZ  PHE     3      63.790  36.030  71.430  1.00  0.00           C
ATOM     30  HZ  PHE     3      63.930  36.040  72.520  1.00  0.00           H
ATOM     31  C   PHE     3      64.970  39.340  67.540  1.00  0.00           C
ATOM     32  O   PHE     3      66.020  38.790  67.120  1.00  0.00           O
ATOM     33  N   ARG     4      64.960  40.590  68.030  1.00  0.00           N
ATOM     34  H   ARG     4      64.120  41.110  68.150  1.00  0.00           H
ATOM     35  CA  ARG     4      66.160  41.290  68.570  1.00  0.00           C
ATOM     36  CB  ARG     4      65.820  42.680  69.020  1.00  0.00           C
ATOM     37  CG  ARG     4      65.030  43.480  67.980  1.00  0.00           C
ATOM     38  CD  ARG     4      64.620  44.890  68.430  1.00  0.00           C
ATOM     39  NE  ARG     4      63.660  44.990  69.560  1.00  0.00           N
ATOM     40  HE  ARG     4      64.100  45.380  70.370  1.00  0.00           H
ATOM     41  CZ  ARG     4      62.400  44.510  69.640  1.00  0.00           C
ATOM     42  NH1 ARG     4      61.620  43.990  68.660  1.00  0.00           N
ATOM     43 1HH1 ARG     4      61.880  43.720  67.730  1.00  0.00           H
ATOM     44 2HH1 ARG     4      60.690  43.750  68.940  1.00  0.00           H
ATOM     45  NH2 ARG     4      61.830  44.680  70.830  1.00  0.00           N
ATOM     46 1HH2 ARG     4      62.250  45.080  71.640  1.00  0.00           H
ATOM     47 2HH2 ARG     4      60.860  44.450  70.850  1.00  0.00           H
ATOM     48  C   ARG     4      66.690  40.630  69.770  1.00  0.00           C
ATOM     49  O   ARG     4      65.960  40.180  70.660  1.00  0.00           O
ATOM     50  N   LYS     5      68.000  40.570  69.850  1.00  0.00           N
ATOM     51  H   LYS     5      68.560  41.050  69.170  1.00  0.00           H
ATOM     52  CA  LYS     5      68.730  40.130  71.030  1.00  0.00           C
ATOM     53  CB  LYS     5      69.810  39.110  70.670  1.00  0.00           C
ATOM     54  CG  LYS     5      69.440  37.880  69.840  1.00  0.00           C
ATOM     55  CD  LYS     5      70.660  37.040  69.460  1.00  0.00           C
ATOM     56  CE  LYS     5      70.370  35.740  68.660  1.00  0.00           C
ATOM     57  NZ  LYS     5      71.560  34.940  68.410  1.00  0.00           N
ATOM     58  HZ1 LYS     5      71.320  34.040  68.070  1.00  0.00           H
ATOM     59  HZ2 LYS     5      72.020  35.470  67.700  1.00  0.00           H
ATOM     60  HZ3 LYS     5      72.110  34.740  69.230  1.00  0.00           H
ATOM     61  C   LYS     5      69.140  41.350  71.840  1.00  0.00           C
ATOM     62  O   LYS     5      70.350  41.650  71.760  1.00  0.00           O
ATOM     63  N   MET     6      68.330  41.620  72.830  1.00  0.00           N
ATOM     64  H   MET     6      67.940  40.900  73.410  1.00  0.00           H
ATOM     65  CA  MET     6      68.170  42.930  73.480  1.00  0.00           C
ATOM     66  CB  MET     6      66.770  43.340  73.960  1.00  0.00           C
ATOM     67  CG  MET     6      65.710  43.620  72.910  1.00  0.00           C
ATOM     68  SD  MET     6      64.000  43.630  73.560  1.00  0.00           S
ATOM     69  CE  MET     6      63.970  45.290  74.190  1.00  0.00           C
ATOM     70  C   MET     6      69.160  43.050  74.580  1.00  0.00           C
ATOM     71  O   MET     6      68.730  43.010  75.740  1.00  0.00           O
ATOM     72  N   ALA     7      70.460  42.970  74.230  1.00  0.00           N
ATOM     73  H   ALA     7      70.800  42.500  73.420  1.00  0.00           H
ATOM     74  CA  ALA     7      71.510  43.140  75.280  1.00  0.00           C
ATOM     75  CB  ALA     7      72.620  42.160  75.150  1.00  0.00           C
ATOM     76  C   ALA     7      72.140  44.500  75.240  1.00  0.00           C
ATOM     77  O   ALA     7      72.260  45.220  74.210  1.00  0.00           O
ATOM     78  N   PHE     8      72.300  45.040  76.490  1.00  0.00           N
ATOM     79  H   PHE     8      71.820  44.670  77.280  1.00  0.00           H
ATOM     80  CA  PHE     8      73.040  46.280  76.700  1.00  0.00           C
ATOM     81  CB  PHE     8      72.940  46.760  78.200  1.00  0.00           C
ATOM     82  CG  PHE     8      73.520  48.150  78.300  1.00  0.00           C
ATOM     83  CD1 PHE     8      72.590  49.200  78.370  1.00  0.00           C
ATOM     84  HD1 PHE     8      71.510  49.090  78.270  1.00  0.00           H
ATOM     85  CD2 PHE     8      74.800  48.340  78.680  1.00  0.00           C
ATOM     86  HD2 PHE     8      75.470  47.490  78.640  1.00  0.00           H
ATOM     87  CE1 PHE     8      73.000  50.420  78.750  1.00  0.00           C
ATOM     88  HE1 PHE     8      72.350  51.290  78.680  1.00  0.00           H
ATOM     89  CE2 PHE     8      75.220  49.580  79.100  1.00  0.00           C
ATOM     90  HE2 PHE     8      76.280  49.660  79.360  1.00  0.00           H
ATOM     91  CZ  PHE     8      74.330  50.620  79.110  1.00  0.00           C
ATOM     92  HZ  PHE     8      74.690  51.550  79.550  1.00  0.00           H
ATOM     93  C   PHE     8      74.510  46.110  76.220  1.00  0.00           C
ATOM     94  O   PHE     8      75.310  45.290  76.760  1.00  0.00           O
ATOM     95  N   PRO     9      74.940  46.910  75.230  1.00  0.00           N
ATOM     96  CA  PRO     9      76.300  46.850  74.550  1.00  0.00           C
ATOM     97  CB  PRO     9      76.150  47.760  73.390  1.00  0.00           C
ATOM     98  CG  PRO     9      75.100  48.840  73.770  1.00  0.00           C
ATOM     99  CD  PRO     9      74.140  48.020  74.600  1.00  0.00           C
ATOM    100  C   PRO     9      77.340  47.360  75.560  1.00  0.00           C
ATOM    101  O   PRO     9      77.190  48.410  76.160  1.00  0.00           O
ATOM    102  N   SER    10      78.570  46.880  75.350  1.00  0.00           N
ATOM    103  H   SER    10      78.840  46.250  74.620  1.00  0.00           H
ATOM    104  CA  SER    10      79.550  46.840  76.470  1.00  0.00           C
ATOM    105  CB  SER    10      80.290  45.470  76.460  1.00  0.00           C
ATOM    106  OG  SER    10      81.180  45.450  75.390  1.00  0.00           O
ATOM    107  HG  SER    10      81.930  46.110  75.490  1.00  0.00           H
ATOM    108  C   SER    10      80.470  48.050  76.750  1.00  0.00           C
ATOM    109  O   SER    10      81.030  48.240  77.860  1.00  0.00           O
ATOM    110  N   GLY    11      80.710  48.740  75.650  1.00  0.00           N
ATOM    111  H   GLY    11      80.420  48.320  74.790  1.00  0.00           H
ATOM    112  CA  GLY    11      81.310  50.070  75.560  1.00  0.00           C
ATOM    113  C   GLY    11      81.900  50.750  76.810  1.00  0.00           C
ATOM    114  O   GLY    11      83.110  50.630  77.200  1.00  0.00           O
ATOM    115  N   LYS    12      81.060  51.480  77.580  1.00  0.00           N
ATOM    116  H   LYS    12      80.080  51.380  77.410  1.00  0.00           H
ATOM    117  CA  LYS    12      81.520  52.290  78.750  1.00  0.00           C
ATOM    118  CB  LYS    12      80.450  53.350  79.100  1.00  0.00           C
ATOM    119  CG  LYS    12      80.380  54.440  78.000  1.00  0.00           C
ATOM    120  CD  LYS    12      79.480  55.600  78.360  1.00  0.00           C
ATOM    121  CE  LYS    12      79.200  56.440  77.200  1.00  0.00           C
ATOM    122  NZ  LYS    12      78.640  57.780  77.520  1.00  0.00           N
ATOM    123  HZ1 LYS    12      78.520  58.310  76.680  1.00  0.00           H
ATOM    124  HZ2 LYS    12      77.730  57.720  77.940  1.00  0.00           H
ATOM    125  HZ3 LYS    12      79.340  58.270  78.050  1.00  0.00           H
ATOM    126  C   LYS    12      81.850  51.420  79.990  1.00  0.00           C
ATOM    127  O   LYS    12      82.790  51.810  80.770  1.00  0.00           O
ATOM    128  N   VAL    13      81.090  50.360  80.280  1.00  0.00           N
ATOM    129  H   VAL    13      80.200  50.250  79.850  1.00  0.00           H
ATOM    130  CA  VAL    13      81.460  49.420  81.330  1.00  0.00           C
ATOM    131  CB  VAL    13      80.260  48.520  81.560  1.00  0.00           C
ATOM    132  CG1 VAL    13      80.450  47.400  82.580  1.00  0.00           C
ATOM    133  CG2 VAL    13      79.170  49.380  82.110  1.00  0.00           C
ATOM    134  C   VAL    13      82.700  48.600  80.990  1.00  0.00           C
ATOM    135  O   VAL    13      83.360  48.150  81.840  1.00  0.00           O
ATOM    136  N   GLU    14      83.100  48.510  79.740  1.00  0.00           N
ATOM    137  H   GLU    14      82.440  48.610  78.990  1.00  0.00           H
ATOM    138  CA  GLU    14      84.450  47.940  79.340  1.00  0.00           C
ATOM    139  CB  GLU    14      84.670  47.960  77.850  1.00  0.00           C
ATOM    140  CG  GLU    14      83.990  46.650  77.260  1.00  0.00           C
ATOM    141  CD  GLU    14      84.350  46.290  75.800  1.00  0.00           C
ATOM    142  OE1 GLU    14      85.390  45.710  75.590  1.00  0.00           O
ATOM    143  OE2 GLU    14      83.600  46.750  74.960  1.00  0.00           O
ATOM    144  C   GLU    14      85.550  48.830  80.020  1.00  0.00           C
ATOM    145  O   GLU    14      86.490  48.290  80.650  1.00  0.00           O
ATOM    146  N   GLY    15      85.420  50.140  79.790  1.00  0.00           N
ATOM    147  H   GLY    15      84.920  50.580  79.040  1.00  0.00           H
ATOM    148  CA  GLY    15      86.430  51.120  80.350  1.00  0.00           C
ATOM    149  C   GLY    15      86.540  51.110  81.860  1.00  0.00           C
ATOM    150  O   GLY    15      87.620  51.190  82.510  1.00  0.00           O
ATOM    151  N   CYS    16      85.380  51.080  82.490  1.00  0.00           N
ATOM    152  H   CYS    16      84.500  51.230  82.030  1.00  0.00           H
ATOM    153  CA  CYS    16      85.320  50.900  83.980  1.00  0.00           C
ATOM    154  CB  CYS    16      83.850  51.030  84.470  1.00  0.00           C
ATOM    155  SG  CYS    16      82.970  52.480  83.890  1.00  0.00           S
ATOM    156  HG  CYS    16      82.850  52.000  82.660  1.00  0.00           H
ATOM    157  C   CYS    16      85.960  49.580  84.610  1.00  0.00           C
ATOM    158  O   CYS    16      86.120  49.470  85.850  1.00  0.00           O
ATOM    159  N   MET    17      86.030  48.510  83.840  1.00  0.00           N
ATOM    160  H   MET    17      85.930  48.610  82.850  1.00  0.00           H
ATOM    161  CA  MET    17      86.490  47.150  84.240  1.00  0.00           C
ATOM    162  CB  MET    17      85.790  46.050  83.490  1.00  0.00           C
ATOM    163  CG  MET    17      84.730  45.490  84.390  1.00  0.00           C
ATOM    164  SD  MET    17      85.310  44.930  86.060  1.00  0.00           S
ATOM    165  CE  MET    17      83.710  44.280  86.530  1.00  0.00           C
ATOM    166  C   MET    17      88.010  46.980  84.420  1.00  0.00           C
ATOM    167  O   MET    17      88.750  46.890  83.440  1.00  0.00           O
ATOM    168  N   VAL    18      88.370  47.460  85.600  1.00  0.00           N
ATOM    169  H   VAL    18      87.740  47.750  86.320  1.00  0.00           H
ATOM    170  CA  VAL    18      89.750  47.390  86.060  1.00  0.00           C
ATOM    171  CB  VAL    18      90.300  48.650  86.800  1.00  0.00           C
ATOM    172  CG1 VAL    18      90.400  49.810  85.840  1.00  0.00           C
ATOM    173  CG2 VAL    18      89.490  48.940  88.140  1.00  0.00           C
ATOM    174  C   VAL    18      90.150  46.170  86.930  1.00  0.00           C
ATOM    175  O   VAL    18      89.280  45.420  87.400  1.00  0.00           O
ATOM    176  N   GLN    19      91.500  45.920  86.870  1.00  0.00           N
ATOM    177  H   GLN    19      92.190  46.590  86.610  1.00  0.00           H
ATOM    178  CA  GLN    19      92.080  44.750  87.560  1.00  0.00           C
ATOM    179  CB  GLN    19      93.170  44.050  86.700  1.00  0.00           C
ATOM    180  CG  GLN    19      93.750  42.750  87.310  1.00  0.00           C
ATOM    181  CD  GLN    19      94.900  42.120  86.480  1.00  0.00           C
ATOM    182  OE1 GLN    19      96.040  42.460  86.430  1.00  0.00           O
ATOM    183  NE2 GLN    19      94.450  41.240  85.600  1.00  0.00           N
ATOM    184 1HE2 GLN    19      93.480  41.050  85.460  1.00  0.00           H
ATOM    185 2HE2 GLN    19      95.130  40.690  85.100  1.00  0.00           H
ATOM    186  C   GLN    19      92.500  45.120  88.970  1.00  0.00           C
ATOM    187  O   GLN    19      93.440  45.930  89.040  1.00  0.00           O
ATOM    188  N   VAL    20      91.860  44.470  89.900  1.00  0.00           N
ATOM    189  H   VAL    20      91.280  43.660  89.820  1.00  0.00           H
ATOM    190  CA  VAL    20      92.220  44.790  91.270  1.00  0.00           C
ATOM    191  CB  VAL    20      91.010  44.730  92.200  1.00  0.00           C
ATOM    192  CG1 VAL    20      91.450  45.060  93.630  1.00  0.00           C
ATOM    193  CG2 VAL    20      89.780  45.550  91.780  1.00  0.00           C
ATOM    194  C   VAL    20      93.290  43.740  91.780  1.00  0.00           C
ATOM    195  O   VAL    20      92.990  42.580  91.990  1.00  0.00           O
ATOM    196  N   THR    21      94.490  44.240  91.730  1.00  0.00           N
ATOM    197  H   THR    21      94.570  45.090  91.210  1.00  0.00           H
ATOM    198  CA  THR    21      95.650  43.500  92.200  1.00  0.00           C
ATOM    199  CB  THR    21      96.870  43.670  91.270  1.00  0.00           C
ATOM    200  OG1 THR    21      97.470  44.950  91.210  1.00  0.00           O
ATOM    201  HG1 THR    21      96.790  45.600  91.560  1.00  0.00           H
ATOM    202  CG2 THR    21      96.470  43.160  89.900  1.00  0.00           C
ATOM    203  C   THR    21      96.170  43.840  93.670  1.00  0.00           C
ATOM    204  O   THR    21      96.200  45.070  94.040  1.00  0.00           O
ATOM    205  N   CYS    22      96.630  42.810  94.330  1.00  0.00           N
ATOM    206  H   CYS    22      96.510  41.910  93.920  1.00  0.00           H
ATOM    207  CA  CYS    22      97.050  42.810  95.760  1.00  0.00           C
ATOM    208  CB  CYS    22      96.070  43.460  96.740  1.00  0.00           C
ATOM    209  SG  CYS    22      96.740  43.600  98.440  1.00  0.00           S
ATOM    210  HG  CYS    22      97.130  44.860  98.290  1.00  0.00           H
ATOM    211  C   CYS    22      97.530  41.420  96.200  1.00  0.00           C
ATOM    212  O   CYS    22      96.720  40.550  96.310  1.00  0.00           O
ATOM    213  N   GLY    23      98.800  41.310  96.710  1.00  0.00           N
ATOM    214  H   GLY    23      99.510  41.990  96.530  1.00  0.00           H
ATOM    215  CA  GLY    23      99.310  39.930  97.010  1.00  0.00           C
ATOM    216  C   GLY    23      99.130  38.850  95.980  1.00  0.00           C
ATOM    217  O   GLY    23      99.780  38.770  94.910  1.00  0.00           O
ATOM    218  N   THR    24      98.320  37.880  96.370  1.00  0.00           N
ATOM    219  H   THR    24      97.930  37.850  97.290  1.00  0.00           H
ATOM    220  CA  THR    24      97.630  36.870  95.520  1.00  0.00           C
ATOM    221  CB  THR    24      97.120  35.640  96.270  1.00  0.00           C
ATOM    222  OG1 THR    24      96.330  36.020  97.360  1.00  0.00           O
ATOM    223  HG1 THR    24      96.230  35.150  97.840  1.00  0.00           H
ATOM    224  CG2 THR    24      98.220  34.680  96.820  1.00  0.00           C
ATOM    225  C   THR    24      96.520  37.370  94.560  1.00  0.00           C
ATOM    226  O   THR    24      96.310  36.830  93.450  1.00  0.00           O
ATOM    227  N   THR    25      95.630  38.140  95.090  1.00  0.00           N
ATOM    228  H   THR    25      95.900  38.730  95.850  1.00  0.00           H
ATOM    229  CA  THR    25      94.350  38.530  94.400  1.00  0.00           C
ATOM    230  CB  THR    25      93.220  39.210  95.110  1.00  0.00           C
ATOM    231  OG1 THR    25      93.720  40.470  95.700  1.00  0.00           O
ATOM    232  HG1 THR    25      94.340  40.900  95.040  1.00  0.00           H
ATOM    233  CG2 THR    25      92.600  38.170  96.170  1.00  0.00           C
ATOM    234  C   THR    25      94.570  39.220  93.040  1.00  0.00           C
ATOM    235  O   THR    25      95.390  40.140  93.050  1.00  0.00           O
ATOM    236  N   THR    26      93.910  38.680  91.990  1.00  0.00           N
ATOM    237  H   THR    26      93.410  37.820  91.950  1.00  0.00           H
ATOM    238  CA  THR    26      93.810  39.450  90.710  1.00  0.00           C
ATOM    239  CB  THR    26      94.910  38.990  89.670  1.00  0.00           C
ATOM    240  OG1 THR    26      94.840  37.600  89.430  1.00  0.00           O
ATOM    241  HG1 THR    26      95.000  37.360  88.470  1.00  0.00           H
ATOM    242  CG2 THR    26      96.270  39.540  90.000  1.00  0.00           C
ATOM    243  C   THR    26      92.390  39.390  90.170  1.00  0.00           C
ATOM    244  O   THR    26      92.010  38.690  89.210  1.00  0.00           O
ATOM    245  N   LEU    27      91.460  40.120  90.910  1.00  0.00           N
ATOM    246  H   LEU    27      91.740  41.050  91.150  1.00  0.00           H
ATOM    247  CA  LEU    27      90.040  39.990  90.620  1.00  0.00           C
ATOM    248  CB  LEU    27      89.280  39.750  91.980  1.00  0.00           C
ATOM    249  CG  LEU    27      89.470  38.320  92.490  1.00  0.00           C
ATOM    250  CD1 LEU    27      88.870  38.100  93.860  1.00  0.00           C
ATOM    251  CD2 LEU    27      88.910  37.330  91.460  1.00  0.00           C
ATOM    252  C   LEU    27      89.470  41.180  89.820  1.00  0.00           C
ATOM    253  O   LEU    27      90.250  42.120  89.530  1.00  0.00           O
ATOM    254  N   ASN    28      88.150  41.210  89.700  1.00  0.00           N
ATOM    255  H   ASN    28      87.540  40.680  90.280  1.00  0.00           H
ATOM    256  CA  ASN    28      87.510  42.300  88.860  1.00  0.00           C
ATOM    257  CB  ASN    28      86.240  41.830  88.210  1.00  0.00           C
ATOM    258  CG  ASN    28      86.460  40.520  87.410  1.00  0.00           C
ATOM    259  OD1 ASN    28      87.140  40.460  86.410  1.00  0.00           O
ATOM    260  ND2 ASN    28      86.190  39.350  88.020  1.00  0.00           N
ATOM    261 1HD2 ASN    28      85.930  39.270  88.980  1.00  0.00           H
ATOM    262 2HD2 ASN    28      86.150  38.560  87.400  1.00  0.00           H
ATOM    263  C   ASN    28      87.230  43.590  89.620  1.00  0.00           C
ATOM    264  O   ASN    28      87.110  43.500  90.850  1.00  0.00           O
ATOM    265  N   GLY    29      87.230  44.760  89.060  1.00  0.00           N
ATOM    266  H   GLY    29      87.710  44.990  88.210  1.00  0.00           H
ATOM    267  CA  GLY    29      86.760  45.920  89.700  1.00  0.00           C
ATOM    268  C   GLY    29      86.020  46.910  88.790  1.00  0.00           C
ATOM    269  O   GLY    29      86.560  47.500  87.820  1.00  0.00           O
ATOM    270  N   LEU    30      84.770  47.180  89.160  1.00  0.00           N
ATOM    271  H   LEU    30      84.410  46.840  90.040  1.00  0.00           H
ATOM    272  CA  LEU    30      83.950  48.080  88.360  1.00  0.00           C
ATOM    273  CB  LEU    30      82.470  47.510  88.320  1.00  0.00           C
ATOM    274  CG  LEU    30      81.410  48.190  87.480  1.00  0.00           C
ATOM    275  CD1 LEU    30      81.580  48.270  85.970  1.00  0.00           C
ATOM    276  CD2 LEU    30      80.070  47.620  88.020  1.00  0.00           C
ATOM    277  C   LEU    30      84.090  49.570  88.840  1.00  0.00           C
ATOM    278  O   LEU    30      83.620  49.830  89.940  1.00  0.00           O
ATOM    279  N   TRP    31      85.020  50.260  88.180  1.00  0.00           N
ATOM    280  H   TRP    31      85.570  49.800  87.490  1.00  0.00           H
ATOM    281  CA  TRP    31      85.510  51.580  88.610  1.00  0.00           C
ATOM    282  CB  TRP    31      86.750  51.920  87.830  1.00  0.00           C
ATOM    283  CG  TRP    31      87.290  53.330  88.000  1.00  0.00           C
ATOM    284  CD1 TRP    31      87.180  54.240  88.990  1.00  0.00           C
ATOM    285  HD1 TRP    31      86.770  54.020  89.980  1.00  0.00           H
ATOM    286  CD2 TRP    31      88.250  53.820  87.180  1.00  0.00           C
ATOM    287  NE1 TRP    31      88.030  55.230  88.810  1.00  0.00           N
ATOM    288  HE1 TRP    31      88.290  55.910  89.490  1.00  0.00           H
ATOM    289  CE2 TRP    31      88.710  55.020  87.700  1.00  0.00           C
ATOM    290  CE3 TRP    31      88.720  53.290  86.000  1.00  0.00           C
ATOM    291  HE3 TRP    31      88.500  52.280  85.650  1.00  0.00           H
ATOM    292  CZ2 TRP    31      89.680  55.710  86.980  1.00  0.00           C
ATOM    293  HZ2 TRP    31      90.140  56.640  87.320  1.00  0.00           H
ATOM    294  CZ3 TRP    31      89.740  53.930  85.340  1.00  0.00           C
ATOM    295  HZ3 TRP    31      90.040  53.580  84.350  1.00  0.00           H
ATOM    296  CH2 TRP    31      90.290  55.110  85.800  1.00  0.00           C
ATOM    297  HH2 TRP    31      91.130  55.670  85.390  1.00  0.00           H
ATOM    298  C   TRP    31      84.470  52.690  88.400  1.00  0.00           C
ATOM    299  O   TRP    31      84.350  53.310  87.360  1.00  0.00           O
ATOM    300  N   LEU    32      83.610  52.850  89.400  1.00  0.00           N
ATOM    301  H   LEU    32      83.620  52.240  90.190  1.00  0.00           H
ATOM    302  CA  LEU    32      82.510  53.870  89.420  1.00  0.00           C
ATOM    303  CB  LEU    32      81.230  53.210  90.010  1.00  0.00           C
ATOM    304  CG  LEU    32      80.470  52.320  88.960  1.00  0.00           C
ATOM    305  CD1 LEU    32      79.370  51.540  89.700  1.00  0.00           C
ATOM    306  CD2 LEU    32      79.990  53.070  87.760  1.00  0.00           C
ATOM    307  C   LEU    32      82.860  55.270  90.020  1.00  0.00           C
ATOM    308  O   LEU    32      83.090  55.450  91.270  1.00  0.00           O
ATOM    309  N   ASP    33      83.380  55.980  89.020  1.00  0.00           N
ATOM    310  H   ASP    33      83.510  55.570  88.120  1.00  0.00           H
ATOM    311  CA  ASP    33      83.920  57.360  89.090  1.00  0.00           C
ATOM    312  CB  ASP    33      82.790  58.390  89.310  1.00  0.00           C
ATOM    313  CG  ASP    33      82.980  59.680  88.540  1.00  0.00           C
ATOM    314  OD1 ASP    33      83.470  60.560  89.220  1.00  0.00           O
ATOM    315  OD2 ASP    33      82.850  59.710  87.290  1.00  0.00           O
ATOM    316  C   ASP    33      85.150  57.520  89.950  1.00  0.00           C
ATOM    317  O   ASP    33      86.220  57.870  89.480  1.00  0.00           O
ATOM    318  N   ASP    34      85.010  57.270  91.270  1.00  0.00           N
ATOM    319  H   ASP    34      84.150  57.040  91.740  1.00  0.00           H
ATOM    320  CA  ASP    34      86.210  57.300  92.140  1.00  0.00           C
ATOM    321  CB  ASP    34      85.970  58.340  93.230  1.00  0.00           C
ATOM    322  CG  ASP    34      84.660  58.360  93.980  1.00  0.00           C
ATOM    323  OD1 ASP    34      84.720  58.040  95.220  1.00  0.00           O
ATOM    324  OD2 ASP    34      83.620  58.570  93.300  1.00  0.00           O
ATOM    325  C   ASP    34      86.560  55.960  92.790  1.00  0.00           C
ATOM    326  O   ASP    34      87.660  55.520  92.930  1.00  0.00           O
ATOM    327  N   VAL    35      85.530  55.330  93.400  1.00  0.00           N
ATOM    328  H   VAL    35      84.660  55.710  93.700  1.00  0.00           H
ATOM    329  CA  VAL    35      85.680  53.980  94.030  1.00  0.00           C
ATOM    330  CB  VAL    35      84.560  53.660  95.040  1.00  0.00           C
ATOM    331  CG1 VAL    35      84.610  54.710  96.090  1.00  0.00           C
ATOM    332  CG2 VAL    35      83.100  53.680  94.620  1.00  0.00           C
ATOM    333  C   VAL    35      85.520  52.900  92.990  1.00  0.00           C
ATOM    334  O   VAL    35      84.740  52.790  92.050  1.00  0.00           O
ATOM    335  N   VAL    36      86.400  51.920  93.100  1.00  0.00           N
ATOM    336  H   VAL    36      87.160  52.010  93.750  1.00  0.00           H
ATOM    337  CA  VAL    36      86.410  50.640  92.310  1.00  0.00           C
ATOM    338  CB  VAL    36      87.800  50.060  92.040  1.00  0.00           C
ATOM    339  CG1 VAL    36      87.950  48.810  91.260  1.00  0.00           C
ATOM    340  CG2 VAL    36      88.710  51.130  91.350  1.00  0.00           C
ATOM    341  C   VAL    36      85.520  49.660  93.100  1.00  0.00           C
ATOM    342  O   VAL    36      85.870  49.300  94.210  1.00  0.00           O
ATOM    343  N   TYR    37      84.240  49.410  92.660  1.00  0.00           N
ATOM    344  H   TYR    37      84.000  49.710  91.730  1.00  0.00           H
ATOM    345  CA  TYR    37      83.270  48.470  93.310  1.00  0.00           C
ATOM    346  CB  TYR    37      81.810  48.580  92.810  1.00  0.00           C
ATOM    347  CG  TYR    37      81.000  49.700  93.430  1.00  0.00           C
ATOM    348  CD1 TYR    37      80.380  49.370  94.630  1.00  0.00           C
ATOM    349  HD1 TYR    37      80.180  48.320  94.840  1.00  0.00           H
ATOM    350  CD2 TYR    37      80.960  50.960  92.920  1.00  0.00           C
ATOM    351  HD2 TYR    37      81.740  51.290  92.230  1.00  0.00           H
ATOM    352  CE1 TYR    37      79.860  50.360  95.480  1.00  0.00           C
ATOM    353  HE1 TYR    37      79.590  50.100  96.500  1.00  0.00           H
ATOM    354  CE2 TYR    37      80.250  51.940  93.580  1.00  0.00           C
ATOM    355  HE2 TYR    37      80.000  52.930  93.190  1.00  0.00           H
ATOM    356  CZ  TYR    37      79.770  51.660  94.880  1.00  0.00           C
ATOM    357  OH  TYR    37      79.130  52.540  95.640  1.00  0.00           O
ATOM    358  HH  TYR    37      79.220  53.470  95.300  1.00  0.00           H
ATOM    359  C   TYR    37      83.740  47.020  92.940  1.00  0.00           C
ATOM    360  O   TYR    37      83.970  46.800  91.750  1.00  0.00           O
ATOM    361  N   CYS    38      84.230  46.330  93.960  1.00  0.00           N
ATOM    362  H   CYS    38      84.360  46.900  94.770  1.00  0.00           H
ATOM    363  CA  CYS    38      84.840  44.990  93.920  1.00  0.00           C
ATOM    364  CB  CYS    38      86.360  45.190  94.010  1.00  0.00           C
ATOM    365  SG  CYS    38      87.270  43.660  93.640  1.00  0.00           S
ATOM    366  HG  CYS    38      87.340  43.790  92.320  1.00  0.00           H
ATOM    367  C   CYS    38      84.280  44.170  95.080  1.00  0.00           C
ATOM    368  O   CYS    38      84.210  44.750  96.150  1.00  0.00           O
ATOM    369  N   PRO    39      84.100  42.830  94.980  1.00  0.00           N
ATOM    370  CA  PRO    39      83.590  42.120  96.110  1.00  0.00           C
ATOM    371  CB  PRO    39      82.910  40.910  95.570  1.00  0.00           C
ATOM    372  CG  PRO    39      83.300  40.700  94.100  1.00  0.00           C
ATOM    373  CD  PRO    39      83.930  42.040  93.740  1.00  0.00           C
ATOM    374  C   PRO    39      84.590  41.700  97.270  1.00  0.00           C
ATOM    375  O   PRO    39      85.770  41.580  97.010  1.00  0.00           O
ATOM    376  N   ARG    40      84.170  41.720  98.550  1.00  0.00           N
ATOM    377  H   ARG    40      83.210  41.880  98.800  1.00  0.00           H
ATOM    378  CA  ARG    40      85.200  41.730  99.690  1.00  0.00           C
ATOM    379  CB  ARG    40      84.680  42.070 101.120  1.00  0.00           C
ATOM    380  CG  ARG    40      83.630  41.160 101.710  1.00  0.00           C
ATOM    381  CD  ARG    40      83.460  41.590 103.200  1.00  0.00           C
ATOM    382  NE  ARG    40      82.310  40.890 103.790  1.00  0.00           N
ATOM    383  HE  ARG    40      81.640  40.440 103.190  1.00  0.00           H
ATOM    384  CZ  ARG    40      81.910  41.030 105.040  1.00  0.00           C
ATOM    385  NH1 ARG    40      82.640  41.750 105.930  1.00  0.00           N
ATOM    386 1HH1 ARG    40      83.450  42.170 105.510  1.00  0.00           H
ATOM    387 2HH1 ARG    40      82.380  41.930 106.880  1.00  0.00           H
ATOM    388  NH2 ARG    40      80.790  40.430 105.500  1.00  0.00           N
ATOM    389 1HH2 ARG    40      80.250  39.840 104.890  1.00  0.00           H
ATOM    390 2HH2 ARG    40      80.540  40.420 106.460  1.00  0.00           H
ATOM    391  C   ARG    40      86.250  40.580  99.840  1.00  0.00           C
ATOM    392  O   ARG    40      87.220  40.640 100.590  1.00  0.00           O
ATOM    393  N   HIS    41      86.130  39.610  98.920  1.00  0.00           N
ATOM    394  H   HIS    41      85.290  39.370  98.420  1.00  0.00           H
ATOM    395  CA  HIS    41      87.300  38.690  98.640  1.00  0.00           C
ATOM    396  CB  HIS    41      86.910  37.620  97.590  1.00  0.00           C
ATOM    397  CG  HIS    41      85.670  36.910  98.060  1.00  0.00           C
ATOM    398  ND1 HIS    41      85.480  36.380  99.280  1.00  0.00           N
ATOM    399  CD2 HIS    41      84.500  36.940  97.410  1.00  0.00           C
ATOM    400  HD2 HIS    41      84.240  37.270  96.400  1.00  0.00           H
ATOM    401  CE1 HIS    41      84.130  36.330  99.440  1.00  0.00           C
ATOM    402  HE1 HIS    41      83.650  36.250 100.410  1.00  0.00           H
ATOM    403  NE2 HIS    41      83.580  36.660  98.270  1.00  0.00           N
ATOM    404  HE2 HIS    41      82.590  36.730  98.100  1.00  0.00           H
ATOM    405  C   HIS    41      88.700  39.300  98.370  1.00  0.00           C
ATOM    406  O   HIS    41      89.740  38.600  98.380  1.00  0.00           O
ATOM    407  N   VAL    42      88.670  40.510  97.930  1.00  0.00           N
ATOM    408  H   VAL    42      88.020  40.860  97.240  1.00  0.00           H
ATOM    409  CA  VAL    42      89.900  41.290  97.820  1.00  0.00           C
ATOM    410  CB  VAL    42      89.700  42.480  96.890  1.00  0.00           C
ATOM    411  CG1 VAL    42      89.530  41.860  95.490  1.00  0.00           C
ATOM    412  CG2 VAL    42      88.610  43.460  97.310  1.00  0.00           C
ATOM    413  C   VAL    42      90.520  41.690  99.190  1.00  0.00           C
ATOM    414  O   VAL    42      91.750  41.650  99.260  1.00  0.00           O
ATOM    415  N   ILE    43      89.850  41.850 100.330  1.00  0.00           N
ATOM    416  H   ILE    43      88.900  41.560 100.480  1.00  0.00           H
ATOM    417  CA  ILE    43      90.510  42.130 101.610  1.00  0.00           C
ATOM    418  CB  ILE    43      89.870  43.190 102.560  1.00  0.00           C
ATOM    419  CG1 ILE    43      88.360  42.840 102.850  1.00  0.00           C
ATOM    420  CG2 ILE    43      90.010  44.590 101.940  1.00  0.00           C
ATOM    421  CD  ILE    43      87.850  43.420 104.200  1.00  0.00           C
ATOM    422  C   ILE    43      90.820  40.800 102.440  1.00  0.00           C
ATOM    423  O   ILE    43      91.870  40.530 103.010  1.00  0.00           O
ATOM    424  N   CYS    44      89.930  39.860 102.210  1.00  0.00           N
ATOM    425  H   CYS    44      89.020  40.120 101.900  1.00  0.00           H
ATOM    426  CA  CYS    44      90.060  38.460 102.630  1.00  0.00           C
ATOM    427  CB  CYS    44      88.850  37.550 102.390  1.00  0.00           C
ATOM    428  SG  CYS    44      87.270  38.370 102.870  1.00  0.00           S
ATOM    429  HG  CYS    44      86.570  37.340 102.420  1.00  0.00           H
ATOM    430  C   CYS    44      91.320  37.840 102.060  1.00  0.00           C
ATOM    431  O   CYS    44      91.450  37.620 100.840  1.00  0.00           O
ATOM    432  N   THR    45      91.970  37.150 102.970  1.00  0.00           N
ATOM    433  H   THR    45      91.470  36.860 103.780  1.00  0.00           H
ATOM    434  CA  THR    45      93.290  36.470 102.800  1.00  0.00           C
ATOM    435  CB  THR    45      94.190  36.400 104.100  1.00  0.00           C
ATOM    436  OG1 THR    45      93.580  35.530 105.070  1.00  0.00           O
ATOM    437  HG1 THR    45      92.590  35.680 105.100  1.00  0.00           H
ATOM    438  CG2 THR    45      94.450  37.850 104.650  1.00  0.00           C
ATOM    439  C   THR    45      93.080  35.110 102.190  1.00  0.00           C
ATOM    440  O   THR    45      92.060  34.430 102.480  1.00  0.00           O
ATOM    441  N   SER    46      93.780  34.940 101.100  1.00  0.00           N
ATOM    442  H   SER    46      94.290  35.670 100.660  1.00  0.00           H
ATOM    443  CA  SER    46      93.820  33.660 100.310  1.00  0.00           C
ATOM    444  CB  SER    46      94.580  33.690  98.970  1.00  0.00           C
ATOM    445  OG  SER    46      95.950  34.130  99.260  1.00  0.00           O
ATOM    446  HG  SER    46      96.530  33.310  99.240  1.00  0.00           H
ATOM    447  C   SER    46      94.410  32.470 101.120  1.00  0.00           C
ATOM    448  O   SER    46      93.750  31.410 101.020  1.00  0.00           O
ATOM    449  N   GLU    47      95.150  32.840 102.150  1.00  0.00           N
ATOM    450  H   GLU    47      95.840  33.560 102.090  1.00  0.00           H
ATOM    451  CA  GLU    47      95.530  31.940 103.250  1.00  0.00           C
ATOM    452  CB  GLU    47      96.530  32.610 104.240  1.00  0.00           C
ATOM    453  CG  GLU    47      97.960  32.570 103.730  1.00  0.00           C
ATOM    454  CD  GLU    47      98.290  33.270 102.350  1.00  0.00           C
ATOM    455  OE1 GLU    47      97.550  34.210 102.000  1.00  0.00           O
ATOM    456  OE2 GLU    47      99.290  32.890 101.670  1.00  0.00           O
ATOM    457  C   GLU    47      94.390  31.310 104.060  1.00  0.00           C
ATOM    458  O   GLU    47      94.340  30.050 104.150  1.00  0.00           O
ATOM    459  N   ASP    48      93.330  32.120 104.300  1.00  0.00           N
ATOM    460  H   ASP    48      93.080  32.960 103.820  1.00  0.00           H
ATOM    461  CA  ASP    48      92.200  31.550 105.040  1.00  0.00           C
ATOM    462  CB  ASP    48      92.010  32.310 106.410  1.00  0.00           C
ATOM    463  CG  ASP    48      91.610  31.350 107.490  1.00  0.00           C
ATOM    464  OD1 ASP    48      90.400  30.960 107.550  1.00  0.00           O
ATOM    465  OD2 ASP    48      92.410  31.080 108.430  1.00  0.00           O
ATOM    466  C   ASP    48      90.870  31.500 104.250  1.00  0.00           C
ATOM    467  O   ASP    48      90.240  32.540 103.960  1.00  0.00           O
ATOM    468  N   MET    49      90.360  30.290 104.340  1.00  0.00           N
ATOM    469  H   MET    49      90.750  29.510 104.830  1.00  0.00           H
ATOM    470  CA  MET    49      88.980  30.010 103.730  1.00  0.00           C
ATOM    471  CB  MET    49      88.880  28.500 103.620  1.00  0.00           C
ATOM    472  CG  MET    49      89.230  27.560 104.810  1.00  0.00           C
ATOM    473  SD  MET    49      91.050  27.350 105.090  1.00  0.00           S
ATOM    474  CE  MET    49      91.380  25.820 104.260  1.00  0.00           C
ATOM    475  C   MET    49      87.800  30.640 104.470  1.00  0.00           C
ATOM    476  O   MET    49      87.010  31.280 103.830  1.00  0.00           O
ATOM    477  N   LEU    50      88.040  30.910 105.740  1.00  0.00           N
ATOM    478  H   LEU    50      88.850  30.660 106.260  1.00  0.00           H
ATOM    479  CA  LEU    50      86.980  31.520 106.580  1.00  0.00           C
ATOM    480  CB  LEU    50      86.840  30.860 107.930  1.00  0.00           C
ATOM    481  CG  LEU    50      86.260  29.440 107.800  1.00  0.00           C
ATOM    482  CD1 LEU    50      86.090  28.990 109.270  1.00  0.00           C
ATOM    483  CD2 LEU    50      85.000  29.260 107.030  1.00  0.00           C
ATOM    484  C   LEU    50      87.250  32.990 106.860  1.00  0.00           C
ATOM    485  O   LEU    50      86.320  33.760 106.800  1.00  0.00           O
ATOM    486  N   ASN    51      88.550  33.310 107.010  1.00  0.00           N
ATOM    487  H   ASN    51      89.250  32.620 107.190  1.00  0.00           H
ATOM    488  CA  ASN    51      89.080  34.620 107.480  1.00  0.00           C
ATOM    489  CB  ASN    51      88.850  35.790 106.570  1.00  0.00           C
ATOM    490  CG  ASN    51      89.450  35.730 105.160  1.00  0.00           C
ATOM    491  OD1 ASN    51      90.620  35.800 104.940  1.00  0.00           O
ATOM    492  ND2 ASN    51      88.630  35.110 104.300  1.00  0.00           N
ATOM    493 1HD2 ASN    51      87.720  34.790 104.570  1.00  0.00           H
ATOM    494 2HD2 ASN    51      88.930  34.800 103.400  1.00  0.00           H
ATOM    495  C   ASN    51      88.820  34.990 108.980  1.00  0.00           C
ATOM    496  O   ASN    51      87.850  34.500 109.510  1.00  0.00           O
ATOM    497  N   PRO    52      89.720  35.760 109.550  1.00  0.00           N
ATOM    498  CA  PRO    52      89.620  36.520 110.820  1.00  0.00           C
ATOM    499  CB  PRO    52      91.040  37.010 111.120  1.00  0.00           C
ATOM    500  CG  PRO    52      91.650  37.080 109.700  1.00  0.00           C
ATOM    501  CD  PRO    52      91.090  35.890 109.010  1.00  0.00           C
ATOM    502  C   PRO    52      88.620  37.680 110.590  1.00  0.00           C
ATOM    503  O   PRO    52      87.890  37.690 109.630  1.00  0.00           O
ATOM    504  N   ASN    53      88.610  38.530 111.620  1.00  0.00           N
ATOM    505  H   ASN    53      89.080  38.240 112.450  1.00  0.00           H
ATOM    506  CA  ASN    53      87.660  39.660 111.630  1.00  0.00           C
ATOM    507  CB  ASN    53      87.520  40.080 113.140  1.00  0.00           C
ATOM    508  CG  ASN    53      86.440  41.150 113.260  1.00  0.00           C
ATOM    509  OD1 ASN    53      85.220  40.900 113.060  1.00  0.00           O
ATOM    510  ND2 ASN    53      86.860  42.290 113.800  1.00  0.00           N
ATOM    511 1HD2 ASN    53      87.800  42.360 114.150  1.00  0.00           H
ATOM    512 2HD2 ASN    53      86.200  43.000 114.050  1.00  0.00           H
ATOM    513  C   ASN    53      88.010  40.740 110.590  1.00  0.00           C
ATOM    514  O   ASN    53      89.090  41.260 110.440  1.00  0.00           O
ATOM    515  N   TYR    54      86.950  41.160 109.930  1.00  0.00           N
ATOM    516  H   TYR    54      86.110  40.790 110.310  1.00  0.00           H
ATOM    517  CA  TYR    54      87.010  42.080 108.800  1.00  0.00           C
ATOM    518  CB  TYR    54      85.650  42.140 108.130  1.00  0.00           C
ATOM    519  CG  TYR    54      85.220  40.690 107.650  1.00  0.00           C
ATOM    520  CD1 TYR    54      84.090  40.210 108.330  1.00  0.00           C
ATOM    521  HD1 TYR    54      83.810  40.570 109.320  1.00  0.00           H
ATOM    522  CD2 TYR    54      85.600  40.030 106.460  1.00  0.00           C
ATOM    523  HD2 TYR    54      86.600  40.160 106.050  1.00  0.00           H
ATOM    524  CE1 TYR    54      83.410  39.120 107.720  1.00  0.00           C
ATOM    525  HE1 TYR    54      82.490  38.750 108.170  1.00  0.00           H
ATOM    526  CE2 TYR    54      84.900  38.970 105.910  1.00  0.00           C
ATOM    527  HE2 TYR    54      85.360  38.460 105.070  1.00  0.00           H
ATOM    528  CZ  TYR    54      83.780  38.530 106.500  1.00  0.00           C
ATOM    529  OH  TYR    54      83.170  37.420 106.110  1.00  0.00           O
ATOM    530  HH  TYR    54      83.570  37.180 105.230  1.00  0.00           H
ATOM    531  C   TYR    54      87.460  43.580 108.980  1.00  0.00           C
ATOM    532  O   TYR    54      88.330  43.990 108.210  1.00  0.00           O
ATOM    533  N   GLU    55      87.220  44.170 110.110  1.00  0.00           N
ATOM    534  H   GLU    55      86.420  43.970 110.690  1.00  0.00           H
ATOM    535  CA  GLU    55      87.870  45.410 110.590  1.00  0.00           C
ATOM    536  CB  GLU    55      87.370  45.770 111.960  1.00  0.00           C
ATOM    537  CG  GLU    55      85.870  46.090 112.160  1.00  0.00           C
ATOM    538  CD  GLU    55      85.200  44.740 112.600  1.00  0.00           C
ATOM    539  OE1 GLU    55      84.940  43.950 111.690  1.00  0.00           O
ATOM    540  OE2 GLU    55      85.040  44.450 113.820  1.00  0.00           O
ATOM    541  C   GLU    55      89.370  45.180 110.650  1.00  0.00           C
ATOM    542  O   GLU    55      90.000  45.980 109.990  1.00  0.00           O
ATOM    543  N   ASP    56      89.810  44.110 111.310  1.00  0.00           N
ATOM    544  H   ASP    56      89.220  43.710 112.010  1.00  0.00           H
ATOM    545  CA  ASP    56      91.280  43.790 111.330  1.00  0.00           C
ATOM    546  CB  ASP    56      91.630  42.700 112.350  1.00  0.00           C
ATOM    547  CG  ASP    56      91.050  42.920 113.710  1.00  0.00           C
ATOM    548  OD1 ASP    56      91.760  43.230 114.740  1.00  0.00           O
ATOM    549  OD2 ASP    56      89.830  42.620 113.810  1.00  0.00           O
ATOM    550  C   ASP    56      91.820  43.420 109.900  1.00  0.00           C
ATOM    551  O   ASP    56      92.910  43.900 109.610  1.00  0.00           O
ATOM    552  N   LEU    57      90.960  42.810 109.100  1.00  0.00           N
ATOM    553  H   LEU    57      90.240  42.220 109.460  1.00  0.00           H
ATOM    554  CA  LEU    57      91.280  42.610 107.650  1.00  0.00           C
ATOM    555  CB  LEU    57      90.400  41.660 106.840  1.00  0.00           C
ATOM    556  CG  LEU    57      90.420  40.170 107.280  1.00  0.00           C
ATOM    557  CD1 LEU    57      89.250  39.430 106.650  1.00  0.00           C
ATOM    558  CD2 LEU    57      91.670  39.570 106.640  1.00  0.00           C
ATOM    559  C   LEU    57      91.430  43.970 106.880  1.00  0.00           C
ATOM    560  O   LEU    57      92.410  44.100 106.100  1.00  0.00           O
ATOM    561  N   LEU    58      90.590  44.950 107.150  1.00  0.00           N
ATOM    562  H   LEU    58      89.700  44.800 107.580  1.00  0.00           H
ATOM    563  CA  LEU    58      90.850  46.320 106.580  1.00  0.00           C
ATOM    564  CB  LEU    58      89.740  47.330 106.870  1.00  0.00           C
ATOM    565  CG  LEU    58      88.350  46.910 106.260  1.00  0.00           C
ATOM    566  CD1 LEU    58      87.280  47.900 106.740  1.00  0.00           C
ATOM    567  CD2 LEU    58      88.290  46.950 104.730  1.00  0.00           C
ATOM    568  C   LEU    58      92.240  46.900 106.960  1.00  0.00           C
ATOM    569  O   LEU    58      92.890  47.620 106.210  1.00  0.00           O
ATOM    570  N   ILE    59      92.670  46.670 108.190  1.00  0.00           N
ATOM    571  H   ILE    59      92.100  46.270 108.910  1.00  0.00           H
ATOM    572  CA  ILE    59      94.020  47.130 108.760  1.00  0.00           C
ATOM    573  CB  ILE    59      94.130  47.150 110.270  1.00  0.00           C
ATOM    574  CG1 ILE    59      92.890  47.640 111.100  1.00  0.00           C
ATOM    575  CG2 ILE    59      95.430  47.850 110.790  1.00  0.00           C
ATOM    576  CD  ILE    59      92.660  49.120 110.700  1.00  0.00           C
ATOM    577  C   ILE    59      95.140  46.310 108.180  1.00  0.00           C
ATOM    578  O   ILE    59      96.070  46.780 107.590  1.00  0.00           O
ATOM    579  N   ARG    60      94.990  44.990 108.150  1.00  0.00           N
ATOM    580  H   ARG    60      94.210  44.590 108.630  1.00  0.00           H
ATOM    581  CA  ARG    60      95.970  44.050 107.490  1.00  0.00           C
ATOM    582  CB  ARG    60      95.420  42.640 107.660  1.00  0.00           C
ATOM    583  CG  ARG    60      95.690  42.170 109.090  1.00  0.00           C
ATOM    584  CD  ARG    60      94.910  40.920 109.250  1.00  0.00           C
ATOM    585  NE  ARG    60      95.260  40.250 110.510  1.00  0.00           N
ATOM    586  HE  ARG    60      95.120  40.870 111.280  1.00  0.00           H
ATOM    587  CZ  ARG    60      95.950  39.120 110.620  1.00  0.00           C
ATOM    588  NH1 ARG    60      96.200  38.370 109.610  1.00  0.00           N
ATOM    589 1HH1 ARG    60      96.050  38.640 108.660  1.00  0.00           H
ATOM    590 2HH1 ARG    60      96.370  37.410 109.790  1.00  0.00           H
ATOM    591  NH2 ARG    60      96.310  38.910 111.830  1.00  0.00           N
ATOM    592 1HH2 ARG    60      96.210  39.590 112.560  1.00  0.00           H
ATOM    593 2HH2 ARG    60      96.770  38.050 112.050  1.00  0.00           H
ATOM    594  C   ARG    60      96.110  44.410 105.990  1.00  0.00           C
ATOM    595  O   ARG    60      97.210  44.640 105.540  1.00  0.00           O
ATOM    596  N   LYS    61      95.070  44.160 105.210  1.00  0.00           N
ATOM    597  H   LYS    61      94.130  44.110 105.560  1.00  0.00           H
ATOM    598  CA  LYS    61      95.180  44.550 103.800  1.00  0.00           C
ATOM    599  CB  LYS    61      94.270  43.650 103.060  1.00  0.00           C
ATOM    600  CG  LYS    61      94.730  42.190 102.940  1.00  0.00           C
ATOM    601  CD  LYS    61      95.940  41.970 102.010  1.00  0.00           C
ATOM    602  CE  LYS    61      95.870  40.660 101.240  1.00  0.00           C
ATOM    603  NZ  LYS    61      96.700  40.760 100.030  1.00  0.00           N
ATOM    604  HZ1 LYS    61      96.590  39.940  99.470  1.00  0.00           H
ATOM    605  HZ2 LYS    61      96.460  41.510  99.400  1.00  0.00           H
ATOM    606  HZ3 LYS    61      97.660  40.790 100.310  1.00  0.00           H
ATOM    607  C   LYS    61      94.820  46.010 103.680  1.00  0.00           C
ATOM    608  O   LYS    61      93.660  46.420 103.470  1.00  0.00           O
ATOM    609  N   SER    62      95.810  46.850 103.970  1.00  0.00           N
ATOM    610  H   SER    62      96.730  46.570 104.230  1.00  0.00           H
ATOM    611  CA  SER    62      95.680  48.340 103.830  1.00  0.00           C
ATOM    612  CB  SER    62      96.930  49.070 104.360  1.00  0.00           C
ATOM    613  OG  SER    62      98.050  49.190 103.400  1.00  0.00           O
ATOM    614  HG  SER    62      98.360  48.250 103.240  1.00  0.00           H
ATOM    615  C   SER    62      95.470  48.780 102.360  1.00  0.00           C
ATOM    616  O   SER    62      95.880  48.150 101.340  1.00  0.00           O
ATOM    617  N   ASN    63      95.070  50.010 102.320  1.00  0.00           N
ATOM    618  H   ASN    63      94.790  50.570 103.100  1.00  0.00           H
ATOM    619  CA  ASN    63      94.930  50.650 100.960  1.00  0.00           C
ATOM    620  CB  ASN    63      94.050  51.890 101.150  1.00  0.00           C
ATOM    621  CG  ASN    63      94.840  53.070 101.780  1.00  0.00           C
ATOM    622  OD1 ASN    63      95.330  52.900 102.910  1.00  0.00           O
ATOM    623  ND2 ASN    63      95.310  53.970 100.990  1.00  0.00           N
ATOM    624 1HD2 ASN    63      95.240  53.920  99.990  1.00  0.00           H
ATOM    625 2HD2 ASN    63      95.830  54.720 101.390  1.00  0.00           H
ATOM    626  C   ASN    63      96.180  50.930 100.090  1.00  0.00           C
ATOM    627  O   ASN    63      96.110  50.590  98.900  1.00  0.00           O
ATOM    628  N   HIS    64      97.310  51.010 100.750  1.00  0.00           N
ATOM    629  H   HIS    64      97.180  51.130 101.730  1.00  0.00           H
ATOM    630  CA  HIS    64      98.560  51.080 100.030  1.00  0.00           C
ATOM    631  CB  HIS    64      99.730  51.560 101.040  1.00  0.00           C
ATOM    632  CG  HIS    64      99.240  52.970 101.450  1.00  0.00           C
ATOM    633  ND1 HIS    64      99.060  53.970 100.590  1.00  0.00           N
ATOM    634  CD2 HIS    64      99.240  53.480 102.690  1.00  0.00           C
ATOM    635  HD2 HIS    64      99.760  53.070 103.550  1.00  0.00           H
ATOM    636  CE1 HIS    64      99.000  55.070 101.290  1.00  0.00           C
ATOM    637  HE1 HIS    64      98.830  56.080 100.930  1.00  0.00           H
ATOM    638  NE2 HIS    64      99.150  54.840 102.560  1.00  0.00           N
ATOM    639  HE2 HIS    64      99.180  55.480 103.330  1.00  0.00           H
ATOM    640  C   HIS    64      99.030  49.750  99.490  1.00  0.00           C
ATOM    641  O   HIS    64      99.500  49.610  98.310  1.00  0.00           O
ATOM    642  N   ASN    65      98.630  48.670 100.170  1.00  0.00           N
ATOM    643  H   ASN    65      98.250  48.740 101.090  1.00  0.00           H
ATOM    644  CA  ASN    65      98.780  47.290  99.680  1.00  0.00           C
ATOM    645  CB  ASN    65      98.340  46.210 100.690  1.00  0.00           C
ATOM    646  CG  ASN    65      99.220  46.040 102.000  1.00  0.00           C
ATOM    647  OD1 ASN    65      98.840  46.490 103.050  1.00  0.00           O
ATOM    648  ND2 ASN    65     100.480  45.780 101.770  1.00  0.00           N
ATOM    649 1HD2 ASN    65     100.730  45.580 100.820  1.00  0.00           H
ATOM    650 2HD2 ASN    65     101.180  45.920 102.470  1.00  0.00           H
ATOM    651  C   ASN    65      98.020  47.010  98.370  1.00  0.00           C
ATOM    652  O   ASN    65      98.490  46.140  97.570  1.00  0.00           O
ATOM    653  N   PHE    66      96.970  47.720  98.040  1.00  0.00           N
ATOM    654  H   PHE    66      96.660  48.470  98.620  1.00  0.00           H
ATOM    655  CA  PHE    66      96.190  47.520  96.850  1.00  0.00           C
ATOM    656  CB  PHE    66      94.730  47.830  97.060  1.00  0.00           C
ATOM    657  CG  PHE    66      93.920  46.790  97.840  1.00  0.00           C
ATOM    658  CD1 PHE    66      93.480  45.690  97.120  1.00  0.00           C
ATOM    659  HD1 PHE    66      94.020  45.420  96.210  1.00  0.00           H
ATOM    660  CD2 PHE    66      93.680  46.890  99.210  1.00  0.00           C
ATOM    661  HD2 PHE    66      94.050  47.780  99.730  1.00  0.00           H
ATOM    662  CE1 PHE    66      92.770  44.670  97.800  1.00  0.00           C
ATOM    663  HE1 PHE    66      92.770  43.650  97.400  1.00  0.00           H
ATOM    664  CE2 PHE    66      93.000  45.880  99.880  1.00  0.00           C
ATOM    665  HE2 PHE    66      92.680  45.910 100.920  1.00  0.00           H
ATOM    666  CZ  PHE    66      92.540  44.810  99.150  1.00  0.00           C
ATOM    667  HZ  PHE    66      92.220  43.940  99.730  1.00  0.00           H
ATOM    668  C   PHE    66      96.700  48.460  95.750  1.00  0.00           C
ATOM    669  O   PHE    66      97.150  49.570  95.990  1.00  0.00           O
ATOM    670  N   LEU    67      96.430  47.980  94.540  1.00  0.00           N
ATOM    671  H   LEU    67      96.280  46.990  94.480  1.00  0.00           H
ATOM    672  CA  LEU    67      96.940  48.680  93.300  1.00  0.00           C
ATOM    673  CB  LEU    67      98.490  48.440  93.040  1.00  0.00           C
ATOM    674  CG  LEU    67      98.990  49.280  91.860  1.00  0.00           C
ATOM    675  CD1 LEU    67      99.150  50.720  92.350  1.00  0.00           C
ATOM    676  CD2 LEU    67     100.330  48.820  91.320  1.00  0.00           C
ATOM    677  C   LEU    67      96.040  48.270  92.090  1.00  0.00           C
ATOM    678  O   LEU    67      95.890  47.100  91.790  1.00  0.00           O
ATOM    679  N   VAL    68      95.260  49.180  91.520  1.00  0.00           N
ATOM    680  H   VAL    68      95.470  50.150  91.560  1.00  0.00           H
ATOM    681  CA  VAL    68      94.300  48.750  90.510  1.00  0.00           C
ATOM    682  CB  VAL    68      92.840  49.320  90.730  1.00  0.00           C
ATOM    683  CG1 VAL    68      92.210  49.080  92.130  1.00  0.00           C
ATOM    684  CG2 VAL    68      92.560  50.720  90.220  1.00  0.00           C
ATOM    685  C   VAL    68      94.790  49.110  89.120  1.00  0.00           C
ATOM    686  O   VAL    68      95.310  50.190  88.820  1.00  0.00           O
ATOM    687  N   GLN    69      95.260  48.030  88.530  1.00  0.00           N
ATOM    688  H   GLN    69      94.940  47.170  88.920  1.00  0.00           H
ATOM    689  CA  GLN    69      95.970  47.950  87.220  1.00  0.00           C
ATOM    690  CB  GLN    69      97.120  46.910  87.230  1.00  0.00           C
ATOM    691  CG  GLN    69      98.080  46.930  88.460  1.00  0.00           C
ATOM    692  CD  GLN    69      99.270  46.000  88.210  1.00  0.00           C
ATOM    693  OE1 GLN    69     100.050  46.060  87.290  1.00  0.00           O
ATOM    694  NE2 GLN    69      99.350  44.960  89.100  1.00  0.00           N
ATOM    695 1HE2 GLN    69      98.640  44.940  89.810  1.00  0.00           H
ATOM    696 2HE2 GLN    69      99.920  44.160  88.910  1.00  0.00           H
ATOM    697  C   GLN    69      95.140  47.740  85.930  1.00  0.00           C
ATOM    698  O   GLN    69      94.080  47.090  86.120  1.00  0.00           O
ATOM    699  N   ALA    70      95.500  48.360  84.820  1.00  0.00           N
ATOM    700  H   ALA    70      96.140  49.100  85.010  1.00  0.00           H
ATOM    701  CA  ALA    70      94.890  48.320  83.470  1.00  0.00           C
ATOM    702  CB  ALA    70      93.990  49.560  83.120  1.00  0.00           C
ATOM    703  C   ALA    70      96.080  48.120  82.560  1.00  0.00           C
ATOM    704  O   ALA    70      96.530  48.980  81.850  1.00  0.00           O
ATOM    705  N   GLY    71      96.550  46.860  82.520  1.00  0.00           N
ATOM    706  H   GLY    71      96.160  46.120  83.060  1.00  0.00           H
ATOM    707  CA  GLY    71      97.830  46.560  81.770  1.00  0.00           C
ATOM    708  C   GLY    71      99.010  47.360  82.360  1.00  0.00           C
ATOM    709  O   GLY    71      99.280  47.390  83.630  1.00  0.00           O
ATOM    710  N   ASN    72      99.560  48.260  81.490  1.00  0.00           N
ATOM    711  H   ASN    72      99.200  48.330  80.560  1.00  0.00           H
ATOM    712  CA  ASN    72     100.590  49.290  81.890  1.00  0.00           C
ATOM    713  CB  ASN    72     101.110  49.990  80.670  1.00  0.00           C
ATOM    714  CG  ASN    72     100.060  50.670  79.730  1.00  0.00           C
ATOM    715  OD1 ASN    72      99.050  50.130  79.400  1.00  0.00           O
ATOM    716  ND2 ASN    72     100.240  51.920  79.410  1.00  0.00           N
ATOM    717 1HD2 ASN    72     101.000  52.450  79.780  1.00  0.00           H
ATOM    718 2HD2 ASN    72      99.610  52.240  78.700  1.00  0.00           H
ATOM    719  C   ASN    72     100.120  50.420  82.830  1.00  0.00           C
ATOM    720  O   ASN    72     100.840  50.850  83.730  1.00  0.00           O
ATOM    721  N   VAL    73      98.860  50.820  82.720  1.00  0.00           N
ATOM    722  H   VAL    73      98.180  50.360  82.150  1.00  0.00           H
ATOM    723  CA  VAL    73      98.240  51.930  83.530  1.00  0.00           C
ATOM    724  CB  VAL    73      96.920  52.420  82.880  1.00  0.00           C
ATOM    725  CG1 VAL    73      96.280  53.650  83.500  1.00  0.00           C
ATOM    726  CG2 VAL    73      97.090  52.680  81.420  1.00  0.00           C
ATOM    727  C   VAL    73      97.880  51.440  84.980  1.00  0.00           C
ATOM    728  O   VAL    73      96.850  50.800  85.300  1.00  0.00           O
ATOM    729  N   GLN    74      98.690  51.780  85.940  1.00  0.00           N
ATOM    730  H   GLN    74      99.300  52.580  85.860  1.00  0.00           H
ATOM    731  CA  GLN    74      98.500  51.250  87.310  1.00  0.00           C
ATOM    732  CB  GLN    74      99.880  50.650  87.680  1.00  0.00           C
ATOM    733  CG  GLN    74     100.400  49.610  86.600  1.00  0.00           C
ATOM    734  CD  GLN    74     101.800  49.170  86.880  1.00  0.00           C
ATOM    735  OE1 GLN    74     102.750  49.800  86.630  1.00  0.00           O
ATOM    736  NE2 GLN    74     101.990  47.960  87.450  1.00  0.00           N
ATOM    737 1HE2 GLN    74     101.300  47.250  87.470  1.00  0.00           H
ATOM    738 2HE2 GLN    74     102.800  47.840  88.030  1.00  0.00           H
ATOM    739  C   GLN    74      98.140  52.430  88.320  1.00  0.00           C
ATOM    740  O   GLN    74      98.960  53.360  88.590  1.00  0.00           O
ATOM    741  N   LEU    75      96.890  52.380  88.760  1.00  0.00           N
ATOM    742  H   LEU    75      96.360  51.540  88.610  1.00  0.00           H
ATOM    743  CA  LEU    75      96.280  53.450  89.620  1.00  0.00           C
ATOM    744  CB  LEU    75      94.810  53.700  89.220  1.00  0.00           C
ATOM    745  CG  LEU    75      94.610  53.930  87.720  1.00  0.00           C
ATOM    746  CD1 LEU    75      93.060  53.990  87.440  1.00  0.00           C
ATOM    747  CD2 LEU    75      95.060  55.370  87.340  1.00  0.00           C
ATOM    748  C   LEU    75      96.430  53.070  91.100  1.00  0.00           C
ATOM    749  O   LEU    75      96.190  51.880  91.560  1.00  0.00           O
ATOM    750  N   ARG    76      96.740  54.130  91.790  1.00  0.00           N
ATOM    751  H   ARG    76      96.560  55.050  91.450  1.00  0.00           H
ATOM    752  CA  ARG    76      96.940  54.110  93.240  1.00  0.00           C
ATOM    753  CB  ARG    76      97.910  55.190  93.620  1.00  0.00           C
ATOM    754  CG  ARG    76      98.830  55.040  94.850  1.00  0.00           C
ATOM    755  CD  ARG    76      99.940  53.920  94.880  1.00  0.00           C
ATOM    756  NE  ARG    76     100.680  54.160  96.170  1.00  0.00           N
ATOM    757  HE  ARG    76     100.130  54.280  96.990  1.00  0.00           H
ATOM    758  CZ  ARG    76     101.910  54.730  96.210  1.00  0.00           C
ATOM    759  NH1 ARG    76     102.470  55.220  95.110  1.00  0.00           N
ATOM    760 1HH1 ARG    76     101.940  55.070  94.280  1.00  0.00           H
ATOM    761 2HH1 ARG    76     103.290  55.800  95.120  1.00  0.00           H
ATOM    762  NH2 ARG    76     102.630  54.660  97.350  1.00  0.00           N
ATOM    763 1HH2 ARG    76     102.280  54.300  98.210  1.00  0.00           H
ATOM    764 2HH2 ARG    76     103.570  54.990  97.360  1.00  0.00           H
ATOM    765  C   ARG    76      95.650  54.360  94.060  1.00  0.00           C
ATOM    766  O   ARG    76      94.920  55.270  93.710  1.00  0.00           O
ATOM    767  N   VAL    77      95.490  53.570  95.080  1.00  0.00           N
ATOM    768  H   VAL    77      96.120  52.820  95.290  1.00  0.00           H
ATOM    769  CA  VAL    77      94.240  53.570  95.930  1.00  0.00           C
ATOM    770  CB  VAL    77      93.750  52.180  96.330  1.00  0.00           C
ATOM    771  CG1 VAL    77      92.480  52.300  97.220  1.00  0.00           C
ATOM    772  CG2 VAL    77      93.340  51.430  95.030  1.00  0.00           C
ATOM    773  C   VAL    77      94.540  54.400  97.190  1.00  0.00           C
ATOM    774  O   VAL    77      95.240  53.880  98.100  1.00  0.00           O
ATOM    775  N   ILE    78      93.940  55.550  97.250  1.00  0.00           N
ATOM    776  H   ILE    78      93.290  55.800  96.530  1.00  0.00           H
ATOM    777  CA  ILE    78      93.980  56.550  98.380  1.00  0.00           C
ATOM    778  CB  ILE    78      93.830  58.000  97.930  1.00  0.00           C
ATOM    779  CG1 ILE    78      92.690  58.220  96.890  1.00  0.00           C
ATOM    780  CG2 ILE    78      95.110  58.430  97.230  1.00  0.00           C
ATOM    781  CD  ILE    78      91.700  59.300  97.390  1.00  0.00           C
ATOM    782  C   ILE    78      93.020  56.310  99.560  1.00  0.00           C
ATOM    783  O   ILE    78      93.440  56.410 100.730  1.00  0.00           O
ATOM    784  N   GLY    79      91.820  55.800  99.390  1.00  0.00           N
ATOM    785  H   GLY    79      91.390  55.860  98.480  1.00  0.00           H
ATOM    786  CA  GLY    79      90.970  55.370 100.500  1.00  0.00           C
ATOM    787  C   GLY    79      90.290  54.030 100.240  1.00  0.00           C
ATOM    788  O   GLY    79      89.840  53.810  99.090  1.00  0.00           O
ATOM    789  N   HIS    80      90.210  53.160 101.230  1.00  0.00           N
ATOM    790  H   HIS    80      90.270  53.420 102.190  1.00  0.00           H
ATOM    791  CA  HIS    80      89.370  51.930 101.050  1.00  0.00           C
ATOM    792  CB  HIS    80      90.270  50.670 101.140  1.00  0.00           C
ATOM    793  CG  HIS    80      91.040  50.140 102.400  1.00  0.00           C
ATOM    794  ND1 HIS    80      91.530  50.700 103.490  1.00  0.00           N
ATOM    795  CD2 HIS    80      91.310  48.860 102.570  1.00  0.00           C
ATOM    796  HD2 HIS    80      91.010  48.140 101.810  1.00  0.00           H
ATOM    797  CE1 HIS    80      92.100  49.840 104.250  1.00  0.00           C
ATOM    798  HE1 HIS    80      92.580  50.030 105.210  1.00  0.00           H
ATOM    799  NE2 HIS    80      92.070  48.690 103.630  1.00  0.00           N
ATOM    800  HE2 HIS    80      92.700  47.930 103.770  1.00  0.00           H
ATOM    801  C   HIS    80      88.230  51.770 102.080  1.00  0.00           C
ATOM    802  O   HIS    80      88.260  52.370 103.170  1.00  0.00           O
ATOM    803  N   SER    81      87.080  51.310 101.590  1.00  0.00           N
ATOM    804  H   SER    81      87.020  51.110 100.610  1.00  0.00           H
ATOM    805  CA  SER    81      85.830  51.200 102.370  1.00  0.00           C
ATOM    806  CB  SER    81      84.790  52.300 101.990  1.00  0.00           C
ATOM    807  OG  SER    81      83.840  52.340 103.040  1.00  0.00           O
ATOM    808  HG  SER    81      83.070  52.900 102.730  1.00  0.00           H
ATOM    809  C   SER    81      85.240  49.860 102.350  1.00  0.00           C
ATOM    810  O   SER    81      85.090  49.230 101.330  1.00  0.00           O
ATOM    811  N   MET    82      84.740  49.460 103.510  1.00  0.00           N
ATOM    812  H   MET    82      85.020  49.880 104.380  1.00  0.00           H
ATOM    813  CA  MET    82      83.890  48.290 103.530  1.00  0.00           C
ATOM    814  CB  MET    82      84.330  47.350 104.700  1.00  0.00           C
ATOM    815  CG  MET    82      83.690  46.000 104.610  1.00  0.00           C
ATOM    816  SD  MET    82      84.020  44.840 106.000  1.00  0.00           S
ATOM    817  CE  MET    82      83.630  45.810 107.440  1.00  0.00           C
ATOM    818  C   MET    82      82.410  48.550 103.500  1.00  0.00           C
ATOM    819  O   MET    82      81.930  49.150 104.530  1.00  0.00           O
ATOM    820  N   GLN    83      81.690  48.320 102.400  1.00  0.00           N
ATOM    821  H   GLN    83      82.070  48.120 101.500  1.00  0.00           H
ATOM    822  CA  GLN    83      80.260  48.560 102.360  1.00  0.00           C
ATOM    823  CB  GLN    83      79.810  49.480 101.200  1.00  0.00           C
ATOM    824  CG  GLN    83      78.410  50.040 101.490  1.00  0.00           C
ATOM    825  CD  GLN    83      78.050  51.150 100.520  1.00  0.00           C
ATOM    826  OE1 GLN    83      77.950  52.260 100.950  1.00  0.00           O
ATOM    827  NE2 GLN    83      77.470  50.950  99.390  1.00  0.00           N
ATOM    828 1HE2 GLN    83      77.110  50.040  99.180  1.00  0.00           H
ATOM    829 2HE2 GLN    83      77.330  51.710  98.760  1.00  0.00           H
ATOM    830  C   GLN    83      79.460  47.190 102.440  1.00  0.00           C
ATOM    831  O   GLN    83      79.130  46.660 101.360  1.00  0.00           O
ATOM    832  N   ASN    84      79.490  46.610 103.630  1.00  0.00           N
ATOM    833  H   ASN    84      79.740  47.090 104.470  1.00  0.00           H
ATOM    834  CA  ASN    84      79.030  45.240 103.950  1.00  0.00           C
ATOM    835  CB  ASN    84      77.530  45.360 104.120  1.00  0.00           C
ATOM    836  CG  ASN    84      76.920  44.200 104.880  1.00  0.00           C
ATOM    837  OD1 ASN    84      77.290  43.720 105.950  1.00  0.00           O
ATOM    838  ND2 ASN    84      75.930  43.500 104.250  1.00  0.00           N
ATOM    839 1HD2 ASN    84      75.550  43.630 103.340  1.00  0.00           H
ATOM    840 2HD2 ASN    84      75.340  42.940 104.830  1.00  0.00           H
ATOM    841  C   ASN    84      79.660  44.000 103.220  1.00  0.00           C
ATOM    842  O   ASN    84      80.780  43.600 103.470  1.00  0.00           O
ATOM    843  N   CYS    85      79.090  43.810 102.040  1.00  0.00           N
ATOM    844  H   CYS    85      78.160  44.110 101.850  1.00  0.00           H
ATOM    845  CA  CYS    85      79.560  42.770 101.100  1.00  0.00           C
ATOM    846  CB  CYS    85      78.370  41.840 100.670  1.00  0.00           C
ATOM    847  SG  CYS    85      77.460  41.040 102.010  1.00  0.00           S
ATOM    848  HG  CYS    85      78.460  40.300 102.500  1.00  0.00           H
ATOM    849  C   CYS    85      80.330  43.240  99.830  1.00  0.00           C
ATOM    850  O   CYS    85      81.090  42.470  99.280  1.00  0.00           O
ATOM    851  N   VAL    86      80.330  44.560  99.480  1.00  0.00           N
ATOM    852  H   VAL    86      79.960  45.300 100.030  1.00  0.00           H
ATOM    853  CA  VAL    86      81.190  45.080  98.410  1.00  0.00           C
ATOM    854  CB  VAL    86      80.370  45.880  97.410  1.00  0.00           C
ATOM    855  CG1 VAL    86      79.440  44.910  96.660  1.00  0.00           C
ATOM    856  CG2 VAL    86      79.630  47.070  98.020  1.00  0.00           C
ATOM    857  C   VAL    86      82.310  45.990  99.100  1.00  0.00           C
ATOM    858  O   VAL    86      82.010  46.660 100.100  1.00  0.00           O
ATOM    859  N   LEU    87      83.490  46.020  98.480  1.00  0.00           N
ATOM    860  H   LEU    87      83.700  45.710  97.550  1.00  0.00           H
ATOM    861  CA  LEU    87      84.620  46.730  99.000  1.00  0.00           C
ATOM    862  CB  LEU    87      85.860  45.810  98.850  1.00  0.00           C
ATOM    863  CG  LEU    87      86.870  45.830 100.070  1.00  0.00           C
ATOM    864  CD1 LEU    87      87.550  47.210 100.150  1.00  0.00           C
ATOM    865  CD2 LEU    87      86.130  45.450 101.360  1.00  0.00           C
ATOM    866  C   LEU    87      84.790  47.970  98.070  1.00  0.00           C
ATOM    867  O   LEU    87      84.750  47.840  96.870  1.00  0.00           O
ATOM    868  N   LYS    88      84.590  49.170  98.620  1.00  0.00           N
ATOM    869  H   LYS    88      84.310  49.260  99.580  1.00  0.00           H
ATOM    870  CA  LYS    88      84.860  50.490  97.860  1.00  0.00           C
ATOM    871  CB  LYS    88      84.060  51.640  98.520  1.00  0.00           C
ATOM    872  CG  LYS    88      82.630  51.620  98.160  1.00  0.00           C
ATOM    873  CD  LYS    88      81.920  52.780  98.780  1.00  0.00           C
ATOM    874  CE  LYS    88      80.440  52.600  98.580  1.00  0.00           C
ATOM    875  NZ  LYS    88      79.840  53.890  98.930  1.00  0.00           N
ATOM    876  HZ1 LYS    88      79.660  54.070  99.900  1.00  0.00           H
ATOM    877  HZ2 LYS    88      80.360  54.620  98.490  1.00  0.00           H
ATOM    878  HZ3 LYS    88      78.960  54.050  98.470  1.00  0.00           H
ATOM    879  C   LYS    88      86.330  50.930  97.900  1.00  0.00           C
ATOM    880  O   LYS    88      86.960  51.100  98.950  1.00  0.00           O
ATOM    881  N   LEU    89      86.920  50.880  96.690  1.00  0.00           N
ATOM    882  H   LEU    89      86.420  50.460  95.930  1.00  0.00           H
ATOM    883  CA  LEU    89      88.340  51.010  96.560  1.00  0.00           C
ATOM    884  CB  LEU    89      88.990  49.780  95.860  1.00  0.00           C
ATOM    885  CG  LEU    89      89.340  48.630  96.760  1.00  0.00           C
ATOM    886  CD1 LEU    89      89.800  47.430  95.850  1.00  0.00           C
ATOM    887  CD2 LEU    89      90.490  48.950  97.700  1.00  0.00           C
ATOM    888  C   LEU    89      88.790  52.240  95.790  1.00  0.00           C
ATOM    889  O   LEU    89      88.730  52.310  94.550  1.00  0.00           O
ATOM    890  N   LYS    90      88.800  53.360  96.520  1.00  0.00           N
ATOM    891  H   LYS    90      88.690  53.300  97.510  1.00  0.00           H
ATOM    892  CA  LYS    90      88.890  54.760  95.990  1.00  0.00           C
ATOM    893  CB  LYS    90      88.390  55.720  97.040  1.00  0.00           C
ATOM    894  CG  LYS    90      88.440  57.150  96.470  1.00  0.00           C
ATOM    895  CD  LYS    90      88.000  58.260  97.440  1.00  0.00           C
ATOM    896  CE  LYS    90      87.480  59.580  96.770  1.00  0.00           C
ATOM    897  NZ  LYS    90      86.550  60.320  97.670  1.00  0.00           N
ATOM    898  HZ1 LYS    90      85.720  60.530  97.150  1.00  0.00           H
ATOM    899  HZ2 LYS    90      86.350  59.740  98.470  1.00  0.00           H
ATOM    900  HZ3 LYS    90      87.000  61.120  98.060  1.00  0.00           H
ATOM    901  C   LYS    90      90.300  55.150  95.500  1.00  0.00           C
ATOM    902  O   LYS    90      91.160  55.490  96.320  1.00  0.00           O
ATOM    903  N   VAL    91      90.250  55.570  94.210  1.00  0.00           N
ATOM    904  H   VAL    91      89.430  55.410  93.670  1.00  0.00           H
ATOM    905  CA  VAL    91      91.450  55.860  93.420  1.00  0.00           C
ATOM    906  CB  VAL    91      91.480  55.090  92.060  1.00  0.00           C
ATOM    907  CG1 VAL    91      91.460  53.550  92.200  1.00  0.00           C
ATOM    908  CG2 VAL    91      90.340  55.550  91.160  1.00  0.00           C
ATOM    909  C   VAL    91      91.790  57.380  93.220  1.00  0.00           C
ATOM    910  O   VAL    91      90.930  58.240  93.520  1.00  0.00           O
ATOM    911  N   ASP    92      93.080  57.580  92.870  1.00  0.00           N
ATOM    912  H   ASP    92      93.730  56.820  92.760  1.00  0.00           H
ATOM    913  CA  ASP    92      93.710  58.880  92.630  1.00  0.00           C
ATOM    914  CB  ASP    92      95.170  58.870  92.210  1.00  0.00           C
ATOM    915  CG  ASP    92      95.570  58.000  91.040  1.00  0.00           C
ATOM    916  OD1 ASP    92      95.450  58.390  89.850  1.00  0.00           O
ATOM    917  OD2 ASP    92      96.080  56.900  91.210  1.00  0.00           O
ATOM    918  C   ASP    92      93.000  59.820  91.610  1.00  0.00           C
ATOM    919  O   ASP    92      92.810  60.980  91.780  1.00  0.00           O
ATOM    920  N   THR    93      92.520  59.330  90.490  1.00  0.00           N
ATOM    921  H   THR    93      92.630  58.350  90.360  1.00  0.00           H
ATOM    922  CA  THR    93      91.980  60.140  89.420  1.00  0.00           C
ATOM    923  CB  THR    93      92.870  60.150  88.160  1.00  0.00           C
ATOM    924  OG1 THR    93      93.430  58.870  87.910  1.00  0.00           O
ATOM    925  HG1 THR    93      94.120  58.790  88.620  1.00  0.00           H
ATOM    926  CG2 THR    93      93.910  61.270  88.310  1.00  0.00           C
ATOM    927  C   THR    93      90.660  59.590  88.920  1.00  0.00           C
ATOM    928  O   THR    93      90.410  58.390  89.040  1.00  0.00           O
ATOM    929  N   ALA    94      89.730  60.440  88.810  1.00  0.00           N
ATOM    930  H   ALA    94      90.020  61.390  88.870  1.00  0.00           H
ATOM    931  CA  ALA    94      88.370  60.190  88.530  1.00  0.00           C
ATOM    932  CB  ALA    94      87.510  61.430  88.890  1.00  0.00           C
ATOM    933  C   ALA    94      88.200  59.680  87.080  1.00  0.00           C
ATOM    934  O   ALA    94      88.720  60.320  86.150  1.00  0.00           O
ATOM    935  N   ASN    95      87.300  58.670  86.950  1.00  0.00           N
ATOM    936  H   ASN    95      86.830  58.440  87.810  1.00  0.00           H
ATOM    937  CA  ASN    95      87.070  57.930  85.690  1.00  0.00           C
ATOM    938  CB  ASN    95      86.180  56.720  85.980  1.00  0.00           C
ATOM    939  CG  ASN    95      85.950  55.680  84.910  1.00  0.00           C
ATOM    940  OD1 ASN    95      85.770  56.000  83.730  1.00  0.00           O
ATOM    941  ND2 ASN    95      85.930  54.480  85.350  1.00  0.00           N
ATOM    942 1HD2 ASN    95      85.900  54.350  86.340  1.00  0.00           H
ATOM    943 2HD2 ASN    95      85.720  53.690  84.770  1.00  0.00           H
ATOM    944  C   ASN    95      86.480  58.870  84.590  1.00  0.00           C
ATOM    945  O   ASN    95      85.660  59.770  84.780  1.00  0.00           O
ATOM    946  N   PRO    96      86.950  58.620  83.330  1.00  0.00           N
ATOM    947  CA  PRO    96      86.380  59.300  82.130  1.00  0.00           C
ATOM    948  CB  PRO    96      87.510  59.290  81.080  1.00  0.00           C
ATOM    949  CG  PRO    96      88.310  57.990  81.480  1.00  0.00           C
ATOM    950  CD  PRO    96      88.180  57.870  82.980  1.00  0.00           C
ATOM    951  C   PRO    96      85.080  58.740  81.580  1.00  0.00           C
ATOM    952  O   PRO    96      84.220  59.540  81.250  1.00  0.00           O
ATOM    953  N   LYS    97      84.990  57.420  81.570  1.00  0.00           N
ATOM    954  H   LYS    97      85.630  56.860  82.100  1.00  0.00           H
ATOM    955  CA  LYS    97      83.960  56.650  80.780  1.00  0.00           C
ATOM    956  CB  LYS    97      84.420  55.350  80.180  1.00  0.00           C
ATOM    957  CG  LYS    97      85.690  55.590  79.260  1.00  0.00           C
ATOM    958  CD  LYS    97      85.900  54.380  78.380  1.00  0.00           C
ATOM    959  CE  LYS    97      86.760  54.770  77.190  1.00  0.00           C
ATOM    960  NZ  LYS    97      87.380  53.540  76.550  1.00  0.00           N
ATOM    961  HZ1 LYS    97      86.620  52.920  76.350  1.00  0.00           H
ATOM    962  HZ2 LYS    97      87.750  53.890  75.690  1.00  0.00           H
ATOM    963  HZ3 LYS    97      88.070  53.090  77.120  1.00  0.00           H
ATOM    964  C   LYS    97      82.650  56.490  81.510  1.00  0.00           C
ATOM    965  O   LYS    97      81.730  56.050  80.840  1.00  0.00           O
ATOM    966  N   THR    98      82.690  56.490  82.850  1.00  0.00           N
ATOM    967  H   THR    98      83.610  56.420  83.250  1.00  0.00           H
ATOM    968  CA  THR    98      81.590  56.350  83.830  1.00  0.00           C
ATOM    969  CB  THR    98      81.820  57.270  85.030  1.00  0.00           C
ATOM    970  OG1 THR    98      83.140  57.280  85.520  1.00  0.00           O
ATOM    971  HG1 THR    98      83.210  57.990  86.220  1.00  0.00           H
ATOM    972  CG2 THR    98      80.960  56.930  86.250  1.00  0.00           C
ATOM    973  C   THR    98      80.210  56.720  83.240  1.00  0.00           C
ATOM    974  O   THR    98      79.960  57.930  82.950  1.00  0.00           O
ATOM    975  N   PRO    99      79.380  55.700  82.970  1.00  0.00           N
ATOM    976  CA  PRO    99      77.950  55.880  82.710  1.00  0.00           C
ATOM    977  CB  PRO    99      77.550  54.640  81.860  1.00  0.00           C
ATOM    978  CG  PRO    99      78.450  53.560  82.450  1.00  0.00           C
ATOM    979  CD  PRO    99      79.720  54.290  82.940  1.00  0.00           C
ATOM    980  C   PRO    99      77.150  55.900  84.090  1.00  0.00           C
ATOM    981  O   PRO    99      77.790  55.930  85.160  1.00  0.00           O
ATOM    982  N   LYS   100      75.890  56.270  83.940  1.00  0.00           N
ATOM    983  H   LYS   100      75.490  56.360  83.030  1.00  0.00           H
ATOM    984  CA  LYS   100      75.020  56.640  85.050  1.00  0.00           C
ATOM    985  CB  LYS   100      73.870  57.430  84.400  1.00  0.00           C
ATOM    986  CG  LYS   100      74.280  58.710  83.700  1.00  0.00           C
ATOM    987  CD  LYS   100      73.120  59.320  82.910  1.00  0.00           C
ATOM    988  CE  LYS   100      72.280  60.080  83.890  1.00  0.00           C
ATOM    989  NZ  LYS   100      71.090  60.780  83.430  1.00  0.00           N
ATOM    990  HZ1 LYS   100      70.470  60.280  82.830  1.00  0.00           H
ATOM    991  HZ2 LYS   100      70.590  60.920  84.290  1.00  0.00           H
ATOM    992  HZ3 LYS   100      71.270  61.620  82.930  1.00  0.00           H
ATOM    993  C   LYS   100      74.450  55.380  85.660  1.00  0.00           C
ATOM    994  O   LYS   100      73.450  54.800  85.320  1.00  0.00           O
ATOM    995  N   TYR   101      75.030  55.110  86.830  1.00  0.00           N
ATOM    996  H   TYR   101      75.780  55.750  87.030  1.00  0.00           H
ATOM    997  CA  TYR   101      74.840  53.980  87.780  1.00  0.00           C
ATOM    998  CB  TYR   101      76.120  53.650  88.550  1.00  0.00           C
ATOM    999  CG  TYR   101      76.720  54.870  89.320  1.00  0.00           C
ATOM   1000  CD1 TYR   101      77.690  55.690  88.740  1.00  0.00           C
ATOM   1001  HD1 TYR   101      77.930  55.600  87.680  1.00  0.00           H
ATOM   1002  CD2 TYR   101      76.740  54.870  90.740  1.00  0.00           C
ATOM   1003  HD2 TYR   101      76.030  54.220  91.250  1.00  0.00           H
ATOM   1004  CE1 TYR   101      78.460  56.510  89.520  1.00  0.00           C
ATOM   1005  HE1 TYR   101      79.140  57.120  88.940  1.00  0.00           H
ATOM   1006  CE2 TYR   101      77.600  55.630  91.500  1.00  0.00           C
ATOM   1007  HE2 TYR   101      77.490  55.500  92.580  1.00  0.00           H
ATOM   1008  CZ  TYR   101      78.490  56.510  90.890  1.00  0.00           C
ATOM   1009  OH  TYR   101      78.970  57.590  91.590  1.00  0.00           O
ATOM   1010  HH  TYR   101      79.100  58.280  90.870  1.00  0.00           H
ATOM   1011  C   TYR   101      73.520  54.120  88.600  1.00  0.00           C
ATOM   1012  O   TYR   101      73.270  55.210  89.160  1.00  0.00           O
ATOM   1013  N   LYS   102      72.570  53.170  88.450  1.00  0.00           N
ATOM   1014  H   LYS   102      72.420  52.700  87.580  1.00  0.00           H
ATOM   1015  CA  LYS   102      71.300  53.200  89.240  1.00  0.00           C
ATOM   1016  CB  LYS   102      70.090  53.850  88.510  1.00  0.00           C
ATOM   1017  CG  LYS   102      70.030  55.350  88.660  1.00  0.00           C
ATOM   1018  CD  LYS   102      68.960  55.990  87.850  1.00  0.00           C
ATOM   1019  CE  LYS   102      68.880  57.420  88.280  1.00  0.00           C
ATOM   1020  NZ  LYS   102      69.790  58.280  87.530  1.00  0.00           N
ATOM   1021  HZ1 LYS   102      69.470  58.180  86.590  1.00  0.00           H
ATOM   1022  HZ2 LYS   102      69.710  59.250  87.750  1.00  0.00           H
ATOM   1023  HZ3 LYS   102      70.720  57.940  87.690  1.00  0.00           H
ATOM   1024  C   LYS   102      70.980  51.770  89.720  1.00  0.00           C
ATOM   1025  O   LYS   102      70.920  50.860  88.940  1.00  0.00           O
ATOM   1026  N   PHE   103      71.070  51.570  91.030  1.00  0.00           N
ATOM   1027  H   PHE   103      71.310  52.370  91.580  1.00  0.00           H
ATOM   1028  CA  PHE   103      70.970  50.230  91.720  1.00  0.00           C
ATOM   1029  CB  PHE   103      71.940  50.260  92.920  1.00  0.00           C
ATOM   1030  CG  PHE   103      73.420  50.560  92.700  1.00  0.00           C
ATOM   1031  CD1 PHE   103      74.010  50.090  91.560  1.00  0.00           C
ATOM   1032  HD1 PHE   103      73.620  49.250  91.000  1.00  0.00           H
ATOM   1033  CD2 PHE   103      74.100  51.520  93.450  1.00  0.00           C
ATOM   1034  HD2 PHE   103      73.560  52.340  93.930  1.00  0.00           H
ATOM   1035  CE1 PHE   103      75.290  50.570  91.220  1.00  0.00           C
ATOM   1036  HE1 PHE   103      75.850  50.090  90.420  1.00  0.00           H
ATOM   1037  CE2 PHE   103      75.350  52.030  93.050  1.00  0.00           C
ATOM   1038  HE2 PHE   103      75.990  52.680  93.650  1.00  0.00           H
ATOM   1039  CZ  PHE   103      75.960  51.510  91.960  1.00  0.00           C
ATOM   1040  HZ  PHE   103      77.030  51.710  91.890  1.00  0.00           H
ATOM   1041  C   PHE   103      69.540  49.670  91.930  1.00  0.00           C
ATOM   1042  O   PHE   103      68.790  50.020  92.850  1.00  0.00           O
ATOM   1043  N   VAL   104      69.350  48.600  91.270  1.00  0.00           N
ATOM   1044  H   VAL   104      70.060  48.100  90.770  1.00  0.00           H
ATOM   1045  CA  VAL   104      68.110  47.820  91.400  1.00  0.00           C
ATOM   1046  CB  VAL   104      67.240  47.920  90.120  1.00  0.00           C
ATOM   1047  CG1 VAL   104      66.760  49.410  90.060  1.00  0.00           C
ATOM   1048  CG2 VAL   104      67.940  47.540  88.810  1.00  0.00           C
ATOM   1049  C   VAL   104      68.460  46.400  91.760  1.00  0.00           C
ATOM   1050  O   VAL   104      69.620  46.070  91.790  1.00  0.00           O
ATOM   1051  N   ARG   105      67.430  45.710  92.100  1.00  0.00           N
ATOM   1052  H   ARG   105      66.530  46.120  92.270  1.00  0.00           H
ATOM   1053  CA  ARG   105      67.510  44.260  92.270  1.00  0.00           C
ATOM   1054  CB  ARG   105      67.290  43.890  93.710  1.00  0.00           C
ATOM   1055  CG  ARG   105      68.570  44.330  94.470  1.00  0.00           C
ATOM   1056  CD  ARG   105      68.340  43.820  95.910  1.00  0.00           C
ATOM   1057  NE  ARG   105      68.240  42.350  95.970  1.00  0.00           N
ATOM   1058  HE  ARG   105      67.390  42.030  95.550  1.00  0.00           H
ATOM   1059  CZ  ARG   105      68.850  41.560  96.910  1.00  0.00           C
ATOM   1060  NH1 ARG   105      69.840  42.010  97.770  1.00  0.00           N
ATOM   1061 1HH1 ARG   105      70.330  42.860  97.600  1.00  0.00           H
ATOM   1062 2HH1 ARG   105      69.990  41.470  98.600  1.00  0.00           H
ATOM   1063  NH2 ARG   105      68.330  40.350  97.100  1.00  0.00           N
ATOM   1064 1HH2 ARG   105      67.480  40.030  96.680  1.00  0.00           H
ATOM   1065 2HH2 ARG   105      68.870  39.770  97.710  1.00  0.00           H
ATOM   1066  C   ARG   105      66.590  43.450  91.280  1.00  0.00           C
ATOM   1067  O   ARG   105      65.430  43.900  91.040  1.00  0.00           O
ATOM   1068  N   ILE   106      66.990  42.250  90.940  1.00  0.00           N
ATOM   1069  H   ILE   106      67.870  41.880  91.230  1.00  0.00           H
ATOM   1070  CA  ILE   106      66.330  41.510  89.800  1.00  0.00           C
ATOM   1071  CB  ILE   106      67.380  41.030  88.830  1.00  0.00           C
ATOM   1072  CG1 ILE   106      66.760  40.260  87.620  1.00  0.00           C
ATOM   1073  CG2 ILE   106      68.430  40.090  89.490  1.00  0.00           C
ATOM   1074  CD  ILE   106      65.940  41.170  86.740  1.00  0.00           C
ATOM   1075  C   ILE   106      65.290  40.510  90.270  1.00  0.00           C
ATOM   1076  O   ILE   106      65.470  39.710  91.200  1.00  0.00           O
ATOM   1077  N   GLN   107      64.160  40.580  89.660  1.00  0.00           N
ATOM   1078  H   GLN   107      64.000  41.290  88.970  1.00  0.00           H
ATOM   1079  CA  GLN   107      63.130  39.580  89.750  1.00  0.00           C
ATOM   1080  CB  GLN   107      61.860  40.070  89.030  1.00  0.00           C
ATOM   1081  CG  GLN   107      60.710  39.070  89.200  1.00  0.00           C
ATOM   1082  CD  GLN   107      59.390  39.670  88.650  1.00  0.00           C
ATOM   1083  OE1 GLN   107      59.060  40.810  88.930  1.00  0.00           O
ATOM   1084  NE2 GLN   107      58.430  38.830  88.340  1.00  0.00           N
ATOM   1085 1HE2 GLN   107      58.730  37.870  88.320  1.00  0.00           H
ATOM   1086 2HE2 GLN   107      57.480  39.120  88.240  1.00  0.00           H
ATOM   1087  C   GLN   107      63.600  38.220  89.160  1.00  0.00           C
ATOM   1088  O   GLN   107      64.050  38.140  87.960  1.00  0.00           O
ATOM   1089  N   PRO   108      63.620  37.150  89.940  1.00  0.00           N
ATOM   1090  CA  PRO   108      63.780  35.830  89.300  1.00  0.00           C
ATOM   1091  CB  PRO   108      63.610  34.870  90.530  1.00  0.00           C
ATOM   1092  CG  PRO   108      62.780  35.710  91.530  1.00  0.00           C
ATOM   1093  CD  PRO   108      63.370  37.100  91.380  1.00  0.00           C
ATOM   1094  C   PRO   108      62.730  35.550  88.180  1.00  0.00           C
ATOM   1095  O   PRO   108      61.610  35.990  88.170  1.00  0.00           O
ATOM   1096  N   GLY   109      63.300  34.980  87.090  1.00  0.00           N
ATOM   1097  H   GLY   109      64.200  34.560  87.150  1.00  0.00           H
ATOM   1098  CA  GLY   109      62.390  34.750  85.960  1.00  0.00           C
ATOM   1099  C   GLY   109      62.950  35.440  84.740  1.00  0.00           C
ATOM   1100  O   GLY   109      63.900  34.890  84.170  1.00  0.00           O
ATOM   1101  N   GLN   110      62.350  36.590  84.440  1.00  0.00           N
ATOM   1102  H   GLN   110      61.530  36.970  84.880  1.00  0.00           H
ATOM   1103  CA  GLN   110      62.670  37.420  83.290  1.00  0.00           C
ATOM   1104  CB  GLN   110      61.670  38.560  83.300  1.00  0.00           C
ATOM   1105  CG  GLN   110      60.220  38.060  83.150  1.00  0.00           C
ATOM   1106  CD  GLN   110      59.220  39.180  83.470  1.00  0.00           C
ATOM   1107  OE1 GLN   110      58.840  39.920  82.530  1.00  0.00           O
ATOM   1108  NE2 GLN   110      58.730  39.180  84.690  1.00  0.00           N
ATOM   1109 1HE2 GLN   110      58.940  38.460  85.360  1.00  0.00           H
ATOM   1110 2HE2 GLN   110      58.220  39.970  85.010  1.00  0.00           H
ATOM   1111  C   GLN   110      64.130  37.900  83.160  1.00  0.00           C
ATOM   1112  O   GLN   110      64.710  38.470  84.100  1.00  0.00           O
ATOM   1113  N   THR   111      64.540  37.980  81.910  1.00  0.00           N
ATOM   1114  H   THR   111      63.880  38.130  81.170  1.00  0.00           H
ATOM   1115  CA  THR   111      65.970  38.250  81.480  1.00  0.00           C
ATOM   1116  CB  THR   111      66.120  37.740  80.060  1.00  0.00           C
ATOM   1117  OG1 THR   111      65.350  38.520  79.150  1.00  0.00           O
ATOM   1118  HG1 THR   111      64.460  38.060  79.090  1.00  0.00           H
ATOM   1119  CG2 THR   111      65.770  36.260  79.980  1.00  0.00           C
ATOM   1120  C   THR   111      66.430  39.660  81.740  1.00  0.00           C
ATOM   1121  O   THR   111      65.870  40.640  81.230  1.00  0.00           O
ATOM   1122  N   PHE   112      67.720  39.680  82.010  1.00  0.00           N
ATOM   1123  H   PHE   112      68.200  38.800  82.030  1.00  0.00           H
ATOM   1124  CA  PHE   112      68.560  40.870  82.140  1.00  0.00           C
ATOM   1125  CB  PHE   112      68.990  41.190  83.610  1.00  0.00           C
ATOM   1126  CG  PHE   112      69.700  40.060  84.380  1.00  0.00           C
ATOM   1127  CD1 PHE   112      69.010  39.020  84.960  1.00  0.00           C
ATOM   1128  HD1 PHE   112      67.940  38.910  84.790  1.00  0.00           H
ATOM   1129  CD2 PHE   112      70.910  40.380  84.990  1.00  0.00           C
ATOM   1130  HD2 PHE   112      71.620  41.030  84.470  1.00  0.00           H
ATOM   1131  CE1 PHE   112      69.420  38.310  86.100  1.00  0.00           C
ATOM   1132  HE1 PHE   112      68.780  37.810  86.830  1.00  0.00           H
ATOM   1133  CE2 PHE   112      71.400  39.720  86.110  1.00  0.00           C
ATOM   1134  HE2 PHE   112      72.310  40.130  86.550  1.00  0.00           H
ATOM   1135  CZ  PHE   112      70.630  38.660  86.670  1.00  0.00           C
ATOM   1136  HZ  PHE   112      70.940  38.110  87.560  1.00  0.00           H
ATOM   1137  C   PHE   112      69.870  40.680  81.440  1.00  0.00           C
ATOM   1138  O   PHE   112      70.450  39.610  81.390  1.00  0.00           O
ATOM   1139  N   SER   113      70.460  41.760  80.980  1.00  0.00           N
ATOM   1140  H   SER   113      70.300  42.600  81.500  1.00  0.00           H
ATOM   1141  CA  SER   113      71.700  41.800  80.140  1.00  0.00           C
ATOM   1142  CB  SER   113      71.970  43.170  79.490  1.00  0.00           C
ATOM   1143  OG  SER   113      71.000  43.720  78.570  1.00  0.00           O
ATOM   1144  HG  SER   113      70.120  43.250  78.590  1.00  0.00           H
ATOM   1145  C   SER   113      72.820  41.580  81.130  1.00  0.00           C
ATOM   1146  O   SER   113      72.880  42.080  82.280  1.00  0.00           O
ATOM   1147  N   VAL   114      73.630  40.570  80.750  1.00  0.00           N
ATOM   1148  H   VAL   114      73.420  39.920  80.020  1.00  0.00           H
ATOM   1149  CA  VAL   114      74.810  40.200  81.640  1.00  0.00           C
ATOM   1150  CB  VAL   114      74.610  38.780  82.240  1.00  0.00           C
ATOM   1151  CG1 VAL   114      73.290  38.670  83.090  1.00  0.00           C
ATOM   1152  CG2 VAL   114      74.970  37.630  81.280  1.00  0.00           C
ATOM   1153  C   VAL   114      76.130  40.390  80.930  1.00  0.00           C
ATOM   1154  O   VAL   114      76.260  40.210  79.720  1.00  0.00           O
ATOM   1155  N   LEU   115      77.160  40.650  81.760  1.00  0.00           N
ATOM   1156  H   LEU   115      76.860  40.910  82.670  1.00  0.00           H
ATOM   1157  CA  LEU   115      78.600  40.700  81.320  1.00  0.00           C
ATOM   1158  CB  LEU   115      78.930  42.200  81.390  1.00  0.00           C
ATOM   1159  CG  LEU   115      80.380  42.440  80.880  1.00  0.00           C
ATOM   1160  CD1 LEU   115      80.380  42.260  79.350  1.00  0.00           C
ATOM   1161  CD2 LEU   115      80.800  43.860  81.260  1.00  0.00           C
ATOM   1162  C   LEU   115      79.520  39.880  82.260  1.00  0.00           C
ATOM   1163  O   LEU   115      79.640  40.200  83.420  1.00  0.00           O
ATOM   1164  N   ALA   116      80.350  39.060  81.610  1.00  0.00           N
ATOM   1165  H   ALA   116      80.330  39.040  80.610  1.00  0.00           H
ATOM   1166  CA  ALA   116      81.360  38.100  82.040  1.00  0.00           C
ATOM   1167  CB  ALA   116      81.490  36.940  81.090  1.00  0.00           C
ATOM   1168  C   ALA   116      82.730  38.760  82.080  1.00  0.00           C
ATOM   1169  O   ALA   116      83.090  39.320  81.040  1.00  0.00           O
ATOM   1170  N   CYS   117      83.200  38.970  83.310  1.00  0.00           N
ATOM   1171  H   CYS   117      82.600  38.680  84.050  1.00  0.00           H
ATOM   1172  CA  CYS   117      84.500  39.690  83.550  1.00  0.00           C
ATOM   1173  CB  CYS   117      84.240  40.840  84.520  1.00  0.00           C
ATOM   1174  SG  CYS   117      85.670  41.930  84.520  1.00  0.00           S
ATOM   1175  HG  CYS   117      86.440  41.340  85.420  1.00  0.00           H
ATOM   1176  C   CYS   117      85.530  38.810  84.240  1.00  0.00           C
ATOM   1177  O   CYS   117      85.300  38.310  85.380  1.00  0.00           O
ATOM   1178  N   TYR   118      86.560  38.480  83.470  1.00  0.00           N
ATOM   1179  H   TYR   118      86.640  38.950  82.600  1.00  0.00           H
ATOM   1180  CA  TYR   118      87.660  37.570  83.840  1.00  0.00           C
ATOM   1181  CB  TYR   118      87.930  36.470  82.770  1.00  0.00           C
ATOM   1182  CG  TYR   118      86.660  35.630  82.500  1.00  0.00           C
ATOM   1183  CD1 TYR   118      85.950  35.110  83.570  1.00  0.00           C
ATOM   1184  HD1 TYR   118      86.440  34.870  84.520  1.00  0.00           H
ATOM   1185  CD2 TYR   118      86.060  35.650  81.260  1.00  0.00           C
ATOM   1186  HD2 TYR   118      86.520  36.080  80.370  1.00  0.00           H
ATOM   1187  CE1 TYR   118      84.680  34.560  83.350  1.00  0.00           C
ATOM   1188  HE1 TYR   118      83.980  34.370  84.170  1.00  0.00           H
ATOM   1189  CE2 TYR   118      84.820  35.070  81.010  1.00  0.00           C
ATOM   1190  HE2 TYR   118      84.340  35.280  80.050  1.00  0.00           H
ATOM   1191  CZ  TYR   118      84.150  34.450  82.070  1.00  0.00           C
ATOM   1192  OH  TYR   118      83.080  33.570  81.810  1.00  0.00           O
ATOM   1193  HH  TYR   118      82.920  33.630  80.820  1.00  0.00           H
ATOM   1194  C   TYR   118      88.970  38.310  84.110  1.00  0.00           C
ATOM   1195  O   TYR   118      89.610  38.930  83.220  1.00  0.00           O
ATOM   1196  N   ASN   119      89.310  38.290  85.430  1.00  0.00           N
ATOM   1197  H   ASN   119      88.740  37.830  86.100  1.00  0.00           H
ATOM   1198  CA  ASN   119      90.500  38.990  85.900  1.00  0.00           C
ATOM   1199  CB  ASN   119      91.750  38.180  85.640  1.00  0.00           C
ATOM   1200  CG  ASN   119      91.730  36.730  86.190  1.00  0.00           C
ATOM   1201  OD1 ASN   119      91.680  35.690  85.520  1.00  0.00           O
ATOM   1202  ND2 ASN   119      92.020  36.580  87.450  1.00  0.00           N
ATOM   1203 1HD2 ASN   119      92.340  37.310  88.050  1.00  0.00           H
ATOM   1204 2HD2 ASN   119      92.130  35.670  87.830  1.00  0.00           H
ATOM   1205  C   ASN   119      90.660  40.430  85.470  1.00  0.00           C
ATOM   1206  O   ASN   119      91.730  40.980  85.490  1.00  0.00           O
ATOM   1207  N   GLY   120      89.550  41.140  85.390  1.00  0.00           N
ATOM   1208  H   GLY   120      88.790  40.880  85.980  1.00  0.00           H
ATOM   1209  CA  GLY   120      89.590  42.530  84.850  1.00  0.00           C
ATOM   1210  C   GLY   120      89.540  42.720  83.310  1.00  0.00           C
ATOM   1211  O   GLY   120      89.710  43.860  82.860  1.00  0.00           O
ATOM   1212  N   SER   121      89.320  41.650  82.550  1.00  0.00           N
ATOM   1213  H   SER   121      89.460  40.760  83.000  1.00  0.00           H
ATOM   1214  CA  SER   121      89.010  41.740  81.130  1.00  0.00           C
ATOM   1215  CB  SER   121      89.900  40.660  80.450  1.00  0.00           C
ATOM   1216  OG  SER   121      89.960  40.820  79.030  1.00  0.00           O
ATOM   1217  HG  SER   121      90.830  40.450  78.700  1.00  0.00           H
ATOM   1218  C   SER   121      87.550  41.310  80.940  1.00  0.00           C
ATOM   1219  O   SER   121      87.120  40.320  81.480  1.00  0.00           O
ATOM   1220  N   PRO   122      86.630  42.200  80.440  1.00  0.00           N
ATOM   1221  CA  PRO   122      85.250  41.860  80.120  1.00  0.00           C
ATOM   1222  CB  PRO   122      84.510  43.250  80.340  1.00  0.00           C
ATOM   1223  CG  PRO   122      85.540  44.270  79.950  1.00  0.00           C
ATOM   1224  CD  PRO   122      86.900  43.630  80.450  1.00  0.00           C
ATOM   1225  C   PRO   122      84.960  41.230  78.800  1.00  0.00           C
ATOM   1226  O   PRO   122      85.110  41.770  77.680  1.00  0.00           O
ATOM   1227  N   SER   123      84.480  40.020  78.920  1.00  0.00           N
ATOM   1228  H   SER   123      84.280  39.740  79.860  1.00  0.00           H
ATOM   1229  CA  SER   123      84.030  39.170  77.780  1.00  0.00           C
ATOM   1230  CB  SER   123      84.090  37.660  78.140  1.00  0.00           C
ATOM   1231  OG  SER   123      83.620  36.820  77.090  1.00  0.00           O
ATOM   1232  HG  SER   123      83.860  35.890  77.370  1.00  0.00           H
ATOM   1233  C   SER   123      82.590  39.580  77.390  1.00  0.00           C
ATOM   1234  O   SER   123      81.750  39.680  78.270  1.00  0.00           O
ATOM   1235  N   GLY   124      82.320  39.580  76.080  1.00  0.00           N
ATOM   1236  H   GLY   124      82.970  39.200  75.430  1.00  0.00           H
ATOM   1237  CA  GLY   124      81.130  40.230  75.460  1.00  0.00           C
ATOM   1238  C   GLY   124      79.760  39.790  75.990  1.00  0.00           C
ATOM   1239  O   GLY   124      79.550  38.640  76.320  1.00  0.00           O
ATOM   1240  N   VAL   125      78.890  40.760  76.050  1.00  0.00           N
ATOM   1241  H   VAL   125      79.380  41.630  76.010  1.00  0.00           H
ATOM   1242  CA  VAL   125      77.470  40.650  76.410  1.00  0.00           C
ATOM   1243  CB  VAL   125      76.780  42.030  76.450  1.00  0.00           C
ATOM   1244  CG1 VAL   125      77.320  42.880  77.570  1.00  0.00           C
ATOM   1245  CG2 VAL   125      76.960  42.870  75.110  1.00  0.00           C
ATOM   1246  C   VAL   125      76.530  39.700  75.690  1.00  0.00           C
ATOM   1247  O   VAL   125      76.280  39.790  74.490  1.00  0.00           O
ATOM   1248  N   TYR   126      75.530  39.370  76.580  1.00  0.00           N
ATOM   1249  H   TYR   126      75.630  39.730  77.510  1.00  0.00           H
ATOM   1250  CA  TYR   126      74.530  38.330  76.490  1.00  0.00           C
ATOM   1251  CB  TYR   126      75.180  36.910  76.650  1.00  0.00           C
ATOM   1252  CG  TYR   126      76.120  36.560  77.800  1.00  0.00           C
ATOM   1253  CD1 TYR   126      77.310  37.190  78.200  1.00  0.00           C
ATOM   1254  HD1 TYR   126      77.510  38.180  77.800  1.00  0.00           H
ATOM   1255  CD2 TYR   126      75.910  35.300  78.320  1.00  0.00           C
ATOM   1256  HD2 TYR   126      74.880  34.940  78.310  1.00  0.00           H
ATOM   1257  CE1 TYR   126      78.190  36.610  79.070  1.00  0.00           C
ATOM   1258  HE1 TYR   126      79.080  37.140  79.400  1.00  0.00           H
ATOM   1259  CE2 TYR   126      76.780  34.670  79.210  1.00  0.00           C
ATOM   1260  HE2 TYR   126      76.460  33.720  79.650  1.00  0.00           H
ATOM   1261  CZ  TYR   126      77.920  35.360  79.580  1.00  0.00           C
ATOM   1262  OH  TYR   126      78.950  34.710  80.110  1.00  0.00           O
ATOM   1263  HH  TYR   126      78.630  33.790  80.340  1.00  0.00           H
ATOM   1264  C   TYR   126      73.380  38.480  77.500  1.00  0.00           C
ATOM   1265  O   TYR   126      73.460  39.340  78.340  1.00  0.00           O
ATOM   1266  N   GLN   127      72.230  37.890  77.190  1.00  0.00           N
ATOM   1267  H   GLN   127      72.130  37.440  76.310  1.00  0.00           H
ATOM   1268  CA  GLN   127      71.120  37.710  78.060  1.00  0.00           C
ATOM   1269  CB  GLN   127      69.780  37.800  77.320  1.00  0.00           C
ATOM   1270  CG  GLN   127      69.510  39.170  76.770  1.00  0.00           C
ATOM   1271  CD  GLN   127      68.300  39.220  75.900  1.00  0.00           C
ATOM   1272  OE1 GLN   127      68.390  39.180  74.680  1.00  0.00           O
ATOM   1273  NE2 GLN   127      67.160  39.450  76.440  1.00  0.00           N
ATOM   1274 1HE2 GLN   127      66.960  39.680  77.400  1.00  0.00           H
ATOM   1275 2HE2 GLN   127      66.460  39.060  75.840  1.00  0.00           H
ATOM   1276  C   GLN   127      71.180  36.400  78.830  1.00  0.00           C
ATOM   1277  O   GLN   127      71.670  35.360  78.340  1.00  0.00           O
ATOM   1278  N   CYS   128      70.630  36.450  80.050  1.00  0.00           N
ATOM   1279  H   CYS   128      70.360  37.370  80.330  1.00  0.00           H
ATOM   1280  CA  CYS   128      70.520  35.370  81.030  1.00  0.00           C
ATOM   1281  CB  CYS   128      71.880  34.980  81.670  1.00  0.00           C
ATOM   1282  SG  CYS   128      71.920  33.380  82.570  1.00  0.00           S
ATOM   1283  HG  CYS   128      71.360  32.710  81.570  1.00  0.00           H
ATOM   1284  C   CYS   128      69.510  35.800  82.130  1.00  0.00           C
ATOM   1285  O   CYS   128      69.030  36.950  82.160  1.00  0.00           O
ATOM   1286  N   ALA   129      69.110  34.880  82.980  1.00  0.00           N
ATOM   1287  H   ALA   129      69.560  33.990  83.070  1.00  0.00           H
ATOM   1288  CA  ALA   129      68.030  35.040  83.950  1.00  0.00           C
ATOM   1289  CB  ALA   129      66.730  34.570  83.210  1.00  0.00           C
ATOM   1290  C   ALA   129      68.320  34.240  85.200  1.00  0.00           C
ATOM   1291  O   ALA   129      69.060  33.330  85.480  1.00  0.00           O
ATOM   1292  N   MET   130      67.680  34.860  86.220  1.00  0.00           N
ATOM   1293  H   MET   130      67.080  35.660  86.250  1.00  0.00           H
ATOM   1294  CA  MET   130      67.640  34.210  87.560  1.00  0.00           C
ATOM   1295  CB  MET   130      67.530  35.280  88.640  1.00  0.00           C
ATOM   1296  CG  MET   130      68.910  35.650  89.220  1.00  0.00           C
ATOM   1297  SD  MET   130      68.830  36.000  91.040  1.00  0.00           S
ATOM   1298  CE  MET   130      70.540  36.270  91.270  1.00  0.00           C
ATOM   1299  C   MET   130      66.620  33.070  87.880  1.00  0.00           C
ATOM   1300  O   MET   130      65.500  33.140  87.340  1.00  0.00           O
ATOM   1301  N   ARG   131      67.070  32.040  88.640  1.00  0.00           N
ATOM   1302  H   ARG   131      68.060  32.030  88.800  1.00  0.00           H
ATOM   1303  CA  ARG   131      66.270  31.030  89.310  1.00  0.00           C
ATOM   1304  CB  ARG   131      67.180  29.830  89.710  1.00  0.00           C
ATOM   1305  CG  ARG   131      67.780  29.190  88.480  1.00  0.00           C
ATOM   1306  CD  ARG   131      68.660  27.960  88.840  1.00  0.00           C
ATOM   1307  NE  ARG   131      69.350  27.490  87.630  1.00  0.00           N
ATOM   1308  HE  ARG   131      68.740  27.170  86.900  1.00  0.00           H
ATOM   1309  CZ  ARG   131      70.640  27.450  87.320  1.00  0.00           C
ATOM   1310  NH1 ARG   131      71.470  28.120  88.120  1.00  0.00           N
ATOM   1311 1HH1 ARG   131      71.200  28.560  88.980  1.00  0.00           H
ATOM   1312 2HH1 ARG   131      72.390  28.300  87.770  1.00  0.00           H
ATOM   1313  NH2 ARG   131      71.040  26.480  86.490  1.00  0.00           N
ATOM   1314 1HH2 ARG   131      70.430  25.740  86.230  1.00  0.00           H
ATOM   1315 2HH2 ARG   131      72.010  26.280  86.380  1.00  0.00           H
ATOM   1316  C   ARG   131      65.630  31.460  90.620  1.00  0.00           C
ATOM   1317  O   ARG   131      66.210  32.370  91.210  1.00  0.00           O
ATOM   1318  N   PRO   132      64.490  30.870  91.070  1.00  0.00           N
ATOM   1319  CA  PRO   132      63.740  31.120  92.350  1.00  0.00           C
ATOM   1320  CB  PRO   132      62.750  30.000  92.300  1.00  0.00           C
ATOM   1321  CG  PRO   132      62.270  29.990  90.800  1.00  0.00           C
ATOM   1322  CD  PRO   132      63.670  29.950  90.220  1.00  0.00           C
ATOM   1323  C   PRO   132      64.660  31.130  93.580  1.00  0.00           C
ATOM   1324  O   PRO   132      64.540  32.000  94.420  1.00  0.00           O
ATOM   1325  N   ASN   133      65.560  30.180  93.640  1.00  0.00           N
ATOM   1326  H   ASN   133      65.460  29.380  93.050  1.00  0.00           H
ATOM   1327  CA  ASN   133      66.680  30.060  94.660  1.00  0.00           C
ATOM   1328  CB  ASN   133      67.470  28.750  94.580  1.00  0.00           C
ATOM   1329  CG  ASN   133      68.330  28.520  93.330  1.00  0.00           C
ATOM   1330  OD1 ASN   133      69.190  29.280  92.980  1.00  0.00           O
ATOM   1331  ND2 ASN   133      68.140  27.420  92.670  1.00  0.00           N
ATOM   1332 1HD2 ASN   133      67.240  27.030  92.880  1.00  0.00           H
ATOM   1333 2HD2 ASN   133      68.880  26.940  92.200  1.00  0.00           H
ATOM   1334  C   ASN   133      67.670  31.220  94.870  1.00  0.00           C
ATOM   1335  O   ASN   133      68.280  31.260  95.950  1.00  0.00           O
ATOM   1336  N   PHE   134      67.780  32.060  93.870  1.00  0.00           N
ATOM   1337  H   PHE   134      67.090  31.990  93.150  1.00  0.00           H
ATOM   1338  CA  PHE   134      68.560  33.300  93.780  1.00  0.00           C
ATOM   1339  CB  PHE   134      68.440  34.090  95.040  1.00  0.00           C
ATOM   1340  CG  PHE   134      67.090  34.820  95.360  1.00  0.00           C
ATOM   1341  CD1 PHE   134      66.930  36.090  94.830  1.00  0.00           C
ATOM   1342  HD1 PHE   134      67.600  36.380  94.020  1.00  0.00           H
ATOM   1343  CD2 PHE   134      66.360  34.350  96.450  1.00  0.00           C
ATOM   1344  HD2 PHE   134      66.740  33.470  96.970  1.00  0.00           H
ATOM   1345  CE1 PHE   134      65.950  36.990  95.410  1.00  0.00           C
ATOM   1346  HE1 PHE   134      65.910  38.020  95.060  1.00  0.00           H
ATOM   1347  CE2 PHE   134      65.480  35.250  97.040  1.00  0.00           C
ATOM   1348  HE2 PHE   134      64.770  34.850  97.760  1.00  0.00           H
ATOM   1349  CZ  PHE   134      65.260  36.550  96.520  1.00  0.00           C
ATOM   1350  HZ  PHE   134      64.480  37.160  96.970  1.00  0.00           H
ATOM   1351  C   PHE   134      69.990  33.110  93.230  1.00  0.00           C
ATOM   1352  O   PHE   134      70.890  33.780  93.740  1.00  0.00           O
ATOM   1353  N   THR   135      70.140  32.160  92.290  1.00  0.00           N
ATOM   1354  H   THR   135      69.630  31.300  92.330  1.00  0.00           H
ATOM   1355  CA  THR   135      71.290  32.190  91.380  1.00  0.00           C
ATOM   1356  CB  THR   135      71.940  30.820  91.370  1.00  0.00           C
ATOM   1357  OG1 THR   135      71.010  29.680  91.210  1.00  0.00           O
ATOM   1358  HG1 THR   135      70.300  29.560  91.900  1.00  0.00           H
ATOM   1359  CG2 THR   135      72.760  30.660  92.620  1.00  0.00           C
ATOM   1360  C   THR   135      70.920  32.490  89.890  1.00  0.00           C
ATOM   1361  O   THR   135      69.830  32.130  89.490  1.00  0.00           O
ATOM   1362  N   ILE   136      71.890  32.990  89.100  1.00  0.00           N
ATOM   1363  H   ILE   136      72.570  33.560  89.550  1.00  0.00           H
ATOM   1364  CA  ILE   136      71.720  33.030  87.640  1.00  0.00           C
ATOM   1365  CB  ILE   136      72.630  34.100  86.940  1.00  0.00           C
ATOM   1366  CG1 ILE   136      74.100  33.870  87.150  1.00  0.00           C
ATOM   1367  CG2 ILE   136      72.240  35.490  87.430  1.00  0.00           C
ATOM   1368  CD  ILE   136      74.910  34.720  86.130  1.00  0.00           C
ATOM   1369  C   ILE   136      71.810  31.640  86.950  1.00  0.00           C
ATOM   1370  O   ILE   136      72.510  30.710  87.310  1.00  0.00           O
ATOM   1371  N   LYS   137      71.070  31.600  85.820  1.00  0.00           N
ATOM   1372  H   LYS   137      70.340  32.240  85.610  1.00  0.00           H
ATOM   1373  CA  LYS   137      71.050  30.320  85.000  1.00  0.00           C
ATOM   1374  CB  LYS   137      69.930  30.350  83.950  1.00  0.00           C
ATOM   1375  CG  LYS   137      68.550  30.180  84.670  1.00  0.00           C
ATOM   1376  CD  LYS   137      67.320  30.150  83.760  1.00  0.00           C
ATOM   1377  CE  LYS   137      66.240  29.750  84.710  1.00  0.00           C
ATOM   1378  NZ  LYS   137      64.920  29.650  84.120  1.00  0.00           N
ATOM   1379  HZ1 LYS   137      64.150  29.620  84.760  1.00  0.00           H
ATOM   1380  HZ2 LYS   137      64.870  30.510  83.600  1.00  0.00           H
ATOM   1381  HZ3 LYS   137      64.900  28.790  83.620  1.00  0.00           H
ATOM   1382  C   LYS   137      72.380  29.890  84.400  1.00  0.00           C
ATOM   1383  O   LYS   137      72.630  28.690  84.510  1.00  0.00           O
ATOM   1384  N   GLY   138      73.040  30.720  83.630  1.00  0.00           N
ATOM   1385  H   GLY   138      72.550  31.330  83.000  1.00  0.00           H
ATOM   1386  CA  GLY   138      74.510  30.460  83.330  1.00  0.00           C
ATOM   1387  C   GLY   138      75.540  30.470  84.450  1.00  0.00           C
ATOM   1388  O   GLY   138      75.210  30.930  85.540  1.00  0.00           O
ATOM   1389  N   SER   139      76.760  29.900  84.320  1.00  0.00           N
ATOM   1390  H   SER   139      76.810  29.140  83.680  1.00  0.00           H
ATOM   1391  CA  SER   139      77.860  30.140  85.300  1.00  0.00           C
ATOM   1392  CB  SER   139      78.120  28.850  86.210  1.00  0.00           C
ATOM   1393  OG  SER   139      78.910  29.050  87.390  1.00  0.00           O
ATOM   1394  HG  SER   139      78.360  28.550  88.060  1.00  0.00           H
ATOM   1395  C   SER   139      79.070  30.360  84.410  1.00  0.00           C
ATOM   1396  O   SER   139      79.170  29.890  83.260  1.00  0.00           O
ATOM   1397  N   PHE   140      79.920  31.300  84.920  1.00  0.00           N
ATOM   1398  H   PHE   140      79.660  31.710  85.800  1.00  0.00           H
ATOM   1399  CA  PHE   140      81.140  31.780  84.270  1.00  0.00           C
ATOM   1400  CB  PHE   140      81.310  33.290  84.560  1.00  0.00           C
ATOM   1401  CG  PHE   140      79.990  34.070  84.770  1.00  0.00           C
ATOM   1402  CD1 PHE   140      79.570  34.410  86.020  1.00  0.00           C
ATOM   1403  HD1 PHE   140      80.050  33.920  86.860  1.00  0.00           H
ATOM   1404  CD2 PHE   140      79.360  34.530  83.700  1.00  0.00           C
ATOM   1405  HD2 PHE   140      79.610  34.200  82.690  1.00  0.00           H
ATOM   1406  CE1 PHE   140      78.560  35.330  86.250  1.00  0.00           C
ATOM   1407  HE1 PHE   140      78.420  35.680  87.280  1.00  0.00           H
ATOM   1408  CE2 PHE   140      78.380  35.560  83.800  1.00  0.00           C
ATOM   1409  HE2 PHE   140      78.200  36.250  82.980  1.00  0.00           H
ATOM   1410  CZ  PHE   140      77.970  35.890  85.080  1.00  0.00           C
ATOM   1411  HZ  PHE   140      77.300  36.750  85.100  1.00  0.00           H
ATOM   1412  C   PHE   140      82.450  31.100  84.550  1.00  0.00           C
ATOM   1413  O   PHE   140      82.560  30.200  85.340  1.00  0.00           O
ATOM   1414  N   LEU   141      83.440  31.420  83.720  1.00  0.00           N
ATOM   1415  H   LEU   141      83.340  32.070  82.970  1.00  0.00           H
ATOM   1416  CA  LEU   141      84.790  30.790  83.900  1.00  0.00           C
ATOM   1417  CB  LEU   141      85.600  31.070  82.620  1.00  0.00           C
ATOM   1418  CG  LEU   141      85.000  30.670  81.260  1.00  0.00           C
ATOM   1419  CD1 LEU   141      85.990  31.020  80.190  1.00  0.00           C
ATOM   1420  CD2 LEU   141      84.500  29.230  81.160  1.00  0.00           C
ATOM   1421  C   LEU   141      85.600  31.260  85.120  1.00  0.00           C
ATOM   1422  O   LEU   141      85.170  32.200  85.680  1.00  0.00           O
ATOM   1423  N   ASN   142      86.820  30.840  85.310  1.00  0.00           N
ATOM   1424  H   ASN   142      87.180  30.200  84.630  1.00  0.00           H
ATOM   1425  CA  ASN   142      87.750  31.310  86.380  1.00  0.00           C
ATOM   1426  CB  ASN   142      89.090  30.560  86.300  1.00  0.00           C
ATOM   1427  CG  ASN   142      89.040  29.050  86.680  1.00  0.00           C
ATOM   1428  OD1 ASN   142      89.610  28.150  86.040  1.00  0.00           O
ATOM   1429  ND2 ASN   142      88.160  28.580  87.460  1.00  0.00           N
ATOM   1430 1HD2 ASN   142      87.510  29.110  88.010  1.00  0.00           H
ATOM   1431 2HD2 ASN   142      87.970  27.610  87.280  1.00  0.00           H
ATOM   1432  C   ASN   142      88.070  32.790  86.240  1.00  0.00           C
ATOM   1433  O   ASN   142      88.360  33.380  85.200  1.00  0.00           O
ATOM   1434  N   GLY   143      88.270  33.340  87.400  1.00  0.00           N
ATOM   1435  H   GLY   143      88.300  32.770  88.220  1.00  0.00           H
ATOM   1436  CA  GLY   143      88.400  34.820  87.650  1.00  0.00           C
ATOM   1437  C   GLY   143      87.020  35.530  87.590  1.00  0.00           C
ATOM   1438  O   GLY   143      86.980  36.760  87.380  1.00  0.00           O
ATOM   1439  N   SER   144      85.920  34.800  87.770  1.00  0.00           N
ATOM   1440  H   SER   144      85.870  33.940  88.280  1.00  0.00           H
ATOM   1441  CA  SER   144      84.560  35.430  87.690  1.00  0.00           C
ATOM   1442  CB  SER   144      83.460  34.380  87.430  1.00  0.00           C
ATOM   1443  OG  SER   144      83.280  33.510  88.540  1.00  0.00           O
ATOM   1444  HG  SER   144      84.170  33.130  88.790  1.00  0.00           H
ATOM   1445  C   SER   144      84.080  36.300  88.850  1.00  0.00           C
ATOM   1446  O   SER   144      83.220  37.120  88.590  1.00  0.00           O
ATOM   1447  N   CYS   145      84.640  36.150  90.070  1.00  0.00           N
ATOM   1448  H   CYS   145      85.360  35.470  90.230  1.00  0.00           H
ATOM   1449  CA  CYS   145      84.170  37.010  91.240  1.00  0.00           C
ATOM   1450  CB  CYS   145      85.180  36.600  92.340  1.00  0.00           C
ATOM   1451  SG  CYS   145      85.160  37.690  93.810  1.00  0.00           S
ATOM   1452  HG  CYS   145      83.960  37.530  94.370  1.00  0.00           H
ATOM   1453  C   CYS   145      84.210  38.520  90.890  1.00  0.00           C
ATOM   1454  O   CYS   145      85.250  39.100  90.600  1.00  0.00           O
ATOM   1455  N   GLY   146      83.040  39.160  90.860  1.00  0.00           N
ATOM   1456  H   GLY   146      82.280  38.780  91.380  1.00  0.00           H
ATOM   1457  CA  GLY   146      82.910  40.560  90.250  1.00  0.00           C
ATOM   1458  C   GLY   146      82.150  40.720  89.010  1.00  0.00           C
ATOM   1459  O   GLY   146      81.610  41.790  88.770  1.00  0.00           O
ATOM   1460  N   SER   147      81.900  39.650  88.300  1.00  0.00           N
ATOM   1461  H   SER   147      82.260  38.770  88.610  1.00  0.00           H
ATOM   1462  CA  SER   147      81.080  39.590  87.020  1.00  0.00           C
ATOM   1463  CB  SER   147      81.010  38.230  86.390  1.00  0.00           C
ATOM   1464  OG  SER   147      82.170  38.220  85.640  1.00  0.00           O
ATOM   1465  HG  SER   147      82.830  37.810  86.270  1.00  0.00           H
ATOM   1466  C   SER   147      79.650  40.120  87.280  1.00  0.00           C
ATOM   1467  O   SER   147      79.000  39.730  88.250  1.00  0.00           O
ATOM   1468  N   VAL   148      79.170  40.900  86.240  1.00  0.00           N
ATOM   1469  H   VAL   148      79.420  40.710  85.300  1.00  0.00           H
ATOM   1470  CA  VAL   148      77.970  41.710  86.350  1.00  0.00           C
ATOM   1471  CB  VAL   148      78.290  43.220  86.250  1.00  0.00           C
ATOM   1472  CG1 VAL   148      78.760  43.860  87.550  1.00  0.00           C
ATOM   1473  CG2 VAL   148      79.100  43.680  85.060  1.00  0.00           C
ATOM   1474  C   VAL   148      76.710  41.390  85.540  1.00  0.00           C
ATOM   1475  O   VAL   148      76.690  41.010  84.360  1.00  0.00           O
ATOM   1476  N   GLY   149      75.580  41.740  86.190  1.00  0.00           N
ATOM   1477  H   GLY   149      75.590  42.240  87.060  1.00  0.00           H
ATOM   1478  CA  GLY   149      74.240  41.750  85.590  1.00  0.00           C
ATOM   1479  C   GLY   149      73.620  43.100  85.670  1.00  0.00           C
ATOM   1480  O   GLY   149      73.700  43.780  86.690  1.00  0.00           O
ATOM   1481  N   PHE   150      73.260  43.640  84.540  1.00  0.00           N
ATOM   1482  H   PHE   150      73.330  43.190  83.650  1.00  0.00           H
ATOM   1483  CA  PHE   150      72.510  44.950  84.430  1.00  0.00           C
ATOM   1484  CB  PHE   150      73.490  46.100  84.120  1.00  0.00           C
ATOM   1485  CG  PHE   150      74.540  45.740  83.130  1.00  0.00           C
ATOM   1486  CD1 PHE   150      74.300  45.700  81.730  1.00  0.00           C
ATOM   1487  HD1 PHE   150      73.310  45.960  81.350  1.00  0.00           H
ATOM   1488  CD2 PHE   150      75.760  45.170  83.590  1.00  0.00           C
ATOM   1489  HD2 PHE   150      76.160  45.450  84.570  1.00  0.00           H
ATOM   1490  CE1 PHE   150      75.180  45.100  80.800  1.00  0.00           C
ATOM   1491  HE1 PHE   150      75.050  45.130  79.720  1.00  0.00           H
ATOM   1492  CE2 PHE   150      76.610  44.470  82.690  1.00  0.00           C
ATOM   1493  HE2 PHE   150      77.540  44.010  83.030  1.00  0.00           H
ATOM   1494  CZ  PHE   150      76.310  44.500  81.300  1.00  0.00           C
ATOM   1495  HZ  PHE   150      76.980  44.020  80.590  1.00  0.00           H
ATOM   1496  C   PHE   150      71.330  44.900  83.390  1.00  0.00           C
ATOM   1497  O   PHE   150      71.200  44.100  82.460  1.00  0.00           O
ATOM   1498  N   ASN   151      70.290  45.690  83.660  1.00  0.00           N
ATOM   1499  H   ASN   151      70.280  46.210  84.510  1.00  0.00           H
ATOM   1500  CA  ASN   151      69.160  45.880  82.760  1.00  0.00           C
ATOM   1501  CB  ASN   151      68.010  46.030  83.640  1.00  0.00           C
ATOM   1502  CG  ASN   151      67.570  44.720  84.300  1.00  0.00           C
ATOM   1503  OD1 ASN   151      67.840  44.480  85.440  1.00  0.00           O
ATOM   1504  ND2 ASN   151      66.730  43.920  83.620  1.00  0.00           N
ATOM   1505 1HD2 ASN   151      66.540  44.140  82.660  1.00  0.00           H
ATOM   1506 2HD2 ASN   151      66.230  43.190  84.080  1.00  0.00           H
ATOM   1507  C   ASN   151      69.210  47.140  81.820  1.00  0.00           C
ATOM   1508  O   ASN   151      69.800  48.180  82.130  1.00  0.00           O
ATOM   1509  N   ILE   152      68.520  46.920  80.660  1.00  0.00           N
ATOM   1510  H   ILE   152      68.110  46.020  80.500  1.00  0.00           H
ATOM   1511  CA  ILE   152      68.460  47.950  79.560  1.00  0.00           C
ATOM   1512  CB  ILE   152      68.030  47.280  78.230  1.00  0.00           C
ATOM   1513  CG1 ILE   152      66.670  46.550  78.160  1.00  0.00           C
ATOM   1514  CG2 ILE   152      69.170  46.360  77.720  1.00  0.00           C
ATOM   1515  CD  ILE   152      66.100  46.650  76.750  1.00  0.00           C
ATOM   1516  C   ILE   152      67.720  49.280  79.680  1.00  0.00           C
ATOM   1517  O   ILE   152      66.600  49.310  80.120  1.00  0.00           O
ATOM   1518  N   ASP   153      68.310  50.430  79.380  1.00  0.00           N
ATOM   1519  H   ASP   153      69.290  50.280  79.340  1.00  0.00           H
ATOM   1520  CA  ASP   153      67.790  51.790  79.310  1.00  0.00           C
ATOM   1521  CB  ASP   153      67.550  52.260  80.760  1.00  0.00           C
ATOM   1522  CG  ASP   153      66.910  53.680  80.860  1.00  0.00           C
ATOM   1523  OD1 ASP   153      65.650  53.680  80.780  1.00  0.00           O
ATOM   1524  OD2 ASP   153      67.660  54.640  81.030  1.00  0.00           O
ATOM   1525  C   ASP   153      68.930  52.670  78.620  1.00  0.00           C
ATOM   1526  O   ASP   153      70.160  52.430  78.680  1.00  0.00           O
ATOM   1527  N   TYR   154      68.520  53.730  77.940  1.00  0.00           N
ATOM   1528  H   TYR   154      67.600  54.080  78.060  1.00  0.00           H
ATOM   1529  CA  TYR   154      69.550  54.580  77.220  1.00  0.00           C
ATOM   1530  CB  TYR   154      68.960  55.200  75.930  1.00  0.00           C
ATOM   1531  CG  TYR   154      68.670  54.180  74.820  1.00  0.00           C
ATOM   1532  CD1 TYR   154      69.740  53.940  73.980  1.00  0.00           C
ATOM   1533  HD1 TYR   154      70.740  54.330  74.190  1.00  0.00           H
ATOM   1534  CD2 TYR   154      67.430  53.640  74.510  1.00  0.00           C
ATOM   1535  HD2 TYR   154      66.650  53.640  75.270  1.00  0.00           H
ATOM   1536  CE1 TYR   154      69.550  53.150  72.860  1.00  0.00           C
ATOM   1537  HE1 TYR   154      70.430  52.750  72.350  1.00  0.00           H
ATOM   1538  CE2 TYR   154      67.190  52.960  73.370  1.00  0.00           C
ATOM   1539  HE2 TYR   154      66.230  52.820  72.880  1.00  0.00           H
ATOM   1540  CZ  TYR   154      68.270  52.710  72.580  1.00  0.00           C
ATOM   1541  OH  TYR   154      68.070  52.080  71.370  1.00  0.00           O
ATOM   1542  HH  TYR   154      68.720  51.350  71.180  1.00  0.00           H
ATOM   1543  C   TYR   154      70.350  55.570  78.150  1.00  0.00           C
ATOM   1544  O   TYR   154      71.560  55.680  78.050  1.00  0.00           O
ATOM   1545  N   ASP   155      69.590  56.240  78.960  1.00  0.00           N
ATOM   1546  H   ASP   155      68.590  56.150  78.940  1.00  0.00           H
ATOM   1547  CA  ASP   155      70.010  57.310  79.910  1.00  0.00           C
ATOM   1548  CB  ASP   155      68.760  58.090  80.290  1.00  0.00           C
ATOM   1549  CG  ASP   155      68.940  59.170  81.380  1.00  0.00           C
ATOM   1550  OD1 ASP   155      69.130  60.340  80.940  1.00  0.00           O
ATOM   1551  OD2 ASP   155      68.940  58.850  82.620  1.00  0.00           O
ATOM   1552  C   ASP   155      70.780  56.750  81.130  1.00  0.00           C
ATOM   1553  O   ASP   155      71.980  56.960  81.240  1.00  0.00           O
ATOM   1554  N   CYS   156      70.180  55.770  81.800  1.00  0.00           N
ATOM   1555  H   CYS   156      69.340  55.330  81.480  1.00  0.00           H
ATOM   1556  CA  CYS   156      70.800  55.190  82.980  1.00  0.00           C
ATOM   1557  CB  CYS   156      70.040  55.540  84.250  1.00  0.00           C
ATOM   1558  SG  CYS   156      70.230  57.260  84.690  1.00  0.00           S
ATOM   1559  HG  CYS   156      69.400  57.870  83.850  1.00  0.00           H
ATOM   1560  C   CYS   156      70.820  53.660  82.870  1.00  0.00           C
ATOM   1561  O   CYS   156      69.730  53.060  82.760  1.00  0.00           O
ATOM   1562  N   VAL   157      71.950  53.080  83.310  1.00  0.00           N
ATOM   1563  H   VAL   157      72.670  53.600  83.780  1.00  0.00           H
ATOM   1564  CA  VAL   157      72.160  51.580  83.300  1.00  0.00           C
ATOM   1565  CB  VAL   157      73.550  51.160  82.800  1.00  0.00           C
ATOM   1566  CG1 VAL   157      74.650  51.950  83.570  1.00  0.00           C
ATOM   1567  CG2 VAL   157      73.790  49.640  82.820  1.00  0.00           C
ATOM   1568  C   VAL   157      71.750  50.990  84.660  1.00  0.00           C
ATOM   1569  O   VAL   157      72.230  51.400  85.710  1.00  0.00           O
ATOM   1570  N   SER   158      70.720  50.130  84.630  1.00  0.00           N
ATOM   1571  H   SER   158      70.210  49.980  83.780  1.00  0.00           H
ATOM   1572  CA  SER   158      70.150  49.610  85.830  1.00  0.00           C
ATOM   1573  CB  SER   158      68.720  49.180  85.550  1.00  0.00           C
ATOM   1574  OG  SER   158      67.840  50.320  85.510  1.00  0.00           O
ATOM   1575  HG  SER   158      66.910  49.980  85.370  1.00  0.00           H
ATOM   1576  C   SER   158      70.980  48.400  86.340  1.00  0.00           C
ATOM   1577  O   SER   158      70.910  47.290  85.780  1.00  0.00           O
ATOM   1578  N   PHE   159      71.920  48.640  87.230  1.00  0.00           N
ATOM   1579  H   PHE   159      72.090  49.580  87.520  1.00  0.00           H
ATOM   1580  CA  PHE   159      72.820  47.630  87.870  1.00  0.00           C
ATOM   1581  CB  PHE   159      73.960  48.280  88.560  1.00  0.00           C
ATOM   1582  CG  PHE   159      74.860  48.760  87.500  1.00  0.00           C
ATOM   1583  CD1 PHE   159      75.480  47.840  86.610  1.00  0.00           C
ATOM   1584  HD1 PHE   159      75.110  46.820  86.500  1.00  0.00           H
ATOM   1585  CD2 PHE   159      75.270  50.120  87.550  1.00  0.00           C
ATOM   1586  HD2 PHE   159      74.800  50.750  88.300  1.00  0.00           H
ATOM   1587  CE1 PHE   159      76.480  48.320  85.710  1.00  0.00           C
ATOM   1588  HE1 PHE   159      76.950  47.560  85.080  1.00  0.00           H
ATOM   1589  CE2 PHE   159      76.330  50.540  86.670  1.00  0.00           C
ATOM   1590  HE2 PHE   159      76.740  51.530  86.860  1.00  0.00           H
ATOM   1591  CZ  PHE   159      76.960  49.650  85.740  1.00  0.00           C
ATOM   1592  HZ  PHE   159      77.840  50.010  85.220  1.00  0.00           H
ATOM   1593  C   PHE   159      72.120  46.680  88.820  1.00  0.00           C
ATOM   1594  O   PHE   159      71.740  47.090  89.910  1.00  0.00           O
ATOM   1595  N   CYS   160      71.960  45.420  88.430  1.00  0.00           N
ATOM   1596  H   CYS   160      72.430  45.100  87.610  1.00  0.00           H
ATOM   1597  CA  CYS   160      71.160  44.500  89.280  1.00  0.00           C
ATOM   1598  CB  CYS   160      69.920  43.970  88.480  1.00  0.00           C
ATOM   1599  SG  CYS   160      70.010  42.980  87.000  1.00  0.00           S
ATOM   1600  HG  CYS   160      68.810  43.310  86.520  1.00  0.00           H
ATOM   1601  C   CYS   160      71.960  43.370  89.940  1.00  0.00           C
ATOM   1602  O   CYS   160      71.600  43.000  91.080  1.00  0.00           O
ATOM   1603  N   TYR   161      73.110  42.940  89.420  1.00  0.00           N
ATOM   1604  H   TYR   161      73.430  43.400  88.590  1.00  0.00           H
ATOM   1605  CA  TYR   161      73.910  41.870  89.980  1.00  0.00           C
ATOM   1606  CB  TYR   161      73.300  40.560  89.460  1.00  0.00           C
ATOM   1607  CG  TYR   161      73.970  39.230  89.850  1.00  0.00           C
ATOM   1608  CD1 TYR   161      73.490  38.630  90.990  1.00  0.00           C
ATOM   1609  HD1 TYR   161      72.630  39.060  91.510  1.00  0.00           H
ATOM   1610  CD2 TYR   161      74.970  38.670  89.110  1.00  0.00           C
ATOM   1611  HD2 TYR   161      75.260  39.120  88.160  1.00  0.00           H
ATOM   1612  CE1 TYR   161      74.020  37.410  91.430  1.00  0.00           C
ATOM   1613  HE1 TYR   161      73.550  36.860  92.240  1.00  0.00           H
ATOM   1614  CE2 TYR   161      75.580  37.520  89.540  1.00  0.00           C
ATOM   1615  HE2 TYR   161      76.320  37.020  88.920  1.00  0.00           H
ATOM   1616  CZ  TYR   161      75.100  36.900  90.730  1.00  0.00           C
ATOM   1617  OH  TYR   161      75.680  35.760  91.100  1.00  0.00           O
ATOM   1618  HH  TYR   161      76.640  35.750  90.820  1.00  0.00           H
ATOM   1619  C   TYR   161      75.400  41.890  89.820  1.00  0.00           C
ATOM   1620  O   TYR   161      75.930  42.560  88.900  1.00  0.00           O
ATOM   1621  N   MET   162      76.090  41.770  90.940  1.00  0.00           N
ATOM   1622  H   MET   162      75.630  41.940  91.810  1.00  0.00           H
ATOM   1623  CA  MET   162      77.550  41.420  91.040  1.00  0.00           C
ATOM   1624  CB  MET   162      78.150  42.450  92.020  1.00  0.00           C
ATOM   1625  CG  MET   162      79.730  42.530  91.800  1.00  0.00           C
ATOM   1626  SD  MET   162      80.500  43.700  92.940  1.00  0.00           S
ATOM   1627  CE  MET   162      81.670  44.390  91.870  1.00  0.00           C
ATOM   1628  C   MET   162      77.680  39.980  91.540  1.00  0.00           C
ATOM   1629  O   MET   162      77.230  39.690  92.630  1.00  0.00           O
ATOM   1630  N   HIS   163      78.490  39.200  90.810  1.00  0.00           N
ATOM   1631  H   HIS   163      78.610  39.360  89.830  1.00  0.00           H
ATOM   1632  CA  HIS   163      79.000  37.890  91.380  1.00  0.00           C
ATOM   1633  CB  HIS   163      79.900  37.220  90.300  1.00  0.00           C
ATOM   1634  CG  HIS   163      79.310  35.860  89.930  1.00  0.00           C
ATOM   1635  ND1 HIS   163      78.050  35.470  89.910  1.00  0.00           N
ATOM   1636  CD2 HIS   163      80.010  34.720  89.810  1.00  0.00           C
ATOM   1637  HD2 HIS   163      81.060  34.670  89.530  1.00  0.00           H
ATOM   1638  CE1 HIS   163      77.990  34.140  89.750  1.00  0.00           C
ATOM   1639  HE1 HIS   163      77.090  33.540  89.620  1.00  0.00           H
ATOM   1640  NE2 HIS   163      79.190  33.670  89.670  1.00  0.00           N
ATOM   1641  HE2 HIS   163      79.480  32.760  89.380  1.00  0.00           H
ATOM   1642  C   HIS   163      79.870  38.140  92.610  1.00  0.00           C
ATOM   1643  O   HIS   163      80.960  38.660  92.450  1.00  0.00           O
ATOM   1644  N   HIS   164      79.450  37.720  93.800  1.00  0.00           N
ATOM   1645  H   HIS   164      78.680  37.080  93.810  1.00  0.00           H
ATOM   1646  CA  HIS   164      80.250  37.800  95.000  1.00  0.00           C
ATOM   1647  CB  HIS   164      79.330  37.900  96.240  1.00  0.00           C
ATOM   1648  CG  HIS   164      80.050  38.170  97.610  1.00  0.00           C
ATOM   1649  ND1 HIS   164      80.760  37.240  98.190  1.00  0.00           N
ATOM   1650  CD2 HIS   164      79.670  38.900  98.630  1.00  0.00           C
ATOM   1651  HD2 HIS   164      79.080  39.800  98.450  1.00  0.00           H
ATOM   1652  CE1 HIS   164      80.780  37.330  99.500  1.00  0.00           C
ATOM   1653  HE1 HIS   164      80.840  36.460 100.140  1.00  0.00           H
ATOM   1654  NE2 HIS   164      80.030  38.380  99.770  1.00  0.00           N
ATOM   1655  HE2 HIS   164      79.810  38.690 100.690  1.00  0.00           H
ATOM   1656  C   HIS   164      81.300  36.630  95.060  1.00  0.00           C
ATOM   1657  O   HIS   164      82.500  36.900  94.730  1.00  0.00           O
ATOM   1658  N   MET   165      80.930  35.360  95.020  1.00  0.00           N
ATOM   1659  H   MET   165      80.000  34.980  95.030  1.00  0.00           H
ATOM   1660  CA  MET   165      81.890  34.260  94.910  1.00  0.00           C
ATOM   1661  CB  MET   165      82.340  33.870  96.320  1.00  0.00           C
ATOM   1662  CG  MET   165      81.140  33.560  97.220  1.00  0.00           C
ATOM   1663  SD  MET   165      81.670  33.710  98.940  1.00  0.00           S
ATOM   1664  CE  MET   165      80.170  33.080  99.600  1.00  0.00           C
ATOM   1665  C   MET   165      81.370  33.110  94.050  1.00  0.00           C
ATOM   1666  O   MET   165      80.280  32.630  94.270  1.00  0.00           O
ATOM   1667  N   GLU   166      82.390  32.370  93.710  1.00  0.00           N
ATOM   1668  H   GLU   166      83.240  32.300  94.230  1.00  0.00           H
ATOM   1669  CA  GLU   166      82.320  31.360  92.660  1.00  0.00           C
ATOM   1670  CB  GLU   166      83.230  31.940  91.540  1.00  0.00           C
ATOM   1671  CG  GLU   166      84.670  32.270  91.950  1.00  0.00           C
ATOM   1672  CD  GLU   166      85.480  32.820  90.730  1.00  0.00           C
ATOM   1673  OE1 GLU   166      85.390  32.280  89.620  1.00  0.00           O
ATOM   1674  OE2 GLU   166      86.410  33.630  90.930  1.00  0.00           O
ATOM   1675  C   GLU   166      82.610  29.910  93.050  1.00  0.00           C
ATOM   1676  O   GLU   166      83.050  29.120  92.220  1.00  0.00           O
ATOM   1677  N   LEU   167      82.060  29.520  94.200  1.00  0.00           N
ATOM   1678  H   LEU   167      81.210  29.970  94.480  1.00  0.00           H
ATOM   1679  CA  LEU   167      82.410  28.270  94.940  1.00  0.00           C
ATOM   1680  CB  LEU   167      81.370  28.120  96.090  1.00  0.00           C
ATOM   1681  CG  LEU   167      81.100  29.520  96.710  1.00  0.00           C
ATOM   1682  CD1 LEU   167      79.770  29.500  97.530  1.00  0.00           C
ATOM   1683  CD2 LEU   167      82.240  29.960  97.570  1.00  0.00           C
ATOM   1684  C   LEU   167      82.480  26.920  94.240  1.00  0.00           C
ATOM   1685  O   LEU   167      81.350  26.360  93.980  1.00  0.00           O
ATOM   1686  N   PRO   168      83.660  26.330  94.040  1.00  0.00           N
ATOM   1687  CA  PRO   168      83.850  25.150  93.210  1.00  0.00           C
ATOM   1688  CB  PRO   168      85.360  24.810  93.340  1.00  0.00           C
ATOM   1689  CG  PRO   168      85.990  26.240  93.570  1.00  0.00           C
ATOM   1690  CD  PRO   168      84.950  26.750  94.560  1.00  0.00           C
ATOM   1691  C   PRO   168      82.980  23.960  93.610  1.00  0.00           C
ATOM   1692  O   PRO   168      82.140  23.630  92.800  1.00  0.00           O
ATOM   1693  N   THR   169      82.810  23.650  94.910  1.00  0.00           N
ATOM   1694  H   THR   169      83.420  24.020  95.610  1.00  0.00           H
ATOM   1695  CA  THR   169      81.820  22.640  95.370  1.00  0.00           C
ATOM   1696  CB  THR   169      82.520  21.460  96.080  1.00  0.00           C
ATOM   1697  OG1 THR   169      83.140  21.970  97.270  1.00  0.00           O
ATOM   1698  HG1 THR   169      82.820  21.470  98.080  1.00  0.00           H
ATOM   1699  CG2 THR   169      83.540  20.800  95.150  1.00  0.00           C
ATOM   1700  C   THR   169      80.540  23.160  96.060  1.00  0.00           C
ATOM   1701  O   THR   169      79.860  22.540  96.860  1.00  0.00           O
ATOM   1702  N   GLY   170      80.050  24.280  95.480  1.00  0.00           N
ATOM   1703  H   GLY   170      80.490  24.730  94.700  1.00  0.00           H
ATOM   1704  CA  GLY   170      78.840  24.970  95.860  1.00  0.00           C
ATOM   1705  C   GLY   170      78.360  26.020  94.810  1.00  0.00           C
ATOM   1706  O   GLY   170      78.770  26.100  93.620  1.00  0.00           O
ATOM   1707  N   VAL   171      77.350  26.780  95.170  1.00  0.00           N
ATOM   1708  H   VAL   171      76.900  26.720  96.060  1.00  0.00           H
ATOM   1709  CA  VAL   171      76.740  27.810  94.270  1.00  0.00           C
ATOM   1710  CB  VAL   171      75.410  28.420  94.720  1.00  0.00           C
ATOM   1711  CG1 VAL   171      74.370  27.300  94.730  1.00  0.00           C
ATOM   1712  CG2 VAL   171      75.650  29.020  96.070  1.00  0.00           C
ATOM   1713  C   VAL   171      77.630  28.910  93.740  1.00  0.00           C
ATOM   1714  O   VAL   171      78.680  29.330  94.280  1.00  0.00           O
ATOM   1715  N   HIS   172      77.170  29.610  92.720  1.00  0.00           N
ATOM   1716  H   HIS   172      76.270  29.400  92.340  1.00  0.00           H
ATOM   1717  CA  HIS   172      77.880  30.780  92.120  1.00  0.00           C
ATOM   1718  CB  HIS   172      78.020  30.510  90.630  1.00  0.00           C
ATOM   1719  CG  HIS   172      76.630  30.180  90.050  1.00  0.00           C
ATOM   1720  ND1 HIS   172      76.090  28.970  90.100  1.00  0.00           N
ATOM   1721  CD2 HIS   172      75.870  30.990  89.250  1.00  0.00           C
ATOM   1722  HD2 HIS   172      75.900  32.060  89.100  1.00  0.00           H
ATOM   1723  CE1 HIS   172      75.060  28.990  89.310  1.00  0.00           C
ATOM   1724  HE1 HIS   172      74.330  28.170  89.320  1.00  0.00           H
ATOM   1725  NE2 HIS   172      74.930  30.170  88.780  1.00  0.00           N
ATOM   1726  HE2 HIS   172      74.320  30.440  88.030  1.00  0.00           H
ATOM   1727  C   HIS   172      77.120  32.050  92.540  1.00  0.00           C
ATOM   1728  O   HIS   172      76.460  32.650  91.700  1.00  0.00           O
ATOM   1729  N   ALA   173      77.290  32.330  93.780  1.00  0.00           N
ATOM   1730  H   ALA   173      78.070  32.000  94.300  1.00  0.00           H
ATOM   1731  CA  ALA   173      76.400  33.170  94.630  1.00  0.00           C
ATOM   1732  CB  ALA   173      76.540  32.770  96.090  1.00  0.00           C
ATOM   1733  C   ALA   173      76.800  34.650  94.420  1.00  0.00           C
ATOM   1734  O   ALA   173      77.990  34.910  94.290  1.00  0.00           O
ATOM   1735  N   GLY   174      75.880  35.570  94.670  1.00  0.00           N
ATOM   1736  H   GLY   174      74.930  35.320  94.860  1.00  0.00           H
ATOM   1737  CA  GLY   174      75.950  36.990  94.310  1.00  0.00           C
ATOM   1738  C   GLY   174      75.430  38.180  95.190  1.00  0.00           C
ATOM   1739  O   GLY   174      74.410  38.040  95.870  1.00  0.00           O
ATOM   1740  N   THR   175      76.080  39.330  95.040  1.00  0.00           N
ATOM   1741  H   THR   175      76.650  39.500  94.240  1.00  0.00           H
ATOM   1742  CA  THR   175      75.600  40.550  95.800  1.00  0.00           C
ATOM   1743  CB  THR   175      76.690  41.100  96.670  1.00  0.00           C
ATOM   1744  OG1 THR   175      76.250  42.090  97.600  1.00  0.00           O
ATOM   1745  HG1 THR   175      76.030  42.970  97.190  1.00  0.00           H
ATOM   1746  CG2 THR   175      77.920  41.450  95.880  1.00  0.00           C
ATOM   1747  C   THR   175      74.920  41.580  94.960  1.00  0.00           C
ATOM   1748  O   THR   175      75.310  41.850  93.820  1.00  0.00           O
ATOM   1749  N   ASP   176      74.030  42.400  95.530  1.00  0.00           N
ATOM   1750  H   ASP   176      73.900  42.290  96.520  1.00  0.00           H
ATOM   1751  CA  ASP   176      73.620  43.730  94.950  1.00  0.00           C
ATOM   1752  CB  ASP   176      72.300  44.100  95.570  1.00  0.00           C
ATOM   1753  CG  ASP   176      72.160  44.850  96.970  1.00  0.00           C
ATOM   1754  OD1 ASP   176      73.130  45.360  97.420  1.00  0.00           O
ATOM   1755  OD2 ASP   176      71.030  44.930  97.460  1.00  0.00           O
ATOM   1756  C   ASP   176      74.800  44.700  95.170  1.00  0.00           C
ATOM   1757  O   ASP   176      75.580  44.590  96.120  1.00  0.00           O
ATOM   1758  N   LEU   177      74.930  45.640  94.230  1.00  0.00           N
ATOM   1759  H   LEU   177      74.070  45.870  93.760  1.00  0.00           H
ATOM   1760  CA  LEU   177      76.090  46.550  94.070  1.00  0.00           C
ATOM   1761  CB  LEU   177      75.990  47.120  92.640  1.00  0.00           C
ATOM   1762  CG  LEU   177      76.650  46.290  91.540  1.00  0.00           C
ATOM   1763  CD1 LEU   177      75.550  45.400  90.930  1.00  0.00           C
ATOM   1764  CD2 LEU   177      77.210  47.060  90.410  1.00  0.00           C
ATOM   1765  C   LEU   177      76.200  47.500  95.290  1.00  0.00           C
ATOM   1766  O   LEU   177      77.300  47.980  95.550  1.00  0.00           O
ATOM   1767  N   GLU   178      75.120  47.880  95.940  1.00  0.00           N
ATOM   1768  H   GLU   178      74.260  47.440  95.670  1.00  0.00           H
ATOM   1769  CA  GLU   178      75.150  48.610  97.260  1.00  0.00           C
ATOM   1770  CB  GLU   178      73.730  49.030  97.600  1.00  0.00           C
ATOM   1771  CG  GLU   178      73.580  49.900  98.850  1.00  0.00           C
ATOM   1772  CD  GLU   178      72.480  49.640  99.860  1.00  0.00           C
ATOM   1773  OE1 GLU   178      72.500  48.730 100.690  1.00  0.00           O
ATOM   1774  OE2 GLU   178      71.490  50.390  99.770  1.00  0.00           O
ATOM   1775  C   GLU   178      75.840  47.880  98.430  1.00  0.00           C
ATOM   1776  O   GLU   178      76.800  48.420  99.010  1.00  0.00           O
ATOM   1777  N   GLY   179      75.540  46.610  98.670  1.00  0.00           N
ATOM   1778  H   GLY   179      74.920  46.120  98.070  1.00  0.00           H
ATOM   1779  CA  GLY   179      75.940  45.980  99.960  1.00  0.00           C
ATOM   1780  C   GLY   179      75.280  44.720 100.460  1.00  0.00           C
ATOM   1781  O   GLY   179      75.740  44.200 101.470  1.00  0.00           O
ATOM   1782  N   ASN   180      74.470  44.080  99.630  1.00  0.00           N
ATOM   1783  H   ASN   180      74.240  44.390  98.710  1.00  0.00           H
ATOM   1784  CA  ASN   180      73.530  43.050 100.160  1.00  0.00           C
ATOM   1785  CB  ASN   180      72.100  43.680 100.240  1.00  0.00           C
ATOM   1786  CG  ASN   180      71.990  45.090 100.920  1.00  0.00           C
ATOM   1787  OD1 ASN   180      72.140  45.290 102.110  1.00  0.00           O
ATOM   1788  ND2 ASN   180      71.910  46.120 100.070  1.00  0.00           N
ATOM   1789 1HD2 ASN   180      72.030  45.860  99.110  1.00  0.00           H
ATOM   1790 2HD2 ASN   180      71.780  47.090 100.280  1.00  0.00           H
ATOM   1791  C   ASN   180      73.360  41.820  99.220  1.00  0.00           C
ATOM   1792  O   ASN   180      72.950  41.910  98.100  1.00  0.00           O
ATOM   1793  N   PHE   181      73.430  40.620  99.770  1.00  0.00           N
ATOM   1794  H   PHE   181      73.590  40.530 100.760  1.00  0.00           H
ATOM   1795  CA  PHE   181      73.240  39.280  99.120  1.00  0.00           C
ATOM   1796  CB  PHE   181      73.530  38.090 100.080  1.00  0.00           C
ATOM   1797  CG  PHE   181      74.820  37.370  99.800  1.00  0.00           C
ATOM   1798  CD1 PHE   181      76.030  37.770 100.350  1.00  0.00           C
ATOM   1799  HD1 PHE   181      76.080  38.640 101.000  1.00  0.00           H
ATOM   1800  CD2 PHE   181      74.800  36.380  98.860  1.00  0.00           C
ATOM   1801  HD2 PHE   181      73.840  36.060  98.450  1.00  0.00           H
ATOM   1802  CE1 PHE   181      77.180  37.090 100.010  1.00  0.00           C
ATOM   1803  HE1 PHE   181      77.980  36.830 100.710  1.00  0.00           H
ATOM   1804  CE2 PHE   181      75.970  35.780  98.420  1.00  0.00           C
ATOM   1805  HE2 PHE   181      75.870  34.900  97.770  1.00  0.00           H
ATOM   1806  CZ  PHE   181      77.170  36.150  98.990  1.00  0.00           C
ATOM   1807  HZ  PHE   181      78.000  35.550  98.630  1.00  0.00           H
ATOM   1808  C   PHE   181      71.910  39.070  98.390  1.00  0.00           C
ATOM   1809  O   PHE   181      70.850  39.440  98.880  1.00  0.00           O
ATOM   1810  N   TYR   182      71.960  38.360  97.260  1.00  0.00           N
ATOM   1811  H   TYR   182      72.800  38.350  96.720  1.00  0.00           H
ATOM   1812  CA  TYR   182      70.770  37.630  96.700  1.00  0.00           C
ATOM   1813  CB  TYR   182      71.030  37.390  95.200  1.00  0.00           C
ATOM   1814  CG  TYR   182      70.640  38.640  94.340  1.00  0.00           C
ATOM   1815  CD1 TYR   182      69.480  38.570  93.610  1.00  0.00           C
ATOM   1816  HD1 TYR   182      68.810  37.710  93.620  1.00  0.00           H
ATOM   1817  CD2 TYR   182      71.550  39.650  94.260  1.00  0.00           C
ATOM   1818  HD2 TYR   182      72.510  39.670  94.780  1.00  0.00           H
ATOM   1819  CE1 TYR   182      69.110  39.620  92.770  1.00  0.00           C
ATOM   1820  HE1 TYR   182      68.210  39.600  92.160  1.00  0.00           H
ATOM   1821  CE2 TYR   182      71.150  40.680  93.470  1.00  0.00           C
ATOM   1822  HE2 TYR   182      71.560  41.680  93.610  1.00  0.00           H
ATOM   1823  CZ  TYR   182      69.990  40.660  92.680  1.00  0.00           C
ATOM   1824  OH  TYR   182      69.660  41.800  92.000  1.00  0.00           O
ATOM   1825  HH  TYR   182      70.450  42.350  91.740  1.00  0.00           H
ATOM   1826  C   TYR   182      70.670  36.290  97.420  1.00  0.00           C
ATOM   1827  O   TYR   182      71.650  35.540  97.440  1.00  0.00           O
ATOM   1828  N   GLY   183      69.510  35.990  98.010  1.00  0.00           N
ATOM   1829  H   GLY   183      68.760  36.660  98.000  1.00  0.00           H
ATOM   1830  CA  GLY   183      69.350  34.890  98.980  1.00  0.00           C
ATOM   1831  C   GLY   183      70.150  34.990 100.310  1.00  0.00           C
ATOM   1832  O   GLY   183      71.130  35.710 100.390  1.00  0.00           O
ATOM   1833  N   PRO   184      69.900  34.090 101.260  1.00  0.00           N
ATOM   1834  CA  PRO   184      70.500  34.100 102.660  1.00  0.00           C
ATOM   1835  CB  PRO   184      69.460  33.270 103.480  1.00  0.00           C
ATOM   1836  CG  PRO   184      68.870  32.270 102.480  1.00  0.00           C
ATOM   1837  CD  PRO   184      68.780  33.110 101.230  1.00  0.00           C
ATOM   1838  C   PRO   184      71.910  33.540 102.710  1.00  0.00           C
ATOM   1839  O   PRO   184      72.320  33.260 103.810  1.00  0.00           O
ATOM   1840  N   PHE   185      72.730  33.800 101.730  1.00  0.00           N
ATOM   1841  H   PHE   185      72.550  34.440 100.990  1.00  0.00           H
ATOM   1842  CA  PHE   185      74.110  33.260 101.790  1.00  0.00           C
ATOM   1843  CB  PHE   185      74.640  33.070 100.390  1.00  0.00           C
ATOM   1844  CG  PHE   185      73.720  32.130  99.610  1.00  0.00           C
ATOM   1845  CD1 PHE   185      73.520  30.830 100.080  1.00  0.00           C
ATOM   1846  HD1 PHE   185      74.050  30.540 100.980  1.00  0.00           H
ATOM   1847  CD2 PHE   185      73.230  32.550  98.410  1.00  0.00           C
ATOM   1848  HD2 PHE   185      73.330  33.600  98.170  1.00  0.00           H
ATOM   1849  CE1 PHE   185      72.750  29.980  99.290  1.00  0.00           C
ATOM   1850  HE1 PHE   185      72.760  28.930  99.600  1.00  0.00           H
ATOM   1851  CE2 PHE   185      72.500  31.670  97.580  1.00  0.00           C
ATOM   1852  HE2 PHE   185      72.160  32.070  96.620  1.00  0.00           H
ATOM   1853  CZ  PHE   185      72.230  30.370  98.010  1.00  0.00           C
ATOM   1854  HZ  PHE   185      71.740  29.690  97.310  1.00  0.00           H
ATOM   1855  C   PHE   185      74.970  34.070 102.780  1.00  0.00           C
ATOM   1856  O   PHE   185      74.910  35.310 103.010  1.00  0.00           O
ATOM   1857  N   VAL   186      75.960  33.260 103.250  1.00  0.00           N
ATOM   1858  H   VAL   186      75.960  32.280 103.020  1.00  0.00           H
ATOM   1859  CA  VAL   186      77.010  33.650 104.250  1.00  0.00           C
ATOM   1860  CB  VAL   186      77.350  32.460 105.210  1.00  0.00           C
ATOM   1861  CG1 VAL   186      78.200  32.910 106.340  1.00  0.00           C
ATOM   1862  CG2 VAL   186      76.040  31.900 105.690  1.00  0.00           C
ATOM   1863  C   VAL   186      78.220  34.200 103.480  1.00  0.00           C
ATOM   1864  O   VAL   186      78.760  33.630 102.560  1.00  0.00           O
ATOM   1865  N   ASP   187      78.770  35.320 103.990  1.00  0.00           N
ATOM   1866  H   ASP   187      78.470  35.870 104.760  1.00  0.00           H
ATOM   1867  CA  ASP   187      79.850  36.100 103.290  1.00  0.00           C
ATOM   1868  CB  ASP   187      80.110  37.410 103.940  1.00  0.00           C
ATOM   1869  CG  ASP   187      79.110  38.440 103.400  1.00  0.00           C
ATOM   1870  OD1 ASP   187      79.500  39.150 102.470  1.00  0.00           O
ATOM   1871  OD2 ASP   187      77.980  38.540 103.830  1.00  0.00           O
ATOM   1872  C   ASP   187      81.170  35.340 103.150  1.00  0.00           C
ATOM   1873  O   ASP   187      81.940  35.830 102.330  1.00  0.00           O
ATOM   1874  N   ARG   188      81.310  34.120 103.680  1.00  0.00           N
ATOM   1875  H   ARG   188      80.480  33.590 103.890  1.00  0.00           H
ATOM   1876  CA  ARG   188      82.570  33.350 103.670  1.00  0.00           C
ATOM   1877  CB  ARG   188      82.820  32.880 105.050  1.00  0.00           C
ATOM   1878  CG  ARG   188      82.890  33.980 106.090  1.00  0.00           C
ATOM   1879  CD  ARG   188      83.350  33.440 107.500  1.00  0.00           C
ATOM   1880  NE  ARG   188      83.040  34.520 108.460  1.00  0.00           N
ATOM   1881  HE  ARG   188      82.130  34.470 108.870  1.00  0.00           H
ATOM   1882  CZ  ARG   188      83.870  35.250 109.230  1.00  0.00           C
ATOM   1883  NH1 ARG   188      85.140  34.910 109.230  1.00  0.00           N
ATOM   1884 1HH1 ARG   188      85.480  34.220 108.600  1.00  0.00           H
ATOM   1885 2HH1 ARG   188      85.700  35.370 109.920  1.00  0.00           H
ATOM   1886  NH2 ARG   188      83.420  36.280 109.870  1.00  0.00           N
ATOM   1887 1HH2 ARG   188      82.470  36.560 109.700  1.00  0.00           H
ATOM   1888 2HH2 ARG   188      83.780  36.740 110.690  1.00  0.00           H
ATOM   1889  C   ARG   188      82.580  32.200 102.650  1.00  0.00           C
ATOM   1890  O   ARG   188      81.490  31.660 102.330  1.00  0.00           O
ATOM   1891  N   GLN   189      83.760  31.930 102.040  1.00  0.00           N
ATOM   1892  H   GLN   189      84.570  32.410 102.380  1.00  0.00           H
ATOM   1893  CA  GLN   189      83.990  30.940 101.050  1.00  0.00           C
ATOM   1894  CB  GLN   189      85.240  31.140 100.270  1.00  0.00           C
ATOM   1895  CG  GLN   189      85.160  32.340  99.290  1.00  0.00           C
ATOM   1896  CD  GLN   189      86.480  32.740  98.530  1.00  0.00           C
ATOM   1897  OE1 GLN   189      87.080  31.890  97.910  1.00  0.00           O
ATOM   1898  NE2 GLN   189      86.810  34.010  98.400  1.00  0.00           N
ATOM   1899 1HE2 GLN   189      86.310  34.820  98.700  1.00  0.00           H
ATOM   1900 2HE2 GLN   189      87.490  34.170  97.690  1.00  0.00           H
ATOM   1901  C   GLN   189      83.890  29.440 101.600  1.00  0.00           C
ATOM   1902  O   GLN   189      84.880  28.690 101.510  1.00  0.00           O
ATOM   1903  N   THR   190      82.760  29.080 102.150  1.00  0.00           N
ATOM   1904  H   THR   190      82.120  29.810 102.390  1.00  0.00           H
ATOM   1905  CA  THR   190      82.340  27.710 102.480  1.00  0.00           C
ATOM   1906  CB  THR   190      81.480  27.690 103.740  1.00  0.00           C
ATOM   1907  OG1 THR   190      80.340  28.560 103.770  1.00  0.00           O
ATOM   1908  HG1 THR   190      79.810  28.380 104.600  1.00  0.00           H
ATOM   1909  CG2 THR   190      82.350  28.010 104.880  1.00  0.00           C
ATOM   1910  C   THR   190      81.540  27.120 101.350  1.00  0.00           C
ATOM   1911  O   THR   190      80.720  27.820 100.780  1.00  0.00           O
ATOM   1912  N   ALA   191      81.450  25.790 101.250  1.00  0.00           N
ATOM   1913  H   ALA   191      81.840  25.160 101.920  1.00  0.00           H
ATOM   1914  CA  ALA   191      80.820  25.120 100.100  1.00  0.00           C
ATOM   1915  CB  ALA   191      81.290  23.730  99.970  1.00  0.00           C
ATOM   1916  C   ALA   191      79.270  25.130 100.090  1.00  0.00           C
ATOM   1917  O   ALA   191      78.630  24.110  99.880  1.00  0.00           O
ATOM   1918  N   GLN   192      78.690  26.330 100.220  1.00  0.00           N
ATOM   1919  H   GLN   192      79.270  27.130 100.370  1.00  0.00           H
ATOM   1920  CA  GLN   192      77.200  26.550 100.260  1.00  0.00           C
ATOM   1921  CB  GLN   192      76.850  28.020 100.510  1.00  0.00           C
ATOM   1922  CG  GLN   192      77.260  28.480 101.900  1.00  0.00           C
ATOM   1923  CD  GLN   192      77.240  30.010 102.030  1.00  0.00           C
ATOM   1924  OE1 GLN   192      76.200  30.640 102.170  1.00  0.00           O
ATOM   1925  NE2 GLN   192      78.460  30.550 101.970  1.00  0.00           N
ATOM   1926 1HE2 GLN   192      79.280  29.990 101.850  1.00  0.00           H
ATOM   1927 2HE2 GLN   192      78.640  31.520 101.800  1.00  0.00           H
ATOM   1928  C   GLN   192      76.360  26.140  99.060  1.00  0.00           C
ATOM   1929  O   GLN   192      76.810  25.880  97.950  1.00  0.00           O
ATOM   1930  N   ALA   193      75.030  26.010  99.240  1.00  0.00           N
ATOM   1931  H   ALA   193      74.730  26.150 100.180  1.00  0.00           H
ATOM   1932  CA  ALA   193      73.990  25.540  98.310  1.00  0.00           C
ATOM   1933  CB  ALA   193      74.070  23.970  98.380  1.00  0.00           C
ATOM   1934  C   ALA   193      72.570  26.080  98.610  1.00  0.00           C
ATOM   1935  O   ALA   193      72.260  26.450  99.760  1.00  0.00           O
ATOM   1936  N   ALA   194      71.770  25.590  97.690  1.00  0.00           N
ATOM   1937  H   ALA   194      72.200  25.230  96.870  1.00  0.00           H
ATOM   1938  CA  ALA   194      70.270  25.690  97.690  1.00  0.00           C
ATOM   1939  CB  ALA   194      69.800  27.030  97.390  1.00  0.00           C
ATOM   1940  C   ALA   194      69.700  24.790  96.610  1.00  0.00           C
ATOM   1941  O   ALA   194      70.120  24.620  95.460  1.00  0.00           O
ATOM   1942  N   GLY   195      68.550  24.200  96.930  1.00  0.00           N
ATOM   1943  H   GLY   195      68.210  24.370  97.850  1.00  0.00           H
ATOM   1944  CA  GLY   195      67.820  23.150  96.240  1.00  0.00           C
ATOM   1945  C   GLY   195      67.650  23.530  94.750  1.00  0.00           C
ATOM   1946  O   GLY   195      67.130  24.600  94.350  1.00  0.00           O
ATOM   1947  N   THR   196      68.070  22.570  93.900  1.00  0.00           N
ATOM   1948  H   THR   196      68.300  21.650  94.220  1.00  0.00           H
ATOM   1949  CA  THR   196      68.070  22.600  92.440  1.00  0.00           C
ATOM   1950  CB  THR   196      68.710  21.290  91.920  1.00  0.00           C
ATOM   1951  OG1 THR   196      68.880  21.400  90.460  1.00  0.00           O
ATOM   1952  HG1 THR   196      69.470  22.160  90.200  1.00  0.00           H
ATOM   1953  CG2 THR   196      68.110  19.890  92.300  1.00  0.00           C
ATOM   1954  C   THR   196      66.670  22.770  91.840  1.00  0.00           C
ATOM   1955  O   THR   196      65.860  21.850  91.890  1.00  0.00           O
ATOM   1956  N   ASP   197      66.630  24.050  91.320  1.00  0.00           N
ATOM   1957  H   ASP   197      67.410  24.660  91.280  1.00  0.00           H
ATOM   1958  CA  ASP   197      65.420  24.570  90.620  1.00  0.00           C
ATOM   1959  CB  ASP   197      65.420  26.160  90.580  1.00  0.00           C
ATOM   1960  CG  ASP   197      64.670  26.690  91.810  1.00  0.00           C
ATOM   1961  OD1 ASP   197      63.620  26.060  92.120  1.00  0.00           O
ATOM   1962  OD2 ASP   197      65.220  27.470  92.550  1.00  0.00           O
ATOM   1963  C   ASP   197      65.230  24.010  89.180  1.00  0.00           C
ATOM   1964  O   ASP   197      66.180  24.040  88.420  1.00  0.00           O
ATOM   1965  N   THR   198      64.120  23.350  89.120  1.00  0.00           N
ATOM   1966  H   THR   198      63.470  23.330  89.870  1.00  0.00           H
ATOM   1967  CA  THR   198      63.790  22.590  87.880  1.00  0.00           C
ATOM   1968  CB  THR   198      62.380  22.090  88.070  1.00  0.00           C
ATOM   1969  OG1 THR   198      62.000  20.990  87.250  1.00  0.00           O
ATOM   1970  HG1 THR   198      61.000  20.980  87.300  1.00  0.00           H
ATOM   1971  CG2 THR   198      61.270  23.180  87.920  1.00  0.00           C
ATOM   1972  C   THR   198      63.880  23.390  86.510  1.00  0.00           C
ATOM   1973  O   THR   198      63.360  24.510  86.430  1.00  0.00           O
ATOM   1974  N   THR   199      64.210  22.610  85.510  1.00  0.00           N
ATOM   1975  H   THR   199      64.180  21.610  85.620  1.00  0.00           H
ATOM   1976  CA  THR   199      64.270  23.160  84.150  1.00  0.00           C
ATOM   1977  CB  THR   199      65.270  22.260  83.330  1.00  0.00           C
ATOM   1978  OG1 THR   199      66.500  21.980  84.010  1.00  0.00           O
ATOM   1979  HG1 THR   199      67.070  21.590  83.290  1.00  0.00           H
ATOM   1980  CG2 THR   199      65.640  23.040  82.070  1.00  0.00           C
ATOM   1981  C   THR   199      62.890  23.130  83.480  1.00  0.00           C
ATOM   1982  O   THR   199      62.240  22.090  83.210  1.00  0.00           O
ATOM   1983  N   ILE   200      62.300  24.320  83.480  1.00  0.00           N
ATOM   1984  H   ILE   200      62.810  25.120  83.800  1.00  0.00           H
ATOM   1985  CA  ILE   200      60.930  24.620  83.040  1.00  0.00           C
ATOM   1986  CB  ILE   200      60.230  25.820  83.680  1.00  0.00           C
ATOM   1987  CG1 ILE   200      61.140  26.910  84.280  1.00  0.00           C
ATOM   1988  CG2 ILE   200      59.370  25.140  84.660  1.00  0.00           C
ATOM   1989  CD  ILE   200      60.330  28.000  84.990  1.00  0.00           C
ATOM   1990  C   ILE   200      60.820  24.590  81.560  1.00  0.00           C
ATOM   1991  O   ILE   200      61.190  25.570  80.910  1.00  0.00           O
ATOM   1992  N   THR   201      59.950  23.700  81.190  1.00  0.00           N
ATOM   1993  H   THR   201      59.600  23.150  81.940  1.00  0.00           H
ATOM   1994  CA  THR   201      59.430  23.280  79.870  1.00  0.00           C
ATOM   1995  CB  THR   201      58.810  21.880  79.990  1.00  0.00           C
ATOM   1996  OG1 THR   201      57.950  21.730  81.150  1.00  0.00           O
ATOM   1997  HG1 THR   201      58.180  20.820  81.470  1.00  0.00           H
ATOM   1998  CG2 THR   201      59.950  20.860  79.970  1.00  0.00           C
ATOM   1999  C   THR   201      58.630  24.380  79.240  1.00  0.00           C
ATOM   2000  O   THR   201      58.660  24.590  78.030  1.00  0.00           O
ATOM   2001  N   VAL   202      57.880  25.130  80.050  1.00  0.00           N
ATOM   2002  H   VAL   202      57.430  24.760  80.870  1.00  0.00           H
ATOM   2003  CA  VAL   202      57.380  26.410  79.510  1.00  0.00           C
ATOM   2004  CB  VAL   202      56.310  27.090  80.420  1.00  0.00           C
ATOM   2005  CG1 VAL   202      56.890  27.240  81.810  1.00  0.00           C
ATOM   2006  CG2 VAL   202      55.680  28.370  79.870  1.00  0.00           C
ATOM   2007  C   VAL   202      58.390  27.470  79.000  1.00  0.00           C
ATOM   2008  O   VAL   202      58.260  27.860  77.840  1.00  0.00           O
ATOM   2009  N   ASN   203      59.450  27.700  79.650  1.00  0.00           N
ATOM   2010  H   ASN   203      59.520  27.610  80.650  1.00  0.00           H
ATOM   2011  CA  ASN   203      60.500  28.600  79.140  1.00  0.00           C
ATOM   2012  CB  ASN   203      61.430  29.140  80.240  1.00  0.00           C
ATOM   2013  CG  ASN   203      60.760  29.780  81.460  1.00  0.00           C
ATOM   2014  OD1 ASN   203      59.720  29.420  82.010  1.00  0.00           O
ATOM   2015  ND2 ASN   203      61.550  30.680  82.080  1.00  0.00           N
ATOM   2016 1HD2 ASN   203      62.530  30.640  81.860  1.00  0.00           H
ATOM   2017 2HD2 ASN   203      61.250  31.200  82.880  1.00  0.00           H
ATOM   2018  C   ASN   203      61.210  28.050  77.950  1.00  0.00           C
ATOM   2019  O   ASN   203      61.470  28.810  77.010  1.00  0.00           O
ATOM   2020  N   VAL   204      61.490  26.740  77.970  1.00  0.00           N
ATOM   2021  H   VAL   204      61.580  26.190  78.800  1.00  0.00           H
ATOM   2022  CA  VAL   204      62.190  26.100  76.820  1.00  0.00           C
ATOM   2023  CB  VAL   204      62.570  24.630  77.120  1.00  0.00           C
ATOM   2024  CG1 VAL   204      62.860  23.730  75.970  1.00  0.00           C
ATOM   2025  CG2 VAL   204      63.730  24.540  78.130  1.00  0.00           C
ATOM   2026  C   VAL   204      61.390  26.220  75.490  1.00  0.00           C
ATOM   2027  O   VAL   204      61.920  26.430  74.410  1.00  0.00           O
ATOM   2028  N   LEU   205      60.070  26.020  75.570  1.00  0.00           N
ATOM   2029  H   LEU   205      59.720  25.670  76.450  1.00  0.00           H
ATOM   2030  CA  LEU   205      59.020  26.290  74.520  1.00  0.00           C
ATOM   2031  CB  LEU   205      57.690  25.700  74.860  1.00  0.00           C
ATOM   2032  CG  LEU   205      57.680  24.260  74.860  1.00  0.00           C
ATOM   2033  CD1 LEU   205      56.430  23.740  75.410  1.00  0.00           C
ATOM   2034  CD2 LEU   205      57.980  23.760  73.430  1.00  0.00           C
ATOM   2035  C   LEU   205      58.770  27.800  74.210  1.00  0.00           C
ATOM   2036  O   LEU   205      58.410  28.040  73.070  1.00  0.00           O
ATOM   2037  N   ALA   206      59.010  28.680  75.150  1.00  0.00           N
ATOM   2038  H   ALA   206      58.880  28.400  76.110  1.00  0.00           H
ATOM   2039  CA  ALA   206      59.190  30.140  74.800  1.00  0.00           C
ATOM   2040  CB  ALA   206      59.300  30.990  76.050  1.00  0.00           C
ATOM   2041  C   ALA   206      60.350  30.380  73.810  1.00  0.00           C
ATOM   2042  O   ALA   206      60.240  31.090  72.810  1.00  0.00           O
ATOM   2043  N   TRP   207      61.490  29.900  74.260  1.00  0.00           N
ATOM   2044  H   TRP   207      61.670  29.620  75.200  1.00  0.00           H
ATOM   2045  CA  TRP   207      62.690  29.790  73.350  1.00  0.00           C
ATOM   2046  CB  TRP   207      63.800  29.120  74.210  1.00  0.00           C
ATOM   2047  CG  TRP   207      65.070  28.880  73.350  1.00  0.00           C
ATOM   2048  CD1 TRP   207      65.860  29.800  72.730  1.00  0.00           C
ATOM   2049  HD1 TRP   207      65.570  30.690  72.170  1.00  0.00           H
ATOM   2050  CD2 TRP   207      65.730  27.660  73.300  1.00  0.00           C
ATOM   2051  NE1 TRP   207      67.050  29.240  72.520  1.00  0.00           N
ATOM   2052  HE1 TRP   207      67.820  29.590  71.990  1.00  0.00           H
ATOM   2053  CE2 TRP   207      67.010  27.930  72.790  1.00  0.00           C
ATOM   2054  CE3 TRP   207      65.290  26.360  73.610  1.00  0.00           C
ATOM   2055  HE3 TRP   207      64.350  26.170  74.120  1.00  0.00           H
ATOM   2056  CZ2 TRP   207      67.770  26.770  72.390  1.00  0.00           C
ATOM   2057  HZ2 TRP   207      68.760  26.790  71.930  1.00  0.00           H
ATOM   2058  CZ3 TRP   207      66.100  25.250  73.230  1.00  0.00           C
ATOM   2059  HZ3 TRP   207      65.830  24.210  73.390  1.00  0.00           H
ATOM   2060  CH2 TRP   207      67.360  25.490  72.600  1.00  0.00           C
ATOM   2061  HH2 TRP   207      67.820  24.630  72.120  1.00  0.00           H
ATOM   2062  C   TRP   207      62.440  29.110  71.980  1.00  0.00           C
ATOM   2063  O   TRP   207      62.900  29.610  70.950  1.00  0.00           O
ATOM   2064  N   LEU   208      61.790  27.900  71.980  1.00  0.00           N
ATOM   2065  H   LEU   208      61.850  27.340  72.810  1.00  0.00           H
ATOM   2066  CA  LEU   208      61.300  27.280  70.790  1.00  0.00           C
ATOM   2067  CB  LEU   208      60.830  25.840  70.990  1.00  0.00           C
ATOM   2068  CG  LEU   208      62.020  25.000  71.420  1.00  0.00           C
ATOM   2069  CD1 LEU   208      61.550  23.610  71.860  1.00  0.00           C
ATOM   2070  CD2 LEU   208      62.930  24.810  70.190  1.00  0.00           C
ATOM   2071  C   LEU   208      60.370  28.210  69.990  1.00  0.00           C
ATOM   2072  O   LEU   208      60.520  28.420  68.790  1.00  0.00           O
ATOM   2073  N   TYR   209      59.280  28.700  70.600  1.00  0.00           N
ATOM   2074  H   TYR   209      58.980  28.440  71.520  1.00  0.00           H
ATOM   2075  CA  TYR   209      58.320  29.650  69.910  1.00  0.00           C
ATOM   2076  CB  TYR   209      57.180  30.070  70.780  1.00  0.00           C
ATOM   2077  CG  TYR   209      56.080  28.970  70.730  1.00  0.00           C
ATOM   2078  CD1 TYR   209      55.410  28.710  69.580  1.00  0.00           C
ATOM   2079  HD1 TYR   209      55.930  28.860  68.630  1.00  0.00           H
ATOM   2080  CD2 TYR   209      55.590  28.370  71.940  1.00  0.00           C
ATOM   2081  HD2 TYR   209      55.990  28.610  72.920  1.00  0.00           H
ATOM   2082  CE1 TYR   209      54.280  27.960  69.560  1.00  0.00           C
ATOM   2083  HE1 TYR   209      53.840  27.790  68.580  1.00  0.00           H
ATOM   2084  CE2 TYR   209      54.550  27.410  71.920  1.00  0.00           C
ATOM   2085  HE2 TYR   209      54.360  26.610  72.650  1.00  0.00           H
ATOM   2086  CZ  TYR   209      53.910  27.240  70.710  1.00  0.00           C
ATOM   2087  OH  TYR   209      52.910  26.320  70.580  1.00  0.00           O
ATOM   2088  HH  TYR   209      52.250  26.650  69.900  1.00  0.00           H
ATOM   2089  C   TYR   209      58.880  30.930  69.250  1.00  0.00           C
ATOM   2090  O   TYR   209      58.440  31.270  68.170  1.00  0.00           O
ATOM   2091  N   ALA   210      59.750  31.570  70.030  1.00  0.00           N
ATOM   2092  H   ALA   210      59.700  31.560  71.030  1.00  0.00           H
ATOM   2093  CA  ALA   210      60.810  32.500  69.560  1.00  0.00           C
ATOM   2094  CB  ALA   210      61.790  32.740  70.680  1.00  0.00           C
ATOM   2095  C   ALA   210      61.650  32.120  68.370  1.00  0.00           C
ATOM   2096  O   ALA   210      61.800  32.830  67.360  1.00  0.00           O
ATOM   2097  N   ALA   211      62.180  30.930  68.290  1.00  0.00           N
ATOM   2098  H   ALA   211      62.070  30.280  69.040  1.00  0.00           H
ATOM   2099  CA  ALA   211      62.960  30.460  67.140  1.00  0.00           C
ATOM   2100  CB  ALA   211      63.440  29.050  67.420  1.00  0.00           C
ATOM   2101  C   ALA   211      62.170  30.460  65.830  1.00  0.00           C
ATOM   2102  O   ALA   211      62.650  31.000  64.830  1.00  0.00           O
ATOM   2103  N   VAL   212      60.920  29.930  65.840  1.00  0.00           N
ATOM   2104  H   VAL   212      60.650  29.220  66.490  1.00  0.00           H
ATOM   2105  CA  VAL   212      60.030  30.170  64.690  1.00  0.00           C
ATOM   2106  CB  VAL   212      58.690  29.530  64.910  1.00  0.00           C
ATOM   2107  CG1 VAL   212      57.750  29.420  63.740  1.00  0.00           C
ATOM   2108  CG2 VAL   212      58.710  28.150  65.630  1.00  0.00           C
ATOM   2109  C   VAL   212      59.820  31.640  64.200  1.00  0.00           C
ATOM   2110  O   VAL   212      59.560  31.870  63.050  1.00  0.00           O
ATOM   2111  N   ILE   213      59.730  32.480  65.220  1.00  0.00           N
ATOM   2112  H   ILE   213      59.300  32.140  66.060  1.00  0.00           H
ATOM   2113  CA  ILE   213      59.640  33.970  65.120  1.00  0.00           C
ATOM   2114  CB  ILE   213      59.380  34.710  66.440  1.00  0.00           C
ATOM   2115  CG1 ILE   213      58.000  34.320  66.950  1.00  0.00           C
ATOM   2116  CG2 ILE   213      59.670  36.240  66.360  1.00  0.00           C
ATOM   2117  CD  ILE   213      57.650  34.890  68.350  1.00  0.00           C
ATOM   2118  C   ILE   213      60.870  34.430  64.370  1.00  0.00           C
ATOM   2119  O   ILE   213      60.790  34.980  63.270  1.00  0.00           O
ATOM   2120  N   ASN   214      62.070  33.980  64.790  1.00  0.00           N
ATOM   2121  H   ASN   214      62.120  33.480  65.660  1.00  0.00           H
ATOM   2122  CA  ASN   214      63.330  34.340  64.150  1.00  0.00           C
ATOM   2123  CB  ASN   214      64.480  34.080  65.200  1.00  0.00           C
ATOM   2124  CG  ASN   214      65.850  34.650  64.760  1.00  0.00           C
ATOM   2125  OD1 ASN   214      65.960  35.860  64.770  1.00  0.00           O
ATOM   2126  ND2 ASN   214      66.700  33.780  64.160  1.00  0.00           N
ATOM   2127 1HD2 ASN   214      66.510  32.800  64.170  1.00  0.00           H
ATOM   2128 2HD2 ASN   214      67.530  34.030  63.660  1.00  0.00           H
ATOM   2129  C   ASN   214      63.590  33.690  62.770  1.00  0.00           C
ATOM   2130  O   ASN   214      63.610  34.350  61.710  1.00  0.00           O
ATOM   2131  N   GLY   215      63.570  32.320  62.740  1.00  0.00           N
ATOM   2132  H   GLY   215      63.130  31.790  63.470  1.00  0.00           H
ATOM   2133  CA  GLY   215      63.740  31.580  61.460  1.00  0.00           C
ATOM   2134  C   GLY   215      63.700  30.070  61.420  1.00  0.00           C
ATOM   2135  O   GLY   215      63.820  29.540  60.320  1.00  0.00           O
ATOM   2136  N   ASP   216      64.010  29.500  62.610  1.00  0.00           N
ATOM   2137  H   ASP   216      64.170  30.120  63.380  1.00  0.00           H
ATOM   2138  CA  ASP   216      64.090  28.080  62.800  1.00  0.00           C
ATOM   2139  CB  ASP   216      64.870  27.700  64.120  1.00  0.00           C
ATOM   2140  CG  ASP   216      66.290  28.070  64.100  1.00  0.00           C
ATOM   2141  OD1 ASP   216      66.960  27.500  63.200  1.00  0.00           O
ATOM   2142  OD2 ASP   216      66.790  28.950  64.830  1.00  0.00           O
ATOM   2143  C   ASP   216      62.760  27.320  62.730  1.00  0.00           C
ATOM   2144  O   ASP   216      61.840  27.850  63.210  1.00  0.00           O
ATOM   2145  N   ARG   217      62.670  26.290  61.850  1.00  0.00           N
ATOM   2146  H   ARG   217      63.510  25.930  61.430  1.00  0.00           H
ATOM   2147  CA  ARG   217      61.500  25.390  61.680  1.00  0.00           C
ATOM   2148  CB  ARG   217      60.910  25.350  60.290  1.00  0.00           C
ATOM   2149  CG  ARG   217      59.780  26.360  60.240  1.00  0.00           C
ATOM   2150  CD  ARG   217      60.220  27.790  59.850  1.00  0.00           C
ATOM   2151  NE  ARG   217      59.090  28.750  59.930  1.00  0.00           N
ATOM   2152  HE  ARG   217      58.160  28.420  59.780  1.00  0.00           H
ATOM   2153  CZ  ARG   217      59.210  30.070  60.170  1.00  0.00           C
ATOM   2154  NH1 ARG   217      60.340  30.750  59.940  1.00  0.00           N
ATOM   2155 1HH1 ARG   217      61.060  30.200  59.520  1.00  0.00           H
ATOM   2156 2HH1 ARG   217      60.460  31.730  60.110  1.00  0.00           H
ATOM   2157  NH2 ARG   217      58.150  30.680  60.690  1.00  0.00           N
ATOM   2158 1HH2 ARG   217      57.280  30.230  60.920  1.00  0.00           H
ATOM   2159 2HH2 ARG   217      58.210  31.680  60.730  1.00  0.00           H
ATOM   2160  C   ARG   217      61.840  23.820  62.000  1.00  0.00           C
ATOM   2161  O   ARG   217      60.880  23.080  62.190  1.00  0.00           O
ATOM   2162  N   TRP   218      63.090  23.390  62.000  1.00  0.00           N
ATOM   2163  H   TRP   218      63.850  23.950  62.320  1.00  0.00           H
ATOM   2164  CA  TRP   218      63.430  21.890  61.970  1.00  0.00           C
ATOM   2165  CB  TRP   218      64.940  21.820  61.820  1.00  0.00           C
ATOM   2166  CG  TRP   218      65.680  22.240  63.130  1.00  0.00           C
ATOM   2167  CD1 TRP   218      65.930  23.460  63.580  1.00  0.00           C
ATOM   2168  HD1 TRP   218      65.670  24.440  63.180  1.00  0.00           H
ATOM   2169  CD2 TRP   218      66.310  21.420  64.010  1.00  0.00           C
ATOM   2170  NE1 TRP   218      66.660  23.410  64.720  1.00  0.00           N
ATOM   2171  HE1 TRP   218      67.190  24.170  65.070  1.00  0.00           H
ATOM   2172  CE2 TRP   218      66.930  22.140  64.970  1.00  0.00           C
ATOM   2173  CE3 TRP   218      66.410  20.050  64.150  1.00  0.00           C
ATOM   2174  HE3 TRP   218      66.060  19.300  63.440  1.00  0.00           H
ATOM   2175  CZ2 TRP   218      67.580  21.650  66.050  1.00  0.00           C
ATOM   2176  HZ2 TRP   218      68.120  22.340  66.710  1.00  0.00           H
ATOM   2177  CZ3 TRP   218      67.130  19.520  65.170  1.00  0.00           C
ATOM   2178  HZ3 TRP   218      67.250  18.440  65.240  1.00  0.00           H
ATOM   2179  CH2 TRP   218      67.720  20.300  66.180  1.00  0.00           C
ATOM   2180  HH2 TRP   218      68.490  19.890  66.830  1.00  0.00           H
ATOM   2181  C   TRP   218      62.750  20.900  63.010  1.00  0.00           C
ATOM   2182  O   TRP   218      62.330  19.840  62.580  1.00  0.00           O
ATOM   2183  N   PHE   219      62.790  21.340  64.260  1.00  0.00           N
ATOM   2184  H   PHE   219      63.570  21.900  64.530  1.00  0.00           H
ATOM   2185  CA  PHE   219      62.160  20.710  65.400  1.00  0.00           C
ATOM   2186  CB  PHE   219      62.600  21.410  66.670  1.00  0.00           C
ATOM   2187  CG  PHE   219      62.260  22.890  66.810  1.00  0.00           C
ATOM   2188  CD1 PHE   219      61.010  23.310  67.190  1.00  0.00           C
ATOM   2189  HD1 PHE   219      60.310  22.540  67.530  1.00  0.00           H
ATOM   2190  CD2 PHE   219      63.170  23.810  66.230  1.00  0.00           C
ATOM   2191  HD2 PHE   219      64.230  23.630  66.420  1.00  0.00           H
ATOM   2192  CE1 PHE   219      60.570  24.620  67.030  1.00  0.00           C
ATOM   2193  HE1 PHE   219      59.560  24.910  67.310  1.00  0.00           H
ATOM   2194  CE2 PHE   219      62.720  25.140  66.060  1.00  0.00           C
ATOM   2195  HE2 PHE   219      63.500  25.890  65.920  1.00  0.00           H
ATOM   2196  CZ  PHE   219      61.430  25.540  66.510  1.00  0.00           C
ATOM   2197  HZ  PHE   219      61.100  26.580  66.530  1.00  0.00           H
ATOM   2198  C   PHE   219      60.620  20.410  65.450  1.00  0.00           C
ATOM   2199  O   PHE   219      60.100  19.430  66.070  1.00  0.00           O
ATOM   2200  N   LEU   220      59.890  21.090  64.640  1.00  0.00           N
ATOM   2201  H   LEU   220      60.240  21.690  63.910  1.00  0.00           H
ATOM   2202  CA  LEU   220      58.380  21.010  64.630  1.00  0.00           C
ATOM   2203  CB  LEU   220      57.730  22.170  63.840  1.00  0.00           C
ATOM   2204  CG  LEU   220      57.750  23.390  64.780  1.00  0.00           C
ATOM   2205  CD1 LEU   220      57.430  24.630  63.960  1.00  0.00           C
ATOM   2206  CD2 LEU   220      56.890  23.160  66.000  1.00  0.00           C
ATOM   2207  C   LEU   220      57.890  19.730  63.960  1.00  0.00           C
ATOM   2208  O   LEU   220      58.490  19.390  62.950  1.00  0.00           O
ATOM   2209  N   ASN   221      56.880  19.150  64.650  1.00  0.00           N
ATOM   2210  H   ASN   221      56.500  19.650  65.430  1.00  0.00           H
ATOM   2211  CA  ASN   221      56.130  18.070  63.990  1.00  0.00           C
ATOM   2212  CB  ASN   221      56.700  16.750  64.560  1.00  0.00           C
ATOM   2213  CG  ASN   221      56.330  15.540  63.750  1.00  0.00           C
ATOM   2214  OD1 ASN   221      55.700  15.660  62.710  1.00  0.00           O
ATOM   2215  ND2 ASN   221      56.830  14.400  64.120  1.00  0.00           N
ATOM   2216 1HD2 ASN   221      57.340  14.180  64.950  1.00  0.00           H
ATOM   2217 2HD2 ASN   221      56.870  13.700  63.400  1.00  0.00           H
ATOM   2218  C   ASN   221      54.590  18.120  64.280  1.00  0.00           C
ATOM   2219  O   ASN   221      54.060  18.920  65.040  1.00  0.00           O
ATOM   2220  N   ARG   222      53.850  17.110  63.870  1.00  0.00           N
ATOM   2221  H   ARG   222      54.270  16.510  63.190  1.00  0.00           H
ATOM   2222  CA  ARG   222      52.450  16.790  64.290  1.00  0.00           C
ATOM   2223  CB  ARG   222      51.490  17.160  63.180  1.00  0.00           C
ATOM   2224  CG  ARG   222      51.080  18.610  63.220  1.00  0.00           C
ATOM   2225  CD  ARG   222      49.820  18.820  62.440  1.00  0.00           C
ATOM   2226  NE  ARG   222      49.630  20.290  62.290  1.00  0.00           N
ATOM   2227  HE  ARG   222      49.320  20.800  63.090  1.00  0.00           H
ATOM   2228  CZ  ARG   222      49.480  20.920  61.170  1.00  0.00           C
ATOM   2229  NH1 ARG   222      49.570  20.180  60.030  1.00  0.00           N
ATOM   2230 1HH1 ARG   222      49.650  19.200  60.230  1.00  0.00           H
ATOM   2231 2HH1 ARG   222      49.490  20.500  59.090  1.00  0.00           H
ATOM   2232  NH2 ARG   222      49.450  22.260  61.160  1.00  0.00           N
ATOM   2233 1HH2 ARG   222      49.720  22.760  61.990  1.00  0.00           H
ATOM   2234 2HH2 ARG   222      49.240  22.660  60.270  1.00  0.00           H
ATOM   2235  C   ARG   222      52.250  15.270  64.520  1.00  0.00           C
ATOM   2236  O   ARG   222      52.780  14.450  63.790  1.00  0.00           O
ATOM   2237  N   PHE   223      51.700  15.010  65.720  1.00  0.00           N
ATOM   2238  H   PHE   223      51.700  15.720  66.420  1.00  0.00           H
ATOM   2239  CA  PHE   223      51.280  13.690  66.160  1.00  0.00           C
ATOM   2240  CB  PHE   223      52.400  12.600  66.330  1.00  0.00           C
ATOM   2241  CG  PHE   223      53.630  12.870  67.280  1.00  0.00           C
ATOM   2242  CD1 PHE   223      53.690  12.230  68.550  1.00  0.00           C
ATOM   2243  HD1 PHE   223      52.910  11.500  68.740  1.00  0.00           H
ATOM   2244  CD2 PHE   223      54.660  13.620  66.760  1.00  0.00           C
ATOM   2245  HD2 PHE   223      54.510  14.420  66.040  1.00  0.00           H
ATOM   2246  CE1 PHE   223      54.870  12.310  69.320  1.00  0.00           C
ATOM   2247  HE1 PHE   223      55.070  11.590  70.110  1.00  0.00           H
ATOM   2248  CE2 PHE   223      55.800  13.660  67.600  1.00  0.00           C
ATOM   2249  HE2 PHE   223      56.720  14.110  67.220  1.00  0.00           H
ATOM   2250  CZ  PHE   223      55.880  13.100  68.880  1.00  0.00           C
ATOM   2251  HZ  PHE   223      56.690  13.590  69.430  1.00  0.00           H
ATOM   2252  C   PHE   223      50.540  13.850  67.460  1.00  0.00           C
ATOM   2253  O   PHE   223      50.830  14.730  68.260  1.00  0.00           O
ATOM   2254  N   THR   224      49.490  12.970  67.730  1.00  0.00           N
ATOM   2255  H   THR   224      49.470  12.090  67.250  1.00  0.00           H
ATOM   2256  CA  THR   224      48.680  13.070  68.990  1.00  0.00           C
ATOM   2257  CB  THR   224      47.340  12.400  68.850  1.00  0.00           C
ATOM   2258  OG1 THR   224      47.340  11.070  68.270  1.00  0.00           O
ATOM   2259  HG1 THR   224      46.430  10.660  68.210  1.00  0.00           H
ATOM   2260  CG2 THR   224      46.350  13.280  68.090  1.00  0.00           C
ATOM   2261  C   THR   224      49.480  12.600  70.200  1.00  0.00           C
ATOM   2262  O   THR   224      50.300  11.680  70.040  1.00  0.00           O
ATOM   2263  N   THR   225      49.410  13.510  71.200  1.00  0.00           N
ATOM   2264  H   THR   225      49.100  14.440  71.010  1.00  0.00           H
ATOM   2265  CA  THR   225      50.110  13.340  72.510  1.00  0.00           C
ATOM   2266  CB  THR   225      51.630  13.760  72.450  1.00  0.00           C
ATOM   2267  OG1 THR   225      52.280  12.800  71.660  1.00  0.00           O
ATOM   2268  HG1 THR   225      51.680  12.610  70.880  1.00  0.00           H
ATOM   2269  CG2 THR   225      52.330  13.960  73.760  1.00  0.00           C
ATOM   2270  C   THR   225      49.280  14.040  73.610  1.00  0.00           C
ATOM   2271  O   THR   225      48.760  15.180  73.470  1.00  0.00           O
ATOM   2272  N   THR   226      49.250  13.400  74.750  1.00  0.00           N
ATOM   2273  H   THR   226      49.510  12.440  74.830  1.00  0.00           H
ATOM   2274  CA  THR   226      48.570  13.900  76.010  1.00  0.00           C
ATOM   2275  CB  THR   226      47.860  12.910  76.980  1.00  0.00           C
ATOM   2276  OG1 THR   226      48.830  12.080  77.630  1.00  0.00           O
ATOM   2277  HG1 THR   226      49.220  11.380  77.030  1.00  0.00           H
ATOM   2278  CG2 THR   226      46.770  12.120  76.300  1.00  0.00           C
ATOM   2279  C   THR   226      49.630  14.590  76.880  1.00  0.00           C
ATOM   2280  O   THR   226      50.830  14.430  76.640  1.00  0.00           O
ATOM   2281  N   LEU   227      49.090  15.490  77.730  1.00  0.00           N
ATOM   2282  H   LEU   227      48.140  15.750  77.540  1.00  0.00           H
ATOM   2283  CA  LEU   227      49.950  16.160  78.700  1.00  0.00           C
ATOM   2284  CB  LEU   227      49.130  17.180  79.480  1.00  0.00           C
ATOM   2285  CG  LEU   227      49.850  18.410  79.810  1.00  0.00           C
ATOM   2286  CD1 LEU   227      49.960  19.310  78.560  1.00  0.00           C
ATOM   2287  CD2 LEU   227      49.090  19.220  80.860  1.00  0.00           C
ATOM   2288  C   LEU   227      50.700  15.070  79.560  1.00  0.00           C
ATOM   2289  O   LEU   227      51.870  15.190  79.940  1.00  0.00           O
ATOM   2290  N   ASN   228      50.020  13.940  79.750  1.00  0.00           N
ATOM   2291  H   ASN   228      49.060  13.980  79.440  1.00  0.00           H
ATOM   2292  CA  ASN   228      50.520  12.700  80.520  1.00  0.00           C
ATOM   2293  CB  ASN   228      49.400  11.700  80.680  1.00  0.00           C
ATOM   2294  CG  ASN   228      49.650  10.670  81.780  1.00  0.00           C
ATOM   2295  OD1 ASN   228      49.700  10.880  82.920  1.00  0.00           O
ATOM   2296  ND2 ASN   228      49.670   9.410  81.430  1.00  0.00           N
ATOM   2297 1HD2 ASN   228      49.580   9.050  80.500  1.00  0.00           H
ATOM   2298 2HD2 ASN   228      49.550   8.840  82.240  1.00  0.00           H
ATOM   2299  C   ASN   228      51.720  12.110  79.830  1.00  0.00           C
ATOM   2300  O   ASN   228      52.710  11.840  80.480  1.00  0.00           O
ATOM   2301  N   ASP   229      51.670  11.930  78.510  1.00  0.00           N
ATOM   2302  H   ASP   229      50.880  12.100  77.930  1.00  0.00           H
ATOM   2303  CA  ASP   229      52.760  11.350  77.660  1.00  0.00           C
ATOM   2304  CB  ASP   229      52.260  10.970  76.250  1.00  0.00           C
ATOM   2305  CG  ASP   229      51.290   9.830  76.160  1.00  0.00           C
ATOM   2306  OD1 ASP   229      51.730   8.690  75.950  1.00  0.00           O
ATOM   2307  OD2 ASP   229      50.080  10.180  76.220  1.00  0.00           O
ATOM   2308  C   ASP   229      54.140  12.100  77.700  1.00  0.00           C
ATOM   2309  O   ASP   229      55.250  11.560  77.590  1.00  0.00           O
ATOM   2310  N   PHE   230      53.890  13.400  77.800  1.00  0.00           N
ATOM   2311  H   PHE   230      52.950  13.720  77.650  1.00  0.00           H
ATOM   2312  CA  PHE   230      55.010  14.350  78.020  1.00  0.00           C
ATOM   2313  CB  PHE   230      54.590  15.700  77.510  1.00  0.00           C
ATOM   2314  CG  PHE   230      55.680  16.750  77.560  1.00  0.00           C
ATOM   2315  CD1 PHE   230      56.720  16.660  76.650  1.00  0.00           C
ATOM   2316  HD1 PHE   230      56.910  15.650  76.310  1.00  0.00           H
ATOM   2317  CD2 PHE   230      55.760  17.610  78.620  1.00  0.00           C
ATOM   2318  HD2 PHE   230      54.900  17.640  79.280  1.00  0.00           H
ATOM   2319  CE1 PHE   230      57.810  17.540  76.840  1.00  0.00           C
ATOM   2320  HE1 PHE   230      58.580  17.460  76.080  1.00  0.00           H
ATOM   2321  CE2 PHE   230      56.890  18.360  78.850  1.00  0.00           C
ATOM   2322  HE2 PHE   230      57.010  18.720  79.870  1.00  0.00           H
ATOM   2323  CZ  PHE   230      57.880  18.380  77.910  1.00  0.00           C
ATOM   2324  HZ  PHE   230      58.700  19.090  78.020  1.00  0.00           H
ATOM   2325  C   PHE   230      55.570  14.390  79.450  1.00  0.00           C
ATOM   2326  O   PHE   230      56.790  14.340  79.560  1.00  0.00           O
ATOM   2327  N   ASN   231      54.770  14.410  80.500  1.00  0.00           N
ATOM   2328  H   ASN   231      53.780  14.360  80.450  1.00  0.00           H
ATOM   2329  CA  ASN   231      55.310  14.250  81.910  1.00  0.00           C
ATOM   2330  CB  ASN   231      54.190  14.260  82.960  1.00  0.00           C
ATOM   2331  CG  ASN   231      53.200  15.380  82.900  1.00  0.00           C
ATOM   2332  OD1 ASN   231      53.580  16.470  82.550  1.00  0.00           O
ATOM   2333  ND2 ASN   231      52.030  15.250  83.400  1.00  0.00           N
ATOM   2334 1HD2 ASN   231      51.610  14.440  83.830  1.00  0.00           H
ATOM   2335 2HD2 ASN   231      51.480  16.060  83.230  1.00  0.00           H
ATOM   2336  C   ASN   231      56.150  13.000  82.150  1.00  0.00           C
ATOM   2337  O   ASN   231      57.200  13.000  82.740  1.00  0.00           O
ATOM   2338  N   LEU   232      55.650  11.950  81.600  1.00  0.00           N
ATOM   2339  H   LEU   232      54.720  11.970  81.220  1.00  0.00           H
ATOM   2340  CA  LEU   232      56.300  10.620  81.590  1.00  0.00           C
ATOM   2341  CB  LEU   232      55.310   9.610  80.860  1.00  0.00           C
ATOM   2342  CG  LEU   232      54.250   9.070  81.810  1.00  0.00           C
ATOM   2343  CD1 LEU   232      53.400   8.070  81.040  1.00  0.00           C
ATOM   2344  CD2 LEU   232      54.890   8.510  83.040  1.00  0.00           C
ATOM   2345  C   LEU   232      57.750  10.620  81.010  1.00  0.00           C
ATOM   2346  O   LEU   232      58.670  10.040  81.530  1.00  0.00           O
ATOM   2347  N   VAL   233      57.890  11.340  79.950  1.00  0.00           N
ATOM   2348  H   VAL   233      57.060  11.380  79.400  1.00  0.00           H
ATOM   2349  CA  VAL   233      59.210  11.510  79.340  1.00  0.00           C
ATOM   2350  CB  VAL   233      58.940  11.780  77.790  1.00  0.00           C
ATOM   2351  CG1 VAL   233      60.080  12.520  77.050  1.00  0.00           C
ATOM   2352  CG2 VAL   233      58.640  10.480  77.010  1.00  0.00           C
ATOM   2353  C   VAL   233      60.060  12.590  80.050  1.00  0.00           C
ATOM   2354  O   VAL   233      61.220  12.330  80.430  1.00  0.00           O
ATOM   2355  N   ALA   234      59.380  13.680  80.460  1.00  0.00           N
ATOM   2356  H   ALA   234      58.400  13.840  80.340  1.00  0.00           H
ATOM   2357  CA  ALA   234      60.010  14.830  81.150  1.00  0.00           C
ATOM   2358  CB  ALA   234      59.070  16.050  81.270  1.00  0.00           C
ATOM   2359  C   ALA   234      60.570  14.580  82.570  1.00  0.00           C
ATOM   2360  O   ALA   234      61.700  14.870  82.880  1.00  0.00           O
ATOM   2361  N   MET   235      59.970  13.600  83.200  1.00  0.00           N
ATOM   2362  H   MET   235      59.080  13.240  82.920  1.00  0.00           H
ATOM   2363  CA  MET   235      60.470  12.900  84.410  1.00  0.00           C
ATOM   2364  CB  MET   235      59.370  11.860  84.830  1.00  0.00           C
ATOM   2365  CG  MET   235      58.470  12.470  85.880  1.00  0.00           C
ATOM   2366  SD  MET   235      56.680  12.150  85.610  1.00  0.00           S
ATOM   2367  CE  MET   235      56.160  13.040  87.060  1.00  0.00           C
ATOM   2368  C   MET   235      61.890  12.220  84.350  1.00  0.00           C
ATOM   2369  O   MET   235      62.910  12.820  84.720  1.00  0.00           O
ATOM   2370  N   LYS   236      61.940  11.190  83.530  1.00  0.00           N
ATOM   2371  H   LYS   236      61.200  11.010  82.890  1.00  0.00           H
ATOM   2372  CA  LYS   236      63.170  10.490  83.180  1.00  0.00           C
ATOM   2373  CB  LYS   236      62.800   9.440  82.130  1.00  0.00           C
ATOM   2374  CG  LYS   236      63.940   8.680  81.450  1.00  0.00           C
ATOM   2375  CD  LYS   236      63.240   7.910  80.310  1.00  0.00           C
ATOM   2376  CE  LYS   236      64.260   6.970  79.580  1.00  0.00           C
ATOM   2377  NZ  LYS   236      64.590   5.780  80.330  1.00  0.00           N
ATOM   2378  HZ1 LYS   236      64.640   5.990  81.310  1.00  0.00           H
ATOM   2379  HZ2 LYS   236      63.850   5.110  80.290  1.00  0.00           H
ATOM   2380  HZ3 LYS   236      65.430   5.430  79.920  1.00  0.00           H
ATOM   2381  C   LYS   236      64.350  11.390  82.680  1.00  0.00           C
ATOM   2382  O   LYS   236      65.500  11.080  83.030  1.00  0.00           O
ATOM   2383  N   TYR   237      64.140  12.270  81.670  1.00  0.00           N
ATOM   2384  H   TYR   237      63.270  12.260  81.180  1.00  0.00           H
ATOM   2385  CA  TYR   237      65.270  13.110  81.140  1.00  0.00           C
ATOM   2386  CB  TYR   237      64.810  13.340  79.720  1.00  0.00           C
ATOM   2387  CG  TYR   237      64.680  12.100  78.860  1.00  0.00           C
ATOM   2388  CD1 TYR   237      65.770  11.230  78.640  1.00  0.00           C
ATOM   2389  HD1 TYR   237      66.720  11.320  79.170  1.00  0.00           H
ATOM   2390  CD2 TYR   237      63.470  11.870  78.170  1.00  0.00           C
ATOM   2391  HD2 TYR   237      62.520  12.340  78.450  1.00  0.00           H
ATOM   2392  CE1 TYR   237      65.610  10.140  77.820  1.00  0.00           C
ATOM   2393  HE1 TYR   237      66.500   9.530  77.720  1.00  0.00           H
ATOM   2394  CE2 TYR   237      63.410  10.800  77.270  1.00  0.00           C
ATOM   2395  HE2 TYR   237      62.750  10.990  76.420  1.00  0.00           H
ATOM   2396  CZ  TYR   237      64.450   9.900  77.110  1.00  0.00           C
ATOM   2397  OH  TYR   237      64.320   8.870  76.310  1.00  0.00           O
ATOM   2398  HH  TYR   237      65.170   8.340  76.330  1.00  0.00           H
ATOM   2399  C   TYR   237      65.560  14.450  81.830  1.00  0.00           C
ATOM   2400  O   TYR   237      66.370  15.200  81.280  1.00  0.00           O
ATOM   2401  N   ASN   238      65.000  14.600  83.080  1.00  0.00           N
ATOM   2402  H   ASN   238      64.620  13.800  83.560  1.00  0.00           H
ATOM   2403  CA  ASN   238      65.090  15.800  83.960  1.00  0.00           C
ATOM   2404  CB  ASN   238      66.490  15.940  84.610  1.00  0.00           C
ATOM   2405  CG  ASN   238      66.980  14.890  85.600  1.00  0.00           C
ATOM   2406  OD1 ASN   238      66.530  14.650  86.710  1.00  0.00           O
ATOM   2407  ND2 ASN   238      67.760  13.890  85.010  1.00  0.00           N
ATOM   2408 1HD2 ASN   238      68.010  14.000  84.050  1.00  0.00           H
ATOM   2409 2HD2 ASN   238      68.270  13.250  85.580  1.00  0.00           H
ATOM   2410  C   ASN   238      64.640  17.200  83.450  1.00  0.00           C
ATOM   2411  O   ASN   238      65.450  18.170  83.240  1.00  0.00           O
ATOM   2412  N   TYR   239      63.330  17.340  83.150  1.00  0.00           N
ATOM   2413  H   TYR   239      62.710  16.560  83.180  1.00  0.00           H
ATOM   2414  CA  TYR   239      62.660  18.640  82.870  1.00  0.00           C
ATOM   2415  CB  TYR   239      62.350  18.580  81.390  1.00  0.00           C
ATOM   2416  CG  TYR   239      63.610  18.910  80.560  1.00  0.00           C
ATOM   2417  CD1 TYR   239      64.000  20.190  80.300  1.00  0.00           C
ATOM   2418  HD1 TYR   239      63.510  21.010  80.820  1.00  0.00           H
ATOM   2419  CD2 TYR   239      64.310  17.820  80.020  1.00  0.00           C
ATOM   2420  HD2 TYR   239      63.870  16.820  80.090  1.00  0.00           H
ATOM   2421  CE1 TYR   239      65.230  20.360  79.560  1.00  0.00           C
ATOM   2422  HE1 TYR   239      65.560  21.350  79.250  1.00  0.00           H
ATOM   2423  CE2 TYR   239      65.460  18.020  79.330  1.00  0.00           C
ATOM   2424  HE2 TYR   239      66.060  17.150  79.060  1.00  0.00           H
ATOM   2425  CZ  TYR   239      65.960  19.300  79.080  1.00  0.00           C
ATOM   2426  OH  TYR   239      67.270  19.350  78.870  1.00  0.00           O
ATOM   2427  HH  TYR   239      67.540  18.530  78.380  1.00  0.00           H
ATOM   2428  C   TYR   239      61.360  18.570  83.720  1.00  0.00           C
ATOM   2429  O   TYR   239      60.910  17.500  84.060  1.00  0.00           O
ATOM   2430  N   GLU   240      60.770  19.750  83.850  1.00  0.00           N
ATOM   2431  H   GLU   240      61.180  20.590  83.480  1.00  0.00           H
ATOM   2432  CA  GLU   240      59.520  19.940  84.530  1.00  0.00           C
ATOM   2433  CB  GLU   240      59.270  21.410  84.830  1.00  0.00           C
ATOM   2434  CG  GLU   240      58.060  21.720  85.700  1.00  0.00           C
ATOM   2435  CD  GLU   240      58.240  21.490  87.220  1.00  0.00           C
ATOM   2436  OE1 GLU   240      57.780  22.380  87.940  1.00  0.00           O
ATOM   2437  OE2 GLU   240      58.720  20.420  87.570  1.00  0.00           O
ATOM   2438  C   GLU   240      58.310  19.300  83.790  1.00  0.00           C
ATOM   2439  O   GLU   240      58.030  19.690  82.640  1.00  0.00           O
ATOM   2440  N   PRO   241      57.530  18.450  84.460  1.00  0.00           N
ATOM   2441  CA  PRO   241      56.170  18.100  84.050  1.00  0.00           C
ATOM   2442  CB  PRO   241      55.790  17.110  85.100  1.00  0.00           C
ATOM   2443  CG  PRO   241      57.090  16.380  85.450  1.00  0.00           C
ATOM   2444  CD  PRO   241      58.060  17.630  85.540  1.00  0.00           C
ATOM   2445  C   PRO   241      55.250  19.380  84.040  1.00  0.00           C
ATOM   2446  O   PRO   241      55.420  20.320  84.750  1.00  0.00           O
ATOM   2447  N   LEU   242      54.300  19.160  83.120  1.00  0.00           N
ATOM   2448  H   LEU   242      53.990  18.280  82.750  1.00  0.00           H
ATOM   2449  CA  LEU   242      53.380  20.300  82.800  1.00  0.00           C
ATOM   2450  CB  LEU   242      52.960  20.460  81.290  1.00  0.00           C
ATOM   2451  CG  LEU   242      54.170  20.520  80.390  1.00  0.00           C
ATOM   2452  CD1 LEU   242      53.670  20.340  78.960  1.00  0.00           C
ATOM   2453  CD2 LEU   242      54.690  21.920  80.380  1.00  0.00           C
ATOM   2454  C   LEU   242      52.140  20.470  83.630  1.00  0.00           C
ATOM   2455  O   LEU   242      51.710  19.490  84.220  1.00  0.00           O
ATOM   2456  N   THR   243      51.710  21.730  83.710  1.00  0.00           N
ATOM   2457  H   THR   243      52.320  22.450  83.390  1.00  0.00           H
ATOM   2458  CA  THR   243      50.480  22.130  84.470  1.00  0.00           C
ATOM   2459  CB  THR   243      50.630  23.020  85.690  1.00  0.00           C
ATOM   2460  OG1 THR   243      51.270  24.260  85.300  1.00  0.00           O
ATOM   2461  HG1 THR   243      52.260  24.130  85.400  1.00  0.00           H
ATOM   2462  CG2 THR   243      51.280  22.310  86.940  1.00  0.00           C
ATOM   2463  C   THR   243      49.430  22.700  83.530  1.00  0.00           C
ATOM   2464  O   THR   243      49.780  23.120  82.400  1.00  0.00           O
ATOM   2465  N   GLN   244      48.220  22.810  84.090  1.00  0.00           N
ATOM   2466  H   GLN   244      47.970  22.410  84.970  1.00  0.00           H
ATOM   2467  CA  GLN   244      47.190  23.590  83.370  1.00  0.00           C
ATOM   2468  CB  GLN   244      45.740  23.600  83.890  1.00  0.00           C
ATOM   2469  CG  GLN   244      44.960  22.250  83.980  1.00  0.00           C
ATOM   2470  CD  GLN   244      44.680  21.500  82.710  1.00  0.00           C
ATOM   2471  OE1 GLN   244      43.820  21.780  81.920  1.00  0.00           O
ATOM   2472  NE2 GLN   244      45.380  20.370  82.570  1.00  0.00           N
ATOM   2473 1HE2 GLN   244      46.060  20.040  83.220  1.00  0.00           H
ATOM   2474 2HE2 GLN   244      45.360  19.880  81.710  1.00  0.00           H
ATOM   2475  C   GLN   244      47.570  25.040  83.230  1.00  0.00           C
ATOM   2476  O   GLN   244      47.590  25.470  82.090  1.00  0.00           O
ATOM   2477  N   ASP   245      48.220  25.590  84.310  1.00  0.00           N
ATOM   2478  H   ASP   245      48.440  25.000  85.080  1.00  0.00           H
ATOM   2479  CA  ASP   245      48.750  26.980  84.320  1.00  0.00           C
ATOM   2480  CB  ASP   245      49.280  27.500  85.730  1.00  0.00           C
ATOM   2481  CG  ASP   245      48.170  27.380  86.800  1.00  0.00           C
ATOM   2482  OD1 ASP   245      48.000  26.210  87.210  1.00  0.00           O
ATOM   2483  OD2 ASP   245      47.500  28.390  87.040  1.00  0.00           O
ATOM   2484  C   ASP   245      49.960  27.200  83.330  1.00  0.00           C
ATOM   2485  O   ASP   245      49.880  28.200  82.530  1.00  0.00           O
ATOM   2486  N   HIS   246      50.890  26.220  83.270  1.00  0.00           N
ATOM   2487  H   HIS   246      50.890  25.490  83.950  1.00  0.00           H
ATOM   2488  CA  HIS   246      52.050  26.220  82.370  1.00  0.00           C
ATOM   2489  CB  HIS   246      52.870  24.920  82.440  1.00  0.00           C
ATOM   2490  CG  HIS   246      53.790  24.880  83.730  1.00  0.00           C
ATOM   2491  ND1 HIS   246      54.030  23.760  84.370  1.00  0.00           N
ATOM   2492  CD2 HIS   246      54.660  25.770  84.110  1.00  0.00           C
ATOM   2493  HD2 HIS   246      54.600  26.800  83.770  1.00  0.00           H
ATOM   2494  CE1 HIS   246      54.980  23.990  85.170  1.00  0.00           C
ATOM   2495  HE1 HIS   246      55.480  23.210  85.740  1.00  0.00           H
ATOM   2496  NE2 HIS   246      55.340  25.290  85.110  1.00  0.00           N
ATOM   2497  HE2 HIS   246      55.930  25.740  85.770  1.00  0.00           H
ATOM   2498  C   HIS   246      51.630  26.420  80.930  1.00  0.00           C
ATOM   2499  O   HIS   246      52.000  27.340  80.190  1.00  0.00           O
ATOM   2500  N   VAL   247      50.720  25.570  80.440  1.00  0.00           N
ATOM   2501  H   VAL   247      50.380  24.790  80.970  1.00  0.00           H
ATOM   2502  CA  VAL   247      50.150  25.650  79.120  1.00  0.00           C
ATOM   2503  CB  VAL   247      49.390  24.400  78.680  1.00  0.00           C
ATOM   2504  CG1 VAL   247      50.320  23.150  78.640  1.00  0.00           C
ATOM   2505  CG2 VAL   247      48.150  23.970  79.510  1.00  0.00           C
ATOM   2506  C   VAL   247      49.280  26.850  78.820  1.00  0.00           C
ATOM   2507  O   VAL   247      48.990  27.070  77.630  1.00  0.00           O
ATOM   2508  N   ASP   248      48.850  27.630  79.860  1.00  0.00           N
ATOM   2509  H   ASP   248      48.900  27.260  80.780  1.00  0.00           H
ATOM   2510  CA  ASP   248      48.050  28.860  79.750  1.00  0.00           C
ATOM   2511  CB  ASP   248      47.180  28.960  81.040  1.00  0.00           C
ATOM   2512  CG  ASP   248      46.240  30.200  81.150  1.00  0.00           C
ATOM   2513  OD1 ASP   248      46.880  31.130  81.590  1.00  0.00           O
ATOM   2514  OD2 ASP   248      45.050  29.930  81.120  1.00  0.00           O
ATOM   2515  C   ASP   248      48.890  30.170  79.560  1.00  0.00           C
ATOM   2516  O   ASP   248      48.580  31.100  78.770  1.00  0.00           O
ATOM   2517  N   ILE   249      50.040  30.200  80.240  1.00  0.00           N
ATOM   2518  H   ILE   249      50.210  29.790  81.140  1.00  0.00           H
ATOM   2519  CA  ILE   249      50.980  31.360  80.090  1.00  0.00           C
ATOM   2520  CB  ILE   249      52.050  31.410  81.220  1.00  0.00           C
ATOM   2521  CG1 ILE   249      51.420  31.340  82.590  1.00  0.00           C
ATOM   2522  CG2 ILE   249      52.890  32.620  81.040  1.00  0.00           C
ATOM   2523  CD  ILE   249      52.480  30.810  83.580  1.00  0.00           C
ATOM   2524  C   ILE   249      51.620  31.400  78.650  1.00  0.00           C
ATOM   2525  O   ILE   249      51.810  32.480  78.100  1.00  0.00           O
ATOM   2526  N   LEU   250      52.120  30.270  78.210  1.00  0.00           N
ATOM   2527  H   LEU   250      52.300  29.520  78.850  1.00  0.00           H
ATOM   2528  CA  LEU   250      52.480  29.870  76.840  1.00  0.00           C
ATOM   2529  CB  LEU   250      52.920  28.440  76.880  1.00  0.00           C
ATOM   2530  CG  LEU   250      54.160  28.060  76.010  1.00  0.00           C
ATOM   2531  CD1 LEU   250      55.450  28.780  76.400  1.00  0.00           C
ATOM   2532  CD2 LEU   250      54.450  26.620  76.090  1.00  0.00           C
ATOM   2533  C   LEU   250      51.340  30.040  75.880  1.00  0.00           C
ATOM   2534  O   LEU   250      51.630  30.060  74.660  1.00  0.00           O
ATOM   2535  N   GLY   251      50.140  30.390  76.290  1.00  0.00           N
ATOM   2536  H   GLY   251      50.030  30.690  77.240  1.00  0.00           H
ATOM   2537  CA  GLY   251      48.930  30.450  75.470  1.00  0.00           C
ATOM   2538  C   GLY   251      48.740  31.720  74.590  1.00  0.00           C
ATOM   2539  O   GLY   251      48.290  31.620  73.400  1.00  0.00           O
ATOM   2540  N   PRO   252      49.180  32.860  75.110  1.00  0.00           N
ATOM   2541  CA  PRO   252      49.460  34.010  74.220  1.00  0.00           C
ATOM   2542  CB  PRO   252      49.770  35.090  75.220  1.00  0.00           C
ATOM   2543  CG  PRO   252      48.850  34.870  76.460  1.00  0.00           C
ATOM   2544  CD  PRO   252      48.970  33.370  76.520  1.00  0.00           C
ATOM   2545  C   PRO   252      50.550  33.810  73.140  1.00  0.00           C
ATOM   2546  O   PRO   252      50.110  33.740  71.990  1.00  0.00           O
ATOM   2547  N   LEU   253      51.660  33.220  73.510  1.00  0.00           N
ATOM   2548  H   LEU   253      51.940  33.240  74.470  1.00  0.00           H
ATOM   2549  CA  LEU   253      52.770  32.910  72.500  1.00  0.00           C
ATOM   2550  CB  LEU   253      53.960  32.380  73.260  1.00  0.00           C
ATOM   2551  CG  LEU   253      55.010  33.480  73.350  1.00  0.00           C
ATOM   2552  CD1 LEU   253      55.980  33.090  74.430  1.00  0.00           C
ATOM   2553  CD2 LEU   253      55.770  33.630  72.070  1.00  0.00           C
ATOM   2554  C   LEU   253      52.450  31.950  71.260  1.00  0.00           C
ATOM   2555  O   LEU   253      52.620  32.340  70.130  1.00  0.00           O
ATOM   2556  N   SER   254      51.690  30.950  71.660  1.00  0.00           N
ATOM   2557  H   SER   254      51.490  30.820  72.630  1.00  0.00           H
ATOM   2558  CA  SER   254      51.080  29.930  70.730  1.00  0.00           C
ATOM   2559  CB  SER   254      50.580  28.710  71.440  1.00  0.00           C
ATOM   2560  OG  SER   254      49.600  29.050  72.410  1.00  0.00           O
ATOM   2561  HG  SER   254      48.940  28.310  72.460  1.00  0.00           H
ATOM   2562  C   SER   254      49.940  30.430  69.890  1.00  0.00           C
ATOM   2563  O   SER   254      49.890  30.010  68.710  1.00  0.00           O
ATOM   2564  N   ALA   255      49.130  31.300  70.400  1.00  0.00           N
ATOM   2565  H   ALA   255      48.920  31.160  71.370  1.00  0.00           H
ATOM   2566  CA  ALA   255      48.070  31.920  69.590  1.00  0.00           C
ATOM   2567  CB  ALA   255      46.920  32.620  70.350  1.00  0.00           C
ATOM   2568  C   ALA   255      48.570  33.010  68.650  1.00  0.00           C
ATOM   2569  O   ALA   255      48.270  33.090  67.450  1.00  0.00           O
ATOM   2570  N   GLN   256      49.500  33.860  69.190  1.00  0.00           N
ATOM   2571  H   GLN   256      49.780  33.910  70.150  1.00  0.00           H
ATOM   2572  CA  GLN   256      50.190  34.870  68.330  1.00  0.00           C
ATOM   2573  CB  GLN   256      51.060  35.740  69.200  1.00  0.00           C
ATOM   2574  CG  GLN   256      50.130  36.660  70.020  1.00  0.00           C
ATOM   2575  CD  GLN   256      50.680  36.920  71.380  1.00  0.00           C
ATOM   2576  OE1 GLN   256      51.870  36.790  71.630  1.00  0.00           O
ATOM   2577  NE2 GLN   256      49.890  36.940  72.440  1.00  0.00           N
ATOM   2578 1HE2 GLN   256      48.900  36.870  72.340  1.00  0.00           H
ATOM   2579 2HE2 GLN   256      50.340  37.060  73.320  1.00  0.00           H
ATOM   2580  C   GLN   256      51.060  34.300  67.160  1.00  0.00           C
ATOM   2581  O   GLN   256      51.350  34.980  66.150  1.00  0.00           O
ATOM   2582  N   THR   257      51.500  33.020  67.270  1.00  0.00           N
ATOM   2583  H   THR   257      51.630  32.630  68.190  1.00  0.00           H
ATOM   2584  CA  THR   257      52.310  32.390  66.200  1.00  0.00           C
ATOM   2585  CB  THR   257      53.520  31.590  66.700  1.00  0.00           C
ATOM   2586  OG1 THR   257      53.240  30.980  67.960  1.00  0.00           O
ATOM   2587  HG1 THR   257      53.660  31.480  68.720  1.00  0.00           H
ATOM   2588  CG2 THR   257      54.710  32.530  66.880  1.00  0.00           C
ATOM   2589  C   THR   257      51.530  31.240  65.460  1.00  0.00           C
ATOM   2590  O   THR   257      51.630  31.130  64.230  1.00  0.00           O
ATOM   2591  N   GLY   258      50.520  30.680  66.090  1.00  0.00           N
ATOM   2592  H   GLY   258      50.410  30.750  67.080  1.00  0.00           H
ATOM   2593  CA  GLY   258      49.590  29.710  65.460  1.00  0.00           C
ATOM   2594  C   GLY   258      49.660  28.240  65.760  1.00  0.00           C
ATOM   2595  O   GLY   258      48.860  27.460  65.220  1.00  0.00           O
ATOM   2596  N   ILE   259      50.760  27.750  66.340  1.00  0.00           N
ATOM   2597  H   ILE   259      51.560  28.260  66.670  1.00  0.00           H
ATOM   2598  CA  ILE   259      50.940  26.270  66.550  1.00  0.00           C
ATOM   2599  CB  ILE   259      52.440  25.830  66.460  1.00  0.00           C
ATOM   2600  CG1 ILE   259      53.080  26.220  65.120  1.00  0.00           C
ATOM   2601  CG2 ILE   259      52.630  24.290  66.810  1.00  0.00           C
ATOM   2602  CD  ILE   259      54.580  26.110  65.280  1.00  0.00           C
ATOM   2603  C   ILE   259      50.450  26.090  67.940  1.00  0.00           C
ATOM   2604  O   ILE   259      51.000  26.770  68.850  1.00  0.00           O
ATOM   2605  N   ALA   260      49.710  25.060  68.220  1.00  0.00           N
ATOM   2606  H   ALA   260      49.210  24.480  67.580  1.00  0.00           H
ATOM   2607  CA  ALA   260      49.280  24.800  69.590  1.00  0.00           C
ATOM   2608  CB  ALA   260      48.200  23.690  69.570  1.00  0.00           C
ATOM   2609  C   ALA   260      50.320  24.220  70.520  1.00  0.00           C
ATOM   2610  O   ALA   260      51.290  23.560  70.050  1.00  0.00           O
ATOM   2611  N   VAL   261      50.090  24.510  71.760  1.00  0.00           N
ATOM   2612  H   VAL   261      49.260  24.990  72.030  1.00  0.00           H
ATOM   2613  CA  VAL   261      51.030  23.960  72.740  1.00  0.00           C
ATOM   2614  CB  VAL   261      50.700  24.440  74.200  1.00  0.00           C
ATOM   2615  CG1 VAL   261      51.660  24.010  75.330  1.00  0.00           C
ATOM   2616  CG2 VAL   261      50.530  25.910  74.290  1.00  0.00           C
ATOM   2617  C   VAL   261      51.110  22.390  72.790  1.00  0.00           C
ATOM   2618  O   VAL   261      52.200  21.970  72.960  1.00  0.00           O
ATOM   2619  N   LEU   262      49.970  21.730  72.500  1.00  0.00           N
ATOM   2620  H   LEU   262      49.060  22.110  72.670  1.00  0.00           H
ATOM   2621  CA  LEU   262      49.910  20.270  72.400  1.00  0.00           C
ATOM   2622  CB  LEU   262      48.440  19.810  72.300  1.00  0.00           C
ATOM   2623  CG  LEU   262      47.930  19.540  73.750  1.00  0.00           C
ATOM   2624  CD1 LEU   262      48.440  18.180  74.150  1.00  0.00           C
ATOM   2625  CD2 LEU   262      48.250  20.620  74.820  1.00  0.00           C
ATOM   2626  C   LEU   262      50.880  19.710  71.320  1.00  0.00           C
ATOM   2627  O   LEU   262      51.810  19.000  71.670  1.00  0.00           O
ATOM   2628  N   ASP   263      50.770  20.320  70.180  1.00  0.00           N
ATOM   2629  H   ASP   263      49.970  20.800  69.840  1.00  0.00           H
ATOM   2630  CA  ASP   263      51.740  20.030  69.120  1.00  0.00           C
ATOM   2631  CB  ASP   263      51.250  20.850  67.910  1.00  0.00           C
ATOM   2632  CG  ASP   263      49.840  20.380  67.360  1.00  0.00           C
ATOM   2633  OD1 ASP   263      49.850  19.950  66.170  1.00  0.00           O
ATOM   2634  OD2 ASP   263      48.740  20.700  67.930  1.00  0.00           O
ATOM   2635  C   ASP   263      53.240  20.350  69.510  1.00  0.00           C
ATOM   2636  O   ASP   263      54.160  19.670  69.090  1.00  0.00           O
ATOM   2637  N   MET   264      53.450  21.400  70.250  1.00  0.00           N
ATOM   2638  H   MET   264      52.690  21.970  70.580  1.00  0.00           H
ATOM   2639  CA  MET   264      54.780  21.730  70.810  1.00  0.00           C
ATOM   2640  CB  MET   264      54.880  23.180  71.220  1.00  0.00           C
ATOM   2641  CG  MET   264      55.470  24.130  70.140  1.00  0.00           C
ATOM   2642  SD  MET   264      57.180  23.850  69.550  1.00  0.00           S
ATOM   2643  CE  MET   264      57.450  25.470  68.910  1.00  0.00           C
ATOM   2644  C   MET   264      55.290  20.760  71.910  1.00  0.00           C
ATOM   2645  O   MET   264      56.390  20.320  71.790  1.00  0.00           O
ATOM   2646  N   CYS   265      54.510  20.380  72.910  1.00  0.00           N
ATOM   2647  H   CYS   265      53.650  20.870  73.090  1.00  0.00           H
ATOM   2648  CA  CYS   265      54.970  19.320  73.860  1.00  0.00           C
ATOM   2649  CB  CYS   265      54.100  19.090  75.110  1.00  0.00           C
ATOM   2650  SG  CYS   265      52.340  18.630  74.800  1.00  0.00           S
ATOM   2651  HG  CYS   265      51.950  19.870  74.510  1.00  0.00           H
ATOM   2652  C   CYS   265      55.210  17.960  73.140  1.00  0.00           C
ATOM   2653  O   CYS   265      56.260  17.420  73.370  1.00  0.00           O
ATOM   2654  N   ALA   266      54.420  17.630  72.140  1.00  0.00           N
ATOM   2655  H   ALA   266      53.530  18.050  72.050  1.00  0.00           H
ATOM   2656  CA  ALA   266      54.770  16.450  71.310  1.00  0.00           C
ATOM   2657  CB  ALA   266      53.680  16.200  70.150  1.00  0.00           C
ATOM   2658  C   ALA   266      56.150  16.570  70.570  1.00  0.00           C
ATOM   2659  O   ALA   266      57.040  15.750  70.740  1.00  0.00           O
ATOM   2660  N   SER   267      56.340  17.770  69.980  1.00  0.00           N
ATOM   2661  H   SER   267      55.570  18.400  69.840  1.00  0.00           H
ATOM   2662  CA  SER   267      57.560  18.280  69.260  1.00  0.00           C
ATOM   2663  CB  SER   267      57.480  19.590  68.540  1.00  0.00           C
ATOM   2664  OG  SER   267      56.600  19.470  67.420  1.00  0.00           O
ATOM   2665  HG  SER   267      55.610  19.490  67.550  1.00  0.00           H
ATOM   2666  C   SER   267      58.810  18.310  70.140  1.00  0.00           C
ATOM   2667  O   SER   267      59.920  17.820  69.820  1.00  0.00           O
ATOM   2668  N   LEU   268      58.510  18.630  71.380  1.00  0.00           N
ATOM   2669  H   LEU   268      57.590  18.870  71.680  1.00  0.00           H
ATOM   2670  CA  LEU   268      59.540  18.710  72.410  1.00  0.00           C
ATOM   2671  CB  LEU   268      59.040  19.740  73.500  1.00  0.00           C
ATOM   2672  CG  LEU   268      60.170  19.990  74.490  1.00  0.00           C
ATOM   2673  CD1 LEU   268      61.410  20.650  73.840  1.00  0.00           C
ATOM   2674  CD2 LEU   268      59.620  20.750  75.730  1.00  0.00           C
ATOM   2675  C   LEU   268      59.800  17.250  72.910  1.00  0.00           C
ATOM   2676  O   LEU   268      60.970  16.960  73.090  1.00  0.00           O
ATOM   2677  N   LYS   269      58.720  16.480  73.180  1.00  0.00           N
ATOM   2678  H   LYS   269      57.810  16.860  73.330  1.00  0.00           H
ATOM   2679  CA  LYS   269      58.910  15.030  73.530  1.00  0.00           C
ATOM   2680  CB  LYS   269      57.520  14.530  73.770  1.00  0.00           C
ATOM   2681  CG  LYS   269      57.370  12.990  73.900  1.00  0.00           C
ATOM   2682  CD  LYS   269      55.970  12.460  74.160  1.00  0.00           C
ATOM   2683  CE  LYS   269      56.020  10.940  74.280  1.00  0.00           C
ATOM   2684  NZ  LYS   269      56.200  10.100  73.090  1.00  0.00           N
ATOM   2685  HZ1 LYS   269      56.670   9.250  73.320  1.00  0.00           H
ATOM   2686  HZ2 LYS   269      55.340  10.040  72.570  1.00  0.00           H
ATOM   2687  HZ3 LYS   269      56.790  10.650  72.490  1.00  0.00           H
ATOM   2688  C   LYS   269      59.670  14.190  72.430  1.00  0.00           C
ATOM   2689  O   LYS   269      60.640  13.490  72.690  1.00  0.00           O
ATOM   2690  N   GLU   270      59.380  14.520  71.150  1.00  0.00           N
ATOM   2691  H   GLU   270      58.550  15.040  70.950  1.00  0.00           H
ATOM   2692  CA  GLU   270      60.060  14.090  69.830  1.00  0.00           C
ATOM   2693  CB  GLU   270      59.440  14.780  68.650  1.00  0.00           C
ATOM   2694  CG  GLU   270      59.830  14.350  67.270  1.00  0.00           C
ATOM   2695  CD  GLU   270      59.310  13.060  66.860  1.00  0.00           C
ATOM   2696  OE1 GLU   270      58.710  13.040  65.790  1.00  0.00           O
ATOM   2697  OE2 GLU   270      59.470  12.050  67.620  1.00  0.00           O
ATOM   2698  C   GLU   270      61.550  14.550  69.950  1.00  0.00           C
ATOM   2699  O   GLU   270      62.360  13.640  70.010  1.00  0.00           O
ATOM   2700  N   LEU   271      61.850  15.820  70.200  1.00  0.00           N
ATOM   2701  H   LEU   271      61.280  16.580  69.870  1.00  0.00           H
ATOM   2702  CA  LEU   271      63.220  16.280  70.410  1.00  0.00           C
ATOM   2703  CB  LEU   271      63.030  17.810  70.610  1.00  0.00           C
ATOM   2704  CG  LEU   271      64.330  18.520  70.430  1.00  0.00           C
ATOM   2705  CD1 LEU   271      64.570  18.760  68.970  1.00  0.00           C
ATOM   2706  CD2 LEU   271      64.320  19.950  70.950  1.00  0.00           C
ATOM   2707  C   LEU   271      64.060  15.540  71.460  1.00  0.00           C
ATOM   2708  O   LEU   271      64.980  14.810  71.140  1.00  0.00           O
ATOM   2709  N   LEU   272      63.470  15.450  72.630  1.00  0.00           N
ATOM   2710  H   LEU   272      62.530  15.790  72.640  1.00  0.00           H
ATOM   2711  CA  LEU   272      63.970  14.800  73.850  1.00  0.00           C
ATOM   2712  CB  LEU   272      62.990  14.870  75.010  1.00  0.00           C
ATOM   2713  CG  LEU   272      62.910  16.190  75.820  1.00  0.00           C
ATOM   2714  CD1 LEU   272      61.650  16.060  76.720  1.00  0.00           C
ATOM   2715  CD2 LEU   272      64.060  16.450  76.800  1.00  0.00           C
ATOM   2716  C   LEU   272      64.290  13.320  73.600  1.00  0.00           C
ATOM   2717  O   LEU   272      65.450  12.860  73.850  1.00  0.00           O
ATOM   2718  N   GLN   273      63.350  12.580  73.020  1.00  0.00           N
ATOM   2719  H   GLN   273      62.440  12.920  72.810  1.00  0.00           H
ATOM   2720  CA  GLN   273      63.600  11.130  72.760  1.00  0.00           C
ATOM   2721  CB  GLN   273      62.300  10.370  72.630  1.00  0.00           C
ATOM   2722  CG  GLN   273      61.520  10.350  73.920  1.00  0.00           C
ATOM   2723  CD  GLN   273      60.090   9.830  73.730  1.00  0.00           C
ATOM   2724  OE1 GLN   273      59.250  10.500  73.110  1.00  0.00           O
ATOM   2725  NE2 GLN   273      59.840   8.760  74.430  1.00  0.00           N
ATOM   2726 1HE2 GLN   273      60.510   8.330  75.040  1.00  0.00           H
ATOM   2727 2HE2 GLN   273      58.920   8.380  74.370  1.00  0.00           H
ATOM   2728  C   GLN   273      64.490  10.710  71.570  1.00  0.00           C
ATOM   2729  O   GLN   273      65.210   9.720  71.680  1.00  0.00           O
ATOM   2730  N   ASN   274      64.510  11.530  70.510  1.00  0.00           N
ATOM   2731  H   ASN   274      64.030  12.410  70.510  1.00  0.00           H
ATOM   2732  CA  ASN   274      65.200  11.270  69.270  1.00  0.00           C
ATOM   2733  CB  ASN   274      64.770  12.220  68.100  1.00  0.00           C
ATOM   2734  CG  ASN   274      63.540  11.620  67.420  1.00  0.00           C
ATOM   2735  OD1 ASN   274      63.650  10.880  66.470  1.00  0.00           O
ATOM   2736  ND2 ASN   274      62.440  12.100  67.920  1.00  0.00           N
ATOM   2737 1HD2 ASN   274      62.590  12.790  68.630  1.00  0.00           H
ATOM   2738 2HD2 ASN   274      61.550  11.760  67.620  1.00  0.00           H
ATOM   2739  C   ASN   274      66.670  11.440  69.480  1.00  0.00           C
ATOM   2740  O   ASN   274      67.550  10.690  68.990  1.00  0.00           O
ATOM   2741  N   GLY   275      66.970  12.630  69.980  1.00  0.00           N
ATOM   2742  H   GLY   275      66.300  13.370  69.930  1.00  0.00           H
ATOM   2743  CA  GLY   275      68.230  13.050  70.690  1.00  0.00           C
ATOM   2744  C   GLY   275      68.200  14.540  71.060  1.00  0.00           C
ATOM   2745  O   GLY   275      67.780  15.340  70.200  1.00  0.00           O
ATOM   2746  N   MET   276      68.780  14.920  72.200  1.00  0.00           N
ATOM   2747  H   MET   276      69.550  14.430  72.610  1.00  0.00           H
ATOM   2748  CA  MET   276      68.450  16.180  72.920  1.00  0.00           C
ATOM   2749  CB  MET   276      68.420  15.910  74.420  1.00  0.00           C
ATOM   2750  CG  MET   276      67.610  16.910  75.210  1.00  0.00           C
ATOM   2751  SD  MET   276      67.960  17.000  77.050  1.00  0.00           S
ATOM   2752  CE  MET   276      67.520  15.230  77.270  1.00  0.00           C
ATOM   2753  C   MET   276      69.220  17.440  72.580  1.00  0.00           C
ATOM   2754  O   MET   276      68.590  18.480  72.460  1.00  0.00           O
ATOM   2755  N   ASN   277      70.540  17.310  72.410  1.00  0.00           N
ATOM   2756  H   ASN   277      71.160  16.530  72.470  1.00  0.00           H
ATOM   2757  CA  ASN   277      71.380  18.520  72.330  1.00  0.00           C
ATOM   2758  CB  ASN   277      71.770  19.060  73.720  1.00  0.00           C
ATOM   2759  CG  ASN   277      72.090  17.960  74.740  1.00  0.00           C
ATOM   2760  OD1 ASN   277      73.080  17.240  74.640  1.00  0.00           O
ATOM   2761  ND2 ASN   277      71.520  17.990  75.960  1.00  0.00           N
ATOM   2762 1HD2 ASN   277      70.810  18.610  76.280  1.00  0.00           H
ATOM   2763 2HD2 ASN   277      71.830  17.400  76.720  1.00  0.00           H
ATOM   2764  C   ASN   277      72.530  18.550  71.350  1.00  0.00           C
ATOM   2765  O   ASN   277      73.250  17.520  71.260  1.00  0.00           O
ATOM   2766  N   GLY   278      72.590  19.600  70.480  1.00  0.00           N
ATOM   2767  H   GLY   278      72.010  20.400  70.630  1.00  0.00           H
ATOM   2768  CA  GLY   278      73.480  19.620  69.420  1.00  0.00           C
ATOM   2769  C   GLY   278      73.330  20.840  68.500  1.00  0.00           C
ATOM   2770  O   GLY   278      73.670  21.990  68.920  1.00  0.00           O
ATOM   2771  N   ARG   279      72.390  20.630  67.620  1.00  0.00           N
ATOM   2772  H   ARG   279      72.220  19.650  67.540  1.00  0.00           H
ATOM   2773  CA  ARG   279      72.030  21.650  66.580  1.00  0.00           C
ATOM   2774  CB  ARG   279      71.030  21.090  65.520  1.00  0.00           C
ATOM   2775  CG  ARG   279      71.550  19.860  64.750  1.00  0.00           C
ATOM   2776  CD  ARG   279      70.740  19.200  63.730  1.00  0.00           C
ATOM   2777  NE  ARG   279      71.500  18.000  63.370  1.00  0.00           N
ATOM   2778  HE  ARG   279      72.230  17.720  63.990  1.00  0.00           H
ATOM   2779  CZ  ARG   279      71.290  17.230  62.220  1.00  0.00           C
ATOM   2780  NH1 ARG   279      70.410  17.600  61.270  1.00  0.00           N
ATOM   2781 1HH1 ARG   279      69.930  18.470  61.290  1.00  0.00           H
ATOM   2782 2HH1 ARG   279      70.250  16.940  60.530  1.00  0.00           H
ATOM   2783  NH2 ARG   279      71.800  15.970  62.220  1.00  0.00           N
ATOM   2784 1HH2 ARG   279      72.350  15.640  62.990  1.00  0.00           H
ATOM   2785 2HH2 ARG   279      71.460  15.340  61.530  1.00  0.00           H
ATOM   2786  C   ARG   279      71.390  22.890  67.210  1.00  0.00           C
ATOM   2787  O   ARG   279      70.360  22.830  67.790  1.00  0.00           O
ATOM   2788  N   THR   280      71.950  24.050  66.770  1.00  0.00           N
ATOM   2789  H   THR   280      72.500  24.000  65.940  1.00  0.00           H
ATOM   2790  CA  THR   280      71.880  25.370  67.440  1.00  0.00           C
ATOM   2791  CB  THR   280      72.990  26.320  67.010  1.00  0.00           C
ATOM   2792  OG1 THR   280      73.120  26.180  65.600  1.00  0.00           O
ATOM   2793  HG1 THR   280      72.400  26.680  65.110  1.00  0.00           H
ATOM   2794  CG2 THR   280      74.330  25.920  67.600  1.00  0.00           C
ATOM   2795  C   THR   280      70.580  26.200  67.130  1.00  0.00           C
ATOM   2796  O   THR   280      70.510  26.920  66.140  1.00  0.00           O
ATOM   2797  N   ILE   281      69.680  26.310  68.110  1.00  0.00           N
ATOM   2798  H   ILE   281      69.810  25.880  69.010  1.00  0.00           H
ATOM   2799  CA  ILE   281      68.340  26.940  68.000  1.00  0.00           C
ATOM   2800  CB  ILE   281      67.230  26.160  68.620  1.00  0.00           C
ATOM   2801  CG1 ILE   281      67.130  24.880  67.770  1.00  0.00           C
ATOM   2802  CG2 ILE   281      65.950  26.930  68.910  1.00  0.00           C
ATOM   2803  CD  ILE   281      66.540  23.710  68.620  1.00  0.00           C
ATOM   2804  C   ILE   281      68.390  28.350  68.630  1.00  0.00           C
ATOM   2805  O   ILE   281      68.690  28.440  69.820  1.00  0.00           O
ATOM   2806  N   LEU   282      68.340  29.360  67.760  1.00  0.00           N
ATOM   2807  H   LEU   282      68.240  29.220  66.770  1.00  0.00           H
ATOM   2808  CA  LEU   282      68.420  30.800  68.190  1.00  0.00           C
ATOM   2809  CB  LEU   282      67.380  31.130  69.250  1.00  0.00           C
ATOM   2810  CG  LEU   282      67.130  32.640  69.480  1.00  0.00           C
ATOM   2811  CD1 LEU   282      66.480  33.100  68.160  1.00  0.00           C
ATOM   2812  CD2 LEU   282      66.090  32.910  70.540  1.00  0.00           C
ATOM   2813  C   LEU   282      69.860  31.260  68.570  1.00  0.00           C
ATOM   2814  O   LEU   282      70.420  32.260  68.050  1.00  0.00           O
ATOM   2815  N   GLY   283      70.580  30.400  69.280  1.00  0.00           N
ATOM   2816  H   GLY   283      70.080  29.760  69.860  1.00  0.00           H
ATOM   2817  CA  GLY   283      71.970  30.450  69.620  1.00  0.00           C
ATOM   2818  C   GLY   283      72.520  29.250  70.460  1.00  0.00           C
ATOM   2819  O   GLY   283      73.650  28.820  70.310  1.00  0.00           O
ATOM   2820  N   SER   284      71.720  28.740  71.440  1.00  0.00           N
ATOM   2821  H   SER   284      71.020  29.350  71.830  1.00  0.00           H
ATOM   2822  CA  SER   284      72.030  27.530  72.220  1.00  0.00           C
ATOM   2823  CB  SER   284      71.400  27.700  73.570  1.00  0.00           C
ATOM   2824  OG  SER   284      71.830  26.590  74.330  1.00  0.00           O
ATOM   2825  HG  SER   284      71.500  26.740  75.260  1.00  0.00           H
ATOM   2826  C   SER   284      71.870  26.160  71.510  1.00  0.00           C
ATOM   2827  O   SER   284      70.950  25.860  70.710  1.00  0.00           O
ATOM   2828  N   ALA   285      72.800  25.320  71.880  1.00  0.00           N
ATOM   2829  H   ALA   285      73.650  25.730  72.210  1.00  0.00           H
ATOM   2830  CA  ALA   285      72.900  23.940  71.440  1.00  0.00           C
ATOM   2831  CB  ALA   285      74.330  23.500  71.840  1.00  0.00           C
ATOM   2832  C   ALA   285      72.030  23.000  72.300  1.00  0.00           C
ATOM   2833  O   ALA   285      71.510  21.980  71.870  1.00  0.00           O
ATOM   2834  N   LEU   286      71.820  23.540  73.460  1.00  0.00           N
ATOM   2835  H   LEU   286      71.870  24.530  73.560  1.00  0.00           H
ATOM   2836  CA  LEU   286      71.150  22.950  74.610  1.00  0.00           C
ATOM   2837  CB  LEU   286      71.870  23.310  75.950  1.00  0.00           C
ATOM   2838  CG  LEU   286      73.290  22.910  76.300  1.00  0.00           C
ATOM   2839  CD1 LEU   286      73.710  23.320  77.720  1.00  0.00           C
ATOM   2840  CD2 LEU   286      73.470  21.390  76.170  1.00  0.00           C
ATOM   2841  C   LEU   286      69.670  23.520  74.840  1.00  0.00           C
ATOM   2842  O   LEU   286      69.330  24.650  74.530  1.00  0.00           O
ATOM   2843  N   LEU   287      68.830  22.750  75.590  1.00  0.00           N
ATOM   2844  H   LEU   287      69.050  21.910  76.070  1.00  0.00           H
ATOM   2845  CA  LEU   287      67.370  23.060  75.800  1.00  0.00           C
ATOM   2846  CB  LEU   287      66.610  21.730  75.680  1.00  0.00           C
ATOM   2847  CG  LEU   287      65.930  21.410  74.330  1.00  0.00           C
ATOM   2848  CD1 LEU   287      66.800  21.340  73.090  1.00  0.00           C
ATOM   2849  CD2 LEU   287      65.080  20.160  74.540  1.00  0.00           C
ATOM   2850  C   LEU   287      67.190  23.810  77.070  1.00  0.00           C
ATOM   2851  O   LEU   287      66.800  23.260  78.090  1.00  0.00           O
ATOM   2852  N   GLU   288      67.970  24.900  77.170  1.00  0.00           N
ATOM   2853  H   GLU   288      68.360  25.370  76.390  1.00  0.00           H
ATOM   2854  CA  GLU   288      68.030  25.700  78.400  1.00  0.00           C
ATOM   2855  CB  GLU   288      69.230  26.680  78.370  1.00  0.00           C
ATOM   2856  CG  GLU   288      70.480  25.870  78.300  1.00  0.00           C
ATOM   2857  CD  GLU   288      71.600  26.780  78.100  1.00  0.00           C
ATOM   2858  OE1 GLU   288      71.850  27.100  76.950  1.00  0.00           O
ATOM   2859  OE2 GLU   288      72.180  27.250  79.090  1.00  0.00           O
ATOM   2860  C   GLU   288      66.750  26.520  78.560  1.00  0.00           C
ATOM   2861  O   GLU   288      66.350  27.200  77.610  1.00  0.00           O
ATOM   2862  N   ASP   289      66.260  26.630  79.800  1.00  0.00           N
ATOM   2863  H   ASP   289      66.860  26.180  80.470  1.00  0.00           H
ATOM   2864  CA  ASP   289      65.100  27.390  80.290  1.00  0.00           C
ATOM   2865  CB  ASP   289      64.580  26.610  81.480  1.00  0.00           C
ATOM   2866  CG  ASP   289      65.170  26.820  82.910  1.00  0.00           C
ATOM   2867  OD1 ASP   289      66.380  27.070  82.950  1.00  0.00           O
ATOM   2868  OD2 ASP   289      64.560  26.510  83.930  1.00  0.00           O
ATOM   2869  C   ASP   289      65.280  28.920  80.520  1.00  0.00           C
ATOM   2870  O   ASP   289      64.540  29.580  81.290  1.00  0.00           O
ATOM   2871  N   GLU   290      66.030  29.530  79.620  1.00  0.00           N
ATOM   2872  H   GLU   290      66.440  29.170  78.770  1.00  0.00           H
ATOM   2873  CA  GLU   290      66.320  31.010  79.700  1.00  0.00           C
ATOM   2874  CB  GLU   290      67.660  31.370  78.980  1.00  0.00           C
ATOM   2875  CG  GLU   290      68.810  30.980  79.940  1.00  0.00           C
ATOM   2876  CD  GLU   290      70.150  31.450  79.400  1.00  0.00           C
ATOM   2877  OE1 GLU   290      71.110  31.750  80.150  1.00  0.00           O
ATOM   2878  OE2 GLU   290      70.280  31.590  78.190  1.00  0.00           O
ATOM   2879  C   GLU   290      65.130  31.980  79.430  1.00  0.00           C
ATOM   2880  O   GLU   290      64.780  32.760  80.360  1.00  0.00           O
ATOM   2881  N   PHE   291      64.820  32.250  78.170  1.00  0.00           N
ATOM   2882  H   PHE   291      65.020  31.570  77.470  1.00  0.00           H
ATOM   2883  CA  PHE   291      63.780  33.250  77.780  1.00  0.00           C
ATOM   2884  CB  PHE   291      63.600  33.400  76.240  1.00  0.00           C
ATOM   2885  CG  PHE   291      64.920  33.800  75.640  1.00  0.00           C
ATOM   2886  CD1 PHE   291      65.100  35.170  75.530  1.00  0.00           C
ATOM   2887  HD1 PHE   291      64.540  35.790  76.230  1.00  0.00           H
ATOM   2888  CD2 PHE   291      65.670  32.900  74.900  1.00  0.00           C
ATOM   2889  HD2 PHE   291      65.620  31.850  75.190  1.00  0.00           H
ATOM   2890  CE1 PHE   291      66.080  35.650  74.710  1.00  0.00           C
ATOM   2891  HE1 PHE   291      66.440  36.660  74.920  1.00  0.00           H
ATOM   2892  CE2 PHE   291      66.650  33.410  74.030  1.00  0.00           C
ATOM   2893  HE2 PHE   291      67.460  32.720  73.800  1.00  0.00           H
ATOM   2894  CZ  PHE   291      66.780  34.750  73.920  1.00  0.00           C
ATOM   2895  HZ  PHE   291      67.590  35.140  73.300  1.00  0.00           H
ATOM   2896  C   PHE   291      62.380  32.950  78.320  1.00  0.00           C
ATOM   2897  O   PHE   291      61.820  31.880  78.160  1.00  0.00           O
ATOM   2898  N   THR   292      61.740  33.930  79.020  1.00  0.00           N
ATOM   2899  H   THR   292      62.260  34.740  79.290  1.00  0.00           H
ATOM   2900  CA  THR   292      60.380  33.820  79.560  1.00  0.00           C
ATOM   2901  CB  THR   292      60.210  34.730  80.810  1.00  0.00           C
ATOM   2902  OG1 THR   292      59.850  36.040  80.360  1.00  0.00           O
ATOM   2903  HG1 THR   292      60.690  36.570  80.220  1.00  0.00           H
ATOM   2904  CG2 THR   292      61.330  34.410  81.840  1.00  0.00           C
ATOM   2905  C   THR   292      59.270  34.050  78.480  1.00  0.00           C
ATOM   2906  O   THR   292      59.630  34.710  77.470  1.00  0.00           O
ATOM   2907  N   PRO   293      57.970  33.700  78.680  1.00  0.00           N
ATOM   2908  CA  PRO   293      56.920  34.140  77.740  1.00  0.00           C
ATOM   2909  CB  PRO   293      55.620  33.610  78.380  1.00  0.00           C
ATOM   2910  CG  PRO   293      56.060  32.280  78.990  1.00  0.00           C
ATOM   2911  CD  PRO   293      57.410  32.590  79.520  1.00  0.00           C
ATOM   2912  C   PRO   293      56.800  35.720  77.460  1.00  0.00           C
ATOM   2913  O   PRO   293      57.120  36.130  76.330  1.00  0.00           O
ATOM   2914  N   PHE   294      56.890  36.490  78.520  1.00  0.00           N
ATOM   2915  H   PHE   294      56.740  36.100  79.430  1.00  0.00           H
ATOM   2916  CA  PHE   294      56.900  37.940  78.500  1.00  0.00           C
ATOM   2917  CB  PHE   294      56.930  38.410  79.910  1.00  0.00           C
ATOM   2918  CG  PHE   294      56.130  37.560  81.010  1.00  0.00           C
ATOM   2919  CD1 PHE   294      54.770  37.620  81.010  1.00  0.00           C
ATOM   2920  HD1 PHE   294      54.240  38.480  80.600  1.00  0.00           H
ATOM   2921  CD2 PHE   294      56.800  36.600  81.760  1.00  0.00           C
ATOM   2922  HD2 PHE   294      57.880  36.640  81.940  1.00  0.00           H
ATOM   2923  CE1 PHE   294      54.030  36.710  81.740  1.00  0.00           C
ATOM   2924  HE1 PHE   294      52.960  36.660  81.560  1.00  0.00           H
ATOM   2925  CE2 PHE   294      56.030  35.690  82.490  1.00  0.00           C
ATOM   2926  HE2 PHE   294      56.590  35.080  83.200  1.00  0.00           H
ATOM   2927  CZ  PHE   294      54.680  35.740  82.520  1.00  0.00           C
ATOM   2928  HZ  PHE   294      54.210  34.810  82.850  1.00  0.00           H
ATOM   2929  C   PHE   294      58.060  38.520  77.660  1.00  0.00           C
ATOM   2930  O   PHE   294      57.860  39.240  76.660  1.00  0.00           O
ATOM   2931  N   ASP   295      59.270  38.010  77.890  1.00  0.00           N
ATOM   2932  H   ASP   295      59.300  37.540  78.770  1.00  0.00           H
ATOM   2933  CA  ASP   295      60.510  38.420  77.250  1.00  0.00           C
ATOM   2934  CB  ASP   295      61.730  37.670  77.750  1.00  0.00           C
ATOM   2935  CG  ASP   295      62.190  37.990  79.170  1.00  0.00           C
ATOM   2936  OD1 ASP   295      62.150  39.120  79.740  1.00  0.00           O
ATOM   2937  OD2 ASP   295      62.610  36.990  79.840  1.00  0.00           O
ATOM   2938  C   ASP   295      60.490  38.070  75.740  1.00  0.00           C
ATOM   2939  O   ASP   295      60.800  38.920  74.910  1.00  0.00           O
ATOM   2940  N   VAL   296      59.950  36.940  75.280  1.00  0.00           N
ATOM   2941  H   VAL   296      59.460  36.380  75.940  1.00  0.00           H
ATOM   2942  CA  VAL   296      59.780  36.640  73.870  1.00  0.00           C
ATOM   2943  CB  VAL   296      59.410  35.200  73.530  1.00  0.00           C
ATOM   2944  CG1 VAL   296      59.230  34.910  72.020  1.00  0.00           C
ATOM   2945  CG2 VAL   296      60.550  34.350  74.040  1.00  0.00           C
ATOM   2946  C   VAL   296      58.780  37.590  73.230  1.00  0.00           C
ATOM   2947  O   VAL   296      59.180  38.180  72.210  1.00  0.00           O
ATOM   2948  N   VAL   297      57.640  37.870  73.890  1.00  0.00           N
ATOM   2949  H   VAL   297      57.370  37.530  74.790  1.00  0.00           H
ATOM   2950  CA  VAL   297      56.680  38.900  73.310  1.00  0.00           C
ATOM   2951  CB  VAL   297      55.260  39.070  73.950  1.00  0.00           C
ATOM   2952  CG1 VAL   297      54.340  40.060  73.180  1.00  0.00           C
ATOM   2953  CG2 VAL   297      54.500  37.710  73.890  1.00  0.00           C
ATOM   2954  C   VAL   297      57.460  40.260  73.200  1.00  0.00           C
ATOM   2955  O   VAL   297      57.460  40.850  72.110  1.00  0.00           O
ATOM   2956  N   ARG   298      58.230  40.650  74.210  1.00  0.00           N
ATOM   2957  H   ARG   298      58.270  40.150  75.080  1.00  0.00           H
ATOM   2958  CA  ARG   298      59.040  41.920  74.150  1.00  0.00           C
ATOM   2959  CB  ARG   298      59.730  42.170  75.450  1.00  0.00           C
ATOM   2960  CG  ARG   298      58.790  42.190  76.630  1.00  0.00           C
ATOM   2961  CD  ARG   298      57.790  43.350  76.680  1.00  0.00           C
ATOM   2962  NE  ARG   298      57.220  43.390  78.000  1.00  0.00           N
ATOM   2963  HE  ARG   298      56.870  42.560  78.440  1.00  0.00           H
ATOM   2964  CZ  ARG   298      57.400  44.460  78.780  1.00  0.00           C
ATOM   2965  NH1 ARG   298      58.020  45.570  78.390  1.00  0.00           N
ATOM   2966 1HH1 ARG   298      58.310  45.730  77.440  1.00  0.00           H
ATOM   2967 2HH1 ARG   298      58.200  46.190  79.160  1.00  0.00           H
ATOM   2968  NH2 ARG   298      56.950  44.420  80.030  1.00  0.00           N
ATOM   2969 1HH2 ARG   298      56.490  43.630  80.440  1.00  0.00           H
ATOM   2970 2HH2 ARG   298      57.160  45.190  80.630  1.00  0.00           H
ATOM   2971  C   ARG   298      60.070  41.990  73.040  1.00  0.00           C
ATOM   2972  O   ARG   298      59.750  42.690  72.060  1.00  0.00           O
ATOM   2973  N   GLN   299      60.860  40.930  72.980  1.00  0.00           N
ATOM   2974  H   GLN   299      60.800  40.230  73.690  1.00  0.00           H
ATOM   2975  CA  GLN   299      61.910  40.780  71.920  1.00  0.00           C
ATOM   2976  CB  GLN   299      63.010  39.690  72.280  1.00  0.00           C
ATOM   2977  CG  GLN   299      63.610  39.980  73.660  1.00  0.00           C
ATOM   2978  CD  GLN   299      64.780  39.050  74.000  1.00  0.00           C
ATOM   2979  OE1 GLN   299      64.910  38.650  75.180  1.00  0.00           O
ATOM   2980  NE2 GLN   299      65.610  38.660  73.000  1.00  0.00           N
ATOM   2981 1HE2 GLN   299      65.640  38.920  72.040  1.00  0.00           H
ATOM   2982 2HE2 GLN   299      66.390  38.090  73.250  1.00  0.00           H
ATOM   2983  C   GLN   299      61.340  40.520  70.530  1.00  0.00           C
ATOM   2984  O   GLN   299      62.130  40.860  69.620  1.00  0.00           O
ATOM   2985  N   CYS   300      60.180  40.050  70.340  1.00  0.00           N
ATOM   2986  H   CYS   300      59.750  39.610  71.130  1.00  0.00           H
ATOM   2987  CA  CYS   300      59.540  40.050  69.000  1.00  0.00           C
ATOM   2988  CB  CYS   300      58.440  39.020  68.870  1.00  0.00           C
ATOM   2989  SG  CYS   300      56.760  39.250  69.570  1.00  0.00           S
ATOM   2990  HG  CYS   300      57.050  38.900  70.820  1.00  0.00           H
ATOM   2991  C   CYS   300      58.860  41.380  68.610  1.00  0.00           C
ATOM   2992  O   CYS   300      58.720  41.680  67.440  1.00  0.00           O
ATOM   2993  N   SER   301      58.360  42.140  69.580  1.00  0.00           N
ATOM   2994  H   SER   301      58.690  42.050  70.520  1.00  0.00           H
ATOM   2995  CA  SER   301      57.510  43.310  69.300  1.00  0.00           C
ATOM   2996  CB  SER   301      56.280  42.960  70.100  1.00  0.00           C
ATOM   2997  OG  SER   301      56.480  43.350  71.520  1.00  0.00           O
ATOM   2998  HG  SER   301      56.840  42.470  71.810  1.00  0.00           H
ATOM   2999  C   SER   301      57.940  44.700  69.760  1.00  0.00           C
ATOM   3000  O   SER   301      59.010  44.780  70.330  1.00  0.00           O
ATOM   3001  N   GLY   302      57.350  45.710  69.150  1.00  0.00           N
ATOM   3002  H   GLY   302      56.560  45.560  68.550  1.00  0.00           H
ATOM   3003  CA  GLY   302      57.800  47.130  69.270  1.00  0.00           C
ATOM   3004  C   GLY   302      59.160  47.340  68.610  1.00  0.00           C
ATOM   3005  O   GLY   302      59.820  46.460  68.030  1.00  0.00           O
ATOM   3006  N   VAL   303      59.710  48.540  68.880  1.00  0.00           N
ATOM   3007  H   VAL   303      59.180  49.210  69.390  1.00  0.00           H
ATOM   3008  CA  VAL   303      61.020  48.930  68.280  1.00  0.00           C
ATOM   3009  CB  VAL   303      60.940  50.340  67.590  1.00  0.00           C
ATOM   3010  CG1 VAL   303      59.900  50.440  66.530  1.00  0.00           C
ATOM   3011  CG2 VAL   303      60.780  51.420  68.750  1.00  0.00           C
ATOM   3012  C   VAL   303      62.350  48.770  69.120  1.00  0.00           C
ATOM   3013  O   VAL   303      63.450  48.830  68.530  1.00  0.00           O
ATOM   3014  N   THR   304      62.210  48.710  70.430  1.00  0.00           N
ATOM   3015  H   THR   304      61.290  48.470  70.740  1.00  0.00           H
ATOM   3016  CA  THR   304      63.330  48.840  71.380  1.00  0.00           C
ATOM   3017  CB  THR   304      62.730  48.610  72.810  1.00  0.00           C
ATOM   3018  OG1 THR   304      62.000  47.390  72.840  1.00  0.00           O
ATOM   3019  HG1 THR   304      61.770  47.290  73.810  1.00  0.00           H
ATOM   3020  CG2 THR   304      61.970  49.810  73.320  1.00  0.00           C
ATOM   3021  C   THR   304      64.610  48.070  71.230  1.00  0.00           C
ATOM   3022  O   THR   304      64.570  46.830  71.320  1.00  0.00           O
ATOM   3023  N   PHE   305      65.760  48.730  71.160  1.00  0.00           N
ATOM   3024  H   PHE   305      65.800  49.710  71.360  1.00  0.00           H
ATOM   3025  CA  PHE   305      67.160  48.160  71.110  1.00  0.00           C
ATOM   3026  CB  PHE   305      67.530  47.450  72.440  1.00  0.00           C
ATOM   3027  CG  PHE   305      68.140  48.460  73.500  1.00  0.00           C
ATOM   3028  CD1 PHE   305      67.380  49.180  74.380  1.00  0.00           C
ATOM   3029  HD1 PHE   305      66.290  49.130  74.410  1.00  0.00           H
ATOM   3030  CD2 PHE   305      69.530  48.560  73.500  1.00  0.00           C
ATOM   3031  HD2 PHE   305      70.210  48.140  72.760  1.00  0.00           H
ATOM   3032  CE1 PHE   305      67.950  50.060  75.270  1.00  0.00           C
ATOM   3033  HE1 PHE   305      67.400  50.340  76.170  1.00  0.00           H
ATOM   3034  CE2 PHE   305      70.140  49.440  74.380  1.00  0.00           C
ATOM   3035  HE2 PHE   305      71.200  49.700  74.310  1.00  0.00           H
ATOM   3036  CZ  PHE   305      69.380  50.180  75.300  1.00  0.00           C
ATOM   3037  HZ  PHE   305      69.900  50.820  76.020  1.00  0.00           H
ATOM   3038  C   PHE   305      67.580  47.290  69.960  1.00  0.00           C
ATOM   3039  O   PHE   305      67.290  46.090  69.950  1.00  0.00           O
ATOM   3040  N   GLN   306      68.220  47.960  69.010  1.00  0.00           N
ATOM   3041  H   GLN   306      68.580  48.860  69.240  1.00  0.00           H
ATOM   3042  CA  GLN   306      68.610  47.310  67.780  1.00  0.00           C
ATOM   3043  CB  GLN   306      67.420  47.310  66.800  1.00  0.00           C
ATOM   3044  CG  GLN   306      67.350  46.290  65.670  1.00  0.00           C
ATOM   3045  CD  GLN   306      66.080  46.550  64.790  1.00  0.00           C
ATOM   3046  OE1 GLN   306      65.060  47.140  65.170  1.00  0.00           O
ATOM   3047  NE2 GLN   306      66.170  46.340  63.500  1.00  0.00           N
ATOM   3048 1HE2 GLN   306      67.000  46.270  62.950  1.00  0.00           H
ATOM   3049 2HE2 GLN   306      65.270  46.360  63.060  1.00  0.00           H
ATOM   3050  C   GLN   306      69.620  48.230  67.070  1.00  0.00           C
ATOM   3051  O1  GLN   306      70.480  47.790  66.280  1.00  0.00           O
ATOM   3052  O2  GLN   306      69.670  49.480  67.380  1.00  0.00           O
TER
ENDMDL
