# Supplementary material for: Microsecond MD Simulation and Multiple-Conformation Virtual Screening to Identify Potential Anti-COVID-19 Inhibitors Against SARS-CoV-2 Main Protease
Source: Front Chem. 2021 Jan 13;8:595273. doi: 10.3389/fchem.2020.595273 (PMC7873971; doi:10.3389/fchem.2020.595273)
Supplement: Supplementary file 2 [file Data_Sheet_1.ZIP › Ns_Pose_PDB/Ns_Pose_PDB/1_micro_6LU7_Apo/250ns.pdb]

REMARK    GENERATED BY TRJCONV
TITLE     Seq_1 - homology model built on 3M3V_A 2A5K_A - hbond-opt in water t= 250000.00000
REMARK    THIS IS A SIMULATION BOX
CRYST1   98.615   98.615   98.615  90.00  90.00  90.00 P 1           1
MODEL        1
ATOM      1  N   SER     1      62.800  23.520 133.990  1.00  0.00           N
ATOM      2  H1  SER     1      62.250  24.310 134.260  1.00  0.00           H
ATOM      3  H2  SER     1      62.270  22.680 133.890  1.00  0.00           H
ATOM      4  H3  SER     1      63.590  23.400 134.590  1.00  0.00           H
ATOM      5  CA  SER     1      63.400  23.750 132.660  1.00  0.00           C
ATOM      6  CB  SER     1      63.830  22.430 132.090  1.00  0.00           C
ATOM      7  OG  SER     1      62.940  21.390 132.540  1.00  0.00           O
ATOM      8  HG  SER     1      63.060  20.570 131.970  1.00  0.00           H
ATOM      9  C   SER     1      62.370  24.240 131.610  1.00  0.00           C
ATOM     10  O   SER     1      61.210  24.450 131.920  1.00  0.00           O
ATOM     11  N   GLY     2      62.900  24.830 130.570  1.00  0.00           N
ATOM     12  H   GLY     2      63.890  24.980 130.530  1.00  0.00           H
ATOM     13  CA  GLY     2      62.140  25.440 129.420  1.00  0.00           C
ATOM     14  C   GLY     2      63.030  26.180 128.360  1.00  0.00           C
ATOM     15  O   GLY     2      64.010  25.670 127.920  1.00  0.00           O
ATOM     16  N   PHE     3      62.320  27.220 127.760  1.00  0.00           N
ATOM     17  H   PHE     3      61.430  27.540 128.070  1.00  0.00           H
ATOM     18  CA  PHE     3      62.710  28.180 126.670  1.00  0.00           C
ATOM     19  CB  PHE     3      64.170  28.480 126.830  1.00  0.00           C
ATOM     20  CG  PHE     3      64.650  29.680 125.950  1.00  0.00           C
ATOM     21  CD1 PHE     3      64.710  30.960 126.530  1.00  0.00           C
ATOM     22  HD1 PHE     3      64.160  31.200 127.440  1.00  0.00           H
ATOM     23  CD2 PHE     3      65.340  29.460 124.750  1.00  0.00           C
ATOM     24  HD2 PHE     3      65.140  28.540 124.200  1.00  0.00           H
ATOM     25  CE1 PHE     3      65.480  31.970 125.960  1.00  0.00           C
ATOM     26  HE1 PHE     3      65.590  32.970 126.380  1.00  0.00           H
ATOM     27  CE2 PHE     3      66.150  30.450 124.190  1.00  0.00           C
ATOM     28  HE2 PHE     3      66.870  30.130 123.430  1.00  0.00           H
ATOM     29  CZ  PHE     3      66.200  31.690 124.790  1.00  0.00           C
ATOM     30  HZ  PHE     3      67.000  32.350 124.460  1.00  0.00           H
ATOM     31  C   PHE     3      62.490  27.650 125.240  1.00  0.00           C
ATOM     32  O   PHE     3      62.920  26.520 124.890  1.00  0.00           O
ATOM     33  N   ARG     4      61.460  28.180 124.590  1.00  0.00           N
ATOM     34  H   ARG     4      60.690  28.470 125.150  1.00  0.00           H
ATOM     35  CA  ARG     4      61.100  27.970 123.140  1.00  0.00           C
ATOM     36  CB  ARG     4      59.790  28.650 122.770  1.00  0.00           C
ATOM     37  CG  ARG     4      58.530  27.850 123.010  1.00  0.00           C
ATOM     38  CD  ARG     4      58.610  26.500 122.310  1.00  0.00           C
ATOM     39  NE  ARG     4      57.390  25.740 122.490  1.00  0.00           N
ATOM     40  HE  ARG     4      57.400  24.960 123.120  1.00  0.00           H
ATOM     41  CZ  ARG     4      56.190  25.890 121.940  1.00  0.00           C
ATOM     42  NH1 ARG     4      55.930  27.000 121.260  1.00  0.00           N
ATOM     43 1HH1 ARG     4      56.570  27.760 121.310  1.00  0.00           H
ATOM     44 2HH1 ARG     4      55.030  27.090 120.820  1.00  0.00           H
ATOM     45  NH2 ARG     4      55.280  24.880 121.900  1.00  0.00           N
ATOM     46 1HH2 ARG     4      55.440  23.990 122.330  1.00  0.00           H
ATOM     47 2HH2 ARG     4      54.360  25.070 121.560  1.00  0.00           H
ATOM     48  C   ARG     4      62.230  28.500 122.210  1.00  0.00           C
ATOM     49  O   ARG     4      62.830  29.480 122.530  1.00  0.00           O
ATOM     50  N   LYS     5      62.450  27.600 121.220  1.00  0.00           N
ATOM     51  H   LYS     5      62.080  26.670 121.220  1.00  0.00           H
ATOM     52  CA  LYS     5      63.370  27.790 120.130  1.00  0.00           C
ATOM     53  CB  LYS     5      63.880  26.470 119.570  1.00  0.00           C
ATOM     54  CG  LYS     5      64.940  25.880 120.430  1.00  0.00           C
ATOM     55  CD  LYS     5      65.360  24.540 119.880  1.00  0.00           C
ATOM     56  CE  LYS     5      65.760  24.650 118.410  1.00  0.00           C
ATOM     57  NZ  LYS     5      66.140  23.370 117.800  1.00  0.00           N
ATOM     58  HZ1 LYS     5      65.410  22.680 117.810  1.00  0.00           H
ATOM     59  HZ2 LYS     5      66.410  23.570 116.860  1.00  0.00           H
ATOM     60  HZ3 LYS     5      66.940  23.020 118.290  1.00  0.00           H
ATOM     61  C   LYS     5      62.760  28.610 118.970  1.00  0.00           C
ATOM     62  O   LYS     5      61.660  28.320 118.520  1.00  0.00           O
ATOM     63  N   MET     6      63.420  29.650 118.470  1.00  0.00           N
ATOM     64  H   MET     6      64.400  29.730 118.620  1.00  0.00           H
ATOM     65  CA  MET     6      62.790  30.590 117.540  1.00  0.00           C
ATOM     66  CB  MET     6      62.620  32.030 118.110  1.00  0.00           C
ATOM     67  CG  MET     6      61.380  32.210 119.000  1.00  0.00           C
ATOM     68  SD  MET     6      59.830  31.510 118.280  1.00  0.00           S
ATOM     69  CE  MET     6      58.970  33.100 117.920  1.00  0.00           C
ATOM     70  C   MET     6      63.610  30.890 116.250  1.00  0.00           C
ATOM     71  O   MET     6      63.050  30.830 115.150  1.00  0.00           O
ATOM     72  N   ALA     7      64.900  30.870 116.350  1.00  0.00           N
ATOM     73  H   ALA     7      65.320  30.880 117.260  1.00  0.00           H
ATOM     74  CA  ALA     7      65.830  31.040 115.240  1.00  0.00           C
ATOM     75  CB  ALA     7      67.250  31.320 115.760  1.00  0.00           C
ATOM     76  C   ALA     7      65.930  29.900 114.220  1.00  0.00           C
ATOM     77  O   ALA     7      65.500  28.800 114.370  1.00  0.00           O
ATOM     78  N   PHE     8      66.400  30.340 113.060  1.00  0.00           N
ATOM     79  H   PHE     8      66.550  31.320 112.960  1.00  0.00           H
ATOM     80  CA  PHE     8      66.380  29.460 111.820  1.00  0.00           C
ATOM     81  CB  PHE     8      66.800  30.340 110.650  1.00  0.00           C
ATOM     82  CG  PHE     8      66.750  29.660 109.290  1.00  0.00           C
ATOM     83  CD1 PHE     8      67.890  29.390 108.570  1.00  0.00           C
ATOM     84  HD1 PHE     8      68.850  29.740 108.930  1.00  0.00           H
ATOM     85  CD2 PHE     8      65.500  29.340 108.800  1.00  0.00           C
ATOM     86  HD2 PHE     8      64.620  29.410 109.440  1.00  0.00           H
ATOM     87  CE1 PHE     8      67.700  28.850 107.260  1.00  0.00           C
ATOM     88  HE1 PHE     8      68.570  28.480 106.710  1.00  0.00           H
ATOM     89  CE2 PHE     8      65.320  28.880 107.530  1.00  0.00           C
ATOM     90  HE2 PHE     8      64.280  28.780 107.220  1.00  0.00           H
ATOM     91  CZ  PHE     8      66.420  28.600 106.750  1.00  0.00           C
ATOM     92  HZ  PHE     8      66.210  28.330 105.720  1.00  0.00           H
ATOM     93  C   PHE     8      67.360  28.240 112.010  1.00  0.00           C
ATOM     94  O   PHE     8      68.390  28.540 112.560  1.00  0.00           O
ATOM     95  N   PRO     9      67.050  27.050 111.530  1.00  0.00           N
ATOM     96  CA  PRO     9      67.850  25.820 111.650  1.00  0.00           C
ATOM     97  CB  PRO     9      66.960  24.700 111.110  1.00  0.00           C
ATOM     98  CG  PRO     9      65.940  25.430 110.220  1.00  0.00           C
ATOM     99  CD  PRO     9      65.700  26.780 110.900  1.00  0.00           C
ATOM    100  C   PRO     9      69.080  25.870 110.710  1.00  0.00           C
ATOM    101  O   PRO     9      69.060  26.150 109.500  1.00  0.00           O
ATOM    102  N   SER    10      70.180  25.290 111.240  1.00  0.00           N
ATOM    103  H   SER    10      70.030  24.590 111.940  1.00  0.00           H
ATOM    104  CA  SER    10      71.420  25.250 110.420  1.00  0.00           C
ATOM    105  CB  SER    10      72.600  24.830 111.290  1.00  0.00           C
ATOM    106  OG  SER    10      72.680  25.500 112.550  1.00  0.00           O
ATOM    107  HG  SER    10      73.550  25.180 112.910  1.00  0.00           H
ATOM    108  C   SER    10      71.440  24.250 109.240  1.00  0.00           C
ATOM    109  O   SER    10      70.540  23.370 109.210  1.00  0.00           O
ATOM    110  N   GLY    11      72.260  24.550 108.280  1.00  0.00           N
ATOM    111  H   GLY    11      72.620  25.480 108.280  1.00  0.00           H
ATOM    112  CA  GLY    11      72.440  23.770 107.030  1.00  0.00           C
ATOM    113  C   GLY    11      72.030  24.630 105.860  1.00  0.00           C
ATOM    114  O   GLY    11      71.210  25.560 105.940  1.00  0.00           O
ATOM    115  N   LYS    12      72.630  24.390 104.710  1.00  0.00           N
ATOM    116  H   LYS    12      73.140  23.550 104.540  1.00  0.00           H
ATOM    117  CA  LYS    12      72.580  25.270 103.530  1.00  0.00           C
ATOM    118  CB  LYS    12      71.230  25.090 102.890  1.00  0.00           C
ATOM    119  CG  LYS    12      71.010  23.710 102.410  1.00  0.00           C
ATOM    120  CD  LYS    12      69.530  23.570 101.950  1.00  0.00           C
ATOM    121  CE  LYS    12      69.120  22.160 101.510  1.00  0.00           C
ATOM    122  NZ  LYS    12      67.730  22.200 100.950  1.00  0.00           N
ATOM    123  HZ1 LYS    12      67.650  22.870 100.210  1.00  0.00           H
ATOM    124  HZ2 LYS    12      67.520  21.260 100.660  1.00  0.00           H
ATOM    125  HZ3 LYS    12      67.180  22.480 101.730  1.00  0.00           H
ATOM    126  C   LYS    12      72.930  26.770 103.670  1.00  0.00           C
ATOM    127  O   LYS    12      73.880  27.180 102.920  1.00  0.00           O
ATOM    128  N   VAL    13      72.360  27.490 104.580  1.00  0.00           N
ATOM    129  H   VAL    13      71.810  27.040 105.290  1.00  0.00           H
ATOM    130  CA  VAL    13      72.490  28.990 104.630  1.00  0.00           C
ATOM    131  CB  VAL    13      71.460  29.530 105.650  1.00  0.00           C
ATOM    132  CG1 VAL    13      71.620  28.890 107.090  1.00  0.00           C
ATOM    133  CG2 VAL    13      71.230  31.060 105.570  1.00  0.00           C
ATOM    134  C   VAL    13      73.910  29.520 104.930  1.00  0.00           C
ATOM    135  O   VAL    13      74.260  30.490 104.180  1.00  0.00           O
ATOM    136  N   GLU    14      74.780  28.800 105.630  1.00  0.00           N
ATOM    137  H   GLU    14      74.480  27.960 106.090  1.00  0.00           H
ATOM    138  CA  GLU    14      76.180  29.120 105.960  1.00  0.00           C
ATOM    139  CB  GLU    14      76.630  28.490 107.340  1.00  0.00           C
ATOM    140  CG  GLU    14      75.480  28.550 108.350  1.00  0.00           C
ATOM    141  CD  GLU    14      74.710  27.310 108.520  1.00  0.00           C
ATOM    142  OE1 GLU    14      74.670  26.730 109.620  1.00  0.00           O
ATOM    143  OE2 GLU    14      73.940  26.950 107.580  1.00  0.00           O
ATOM    144  C   GLU    14      77.160  28.830 104.750  1.00  0.00           C
ATOM    145  O   GLU    14      78.120  29.580 104.500  1.00  0.00           O
ATOM    146  N   GLY    15      76.810  27.860 103.990  1.00  0.00           N
ATOM    147  H   GLY    15      75.970  27.330 104.130  1.00  0.00           H
ATOM    148  CA  GLY    15      77.520  27.490 102.800  1.00  0.00           C
ATOM    149  C   GLY    15      77.450  28.560 101.710  1.00  0.00           C
ATOM    150  O   GLY    15      78.250  28.580 100.820  1.00  0.00           O
ATOM    151  N   CYS    16      76.360  29.340 101.670  1.00  0.00           N
ATOM    152  H   CYS    16      75.650  29.080 102.330  1.00  0.00           H
ATOM    153  CA  CYS    16      76.190  30.600 100.890  1.00  0.00           C
ATOM    154  CB  CYS    16      74.760  31.100 101.050  1.00  0.00           C
ATOM    155  SG  CYS    16      73.660  30.000 100.120  1.00  0.00           S
ATOM    156  HG  CYS    16      73.920  30.670  99.000  1.00  0.00           H
ATOM    157  C   CYS    16      77.130  31.740 101.240  1.00  0.00           C
ATOM    158  O   CYS    16      77.530  32.490 100.320  1.00  0.00           O
ATOM    159  N   MET    17      77.550  31.990 102.480  1.00  0.00           N
ATOM    160  H   MET    17      77.060  31.720 103.310  1.00  0.00           H
ATOM    161  CA  MET    17      78.730  32.920 102.690  1.00  0.00           C
ATOM    162  CB  MET    17      78.700  33.250 104.190  1.00  0.00           C
ATOM    163  CG  MET    17      77.740  34.320 104.540  1.00  0.00           C
ATOM    164  SD  MET    17      78.110  36.050 104.080  1.00  0.00           S
ATOM    165  CE  MET    17      76.870  36.920 105.060  1.00  0.00           C
ATOM    166  C   MET    17      80.080  32.350 102.170  1.00  0.00           C
ATOM    167  O   MET    17      80.450  31.220 102.450  1.00  0.00           O
ATOM    168  N   VAL    18      80.690  33.150 101.320  1.00  0.00           N
ATOM    169  H   VAL    18      80.190  33.990 101.110  1.00  0.00           H
ATOM    170  CA  VAL    18      81.970  32.880 100.610  1.00  0.00           C
ATOM    171  CB  VAL    18      81.670  32.680  99.090  1.00  0.00           C
ATOM    172  CG1 VAL    18      81.030  31.310  98.830  1.00  0.00           C
ATOM    173  CG2 VAL    18      80.910  33.870  98.530  1.00  0.00           C
ATOM    174  C   VAL    18      82.900  34.140 100.730  1.00  0.00           C
ATOM    175  O   VAL    18      82.540  35.140 101.260  1.00  0.00           O
ATOM    176  N   GLN    19      84.190  33.910 100.460  1.00  0.00           N
ATOM    177  H   GLN    19      84.600  33.040 100.740  1.00  0.00           H
ATOM    178  CA  GLN    19      85.160  35.040 100.520  1.00  0.00           C
ATOM    179  CB  GLN    19      86.390  34.610 101.340  1.00  0.00           C
ATOM    180  CG  GLN    19      87.390  35.780 101.440  1.00  0.00           C
ATOM    181  CD  GLN    19      88.660  35.290 102.180  1.00  0.00           C
ATOM    182  OE1 GLN    19      89.590  34.710 101.610  1.00  0.00           O
ATOM    183  NE2 GLN    19      88.830  35.560 103.400  1.00  0.00           N
ATOM    184 1HE2 GLN    19      88.290  36.240 103.880  1.00  0.00           H
ATOM    185 2HE2 GLN    19      89.610  35.140 103.880  1.00  0.00           H
ATOM    186  C   GLN    19      85.570  35.750  99.180  1.00  0.00           C
ATOM    187  O   GLN    19      86.190  35.150  98.270  1.00  0.00           O
ATOM    188  N   VAL    20      85.410  37.060  99.140  1.00  0.00           N
ATOM    189  H   VAL    20      84.880  37.600  99.800  1.00  0.00           H
ATOM    190  CA  VAL    20      85.790  38.010  98.000  1.00  0.00           C
ATOM    191  CB  VAL    20      84.670  39.010  97.650  1.00  0.00           C
ATOM    192  CG1 VAL    20      85.040  39.880  96.430  1.00  0.00           C
ATOM    193  CG2 VAL    20      83.300  38.470  97.790  1.00  0.00           C
ATOM    194  C   VAL    20      87.230  38.600  98.090  1.00  0.00           C
ATOM    195  O   VAL    20      87.460  39.540  98.900  1.00  0.00           O
ATOM    196  N   THR    21      88.030  38.080  97.160  1.00  0.00           N
ATOM    197  H   THR    21      87.850  37.190  96.740  1.00  0.00           H
ATOM    198  CA  THR    21      89.470  38.470  97.160  1.00  0.00           C
ATOM    199  CB  THR    21      90.390  37.300  97.430  1.00  0.00           C
ATOM    200  OG1 THR    21      90.040  36.290  96.600  1.00  0.00           O
ATOM    201  HG1 THR    21      90.210  36.670  95.690  1.00  0.00           H
ATOM    202  CG2 THR    21      90.150  36.640  98.790  1.00  0.00           C
ATOM    203  C   THR    21      89.920  39.180  95.860  1.00  0.00           C
ATOM    204  O   THR    21      89.880  38.580  94.810  1.00  0.00           O
ATOM    205  N   CYS    22      90.000  40.520  96.030  1.00  0.00           N
ATOM    206  H   CYS    22      89.840  41.010  96.890  1.00  0.00           H
ATOM    207  CA  CYS    22      90.470  41.500  95.010  1.00  0.00           C
ATOM    208  CB  CYS    22      89.420  42.570  94.660  1.00  0.00           C
ATOM    209  SG  CYS    22      89.840  43.100  92.990  1.00  0.00           S
ATOM    210  HG  CYS    22      89.780  41.870  92.500  1.00  0.00           H
ATOM    211  C   CYS    22      91.730  42.310  95.390  1.00  0.00           C
ATOM    212  O   CYS    22      91.820  42.980  96.470  1.00  0.00           O
ATOM    213  N   GLY    23      92.800  42.110  94.650  1.00  0.00           N
ATOM    214  H   GLY    23      92.690  41.400  93.950  1.00  0.00           H
ATOM    215  CA  GLY    23      94.120  42.830  94.810  1.00  0.00           C
ATOM    216  C   GLY    23      94.770  42.430  96.130  1.00  0.00           C
ATOM    217  O   GLY    23      95.640  41.630  96.080  1.00  0.00           O
ATOM    218  N   THR    24      94.600  43.100  97.220  1.00  0.00           N
ATOM    219  H   THR    24      94.190  44.010  97.200  1.00  0.00           H
ATOM    220  CA  THR    24      94.840  42.530  98.630  1.00  0.00           C
ATOM    221  CB  THR    24      95.960  43.260  99.440  1.00  0.00           C
ATOM    222  OG1 THR    24      95.550  44.480 100.040  1.00  0.00           O
ATOM    223  HG1 THR    24      95.520  45.060  99.230  1.00  0.00           H
ATOM    224  CG2 THR    24      97.130  43.430  98.450  1.00  0.00           C
ATOM    225  C   THR    24      93.670  42.340  99.550  1.00  0.00           C
ATOM    226  O   THR    24      93.730  41.490 100.430  1.00  0.00           O
ATOM    227  N   THR    25      92.630  42.980  99.210  1.00  0.00           N
ATOM    228  H   THR    25      92.480  43.520  98.380  1.00  0.00           H
ATOM    229  CA  THR    25      91.460  42.970 100.110  1.00  0.00           C
ATOM    230  CB  THR    25      90.590  44.270 100.090  1.00  0.00           C
ATOM    231  OG1 THR    25      89.700  44.330 101.200  1.00  0.00           O
ATOM    232  HG1 THR    25      89.770  45.270 101.530  1.00  0.00           H
ATOM    233  CG2 THR    25      89.810  44.530  98.780  1.00  0.00           C
ATOM    234  C   THR    25      90.540  41.740 100.120  1.00  0.00           C
ATOM    235  O   THR    25      90.300  41.100  99.150  1.00  0.00           O
ATOM    236  N   THR    26      89.980  41.480 101.300  1.00  0.00           N
ATOM    237  H   THR    26      90.030  42.230 101.950  1.00  0.00           H
ATOM    238  CA  THR    26      89.140  40.340 101.740  1.00  0.00           C
ATOM    239  CB  THR    26      89.830  39.450 102.820  1.00  0.00           C
ATOM    240  OG1 THR    26      90.030  40.150 104.010  1.00  0.00           O
ATOM    241  HG1 THR    26      89.170  40.600 104.250  1.00  0.00           H
ATOM    242  CG2 THR    26      91.130  38.800 102.380  1.00  0.00           C
ATOM    243  C   THR    26      87.840  40.900 102.290  1.00  0.00           C
ATOM    244  O   THR    26      87.770  41.590 103.290  1.00  0.00           O
ATOM    245  N   LEU    27      86.800  40.470 101.650  1.00  0.00           N
ATOM    246  H   LEU    27      86.880  40.130 100.710  1.00  0.00           H
ATOM    247  CA  LEU    27      85.440  40.760 102.130  1.00  0.00           C
ATOM    248  CB  LEU    27      84.770  41.920 101.470  1.00  0.00           C
ATOM    249  CG  LEU    27      85.020  43.330 102.050  1.00  0.00           C
ATOM    250  CD1 LEU    27      84.280  44.320 101.240  1.00  0.00           C
ATOM    251  CD2 LEU    27      84.490  43.430 103.440  1.00  0.00           C
ATOM    252  C   LEU    27      84.520  39.500 102.130  1.00  0.00           C
ATOM    253  O   LEU    27      84.760  38.490 101.460  1.00  0.00           O
ATOM    254  N   ASN    28      83.580  39.630 103.020  1.00  0.00           N
ATOM    255  H   ASN    28      83.500  40.430 103.620  1.00  0.00           H
ATOM    256  CA  ASN    28      82.420  38.720 103.150  1.00  0.00           C
ATOM    257  CB  ASN    28      81.660  38.960 104.480  1.00  0.00           C
ATOM    258  CG  ASN    28      82.460  38.850 105.770  1.00  0.00           C
ATOM    259  OD1 ASN    28      82.940  37.830 106.160  1.00  0.00           O
ATOM    260  ND2 ASN    28      82.650  40.000 106.420  1.00  0.00           N
ATOM    261 1HD2 ASN    28      82.050  40.760 106.170  1.00  0.00           H
ATOM    262 2HD2 ASN    28      83.180  40.130 107.260  1.00  0.00           H
ATOM    263  C   ASN    28      81.420  38.910 102.000  1.00  0.00           C
ATOM    264  O   ASN    28      81.050  40.050 101.730  1.00  0.00           O
ATOM    265  N   GLY    29      80.970  37.820 101.430  1.00  0.00           N
ATOM    266  H   GLY    29      81.430  36.940 101.460  1.00  0.00           H
ATOM    267  CA  GLY    29      80.020  37.870 100.320  1.00  0.00           C
ATOM    268  C   GLY    29      78.960  36.790 100.580  1.00  0.00           C
ATOM    269  O   GLY    29      79.200  35.640 100.890  1.00  0.00           O
ATOM    270  N   LEU    30      77.740  37.110 100.040  1.00  0.00           N
ATOM    271  H   LEU    30      77.530  38.040  99.730  1.00  0.00           H
ATOM    272  CA  LEU    30      76.530  36.190 100.150  1.00  0.00           C
ATOM    273  CB  LEU    30      75.440  36.860 100.870  1.00  0.00           C
ATOM    274  CG  LEU    30      74.370  35.820 101.080  1.00  0.00           C
ATOM    275  CD1 LEU    30      74.680  34.930 102.350  1.00  0.00           C
ATOM    276  CD2 LEU    30      73.030  36.510 101.360  1.00  0.00           C
ATOM    277  C   LEU    30      76.210  35.620  98.750  1.00  0.00           C
ATOM    278  O   LEU    30      75.540  36.270  97.880  1.00  0.00           O
ATOM    279  N   TRP    31      76.680  34.390  98.420  1.00  0.00           N
ATOM    280  H   TRP    31      76.990  33.770  99.150  1.00  0.00           H
ATOM    281  CA  TRP    31      76.500  33.770  97.120  1.00  0.00           C
ATOM    282  CB  TRP    31      77.610  32.670  96.990  1.00  0.00           C
ATOM    283  CG  TRP    31      77.690  32.070  95.580  1.00  0.00           C
ATOM    284  CD1 TRP    31      77.080  32.360  94.480  1.00  0.00           C
ATOM    285  HD1 TRP    31      76.690  33.340  94.210  1.00  0.00           H
ATOM    286  CD2 TRP    31      78.270  30.840  95.290  1.00  0.00           C
ATOM    287  NE1 TRP    31      77.230  31.400  93.550  1.00  0.00           N
ATOM    288  HE1 TRP    31      76.710  31.360  92.700  1.00  0.00           H
ATOM    289  CE2 TRP    31      77.990  30.360  94.010  1.00  0.00           C
ATOM    290  CE3 TRP    31      79.050  30.010  96.130  1.00  0.00           C
ATOM    291  HE3 TRP    31      79.310  30.330  97.140  1.00  0.00           H
ATOM    292  CZ2 TRP    31      78.450  29.120  93.600  1.00  0.00           C
ATOM    293  HZ2 TRP    31      78.460  28.840  92.540  1.00  0.00           H
ATOM    294  CZ3 TRP    31      79.540  28.790  95.720  1.00  0.00           C
ATOM    295  HZ3 TRP    31      80.030  28.160  96.450  1.00  0.00           H
ATOM    296  CH2 TRP    31      79.220  28.350  94.450  1.00  0.00           C
ATOM    297  HH2 TRP    31      79.450  27.330  94.130  1.00  0.00           H
ATOM    298  C   TRP    31      75.040  33.180  96.930  1.00  0.00           C
ATOM    299  O   TRP    31      74.720  32.170  97.560  1.00  0.00           O
ATOM    300  N   LEU    32      74.220  33.800  96.090  1.00  0.00           N
ATOM    301  H   LEU    32      74.440  34.770  95.960  1.00  0.00           H
ATOM    302  CA  LEU    32      72.840  33.370  95.700  1.00  0.00           C
ATOM    303  CB  LEU    32      71.800  34.430  96.130  1.00  0.00           C
ATOM    304  CG  LEU    32      71.720  34.480  97.690  1.00  0.00           C
ATOM    305  CD1 LEU    32      71.150  35.860  98.070  1.00  0.00           C
ATOM    306  CD2 LEU    32      70.840  33.310  98.190  1.00  0.00           C
ATOM    307  C   LEU    32      72.690  32.920  94.280  1.00  0.00           C
ATOM    308  O   LEU    32      72.570  33.770  93.410  1.00  0.00           O
ATOM    309  N   ASP    33      72.820  31.650  94.010  1.00  0.00           N
ATOM    310  H   ASP    33      73.050  31.060  94.770  1.00  0.00           H
ATOM    311  CA  ASP    33      72.760  31.030  92.670  1.00  0.00           C
ATOM    312  CB  ASP    33      71.350  31.170  92.090  1.00  0.00           C
ATOM    313  CG  ASP    33      70.320  30.270  92.760  1.00  0.00           C
ATOM    314  OD1 ASP    33      70.090  30.330  93.960  1.00  0.00           O
ATOM    315  OD2 ASP    33      69.640  29.720  91.920  1.00  0.00           O
ATOM    316  C   ASP    33      73.890  31.590  91.770  1.00  0.00           C
ATOM    317  O   ASP    33      75.070  31.330  91.930  1.00  0.00           O
ATOM    318  N   ASP    34      73.500  32.410  90.820  1.00  0.00           N
ATOM    319  H   ASP    34      72.540  32.680  90.820  1.00  0.00           H
ATOM    320  CA  ASP    34      74.420  32.950  89.780  1.00  0.00           C
ATOM    321  CB  ASP    34      73.760  33.260  88.460  1.00  0.00           C
ATOM    322  CG  ASP    34      72.710  34.370  88.540  1.00  0.00           C
ATOM    323  OD1 ASP    34      71.820  34.300  89.360  1.00  0.00           O
ATOM    324  OD2 ASP    34      72.680  35.280  87.670  1.00  0.00           O
ATOM    325  C   ASP    34      75.260  34.160  90.150  1.00  0.00           C
ATOM    326  O   ASP    34      76.270  34.360  89.450  1.00  0.00           O
ATOM    327  N   VAL    35      75.090  34.740  91.320  1.00  0.00           N
ATOM    328  H   VAL    35      74.600  34.240  92.030  1.00  0.00           H
ATOM    329  CA  VAL    35      75.480  36.130  91.700  1.00  0.00           C
ATOM    330  CB  VAL    35      74.350  37.180  91.420  1.00  0.00           C
ATOM    331  CG1 VAL    35      74.250  37.490  89.920  1.00  0.00           C
ATOM    332  CG2 VAL    35      72.940  36.750  91.860  1.00  0.00           C
ATOM    333  C   VAL    35      75.820  36.190  93.120  1.00  0.00           C
ATOM    334  O   VAL    35      75.130  35.680  93.960  1.00  0.00           O
ATOM    335  N   VAL    36      76.970  36.890  93.360  1.00  0.00           N
ATOM    336  H   VAL    36      77.600  37.180  92.640  1.00  0.00           H
ATOM    337  CA  VAL    36      77.520  37.140  94.650  1.00  0.00           C
ATOM    338  CB  VAL    36      79.010  36.860  94.710  1.00  0.00           C
ATOM    339  CG1 VAL    36      79.530  37.240  96.130  1.00  0.00           C
ATOM    340  CG2 VAL    36      79.370  35.450  94.280  1.00  0.00           C
ATOM    341  C   VAL    36      77.210  38.560  95.060  1.00  0.00           C
ATOM    342  O   VAL    36      77.430  39.570  94.320  1.00  0.00           O
ATOM    343  N   TYR    37      76.470  38.700  96.230  1.00  0.00           N
ATOM    344  H   TYR    37      75.910  37.920  96.510  1.00  0.00           H
ATOM    345  CA  TYR    37      76.310  39.880  97.080  1.00  0.00           C
ATOM    346  CB  TYR    37      75.070  39.530  97.960  1.00  0.00           C
ATOM    347  CG  TYR    37      73.780  39.550  97.240  1.00  0.00           C
ATOM    348  CD1 TYR    37      73.320  38.440  96.520  1.00  0.00           C
ATOM    349  HD1 TYR    37      73.690  37.430  96.690  1.00  0.00           H
ATOM    350  CD2 TYR    37      73.130  40.780  97.180  1.00  0.00           C
ATOM    351  HD2 TYR    37      73.330  41.580  97.890  1.00  0.00           H
ATOM    352  CE1 TYR    37      72.160  38.590  95.760  1.00  0.00           C
ATOM    353  HE1 TYR    37      71.630  37.690  95.430  1.00  0.00           H
ATOM    354  CE2 TYR    37      72.000  40.910  96.430  1.00  0.00           C
ATOM    355  HE2 TYR    37      71.390  41.810  96.340  1.00  0.00           H
ATOM    356  CZ  TYR    37      71.550  39.840  95.730  1.00  0.00           C
ATOM    357  OH  TYR    37      70.500  40.070  94.990  1.00  0.00           O
ATOM    358  HH  TYR    37      70.180  41.020  95.050  1.00  0.00           H
ATOM    359  C   TYR    37      77.400  40.240  98.050  1.00  0.00           C
ATOM    360  O   TYR    37      77.690  39.550  99.040  1.00  0.00           O
ATOM    361  N   CYS    38      77.820  41.480  98.060  1.00  0.00           N
ATOM    362  H   CYS    38      77.340  42.100  97.440  1.00  0.00           H
ATOM    363  CA  CYS    38      78.930  42.060  98.850  1.00  0.00           C
ATOM    364  CB  CYS    38      80.320  41.560  98.250  1.00  0.00           C
ATOM    365  SG  CYS    38      81.750  42.040  99.260  1.00  0.00           S
ATOM    366  HG  CYS    38      81.620  41.160 100.250  1.00  0.00           H
ATOM    367  C   CYS    38      79.020  43.590  98.810  1.00  0.00           C
ATOM    368  O   CYS    38      78.460  44.320  97.920  1.00  0.00           O
ATOM    369  N   PRO    39      79.280  44.110 100.000  1.00  0.00           N
ATOM    370  CA  PRO    39      79.370  45.540 100.250  1.00  0.00           C
ATOM    371  CB  PRO    39      79.840  45.680 101.730  1.00  0.00           C
ATOM    372  CG  PRO    39      79.150  44.530 102.380  1.00  0.00           C
ATOM    373  CD  PRO    39      79.240  43.430 101.340  1.00  0.00           C
ATOM    374  C   PRO    39      80.360  46.340  99.320  1.00  0.00           C
ATOM    375  O   PRO    39      81.480  46.000  99.050  1.00  0.00           O
ATOM    376  N   ARG    40      79.930  47.540  98.880  1.00  0.00           N
ATOM    377  H   ARG    40      78.990  47.820  99.080  1.00  0.00           H
ATOM    378  CA  ARG    40      80.610  48.420  97.870  1.00  0.00           C
ATOM    379  CB  ARG    40      79.900  49.800  97.750  1.00  0.00           C
ATOM    380  CG  ARG    40      79.280  49.880  96.310  1.00  0.00           C
ATOM    381  CD  ARG    40      79.000  51.330  96.020  1.00  0.00           C
ATOM    382  NE  ARG    40      77.770  51.840  96.580  1.00  0.00           N
ATOM    383  HE  ARG    40      77.580  51.460  97.480  1.00  0.00           H
ATOM    384  CZ  ARG    40      76.910  52.750  96.060  1.00  0.00           C
ATOM    385  NH1 ARG    40      76.910  52.980  94.760  1.00  0.00           N
ATOM    386 1HH1 ARG    40      77.440  52.510  94.050  1.00  0.00           H
ATOM    387 2HH1 ARG    40      76.220  53.600  94.390  1.00  0.00           H
ATOM    388  NH2 ARG    40      76.410  53.690  96.780  1.00  0.00           N
ATOM    389 1HH2 ARG    40      76.610  53.940  97.720  1.00  0.00           H
ATOM    390 2HH2 ARG    40      75.730  54.290  96.360  1.00  0.00           H
ATOM    391  C   ARG    40      82.080  48.730  98.180  1.00  0.00           C
ATOM    392  O   ARG    40      82.860  49.150  97.270  1.00  0.00           O
ATOM    393  N   HIS    41      82.560  48.480  99.380  1.00  0.00           N
ATOM    394  H   HIS    41      81.960  48.660 100.160  1.00  0.00           H
ATOM    395  CA  HIS    41      83.970  48.430  99.760  1.00  0.00           C
ATOM    396  CB  HIS    41      84.110  48.060 101.260  1.00  0.00           C
ATOM    397  CG  HIS    41      83.100  48.790 102.180  1.00  0.00           C
ATOM    398  ND1 HIS    41      82.150  49.700 101.840  1.00  0.00           N
ATOM    399  CD2 HIS    41      82.720  48.220 103.310  1.00  0.00           C
ATOM    400  HD2 HIS    41      83.200  47.430 103.890  1.00  0.00           H
ATOM    401  CE1 HIS    41      81.140  49.580 102.670  1.00  0.00           C
ATOM    402  HE1 HIS    41      80.130  49.960 102.520  1.00  0.00           H
ATOM    403  NE2 HIS    41      81.510  48.690 103.600  1.00  0.00           N
ATOM    404  HE2 HIS    41      80.920  48.280 104.310  1.00  0.00           H
ATOM    405  C   HIS    41      84.920  47.630  98.840  1.00  0.00           C
ATOM    406  O   HIS    41      86.090  47.960  98.730  1.00  0.00           O
ATOM    407  N   VAL    42      84.490  46.610  98.060  1.00  0.00           N
ATOM    408  H   VAL    42      83.510  46.420  98.170  1.00  0.00           H
ATOM    409  CA  VAL    42      85.220  45.840  97.020  1.00  0.00           C
ATOM    410  CB  VAL    42      84.580  44.450  96.530  1.00  0.00           C
ATOM    411  CG1 VAL    42      84.950  43.380  97.600  1.00  0.00           C
ATOM    412  CG2 VAL    42      83.070  44.540  96.360  1.00  0.00           C
ATOM    413  C   VAL    42      85.600  46.660  95.780  1.00  0.00           C
ATOM    414  O   VAL    42      86.450  46.260  95.030  1.00  0.00           O
ATOM    415  N   ILE    43      84.820  47.720  95.560  1.00  0.00           N
ATOM    416  H   ILE    43      83.880  47.770  95.900  1.00  0.00           H
ATOM    417  CA  ILE    43      85.160  48.770  94.520  1.00  0.00           C
ATOM    418  CB  ILE    43      84.060  48.950  93.550  1.00  0.00           C
ATOM    419  CG1 ILE    43      82.680  49.170  94.180  1.00  0.00           C
ATOM    420  CG2 ILE    43      84.080  47.780  92.560  1.00  0.00           C
ATOM    421  CD  ILE    43      81.600  49.530  93.150  1.00  0.00           C
ATOM    422  C   ILE    43      85.450  50.160  95.180  1.00  0.00           C
ATOM    423  O   ILE    43      86.390  50.700  94.610  1.00  0.00           O
ATOM    424  N   CYS    44      85.010  50.460  96.440  1.00  0.00           N
ATOM    425  H   CYS    44      84.130  50.110  96.770  1.00  0.00           H
ATOM    426  CA  CYS    44      85.390  51.570  97.250  1.00  0.00           C
ATOM    427  CB  CYS    44      84.270  52.070  98.190  1.00  0.00           C
ATOM    428  SG  CYS    44      82.580  52.390  97.540  1.00  0.00           S
ATOM    429  HG  CYS    44      82.120  52.600  98.780  1.00  0.00           H
ATOM    430  C   CYS    44      86.710  51.310  98.020  1.00  0.00           C
ATOM    431  O   CYS    44      86.810  51.560  99.230  1.00  0.00           O
ATOM    432  N   THR    45      87.600  50.740  97.220  1.00  0.00           N
ATOM    433  H   THR    45      87.470  50.460  96.270  1.00  0.00           H
ATOM    434  CA  THR    45      88.850  50.190  97.800  1.00  0.00           C
ATOM    435  CB  THR    45      89.740  49.540  96.740  1.00  0.00           C
ATOM    436  OG1 THR    45      89.900  50.510  95.670  1.00  0.00           O
ATOM    437  HG1 THR    45      90.710  50.290  95.130  1.00  0.00           H
ATOM    438  CG2 THR    45      89.290  48.190  96.170  1.00  0.00           C
ATOM    439  C   THR    45      89.810  50.980  98.720  1.00  0.00           C
ATOM    440  O   THR    45      90.530  51.950  98.370  1.00  0.00           O
ATOM    441  N   SER    46      89.960  50.500  99.940  1.00  0.00           N
ATOM    442  H   SER    46      89.260  49.840 100.210  1.00  0.00           H
ATOM    443  CA  SER    46      90.980  50.960 100.910  1.00  0.00           C
ATOM    444  CB  SER    46      91.050  50.010 102.080  1.00  0.00           C
ATOM    445  OG  SER    46      91.630  48.740 101.820  1.00  0.00           O
ATOM    446  HG  SER    46      91.010  48.110 102.270  1.00  0.00           H
ATOM    447  C   SER    46      92.420  51.180 100.340  1.00  0.00           C
ATOM    448  O   SER    46      93.070  52.150 100.800  1.00  0.00           O
ATOM    449  N   GLU    47      92.700  50.310  99.380  1.00  0.00           N
ATOM    450  H   GLU    47      92.300  49.410  99.530  1.00  0.00           H
ATOM    451  CA  GLU    47      93.850  50.240  98.520  1.00  0.00           C
ATOM    452  CB  GLU    47      93.770  49.020  97.620  1.00  0.00           C
ATOM    453  CG  GLU    47      93.570  47.750  98.290  1.00  0.00           C
ATOM    454  CD  GLU    47      94.120  46.430  97.660  1.00  0.00           C
ATOM    455  OE1 GLU    47      95.370  46.190  97.910  1.00  0.00           O
ATOM    456  OE2 GLU    47      93.450  45.670  96.920  1.00  0.00           O
ATOM    457  C   GLU    47      94.160  51.390  97.530  1.00  0.00           C
ATOM    458  O   GLU    47      95.340  51.510  97.120  1.00  0.00           O
ATOM    459  N   ASP    48      93.370  52.430  97.560  1.00  0.00           N
ATOM    460  H   ASP    48      92.450  52.520  97.930  1.00  0.00           H
ATOM    461  CA  ASP    48      93.500  53.540  96.590  1.00  0.00           C
ATOM    462  CB  ASP    48      92.780  53.290  95.340  1.00  0.00           C
ATOM    463  CG  ASP    48      93.180  52.060  94.520  1.00  0.00           C
ATOM    464  OD1 ASP    48      92.700  50.990  94.830  1.00  0.00           O
ATOM    465  OD2 ASP    48      93.800  52.250  93.450  1.00  0.00           O
ATOM    466  C   ASP    48      92.930  54.860  97.180  1.00  0.00           C
ATOM    467  O   ASP    48      92.220  54.750  98.230  1.00  0.00           O
ATOM    468  N   MET    49      93.280  56.010  96.540  1.00  0.00           N
ATOM    469  H   MET    49      93.910  56.020  95.770  1.00  0.00           H
ATOM    470  CA  MET    49      92.570  57.350  96.660  1.00  0.00           C
ATOM    471  CB  MET    49      93.600  58.390  96.380  1.00  0.00           C
ATOM    472  CG  MET    49      94.740  58.480  97.480  1.00  0.00           C
ATOM    473  SD  MET    49      95.630  60.060  97.260  1.00  0.00           S
ATOM    474  CE  MET    49      96.700  59.910  98.680  1.00  0.00           C
ATOM    475  C   MET    49      91.270  57.340  95.810  1.00  0.00           C
ATOM    476  O   MET    49      91.280  57.560  94.610  1.00  0.00           O
ATOM    477  N   LEU    50      90.220  57.430  96.620  1.00  0.00           N
ATOM    478  H   LEU    50      90.280  57.650  97.590  1.00  0.00           H
ATOM    479  CA  LEU    50      88.830  57.160  96.220  1.00  0.00           C
ATOM    480  CB  LEU    50      88.120  56.720  97.490  1.00  0.00           C
ATOM    481  CG  LEU    50      88.460  55.310  98.020  1.00  0.00           C
ATOM    482  CD1 LEU    50      87.440  55.000  99.120  1.00  0.00           C
ATOM    483  CD2 LEU    50      88.590  54.280  96.910  1.00  0.00           C
ATOM    484  C   LEU    50      88.190  58.410  95.610  1.00  0.00           C
ATOM    485  O   LEU    50      88.410  59.520  96.200  1.00  0.00           O
ATOM    486  N   ASN    51      87.210  58.150  94.760  1.00  0.00           N
ATOM    487  H   ASN    51      86.920  57.210  94.570  1.00  0.00           H
ATOM    488  CA  ASN    51      86.450  59.210  94.090  1.00  0.00           C
ATOM    489  CB  ASN    51      86.540  58.900  92.590  1.00  0.00           C
ATOM    490  CG  ASN    51      87.950  59.220  91.970  1.00  0.00           C
ATOM    491  OD1 ASN    51      89.000  59.270  92.620  1.00  0.00           O
ATOM    492  ND2 ASN    51      88.060  59.640  90.760  1.00  0.00           N
ATOM    493 1HD2 ASN    51      87.310  59.710  90.110  1.00  0.00           H
ATOM    494 2HD2 ASN    51      88.900  60.170  90.590  1.00  0.00           H
ATOM    495  C   ASN    51      84.960  59.210  94.540  1.00  0.00           C
ATOM    496  O   ASN    51      84.610  58.300  95.270  1.00  0.00           O
ATOM    497  N   PRO    52      84.350  60.430  94.390  1.00  0.00           N
ATOM    498  CA  PRO    52      82.870  60.600  94.610  1.00  0.00           C
ATOM    499  CB  PRO    52      82.630  62.110  94.610  1.00  0.00           C
ATOM    500  CG  PRO    52      83.860  62.700  93.890  1.00  0.00           C
ATOM    501  CD  PRO    52      85.080  61.750  94.140  1.00  0.00           C
ATOM    502  C   PRO    52      81.920  59.740  93.750  1.00  0.00           C
ATOM    503  O   PRO    52      80.830  59.340  94.260  1.00  0.00           O
ATOM    504  N   ASN    53      82.250  59.710  92.520  1.00  0.00           N
ATOM    505  H   ASN    53      82.960  60.310  92.140  1.00  0.00           H
ATOM    506  CA  ASN    53      81.440  59.050  91.480  1.00  0.00           C
ATOM    507  CB  ASN    53      81.520  59.550  89.990  1.00  0.00           C
ATOM    508  CG  ASN    53      80.580  58.960  88.960  1.00  0.00           C
ATOM    509  OD1 ASN    53      80.550  57.800  88.660  1.00  0.00           O
ATOM    510  ND2 ASN    53      79.650  59.800  88.480  1.00  0.00           N
ATOM    511 1HD2 ASN    53      79.440  60.720  88.810  1.00  0.00           H
ATOM    512 2HD2 ASN    53      79.130  59.350  87.750  1.00  0.00           H
ATOM    513  C   ASN    53      81.490  57.510  91.490  1.00  0.00           C
ATOM    514  O   ASN    53      82.540  56.910  91.290  1.00  0.00           O
ATOM    515  N   TYR    54      80.320  56.920  91.570  1.00  0.00           N
ATOM    516  H   TYR    54      79.420  57.360  91.580  1.00  0.00           H
ATOM    517  CA  TYR    54      80.190  55.430  91.720  1.00  0.00           C
ATOM    518  CB  TYR    54      78.960  54.890  92.330  1.00  0.00           C
ATOM    519  CG  TYR    54      79.100  55.130  93.810  1.00  0.00           C
ATOM    520  CD1 TYR    54      78.390  56.210  94.370  1.00  0.00           C
ATOM    521  HD1 TYR    54      77.950  56.970  93.730  1.00  0.00           H
ATOM    522  CD2 TYR    54      80.060  54.450  94.500  1.00  0.00           C
ATOM    523  HD2 TYR    54      80.530  53.560  94.080  1.00  0.00           H
ATOM    524  CE1 TYR    54      78.720  56.570  95.690  1.00  0.00           C
ATOM    525  HE1 TYR    54      78.020  57.200  96.240  1.00  0.00           H
ATOM    526  CE2 TYR    54      80.460  54.890  95.800  1.00  0.00           C
ATOM    527  HE2 TYR    54      81.220  54.300  96.310  1.00  0.00           H
ATOM    528  CZ  TYR    54      79.770  55.920  96.370  1.00  0.00           C
ATOM    529  OH  TYR    54      80.370  56.620  97.310  1.00  0.00           O
ATOM    530  HH  TYR    54      79.750  57.380  97.530  1.00  0.00           H
ATOM    531  C   TYR    54      80.490  54.560  90.500  1.00  0.00           C
ATOM    532  O   TYR    54      81.120  53.510  90.550  1.00  0.00           O
ATOM    533  N   GLU    55      80.030  55.060  89.330  1.00  0.00           N
ATOM    534  H   GLU    55      79.480  55.870  89.170  1.00  0.00           H
ATOM    535  CA  GLU    55      80.450  54.500  87.990  1.00  0.00           C
ATOM    536  CB  GLU    55      79.640  55.410  86.990  1.00  0.00           C
ATOM    537  CG  GLU    55      78.140  55.050  86.790  1.00  0.00           C
ATOM    538  CD  GLU    55      77.240  56.030  87.620  1.00  0.00           C
ATOM    539  OE1 GLU    55      77.610  56.700  88.640  1.00  0.00           O
ATOM    540  OE2 GLU    55      76.010  56.150  87.310  1.00  0.00           O
ATOM    541  C   GLU    55      81.990  54.560  87.690  1.00  0.00           C
ATOM    542  O   GLU    55      82.650  53.560  87.460  1.00  0.00           O
ATOM    543  N   ASP    56      82.630  55.640  88.120  1.00  0.00           N
ATOM    544  H   ASP    56      82.100  56.470  88.250  1.00  0.00           H
ATOM    545  CA  ASP    56      84.150  55.780  88.200  1.00  0.00           C
ATOM    546  CB  ASP    56      84.480  57.130  88.870  1.00  0.00           C
ATOM    547  CG  ASP    56      85.850  57.700  88.670  1.00  0.00           C
ATOM    548  OD1 ASP    56      85.920  58.910  88.930  1.00  0.00           O
ATOM    549  OD2 ASP    56      86.730  57.000  88.170  1.00  0.00           O
ATOM    550  C   ASP    56      84.840  54.640  88.930  1.00  0.00           C
ATOM    551  O   ASP    56      85.710  53.920  88.370  1.00  0.00           O
ATOM    552  N   LEU    57      84.360  54.300  90.130  1.00  0.00           N
ATOM    553  H   LEU    57      83.590  54.850  90.460  1.00  0.00           H
ATOM    554  CA  LEU    57      84.930  53.270  91.020  1.00  0.00           C
ATOM    555  CB  LEU    57      84.290  53.300  92.370  1.00  0.00           C
ATOM    556  CG  LEU    57      84.830  54.440  93.210  1.00  0.00           C
ATOM    557  CD1 LEU    57      84.080  54.490  94.560  1.00  0.00           C
ATOM    558  CD2 LEU    57      86.240  54.220  93.600  1.00  0.00           C
ATOM    559  C   LEU    57      84.690  51.850  90.480  1.00  0.00           C
ATOM    560  O   LEU    57      85.670  51.050  90.540  1.00  0.00           O
ATOM    561  N   LEU    58      83.470  51.520  89.960  1.00  0.00           N
ATOM    562  H   LEU    58      82.610  52.010  90.060  1.00  0.00           H
ATOM    563  CA  LEU    58      83.150  50.250  89.270  1.00  0.00           C
ATOM    564  CB  LEU    58      81.710  50.550  88.890  1.00  0.00           C
ATOM    565  CG  LEU    58      80.920  49.250  88.640  1.00  0.00           C
ATOM    566  CD1 LEU    58      80.890  48.450  89.900  1.00  0.00           C
ATOM    567  CD2 LEU    58      79.450  49.640  88.400  1.00  0.00           C
ATOM    568  C   LEU    58      84.160  49.970  88.130  1.00  0.00           C
ATOM    569  O   LEU    58      84.800  48.900  88.100  1.00  0.00           O
ATOM    570  N   ILE    59      84.280  51.000  87.290  1.00  0.00           N
ATOM    571  H   ILE    59      83.650  51.780  87.240  1.00  0.00           H
ATOM    572  CA  ILE    59      85.320  51.050  86.240  1.00  0.00           C
ATOM    573  CB  ILE    59      84.980  52.140  85.150  1.00  0.00           C
ATOM    574  CG1 ILE    59      83.680  51.770  84.510  1.00  0.00           C
ATOM    575  CG2 ILE    59      86.060  52.380  84.140  1.00  0.00           C
ATOM    576  CD  ILE    59      82.730  52.980  84.210  1.00  0.00           C
ATOM    577  C   ILE    59      86.820  51.030  86.610  1.00  0.00           C
ATOM    578  O   ILE    59      87.570  50.270  86.020  1.00  0.00           O
ATOM    579  N   ARG    60      87.220  51.730  87.640  1.00  0.00           N
ATOM    580  H   ARG    60      86.790  52.570  87.960  1.00  0.00           H
ATOM    581  CA  ARG    60      88.610  51.550  88.290  1.00  0.00           C
ATOM    582  CB  ARG    60      88.630  52.490  89.480  1.00  0.00           C
ATOM    583  CG  ARG    60      88.970  53.970  89.100  1.00  0.00           C
ATOM    584  CD  ARG    60      88.970  54.850  90.330  1.00  0.00           C
ATOM    585  NE  ARG    60      90.110  54.530  91.270  1.00  0.00           N
ATOM    586  HE  ARG    60      90.400  53.570  91.250  1.00  0.00           H
ATOM    587  CZ  ARG    60      90.730  55.540  91.990  1.00  0.00           C
ATOM    588  NH1 ARG    60      90.190  56.770  91.980  1.00  0.00           N
ATOM    589 1HH1 ARG    60      89.390  56.890  91.400  1.00  0.00           H
ATOM    590 2HH1 ARG    60      90.400  57.480  92.660  1.00  0.00           H
ATOM    591  NH2 ARG    60      91.880  55.340  92.640  1.00  0.00           N
ATOM    592 1HH2 ARG    60      92.330  54.440  92.730  1.00  0.00           H
ATOM    593 2HH2 ARG    60      92.200  55.980  93.340  1.00  0.00           H
ATOM    594  C   ARG    60      88.920  50.130  88.750  1.00  0.00           C
ATOM    595  O   ARG    60      90.070  49.710  88.810  1.00  0.00           O
ATOM    596  N   LYS    61      87.890  49.330  89.070  1.00  0.00           N
ATOM    597  H   LYS    61      86.940  49.650  89.100  1.00  0.00           H
ATOM    598  CA  LYS    61      88.010  47.900  89.420  1.00  0.00           C
ATOM    599  CB  LYS    61      87.620  47.620  90.860  1.00  0.00           C
ATOM    600  CG  LYS    61      88.660  47.580  91.910  1.00  0.00           C
ATOM    601  CD  LYS    61      89.830  46.610  91.520  1.00  0.00           C
ATOM    602  CE  LYS    61      90.780  46.420  92.720  1.00  0.00           C
ATOM    603  NZ  LYS    61      92.090  45.800  92.440  1.00  0.00           N
ATOM    604  HZ1 LYS    61      92.800  45.860  93.140  1.00  0.00           H
ATOM    605  HZ2 LYS    61      92.030  44.840  92.160  1.00  0.00           H
ATOM    606  HZ3 LYS    61      92.430  46.160  91.570  1.00  0.00           H
ATOM    607  C   LYS    61      87.090  47.050  88.500  1.00  0.00           C
ATOM    608  O   LYS    61      86.010  46.510  88.870  1.00  0.00           O
ATOM    609  N   SER    62      87.800  46.570  87.410  1.00  0.00           N
ATOM    610  H   SER    62      88.790  46.650  87.440  1.00  0.00           H
ATOM    611  CA  SER    62      87.230  45.820  86.340  1.00  0.00           C
ATOM    612  CB  SER    62      87.850  45.860  84.950  1.00  0.00           C
ATOM    613  OG  SER    62      86.950  45.270  84.000  1.00  0.00           O
ATOM    614  HG  SER    62      87.230  45.680  83.140  1.00  0.00           H
ATOM    615  C   SER    62      86.960  44.360  86.840  1.00  0.00           C
ATOM    616  O   SER    62      87.870  43.820  87.470  1.00  0.00           O
ATOM    617  N   ASN    63      86.060  43.720  86.100  1.00  0.00           N
ATOM    618  H   ASN    63      86.020  43.990  85.140  1.00  0.00           H
ATOM    619  CA  ASN    63      85.390  42.440  86.440  1.00  0.00           C
ATOM    620  CB  ASN    63      84.250  42.200  85.520  1.00  0.00           C
ATOM    621  CG  ASN    63      84.510  42.650  84.070  1.00  0.00           C
ATOM    622  OD1 ASN    63      84.270  43.820  83.790  1.00  0.00           O
ATOM    623  ND2 ASN    63      84.990  41.870  83.150  1.00  0.00           N
ATOM    624 1HD2 ASN    63      85.150  40.900  83.340  1.00  0.00           H
ATOM    625 2HD2 ASN    63      85.190  42.240  82.240  1.00  0.00           H
ATOM    626  C   ASN    63      86.280  41.240  86.580  1.00  0.00           C
ATOM    627  O   ASN    63      86.050  40.450  87.540  1.00  0.00           O
ATOM    628  N   HIS    64      87.330  41.060  85.710  1.00  0.00           N
ATOM    629  H   HIS    64      87.740  41.680  85.050  1.00  0.00           H
ATOM    630  CA  HIS    64      88.320  40.000  85.850  1.00  0.00           C
ATOM    631  CB  HIS    64      89.310  40.060  84.700  1.00  0.00           C
ATOM    632  CG  HIS    64      89.650  41.510  84.280  1.00  0.00           C
ATOM    633  ND1 HIS    64      88.840  42.190  83.510  1.00  0.00           N
ATOM    634  CD2 HIS    64      90.790  42.240  84.430  1.00  0.00           C
ATOM    635  HD2 HIS    64      91.530  42.170  85.220  1.00  0.00           H
ATOM    636  CE1 HIS    64      89.390  43.390  83.190  1.00  0.00           C
ATOM    637  HE1 HIS    64      89.170  44.130  82.420  1.00  0.00           H
ATOM    638  NE2 HIS    64      90.610  43.370  83.800  1.00  0.00           N
ATOM    639  HE2 HIS    64      91.300  44.080  83.860  1.00  0.00           H
ATOM    640  C   HIS    64      89.040  40.010  87.190  1.00  0.00           C
ATOM    641  O   HIS    64      89.510  38.980  87.690  1.00  0.00           O
ATOM    642  N   ASN    65      89.200  41.210  87.820  1.00  0.00           N
ATOM    643  H   ASN    65      88.870  42.050  87.400  1.00  0.00           H
ATOM    644  CA  ASN    65      89.980  41.370  89.020  1.00  0.00           C
ATOM    645  CB  ASN    65      90.250  42.860  89.310  1.00  0.00           C
ATOM    646  CG  ASN    65      91.110  43.450  88.200  1.00  0.00           C
ATOM    647  OD1 ASN    65      90.650  43.610  87.080  1.00  0.00           O
ATOM    648  ND2 ASN    65      92.350  43.610  88.440  1.00  0.00           N
ATOM    649 1HD2 ASN    65      92.690  43.370  89.350  1.00  0.00           H
ATOM    650 2HD2 ASN    65      92.920  43.990  87.710  1.00  0.00           H
ATOM    651  C   ASN    65      89.580  40.540  90.250  1.00  0.00           C
ATOM    652  O   ASN    65      90.400  40.460  91.160  1.00  0.00           O
ATOM    653  N   PHE    66      88.290  40.200  90.360  1.00  0.00           N
ATOM    654  H   PHE    66      87.490  40.150  89.770  1.00  0.00           H
ATOM    655  CA  PHE    66      87.770  39.560  91.610  1.00  0.00           C
ATOM    656  CB  PHE    66      86.290  40.080  91.800  1.00  0.00           C
ATOM    657  CG  PHE    66      86.270  41.590  91.680  1.00  0.00           C
ATOM    658  CD1 PHE    66      86.470  42.320  92.900  1.00  0.00           C
ATOM    659  HD1 PHE    66      86.630  41.940  93.910  1.00  0.00           H
ATOM    660  CD2 PHE    66      85.820  42.200  90.540  1.00  0.00           C
ATOM    661  HD2 PHE    66      85.460  41.600  89.710  1.00  0.00           H
ATOM    662  CE1 PHE    66      86.290  43.700  92.800  1.00  0.00           C
ATOM    663  HE1 PHE    66      86.620  44.290  93.650  1.00  0.00           H
ATOM    664  CE2 PHE    66      85.680  43.590  90.510  1.00  0.00           C
ATOM    665  HE2 PHE    66      85.370  44.090  89.590  1.00  0.00           H
ATOM    666  CZ  PHE    66      85.950  44.410  91.620  1.00  0.00           C
ATOM    667  HZ  PHE    66      85.700  45.470  91.620  1.00  0.00           H
ATOM    668  C   PHE    66      87.810  38.010  91.500  1.00  0.00           C
ATOM    669  O   PHE    66      87.350  37.470  90.510  1.00  0.00           O
ATOM    670  N   LEU    67      88.440  37.380  92.440  1.00  0.00           N
ATOM    671  H   LEU    67      89.120  37.870  93.000  1.00  0.00           H
ATOM    672  CA  LEU    67      88.190  35.950  92.800  1.00  0.00           C
ATOM    673  CB  LEU    67      89.470  35.220  93.230  1.00  0.00           C
ATOM    674  CG  LEU    67      90.600  35.360  92.130  1.00  0.00           C
ATOM    675  CD1 LEU    67      91.970  35.160  92.730  1.00  0.00           C
ATOM    676  CD2 LEU    67      90.360  34.500  90.930  1.00  0.00           C
ATOM    677  C   LEU    67      87.170  35.920  93.890  1.00  0.00           C
ATOM    678  O   LEU    67      87.360  36.460  94.980  1.00  0.00           O
ATOM    679  N   VAL    68      86.030  35.250  93.610  1.00  0.00           N
ATOM    680  H   VAL    68      85.700  35.170  92.670  1.00  0.00           H
ATOM    681  CA  VAL    68      85.180  34.750  94.680  1.00  0.00           C
ATOM    682  CB  VAL    68      83.710  35.000  94.310  1.00  0.00           C
ATOM    683  CG1 VAL    68      82.800  34.900  95.530  1.00  0.00           C
ATOM    684  CG2 VAL    68      83.540  36.360  93.670  1.00  0.00           C
ATOM    685  C   VAL    68      85.590  33.340  94.980  1.00  0.00           C
ATOM    686  O   VAL    68      85.230  32.350  94.300  1.00  0.00           O
ATOM    687  N   GLN    69      86.380  33.260  96.090  1.00  0.00           N
ATOM    688  H   GLN    69      86.470  33.980  96.770  1.00  0.00           H
ATOM    689  CA  GLN    69      87.040  32.060  96.570  1.00  0.00           C
ATOM    690  CB  GLN    69      88.430  32.260  97.230  1.00  0.00           C
ATOM    691  CG  GLN    69      89.560  32.860  96.350  1.00  0.00           C
ATOM    692  CD  GLN    69      90.970  32.730  96.900  1.00  0.00           C
ATOM    693  OE1 GLN    69      91.570  31.630  97.060  1.00  0.00           O
ATOM    694  NE2 GLN    69      91.570  33.860  96.930  1.00  0.00           N
ATOM    695 1HE2 GLN    69      91.070  34.690  96.660  1.00  0.00           H
ATOM    696 2HE2 GLN    69      92.460  33.920  97.380  1.00  0.00           H
ATOM    697  C   GLN    69      86.110  31.210  97.410  1.00  0.00           C
ATOM    698  O   GLN    69      86.140  31.210  98.680  1.00  0.00           O
ATOM    699  N   ALA    70      85.310  30.400  96.710  1.00  0.00           N
ATOM    700  H   ALA    70      85.330  30.420  95.710  1.00  0.00           H
ATOM    701  CA  ALA    70      84.380  29.360  97.260  1.00  0.00           C
ATOM    702  CB  ALA    70      83.370  29.170  96.140  1.00  0.00           C
ATOM    703  C   ALA    70      85.080  28.090  97.610  1.00  0.00           C
ATOM    704  O   ALA    70      84.900  26.970  97.050  1.00  0.00           O
ATOM    705  N   GLY    71      85.880  28.260  98.660  1.00  0.00           N
ATOM    706  H   GLY    71      85.970  29.160  99.090  1.00  0.00           H
ATOM    707  CA  GLY    71      86.730  27.190  99.230  1.00  0.00           C
ATOM    708  C   GLY    71      88.010  27.000  98.380  1.00  0.00           C
ATOM    709  O   GLY    71      89.010  27.690  98.580  1.00  0.00           O
ATOM    710  N   ASN    72      87.930  25.960  97.640  1.00  0.00           N
ATOM    711  H   ASN    72      87.250  25.250  97.810  1.00  0.00           H
ATOM    712  CA  ASN    72      88.760  25.560  96.450  1.00  0.00           C
ATOM    713  CB  ASN    72      88.790  24.030  96.360  1.00  0.00           C
ATOM    714  CG  ASN    72      89.800  23.410  97.300  1.00  0.00           C
ATOM    715  OD1 ASN    72      90.550  24.090  98.020  1.00  0.00           O
ATOM    716  ND2 ASN    72      90.220  22.210  97.120  1.00  0.00           N
ATOM    717 1HD2 ASN    72      89.800  21.640  96.410  1.00  0.00           H
ATOM    718 2HD2 ASN    72      90.950  21.830  97.690  1.00  0.00           H
ATOM    719  C   ASN    72      88.320  26.150  95.090  1.00  0.00           C
ATOM    720  O   ASN    72      89.100  26.460  94.220  1.00  0.00           O
ATOM    721  N   VAL    73      86.980  26.220  94.930  1.00  0.00           N
ATOM    722  H   VAL    73      86.360  26.030  95.690  1.00  0.00           H
ATOM    723  CA  VAL    73      86.290  26.610  93.670  1.00  0.00           C
ATOM    724  CB  VAL    73      84.790  26.270  93.640  1.00  0.00           C
ATOM    725  CG1 VAL    73      84.170  26.310  92.280  1.00  0.00           C
ATOM    726  CG2 VAL    73      84.570  24.940  94.370  1.00  0.00           C
ATOM    727  C   VAL    73      86.450  28.100  93.390  1.00  0.00           C
ATOM    728  O   VAL    73      85.790  28.870  94.030  1.00  0.00           O
ATOM    729  N   GLN    74      87.300  28.370  92.400  1.00  0.00           N
ATOM    730  H   GLN    74      87.720  27.540  92.030  1.00  0.00           H
ATOM    731  CA  GLN    74      87.720  29.740  92.060  1.00  0.00           C
ATOM    732  CB  GLN    74      89.130  29.720  91.450  1.00  0.00           C
ATOM    733  CG  GLN    74      89.750  31.030  91.690  1.00  0.00           C
ATOM    734  CD  GLN    74      91.070  31.100  90.940  1.00  0.00           C
ATOM    735  OE1 GLN    74      91.220  30.970  89.690  1.00  0.00           O
ATOM    736  NE2 GLN    74      92.160  31.290  91.630  1.00  0.00           N
ATOM    737 1HE2 GLN    74      92.230  31.390  92.620  1.00  0.00           H
ATOM    738 2HE2 GLN    74      93.010  31.280  91.090  1.00  0.00           H
ATOM    739  C   GLN    74      86.740  30.330  91.050  1.00  0.00           C
ATOM    740  O   GLN    74      87.010  30.280  89.840  1.00  0.00           O
ATOM    741  N   LEU    75      85.650  30.730  91.670  1.00  0.00           N
ATOM    742  H   LEU    75      85.640  30.850  92.670  1.00  0.00           H
ATOM    743  CA  LEU    75      84.580  31.490  91.010  1.00  0.00           C
ATOM    744  CB  LEU    75      83.350  31.650  91.890  1.00  0.00           C
ATOM    745  CG  LEU    75      82.700  30.340  92.290  1.00  0.00           C
ATOM    746  CD1 LEU    75      81.740  30.820  93.340  1.00  0.00           C
ATOM    747  CD2 LEU    75      81.910  29.970  91.050  1.00  0.00           C
ATOM    748  C   LEU    75      85.200  32.840  90.530  1.00  0.00           C
ATOM    749  O   LEU    75      85.170  33.890  91.170  1.00  0.00           O
ATOM    750  N   ARG    76      85.430  32.800  89.230  1.00  0.00           N
ATOM    751  H   ARG    76      85.160  31.970  88.730  1.00  0.00           H
ATOM    752  CA  ARG    76      85.790  33.920  88.320  1.00  0.00           C
ATOM    753  CB  ARG    76      86.920  33.510  87.400  1.00  0.00           C
ATOM    754  CG  ARG    76      88.230  33.370  88.130  1.00  0.00           C
ATOM    755  CD  ARG    76      89.350  32.790  87.200  1.00  0.00           C
ATOM    756  NE  ARG    76      90.670  32.830  87.850  1.00  0.00           N
ATOM    757  HE  ARG    76      90.780  32.240  88.650  1.00  0.00           H
ATOM    758  CZ  ARG    76      91.700  33.550  87.370  1.00  0.00           C
ATOM    759  NH1 ARG    76      91.600  34.370  86.300  1.00  0.00           N
ATOM    760 1HH1 ARG    76      90.680  34.440  85.910  1.00  0.00           H
ATOM    761 2HH1 ARG    76      92.420  34.650  85.790  1.00  0.00           H
ATOM    762  NH2 ARG    76      92.910  33.580  88.010  1.00  0.00           N
ATOM    763 1HH2 ARG    76      93.170  32.860  88.660  1.00  0.00           H
ATOM    764 2HH2 ARG    76      93.540  34.360  87.940  1.00  0.00           H
ATOM    765  C   ARG    76      84.650  34.660  87.650  1.00  0.00           C
ATOM    766  O   ARG    76      83.960  34.040  86.840  1.00  0.00           O
ATOM    767  N   VAL    77      84.520  35.860  88.100  1.00  0.00           N
ATOM    768  H   VAL    77      85.200  36.370  88.630  1.00  0.00           H
ATOM    769  CA  VAL    77      83.410  36.800  87.780  1.00  0.00           C
ATOM    770  CB  VAL    77      83.460  37.980  88.740  1.00  0.00           C
ATOM    771  CG1 VAL    77      82.270  38.920  88.700  1.00  0.00           C
ATOM    772  CG2 VAL    77      83.540  37.420  90.250  1.00  0.00           C
ATOM    773  C   VAL    77      83.310  37.160  86.290  1.00  0.00           C
ATOM    774  O   VAL    77      84.120  37.930  85.780  1.00  0.00           O
ATOM    775  N   ILE    78      82.230  36.740  85.630  1.00  0.00           N
ATOM    776  H   ILE    78      81.400  36.480  86.120  1.00  0.00           H
ATOM    777  CA  ILE    78      81.900  37.020  84.200  1.00  0.00           C
ATOM    778  CB  ILE    78      80.730  36.110  83.880  1.00  0.00           C
ATOM    779  CG1 ILE    78      80.950  34.600  84.000  1.00  0.00           C
ATOM    780  CG2 ILE    78      80.070  36.500  82.530  1.00  0.00           C
ATOM    781  CD  ILE    78      82.110  34.110  83.070  1.00  0.00           C
ATOM    782  C   ILE    78      81.470  38.480  84.080  1.00  0.00           C
ATOM    783  O   ILE    78      81.830  39.130  83.090  1.00  0.00           O
ATOM    784  N   GLY    79      80.790  39.070  85.080  1.00  0.00           N
ATOM    785  H   GLY    79      80.310  38.610  85.830  1.00  0.00           H
ATOM    786  CA  GLY    79      80.440  40.520  85.050  1.00  0.00           C
ATOM    787  C   GLY    79      80.090  41.050  86.420  1.00  0.00           C
ATOM    788  O   GLY    79      79.520  40.250  87.140  1.00  0.00           O
ATOM    789  N   HIS    80      80.250  42.360  86.590  1.00  0.00           N
ATOM    790  H   HIS    80      80.700  42.920  85.900  1.00  0.00           H
ATOM    791  CA  HIS    80      79.810  43.090  87.780  1.00  0.00           C
ATOM    792  CB  HIS    80      80.950  43.830  88.480  1.00  0.00           C
ATOM    793  CG  HIS    80      81.770  44.940  87.810  1.00  0.00           C
ATOM    794  ND1 HIS    80      81.490  45.540  86.670  1.00  0.00           N
ATOM    795  CD2 HIS    80      82.900  45.510  88.270  1.00  0.00           C
ATOM    796  HD2 HIS    80      83.310  45.400  89.270  1.00  0.00           H
ATOM    797  CE1 HIS    80      82.420  46.470  86.400  1.00  0.00           C
ATOM    798  HE1 HIS    80      82.440  47.170  85.570  1.00  0.00           H
ATOM    799  NE2 HIS    80      83.310  46.440  87.380  1.00  0.00           N
ATOM    800  HE2 HIS    80      84.200  46.890  87.330  1.00  0.00           H
ATOM    801  C   HIS    80      78.680  44.070  87.430  1.00  0.00           C
ATOM    802  O   HIS    80      78.480  44.250  86.240  1.00  0.00           O
ATOM    803  N   SER    81      77.750  44.190  88.360  1.00  0.00           N
ATOM    804  H   SER    81      77.630  43.520  89.100  1.00  0.00           H
ATOM    805  CA  SER    81      76.760  45.270  88.420  1.00  0.00           C
ATOM    806  CB  SER    81      75.610  45.010  87.510  1.00  0.00           C
ATOM    807  OG  SER    81      74.790  46.190  87.270  1.00  0.00           O
ATOM    808  HG  SER    81      75.240  47.050  87.050  1.00  0.00           H
ATOM    809  C   SER    81      76.480  45.770  89.810  1.00  0.00           C
ATOM    810  O   SER    81      76.410  45.100  90.830  1.00  0.00           O
ATOM    811  N   MET    82      76.270  47.100  89.840  1.00  0.00           N
ATOM    812  H   MET    82      76.020  47.610  89.020  1.00  0.00           H
ATOM    813  CA  MET    82      76.010  47.760  91.110  1.00  0.00           C
ATOM    814  CB  MET    82      76.840  49.040  91.030  1.00  0.00           C
ATOM    815  CG  MET    82      76.430  50.120  92.050  1.00  0.00           C
ATOM    816  SD  MET    82      77.560  51.550  91.980  1.00  0.00           S
ATOM    817  CE  MET    82      77.230  52.180  90.400  1.00  0.00           C
ATOM    818  C   MET    82      74.510  47.940  91.360  1.00  0.00           C
ATOM    819  O   MET    82      73.770  47.910  90.400  1.00  0.00           O
ATOM    820  N   GLN    83      74.080  47.870  92.580  1.00  0.00           N
ATOM    821  H   GLN    83      74.710  47.420  93.220  1.00  0.00           H
ATOM    822  CA  GLN    83      72.780  48.250  93.050  1.00  0.00           C
ATOM    823  CB  GLN    83      71.650  47.170  92.820  1.00  0.00           C
ATOM    824  CG  GLN    83      70.280  47.780  93.090  1.00  0.00           C
ATOM    825  CD  GLN    83      69.140  46.840  92.960  1.00  0.00           C
ATOM    826  OE1 GLN    83      69.020  46.160  91.970  1.00  0.00           O
ATOM    827  NE2 GLN    83      68.280  46.850  93.950  1.00  0.00           N
ATOM    828 1HE2 GLN    83      68.520  47.320  94.800  1.00  0.00           H
ATOM    829 2HE2 GLN    83      67.370  46.460  93.810  1.00  0.00           H
ATOM    830  C   GLN    83      72.700  48.860  94.440  1.00  0.00           C
ATOM    831  O   GLN    83      72.750  48.200  95.490  1.00  0.00           O
ATOM    832  N   ASN    84      72.760  50.230  94.360  1.00  0.00           N
ATOM    833  H   ASN    84      72.770  50.580  93.420  1.00  0.00           H
ATOM    834  CA  ASN    84      72.840  51.140  95.530  1.00  0.00           C
ATOM    835  CB  ASN    84      71.540  51.170  96.370  1.00  0.00           C
ATOM    836  CG  ASN    84      70.310  51.800  95.780  1.00  0.00           C
ATOM    837  OD1 ASN    84      69.850  51.480  94.680  1.00  0.00           O
ATOM    838  ND2 ASN    84      69.820  52.780  96.500  1.00  0.00           N
ATOM    839 1HD2 ASN    84      70.210  53.110  97.360  1.00  0.00           H
ATOM    840 2HD2 ASN    84      69.200  53.430  96.080  1.00  0.00           H
ATOM    841  C   ASN    84      74.060  50.660  96.370  1.00  0.00           C
ATOM    842  O   ASN    84      75.170  50.550  95.860  1.00  0.00           O
ATOM    843  N   CYS    85      73.830  50.320  97.610  1.00  0.00           N
ATOM    844  H   CYS    85      72.890  50.320  97.950  1.00  0.00           H
ATOM    845  CA  CYS    85      74.940  49.940  98.550  1.00  0.00           C
ATOM    846  CB  CYS    85      74.440  49.710  99.940  1.00  0.00           C
ATOM    847  SG  CYS    85      73.590  51.170 100.570  1.00  0.00           S
ATOM    848  HG  CYS    85      74.670  51.940 100.510  1.00  0.00           H
ATOM    849  C   CYS    85      75.650  48.590  98.210  1.00  0.00           C
ATOM    850  O   CYS    85      76.860  48.380  98.310  1.00  0.00           O
ATOM    851  N   VAL    86      74.870  47.600  97.760  1.00  0.00           N
ATOM    852  H   VAL    86      73.990  47.850  97.340  1.00  0.00           H
ATOM    853  CA  VAL    86      75.410  46.210  97.480  1.00  0.00           C
ATOM    854  CB  VAL    86      74.380  45.130  97.790  1.00  0.00           C
ATOM    855  CG1 VAL    86      74.220  45.090  99.340  1.00  0.00           C
ATOM    856  CG2 VAL    86      73.020  45.360  97.150  1.00  0.00           C
ATOM    857  C   VAL    86      75.930  46.110  95.990  1.00  0.00           C
ATOM    858  O   VAL    86      75.440  46.770  95.050  1.00  0.00           O
ATOM    859  N   LEU    87      76.890  45.180  95.880  1.00  0.00           N
ATOM    860  H   LEU    87      77.400  44.830  96.670  1.00  0.00           H
ATOM    861  CA  LEU    87      77.540  44.750  94.640  1.00  0.00           C
ATOM    862  CB  LEU    87      79.030  44.870  94.710  1.00  0.00           C
ATOM    863  CG  LEU    87      79.700  45.230  93.400  1.00  0.00           C
ATOM    864  CD1 LEU    87      79.450  46.610  92.870  1.00  0.00           C
ATOM    865  CD2 LEU    87      81.150  44.760  93.330  1.00  0.00           C
ATOM    866  C   LEU    87      77.180  43.350  94.200  1.00  0.00           C
ATOM    867  O   LEU    87      77.080  42.430  95.010  1.00  0.00           O
ATOM    868  N   LYS    88      76.620  43.180  92.980  1.00  0.00           N
ATOM    869  H   LYS    88      76.550  43.930  92.320  1.00  0.00           H
ATOM    870  CA  LYS    88      76.390  41.850  92.260  1.00  0.00           C
ATOM    871  CB  LYS    88      75.100  41.860  91.450  1.00  0.00           C
ATOM    872  CG  LYS    88      73.920  42.400  92.330  1.00  0.00           C
ATOM    873  CD  LYS    88      72.590  42.490  91.530  1.00  0.00           C
ATOM    874  CE  LYS    88      71.790  41.250  91.420  1.00  0.00           C
ATOM    875  NZ  LYS    88      70.500  41.520  90.900  1.00  0.00           N
ATOM    876  HZ1 LYS    88      69.990  41.850  91.700  1.00  0.00           H
ATOM    877  HZ2 LYS    88      70.570  42.190  90.160  1.00  0.00           H
ATOM    878  HZ3 LYS    88      70.130  40.690  90.490  1.00  0.00           H
ATOM    879  C   LYS    88      77.520  41.520  91.230  1.00  0.00           C
ATOM    880  O   LYS    88      77.890  42.370  90.430  1.00  0.00           O
ATOM    881  N   LEU    89      78.100  40.350  91.540  1.00  0.00           N
ATOM    882  H   LEU    89      78.030  40.090  92.510  1.00  0.00           H
ATOM    883  CA  LEU    89      79.250  39.720  90.920  1.00  0.00           C
ATOM    884  CB  LEU    89      80.290  39.330  91.980  1.00  0.00           C
ATOM    885  CG  LEU    89      80.890  40.490  92.750  1.00  0.00           C
ATOM    886  CD1 LEU    89      81.430  39.980  94.150  1.00  0.00           C
ATOM    887  CD2 LEU    89      82.040  41.150  92.020  1.00  0.00           C
ATOM    888  C   LEU    89      78.810  38.390  90.280  1.00  0.00           C
ATOM    889  O   LEU    89      78.500  37.420  91.020  1.00  0.00           O
ATOM    890  N   LYS    90      78.330  38.460  89.030  1.00  0.00           N
ATOM    891  H   LYS    90      78.340  39.360  88.600  1.00  0.00           H
ATOM    892  CA  LYS    90      77.880  37.350  88.210  1.00  0.00           C
ATOM    893  CB  LYS    90      77.080  37.890  86.980  1.00  0.00           C
ATOM    894  CG  LYS    90      76.070  36.900  86.450  1.00  0.00           C
ATOM    895  CD  LYS    90      76.570  35.970  85.320  1.00  0.00           C
ATOM    896  CE  LYS    90      75.620  35.030  84.630  1.00  0.00           C
ATOM    897  NZ  LYS    90      74.650  34.310  85.440  1.00  0.00           N
ATOM    898  HZ1 LYS    90      74.130  34.930  86.030  1.00  0.00           H
ATOM    899  HZ2 LYS    90      73.980  33.860  84.860  1.00  0.00           H
ATOM    900  HZ3 LYS    90      75.020  33.640  86.080  1.00  0.00           H
ATOM    901  C   LYS    90      78.990  36.340  87.860  1.00  0.00           C
ATOM    902  O   LYS    90      79.700  36.570  86.890  1.00  0.00           O
ATOM    903  N   VAL    91      79.220  35.370  88.730  1.00  0.00           N
ATOM    904  H   VAL    91      78.600  35.280  89.510  1.00  0.00           H
ATOM    905  CA  VAL    91      80.230  34.270  88.570  1.00  0.00           C
ATOM    906  CB  VAL    91      80.470  33.500  89.910  1.00  0.00           C
ATOM    907  CG1 VAL    91      81.160  34.490  90.830  1.00  0.00           C
ATOM    908  CG2 VAL    91      79.190  32.990  90.640  1.00  0.00           C
ATOM    909  C   VAL    91      79.910  33.170  87.540  1.00  0.00           C
ATOM    910  O   VAL    91      78.860  33.150  86.950  1.00  0.00           O
ATOM    911  N   ASP    92      80.830  32.250  87.350  1.00  0.00           N
ATOM    912  H   ASP    92      81.710  32.330  87.820  1.00  0.00           H
ATOM    913  CA  ASP    92      80.830  31.080  86.390  1.00  0.00           C
ATOM    914  CB  ASP    92      82.220  30.540  86.260  1.00  0.00           C
ATOM    915  CG  ASP    92      82.990  30.110  87.480  1.00  0.00           C
ATOM    916  OD1 ASP    92      82.770  28.960  87.880  1.00  0.00           O
ATOM    917  OD2 ASP    92      83.870  30.920  87.830  1.00  0.00           O
ATOM    918  C   ASP    92      79.700  30.020  86.580  1.00  0.00           C
ATOM    919  O   ASP    92      78.830  29.990  85.730  1.00  0.00           O
ATOM    920  N   THR    93      79.870  29.050  87.520  1.00  0.00           N
ATOM    921  H   THR    93      80.780  28.940  87.910  1.00  0.00           H
ATOM    922  CA  THR    93      78.830  28.030  87.820  1.00  0.00           C
ATOM    923  CB  THR    93      79.490  26.810  88.410  1.00  0.00           C
ATOM    924  OG1 THR    93      78.560  25.780  88.520  1.00  0.00           O
ATOM    925  HG1 THR    93      78.690  25.200  87.710  1.00  0.00           H
ATOM    926  CG2 THR    93      80.220  26.970  89.760  1.00  0.00           C
ATOM    927  C   THR    93      77.710  28.560  88.780  1.00  0.00           C
ATOM    928  O   THR    93      77.840  29.660  89.300  1.00  0.00           O
ATOM    929  N   ALA    94      76.640  27.790  88.790  1.00  0.00           N
ATOM    930  H   ALA    94      76.670  26.960  88.230  1.00  0.00           H
ATOM    931  CA  ALA    94      75.520  27.980  89.770  1.00  0.00           C
ATOM    932  CB  ALA    94      74.280  27.540  89.070  1.00  0.00           C
ATOM    933  C   ALA    94      75.840  27.360  91.100  1.00  0.00           C
ATOM    934  O   ALA    94      76.670  26.470  91.280  1.00  0.00           O
ATOM    935  N   ASN    95      75.120  27.890  92.070  1.00  0.00           N
ATOM    936  H   ASN    95      74.720  28.790  91.950  1.00  0.00           H
ATOM    937  CA  ASN    95      75.010  27.370  93.450  1.00  0.00           C
ATOM    938  CB  ASN    95      74.990  28.440  94.490  1.00  0.00           C
ATOM    939  CG  ASN    95      75.280  27.870  95.890  1.00  0.00           C
ATOM    940  OD1 ASN    95      74.710  26.930  96.430  1.00  0.00           O
ATOM    941  ND2 ASN    95      76.110  28.480  96.590  1.00  0.00           N
ATOM    942 1HD2 ASN    95      76.530  29.350  96.360  1.00  0.00           H
ATOM    943 2HD2 ASN    95      76.450  27.980  97.390  1.00  0.00           H
ATOM    944  C   ASN    95      73.890  26.390  93.570  1.00  0.00           C
ATOM    945  O   ASN    95      72.710  26.730  93.510  1.00  0.00           O
ATOM    946  N   PRO    96      74.210  25.090  93.790  1.00  0.00           N
ATOM    947  CA  PRO    96      73.190  24.040  94.060  1.00  0.00           C
ATOM    948  CB  PRO    96      73.850  22.730  93.650  1.00  0.00           C
ATOM    949  CG  PRO    96      75.350  23.030  93.930  1.00  0.00           C
ATOM    950  CD  PRO    96      75.540  24.450  93.540  1.00  0.00           C
ATOM    951  C   PRO    96      72.690  23.890  95.510  1.00  0.00           C
ATOM    952  O   PRO    96      71.530  23.520  95.660  1.00  0.00           O
ATOM    953  N   LYS    97      73.490  24.360  96.520  1.00  0.00           N
ATOM    954  H   LYS    97      74.190  25.040  96.360  1.00  0.00           H
ATOM    955  CA  LYS    97      73.060  24.290  97.980  1.00  0.00           C
ATOM    956  CB  LYS    97      74.160  24.490  99.040  1.00  0.00           C
ATOM    957  CG  LYS    97      74.940  23.190  99.170  1.00  0.00           C
ATOM    958  CD  LYS    97      76.110  23.420 100.130  1.00  0.00           C
ATOM    959  CE  LYS    97      77.040  22.160 100.190  1.00  0.00           C
ATOM    960  NZ  LYS    97      77.880  21.990 101.370  1.00  0.00           N
ATOM    961  HZ1 LYS    97      77.770  22.730 102.030  1.00  0.00           H
ATOM    962  HZ2 LYS    97      77.770  21.070 101.760  1.00  0.00           H
ATOM    963  HZ3 LYS    97      78.820  22.060 101.050  1.00  0.00           H
ATOM    964  C   LYS    97      71.900  25.270  98.360  1.00  0.00           C
ATOM    965  O   LYS    97      71.210  25.110  99.360  1.00  0.00           O
ATOM    966  N   THR    98      71.880  26.450  97.720  1.00  0.00           N
ATOM    967  H   THR    98      72.440  26.680  96.920  1.00  0.00           H
ATOM    968  CA  THR    98      70.920  27.530  98.030  1.00  0.00           C
ATOM    969  CB  THR    98      70.890  28.630  96.940  1.00  0.00           C
ATOM    970  OG1 THR    98      70.670  28.040  95.640  1.00  0.00           O
ATOM    971  HG1 THR    98      70.290  28.780  95.070  1.00  0.00           H
ATOM    972  CG2 THR    98      72.210  29.380  96.860  1.00  0.00           C
ATOM    973  C   THR    98      69.420  27.260  98.460  1.00  0.00           C
ATOM    974  O   THR    98      68.620  27.060  97.580  1.00  0.00           O
ATOM    975  N   PRO    99      69.080  27.500  99.720  1.00  0.00           N
ATOM    976  CA  PRO    99      67.730  27.180 100.250  1.00  0.00           C
ATOM    977  CB  PRO    99      67.920  27.360 101.800  1.00  0.00           C
ATOM    978  CG  PRO    99      68.990  28.400 101.850  1.00  0.00           C
ATOM    979  CD  PRO    99      69.940  27.890 100.840  1.00  0.00           C
ATOM    980  C   PRO    99      66.700  28.180  99.780  1.00  0.00           C
ATOM    981  O   PRO    99      67.050  29.250  99.180  1.00  0.00           O
ATOM    982  N   LYS   100      65.420  27.990 100.040  1.00  0.00           N
ATOM    983  H   LYS   100      65.090  27.150 100.480  1.00  0.00           H
ATOM    984  CA  LYS   100      64.430  28.830  99.260  1.00  0.00           C
ATOM    985  CB  LYS   100      62.960  28.320  99.390  1.00  0.00           C
ATOM    986  CG  LYS   100      62.720  26.850  98.940  1.00  0.00           C
ATOM    987  CD  LYS   100      61.280  26.610  98.860  1.00  0.00           C
ATOM    988  CE  LYS   100      60.650  27.460  97.810  1.00  0.00           C
ATOM    989  NZ  LYS   100      59.170  27.290  97.750  1.00  0.00           N
ATOM    990  HZ1 LYS   100      58.730  27.570  98.600  1.00  0.00           H
ATOM    991  HZ2 LYS   100      58.850  27.870  96.990  1.00  0.00           H
ATOM    992  HZ3 LYS   100      59.020  26.340  97.470  1.00  0.00           H
ATOM    993  C   LYS   100      64.400  30.310  99.620  1.00  0.00           C
ATOM    994  O   LYS   100      64.050  30.540 100.760  1.00  0.00           O
ATOM    995  N   TYR   101      64.500  31.260  98.690  1.00  0.00           N
ATOM    996  H   TYR   101      64.280  31.110  97.720  1.00  0.00           H
ATOM    997  CA  TYR   101      64.660  32.650  99.180  1.00  0.00           C
ATOM    998  CB  TYR   101      66.030  33.210  98.730  1.00  0.00           C
ATOM    999  CG  TYR   101      66.460  32.970  97.200  1.00  0.00           C
ATOM   1000  CD1 TYR   101      67.040  31.760  96.830  1.00  0.00           C
ATOM   1001  HD1 TYR   101      66.950  30.900  97.490  1.00  0.00           H
ATOM   1002  CD2 TYR   101      66.520  34.070  96.290  1.00  0.00           C
ATOM   1003  HD2 TYR   101      65.830  34.900  96.450  1.00  0.00           H
ATOM   1004  CE1 TYR   101      67.850  31.670  95.720  1.00  0.00           C
ATOM   1005  HE1 TYR   101      68.650  30.940  95.600  1.00  0.00           H
ATOM   1006  CE2 TYR   101      67.280  33.920  95.140  1.00  0.00           C
ATOM   1007  HE2 TYR   101      67.460  34.820  94.550  1.00  0.00           H
ATOM   1008  CZ  TYR   101      67.990  32.760  94.820  1.00  0.00           C
ATOM   1009  OH  TYR   101      69.100  32.790  94.090  1.00  0.00           O
ATOM   1010  HH  TYR   101      69.410  31.840  94.140  1.00  0.00           H
ATOM   1011  C   TYR   101      63.610  33.670  98.820  1.00  0.00           C
ATOM   1012  O   TYR   101      63.000  33.560  97.790  1.00  0.00           O
ATOM   1013  N   LYS   102      63.430  34.760  99.540  1.00  0.00           N
ATOM   1014  H   LYS   102      63.970  34.810 100.380  1.00  0.00           H
ATOM   1015  CA  LYS   102      62.410  35.790  99.370  1.00  0.00           C
ATOM   1016  CB  LYS   102      61.050  35.380  99.950  1.00  0.00           C
ATOM   1017  CG  LYS   102      60.100  36.580  99.810  1.00  0.00           C
ATOM   1018  CD  LYS   102      58.930  36.540 100.700  1.00  0.00           C
ATOM   1019  CE  LYS   102      57.960  37.700 100.540  1.00  0.00           C
ATOM   1020  NZ  LYS   102      56.790  37.400 101.460  1.00  0.00           N
ATOM   1021  HZ1 LYS   102      57.040  37.190 102.410  1.00  0.00           H
ATOM   1022  HZ2 LYS   102      56.170  38.190 101.490  1.00  0.00           H
ATOM   1023  HZ3 LYS   102      56.290  36.660 101.020  1.00  0.00           H
ATOM   1024  C   LYS   102      63.080  36.960 100.140  1.00  0.00           C
ATOM   1025  O   LYS   102      63.520  36.860 101.230  1.00  0.00           O
ATOM   1026  N   PHE   103      62.790  38.130  99.540  1.00  0.00           N
ATOM   1027  H   PHE   103      62.050  38.300  98.890  1.00  0.00           H
ATOM   1028  CA  PHE   103      63.500  39.360  99.900  1.00  0.00           C
ATOM   1029  CB  PHE   103      64.050  40.040  98.630  1.00  0.00           C
ATOM   1030  CG  PHE   103      65.090  39.210  97.830  1.00  0.00           C
ATOM   1031  CD1 PHE   103      64.690  38.580  96.620  1.00  0.00           C
ATOM   1032  HD1 PHE   103      63.730  38.730  96.130  1.00  0.00           H
ATOM   1033  CD2 PHE   103      66.390  39.080  98.190  1.00  0.00           C
ATOM   1034  HD2 PHE   103      66.680  39.540  99.140  1.00  0.00           H
ATOM   1035  CE1 PHE   103      65.610  37.830  95.910  1.00  0.00           C
ATOM   1036  HE1 PHE   103      65.340  37.020  95.230  1.00  0.00           H
ATOM   1037  CE2 PHE   103      67.330  38.420  97.430  1.00  0.00           C
ATOM   1038  HE2 PHE   103      68.390  38.430  97.700  1.00  0.00           H
ATOM   1039  CZ  PHE   103      66.930  37.810  96.260  1.00  0.00           C
ATOM   1040  HZ  PHE   103      67.600  37.260  95.610  1.00  0.00           H
ATOM   1041  C   PHE   103      62.500  40.380 100.520  1.00  0.00           C
ATOM   1042  O   PHE   103      61.520  40.680  99.930  1.00  0.00           O
ATOM   1043  N   VAL   104      62.760  40.780 101.780  1.00  0.00           N
ATOM   1044  H   VAL   104      63.630  40.550 102.200  1.00  0.00           H
ATOM   1045  CA  VAL   104      61.830  41.590 102.600  1.00  0.00           C
ATOM   1046  CB  VAL   104      61.000  40.650 103.540  1.00  0.00           C
ATOM   1047  CG1 VAL   104      59.950  39.840 102.780  1.00  0.00           C
ATOM   1048  CG2 VAL   104      61.950  40.000 104.550  1.00  0.00           C
ATOM   1049  C   VAL   104      62.570  42.780 103.300  1.00  0.00           C
ATOM   1050  O   VAL   104      63.670  43.090 102.970  1.00  0.00           O
ATOM   1051  N   ARG   105      61.920  43.440 104.260  1.00  0.00           N
ATOM   1052  H   ARG   105      60.920  43.520 104.210  1.00  0.00           H
ATOM   1053  CA  ARG   105      62.490  44.450 105.140  1.00  0.00           C
ATOM   1054  CB  ARG   105      61.970  45.750 104.580  1.00  0.00           C
ATOM   1055  CG  ARG   105      63.100  46.700 104.100  1.00  0.00           C
ATOM   1056  CD  ARG   105      62.710  48.030 103.520  1.00  0.00           C
ATOM   1057  NE  ARG   105      63.870  48.840 103.360  1.00  0.00           N
ATOM   1058  HE  ARG   105      64.320  48.720 102.480  1.00  0.00           H
ATOM   1059  CZ  ARG   105      64.240  49.840 104.130  1.00  0.00           C
ATOM   1060  NH1 ARG   105      63.400  50.370 105.040  1.00  0.00           N
ATOM   1061 1HH1 ARG   105      62.460  50.060 105.190  1.00  0.00           H
ATOM   1062 2HH1 ARG   105      63.720  51.270 105.340  1.00  0.00           H
ATOM   1063  NH2 ARG   105      65.530  50.250 104.080  1.00  0.00           N
ATOM   1064 1HH2 ARG   105      66.160  49.870 103.410  1.00  0.00           H
ATOM   1065 2HH2 ARG   105      65.930  50.840 104.780  1.00  0.00           H
ATOM   1066  C   ARG   105      62.130  44.230 106.580  1.00  0.00           C
ATOM   1067  O   ARG   105      61.340  43.330 106.880  1.00  0.00           O
ATOM   1068  N   ILE   106      62.780  44.960 107.510  1.00  0.00           N
ATOM   1069  H   ILE   106      63.690  45.300 107.250  1.00  0.00           H
ATOM   1070  CA  ILE   106      62.550  44.900 108.950  1.00  0.00           C
ATOM   1071  CB  ILE   106      63.510  43.810 109.420  1.00  0.00           C
ATOM   1072  CG1 ILE   106      63.300  43.230 110.820  1.00  0.00           C
ATOM   1073  CG2 ILE   106      65.010  44.220 109.410  1.00  0.00           C
ATOM   1074  CD  ILE   106      61.990  42.500 110.960  1.00  0.00           C
ATOM   1075  C   ILE   106      62.740  46.290 109.640  1.00  0.00           C
ATOM   1076  O   ILE   106      63.090  47.280 108.980  1.00  0.00           O
ATOM   1077  N   GLN   107      62.010  46.530 110.770  1.00  0.00           N
ATOM   1078  H   GLN   107      61.410  45.800 111.080  1.00  0.00           H
ATOM   1079  CA  GLN   107      62.130  47.710 111.670  1.00  0.00           C
ATOM   1080  CB  GLN   107      60.780  48.410 111.850  1.00  0.00           C
ATOM   1081  CG  GLN   107      60.900  49.790 111.140  1.00  0.00           C
ATOM   1082  CD  GLN   107      59.700  50.660 111.610  1.00  0.00           C
ATOM   1083  OE1 GLN   107      59.820  51.570 112.410  1.00  0.00           O
ATOM   1084  NE2 GLN   107      58.640  50.590 110.870  1.00  0.00           N
ATOM   1085 1HE2 GLN   107      58.470  50.010 110.070  1.00  0.00           H
ATOM   1086 2HE2 GLN   107      57.930  51.240 111.150  1.00  0.00           H
ATOM   1087  C   GLN   107      62.630  47.240 113.060  1.00  0.00           C
ATOM   1088  O   GLN   107      62.500  46.040 113.420  1.00  0.00           O
ATOM   1089  N   PRO   108      63.110  48.170 113.910  1.00  0.00           N
ATOM   1090  CA  PRO   108      63.080  47.980 115.400  1.00  0.00           C
ATOM   1091  CB  PRO   108      63.680  49.290 115.890  1.00  0.00           C
ATOM   1092  CG  PRO   108      64.020  50.100 114.630  1.00  0.00           C
ATOM   1093  CD  PRO   108      64.210  49.100 113.480  1.00  0.00           C
ATOM   1094  C   PRO   108      61.750  47.470 116.070  1.00  0.00           C
ATOM   1095  O   PRO   108      60.660  48.010 115.920  1.00  0.00           O
ATOM   1096  N   GLY   109      62.000  46.350 116.710  1.00  0.00           N
ATOM   1097  H   GLY   109      62.870  45.860 116.660  1.00  0.00           H
ATOM   1098  CA  GLY   109      60.980  45.670 117.490  1.00  0.00           C
ATOM   1099  C   GLY   109      61.570  44.460 118.300  1.00  0.00           C
ATOM   1100  O   GLY   109      62.480  44.710 119.090  1.00  0.00           O
ATOM   1101  N   GLN   110      61.110  43.240 118.170  1.00  0.00           N
ATOM   1102  H   GLN   110      60.290  43.100 117.610  1.00  0.00           H
ATOM   1103  CA  GLN   110      61.730  42.000 118.830  1.00  0.00           C
ATOM   1104  CB  GLN   110      60.590  41.000 118.920  1.00  0.00           C
ATOM   1105  CG  GLN   110      59.680  41.340 120.050  1.00  0.00           C
ATOM   1106  CD  GLN   110      58.620  40.300 120.070  1.00  0.00           C
ATOM   1107  OE1 GLN   110      57.490  40.580 119.710  1.00  0.00           O
ATOM   1108  NE2 GLN   110      58.890  39.180 120.670  1.00  0.00           N
ATOM   1109 1HE2 GLN   110      59.770  38.970 121.110  1.00  0.00           H
ATOM   1110 2HE2 GLN   110      58.480  38.340 120.320  1.00  0.00           H
ATOM   1111  C   GLN   110      62.960  41.320 118.140  1.00  0.00           C
ATOM   1112  O   GLN   110      63.640  41.890 117.280  1.00  0.00           O
ATOM   1113  N   THR   111      63.350  40.230 118.750  1.00  0.00           N
ATOM   1114  H   THR   111      63.010  39.950 119.650  1.00  0.00           H
ATOM   1115  CA  THR   111      64.460  39.440 118.140  1.00  0.00           C
ATOM   1116  CB  THR   111      65.030  38.360 119.110  1.00  0.00           C
ATOM   1117  OG1 THR   111      64.020  37.510 119.690  1.00  0.00           O
ATOM   1118  HG1 THR   111      63.380  38.060 120.220  1.00  0.00           H
ATOM   1119  CG2 THR   111      65.910  38.900 120.180  1.00  0.00           C
ATOM   1120  C   THR   111      64.120  38.720 116.800  1.00  0.00           C
ATOM   1121  O   THR   111      63.110  38.030 116.670  1.00  0.00           O
ATOM   1122  N   PHE   112      65.050  38.890 115.840  1.00  0.00           N
ATOM   1123  H   PHE   112      65.680  39.670 115.850  1.00  0.00           H
ATOM   1124  CA  PHE   112      65.090  38.070 114.600  1.00  0.00           C
ATOM   1125  CB  PHE   112      64.820  38.990 113.300  1.00  0.00           C
ATOM   1126  CG  PHE   112      65.950  39.860 112.690  1.00  0.00           C
ATOM   1127  CD1 PHE   112      66.420  39.700 111.350  1.00  0.00           C
ATOM   1128  HD1 PHE   112      65.740  39.170 110.680  1.00  0.00           H
ATOM   1129  CD2 PHE   112      66.620  40.790 113.490  1.00  0.00           C
ATOM   1130  HD2 PHE   112      66.130  41.170 114.380  1.00  0.00           H
ATOM   1131  CE1 PHE   112      67.540  40.410 110.930  1.00  0.00           C
ATOM   1132  HE1 PHE   112      67.610  40.680 109.870  1.00  0.00           H
ATOM   1133  CE2 PHE   112      67.690  41.460 113.070  1.00  0.00           C
ATOM   1134  HE2 PHE   112      68.110  42.110 113.830  1.00  0.00           H
ATOM   1135  CZ  PHE   112      68.240  41.210 111.830  1.00  0.00           C
ATOM   1136  HZ  PHE   112      69.260  41.440 111.520  1.00  0.00           H
ATOM   1137  C   PHE   112      66.420  37.330 114.450  1.00  0.00           C
ATOM   1138  O   PHE   112      67.330  37.410 115.250  1.00  0.00           O
ATOM   1139  N   SER   113      66.390  36.470 113.440  1.00  0.00           N
ATOM   1140  H   SER   113      65.790  36.600 112.660  1.00  0.00           H
ATOM   1141  CA  SER   113      67.520  35.550 113.240  1.00  0.00           C
ATOM   1142  CB  SER   113      67.140  34.140 112.710  1.00  0.00           C
ATOM   1143  OG  SER   113      65.870  33.950 112.000  1.00  0.00           O
ATOM   1144  HG  SER   113      65.750  34.420 111.120  1.00  0.00           H
ATOM   1145  C   SER   113      68.620  36.180 112.360  1.00  0.00           C
ATOM   1146  O   SER   113      68.260  36.940 111.440  1.00  0.00           O
ATOM   1147  N   VAL   114      69.800  36.150 112.950  1.00  0.00           N
ATOM   1148  H   VAL   114      69.840  35.850 113.900  1.00  0.00           H
ATOM   1149  CA  VAL   114      71.030  36.720 112.390  1.00  0.00           C
ATOM   1150  CB  VAL   114      71.510  37.940 113.180  1.00  0.00           C
ATOM   1151  CG1 VAL   114      72.970  38.320 112.880  1.00  0.00           C
ATOM   1152  CG2 VAL   114      70.710  39.160 112.750  1.00  0.00           C
ATOM   1153  C   VAL   114      72.060  35.580 112.200  1.00  0.00           C
ATOM   1154  O   VAL   114      72.150  34.560 112.870  1.00  0.00           O
ATOM   1155  N   LEU   115      72.790  35.720 111.150  1.00  0.00           N
ATOM   1156  H   LEU   115      72.550  36.460 110.510  1.00  0.00           H
ATOM   1157  CA  LEU   115      73.950  34.930 110.730  1.00  0.00           C
ATOM   1158  CB  LEU   115      73.460  34.220 109.410  1.00  0.00           C
ATOM   1159  CG  LEU   115      74.630  33.550 108.530  1.00  0.00           C
ATOM   1160  CD1 LEU   115      75.150  32.190 108.980  1.00  0.00           C
ATOM   1161  CD2 LEU   115      74.190  33.370 107.090  1.00  0.00           C
ATOM   1162  C   LEU   115      75.110  35.910 110.470  1.00  0.00           C
ATOM   1163  O   LEU   115      75.010  36.790 109.580  1.00  0.00           O
ATOM   1164  N   ALA   116      76.170  35.440 111.040  1.00  0.00           N
ATOM   1165  H   ALA   116      76.200  34.510 111.410  1.00  0.00           H
ATOM   1166  CA  ALA   116      77.290  36.320 111.110  1.00  0.00           C
ATOM   1167  CB  ALA   116      77.610  36.570 112.540  1.00  0.00           C
ATOM   1168  C   ALA   116      78.460  35.920 110.360  1.00  0.00           C
ATOM   1169  O   ALA   116      78.910  34.820 110.400  1.00  0.00           O
ATOM   1170  N   CYS   117      79.000  36.930 109.670  1.00  0.00           N
ATOM   1171  H   CYS   117      78.690  37.860 109.880  1.00  0.00           H
ATOM   1172  CA  CYS   117      80.220  36.690 108.860  1.00  0.00           C
ATOM   1173  CB  CYS   117      79.860  37.090 107.480  1.00  0.00           C
ATOM   1174  SG  CYS   117      80.700  35.910 106.330  1.00  0.00           S
ATOM   1175  HG  CYS   117      80.460  36.460 105.150  1.00  0.00           H
ATOM   1176  C   CYS   117      81.400  37.600 109.310  1.00  0.00           C
ATOM   1177  O   CYS   117      81.150  38.790 109.490  1.00  0.00           O
ATOM   1178  N   TYR   118      82.610  37.000 109.350  1.00  0.00           N
ATOM   1179  H   TYR   118      82.770  36.010 109.250  1.00  0.00           H
ATOM   1180  CA  TYR   118      83.880  37.720 109.520  1.00  0.00           C
ATOM   1181  CB  TYR   118      84.420  37.550 110.940  1.00  0.00           C
ATOM   1182  CG  TYR   118      85.600  38.420 111.470  1.00  0.00           C
ATOM   1183  CD1 TYR   118      85.490  39.790 111.380  1.00  0.00           C
ATOM   1184  HD1 TYR   118      84.560  40.310 111.140  1.00  0.00           H
ATOM   1185  CD2 TYR   118      86.650  37.800 112.120  1.00  0.00           C
ATOM   1186  HD2 TYR   118      86.520  36.720 112.200  1.00  0.00           H
ATOM   1187  CE1 TYR   118      86.500  40.550 111.980  1.00  0.00           C
ATOM   1188  HE1 TYR   118      86.590  41.600 111.680  1.00  0.00           H
ATOM   1189  CE2 TYR   118      87.600  38.530 112.720  1.00  0.00           C
ATOM   1190  HE2 TYR   118      88.220  38.000 113.440  1.00  0.00           H
ATOM   1191  CZ  TYR   118      87.600  39.950 112.620  1.00  0.00           C
ATOM   1192  OH  TYR   118      88.530  40.660 113.300  1.00  0.00           O
ATOM   1193  HH  TYR   118      88.470  41.660 113.210  1.00  0.00           H
ATOM   1194  C   TYR   118      84.940  37.460 108.450  1.00  0.00           C
ATOM   1195  O   TYR   118      85.390  36.320 108.320  1.00  0.00           O
ATOM   1196  N   ASN   119      85.360  38.550 107.750  1.00  0.00           N
ATOM   1197  H   ASN   119      84.990  39.460 107.950  1.00  0.00           H
ATOM   1198  CA  ASN   119      86.410  38.660 106.700  1.00  0.00           C
ATOM   1199  CB  ASN   119      87.710  39.180 107.190  1.00  0.00           C
ATOM   1200  CG  ASN   119      88.320  38.370 108.370  1.00  0.00           C
ATOM   1201  OD1 ASN   119      88.500  37.180 108.230  1.00  0.00           O
ATOM   1202  ND2 ASN   119      88.950  38.970 109.320  1.00  0.00           N
ATOM   1203 1HD2 ASN   119      89.050  39.960 109.390  1.00  0.00           H
ATOM   1204 2HD2 ASN   119      89.520  38.380 109.880  1.00  0.00           H
ATOM   1205  C   ASN   119      86.510  37.430 105.750  1.00  0.00           C
ATOM   1206  O   ASN   119      87.590  37.090 105.270  1.00  0.00           O
ATOM   1207  N   GLY   120      85.330  36.830 105.480  1.00  0.00           N
ATOM   1208  H   GLY   120      84.440  37.200 105.740  1.00  0.00           H
ATOM   1209  CA  GLY   120      85.270  35.600 104.620  1.00  0.00           C
ATOM   1210  C   GLY   120      84.640  34.310 105.220  1.00  0.00           C
ATOM   1211  O   GLY   120      84.080  33.490 104.530  1.00  0.00           O
ATOM   1212  N   SER   121      84.650  34.200 106.560  1.00  0.00           N
ATOM   1213  H   SER   121      85.020  34.980 107.070  1.00  0.00           H
ATOM   1214  CA  SER   121      84.230  33.060 107.390  1.00  0.00           C
ATOM   1215  CB  SER   121      85.410  32.460 108.140  1.00  0.00           C
ATOM   1216  OG  SER   121      84.950  31.210 108.660  1.00  0.00           O
ATOM   1217  HG  SER   121      84.750  30.640 107.860  1.00  0.00           H
ATOM   1218  C   SER   121      82.940  33.200 108.160  1.00  0.00           C
ATOM   1219  O   SER   121      82.840  34.180 108.900  1.00  0.00           O
ATOM   1220  N   PRO   122      81.950  32.360 107.850  1.00  0.00           N
ATOM   1221  CA  PRO   122      80.650  32.300 108.500  1.00  0.00           C
ATOM   1222  CB  PRO   122      79.660  31.740 107.460  1.00  0.00           C
ATOM   1223  CG  PRO   122      80.520  30.700 106.780  1.00  0.00           C
ATOM   1224  CD  PRO   122      81.880  31.410 106.730  1.00  0.00           C
ATOM   1225  C   PRO   122      80.560  31.630 109.890  1.00  0.00           C
ATOM   1226  O   PRO   122      81.210  30.640 110.130  1.00  0.00           O
ATOM   1227  N   SER   123      79.800  32.280 110.810  1.00  0.00           N
ATOM   1228  H   SER   123      79.360  33.110 110.460  1.00  0.00           H
ATOM   1229  CA  SER   123      79.530  31.790 112.120  1.00  0.00           C
ATOM   1230  CB  SER   123      80.160  32.770 113.080  1.00  0.00           C
ATOM   1231  OG  SER   123      80.110  32.340 114.430  1.00  0.00           O
ATOM   1232  HG  SER   123      79.740  32.980 115.100  1.00  0.00           H
ATOM   1233  C   SER   123      78.050  31.640 112.350  1.00  0.00           C
ATOM   1234  O   SER   123      77.410  32.660 112.140  1.00  0.00           O
ATOM   1235  N   GLY   124      77.710  30.620 113.030  1.00  0.00           N
ATOM   1236  H   GLY   124      78.500  30.160 113.430  1.00  0.00           H
ATOM   1237  CA  GLY   124      76.410  29.910 113.150  1.00  0.00           C
ATOM   1238  C   GLY   124      75.150  30.810 113.570  1.00  0.00           C
ATOM   1239  O   GLY   124      75.170  31.360 114.600  1.00  0.00           O
ATOM   1240  N   VAL   125      74.010  30.630 113.010  1.00  0.00           N
ATOM   1241  H   VAL   125      73.880  29.880 112.360  1.00  0.00           H
ATOM   1242  CA  VAL   125      72.760  31.480 113.200  1.00  0.00           C
ATOM   1243  CB  VAL   125      71.590  30.900 112.350  1.00  0.00           C
ATOM   1244  CG1 VAL   125      70.430  31.920 112.230  1.00  0.00           C
ATOM   1245  CG2 VAL   125      72.070  30.730 110.950  1.00  0.00           C
ATOM   1246  C   VAL   125      72.350  31.700 114.670  1.00  0.00           C
ATOM   1247  O   VAL   125      72.590  30.850 115.520  1.00  0.00           O
ATOM   1248  N   TYR   126      72.100  32.970 114.990  1.00  0.00           N
ATOM   1249  H   TYR   126      72.150  33.640 114.250  1.00  0.00           H
ATOM   1250  CA  TYR   126      71.730  33.390 116.340  1.00  0.00           C
ATOM   1251  CB  TYR   126      72.890  34.060 117.140  1.00  0.00           C
ATOM   1252  CG  TYR   126      73.420  35.280 116.580  1.00  0.00           C
ATOM   1253  CD1 TYR   126      74.610  35.140 115.780  1.00  0.00           C
ATOM   1254  HD1 TYR   126      74.880  34.130 115.460  1.00  0.00           H
ATOM   1255  CD2 TYR   126      73.040  36.570 117.030  1.00  0.00           C
ATOM   1256  HD2 TYR   126      72.270  36.680 117.790  1.00  0.00           H
ATOM   1257  CE1 TYR   126      75.400  36.180 115.490  1.00  0.00           C
ATOM   1258  HE1 TYR   126      76.440  36.130 115.160  1.00  0.00           H
ATOM   1259  CE2 TYR   126      73.860  37.600 116.610  1.00  0.00           C
ATOM   1260  HE2 TYR   126      73.430  38.580 116.790  1.00  0.00           H
ATOM   1261  CZ  TYR   126      75.060  37.430 115.950  1.00  0.00           C
ATOM   1262  OH  TYR   126      75.900  38.490 115.590  1.00  0.00           O
ATOM   1263  HH  TYR   126      75.510  39.330 115.980  1.00  0.00           H
ATOM   1264  C   TYR   126      70.450  34.290 116.370  1.00  0.00           C
ATOM   1265  O   TYR   126      70.020  34.980 115.460  1.00  0.00           O
ATOM   1266  N   GLN   127      69.890  34.370 117.590  1.00  0.00           N
ATOM   1267  H   GLN   127      70.320  34.060 118.440  1.00  0.00           H
ATOM   1268  CA  GLN   127      68.900  35.420 117.890  1.00  0.00           C
ATOM   1269  CB  GLN   127      67.830  35.140 118.940  1.00  0.00           C
ATOM   1270  CG  GLN   127      66.860  34.010 118.550  1.00  0.00           C
ATOM   1271  CD  GLN   127      65.710  33.740 119.610  1.00  0.00           C
ATOM   1272  OE1 GLN   127      65.620  32.720 120.310  1.00  0.00           O
ATOM   1273  NE2 GLN   127      64.940  34.720 119.980  1.00  0.00           N
ATOM   1274 1HE2 GLN   127      64.840  35.650 119.630  1.00  0.00           H
ATOM   1275 2HE2 GLN   127      64.340  34.440 120.730  1.00  0.00           H
ATOM   1276  C   GLN   127      69.510  36.850 118.190  1.00  0.00           C
ATOM   1277  O   GLN   127      70.310  36.980 119.150  1.00  0.00           O
ATOM   1278  N   CYS   128      68.910  37.890 117.520  1.00  0.00           N
ATOM   1279  H   CYS   128      68.460  37.580 116.690  1.00  0.00           H
ATOM   1280  CA  CYS   128      69.370  39.230 117.800  1.00  0.00           C
ATOM   1281  CB  CYS   128      70.580  39.560 116.950  1.00  0.00           C
ATOM   1282  SG  CYS   128      71.450  41.000 117.710  1.00  0.00           S
ATOM   1283  HG  CYS   128      72.260  40.360 118.560  1.00  0.00           H
ATOM   1284  C   CYS   128      68.320  40.290 117.500  1.00  0.00           C
ATOM   1285  O   CYS   128      67.470  40.130 116.630  1.00  0.00           O
ATOM   1286  N   ALA   129      68.410  41.450 118.100  1.00  0.00           N
ATOM   1287  H   ALA   129      68.980  41.670 118.890  1.00  0.00           H
ATOM   1288  CA  ALA   129      67.530  42.530 117.820  1.00  0.00           C
ATOM   1289  CB  ALA   129      66.630  42.560 119.060  1.00  0.00           C
ATOM   1290  C   ALA   129      68.190  43.830 117.360  1.00  0.00           C
ATOM   1291  O   ALA   129      69.420  43.950 117.300  1.00  0.00           O
ATOM   1292  N   MET   130      67.420  44.780 116.950  1.00  0.00           N
ATOM   1293  H   MET   130      66.550  44.800 117.450  1.00  0.00           H
ATOM   1294  CA  MET   130      67.930  46.070 116.420  1.00  0.00           C
ATOM   1295  CB  MET   130      67.280  46.550 115.070  1.00  0.00           C
ATOM   1296  CG  MET   130      67.240  45.520 113.910  1.00  0.00           C
ATOM   1297  SD  MET   130      65.980  46.010 112.650  1.00  0.00           S
ATOM   1298  CE  MET   130      66.900  47.200 111.690  1.00  0.00           C
ATOM   1299  C   MET   130      67.750  47.290 117.390  1.00  0.00           C
ATOM   1300  O   MET   130      66.830  47.330 118.180  1.00  0.00           O
ATOM   1301  N   ARG   131      68.730  48.180 117.330  1.00  0.00           N
ATOM   1302  H   ARG   131      69.580  47.930 116.850  1.00  0.00           H
ATOM   1303  CA  ARG   131      68.590  49.440 118.040  1.00  0.00           C
ATOM   1304  CB  ARG   131      70.000  50.030 118.140  1.00  0.00           C
ATOM   1305  CG  ARG   131      71.000  49.100 118.810  1.00  0.00           C
ATOM   1306  CD  ARG   131      72.320  49.470 118.170  1.00  0.00           C
ATOM   1307  NE  ARG   131      73.550  48.860 118.740  1.00  0.00           N
ATOM   1308  HE  ARG   131      73.520  48.420 119.640  1.00  0.00           H
ATOM   1309  CZ  ARG   131      74.760  48.990 118.200  1.00  0.00           C
ATOM   1310  NH1 ARG   131      75.020  49.750 117.060  1.00  0.00           N
ATOM   1311 1HH1 ARG   131      74.370  50.340 116.590  1.00  0.00           H
ATOM   1312 2HH1 ARG   131      75.970  49.670 116.750  1.00  0.00           H
ATOM   1313  NH2 ARG   131      75.820  48.550 118.930  1.00  0.00           N
ATOM   1314 1HH2 ARG   131      75.690  48.010 119.770  1.00  0.00           H
ATOM   1315 2HH2 ARG   131      76.760  48.800 118.720  1.00  0.00           H
ATOM   1316  C   ARG   131      67.610  50.370 117.330  1.00  0.00           C
ATOM   1317  O   ARG   131      67.500  50.270 116.060  1.00  0.00           O
ATOM   1318  N   PRO   132      67.060  51.350 118.060  1.00  0.00           N
ATOM   1319  CA  PRO   132      66.090  52.340 117.550  1.00  0.00           C
ATOM   1320  CB  PRO   132      65.560  53.120 118.710  1.00  0.00           C
ATOM   1321  CG  PRO   132      65.860  52.150 119.870  1.00  0.00           C
ATOM   1322  CD  PRO   132      67.240  51.640 119.500  1.00  0.00           C
ATOM   1323  C   PRO   132      66.590  53.300 116.490  1.00  0.00           C
ATOM   1324  O   PRO   132      65.900  53.570 115.530  1.00  0.00           O
ATOM   1325  N   ASN   133      67.910  53.490 116.530  1.00  0.00           N
ATOM   1326  H   ASN   133      68.250  53.700 117.450  1.00  0.00           H
ATOM   1327  CA  ASN   133      68.780  54.000 115.440  1.00  0.00           C
ATOM   1328  CB  ASN   133      70.140  54.310 116.020  1.00  0.00           C
ATOM   1329  CG  ASN   133      70.840  53.120 116.710  1.00  0.00           C
ATOM   1330  OD1 ASN   133      71.040  52.130 115.970  1.00  0.00           O
ATOM   1331  ND2 ASN   133      70.920  53.090 118.010  1.00  0.00           N
ATOM   1332 1HD2 ASN   133      70.470  53.880 118.430  1.00  0.00           H
ATOM   1333 2HD2 ASN   133      71.270  52.430 118.680  1.00  0.00           H
ATOM   1334  C   ASN   133      68.960  53.210 114.120  1.00  0.00           C
ATOM   1335  O   ASN   133      69.860  53.490 113.360  1.00  0.00           O
ATOM   1336  N   PHE   134      68.170  52.150 113.910  1.00  0.00           N
ATOM   1337  H   PHE   134      67.320  51.950 114.390  1.00  0.00           H
ATOM   1338  CA  PHE   134      68.190  51.340 112.700  1.00  0.00           C
ATOM   1339  CB  PHE   134      67.660  52.030 111.390  1.00  0.00           C
ATOM   1340  CG  PHE   134      66.100  52.260 111.370  1.00  0.00           C
ATOM   1341  CD1 PHE   134      65.230  51.280 110.990  1.00  0.00           C
ATOM   1342  HD1 PHE   134      65.650  50.340 110.630  1.00  0.00           H
ATOM   1343  CD2 PHE   134      65.670  53.500 111.790  1.00  0.00           C
ATOM   1344  HD2 PHE   134      66.390  54.250 112.100  1.00  0.00           H
ATOM   1345  CE1 PHE   134      63.880  51.560 110.970  1.00  0.00           C
ATOM   1346  HE1 PHE   134      63.220  50.870 110.440  1.00  0.00           H
ATOM   1347  CE2 PHE   134      64.310  53.830 111.790  1.00  0.00           C
ATOM   1348  HE2 PHE   134      64.000  54.760 112.280  1.00  0.00           H
ATOM   1349  CZ  PHE   134      63.400  52.830 111.330  1.00  0.00           C
ATOM   1350  HZ  PHE   134      62.360  53.130 111.220  1.00  0.00           H
ATOM   1351  C   PHE   134      69.410  50.450 112.410  1.00  0.00           C
ATOM   1352  O   PHE   134      69.580  50.020 111.290  1.00  0.00           O
ATOM   1353  N   THR   135      70.210  50.250 113.410  1.00  0.00           N
ATOM   1354  H   THR   135      69.870  50.660 114.260  1.00  0.00           H
ATOM   1355  CA  THR   135      71.440  49.420 113.450  1.00  0.00           C
ATOM   1356  CB  THR   135      72.770  50.170 113.770  1.00  0.00           C
ATOM   1357  OG1 THR   135      72.980  50.360 115.170  1.00  0.00           O
ATOM   1358  HG1 THR   135      72.360  51.020 115.610  1.00  0.00           H
ATOM   1359  CG2 THR   135      72.970  51.560 113.150  1.00  0.00           C
ATOM   1360  C   THR   135      71.330  48.160 114.330  1.00  0.00           C
ATOM   1361  O   THR   135      70.550  48.020 115.240  1.00  0.00           O
ATOM   1362  N   ILE   136      71.950  47.070 113.830  1.00  0.00           N
ATOM   1363  H   ILE   136      72.300  47.100 112.890  1.00  0.00           H
ATOM   1364  CA  ILE   136      72.070  45.750 114.450  1.00  0.00           C
ATOM   1365  CB  ILE   136      72.740  44.710 113.460  1.00  0.00           C
ATOM   1366  CG1 ILE   136      72.140  43.320 113.710  1.00  0.00           C
ATOM   1367  CG2 ILE   136      74.270  44.610 113.560  1.00  0.00           C
ATOM   1368  CD  ILE   136      70.700  43.490 113.230  1.00  0.00           C
ATOM   1369  C   ILE   136      72.820  45.930 115.820  1.00  0.00           C
ATOM   1370  O   ILE   136      73.800  46.700 115.930  1.00  0.00           O
ATOM   1371  N   LYS   137      72.420  45.190 116.830  1.00  0.00           N
ATOM   1372  H   LYS   137      71.480  44.850 116.860  1.00  0.00           H
ATOM   1373  CA  LYS   137      73.240  45.160 118.060  1.00  0.00           C
ATOM   1374  CB  LYS   137      72.280  44.630 119.160  1.00  0.00           C
ATOM   1375  CG  LYS   137      71.340  45.770 119.600  1.00  0.00           C
ATOM   1376  CD  LYS   137      70.480  45.440 120.800  1.00  0.00           C
ATOM   1377  CE  LYS   137      69.710  46.710 121.340  1.00  0.00           C
ATOM   1378  NZ  LYS   137      68.990  46.640 122.560  1.00  0.00           N
ATOM   1379  HZ1 LYS   137      68.450  45.810 122.400  1.00  0.00           H
ATOM   1380  HZ2 LYS   137      69.570  46.460 123.360  1.00  0.00           H
ATOM   1381  HZ3 LYS   137      68.390  47.420 122.690  1.00  0.00           H
ATOM   1382  C   LYS   137      74.570  44.380 117.960  1.00  0.00           C
ATOM   1383  O   LYS   137      74.900  43.860 116.930  1.00  0.00           O
ATOM   1384  N   GLY   138      75.370  44.450 119.050  1.00  0.00           N
ATOM   1385  H   GLY   138      75.410  45.240 119.660  1.00  0.00           H
ATOM   1386  CA  GLY   138      76.650  43.720 119.120  1.00  0.00           C
ATOM   1387  C   GLY   138      77.910  44.520 118.640  1.00  0.00           C
ATOM   1388  O   GLY   138      77.910  45.130 117.570  1.00  0.00           O
ATOM   1389  N   SER   139      78.930  44.370 119.420  1.00  0.00           N
ATOM   1390  H   SER   139      78.840  44.050 120.360  1.00  0.00           H
ATOM   1391  CA  SER   139      80.240  44.960 119.030  1.00  0.00           C
ATOM   1392  CB  SER   139      81.230  45.310 120.180  1.00  0.00           C
ATOM   1393  OG  SER   139      80.580  46.360 120.920  1.00  0.00           O
ATOM   1394  HG  SER   139      79.790  45.870 121.310  1.00  0.00           H
ATOM   1395  C   SER   139      81.010  44.090 118.010  1.00  0.00           C
ATOM   1396  O   SER   139      81.500  43.060 118.430  1.00  0.00           O
ATOM   1397  N   PHE   140      80.760  44.310 116.770  1.00  0.00           N
ATOM   1398  H   PHE   140      80.090  44.920 116.340  1.00  0.00           H
ATOM   1399  CA  PHE   140      81.420  43.630 115.650  1.00  0.00           C
ATOM   1400  CB  PHE   140      80.410  43.660 114.490  1.00  0.00           C
ATOM   1401  CG  PHE   140      79.260  42.650 114.560  1.00  0.00           C
ATOM   1402  CD1 PHE   140      77.980  43.060 115.060  1.00  0.00           C
ATOM   1403  HD1 PHE   140      77.870  44.010 115.570  1.00  0.00           H
ATOM   1404  CD2 PHE   140      79.330  41.380 114.030  1.00  0.00           C
ATOM   1405  HD2 PHE   140      80.270  41.060 113.590  1.00  0.00           H
ATOM   1406  CE1 PHE   140      76.850  42.290 114.840  1.00  0.00           C
ATOM   1407  HE1 PHE   140      75.880  42.720 115.110  1.00  0.00           H
ATOM   1408  CE2 PHE   140      78.210  40.530 113.870  1.00  0.00           C
ATOM   1409  HE2 PHE   140      78.260  39.470 113.620  1.00  0.00           H
ATOM   1410  CZ  PHE   140      76.980  41.020 114.240  1.00  0.00           C
ATOM   1411  HZ  PHE   140      76.070  40.490 113.960  1.00  0.00           H
ATOM   1412  C   PHE   140      82.750  44.170 115.080  1.00  0.00           C
ATOM   1413  O   PHE   140      82.910  45.400 114.840  1.00  0.00           O
ATOM   1414  N   LEU   141      83.690  43.310 115.190  1.00  0.00           N
ATOM   1415  H   LEU   141      83.410  42.380 115.460  1.00  0.00           H
ATOM   1416  CA  LEU   141      85.110  43.610 114.950  1.00  0.00           C
ATOM   1417  CB  LEU   141      86.080  42.580 115.490  1.00  0.00           C
ATOM   1418  CG  LEU   141      86.200  42.650 117.040  1.00  0.00           C
ATOM   1419  CD1 LEU   141      86.170  41.190 117.620  1.00  0.00           C
ATOM   1420  CD2 LEU   141      87.500  43.260 117.380  1.00  0.00           C
ATOM   1421  C   LEU   141      85.430  43.780 113.410  1.00  0.00           C
ATOM   1422  O   LEU   141      85.120  42.910 112.600  1.00  0.00           O
ATOM   1423  N   ASN   142      86.280  44.730 113.260  1.00  0.00           N
ATOM   1424  H   ASN   142      86.920  45.000 113.990  1.00  0.00           H
ATOM   1425  CA  ASN   142      86.630  45.210 111.900  1.00  0.00           C
ATOM   1426  CB  ASN   142      87.560  46.410 111.880  1.00  0.00           C
ATOM   1427  CG  ASN   142      87.370  47.460 110.780  1.00  0.00           C
ATOM   1428  OD1 ASN   142      87.980  47.370 109.720  1.00  0.00           O
ATOM   1429  ND2 ASN   142      86.360  48.340 110.850  1.00  0.00           N
ATOM   1430 1HD2 ASN   142      85.660  48.350 111.570  1.00  0.00           H
ATOM   1431 2HD2 ASN   142      86.230  49.020 110.130  1.00  0.00           H
ATOM   1432  C   ASN   142      86.970  44.190 110.770  1.00  0.00           C
ATOM   1433  O   ASN   142      87.760  43.290 110.980  1.00  0.00           O
ATOM   1434  N   GLY   143      86.100  44.260 109.790  1.00  0.00           N
ATOM   1435  H   GLY   143      85.480  45.040 109.740  1.00  0.00           H
ATOM   1436  CA  GLY   143      85.890  43.220 108.700  1.00  0.00           C
ATOM   1437  C   GLY   143      84.600  42.390 108.780  1.00  0.00           C
ATOM   1438  O   GLY   143      84.560  41.300 108.260  1.00  0.00           O
ATOM   1439  N   SER   144      83.700  42.790 109.610  1.00  0.00           N
ATOM   1440  H   SER   144      84.020  43.590 110.110  1.00  0.00           H
ATOM   1441  CA  SER   144      82.340  42.220 109.890  1.00  0.00           C
ATOM   1442  CB  SER   144      81.840  42.700 111.240  1.00  0.00           C
ATOM   1443  OG  SER   144      81.390  44.030 111.110  1.00  0.00           O
ATOM   1444  HG  SER   144      82.180  44.620 110.950  1.00  0.00           H
ATOM   1445  C   SER   144      81.250  42.410 108.860  1.00  0.00           C
ATOM   1446  O   SER   144      80.360  41.560 108.810  1.00  0.00           O
ATOM   1447  N   CYS   145      81.370  43.510 108.140  1.00  0.00           N
ATOM   1448  H   CYS   145      81.980  44.250 108.440  1.00  0.00           H
ATOM   1449  CA  CYS   145      80.510  43.950 107.000  1.00  0.00           C
ATOM   1450  CB  CYS   145      80.980  45.210 106.230  1.00  0.00           C
ATOM   1451  SG  CYS   145      82.810  45.530 106.010  1.00  0.00           S
ATOM   1452  HG  CYS   145      83.090  45.730 107.290  1.00  0.00           H
ATOM   1453  C   CYS   145      80.230  42.780 105.980  1.00  0.00           C
ATOM   1454  O   CYS   145      81.200  42.070 105.740  1.00  0.00           O
ATOM   1455  N   GLY   146      78.930  42.580 105.580  1.00  0.00           N
ATOM   1456  H   GLY   146      78.200  43.260 105.570  1.00  0.00           H
ATOM   1457  CA  GLY   146      78.550  41.430 104.670  1.00  0.00           C
ATOM   1458  C   GLY   146      77.380  40.580 105.290  1.00  0.00           C
ATOM   1459  O   GLY   146      76.550  39.990 104.620  1.00  0.00           O
ATOM   1460  N   SER   147      77.500  40.520 106.630  1.00  0.00           N
ATOM   1461  H   SER   147      78.360  40.740 107.100  1.00  0.00           H
ATOM   1462  CA  SER   147      76.620  39.780 107.620  1.00  0.00           C
ATOM   1463  CB  SER   147      77.020  40.140 109.020  1.00  0.00           C
ATOM   1464  OG  SER   147      78.280  39.570 109.250  1.00  0.00           O
ATOM   1465  HG  SER   147      79.110  40.100 109.060  1.00  0.00           H
ATOM   1466  C   SER   147      75.050  40.070 107.590  1.00  0.00           C
ATOM   1467  O   SER   147      74.500  41.180 107.520  1.00  0.00           O
ATOM   1468  N   VAL   148      74.350  38.880 107.470  1.00  0.00           N
ATOM   1469  H   VAL   148      74.710  38.110 108.000  1.00  0.00           H
ATOM   1470  CA  VAL   148      72.910  38.840 107.070  1.00  0.00           C
ATOM   1471  CB  VAL   148      72.570  37.940 105.830  1.00  0.00           C
ATOM   1472  CG1 VAL   148      73.190  38.570 104.560  1.00  0.00           C
ATOM   1473  CG2 VAL   148      73.110  36.540 105.970  1.00  0.00           C
ATOM   1474  C   VAL   148      72.040  38.470 108.260  1.00  0.00           C
ATOM   1475  O   VAL   148      72.540  37.910 109.240  1.00  0.00           O
ATOM   1476  N   GLY   149      70.840  38.880 108.080  1.00  0.00           N
ATOM   1477  H   GLY   149      70.510  39.470 107.340  1.00  0.00           H
ATOM   1478  CA  GLY   149      69.700  38.590 108.980  1.00  0.00           C
ATOM   1479  C   GLY   149      68.360  38.430 108.210  1.00  0.00           C
ATOM   1480  O   GLY   149      68.140  39.040 107.150  1.00  0.00           O
ATOM   1481  N   PHE   150      67.650  37.340 108.560  1.00  0.00           N
ATOM   1482  H   PHE   150      67.850  36.840 109.400  1.00  0.00           H
ATOM   1483  CA  PHE   150      66.420  36.880 107.980  1.00  0.00           C
ATOM   1484  CB  PHE   150      66.660  35.730 107.000  1.00  0.00           C
ATOM   1485  CG  PHE   150      67.730  34.800 107.470  1.00  0.00           C
ATOM   1486  CD1 PHE   150      67.580  33.940 108.490  1.00  0.00           C
ATOM   1487  HD1 PHE   150      66.640  33.730 108.990  1.00  0.00           H
ATOM   1488  CD2 PHE   150      68.960  34.980 106.900  1.00  0.00           C
ATOM   1489  HD2 PHE   150      69.030  35.770 106.150  1.00  0.00           H
ATOM   1490  CE1 PHE   150      68.670  33.380 109.070  1.00  0.00           C
ATOM   1491  HE1 PHE   150      68.490  33.080 110.100  1.00  0.00           H
ATOM   1492  CE2 PHE   150      70.070  34.330 107.430  1.00  0.00           C
ATOM   1493  HE2 PHE   150      70.940  34.200 106.790  1.00  0.00           H
ATOM   1494  CZ  PHE   150      69.970  33.530 108.550  1.00  0.00           C
ATOM   1495  HZ  PHE   150      70.740  32.820 108.850  1.00  0.00           H
ATOM   1496  C   PHE   150      65.320  36.510 108.960  1.00  0.00           C
ATOM   1497  O   PHE   150      65.650  35.800 109.930  1.00  0.00           O
ATOM   1498  N   ASN   151      64.090  36.900 108.740  1.00  0.00           N
ATOM   1499  H   ASN   151      63.970  37.470 107.930  1.00  0.00           H
ATOM   1500  CA  ASN   151      62.870  36.730 109.570  1.00  0.00           C
ATOM   1501  CB  ASN   151      61.640  37.020 108.710  1.00  0.00           C
ATOM   1502  CG  ASN   151      61.500  38.490 108.260  1.00  0.00           C
ATOM   1503  OD1 ASN   151      62.430  39.260 108.340  1.00  0.00           O
ATOM   1504  ND2 ASN   151      60.350  38.840 107.960  1.00  0.00           N
ATOM   1505 1HD2 ASN   151      59.620  38.160 107.980  1.00  0.00           H
ATOM   1506 2HD2 ASN   151      60.180  39.810 107.830  1.00  0.00           H
ATOM   1507  C   ASN   151      62.580  35.390 110.170  1.00  0.00           C
ATOM   1508  O   ASN   151      63.220  34.500 109.590  1.00  0.00           O
ATOM   1509  N   ILE   152      61.620  35.270 111.040  1.00  0.00           N
ATOM   1510  H   ILE   152      60.930  35.990 111.120  1.00  0.00           H
ATOM   1511  CA  ILE   152      61.440  34.100 111.870  1.00  0.00           C
ATOM   1512  CB  ILE   152      60.890  34.510 113.300  1.00  0.00           C
ATOM   1513  CG1 ILE   152      61.790  35.490 114.050  1.00  0.00           C
ATOM   1514  CG2 ILE   152      60.640  33.300 114.190  1.00  0.00           C
ATOM   1515  CD  ILE   152      61.020  36.260 115.080  1.00  0.00           C
ATOM   1516  C   ILE   152      60.490  33.090 111.140  1.00  0.00           C
ATOM   1517  O   ILE   152      59.310  32.930 111.420  1.00  0.00           O
ATOM   1518  N   ASP   153      61.040  32.350 110.220  1.00  0.00           N
ATOM   1519  H   ASP   153      62.010  32.540 110.060  1.00  0.00           H
ATOM   1520  CA  ASP   153      60.420  31.270 109.400  1.00  0.00           C
ATOM   1521  CB  ASP   153      59.910  31.800 108.090  1.00  0.00           C
ATOM   1522  CG  ASP   153      59.120  30.860 107.260  1.00  0.00           C
ATOM   1523  OD1 ASP   153      58.420  30.030 107.940  1.00  0.00           O
ATOM   1524  OD2 ASP   153      59.110  30.850 106.010  1.00  0.00           O
ATOM   1525  C   ASP   153      61.390  30.110 109.140  1.00  0.00           C
ATOM   1526  O   ASP   153      62.550  30.440 108.900  1.00  0.00           O
ATOM   1527  N   TYR   154      60.910  28.900 109.270  1.00  0.00           N
ATOM   1528  H   TYR   154      59.950  28.790 109.550  1.00  0.00           H
ATOM   1529  CA  TYR   154      61.650  27.630 109.090  1.00  0.00           C
ATOM   1530  CB  TYR   154      61.140  26.650 110.120  1.00  0.00           C
ATOM   1531  CG  TYR   154      61.050  27.110 111.560  1.00  0.00           C
ATOM   1532  CD1 TYR   154      59.750  27.470 111.950  1.00  0.00           C
ATOM   1533  HD1 TYR   154      58.920  26.990 111.420  1.00  0.00           H
ATOM   1534  CD2 TYR   154      62.140  27.760 112.090  1.00  0.00           C
ATOM   1535  HD2 TYR   154      63.140  27.550 111.720  1.00  0.00           H
ATOM   1536  CE1 TYR   154      59.570  28.490 112.890  1.00  0.00           C
ATOM   1537  HE1 TYR   154      58.580  28.440 113.340  1.00  0.00           H
ATOM   1538  CE2 TYR   154      61.940  28.750 113.070  1.00  0.00           C
ATOM   1539  HE2 TYR   154      62.830  29.240 113.470  1.00  0.00           H
ATOM   1540  CZ  TYR   154      60.640  29.140 113.420  1.00  0.00           C
ATOM   1541  OH  TYR   154      60.480  30.040 114.460  1.00  0.00           O
ATOM   1542  HH  TYR   154      61.390  30.470 114.530  1.00  0.00           H
ATOM   1543  C   TYR   154      61.350  27.100 107.680  1.00  0.00           C
ATOM   1544  O   TYR   154      62.060  26.190 107.330  1.00  0.00           O
ATOM   1545  N   ASP   155      60.240  27.510 106.920  1.00  0.00           N
ATOM   1546  H   ASP   155      59.450  27.910 107.380  1.00  0.00           H
ATOM   1547  CA  ASP   155      59.960  27.070 105.540  1.00  0.00           C
ATOM   1548  CB  ASP   155      58.460  27.420 105.250  1.00  0.00           C
ATOM   1549  CG  ASP   155      57.910  26.960 103.910  1.00  0.00           C
ATOM   1550  OD1 ASP   155      57.880  27.750 103.000  1.00  0.00           O
ATOM   1551  OD2 ASP   155      57.550  25.830 103.740  1.00  0.00           O
ATOM   1552  C   ASP   155      61.030  27.650 104.610  1.00  0.00           C
ATOM   1553  O   ASP   155      61.820  26.950 103.950  1.00  0.00           O
ATOM   1554  N   CYS   156      61.000  29.020 104.530  1.00  0.00           N
ATOM   1555  H   CYS   156      60.420  29.590 105.100  1.00  0.00           H
ATOM   1556  CA  CYS   156      61.970  29.780 103.660  1.00  0.00           C
ATOM   1557  CB  CYS   156      61.130  30.650 102.760  1.00  0.00           C
ATOM   1558  SG  CYS   156      60.700  32.270 103.380  1.00  0.00           S
ATOM   1559  HG  CYS   156      60.200  31.810 104.530  1.00  0.00           H
ATOM   1560  C   CYS   156      62.990  30.670 104.470  1.00  0.00           C
ATOM   1561  O   CYS   156      62.940  30.780 105.680  1.00  0.00           O
ATOM   1562  N   VAL   157      63.940  31.220 103.780  1.00  0.00           N
ATOM   1563  H   VAL   157      63.940  31.030 102.800  1.00  0.00           H
ATOM   1564  CA  VAL   157      64.960  32.260 104.170  1.00  0.00           C
ATOM   1565  CB  VAL   157      66.420  31.800 103.880  1.00  0.00           C
ATOM   1566  CG1 VAL   157      66.690  31.710 102.400  1.00  0.00           C
ATOM   1567  CG2 VAL   157      67.500  32.570 104.610  1.00  0.00           C
ATOM   1568  C   VAL   157      64.620  33.690 103.800  1.00  0.00           C
ATOM   1569  O   VAL   157      65.140  34.250 102.820  1.00  0.00           O
ATOM   1570  N   SER   158      63.800  34.260 104.660  1.00  0.00           N
ATOM   1571  H   SER   158      63.500  33.670 105.410  1.00  0.00           H
ATOM   1572  CA  SER   158      63.310  35.660 104.310  1.00  0.00           C
ATOM   1573  CB  SER   158      61.940  35.840 105.060  1.00  0.00           C
ATOM   1574  OG  SER   158      61.050  36.940 104.600  1.00  0.00           O
ATOM   1575  HG  SER   158      61.460  37.790 104.930  1.00  0.00           H
ATOM   1576  C   SER   158      64.340  36.810 104.550  1.00  0.00           C
ATOM   1577  O   SER   158      64.150  37.590 105.480  1.00  0.00           O
ATOM   1578  N   PHE   159      65.240  36.990 103.580  1.00  0.00           N
ATOM   1579  H   PHE   159      65.250  36.370 102.790  1.00  0.00           H
ATOM   1580  CA  PHE   159      66.340  37.980 103.680  1.00  0.00           C
ATOM   1581  CB  PHE   159      67.290  37.900 102.470  1.00  0.00           C
ATOM   1582  CG  PHE   159      68.090  36.570 102.400  1.00  0.00           C
ATOM   1583  CD1 PHE   159      69.090  36.320 103.310  1.00  0.00           C
ATOM   1584  HD1 PHE   159      69.220  36.980 104.170  1.00  0.00           H
ATOM   1585  CD2 PHE   159      67.920  35.610 101.430  1.00  0.00           C
ATOM   1586  HD2 PHE   159      67.070  35.720 100.760  1.00  0.00           H
ATOM   1587  CE1 PHE   159      69.910  35.190 103.290  1.00  0.00           C
ATOM   1588  HE1 PHE   159      70.700  35.120 104.040  1.00  0.00           H
ATOM   1589  CE2 PHE   159      68.680  34.470 101.370  1.00  0.00           C
ATOM   1590  HE2 PHE   159      68.290  33.670 100.740  1.00  0.00           H
ATOM   1591  CZ  PHE   159      69.690  34.280 102.310  1.00  0.00           C
ATOM   1592  HZ  PHE   159      70.140  33.290 102.430  1.00  0.00           H
ATOM   1593  C   PHE   159      65.760  39.390 103.900  1.00  0.00           C
ATOM   1594  O   PHE   159      65.130  39.990 103.030  1.00  0.00           O
ATOM   1595  N   CYS   160      66.250  39.950 105.030  1.00  0.00           N
ATOM   1596  H   CYS   160      67.010  39.510 105.520  1.00  0.00           H
ATOM   1597  CA  CYS   160      65.870  41.280 105.440  1.00  0.00           C
ATOM   1598  CB  CYS   160      64.840  41.290 106.610  1.00  0.00           C
ATOM   1599  SG  CYS   160      65.420  40.740 108.250  1.00  0.00           S
ATOM   1600  HG  CYS   160      64.260  40.500 108.860  1.00  0.00           H
ATOM   1601  C   CYS   160      66.970  42.250 105.920  1.00  0.00           C
ATOM   1602  O   CYS   160      66.870  43.390 105.430  1.00  0.00           O
ATOM   1603  N   TYR   161      67.950  41.850 106.740  1.00  0.00           N
ATOM   1604  H   TYR   161      68.000  40.910 107.070  1.00  0.00           H
ATOM   1605  CA  TYR   161      69.010  42.800 107.170  1.00  0.00           C
ATOM   1606  CB  TYR   161      69.010  43.190 108.670  1.00  0.00           C
ATOM   1607  CG  TYR   161      70.020  44.270 109.000  1.00  0.00           C
ATOM   1608  CD1 TYR   161      69.650  45.580 109.010  1.00  0.00           C
ATOM   1609  HD1 TYR   161      68.680  45.950 108.690  1.00  0.00           H
ATOM   1610  CD2 TYR   161      71.320  43.940 109.480  1.00  0.00           C
ATOM   1611  HD2 TYR   161      71.630  42.940 109.780  1.00  0.00           H
ATOM   1612  CE1 TYR   161      70.450  46.570 109.530  1.00  0.00           C
ATOM   1613  HE1 TYR   161      70.130  47.610 109.520  1.00  0.00           H
ATOM   1614  CE2 TYR   161      72.150  44.960 109.930  1.00  0.00           C
ATOM   1615  HE2 TYR   161      73.210  44.830 110.140  1.00  0.00           H
ATOM   1616  CZ  TYR   161      71.690  46.230 110.020  1.00  0.00           C
ATOM   1617  OH  TYR   161      72.300  47.170 110.760  1.00  0.00           O
ATOM   1618  HH  TYR   161      73.290  47.010 110.850  1.00  0.00           H
ATOM   1619  C   TYR   161      70.380  42.410 106.690  1.00  0.00           C
ATOM   1620  O   TYR   161      70.980  41.430 107.200  1.00  0.00           O
ATOM   1621  N   MET   162      70.990  43.380 106.090  1.00  0.00           N
ATOM   1622  H   MET   162      70.550  44.250 105.900  1.00  0.00           H
ATOM   1623  CA  MET   162      72.400  43.280 105.630  1.00  0.00           C
ATOM   1624  CB  MET   162      72.320  43.100 104.130  1.00  0.00           C
ATOM   1625  CG  MET   162      73.470  42.280 103.460  1.00  0.00           C
ATOM   1626  SD  MET   162      73.480  42.170 101.630  1.00  0.00           S
ATOM   1627  CE  MET   162      74.530  40.690 101.420  1.00  0.00           C
ATOM   1628  C   MET   162      73.330  44.340 106.100  1.00  0.00           C
ATOM   1629  O   MET   162      73.120  45.520 105.860  1.00  0.00           O
ATOM   1630  N   HIS   163      74.330  43.910 106.860  1.00  0.00           N
ATOM   1631  H   HIS   163      74.360  43.030 107.320  1.00  0.00           H
ATOM   1632  CA  HIS   163      75.350  44.880 107.300  1.00  0.00           C
ATOM   1633  CB  HIS   163      76.040  44.230 108.480  1.00  0.00           C
ATOM   1634  CG  HIS   163      77.060  44.970 109.330  1.00  0.00           C
ATOM   1635  ND1 HIS   163      77.340  46.280 109.220  1.00  0.00           N
ATOM   1636  CD2 HIS   163      78.080  44.390 109.980  1.00  0.00           C
ATOM   1637  HD2 HIS   163      78.170  43.360 110.320  1.00  0.00           H
ATOM   1638  CE1 HIS   163      78.520  46.490 109.820  1.00  0.00           C
ATOM   1639  HE1 HIS   163      79.030  47.450 109.830  1.00  0.00           H
ATOM   1640  NE2 HIS   163      78.930  45.360 110.340  1.00  0.00           N
ATOM   1641  HE2 HIS   163      79.780  45.240 110.860  1.00  0.00           H
ATOM   1642  C   HIS   163      76.280  45.380 106.160  1.00  0.00           C
ATOM   1643  O   HIS   163      76.720  44.500 105.420  1.00  0.00           O
ATOM   1644  N   HIS   164      76.940  46.500 106.470  1.00  0.00           N
ATOM   1645  H   HIS   164      77.210  46.780 107.390  1.00  0.00           H
ATOM   1646  CA  HIS   164      77.440  47.370 105.440  1.00  0.00           C
ATOM   1647  CB  HIS   164      76.300  48.120 104.770  1.00  0.00           C
ATOM   1648  CG  HIS   164      76.700  49.010 103.560  1.00  0.00           C
ATOM   1649  ND1 HIS   164      77.800  48.870 102.810  1.00  0.00           N
ATOM   1650  CD2 HIS   164      75.950  49.990 103.060  1.00  0.00           C
ATOM   1651  HD2 HIS   164      74.890  50.150 103.230  1.00  0.00           H
ATOM   1652  CE1 HIS   164      77.770  49.810 101.880  1.00  0.00           C
ATOM   1653  HE1 HIS   164      78.540  50.000 101.140  1.00  0.00           H
ATOM   1654  NE2 HIS   164      76.690  50.520 102.010  1.00  0.00           N
ATOM   1655  HE2 HIS   164      76.350  51.280 101.460  1.00  0.00           H
ATOM   1656  C   HIS   164      78.570  48.310 105.930  1.00  0.00           C
ATOM   1657  O   HIS   164      79.710  48.140 105.550  1.00  0.00           O
ATOM   1658  N   MET   165      78.270  49.260 106.800  1.00  0.00           N
ATOM   1659  H   MET   165      77.430  49.330 107.330  1.00  0.00           H
ATOM   1660  CA  MET   165      79.260  50.330 107.050  1.00  0.00           C
ATOM   1661  CB  MET   165      78.680  51.690 106.770  1.00  0.00           C
ATOM   1662  CG  MET   165      78.590  52.000 105.300  1.00  0.00           C
ATOM   1663  SD  MET   165      79.370  53.560 104.900  1.00  0.00           S
ATOM   1664  CE  MET   165      78.210  54.570 105.870  1.00  0.00           C
ATOM   1665  C   MET   165      79.840  50.270 108.470  1.00  0.00           C
ATOM   1666  O   MET   165      79.030  50.390 109.450  1.00  0.00           O
ATOM   1667  N   GLU   166      81.120  49.790 108.590  1.00  0.00           N
ATOM   1668  H   GLU   166      81.730  49.610 107.820  1.00  0.00           H
ATOM   1669  CA  GLU   166      81.780  49.840 109.940  1.00  0.00           C
ATOM   1670  CB  GLU   166      82.750  48.700 110.070  1.00  0.00           C
ATOM   1671  CG  GLU   166      82.110  47.330 109.820  1.00  0.00           C
ATOM   1672  CD  GLU   166      83.150  46.250 109.700  1.00  0.00           C
ATOM   1673  OE1 GLU   166      83.370  45.740 108.610  1.00  0.00           O
ATOM   1674  OE2 GLU   166      83.490  45.700 110.750  1.00  0.00           O
ATOM   1675  C   GLU   166      82.360  51.190 110.340  1.00  0.00           C
ATOM   1676  O   GLU   166      83.430  51.490 110.080  1.00  0.00           O
ATOM   1677  N   LEU   167      81.380  52.020 110.610  1.00  0.00           N
ATOM   1678  H   LEU   167      80.470  51.620 110.620  1.00  0.00           H
ATOM   1679  CA  LEU   167      81.600  53.370 111.260  1.00  0.00           C
ATOM   1680  CB  LEU   167      80.320  54.250 111.400  1.00  0.00           C
ATOM   1681  CG  LEU   167      79.560  54.430 110.100  1.00  0.00           C
ATOM   1682  CD1 LEU   167      78.240  54.970 110.400  1.00  0.00           C
ATOM   1683  CD2 LEU   167      80.340  55.410 109.150  1.00  0.00           C
ATOM   1684  C   LEU   167      82.170  53.230 112.670  1.00  0.00           C
ATOM   1685  O   LEU   167      81.500  52.580 113.490  1.00  0.00           O
ATOM   1686  N   PRO   168      83.260  53.870 113.030  1.00  0.00           N
ATOM   1687  CA  PRO   168      83.970  53.620 114.320  1.00  0.00           C
ATOM   1688  CB  PRO   168      85.270  54.430 114.220  1.00  0.00           C
ATOM   1689  CG  PRO   168      84.900  55.560 113.300  1.00  0.00           C
ATOM   1690  CD  PRO   168      83.850  55.020 112.330  1.00  0.00           C
ATOM   1691  C   PRO   168      83.240  53.830 115.580  1.00  0.00           C
ATOM   1692  O   PRO   168      83.550  53.090 116.550  1.00  0.00           O
ATOM   1693  N   THR   169      82.340  54.810 115.540  1.00  0.00           N
ATOM   1694  H   THR   169      82.460  55.570 114.900  1.00  0.00           H
ATOM   1695  CA  THR   169      81.590  55.230 116.730  1.00  0.00           C
ATOM   1696  CB  THR   169      81.040  56.690 116.760  1.00  0.00           C
ATOM   1697  OG1 THR   169      82.030  57.440 116.060  1.00  0.00           O
ATOM   1698  HG1 THR   169      82.720  57.540 116.780  1.00  0.00           H
ATOM   1699  CG2 THR   169      80.990  57.120 118.220  1.00  0.00           C
ATOM   1700  C   THR   169      80.410  54.360 117.210  1.00  0.00           C
ATOM   1701  O   THR   169      79.260  54.730 117.360  1.00  0.00           O
ATOM   1702  N   GLY   170      80.660  53.060 117.020  1.00  0.00           N
ATOM   1703  H   GLY   170      81.460  52.640 116.590  1.00  0.00           H
ATOM   1704  CA  GLY   170      79.740  52.000 117.460  1.00  0.00           C
ATOM   1705  C   GLY   170      78.390  51.800 116.750  1.00  0.00           C
ATOM   1706  O   GLY   170      77.790  50.760 116.980  1.00  0.00           O
ATOM   1707  N   VAL   171      78.000  52.720 115.910  1.00  0.00           N
ATOM   1708  H   VAL   171      78.330  53.660 116.000  1.00  0.00           H
ATOM   1709  CA  VAL   171      76.830  52.600 115.040  1.00  0.00           C
ATOM   1710  CB  VAL   171      75.850  53.810 115.080  1.00  0.00           C
ATOM   1711  CG1 VAL   171      75.190  53.760 116.420  1.00  0.00           C
ATOM   1712  CG2 VAL   171      76.560  55.090 114.740  1.00  0.00           C
ATOM   1713  C   VAL   171      77.230  52.240 113.610  1.00  0.00           C
ATOM   1714  O   VAL   171      77.320  53.040 112.630  1.00  0.00           O
ATOM   1715  N   HIS   172      77.440  50.970 113.540  1.00  0.00           N
ATOM   1716  H   HIS   172      77.330  50.420 114.370  1.00  0.00           H
ATOM   1717  CA  HIS   172      77.670  50.220 112.280  1.00  0.00           C
ATOM   1718  CB  HIS   172      78.140  48.830 112.700  1.00  0.00           C
ATOM   1719  CG  HIS   172      77.430  48.230 113.880  1.00  0.00           C
ATOM   1720  ND1 HIS   172      77.630  48.560 115.180  1.00  0.00           N
ATOM   1721  CD2 HIS   172      76.860  47.050 113.880  1.00  0.00           C
ATOM   1722  HD2 HIS   172      76.870  46.350 113.050  1.00  0.00           H
ATOM   1723  CE1 HIS   172      77.180  47.550 115.930  1.00  0.00           C
ATOM   1724  HE1 HIS   172      77.420  47.450 116.990  1.00  0.00           H
ATOM   1725  NE2 HIS   172      76.700  46.680 115.100  1.00  0.00           N
ATOM   1726  HE2 HIS   172      76.240  45.890 115.500  1.00  0.00           H
ATOM   1727  C   HIS   172      76.410  50.150 111.340  1.00  0.00           C
ATOM   1728  O   HIS   172      75.590  49.210 111.370  1.00  0.00           O
ATOM   1729  N   ALA   173      76.450  51.040 110.400  1.00  0.00           N
ATOM   1730  H   ALA   173      77.240  51.640 110.260  1.00  0.00           H
ATOM   1731  CA  ALA   173      75.290  51.260 109.510  1.00  0.00           C
ATOM   1732  CB  ALA   173      75.610  52.440 108.690  1.00  0.00           C
ATOM   1733  C   ALA   173      74.950  50.110 108.590  1.00  0.00           C
ATOM   1734  O   ALA   173      75.840  49.470 108.000  1.00  0.00           O
ATOM   1735  N   GLY   174      73.670  49.880 108.440  1.00  0.00           N
ATOM   1736  H   GLY   174      72.950  50.480 108.780  1.00  0.00           H
ATOM   1737  CA  GLY   174      73.180  48.700 107.710  1.00  0.00           C
ATOM   1738  C   GLY   174      72.240  49.070 106.500  1.00  0.00           C
ATOM   1739  O   GLY   174      71.560  50.120 106.380  1.00  0.00           O
ATOM   1740  N   THR   175      71.900  47.960 105.870  1.00  0.00           N
ATOM   1741  H   THR   175      72.050  47.080 106.330  1.00  0.00           H
ATOM   1742  CA  THR   175      71.220  48.070 104.520  1.00  0.00           C
ATOM   1743  CB  THR   175      72.220  48.440 103.420  1.00  0.00           C
ATOM   1744  OG1 THR   175      71.460  48.830 102.250  1.00  0.00           O
ATOM   1745  HG1 THR   175      72.040  49.420 101.680  1.00  0.00           H
ATOM   1746  CG2 THR   175      73.120  47.320 102.900  1.00  0.00           C
ATOM   1747  C   THR   175      70.370  46.810 104.270  1.00  0.00           C
ATOM   1748  O   THR   175      70.330  45.950 105.120  1.00  0.00           O
ATOM   1749  N   ASP   176      69.640  46.810 103.190  1.00  0.00           N
ATOM   1750  H   ASP   176      69.640  47.500 102.460  1.00  0.00           H
ATOM   1751  CA  ASP   176      68.840  45.590 102.780  1.00  0.00           C
ATOM   1752  CB  ASP   176      67.350  45.960 102.570  1.00  0.00           C
ATOM   1753  CG  ASP   176      66.820  46.680 101.350  1.00  0.00           C
ATOM   1754  OD1 ASP   176      65.660  47.160 101.360  1.00  0.00           O
ATOM   1755  OD2 ASP   176      67.580  46.870 100.420  1.00  0.00           O
ATOM   1756  C   ASP   176      69.400  44.980 101.470  1.00  0.00           C
ATOM   1757  O   ASP   176      70.300  45.480 100.780  1.00  0.00           O
ATOM   1758  N   LEU   177      68.830  43.820 101.070  1.00  0.00           N
ATOM   1759  H   LEU   177      67.990  43.560 101.540  1.00  0.00           H
ATOM   1760  CA  LEU   177      69.250  43.000  99.940  1.00  0.00           C
ATOM   1761  CB  LEU   177      68.890  41.530 100.110  1.00  0.00           C
ATOM   1762  CG  LEU   177      69.940  40.870 101.070  1.00  0.00           C
ATOM   1763  CD1 LEU   177      69.420  40.900 102.510  1.00  0.00           C
ATOM   1764  CD2 LEU   177      70.370  39.460 100.670  1.00  0.00           C
ATOM   1765  C   LEU   177      68.900  43.580  98.550  1.00  0.00           C
ATOM   1766  O   LEU   177      68.780  42.880  97.550  1.00  0.00           O
ATOM   1767  N   GLU   178      68.570  44.870  98.520  1.00  0.00           N
ATOM   1768  H   GLU   178      68.370  45.360  99.370  1.00  0.00           H
ATOM   1769  CA  GLU   178      68.430  45.720  97.260  1.00  0.00           C
ATOM   1770  CB  GLU   178      66.990  46.010  96.880  1.00  0.00           C
ATOM   1771  CG  GLU   178      66.260  44.750  96.360  1.00  0.00           C
ATOM   1772  CD  GLU   178      65.250  44.990  95.260  1.00  0.00           C
ATOM   1773  OE1 GLU   178      65.580  45.720  94.270  1.00  0.00           O
ATOM   1774  OE2 GLU   178      64.040  44.710  95.540  1.00  0.00           O
ATOM   1775  C   GLU   178      69.250  47.020  97.350  1.00  0.00           C
ATOM   1776  O   GLU   178      69.270  47.830  96.430  1.00  0.00           O
ATOM   1777  N   GLY   179      69.930  47.120  98.470  1.00  0.00           N
ATOM   1778  H   GLY   179      69.790  46.470  99.220  1.00  0.00           H
ATOM   1779  CA  GLY   179      70.770  48.300  98.810  1.00  0.00           C
ATOM   1780  C   GLY   179      70.190  49.490  99.460  1.00  0.00           C
ATOM   1781  O   GLY   179      70.810  50.550  99.580  1.00  0.00           O
ATOM   1782  N   ASN   180      68.890  49.470  99.820  1.00  0.00           N
ATOM   1783  H   ASN   180      68.540  48.600 100.170  1.00  0.00           H
ATOM   1784  CA  ASN   180      68.080  50.610 100.340  1.00  0.00           C
ATOM   1785  CB  ASN   180      66.570  50.520 100.120  1.00  0.00           C
ATOM   1786  CG  ASN   180      65.990  49.890  98.830  1.00  0.00           C
ATOM   1787  OD1 ASN   180      66.070  50.420  97.730  1.00  0.00           O
ATOM   1788  ND2 ASN   180      65.550  48.650  98.840  1.00  0.00           N
ATOM   1789 1HD2 ASN   180      65.820  48.110  99.630  1.00  0.00           H
ATOM   1790 2HD2 ASN   180      65.000  48.210  98.130  1.00  0.00           H
ATOM   1791  C   ASN   180      68.340  50.770 101.860  1.00  0.00           C
ATOM   1792  O   ASN   180      68.090  49.830 102.670  1.00  0.00           O
ATOM   1793  N   PHE   181      68.860  51.930 102.200  1.00  0.00           N
ATOM   1794  H   PHE   181      69.050  52.670 101.560  1.00  0.00           H
ATOM   1795  CA  PHE   181      69.280  52.260 103.610  1.00  0.00           C
ATOM   1796  CB  PHE   181      70.130  53.480 103.830  1.00  0.00           C
ATOM   1797  CG  PHE   181      71.640  53.370 103.600  1.00  0.00           C
ATOM   1798  CD1 PHE   181      72.260  54.050 102.590  1.00  0.00           C
ATOM   1799  HD1 PHE   181      71.730  54.840 102.060  1.00  0.00           H
ATOM   1800  CD2 PHE   181      72.480  52.750 104.570  1.00  0.00           C
ATOM   1801  HD2 PHE   181      72.070  52.480 105.540  1.00  0.00           H
ATOM   1802  CE1 PHE   181      73.660  54.160 102.490  1.00  0.00           C
ATOM   1803  HE1 PHE   181      74.150  54.610 101.620  1.00  0.00           H
ATOM   1804  CE2 PHE   181      73.910  52.820 104.450  1.00  0.00           C
ATOM   1805  HE2 PHE   181      74.510  52.290 105.190  1.00  0.00           H
ATOM   1806  CZ  PHE   181      74.480  53.480 103.380  1.00  0.00           C
ATOM   1807  HZ  PHE   181      75.540  53.290 103.260  1.00  0.00           H
ATOM   1808  C   PHE   181      68.260  52.250 104.710  1.00  0.00           C
ATOM   1809  O   PHE   181      67.180  52.830 104.610  1.00  0.00           O
ATOM   1810  N   TYR   182      68.700  51.750 105.840  1.00  0.00           N
ATOM   1811  H   TYR   182      69.600  51.330 105.820  1.00  0.00           H
ATOM   1812  CA  TYR   182      67.960  51.740 107.130  1.00  0.00           C
ATOM   1813  CB  TYR   182      68.340  50.460 107.920  1.00  0.00           C
ATOM   1814  CG  TYR   182      67.590  49.240 107.460  1.00  0.00           C
ATOM   1815  CD1 TYR   182      66.180  49.310 107.310  1.00  0.00           C
ATOM   1816  HD1 TYR   182      65.570  50.020 107.870  1.00  0.00           H
ATOM   1817  CD2 TYR   182      68.270  48.070 107.140  1.00  0.00           C
ATOM   1818  HD2 TYR   182      69.350  48.020 107.280  1.00  0.00           H
ATOM   1819  CE1 TYR   182      65.510  48.140 106.900  1.00  0.00           C
ATOM   1820  HE1 TYR   182      64.460  47.950 107.140  1.00  0.00           H
ATOM   1821  CE2 TYR   182      67.530  47.000 106.600  1.00  0.00           C
ATOM   1822  HE2 TYR   182      68.050  46.300 105.940  1.00  0.00           H
ATOM   1823  CZ  TYR   182      66.180  46.980 106.510  1.00  0.00           C
ATOM   1824  OH  TYR   182      65.390  45.830 106.430  1.00  0.00           O
ATOM   1825  HH  TYR   182      65.880  45.020 106.110  1.00  0.00           H
ATOM   1826  C   TYR   182      68.360  53.030 107.840  1.00  0.00           C
ATOM   1827  O   TYR   182      69.550  53.280 108.090  1.00  0.00           O
ATOM   1828  N   GLY   183      67.310  53.890 107.800  1.00  0.00           N
ATOM   1829  H   GLY   183      66.370  53.630 107.600  1.00  0.00           H
ATOM   1830  CA  GLY   183      67.530  55.250 108.290  1.00  0.00           C
ATOM   1831  C   GLY   183      68.640  56.140 107.630  1.00  0.00           C
ATOM   1832  O   GLY   183      69.310  55.770 106.690  1.00  0.00           O
ATOM   1833  N   PRO   184      68.590  57.440 107.950  1.00  0.00           N
ATOM   1834  CA  PRO   184      69.330  58.570 107.270  1.00  0.00           C
ATOM   1835  CB  PRO   184      68.800  59.860 107.910  1.00  0.00           C
ATOM   1836  CG  PRO   184      68.550  59.350 109.370  1.00  0.00           C
ATOM   1837  CD  PRO   184      67.910  57.990 109.090  1.00  0.00           C
ATOM   1838  C   PRO   184      70.860  58.470 107.210  1.00  0.00           C
ATOM   1839  O   PRO   184      71.570  59.120 107.960  1.00  0.00           O
ATOM   1840  N   PHE   185      71.460  57.590 106.470  1.00  0.00           N
ATOM   1841  H   PHE   185      70.930  56.880 106.010  1.00  0.00           H
ATOM   1842  CA  PHE   185      72.930  57.520 106.190  1.00  0.00           C
ATOM   1843  CB  PHE   185      73.510  56.190 106.720  1.00  0.00           C
ATOM   1844  CG  PHE   185      73.400  55.910 108.230  1.00  0.00           C
ATOM   1845  CD1 PHE   185      74.320  56.500 109.040  1.00  0.00           C
ATOM   1846  HD1 PHE   185      74.900  57.300 108.580  1.00  0.00           H
ATOM   1847  CD2 PHE   185      72.440  54.970 108.670  1.00  0.00           C
ATOM   1848  HD2 PHE   185      71.850  54.330 108.030  1.00  0.00           H
ATOM   1849  CE1 PHE   185      74.390  56.010 110.340  1.00  0.00           C
ATOM   1850  HE1 PHE   185      75.280  56.110 110.970  1.00  0.00           H
ATOM   1851  CE2 PHE   185      72.360  54.660 110.010  1.00  0.00           C
ATOM   1852  HE2 PHE   185      71.470  54.240 110.480  1.00  0.00           H
ATOM   1853  CZ  PHE   185      73.440  55.130 110.830  1.00  0.00           C
ATOM   1854  HZ  PHE   185      73.420  54.820 111.880  1.00  0.00           H
ATOM   1855  C   PHE   185      73.310  57.580 104.680  1.00  0.00           C
ATOM   1856  O   PHE   185      72.390  57.640 103.820  1.00  0.00           O
ATOM   1857  N   VAL   186      74.580  57.790 104.400  1.00  0.00           N
ATOM   1858  H   VAL   186      75.240  57.840 105.150  1.00  0.00           H
ATOM   1859  CA  VAL   186      75.200  58.010 103.120  1.00  0.00           C
ATOM   1860  CB  VAL   186      75.870  59.400 103.050  1.00  0.00           C
ATOM   1861  CG1 VAL   186      76.610  59.710 101.720  1.00  0.00           C
ATOM   1862  CG2 VAL   186      74.810  60.500 103.160  1.00  0.00           C
ATOM   1863  C   VAL   186      76.340  56.940 102.930  1.00  0.00           C
ATOM   1864  O   VAL   186      76.870  56.530 103.970  1.00  0.00           O
ATOM   1865  N   ASP   187      76.330  56.400 101.770  1.00  0.00           N
ATOM   1866  H   ASP   187      75.610  56.480 101.070  1.00  0.00           H
ATOM   1867  CA  ASP   187      77.310  55.330 101.460  1.00  0.00           C
ATOM   1868  CB  ASP   187      77.070  54.710 100.090  1.00  0.00           C
ATOM   1869  CG  ASP   187      76.970  53.190 100.150  1.00  0.00           C
ATOM   1870  OD1 ASP   187      77.990  52.510  99.990  1.00  0.00           O
ATOM   1871  OD2 ASP   187      75.830  52.740 100.310  1.00  0.00           O
ATOM   1872  C   ASP   187      78.820  55.740 101.590  1.00  0.00           C
ATOM   1873  O   ASP   187      79.010  56.910 101.930  1.00  0.00           O
ATOM   1874  N   ARG   188      79.690  54.690 101.540  1.00  0.00           N
ATOM   1875  H   ARG   188      79.290  53.790 101.370  1.00  0.00           H
ATOM   1876  CA  ARG   188      81.170  54.710 101.520  1.00  0.00           C
ATOM   1877  CB  ARG   188      81.730  55.640 100.410  1.00  0.00           C
ATOM   1878  CG  ARG   188      83.200  55.360 100.320  1.00  0.00           C
ATOM   1879  CD  ARG   188      84.120  56.320 101.060  1.00  0.00           C
ATOM   1880  NE  ARG   188      84.320  57.500 100.240  1.00  0.00           N
ATOM   1881  HE  ARG   188      83.550  57.750  99.650  1.00  0.00           H
ATOM   1882  CZ  ARG   188      85.410  58.310 100.180  1.00  0.00           C
ATOM   1883  NH1 ARG   188      86.500  58.250 100.970  1.00  0.00           N
ATOM   1884 1HH1 ARG   188      86.460  57.600 101.730  1.00  0.00           H
ATOM   1885 2HH1 ARG   188      87.340  58.740 100.750  1.00  0.00           H
ATOM   1886  NH2 ARG   188      85.400  59.350  99.320  1.00  0.00           N
ATOM   1887 1HH2 ARG   188      84.530  59.570  98.890  1.00  0.00           H
ATOM   1888 2HH2 ARG   188      86.310  59.760  99.240  1.00  0.00           H
ATOM   1889  C   ARG   188      81.620  55.160 102.960  1.00  0.00           C
ATOM   1890  O   ARG   188      81.460  56.310 103.320  1.00  0.00           O
ATOM   1891  N   GLN   189      82.560  54.350 103.550  1.00  0.00           N
ATOM   1892  H   GLN   189      82.880  53.500 103.150  1.00  0.00           H
ATOM   1893  CA  GLN   189      83.070  54.560 104.970  1.00  0.00           C
ATOM   1894  CB  GLN   189      83.820  53.330 105.530  1.00  0.00           C
ATOM   1895  CG  GLN   189      82.880  52.150 105.640  1.00  0.00           C
ATOM   1896  CD  GLN   189      83.550  50.810 105.860  1.00  0.00           C
ATOM   1897  OE1 GLN   189      83.260  50.100 106.830  1.00  0.00           O
ATOM   1898  NE2 GLN   189      84.500  50.460 105.060  1.00  0.00           N
ATOM   1899 1HE2 GLN   189      84.960  50.960 104.330  1.00  0.00           H
ATOM   1900 2HE2 GLN   189      84.950  49.590 105.250  1.00  0.00           H
ATOM   1901  C   GLN   189      83.790  55.830 105.280  1.00  0.00           C
ATOM   1902  O   GLN   189      84.990  56.090 104.950  1.00  0.00           O
ATOM   1903  N   THR   190      82.990  56.650 105.930  1.00  0.00           N
ATOM   1904  H   THR   190      82.110  56.320 106.270  1.00  0.00           H
ATOM   1905  CA  THR   190      83.270  58.090 106.260  1.00  0.00           C
ATOM   1906  CB  THR   190      82.550  59.100 105.380  1.00  0.00           C
ATOM   1907  OG1 THR   190      81.240  58.580 105.080  1.00  0.00           O
ATOM   1908  HG1 THR   190      81.480  57.710 104.640  1.00  0.00           H
ATOM   1909  CG2 THR   190      83.380  59.350 104.130  1.00  0.00           C
ATOM   1910  C   THR   190      82.810  58.440 107.710  1.00  0.00           C
ATOM   1911  O   THR   190      82.110  57.650 108.300  1.00  0.00           O
ATOM   1912  N   ALA   191      83.260  59.560 108.260  1.00  0.00           N
ATOM   1913  H   ALA   191      83.700  60.280 107.720  1.00  0.00           H
ATOM   1914  CA  ALA   191      83.200  59.860 109.740  1.00  0.00           C
ATOM   1915  CB  ALA   191      84.220  60.900 110.110  1.00  0.00           C
ATOM   1916  C   ALA   191      81.740  60.160 110.170  1.00  0.00           C
ATOM   1917  O   ALA   191      81.510  61.090 110.920  1.00  0.00           O
ATOM   1918  N   GLN   192      80.760  59.380 109.730  1.00  0.00           N
ATOM   1919  H   GLN   192      81.000  58.550 109.230  1.00  0.00           H
ATOM   1920  CA  GLN   192      79.340  59.520 110.050  1.00  0.00           C
ATOM   1921  CB  GLN   192      78.450  58.700 109.080  1.00  0.00           C
ATOM   1922  CG  GLN   192      78.520  59.220 107.630  1.00  0.00           C
ATOM   1923  CD  GLN   192      77.720  58.510 106.510  1.00  0.00           C
ATOM   1924  OE1 GLN   192      76.540  58.290 106.570  1.00  0.00           O
ATOM   1925  NE2 GLN   192      78.350  58.320 105.430  1.00  0.00           N
ATOM   1926 1HE2 GLN   192      79.290  58.500 105.140  1.00  0.00           H
ATOM   1927 2HE2 GLN   192      77.900  57.870 104.660  1.00  0.00           H
ATOM   1928  C   GLN   192      79.030  59.340 111.510  1.00  0.00           C
ATOM   1929  O   GLN   192      79.850  58.780 112.230  1.00  0.00           O
ATOM   1930  N   ALA   193      77.830  59.650 111.970  1.00  0.00           N
ATOM   1931  H   ALA   193      77.170  60.130 111.400  1.00  0.00           H
ATOM   1932  CA  ALA   193      77.460  59.710 113.380  1.00  0.00           C
ATOM   1933  CB  ALA   193      77.940  61.000 114.100  1.00  0.00           C
ATOM   1934  C   ALA   193      76.000  59.480 113.480  1.00  0.00           C
ATOM   1935  O   ALA   193      75.240  60.030 112.640  1.00  0.00           O
ATOM   1936  N   ALA   194      75.640  58.680 114.420  1.00  0.00           N
ATOM   1937  H   ALA   194      76.350  58.360 115.050  1.00  0.00           H
ATOM   1938  CA  ALA   194      74.280  58.340 114.800  1.00  0.00           C
ATOM   1939  CB  ALA   194      73.820  57.080 114.020  1.00  0.00           C
ATOM   1940  C   ALA   194      74.210  58.110 116.360  1.00  0.00           C
ATOM   1941  O   ALA   194      75.300  57.780 116.880  1.00  0.00           O
ATOM   1942  N   GLY   195      73.010  58.200 116.920  1.00  0.00           N
ATOM   1943  H   GLY   195      72.140  58.210 116.420  1.00  0.00           H
ATOM   1944  CA  GLY   195      72.710  58.120 118.350  1.00  0.00           C
ATOM   1945  C   GLY   195      73.140  56.820 118.990  1.00  0.00           C
ATOM   1946  O   GLY   195      72.150  56.220 119.450  1.00  0.00           O
ATOM   1947  N   THR   196      74.420  56.580 119.190  1.00  0.00           N
ATOM   1948  H   THR   196      75.130  56.850 118.540  1.00  0.00           H
ATOM   1949  CA  THR   196      74.850  55.430 120.030  1.00  0.00           C
ATOM   1950  CB  THR   196      76.450  55.340 120.120  1.00  0.00           C
ATOM   1951  OG1 THR   196      76.890  54.270 120.980  1.00  0.00           O
ATOM   1952  HG1 THR   196      76.660  53.420 120.520  1.00  0.00           H
ATOM   1953  CG2 THR   196      76.940  56.790 120.390  1.00  0.00           C
ATOM   1954  C   THR   196      74.340  55.390 121.480  1.00  0.00           C
ATOM   1955  O   THR   196      74.410  56.440 122.220  1.00  0.00           O
ATOM   1956  N   ASP   197      73.670  54.290 121.730  1.00  0.00           N
ATOM   1957  H   ASP   197      73.450  53.720 120.940  1.00  0.00           H
ATOM   1958  CA  ASP   197      73.000  53.830 123.000  1.00  0.00           C
ATOM   1959  CB  ASP   197      71.830  52.910 122.590  1.00  0.00           C
ATOM   1960  CG  ASP   197      72.100  51.660 121.670  1.00  0.00           C
ATOM   1961  OD1 ASP   197      72.200  51.940 120.460  1.00  0.00           O
ATOM   1962  OD2 ASP   197      72.440  50.540 122.130  1.00  0.00           O
ATOM   1963  C   ASP   197      73.810  53.140 124.070  1.00  0.00           C
ATOM   1964  O   ASP   197      74.960  52.700 123.900  1.00  0.00           O
ATOM   1965  N   THR   198      73.130  53.140 125.230  1.00  0.00           N
ATOM   1966  H   THR   198      72.230  53.560 125.310  1.00  0.00           H
ATOM   1967  CA  THR   198      73.630  52.630 126.510  1.00  0.00           C
ATOM   1968  CB  THR   198      73.510  53.540 127.730  1.00  0.00           C
ATOM   1969  OG1 THR   198      74.410  54.570 127.330  1.00  0.00           O
ATOM   1970  HG1 THR   198      73.800  55.320 127.060  1.00  0.00           H
ATOM   1971  CG2 THR   198      74.060  53.030 129.080  1.00  0.00           C
ATOM   1972  C   THR   198      73.210  51.200 126.800  1.00  0.00           C
ATOM   1973  O   THR   198      72.020  50.890 126.670  1.00  0.00           O
ATOM   1974  N   THR   199      74.200  50.390 127.210  1.00  0.00           N
ATOM   1975  H   THR   199      75.160  50.640 127.280  1.00  0.00           H
ATOM   1976  CA  THR   199      73.830  48.970 127.470  1.00  0.00           C
ATOM   1977  CB  THR   199      75.000  47.960 127.650  1.00  0.00           C
ATOM   1978  OG1 THR   199      75.900  48.140 126.550  1.00  0.00           O
ATOM   1979  HG1 THR   199      76.710  47.580 126.740  1.00  0.00           H
ATOM   1980  CG2 THR   199      74.430  46.530 127.560  1.00  0.00           C
ATOM   1981  C   THR   199      72.830  48.790 128.630  1.00  0.00           C
ATOM   1982  O   THR   199      72.960  49.270 129.750  1.00  0.00           O
ATOM   1983  N   ILE   200      71.720  48.260 128.120  1.00  0.00           N
ATOM   1984  H   ILE   200      71.770  47.980 127.160  1.00  0.00           H
ATOM   1985  CA  ILE   200      70.500  48.100 128.870  1.00  0.00           C
ATOM   1986  CB  ILE   200      69.260  47.980 127.990  1.00  0.00           C
ATOM   1987  CG1 ILE   200      69.270  48.970 126.810  1.00  0.00           C
ATOM   1988  CG2 ILE   200      67.950  48.110 128.800  1.00  0.00           C
ATOM   1989  CD  ILE   200      68.060  48.790 125.930  1.00  0.00           C
ATOM   1990  C   ILE   200      70.670  46.930 129.830  1.00  0.00           C
ATOM   1991  O   ILE   200      70.380  45.730 129.480  1.00  0.00           O
ATOM   1992  N   THR   201      70.680  47.270 131.070  1.00  0.00           N
ATOM   1993  H   THR   201      70.780  48.240 131.260  1.00  0.00           H
ATOM   1994  CA  THR   201      70.800  46.220 132.140  1.00  0.00           C
ATOM   1995  CB  THR   201      71.300  46.800 133.470  1.00  0.00           C
ATOM   1996  OG1 THR   201      70.620  48.040 133.700  1.00  0.00           O
ATOM   1997  HG1 THR   201      71.130  48.560 134.380  1.00  0.00           H
ATOM   1998  CG2 THR   201      72.840  47.030 133.360  1.00  0.00           C
ATOM   1999  C   THR   201      69.580  45.290 132.350  1.00  0.00           C
ATOM   2000  O   THR   201      69.820  44.070 132.430  1.00  0.00           O
ATOM   2001  N   VAL   202      68.390  45.790 132.110  1.00  0.00           N
ATOM   2002  H   VAL   202      68.250  46.740 131.840  1.00  0.00           H
ATOM   2003  CA  VAL   202      67.140  44.990 132.110  1.00  0.00           C
ATOM   2004  CB  VAL   202      65.790  45.760 132.090  1.00  0.00           C
ATOM   2005  CG1 VAL   202      65.320  45.990 130.670  1.00  0.00           C
ATOM   2006  CG2 VAL   202      64.670  45.010 132.810  1.00  0.00           C
ATOM   2007  C   VAL   202      67.190  43.890 131.010  1.00  0.00           C
ATOM   2008  O   VAL   202      66.940  42.700 131.330  1.00  0.00           O
ATOM   2009  N   ASN   203      67.660  44.290 129.830  1.00  0.00           N
ATOM   2010  H   ASN   203      67.520  45.240 129.530  1.00  0.00           H
ATOM   2011  CA  ASN   203      67.760  43.290 128.750  1.00  0.00           C
ATOM   2012  CB  ASN   203      68.280  43.870 127.410  1.00  0.00           C
ATOM   2013  CG  ASN   203      67.230  44.750 126.720  1.00  0.00           C
ATOM   2014  OD1 ASN   203      66.440  45.470 127.350  1.00  0.00           O
ATOM   2015  ND2 ASN   203      67.330  44.770 125.440  1.00  0.00           N
ATOM   2016 1HD2 ASN   203      68.050  44.200 125.050  1.00  0.00           H
ATOM   2017 2HD2 ASN   203      66.600  45.240 124.940  1.00  0.00           H
ATOM   2018  C   ASN   203      68.830  42.220 129.080  1.00  0.00           C
ATOM   2019  O   ASN   203      68.460  41.040 129.050  1.00  0.00           O
ATOM   2020  N   VAL   204      70.010  42.760 129.460  1.00  0.00           N
ATOM   2021  H   VAL   204      70.170  43.720 129.680  1.00  0.00           H
ATOM   2022  CA  VAL   204      71.210  41.850 129.810  1.00  0.00           C
ATOM   2023  CB  VAL   204      72.490  42.610 130.220  1.00  0.00           C
ATOM   2024  CG1 VAL   204      73.660  41.580 130.340  1.00  0.00           C
ATOM   2025  CG2 VAL   204      72.900  43.630 129.090  1.00  0.00           C
ATOM   2026  C   VAL   204      70.750  40.870 130.910  1.00  0.00           C
ATOM   2027  O   VAL   204      70.930  39.670 130.650  1.00  0.00           O
ATOM   2028  N   LEU   205      70.060  41.290 132.030  1.00  0.00           N
ATOM   2029  H   LEU   205      69.910  42.250 132.250  1.00  0.00           H
ATOM   2030  CA  LEU   205      69.460  40.280 132.970  1.00  0.00           C
ATOM   2031  CB  LEU   205      69.160  40.980 134.270  1.00  0.00           C
ATOM   2032  CG  LEU   205      70.470  41.490 134.890  1.00  0.00           C
ATOM   2033  CD1 LEU   205      70.260  42.400 136.150  1.00  0.00           C
ATOM   2034  CD2 LEU   205      71.270  40.310 135.460  1.00  0.00           C
ATOM   2035  C   LEU   205      68.340  39.430 132.520  1.00  0.00           C
ATOM   2036  O   LEU   205      68.170  38.350 133.050  1.00  0.00           O
ATOM   2037  N   ALA   206      67.490  39.850 131.570  1.00  0.00           N
ATOM   2038  H   ALA   206      67.440  40.830 131.340  1.00  0.00           H
ATOM   2039  CA  ALA   206      66.510  39.010 130.840  1.00  0.00           C
ATOM   2040  CB  ALA   206      65.630  39.790 129.850  1.00  0.00           C
ATOM   2041  C   ALA   206      67.070  37.790 130.120  1.00  0.00           C
ATOM   2042  O   ALA   206      66.650  36.680 130.390  1.00  0.00           O
ATOM   2043  N   TRP   207      68.130  38.020 129.380  1.00  0.00           N
ATOM   2044  H   TRP   207      68.430  38.960 129.210  1.00  0.00           H
ATOM   2045  CA  TRP   207      68.980  37.060 128.680  1.00  0.00           C
ATOM   2046  CB  TRP   207      70.000  37.890 127.860  1.00  0.00           C
ATOM   2047  CG  TRP   207      71.160  37.080 127.230  1.00  0.00           C
ATOM   2048  CD1 TRP   207      71.050  36.130 126.300  1.00  0.00           C
ATOM   2049  HD1 TRP   207      70.110  35.710 125.960  1.00  0.00           H
ATOM   2050  CD2 TRP   207      72.500  37.420 127.250  1.00  0.00           C
ATOM   2051  NE1 TRP   207      72.250  35.840 125.730  1.00  0.00           N
ATOM   2052  HE1 TRP   207      72.470  35.110 125.080  1.00  0.00           H
ATOM   2053  CE2 TRP   207      73.150  36.590 126.330  1.00  0.00           C
ATOM   2054  CE3 TRP   207      73.200  38.440 127.960  1.00  0.00           C
ATOM   2055  HE3 TRP   207      72.760  39.170 128.640  1.00  0.00           H
ATOM   2056  CZ2 TRP   207      74.520  36.670 126.160  1.00  0.00           C
ATOM   2057  HZ2 TRP   207      74.980  36.030 125.410  1.00  0.00           H
ATOM   2058  CZ3 TRP   207      74.590  38.410 127.800  1.00  0.00           C
ATOM   2059  HZ3 TRP   207      75.230  38.840 128.570  1.00  0.00           H
ATOM   2060  CH2 TRP   207      75.200  37.610 126.890  1.00  0.00           C
ATOM   2061  HH2 TRP   207      76.290  37.670 126.810  1.00  0.00           H
ATOM   2062  C   TRP   207      69.660  36.100 129.670  1.00  0.00           C
ATOM   2063  O   TRP   207      69.760  34.890 129.430  1.00  0.00           O
ATOM   2064  N   LEU   208      70.160  36.710 130.730  1.00  0.00           N
ATOM   2065  H   LEU   208      70.470  37.670 130.750  1.00  0.00           H
ATOM   2066  CA  LEU   208      70.730  35.950 131.890  1.00  0.00           C
ATOM   2067  CB  LEU   208      71.450  36.770 132.960  1.00  0.00           C
ATOM   2068  CG  LEU   208      72.970  36.700 132.770  1.00  0.00           C
ATOM   2069  CD1 LEU   208      73.410  37.700 131.680  1.00  0.00           C
ATOM   2070  CD2 LEU   208      73.730  36.840 134.090  1.00  0.00           C
ATOM   2071  C   LEU   208      69.710  34.910 132.490  1.00  0.00           C
ATOM   2072  O   LEU   208      70.190  33.870 132.930  1.00  0.00           O
ATOM   2073  N   TYR   209      68.450  35.320 132.800  1.00  0.00           N
ATOM   2074  H   TYR   209      68.080  36.220 132.570  1.00  0.00           H
ATOM   2075  CA  TYR   209      67.400  34.370 133.220  1.00  0.00           C
ATOM   2076  CB  TYR   209      66.050  35.030 133.660  1.00  0.00           C
ATOM   2077  CG  TYR   209      66.220  35.770 135.020  1.00  0.00           C
ATOM   2078  CD1 TYR   209      66.590  35.040 136.110  1.00  0.00           C
ATOM   2079  HD1 TYR   209      66.660  33.950 136.160  1.00  0.00           H
ATOM   2080  CD2 TYR   209      65.950  37.140 135.080  1.00  0.00           C
ATOM   2081  HD2 TYR   209      65.340  37.570 134.290  1.00  0.00           H
ATOM   2082  CE1 TYR   209      66.710  35.700 137.300  1.00  0.00           C
ATOM   2083  HE1 TYR   209      67.160  35.190 138.140  1.00  0.00           H
ATOM   2084  CE2 TYR   209      66.090  37.760 136.240  1.00  0.00           C
ATOM   2085  HE2 TYR   209      66.060  38.850 136.270  1.00  0.00           H
ATOM   2086  CZ  TYR   209      66.470  37.070 137.390  1.00  0.00           C
ATOM   2087  OH  TYR   209      66.610  37.580 138.710  1.00  0.00           O
ATOM   2088  HH  TYR   209      66.910  36.930 139.410  1.00  0.00           H
ATOM   2089  C   TYR   209      67.100  33.240 132.240  1.00  0.00           C
ATOM   2090  O   TYR   209      67.230  32.040 132.610  1.00  0.00           O
ATOM   2091  N   ALA   210      67.120  33.580 130.970  1.00  0.00           N
ATOM   2092  H   ALA   210      67.230  34.560 130.840  1.00  0.00           H
ATOM   2093  CA  ALA   210      67.050  32.650 129.780  1.00  0.00           C
ATOM   2094  CB  ALA   210      67.080  33.490 128.530  1.00  0.00           C
ATOM   2095  C   ALA   210      68.150  31.470 129.890  1.00  0.00           C
ATOM   2096  O   ALA   210      67.790  30.320 129.680  1.00  0.00           O
ATOM   2097  N   ALA   211      69.370  31.820 130.360  1.00  0.00           N
ATOM   2098  H   ALA   211      69.580  32.790 130.330  1.00  0.00           H
ATOM   2099  CA  ALA   211      70.450  30.820 130.680  1.00  0.00           C
ATOM   2100  CB  ALA   211      71.830  31.390 130.900  1.00  0.00           C
ATOM   2101  C   ALA   211      70.240  29.760 131.750  1.00  0.00           C
ATOM   2102  O   ALA   211      70.480  28.530 131.500  1.00  0.00           O
ATOM   2103  N   VAL   212      69.730  30.180 132.880  1.00  0.00           N
ATOM   2104  H   VAL   212      69.550  31.160 133.020  1.00  0.00           H
ATOM   2105  CA  VAL   212      69.310  29.250 133.980  1.00  0.00           C
ATOM   2106  CB  VAL   212      68.720  30.050 135.150  1.00  0.00           C
ATOM   2107  CG1 VAL   212      68.050  29.050 136.150  1.00  0.00           C
ATOM   2108  CG2 VAL   212      69.800  30.890 135.820  1.00  0.00           C
ATOM   2109  C   VAL   212      68.300  28.200 133.410  1.00  0.00           C
ATOM   2110  O   VAL   212      68.590  27.020 133.630  1.00  0.00           O
ATOM   2111  N   ILE   213      67.120  28.620 132.920  1.00  0.00           N
ATOM   2112  H   ILE   213      66.960  29.600 133.030  1.00  0.00           H
ATOM   2113  CA  ILE   213      65.990  27.780 132.450  1.00  0.00           C
ATOM   2114  CB  ILE   213      64.690  28.630 132.200  1.00  0.00           C
ATOM   2115  CG1 ILE   213      63.420  27.690 132.200  1.00  0.00           C
ATOM   2116  CG2 ILE   213      64.740  29.560 131.000  1.00  0.00           C
ATOM   2117  CD  ILE   213      62.070  28.530 132.020  1.00  0.00           C
ATOM   2118  C   ILE   213      66.410  26.900 131.250  1.00  0.00           C
ATOM   2119  O   ILE   213      66.150  25.740 131.110  1.00  0.00           O
ATOM   2120  N   ASN   214      67.360  27.490 130.470  1.00  0.00           N
ATOM   2121  H   ASN   214      67.710  28.430 130.540  1.00  0.00           H
ATOM   2122  CA  ASN   214      68.110  26.560 129.530  1.00  0.00           C
ATOM   2123  CB  ASN   214      68.950  27.370 128.580  1.00  0.00           C
ATOM   2124  CG  ASN   214      68.040  27.800 127.430  1.00  0.00           C
ATOM   2125  OD1 ASN   214      67.870  27.050 126.500  1.00  0.00           O
ATOM   2126  ND2 ASN   214      67.430  28.940 127.440  1.00  0.00           N
ATOM   2127 1HD2 ASN   214      67.610  29.580 128.190  1.00  0.00           H
ATOM   2128 2HD2 ASN   214      66.920  29.250 126.640  1.00  0.00           H
ATOM   2129  C   ASN   214      69.020  25.480 130.060  1.00  0.00           C
ATOM   2130  O   ASN   214      69.040  24.320 129.620  1.00  0.00           O
ATOM   2131  N   GLY   215      69.850  25.820 131.030  1.00  0.00           N
ATOM   2132  H   GLY   215      69.840  26.680 131.530  1.00  0.00           H
ATOM   2133  CA  GLY   215      70.730  24.890 131.720  1.00  0.00           C
ATOM   2134  C   GLY   215      71.990  25.470 132.360  1.00  0.00           C
ATOM   2135  O   GLY   215      72.420  24.910 133.360  1.00  0.00           O
ATOM   2136  N   ASP   216      72.550  26.470 131.720  1.00  0.00           N
ATOM   2137  H   ASP   216      72.250  26.850 130.850  1.00  0.00           H
ATOM   2138  CA  ASP   216      73.830  27.050 132.050  1.00  0.00           C
ATOM   2139  CB  ASP   216      74.290  28.080 130.910  1.00  0.00           C
ATOM   2140  CG  ASP   216      75.140  27.650 129.740  1.00  0.00           C
ATOM   2141  OD1 ASP   216      75.860  28.520 129.170  1.00  0.00           O
ATOM   2142  OD2 ASP   216      74.980  26.530 129.280  1.00  0.00           O
ATOM   2143  C   ASP   216      73.780  27.750 133.380  1.00  0.00           C
ATOM   2144  O   ASP   216      73.280  28.850 133.490  1.00  0.00           O
ATOM   2145  N   ARG   217      74.170  27.070 134.440  1.00  0.00           N
ATOM   2146  H   ARG   217      74.520  26.140 134.430  1.00  0.00           H
ATOM   2147  CA  ARG   217      74.230  27.640 135.820  1.00  0.00           C
ATOM   2148  CB  ARG   217      73.870  26.420 136.710  1.00  0.00           C
ATOM   2149  CG  ARG   217      72.410  25.960 136.460  1.00  0.00           C
ATOM   2150  CD  ARG   217      71.880  25.080 137.620  1.00  0.00           C
ATOM   2151  NE  ARG   217      72.490  23.770 137.800  1.00  0.00           N
ATOM   2152  HE  ARG   217      73.480  23.710 137.740  1.00  0.00           H
ATOM   2153  CZ  ARG   217      71.740  22.600 137.670  1.00  0.00           C
ATOM   2154  NH1 ARG   217      70.420  22.720 137.450  1.00  0.00           N
ATOM   2155 1HH1 ARG   217      69.940  23.590 137.490  1.00  0.00           H
ATOM   2156 2HH1 ARG   217      69.880  21.890 137.290  1.00  0.00           H
ATOM   2157  NH2 ARG   217      72.340  21.500 137.200  1.00  0.00           N
ATOM   2158 1HH2 ARG   217      73.290  21.650 136.920  1.00  0.00           H
ATOM   2159 2HH2 ARG   217      71.810  20.650 137.130  1.00  0.00           H
ATOM   2160  C   ARG   217      75.570  28.230 136.250  1.00  0.00           C
ATOM   2161  O   ARG   217      75.810  28.380 137.470  1.00  0.00           O
ATOM   2162  N   TRP   218      76.540  28.430 135.400  1.00  0.00           N
ATOM   2163  H   TRP   218      76.410  28.700 134.440  1.00  0.00           H
ATOM   2164  CA  TRP   218      78.010  28.540 135.860  1.00  0.00           C
ATOM   2165  CB  TRP   218      79.010  28.260 134.730  1.00  0.00           C
ATOM   2166  CG  TRP   218      78.690  29.090 133.420  1.00  0.00           C
ATOM   2167  CD1 TRP   218      77.800  28.660 132.540  1.00  0.00           C
ATOM   2168  HD1 TRP   218      77.110  27.830 132.700  1.00  0.00           H
ATOM   2169  CD2 TRP   218      79.130  30.340 133.020  1.00  0.00           C
ATOM   2170  NE1 TRP   218      77.590  29.590 131.620  1.00  0.00           N
ATOM   2171  HE1 TRP   218      77.110  29.350 130.780  1.00  0.00           H
ATOM   2172  CE2 TRP   218      78.390  30.620 131.830  1.00  0.00           C
ATOM   2173  CE3 TRP   218      79.920  31.320 133.600  1.00  0.00           C
ATOM   2174  HE3 TRP   218      80.570  31.010 134.420  1.00  0.00           H
ATOM   2175  CZ2 TRP   218      78.520  31.860 131.230  1.00  0.00           C
ATOM   2176  HZ2 TRP   218      78.480  31.970 130.140  1.00  0.00           H
ATOM   2177  CZ3 TRP   218      80.000  32.590 132.990  1.00  0.00           C
ATOM   2178  HZ3 TRP   218      80.670  33.340 133.420  1.00  0.00           H
ATOM   2179  CH2 TRP   218      79.270  32.920 131.830  1.00  0.00           C
ATOM   2180  HH2 TRP   218      79.000  33.970 131.760  1.00  0.00           H
ATOM   2181  C   TRP   218      78.220  29.850 136.480  1.00  0.00           C
ATOM   2182  O   TRP   218      78.990  29.860 137.410  1.00  0.00           O
ATOM   2183  N   PHE   219      77.540  30.960 136.130  1.00  0.00           N
ATOM   2184  H   PHE   219      77.200  30.950 135.180  1.00  0.00           H
ATOM   2185  CA  PHE   219      77.600  32.290 136.760  1.00  0.00           C
ATOM   2186  CB  PHE   219      77.110  33.330 135.750  1.00  0.00           C
ATOM   2187  CG  PHE   219      75.730  32.900 135.140  1.00  0.00           C
ATOM   2188  CD1 PHE   219      74.630  33.060 135.880  1.00  0.00           C
ATOM   2189  HD1 PHE   219      74.680  33.480 136.890  1.00  0.00           H
ATOM   2190  CD2 PHE   219      75.560  32.300 133.890  1.00  0.00           C
ATOM   2191  HD2 PHE   219      76.480  32.240 133.310  1.00  0.00           H
ATOM   2192  CE1 PHE   219      73.380  32.670 135.380  1.00  0.00           C
ATOM   2193  HE1 PHE   219      72.450  32.850 135.910  1.00  0.00           H
ATOM   2194  CE2 PHE   219      74.320  31.960 133.280  1.00  0.00           C
ATOM   2195  HE2 PHE   219      74.350  31.550 132.270  1.00  0.00           H
ATOM   2196  CZ  PHE   219      73.200  32.220 134.080  1.00  0.00           C
ATOM   2197  HZ  PHE   219      72.160  32.060 133.790  1.00  0.00           H
ATOM   2198  C   PHE   219      76.930  32.580 138.160  1.00  0.00           C
ATOM   2199  O   PHE   219      77.340  33.500 138.870  1.00  0.00           O
ATOM   2200  N   LEU   220      76.050  31.630 138.530  1.00  0.00           N
ATOM   2201  H   LEU   220      76.090  30.710 138.130  1.00  0.00           H
ATOM   2202  CA  LEU   220      75.130  31.820 139.730  1.00  0.00           C
ATOM   2203  CB  LEU   220      74.130  30.670 139.990  1.00  0.00           C
ATOM   2204  CG  LEU   220      73.130  30.550 138.850  1.00  0.00           C
ATOM   2205  CD1 LEU   220      72.240  29.310 138.950  1.00  0.00           C
ATOM   2206  CD2 LEU   220      72.190  31.740 138.670  1.00  0.00           C
ATOM   2207  C   LEU   220      75.920  32.070 141.030  1.00  0.00           C
ATOM   2208  O   LEU   220      76.380  31.130 141.710  1.00  0.00           O
ATOM   2209  N   ASN   221      75.920  33.300 141.520  1.00  0.00           N
ATOM   2210  H   ASN   221      75.410  34.050 141.110  1.00  0.00           H
ATOM   2211  CA  ASN   221      76.710  33.730 142.730  1.00  0.00           C
ATOM   2212  CB  ASN   221      77.840  34.780 142.410  1.00  0.00           C
ATOM   2213  CG  ASN   221      79.260  34.280 142.020  1.00  0.00           C
ATOM   2214  OD1 ASN   221      80.080  33.880 142.840  1.00  0.00           O
ATOM   2215  ND2 ASN   221      79.640  34.310 140.790  1.00  0.00           N
ATOM   2216 1HD2 ASN   221      78.960  34.350 140.060  1.00  0.00           H
ATOM   2217 2HD2 ASN   221      80.610  34.260 140.550  1.00  0.00           H
ATOM   2218  C   ASN   221      75.830  34.500 143.680  1.00  0.00           C
ATOM   2219  O   ASN   221      74.750  35.000 143.470  1.00  0.00           O
ATOM   2220  N   ARG   222      76.300  34.430 144.910  1.00  0.00           N
ATOM   2221  H   ARG   222      76.880  33.700 145.260  1.00  0.00           H
ATOM   2222  CA  ARG   222      75.750  35.270 146.020  1.00  0.00           C
ATOM   2223  CB  ARG   222      75.010  34.370 147.050  1.00  0.00           C
ATOM   2224  CG  ARG   222      74.160  35.190 148.010  1.00  0.00           C
ATOM   2225  CD  ARG   222      73.580  34.220 149.060  1.00  0.00           C
ATOM   2226  NE  ARG   222      72.720  34.930 150.080  1.00  0.00           N
ATOM   2227  HE  ARG   222      73.100  35.640 150.670  1.00  0.00           H
ATOM   2228  CZ  ARG   222      71.440  34.650 150.250  1.00  0.00           C
ATOM   2229  NH1 ARG   222      70.780  33.770 149.480  1.00  0.00           N
ATOM   2230 1HH1 ARG   222      71.240  33.520 148.630  1.00  0.00           H
ATOM   2231 2HH1 ARG   222      70.070  33.270 149.980  1.00  0.00           H
ATOM   2232  NH2 ARG   222      70.670  35.400 150.970  1.00  0.00           N
ATOM   2233 1HH2 ARG   222      71.100  36.140 151.490  1.00  0.00           H
ATOM   2234 2HH2 ARG   222      69.680  35.250 151.010  1.00  0.00           H
ATOM   2235  C   ARG   222      76.900  36.160 146.600  1.00  0.00           C
ATOM   2236  O   ARG   222      78.050  35.720 146.850  1.00  0.00           O
ATOM   2237  N   PHE   223      76.530  37.350 147.010  1.00  0.00           N
ATOM   2238  H   PHE   223      75.560  37.560 147.090  1.00  0.00           H
ATOM   2239  CA  PHE   223      77.380  38.360 147.660  1.00  0.00           C
ATOM   2240  CB  PHE   223      78.090  39.080 146.490  1.00  0.00           C
ATOM   2241  CG  PHE   223      79.090  40.270 146.860  1.00  0.00           C
ATOM   2242  CD1 PHE   223      78.700  41.590 147.190  1.00  0.00           C
ATOM   2243  HD1 PHE   223      77.780  42.030 146.800  1.00  0.00           H
ATOM   2244  CD2 PHE   223      80.450  39.960 147.010  1.00  0.00           C
ATOM   2245  HD2 PHE   223      80.800  39.030 146.550  1.00  0.00           H
ATOM   2246  CE1 PHE   223      79.630  42.580 147.470  1.00  0.00           C
ATOM   2247  HE1 PHE   223      79.160  43.560 147.440  1.00  0.00           H
ATOM   2248  CE2 PHE   223      81.350  40.950 147.390  1.00  0.00           C
ATOM   2249  HE2 PHE   223      82.440  40.920 147.510  1.00  0.00           H
ATOM   2250  CZ  PHE   223      80.930  42.250 147.620  1.00  0.00           C
ATOM   2251  HZ  PHE   223      81.500  43.030 148.110  1.00  0.00           H
ATOM   2252  C   PHE   223      76.550  39.180 148.640  1.00  0.00           C
ATOM   2253  O   PHE   223      75.320  39.030 148.670  1.00  0.00           O
ATOM   2254  N   THR   224      77.170  40.000 149.500  1.00  0.00           N
ATOM   2255  H   THR   224      78.160  40.060 149.610  1.00  0.00           H
ATOM   2256  CA  THR   224      76.340  40.880 150.450  1.00  0.00           C
ATOM   2257  CB  THR   224      77.060  41.530 151.590  1.00  0.00           C
ATOM   2258  OG1 THR   224      77.940  42.510 151.160  1.00  0.00           O
ATOM   2259  HG1 THR   224      78.160  43.080 151.950  1.00  0.00           H
ATOM   2260  CG2 THR   224      77.800  40.440 152.470  1.00  0.00           C
ATOM   2261  C   THR   224      75.400  41.920 149.760  1.00  0.00           C
ATOM   2262  O   THR   224      74.910  42.890 150.400  1.00  0.00           O
ATOM   2263  N   THR   225      75.030  41.780 148.480  1.00  0.00           N
ATOM   2264  H   THR   225      74.910  40.850 148.120  1.00  0.00           H
ATOM   2265  CA  THR   225      74.400  42.830 147.670  1.00  0.00           C
ATOM   2266  CB  THR   225      74.050  42.430 146.200  1.00  0.00           C
ATOM   2267  OG1 THR   225      73.430  41.150 146.240  1.00  0.00           O
ATOM   2268  HG1 THR   225      72.600  41.230 146.790  1.00  0.00           H
ATOM   2269  CG2 THR   225      75.230  42.370 145.330  1.00  0.00           C
ATOM   2270  C   THR   225      73.240  43.690 148.160  1.00  0.00           C
ATOM   2271  O   THR   225      72.180  43.160 148.400  1.00  0.00           O
ATOM   2272  N   THR   226      73.310  44.930 147.650  1.00  0.00           N
ATOM   2273  H   THR   226      74.210  45.360 147.580  1.00  0.00           H
ATOM   2274  CA  THR   226      72.210  45.920 147.520  1.00  0.00           C
ATOM   2275  CB  THR   226      72.470  47.200 148.260  1.00  0.00           C
ATOM   2276  OG1 THR   226      73.730  47.800 147.810  1.00  0.00           O
ATOM   2277  HG1 THR   226      74.550  47.250 147.950  1.00  0.00           H
ATOM   2278  CG2 THR   226      72.480  47.000 149.760  1.00  0.00           C
ATOM   2279  C   THR   226      72.060  46.380 146.070  1.00  0.00           C
ATOM   2280  O   THR   226      72.950  46.230 145.190  1.00  0.00           O
ATOM   2281  N   LEU   227      70.880  46.940 145.730  1.00  0.00           N
ATOM   2282  H   LEU   227      70.170  46.910 146.430  1.00  0.00           H
ATOM   2283  CA  LEU   227      70.580  47.560 144.380  1.00  0.00           C
ATOM   2284  CB  LEU   227      69.120  48.010 144.360  1.00  0.00           C
ATOM   2285  CG  LEU   227      68.480  48.200 142.960  1.00  0.00           C
ATOM   2286  CD1 LEU   227      68.800  46.940 142.100  1.00  0.00           C
ATOM   2287  CD2 LEU   227      66.960  48.390 143.070  1.00  0.00           C
ATOM   2288  C   LEU   227      71.490  48.740 144.030  1.00  0.00           C
ATOM   2289  O   LEU   227      72.100  48.820 142.960  1.00  0.00           O
ATOM   2290  N   ASN   228      71.850  49.500 145.120  1.00  0.00           N
ATOM   2291  H   ASN   228      71.240  49.690 145.890  1.00  0.00           H
ATOM   2292  CA  ASN   228      72.820  50.620 144.930  1.00  0.00           C
ATOM   2293  CB  ASN   228      72.700  51.610 146.120  1.00  0.00           C
ATOM   2294  CG  ASN   228      73.680  52.770 146.220  1.00  0.00           C
ATOM   2295  OD1 ASN   228      73.560  53.820 145.580  1.00  0.00           O
ATOM   2296  ND2 ASN   228      74.820  52.530 146.750  1.00  0.00           N
ATOM   2297 1HD2 ASN   228      74.830  51.640 147.190  1.00  0.00           H
ATOM   2298 2HD2 ASN   228      75.450  53.260 147.010  1.00  0.00           H
ATOM   2299  C   ASN   228      74.190  50.010 144.580  1.00  0.00           C
ATOM   2300  O   ASN   228      74.750  50.390 143.500  1.00  0.00           O
ATOM   2301  N   ASP   229      74.630  48.950 145.320  1.00  0.00           N
ATOM   2302  H   ASP   229      74.140  48.620 146.130  1.00  0.00           H
ATOM   2303  CA  ASP   229      75.890  48.250 144.980  1.00  0.00           C
ATOM   2304  CB  ASP   229      76.300  46.990 145.770  1.00  0.00           C
ATOM   2305  CG  ASP   229      76.450  47.110 147.290  1.00  0.00           C
ATOM   2306  OD1 ASP   229      76.060  46.190 147.980  1.00  0.00           O
ATOM   2307  OD2 ASP   229      76.880  48.170 147.770  1.00  0.00           O
ATOM   2308  C   ASP   229      75.990  47.780 143.560  1.00  0.00           C
ATOM   2309  O   ASP   229      76.970  48.020 142.830  1.00  0.00           O
ATOM   2310  N   PHE   230      74.870  47.260 143.040  1.00  0.00           N
ATOM   2311  H   PHE   230      74.110  46.950 143.600  1.00  0.00           H
ATOM   2312  CA  PHE   230      74.710  46.900 141.640  1.00  0.00           C
ATOM   2313  CB  PHE   230      73.410  46.070 141.390  1.00  0.00           C
ATOM   2314  CG  PHE   230      73.330  45.590 139.940  1.00  0.00           C
ATOM   2315  CD1 PHE   230      74.380  44.880 139.340  1.00  0.00           C
ATOM   2316  HD1 PHE   230      75.000  44.270 139.990  1.00  0.00           H
ATOM   2317  CD2 PHE   230      72.330  46.150 139.180  1.00  0.00           C
ATOM   2318  HD2 PHE   230      71.510  46.770 139.550  1.00  0.00           H
ATOM   2319  CE1 PHE   230      74.470  44.720 137.940  1.00  0.00           C
ATOM   2320  HE1 PHE   230      75.320  44.220 137.470  1.00  0.00           H
ATOM   2321  CE2 PHE   230      72.400  45.880 137.820  1.00  0.00           C
ATOM   2322  HE2 PHE   230      71.750  46.530 137.240  1.00  0.00           H
ATOM   2323  CZ  PHE   230      73.450  45.220 137.170  1.00  0.00           C
ATOM   2324  HZ  PHE   230      73.540  45.060 136.100  1.00  0.00           H
ATOM   2325  C   PHE   230      74.840  48.090 140.690  1.00  0.00           C
ATOM   2326  O   PHE   230      75.610  48.040 139.710  1.00  0.00           O
ATOM   2327  N   ASN   231      74.080  49.170 140.910  1.00  0.00           N
ATOM   2328  H   ASN   231      73.450  49.040 141.670  1.00  0.00           H
ATOM   2329  CA  ASN   231      73.950  50.380 140.170  1.00  0.00           C
ATOM   2330  CB  ASN   231      72.750  51.220 140.700  1.00  0.00           C
ATOM   2331  CG  ASN   231      71.410  50.520 140.310  1.00  0.00           C
ATOM   2332  OD1 ASN   231      71.400  49.560 139.580  1.00  0.00           O
ATOM   2333  ND2 ASN   231      70.280  51.020 140.790  1.00  0.00           N
ATOM   2334 1HD2 ASN   231      70.340  51.830 141.370  1.00  0.00           H
ATOM   2335 2HD2 ASN   231      69.460  50.460 140.670  1.00  0.00           H
ATOM   2336  C   ASN   231      75.230  51.270 140.150  1.00  0.00           C
ATOM   2337  O   ASN   231      75.690  51.680 139.090  1.00  0.00           O
ATOM   2338  N   LEU   232      76.010  51.120 141.170  1.00  0.00           N
ATOM   2339  H   LEU   232      75.720  50.740 142.050  1.00  0.00           H
ATOM   2340  CA  LEU   232      77.370  51.750 141.170  1.00  0.00           C
ATOM   2341  CB  LEU   232      77.960  51.760 142.600  1.00  0.00           C
ATOM   2342  CG  LEU   232      77.970  53.060 143.430  1.00  0.00           C
ATOM   2343  CD1 LEU   232      78.940  52.990 144.630  1.00  0.00           C
ATOM   2344  CD2 LEU   232      78.180  54.270 142.560  1.00  0.00           C
ATOM   2345  C   LEU   232      78.340  51.130 140.170  1.00  0.00           C
ATOM   2346  O   LEU   232      78.900  51.900 139.400  1.00  0.00           O
ATOM   2347  N   VAL   233      78.370  49.850 140.220  1.00  0.00           N
ATOM   2348  H   VAL   233      78.100  49.310 141.020  1.00  0.00           H
ATOM   2349  CA  VAL   233      79.120  48.990 139.220  1.00  0.00           C
ATOM   2350  CB  VAL   233      79.050  47.450 139.560  1.00  0.00           C
ATOM   2351  CG1 VAL   233      79.620  46.530 138.500  1.00  0.00           C
ATOM   2352  CG2 VAL   233      79.670  47.130 140.890  1.00  0.00           C
ATOM   2353  C   VAL   233      78.610  49.330 137.830  1.00  0.00           C
ATOM   2354  O   VAL   233      79.390  49.620 136.910  1.00  0.00           O
ATOM   2355  N   ALA   234      77.300  49.270 137.600  1.00  0.00           N
ATOM   2356  H   ALA   234      76.640  49.040 138.320  1.00  0.00           H
ATOM   2357  CA  ALA   234      76.690  49.590 136.260  1.00  0.00           C
ATOM   2358  CB  ALA   234      75.180  49.400 136.460  1.00  0.00           C
ATOM   2359  C   ALA   234      77.060  51.060 135.800  1.00  0.00           C
ATOM   2360  O   ALA   234      77.590  51.220 134.690  1.00  0.00           O
ATOM   2361  N   MET   235      77.030  52.060 136.680  1.00  0.00           N
ATOM   2362  H   MET   235      76.600  51.930 137.570  1.00  0.00           H
ATOM   2363  CA  MET   235      77.450  53.400 136.350  1.00  0.00           C
ATOM   2364  CB  MET   235      76.920  54.460 137.310  1.00  0.00           C
ATOM   2365  CG  MET   235      75.570  54.850 136.790  1.00  0.00           C
ATOM   2366  SD  MET   235      74.570  56.090 137.710  1.00  0.00           S
ATOM   2367  CE  MET   235      75.010  55.560 139.390  1.00  0.00           C
ATOM   2368  C   MET   235      78.970  53.540 136.210  1.00  0.00           C
ATOM   2369  O   MET   235      79.300  54.270 135.280  1.00  0.00           O
ATOM   2370  N   LYS   236      79.890  52.940 137.020  1.00  0.00           N
ATOM   2371  H   LYS   236      79.540  52.340 137.750  1.00  0.00           H
ATOM   2372  CA  LYS   236      81.340  53.130 136.860  1.00  0.00           C
ATOM   2373  CB  LYS   236      82.030  52.570 138.110  1.00  0.00           C
ATOM   2374  CG  LYS   236      83.540  52.930 138.240  1.00  0.00           C
ATOM   2375  CD  LYS   236      84.090  52.160 139.380  1.00  0.00           C
ATOM   2376  CE  LYS   236      85.640  52.120 139.400  1.00  0.00           C
ATOM   2377  NZ  LYS   236      86.010  51.240 140.470  1.00  0.00           N
ATOM   2378  HZ1 LYS   236      86.900  51.590 140.760  1.00  0.00           H
ATOM   2379  HZ2 LYS   236      85.470  51.290 141.310  1.00  0.00           H
ATOM   2380  HZ3 LYS   236      86.010  50.260 140.270  1.00  0.00           H
ATOM   2381  C   LYS   236      81.960  52.560 135.560  1.00  0.00           C
ATOM   2382  O   LYS   236      82.750  53.180 134.840  1.00  0.00           O
ATOM   2383  N   TYR   237      81.220  51.560 135.080  1.00  0.00           N
ATOM   2384  H   TYR   237      80.530  51.060 135.610  1.00  0.00           H
ATOM   2385  CA  TYR   237      81.430  50.860 133.810  1.00  0.00           C
ATOM   2386  CB  TYR   237      81.230  49.340 133.880  1.00  0.00           C
ATOM   2387  CG  TYR   237      82.420  48.700 134.620  1.00  0.00           C
ATOM   2388  CD1 TYR   237      82.310  48.280 136.000  1.00  0.00           C
ATOM   2389  HD1 TYR   237      81.410  48.270 136.620  1.00  0.00           H
ATOM   2390  CD2 TYR   237      83.720  48.760 134.070  1.00  0.00           C
ATOM   2391  HD2 TYR   237      83.760  49.110 133.040  1.00  0.00           H
ATOM   2392  CE1 TYR   237      83.490  47.920 136.670  1.00  0.00           C
ATOM   2393  HE1 TYR   237      83.360  47.800 137.740  1.00  0.00           H
ATOM   2394  CE2 TYR   237      84.870  48.540 134.760  1.00  0.00           C
ATOM   2395  HE2 TYR   237      85.810  48.860 134.310  1.00  0.00           H
ATOM   2396  CZ  TYR   237      84.790  48.090 136.100  1.00  0.00           C
ATOM   2397  OH  TYR   237      85.820  47.400 136.680  1.00  0.00           O
ATOM   2398  HH  TYR   237      86.540  47.230 136.000  1.00  0.00           H
ATOM   2399  C   TYR   237      80.670  51.470 132.620  1.00  0.00           C
ATOM   2400  O   TYR   237      80.900  51.000 131.490  1.00  0.00           O
ATOM   2401  N   ASN   238      79.830  52.530 132.780  1.00  0.00           N
ATOM   2402  H   ASN   238      79.930  53.110 133.590  1.00  0.00           H
ATOM   2403  CA  ASN   238      78.930  53.110 131.740  1.00  0.00           C
ATOM   2404  CB  ASN   238      79.820  53.580 130.560  1.00  0.00           C
ATOM   2405  CG  ASN   238      80.870  54.620 131.030  1.00  0.00           C
ATOM   2406  OD1 ASN   238      80.570  55.710 131.500  1.00  0.00           O
ATOM   2407  ND2 ASN   238      82.160  54.280 130.840  1.00  0.00           N
ATOM   2408 1HD2 ASN   238      82.370  53.420 130.380  1.00  0.00           H
ATOM   2409 2HD2 ASN   238      82.940  54.780 131.230  1.00  0.00           H
ATOM   2410  C   ASN   238      77.710  52.260 131.210  1.00  0.00           C
ATOM   2411  O   ASN   238      77.360  52.200 130.000  1.00  0.00           O
ATOM   2412  N   TYR   239      77.200  51.440 132.110  1.00  0.00           N
ATOM   2413  H   TYR   239      77.400  51.600 133.070  1.00  0.00           H
ATOM   2414  CA  TYR   239      75.860  50.730 131.870  1.00  0.00           C
ATOM   2415  CB  TYR   239      75.880  49.250 132.400  1.00  0.00           C
ATOM   2416  CG  TYR   239      76.600  48.240 131.490  1.00  0.00           C
ATOM   2417  CD1 TYR   239      77.780  48.460 130.850  1.00  0.00           C
ATOM   2418  HD1 TYR   239      78.320  49.380 131.090  1.00  0.00           H
ATOM   2419  CD2 TYR   239      75.930  47.020 131.330  1.00  0.00           C
ATOM   2420  HD2 TYR   239      75.040  46.780 131.910  1.00  0.00           H
ATOM   2421  CE1 TYR   239      78.380  47.550 129.970  1.00  0.00           C
ATOM   2422  HE1 TYR   239      78.910  47.820 129.050  1.00  0.00           H
ATOM   2423  CE2 TYR   239      76.560  46.000 130.630  1.00  0.00           C
ATOM   2424  HE2 TYR   239      76.060  45.030 130.650  1.00  0.00           H
ATOM   2425  CZ  TYR   239      77.750  46.290 129.910  1.00  0.00           C
ATOM   2426  OH  TYR   239      78.200  45.400 128.970  1.00  0.00           O
ATOM   2427  HH  TYR   239      77.400  44.830 128.810  1.00  0.00           H
ATOM   2428  C   TYR   239      74.660  51.490 132.580  1.00  0.00           C
ATOM   2429  O   TYR   239      74.880  52.470 133.260  1.00  0.00           O
ATOM   2430  N   GLU   240      73.450  51.050 132.390  1.00  0.00           N
ATOM   2431  H   GLU   240      73.170  50.240 131.870  1.00  0.00           H
ATOM   2432  CA  GLU   240      72.320  51.690 133.080  1.00  0.00           C
ATOM   2433  CB  GLU   240      71.020  51.410 132.290  1.00  0.00           C
ATOM   2434  CG  GLU   240      70.870  52.470 131.190  1.00  0.00           C
ATOM   2435  CD  GLU   240      69.950  53.590 131.640  1.00  0.00           C
ATOM   2436  OE1 GLU   240      70.450  54.730 131.710  1.00  0.00           O
ATOM   2437  OE2 GLU   240      68.760  53.390 131.430  1.00  0.00           O
ATOM   2438  C   GLU   240      72.020  51.220 134.510  1.00  0.00           C
ATOM   2439  O   GLU   240      72.330  50.070 134.800  1.00  0.00           O
ATOM   2440  N   PRO   241      71.380  52.060 135.370  1.00  0.00           N
ATOM   2441  CA  PRO   241      70.920  51.630 136.690  1.00  0.00           C
ATOM   2442  CB  PRO   241      70.580  52.930 137.480  1.00  0.00           C
ATOM   2443  CG  PRO   241      71.180  54.060 136.630  1.00  0.00           C
ATOM   2444  CD  PRO   241      71.270  53.510 135.240  1.00  0.00           C
ATOM   2445  C   PRO   241      69.700  50.760 136.600  1.00  0.00           C
ATOM   2446  O   PRO   241      68.940  50.850 135.650  1.00  0.00           O
ATOM   2447  N   LEU   242      69.670  49.760 137.490  1.00  0.00           N
ATOM   2448  H   LEU   242      70.380  49.700 138.190  1.00  0.00           H
ATOM   2449  CA  LEU   242      68.450  48.970 137.720  1.00  0.00           C
ATOM   2450  CB  LEU   242      68.790  47.560 138.190  1.00  0.00           C
ATOM   2451  CG  LEU   242      67.810  46.520 137.700  1.00  0.00           C
ATOM   2452  CD1 LEU   242      68.140  46.170 136.280  1.00  0.00           C
ATOM   2453  CD2 LEU   242      68.150  45.320 138.590  1.00  0.00           C
ATOM   2454  C   LEU   242      67.500  49.710 138.620  1.00  0.00           C
ATOM   2455  O   LEU   242      67.880  49.960 139.750  1.00  0.00           O
ATOM   2456  N   THR   243      66.710  50.500 137.890  1.00  0.00           N
ATOM   2457  H   THR   243      67.100  50.870 137.050  1.00  0.00           H
ATOM   2458  CA  THR   243      65.480  51.140 138.470  1.00  0.00           C
ATOM   2459  CB  THR   243      64.810  52.030 137.460  1.00  0.00           C
ATOM   2460  OG1 THR   243      64.210  51.120 136.520  1.00  0.00           O
ATOM   2461  HG1 THR   243      64.880  50.750 135.880  1.00  0.00           H
ATOM   2462  CG2 THR   243      65.760  52.940 136.730  1.00  0.00           C
ATOM   2463  C   THR   243      64.440  50.240 139.110  1.00  0.00           C
ATOM   2464  O   THR   243      64.370  49.050 138.750  1.00  0.00           O
ATOM   2465  N   GLN   244      63.490  50.900 139.720  1.00  0.00           N
ATOM   2466  H   GLN   244      63.430  51.890 139.730  1.00  0.00           H
ATOM   2467  CA  GLN   244      62.280  50.280 140.400  1.00  0.00           C
ATOM   2468  CB  GLN   244      61.500  51.210 141.320  1.00  0.00           C
ATOM   2469  CG  GLN   244      62.340  51.820 142.480  1.00  0.00           C
ATOM   2470  CD  GLN   244      62.440  50.820 143.560  1.00  0.00           C
ATOM   2471  OE1 GLN   244      63.360  50.010 143.590  1.00  0.00           O
ATOM   2472  NE2 GLN   244      61.470  50.740 144.460  1.00  0.00           N
ATOM   2473 1HE2 GLN   244      60.620  51.260 144.530  1.00  0.00           H
ATOM   2474 2HE2 GLN   244      61.730  50.290 145.310  1.00  0.00           H
ATOM   2475  C   GLN   244      61.300  49.770 139.320  1.00  0.00           C
ATOM   2476  O   GLN   244      60.810  48.620 139.400  1.00  0.00           O
ATOM   2477  N   ASP   245      61.130  50.500 138.230  1.00  0.00           N
ATOM   2478  H   ASP   245      61.420  51.460 138.290  1.00  0.00           H
ATOM   2479  CA  ASP   245      60.460  49.980 136.970  1.00  0.00           C
ATOM   2480  CB  ASP   245      60.340  51.040 135.970  1.00  0.00           C
ATOM   2481  CG  ASP   245      59.280  52.090 136.320  1.00  0.00           C
ATOM   2482  OD1 ASP   245      58.350  51.860 137.070  1.00  0.00           O
ATOM   2483  OD2 ASP   245      59.390  53.210 135.690  1.00  0.00           O
ATOM   2484  C   ASP   245      61.090  48.650 136.360  1.00  0.00           C
ATOM   2485  O   ASP   245      60.320  47.780 136.170  1.00  0.00           O
ATOM   2486  N   HIS   246      62.390  48.620 136.280  1.00  0.00           N
ATOM   2487  H   HIS   246      62.900  49.350 136.750  1.00  0.00           H
ATOM   2488  CA  HIS   246      63.220  47.480 135.850  1.00  0.00           C
ATOM   2489  CB  HIS   246      64.670  47.920 135.620  1.00  0.00           C
ATOM   2490  CG  HIS   246      65.120  48.950 134.570  1.00  0.00           C
ATOM   2491  ND1 HIS   246      66.240  49.690 134.550  1.00  0.00           N
ATOM   2492  CD2 HIS   246      64.470  49.240 133.440  1.00  0.00           C
ATOM   2493  HD2 HIS   246      63.530  48.790 133.120  1.00  0.00           H
ATOM   2494  CE1 HIS   246      66.210  50.440 133.460  1.00  0.00           C
ATOM   2495  HE1 HIS   246      67.090  50.900 133.000  1.00  0.00           H
ATOM   2496  NE2 HIS   246      65.130  50.110 132.730  1.00  0.00           N
ATOM   2497  HE2 HIS   246      64.810  50.650 131.940  1.00  0.00           H
ATOM   2498  C   HIS   246      63.070  46.200 136.720  1.00  0.00           C
ATOM   2499  O   HIS   246      62.990  45.060 136.220  1.00  0.00           O
ATOM   2500  N   VAL   247      62.980  46.400 138.060  1.00  0.00           N
ATOM   2501  H   VAL   247      63.180  47.300 138.430  1.00  0.00           H
ATOM   2502  CA  VAL   247      62.740  45.300 139.060  1.00  0.00           C
ATOM   2503  CB  VAL   247      63.150  45.590 140.500  1.00  0.00           C
ATOM   2504  CG1 VAL   247      63.610  44.290 141.190  1.00  0.00           C
ATOM   2505  CG2 VAL   247      64.320  46.620 140.780  1.00  0.00           C
ATOM   2506  C   VAL   247      61.310  44.740 138.850  1.00  0.00           C
ATOM   2507  O   VAL   247      61.300  43.470 138.830  1.00  0.00           O
ATOM   2508  N   ASP   248      60.300  45.500 138.660  1.00  0.00           N
ATOM   2509  H   ASP   248      60.270  46.440 139.000  1.00  0.00           H
ATOM   2510  CA  ASP   248      58.930  45.080 138.240  1.00  0.00           C
ATOM   2511  CB  ASP   248      58.070  46.270 138.260  1.00  0.00           C
ATOM   2512  CG  ASP   248      56.590  46.060 138.460  1.00  0.00           C
ATOM   2513  OD1 ASP   248      56.180  45.900 139.620  1.00  0.00           O
ATOM   2514  OD2 ASP   248      55.820  46.390 137.540  1.00  0.00           O
ATOM   2515  C   ASP   248      58.770  44.310 136.910  1.00  0.00           C
ATOM   2516  O   ASP   248      57.860  43.460 136.630  1.00  0.00           O
ATOM   2517  N   ILE   249      59.510  44.820 135.940  1.00  0.00           N
ATOM   2518  H   ILE   249      59.960  45.710 136.000  1.00  0.00           H
ATOM   2519  CA  ILE   249      59.750  44.170 134.610  1.00  0.00           C
ATOM   2520  CB  ILE   249      60.170  45.140 133.480  1.00  0.00           C
ATOM   2521  CG1 ILE   249      59.120  46.200 133.220  1.00  0.00           C
ATOM   2522  CG2 ILE   249      60.540  44.440 132.100  1.00  0.00           C
ATOM   2523  CD  ILE   249      59.820  47.470 132.720  1.00  0.00           C
ATOM   2524  C   ILE   249      60.570  42.860 134.700  1.00  0.00           C
ATOM   2525  O   ILE   249      60.080  41.910 134.150  1.00  0.00           O
ATOM   2526  N   LEU   250      61.540  42.850 135.580  1.00  0.00           N
ATOM   2527  H   LEU   250      61.840  43.650 136.100  1.00  0.00           H
ATOM   2528  CA  LEU   250      62.310  41.620 135.880  1.00  0.00           C
ATOM   2529  CB  LEU   250      63.600  41.920 136.660  1.00  0.00           C
ATOM   2530  CG  LEU   250      64.770  41.930 135.700  1.00  0.00           C
ATOM   2531  CD1 LEU   250      66.190  42.110 136.350  1.00  0.00           C
ATOM   2532  CD2 LEU   250      64.800  40.740 134.700  1.00  0.00           C
ATOM   2533  C   LEU   250      61.570  40.420 136.540  1.00  0.00           C
ATOM   2534  O   LEU   250      61.970  39.190 136.430  1.00  0.00           O
ATOM   2535  N   GLY   251      60.500  40.640 137.270  1.00  0.00           N
ATOM   2536  H   GLY   251      60.180  41.580 137.380  1.00  0.00           H
ATOM   2537  CA  GLY   251      59.740  39.780 138.150  1.00  0.00           C
ATOM   2538  C   GLY   251      59.270  38.440 137.480  1.00  0.00           C
ATOM   2539  O   GLY   251      59.790  37.430 137.980  1.00  0.00           O
ATOM   2540  N   PRO   252      58.390  38.350 136.500  1.00  0.00           N
ATOM   2541  CA  PRO   252      57.980  37.050 135.910  1.00  0.00           C
ATOM   2542  CB  PRO   252      57.140  37.390 134.680  1.00  0.00           C
ATOM   2543  CG  PRO   252      56.450  38.730 135.090  1.00  0.00           C
ATOM   2544  CD  PRO   252      57.580  39.480 135.940  1.00  0.00           C
ATOM   2545  C   PRO   252      59.050  36.030 135.520  1.00  0.00           C
ATOM   2546  O   PRO   252      59.020  34.850 135.880  1.00  0.00           O
ATOM   2547  N   LEU   253      60.120  36.550 134.880  1.00  0.00           N
ATOM   2548  H   LEU   253      60.140  37.510 134.620  1.00  0.00           H
ATOM   2549  CA  LEU   253      61.340  35.790 134.660  1.00  0.00           C
ATOM   2550  CB  LEU   253      62.300  36.660 133.810  1.00  0.00           C
ATOM   2551  CG  LEU   253      61.780  36.830 132.390  1.00  0.00           C
ATOM   2552  CD1 LEU   253      62.500  37.920 131.620  1.00  0.00           C
ATOM   2553  CD2 LEU   253      61.900  35.510 131.670  1.00  0.00           C
ATOM   2554  C   LEU   253      62.150  35.310 135.930  1.00  0.00           C
ATOM   2555  O   LEU   253      62.590  34.160 136.000  1.00  0.00           O
ATOM   2556  N   SER   254      62.190  36.160 136.970  1.00  0.00           N
ATOM   2557  H   SER   254      61.830  37.090 136.910  1.00  0.00           H
ATOM   2558  CA  SER   254      62.720  35.610 138.270  1.00  0.00           C
ATOM   2559  CB  SER   254      62.850  36.750 139.210  1.00  0.00           C
ATOM   2560  OG  SER   254      63.400  36.320 140.440  1.00  0.00           O
ATOM   2561  HG  SER   254      64.280  35.860 140.310  1.00  0.00           H
ATOM   2562  C   SER   254      61.900  34.380 138.830  1.00  0.00           C
ATOM   2563  O   SER   254      62.530  33.360 139.190  1.00  0.00           O
ATOM   2564  N   ALA   255      60.640  34.470 138.560  1.00  0.00           N
ATOM   2565  H   ALA   255      60.300  35.410 138.480  1.00  0.00           H
ATOM   2566  CA  ALA   255      59.710  33.420 139.110  1.00  0.00           C
ATOM   2567  CB  ALA   255      58.310  34.050 139.190  1.00  0.00           C
ATOM   2568  C   ALA   255      59.620  32.100 138.300  1.00  0.00           C
ATOM   2569  O   ALA   255      59.070  31.100 138.800  1.00  0.00           O
ATOM   2570  N   GLN   256      59.810  32.300 136.990  1.00  0.00           N
ATOM   2571  H   GLN   256      59.560  33.210 136.660  1.00  0.00           H
ATOM   2572  CA  GLN   256      60.030  31.260 136.010  1.00  0.00           C
ATOM   2573  CB  GLN   256      59.990  31.880 134.650  1.00  0.00           C
ATOM   2574  CG  GLN   256      59.410  30.990 133.520  1.00  0.00           C
ATOM   2575  CD  GLN   256      57.850  31.090 133.280  1.00  0.00           C
ATOM   2576  OE1 GLN   256      57.200  32.070 133.560  1.00  0.00           O
ATOM   2577  NE2 GLN   256      57.320  29.940 132.980  1.00  0.00           N
ATOM   2578 1HE2 GLN   256      57.820  29.080 133.080  1.00  0.00           H
ATOM   2579 2HE2 GLN   256      56.600  30.000 132.290  1.00  0.00           H
ATOM   2580  C   GLN   256      61.330  30.470 136.160  1.00  0.00           C
ATOM   2581  O   GLN   256      61.300  29.210 135.970  1.00  0.00           O
ATOM   2582  N   THR   257      62.290  31.110 136.790  1.00  0.00           N
ATOM   2583  H   THR   257      62.090  31.970 137.240  1.00  0.00           H
ATOM   2584  CA  THR   257      63.620  30.500 136.900  1.00  0.00           C
ATOM   2585  CB  THR   257      64.670  31.470 136.330  1.00  0.00           C
ATOM   2586  OG1 THR   257      64.600  32.760 136.930  1.00  0.00           O
ATOM   2587  HG1 THR   257      63.830  33.200 136.470  1.00  0.00           H
ATOM   2588  CG2 THR   257      64.400  31.570 134.800  1.00  0.00           C
ATOM   2589  C   THR   257      64.090  30.220 138.300  1.00  0.00           C
ATOM   2590  O   THR   257      64.940  29.350 138.370  1.00  0.00           O
ATOM   2591  N   GLY   258      63.440  30.830 139.270  1.00  0.00           N
ATOM   2592  H   GLY   258      62.910  31.640 139.040  1.00  0.00           H
ATOM   2593  CA  GLY   258      63.610  30.400 140.660  1.00  0.00           C
ATOM   2594  C   GLY   258      64.590  31.220 141.560  1.00  0.00           C
ATOM   2595  O   GLY   258      64.510  31.060 142.770  1.00  0.00           O
ATOM   2596  N   ILE   259      65.360  32.100 140.970  1.00  0.00           N
ATOM   2597  H   ILE   259      65.030  32.470 140.100  1.00  0.00           H
ATOM   2598  CA  ILE   259      66.460  32.900 141.520  1.00  0.00           C
ATOM   2599  CB  ILE   259      67.780  32.240 140.900  1.00  0.00           C
ATOM   2600  CG1 ILE   259      69.060  32.970 141.470  1.00  0.00           C
ATOM   2601  CG2 ILE   259      67.750  32.430 139.400  1.00  0.00           C
ATOM   2602  CD  ILE   259      69.460  32.430 142.850  1.00  0.00           C
ATOM   2603  C   ILE   259      66.180  34.370 141.340  1.00  0.00           C
ATOM   2604  O   ILE   259      65.830  34.880 140.280  1.00  0.00           O
ATOM   2605  N   ALA   260      66.430  34.990 142.480  1.00  0.00           N
ATOM   2606  H   ALA   260      66.800  34.480 143.260  1.00  0.00           H
ATOM   2607  CA  ALA   260      66.110  36.380 142.740  1.00  0.00           C
ATOM   2608  CB  ALA   260      65.910  36.790 144.180  1.00  0.00           C
ATOM   2609  C   ALA   260      66.980  37.420 142.040  1.00  0.00           C
ATOM   2610  O   ALA   260      68.150  37.190 141.890  1.00  0.00           O
ATOM   2611  N   VAL   261      66.340  38.550 141.810  1.00  0.00           N
ATOM   2612  H   VAL   261      65.380  38.700 142.040  1.00  0.00           H
ATOM   2613  CA  VAL   261      67.010  39.690 141.070  1.00  0.00           C
ATOM   2614  CB  VAL   261      66.140  40.890 140.760  1.00  0.00           C
ATOM   2615  CG1 VAL   261      66.780  41.880 139.800  1.00  0.00           C
ATOM   2616  CG2 VAL   261      64.810  40.480 140.230  1.00  0.00           C
ATOM   2617  C   VAL   261      68.290  40.230 141.780  1.00  0.00           C
ATOM   2618  O   VAL   261      69.390  40.120 141.150  1.00  0.00           O
ATOM   2619  N   LEU   262      68.330  40.300 143.090  1.00  0.00           N
ATOM   2620  H   LEU   262      67.520  40.110 143.650  1.00  0.00           H
ATOM   2621  CA  LEU   262      69.630  40.580 143.800  1.00  0.00           C
ATOM   2622  CB  LEU   262      69.400  41.430 145.040  1.00  0.00           C
ATOM   2623  CG  LEU   262      69.210  42.980 144.860  1.00  0.00           C
ATOM   2624  CD1 LEU   262      69.380  43.670 146.240  1.00  0.00           C
ATOM   2625  CD2 LEU   262      70.190  43.490 143.800  1.00  0.00           C
ATOM   2626  C   LEU   262      70.810  39.570 143.780  1.00  0.00           C
ATOM   2627  O   LEU   262      71.950  39.980 143.620  1.00  0.00           O
ATOM   2628  N   ASP   263      70.510  38.270 143.750  1.00  0.00           N
ATOM   2629  H   ASP   263      69.840  37.920 144.410  1.00  0.00           H
ATOM   2630  CA  ASP   263      71.540  37.220 143.460  1.00  0.00           C
ATOM   2631  CB  ASP   263      70.710  35.990 143.810  1.00  0.00           C
ATOM   2632  CG  ASP   263      70.280  35.900 145.270  1.00  0.00           C
ATOM   2633  OD1 ASP   263      69.110  36.240 145.590  1.00  0.00           O
ATOM   2634  OD2 ASP   263      71.150  35.840 146.170  1.00  0.00           O
ATOM   2635  C   ASP   263      72.050  37.150 141.980  1.00  0.00           C
ATOM   2636  O   ASP   263      73.240  37.040 141.740  1.00  0.00           O
ATOM   2637  N   MET   264      71.120  37.310 141.030  1.00  0.00           N
ATOM   2638  H   MET   264      70.170  37.180 141.300  1.00  0.00           H
ATOM   2639  CA  MET   264      71.350  37.530 139.620  1.00  0.00           C
ATOM   2640  CB  MET   264      70.120  37.600 138.720  1.00  0.00           C
ATOM   2641  CG  MET   264      70.480  37.110 137.330  1.00  0.00           C
ATOM   2642  SD  MET   264      71.260  35.550 137.140  1.00  0.00           S
ATOM   2643  CE  MET   264      69.860  34.450 137.090  1.00  0.00           C
ATOM   2644  C   MET   264      72.180  38.770 139.270  1.00  0.00           C
ATOM   2645  O   MET   264      73.200  38.630 138.620  1.00  0.00           O
ATOM   2646  N   CYS   265      71.820  39.800 140.040  1.00  0.00           N
ATOM   2647  H   CYS   265      70.970  39.820 140.580  1.00  0.00           H
ATOM   2648  CA  CYS   265      72.490  41.140 140.040  1.00  0.00           C
ATOM   2649  CB  CYS   265      71.630  42.250 140.720  1.00  0.00           C
ATOM   2650  SG  CYS   265      70.290  42.890 139.660  1.00  0.00           S
ATOM   2651  HG  CYS   265      71.110  43.410 138.750  1.00  0.00           H
ATOM   2652  C   CYS   265      73.890  40.980 140.660  1.00  0.00           C
ATOM   2653  O   CYS   265      74.870  41.240 139.970  1.00  0.00           O
ATOM   2654  N   ALA   266      74.050  40.270 141.770  1.00  0.00           N
ATOM   2655  H   ALA   266      73.280  39.910 142.310  1.00  0.00           H
ATOM   2656  CA  ALA   266      75.380  39.820 142.240  1.00  0.00           C
ATOM   2657  CB  ALA   266      75.390  39.040 143.570  1.00  0.00           C
ATOM   2658  C   ALA   266      76.190  39.030 141.200  1.00  0.00           C
ATOM   2659  O   ALA   266      77.380  39.370 141.150  1.00  0.00           O
ATOM   2660  N   SER   267      75.530  38.000 140.600  1.00  0.00           N
ATOM   2661  H   SER   267      74.750  37.530 140.990  1.00  0.00           H
ATOM   2662  CA  SER   267      76.120  37.250 139.470  1.00  0.00           C
ATOM   2663  CB  SER   267      75.150  36.220 138.950  1.00  0.00           C
ATOM   2664  OG  SER   267      74.650  35.490 140.080  1.00  0.00           O
ATOM   2665  HG  SER   267      74.030  36.000 140.690  1.00  0.00           H
ATOM   2666  C   SER   267      76.610  38.180 138.300  1.00  0.00           C
ATOM   2667  O   SER   267      77.770  38.170 138.070  1.00  0.00           O
ATOM   2668  N   LEU   268      75.780  39.070 137.820  1.00  0.00           N
ATOM   2669  H   LEU   268      74.790  38.980 137.910  1.00  0.00           H
ATOM   2670  CA  LEU   268      76.140  40.080 136.750  1.00  0.00           C
ATOM   2671  CB  LEU   268      74.890  40.910 136.290  1.00  0.00           C
ATOM   2672  CG  LEU   268      75.160  41.540 134.880  1.00  0.00           C
ATOM   2673  CD1 LEU   268      75.100  40.530 133.700  1.00  0.00           C
ATOM   2674  CD2 LEU   268      74.390  42.830 134.750  1.00  0.00           C
ATOM   2675  C   LEU   268      77.290  41.010 137.170  1.00  0.00           C
ATOM   2676  O   LEU   268      78.280  41.200 136.490  1.00  0.00           O
ATOM   2677  N   LYS   269      77.160  41.500 138.380  1.00  0.00           N
ATOM   2678  H   LYS   269      76.380  41.260 138.950  1.00  0.00           H
ATOM   2679  CA  LYS   269      78.200  42.240 139.130  1.00  0.00           C
ATOM   2680  CB  LYS   269      77.870  42.620 140.600  1.00  0.00           C
ATOM   2681  CG  LYS   269      78.970  43.290 141.420  1.00  0.00           C
ATOM   2682  CD  LYS   269      78.520  43.380 142.850  1.00  0.00           C
ATOM   2683  CE  LYS   269      79.350  44.350 143.730  1.00  0.00           C
ATOM   2684  NZ  LYS   269      80.790  44.000 143.860  1.00  0.00           N
ATOM   2685  HZ1 LYS   269      81.020  43.040 143.970  1.00  0.00           H
ATOM   2686  HZ2 LYS   269      81.270  44.380 143.060  1.00  0.00           H
ATOM   2687  HZ3 LYS   269      81.160  44.490 144.650  1.00  0.00           H
ATOM   2688  C   LYS   269      79.570  41.640 139.100  1.00  0.00           C
ATOM   2689  O   LYS   269      80.380  42.200 138.380  1.00  0.00           O
ATOM   2690  N   GLU   270      79.700  40.340 139.340  1.00  0.00           N
ATOM   2691  H   GLU   270      78.970  39.830 139.780  1.00  0.00           H
ATOM   2692  CA  GLU   270      80.880  39.560 139.210  1.00  0.00           C
ATOM   2693  CB  GLU   270      80.540  38.150 139.710  1.00  0.00           C
ATOM   2694  CG  GLU   270      80.510  37.950 141.210  1.00  0.00           C
ATOM   2695  CD  GLU   270      81.870  37.780 141.900  1.00  0.00           C
ATOM   2696  OE1 GLU   270      82.830  37.400 141.210  1.00  0.00           O
ATOM   2697  OE2 GLU   270      82.010  38.030 143.100  1.00  0.00           O
ATOM   2698  C   GLU   270      81.390  39.420 137.760  1.00  0.00           C
ATOM   2699  O   GLU   270      82.610  39.460 137.650  1.00  0.00           O
ATOM   2700  N   LEU   271      80.540  39.060 136.750  1.00  0.00           N
ATOM   2701  H   LEU   271      79.660  38.650 136.980  1.00  0.00           H
ATOM   2702  CA  LEU   271      80.940  39.020 135.340  1.00  0.00           C
ATOM   2703  CB  LEU   271      79.700  38.710 134.400  1.00  0.00           C
ATOM   2704  CG  LEU   271      78.920  37.470 134.770  1.00  0.00           C
ATOM   2705  CD1 LEU   271      77.780  37.360 133.800  1.00  0.00           C
ATOM   2706  CD2 LEU   271      79.800  36.270 134.850  1.00  0.00           C
ATOM   2707  C   LEU   271      81.560  40.350 134.890  1.00  0.00           C
ATOM   2708  O   LEU   271      82.760  40.330 134.540  1.00  0.00           O
ATOM   2709  N   LEU   272      80.780  41.380 135.080  1.00  0.00           N
ATOM   2710  H   LEU   272      79.860  41.260 135.440  1.00  0.00           H
ATOM   2711  CA  LEU   272      81.080  42.740 134.570  1.00  0.00           C
ATOM   2712  CB  LEU   272      79.960  43.690 134.910  1.00  0.00           C
ATOM   2713  CG  LEU   272      78.760  43.690 133.920  1.00  0.00           C
ATOM   2714  CD1 LEU   272      77.650  44.580 134.490  1.00  0.00           C
ATOM   2715  CD2 LEU   272      79.020  44.110 132.460  1.00  0.00           C
ATOM   2716  C   LEU   272      82.390  43.330 135.020  1.00  0.00           C
ATOM   2717  O   LEU   272      83.180  43.840 134.180  1.00  0.00           O
ATOM   2718  N   GLN   273      82.610  43.120 136.330  1.00  0.00           N
ATOM   2719  H   GLN   273      81.870  42.670 136.830  1.00  0.00           H
ATOM   2720  CA  GLN   273      83.860  43.490 137.060  1.00  0.00           C
ATOM   2721  CB  GLN   273      83.850  43.450 138.610  1.00  0.00           C
ATOM   2722  CG  GLN   273      82.930  44.480 139.160  1.00  0.00           C
ATOM   2723  CD  GLN   273      82.980  44.500 140.660  1.00  0.00           C
ATOM   2724  OE1 GLN   273      82.100  43.990 141.330  1.00  0.00           O
ATOM   2725  NE2 GLN   273      83.950  45.180 141.230  1.00  0.00           N
ATOM   2726 1HE2 GLN   273      84.570  45.680 140.620  1.00  0.00           H
ATOM   2727 2HE2 GLN   273      84.220  44.930 142.160  1.00  0.00           H
ATOM   2728  C   GLN   273      85.220  42.850 136.580  1.00  0.00           C
ATOM   2729  O   GLN   273      86.170  43.630 136.390  1.00  0.00           O
ATOM   2730  N   ASN   274      85.050  41.690 135.960  1.00  0.00           N
ATOM   2731  H   ASN   274      84.170  41.220 135.970  1.00  0.00           H
ATOM   2732  CA  ASN   274      86.170  40.950 135.260  1.00  0.00           C
ATOM   2733  CB  ASN   274      85.920  39.510 135.370  1.00  0.00           C
ATOM   2734  CG  ASN   274      87.150  38.740 134.960  1.00  0.00           C
ATOM   2735  OD1 ASN   274      87.580  38.640 133.800  1.00  0.00           O
ATOM   2736  ND2 ASN   274      87.810  38.130 135.890  1.00  0.00           N
ATOM   2737 1HD2 ASN   274      87.390  38.050 136.790  1.00  0.00           H
ATOM   2738 2HD2 ASN   274      88.520  37.490 135.600  1.00  0.00           H
ATOM   2739  C   ASN   274      86.280  41.430 133.840  1.00  0.00           C
ATOM   2740  O   ASN   274      87.310  42.040 133.580  1.00  0.00           O
ATOM   2741  N   GLY   275      85.140  41.560 133.120  1.00  0.00           N
ATOM   2742  H   GLY   275      84.270  41.210 133.470  1.00  0.00           H
ATOM   2743  CA  GLY   275      85.240  41.890 131.700  1.00  0.00           C
ATOM   2744  C   GLY   275      83.900  41.550 131.000  1.00  0.00           C
ATOM   2745  O   GLY   275      83.130  40.740 131.400  1.00  0.00           O
ATOM   2746  N   MET   276      83.660  42.280 129.940  1.00  0.00           N
ATOM   2747  H   MET   276      84.210  43.070 129.660  1.00  0.00           H
ATOM   2748  CA  MET   276      82.590  42.010 128.950  1.00  0.00           C
ATOM   2749  CB  MET   276      82.470  43.130 127.940  1.00  0.00           C
ATOM   2750  CG  MET   276      81.670  44.350 128.390  1.00  0.00           C
ATOM   2751  SD  MET   276      82.460  45.000 129.920  1.00  0.00           S
ATOM   2752  CE  MET   276      81.350  46.300 130.490  1.00  0.00           C
ATOM   2753  C   MET   276      82.570  40.660 128.150  1.00  0.00           C
ATOM   2754  O   MET   276      81.490  40.120 127.980  1.00  0.00           O
ATOM   2755  N   ASN   277      83.750  40.260 127.660  1.00  0.00           N
ATOM   2756  H   ASN   277      84.500  40.920 127.690  1.00  0.00           H
ATOM   2757  CA  ASN   277      83.950  38.940 127.050  1.00  0.00           C
ATOM   2758  CB  ASN   277      85.050  39.070 126.020  1.00  0.00           C
ATOM   2759  CG  ASN   277      84.720  38.000 124.970  1.00  0.00           C
ATOM   2760  OD1 ASN   277      84.900  36.780 125.190  1.00  0.00           O
ATOM   2761  ND2 ASN   277      84.740  38.380 123.740  1.00  0.00           N
ATOM   2762 1HD2 ASN   277      85.060  39.320 123.650  1.00  0.00           H
ATOM   2763 2HD2 ASN   277      84.250  37.820 123.060  1.00  0.00           H
ATOM   2764  C   ASN   277      84.290  37.890 128.130  1.00  0.00           C
ATOM   2765  O   ASN   277      84.840  38.200 129.160  1.00  0.00           O
ATOM   2766  N   GLY   278      83.870  36.650 127.860  1.00  0.00           N
ATOM   2767  H   GLY   278      83.720  36.410 126.900  1.00  0.00           H
ATOM   2768  CA  GLY   278      83.920  35.540 128.850  1.00  0.00           C
ATOM   2769  C   GLY   278      83.280  34.320 128.210  1.00  0.00           C
ATOM   2770  O   GLY   278      83.470  34.100 126.970  1.00  0.00           O
ATOM   2771  N   ARG   279      82.640  33.600 129.070  1.00  0.00           N
ATOM   2772  H   ARG   279      82.370  33.980 129.950  1.00  0.00           H
ATOM   2773  CA  ARG   279      82.150  32.300 128.720  1.00  0.00           C
ATOM   2774  CB  ARG   279      82.040  31.420 129.940  1.00  0.00           C
ATOM   2775  CG  ARG   279      83.210  30.920 130.710  1.00  0.00           C
ATOM   2776  CD  ARG   279      82.760  30.050 131.920  1.00  0.00           C
ATOM   2777  NE  ARG   279      81.750  28.960 131.480  1.00  0.00           N
ATOM   2778  HE  ARG   279      80.950  29.270 130.970  1.00  0.00           H
ATOM   2779  CZ  ARG   279      81.590  27.710 131.930  1.00  0.00           C
ATOM   2780  NH1 ARG   279      82.180  27.300 133.090  1.00  0.00           N
ATOM   2781 1HH1 ARG   279      82.740  27.920 133.630  1.00  0.00           H
ATOM   2782 2HH1 ARG   279      82.100  26.360 133.420  1.00  0.00           H
ATOM   2783  NH2 ARG   279      80.960  26.790 131.200  1.00  0.00           N
ATOM   2784 1HH2 ARG   279      80.560  27.040 130.320  1.00  0.00           H
ATOM   2785 2HH2 ARG   279      81.020  25.800 131.380  1.00  0.00           H
ATOM   2786  C   ARG   279      80.850  32.280 127.910  1.00  0.00           C
ATOM   2787  O   ARG   279      79.960  33.110 128.160  1.00  0.00           O
ATOM   2788  N   THR   280      80.690  31.380 126.950  1.00  0.00           N
ATOM   2789  H   THR   280      81.250  30.560 126.850  1.00  0.00           H
ATOM   2790  CA  THR   280      79.590  31.510 125.970  1.00  0.00           C
ATOM   2791  CB  THR   280      79.760  30.500 124.810  1.00  0.00           C
ATOM   2792  OG1 THR   280      81.120  30.340 124.380  1.00  0.00           O
ATOM   2793  HG1 THR   280      81.580  31.220 124.270  1.00  0.00           H
ATOM   2794  CG2 THR   280      78.790  30.850 123.650  1.00  0.00           C
ATOM   2795  C   THR   280      78.210  31.360 126.610  1.00  0.00           C
ATOM   2796  O   THR   280      78.010  30.430 127.440  1.00  0.00           O
ATOM   2797  N   ILE   281      77.320  32.340 126.360  1.00  0.00           N
ATOM   2798  H   ILE   281      77.660  33.190 125.960  1.00  0.00           H
ATOM   2799  CA  ILE   281      75.960  32.370 126.770  1.00  0.00           C
ATOM   2800  CB  ILE   281      75.800  33.090 128.110  1.00  0.00           C
ATOM   2801  CG1 ILE   281      74.370  33.140 128.640  1.00  0.00           C
ATOM   2802  CG2 ILE   281      76.560  34.440 128.100  1.00  0.00           C
ATOM   2803  CD  ILE   281      74.370  33.500 130.150  1.00  0.00           C
ATOM   2804  C   ILE   281      74.990  32.690 125.620  1.00  0.00           C
ATOM   2805  O   ILE   281      74.970  33.810 125.080  1.00  0.00           O
ATOM   2806  N   LEU   282      74.150  31.660 125.310  1.00  0.00           N
ATOM   2807  H   LEU   282      74.250  30.780 125.760  1.00  0.00           H
ATOM   2808  CA  LEU   282      73.110  31.630 124.200  1.00  0.00           C
ATOM   2809  CB  LEU   282      71.770  32.360 124.570  1.00  0.00           C
ATOM   2810  CG  LEU   282      71.170  31.670 125.810  1.00  0.00           C
ATOM   2811  CD1 LEU   282      70.200  32.660 126.520  1.00  0.00           C
ATOM   2812  CD2 LEU   282      70.410  30.390 125.530  1.00  0.00           C
ATOM   2813  C   LEU   282      73.540  31.970 122.750  1.00  0.00           C
ATOM   2814  O   LEU   282      72.810  31.660 121.800  1.00  0.00           O
ATOM   2815  N   GLY   283      74.750  32.460 122.590  1.00  0.00           N
ATOM   2816  H   GLY   283      75.250  32.660 123.430  1.00  0.00           H
ATOM   2817  CA  GLY   283      75.410  32.850 121.310  1.00  0.00           C
ATOM   2818  C   GLY   283      76.690  33.670 121.620  1.00  0.00           C
ATOM   2819  O   GLY   283      77.760  33.200 121.250  1.00  0.00           O
ATOM   2820  N   SER   284      76.520  34.880 122.200  1.00  0.00           N
ATOM   2821  H   SER   284      75.590  35.230 122.350  1.00  0.00           H
ATOM   2822  CA  SER   284      77.590  35.830 122.580  1.00  0.00           C
ATOM   2823  CB  SER   284      76.990  37.250 122.650  1.00  0.00           C
ATOM   2824  OG  SER   284      78.130  38.170 122.640  1.00  0.00           O
ATOM   2825  HG  SER   284      77.840  39.020 122.200  1.00  0.00           H
ATOM   2826  C   SER   284      78.340  35.480 123.860  1.00  0.00           C
ATOM   2827  O   SER   284      77.990  34.660 124.640  1.00  0.00           O
ATOM   2828  N   ALA   285      79.620  35.870 123.830  1.00  0.00           N
ATOM   2829  H   ALA   285      80.130  36.250 123.050  1.00  0.00           H
ATOM   2830  CA  ALA   285      80.390  35.990 125.070  1.00  0.00           C
ATOM   2831  CB  ALA   285      81.810  35.700 124.590  1.00  0.00           C
ATOM   2832  C   ALA   285      80.340  37.430 125.680  1.00  0.00           C
ATOM   2833  O   ALA   285      80.480  37.550 126.890  1.00  0.00           O
ATOM   2834  N   LEU   286      79.770  38.370 124.940  1.00  0.00           N
ATOM   2835  H   LEU   286      79.270  38.150 124.110  1.00  0.00           H
ATOM   2836  CA  LEU   286      79.710  39.800 125.340  1.00  0.00           C
ATOM   2837  CB  LEU   286      79.810  40.730 124.130  1.00  0.00           C
ATOM   2838  CG  LEU   286      81.230  40.810 123.450  1.00  0.00           C
ATOM   2839  CD1 LEU   286      81.100  41.250 121.990  1.00  0.00           C
ATOM   2840  CD2 LEU   286      82.230  41.690 124.190  1.00  0.00           C
ATOM   2841  C   LEU   286      78.400  40.170 126.120  1.00  0.00           C
ATOM   2842  O   LEU   286      77.280  39.950 125.600  1.00  0.00           O
ATOM   2843  N   LEU   287      78.510  40.810 127.250  1.00  0.00           N
ATOM   2844  H   LEU   287      79.380  41.030 127.700  1.00  0.00           H
ATOM   2845  CA  LEU   287      77.410  41.300 128.070  1.00  0.00           C
ATOM   2846  CB  LEU   287      77.950  41.460 129.500  1.00  0.00           C
ATOM   2847  CG  LEU   287      78.700  40.210 129.980  1.00  0.00           C
ATOM   2848  CD1 LEU   287      79.460  40.690 131.230  1.00  0.00           C
ATOM   2849  CD2 LEU   287      77.800  39.060 130.130  1.00  0.00           C
ATOM   2850  C   LEU   287      76.550  42.450 127.570  1.00  0.00           C
ATOM   2851  O   LEU   287      76.200  43.360 128.370  1.00  0.00           O
ATOM   2852  N   GLU   288      76.460  42.460 126.230  1.00  0.00           N
ATOM   2853  H   GLU   288      76.630  41.570 125.800  1.00  0.00           H
ATOM   2854  CA  GLU   288      75.570  43.270 125.360  1.00  0.00           C
ATOM   2855  CB  GLU   288      76.160  43.380 123.990  1.00  0.00           C
ATOM   2856  CG  GLU   288      77.570  43.910 123.960  1.00  0.00           C
ATOM   2857  CD  GLU   288      78.200  44.220 122.640  1.00  0.00           C
ATOM   2858  OE1 GLU   288      78.570  43.270 121.940  1.00  0.00           O
ATOM   2859  OE2 GLU   288      78.210  45.370 122.160  1.00  0.00           O
ATOM   2860  C   GLU   288      74.100  42.940 125.280  1.00  0.00           C
ATOM   2861  O   GLU   288      73.840  41.710 125.370  1.00  0.00           O
ATOM   2862  N   ASP   289      73.280  43.900 124.970  1.00  0.00           N
ATOM   2863  H   ASP   289      73.670  44.800 124.750  1.00  0.00           H
ATOM   2864  CA  ASP   289      71.830  43.910 125.100  1.00  0.00           C
ATOM   2865  CB  ASP   289      71.430  45.290 125.610  1.00  0.00           C
ATOM   2866  CG  ASP   289      71.800  46.370 124.580  1.00  0.00           C
ATOM   2867  OD1 ASP   289      72.180  47.440 125.110  1.00  0.00           O
ATOM   2868  OD2 ASP   289      72.020  46.130 123.370  1.00  0.00           O
ATOM   2869  C   ASP   289      70.970  43.290 123.970  1.00  0.00           C
ATOM   2870  O   ASP   289      69.810  43.710 123.800  1.00  0.00           O
ATOM   2871  N   GLU   290      71.330  42.110 123.430  1.00  0.00           N
ATOM   2872  H   GLU   290      72.100  41.540 123.730  1.00  0.00           H
ATOM   2873  CA  GLU   290      70.740  41.540 122.220  1.00  0.00           C
ATOM   2874  CB  GLU   290      71.640  40.470 121.520  1.00  0.00           C
ATOM   2875  CG  GLU   290      73.040  41.040 121.080  1.00  0.00           C
ATOM   2876  CD  GLU   290      73.830  39.910 120.420  1.00  0.00           C
ATOM   2877  OE1 GLU   290      74.640  39.290 121.140  1.00  0.00           O
ATOM   2878  OE2 GLU   290      73.380  39.540 119.340  1.00  0.00           O
ATOM   2879  C   GLU   290      69.280  41.130 122.410  1.00  0.00           C
ATOM   2880  O   GLU   290      68.410  41.650 121.710  1.00  0.00           O
ATOM   2881  N   PHE   291      68.970  40.220 123.360  1.00  0.00           N
ATOM   2882  H   PHE   291      69.740  39.740 123.790  1.00  0.00           H
ATOM   2883  CA  PHE   291      67.620  39.700 123.780  1.00  0.00           C
ATOM   2884  CB  PHE   291      67.600  38.510 124.800  1.00  0.00           C
ATOM   2885  CG  PHE   291      67.820  37.180 124.060  1.00  0.00           C
ATOM   2886  CD1 PHE   291      66.670  36.510 123.680  1.00  0.00           C
ATOM   2887  HD1 PHE   291      65.700  36.820 124.080  1.00  0.00           H
ATOM   2888  CD2 PHE   291      69.090  36.790 123.630  1.00  0.00           C
ATOM   2889  HD2 PHE   291      69.940  37.380 123.960  1.00  0.00           H
ATOM   2890  CE1 PHE   291      66.750  35.480 122.780  1.00  0.00           C
ATOM   2891  HE1 PHE   291      65.870  35.060 122.280  1.00  0.00           H
ATOM   2892  CE2 PHE   291      69.270  35.740 122.720  1.00  0.00           C
ATOM   2893  HE2 PHE   291      70.140  35.660 122.060  1.00  0.00           H
ATOM   2894  CZ  PHE   291      68.040  35.060 122.360  1.00  0.00           C
ATOM   2895  HZ  PHE   291      68.070  34.130 121.780  1.00  0.00           H
ATOM   2896  C   PHE   291      66.820  40.760 124.490  1.00  0.00           C
ATOM   2897  O   PHE   291      67.290  41.400 125.450  1.00  0.00           O
ATOM   2898  N   THR   292      65.580  40.870 124.000  1.00  0.00           N
ATOM   2899  H   THR   292      65.220  40.300 123.260  1.00  0.00           H
ATOM   2900  CA  THR   292      64.630  41.800 124.660  1.00  0.00           C
ATOM   2901  CB  THR   292      63.650  42.660 123.850  1.00  0.00           C
ATOM   2902  OG1 THR   292      62.440  41.980 123.520  1.00  0.00           O
ATOM   2903  HG1 THR   292      62.710  41.430 122.720  1.00  0.00           H
ATOM   2904  CG2 THR   292      64.260  43.190 122.550  1.00  0.00           C
ATOM   2905  C   THR   292      63.830  41.100 125.730  1.00  0.00           C
ATOM   2906  O   THR   292      63.640  39.870 125.610  1.00  0.00           O
ATOM   2907  N   PRO   293      63.260  41.790 126.790  1.00  0.00           N
ATOM   2908  CA  PRO   293      62.380  41.170 127.890  1.00  0.00           C
ATOM   2909  CB  PRO   293      61.930  42.360 128.740  1.00  0.00           C
ATOM   2910  CG  PRO   293      63.190  43.290 128.690  1.00  0.00           C
ATOM   2911  CD  PRO   293      63.630  43.130 127.220  1.00  0.00           C
ATOM   2912  C   PRO   293      61.160  40.440 127.210  1.00  0.00           C
ATOM   2913  O   PRO   293      61.040  39.240 127.460  1.00  0.00           O
ATOM   2914  N   PHE   294      60.370  41.150 126.400  1.00  0.00           N
ATOM   2915  H   PHE   294      60.510  42.140 126.320  1.00  0.00           H
ATOM   2916  CA  PHE   294      59.200  40.620 125.700  1.00  0.00           C
ATOM   2917  CB  PHE   294      58.630  41.730 124.800  1.00  0.00           C
ATOM   2918  CG  PHE   294      57.230  41.510 124.100  1.00  0.00           C
ATOM   2919  CD1 PHE   294      57.020  42.020 122.840  1.00  0.00           C
ATOM   2920  HD1 PHE   294      57.880  42.440 122.330  1.00  0.00           H
ATOM   2921  CD2 PHE   294      56.120  41.100 124.800  1.00  0.00           C
ATOM   2922  HD2 PHE   294      56.260  40.460 125.680  1.00  0.00           H
ATOM   2923  CE1 PHE   294      55.780  41.990 122.260  1.00  0.00           C
ATOM   2924  HE1 PHE   294      55.700  42.310 121.220  1.00  0.00           H
ATOM   2925  CE2 PHE   294      54.880  41.110 124.290  1.00  0.00           C
ATOM   2926  HE2 PHE   294      54.000  40.840 124.880  1.00  0.00           H
ATOM   2927  CZ  PHE   294      54.670  41.520 122.960  1.00  0.00           C
ATOM   2928  HZ  PHE   294      53.700  41.450 122.460  1.00  0.00           H
ATOM   2929  C   PHE   294      59.380  39.310 124.930  1.00  0.00           C
ATOM   2930  O   PHE   294      58.720  38.380 125.210  1.00  0.00           O
ATOM   2931  N   ASP   295      60.560  39.150 124.290  1.00  0.00           N
ATOM   2932  H   ASP   295      61.230  39.900 124.280  1.00  0.00           H
ATOM   2933  CA  ASP   295      61.060  37.860 123.660  1.00  0.00           C
ATOM   2934  CB  ASP   295      62.430  38.220 123.040  1.00  0.00           C
ATOM   2935  CG  ASP   295      62.220  39.060 121.770  1.00  0.00           C
ATOM   2936  OD1 ASP   295      62.850  40.110 121.590  1.00  0.00           O
ATOM   2937  OD2 ASP   295      61.760  38.490 120.790  1.00  0.00           O
ATOM   2938  C   ASP   295      61.310  36.700 124.700  1.00  0.00           C
ATOM   2939  O   ASP   295      60.800  35.580 124.740  1.00  0.00           O
ATOM   2940  N   VAL   296      62.040  37.120 125.750  1.00  0.00           N
ATOM   2941  H   VAL   296      62.300  38.080 125.800  1.00  0.00           H
ATOM   2942  CA  VAL   296      62.430  36.180 126.820  1.00  0.00           C
ATOM   2943  CB  VAL   296      63.570  36.760 127.650  1.00  0.00           C
ATOM   2944  CG1 VAL   296      64.050  35.690 128.630  1.00  0.00           C
ATOM   2945  CG2 VAL   296      64.760  36.900 126.710  1.00  0.00           C
ATOM   2946  C   VAL   296      61.200  35.740 127.670  1.00  0.00           C
ATOM   2947  O   VAL   296      61.160  34.470 128.020  1.00  0.00           O
ATOM   2948  N   VAL   297      60.320  36.630 127.990  1.00  0.00           N
ATOM   2949  H   VAL   297      60.590  37.580 127.860  1.00  0.00           H
ATOM   2950  CA  VAL   297      59.020  36.220 128.600  1.00  0.00           C
ATOM   2951  CB  VAL   297      58.200  37.420 129.090  1.00  0.00           C
ATOM   2952  CG1 VAL   297      57.030  36.980 129.960  1.00  0.00           C
ATOM   2953  CG2 VAL   297      59.050  38.480 129.860  1.00  0.00           C
ATOM   2954  C   VAL   297      58.250  35.240 127.710  1.00  0.00           C
ATOM   2955  O   VAL   297      57.970  34.150 128.240  1.00  0.00           O
ATOM   2956  N   ARG   298      58.020  35.590 126.480  1.00  0.00           N
ATOM   2957  H   ARG   298      58.410  36.410 126.080  1.00  0.00           H
ATOM   2958  CA  ARG   298      57.340  34.660 125.470  1.00  0.00           C
ATOM   2959  CB  ARG   298      57.130  35.430 124.160  1.00  0.00           C
ATOM   2960  CG  ARG   298      56.020  36.480 124.050  1.00  0.00           C
ATOM   2961  CD  ARG   298      56.140  37.220 122.690  1.00  0.00           C
ATOM   2962  NE  ARG   298      54.930  37.900 122.540  1.00  0.00           N
ATOM   2963  HE  ARG   298      54.620  38.290 123.410  1.00  0.00           H
ATOM   2964  CZ  ARG   298      54.520  38.410 121.380  1.00  0.00           C
ATOM   2965  NH1 ARG   298      55.140  38.190 120.210  1.00  0.00           N
ATOM   2966 1HH1 ARG   298      55.990  37.730 119.950  1.00  0.00           H
ATOM   2967 2HH1 ARG   298      54.550  38.420 119.430  1.00  0.00           H
ATOM   2968  NH2 ARG   298      53.310  39.010 121.280  1.00  0.00           N
ATOM   2969 1HH2 ARG   298      52.710  39.100 122.080  1.00  0.00           H
ATOM   2970 2HH2 ARG   298      53.060  39.420 120.400  1.00  0.00           H
ATOM   2971  C   ARG   298      58.000  33.270 125.260  1.00  0.00           C
ATOM   2972  O   ARG   298      57.310  32.290 125.480  1.00  0.00           O
ATOM   2973  N   GLN   299      59.330  33.310 125.170  1.00  0.00           N
ATOM   2974  H   GLN   299      59.770  34.120 124.780  1.00  0.00           H
ATOM   2975  CA  GLN   299      60.140  32.090 125.060  1.00  0.00           C
ATOM   2976  CB  GLN   299      61.520  32.370 124.510  1.00  0.00           C
ATOM   2977  CG  GLN   299      61.480  32.570 123.010  1.00  0.00           C
ATOM   2978  CD  GLN   299      62.850  32.990 122.490  1.00  0.00           C
ATOM   2979  OE1 GLN   299      63.130  34.100 122.070  1.00  0.00           O
ATOM   2980  NE2 GLN   299      63.580  32.030 122.120  1.00  0.00           N
ATOM   2981 1HE2 GLN   299      63.390  31.110 122.460  1.00  0.00           H
ATOM   2982 2HE2 GLN   299      64.410  32.220 121.600  1.00  0.00           H
ATOM   2983  C   GLN   299      60.040  31.190 126.300  1.00  0.00           C
ATOM   2984  O   GLN   299      59.680  30.040 126.220  1.00  0.00           O
ATOM   2985  N   CYS   300      60.200  31.880 127.450  1.00  0.00           N
ATOM   2986  H   CYS   300      60.490  32.830 127.560  1.00  0.00           H
ATOM   2987  CA  CYS   300      60.090  31.210 128.760  1.00  0.00           C
ATOM   2988  CB  CYS   300      60.660  31.870 130.060  1.00  0.00           C
ATOM   2989  SG  CYS   300      62.440  32.130 129.860  1.00  0.00           S
ATOM   2990  HG  CYS   300      62.400  33.200 129.070  1.00  0.00           H
ATOM   2991  C   CYS   300      58.700  30.670 129.040  1.00  0.00           C
ATOM   2992  O   CYS   300      58.520  29.740 129.880  1.00  0.00           O
ATOM   2993  N   SER   301      57.670  31.510 128.760  1.00  0.00           N
ATOM   2994  H   SER   301      57.740  32.490 128.580  1.00  0.00           H
ATOM   2995  CA  SER   301      56.240  31.140 128.750  1.00  0.00           C
ATOM   2996  CB  SER   301      55.710  30.720 130.150  1.00  0.00           C
ATOM   2997  OG  SER   301      54.490  30.000 130.030  1.00  0.00           O
ATOM   2998  HG  SER   301      54.750  29.040 130.100  1.00  0.00           H
ATOM   2999  C   SER   301      55.340  32.270 128.370  1.00  0.00           C
ATOM   3000  O   SER   301      55.180  33.270 129.020  1.00  0.00           O
ATOM   3001  N   GLY   302      54.780  32.080 127.100  1.00  0.00           N
ATOM   3002  H   GLY   302      55.000  31.260 126.570  1.00  0.00           H
ATOM   3003  CA  GLY   302      53.820  33.030 126.440  1.00  0.00           C
ATOM   3004  C   GLY   302      53.620  32.820 124.950  1.00  0.00           C
ATOM   3005  O   GLY   302      54.380  32.040 124.390  1.00  0.00           O
ATOM   3006  N   VAL   303      52.740  33.600 124.340  1.00  0.00           N
ATOM   3007  H   VAL   303      52.300  34.370 124.800  1.00  0.00           H
ATOM   3008  CA  VAL   303      52.320  33.330 122.960  1.00  0.00           C
ATOM   3009  CB  VAL   303      50.970  33.930 122.600  1.00  0.00           C
ATOM   3010  CG1 VAL   303      49.870  33.150 123.170  1.00  0.00           C
ATOM   3011  CG2 VAL   303      50.930  35.420 122.880  1.00  0.00           C
ATOM   3012  C   VAL   303      53.380  33.670 121.940  1.00  0.00           C
ATOM   3013  O   VAL   303      53.830  34.850 121.930  1.00  0.00           O
ATOM   3014  N   THR   304      54.110  32.620 121.600  1.00  0.00           N
ATOM   3015  H   THR   304      53.910  31.740 122.020  1.00  0.00           H
ATOM   3016  CA  THR   304      55.200  32.650 120.590  1.00  0.00           C
ATOM   3017  CB  THR   304      56.180  31.520 120.570  1.00  0.00           C
ATOM   3018  OG1 THR   304      55.440  30.260 120.650  1.00  0.00           O
ATOM   3019  HG1 THR   304      55.600  29.780 119.780  1.00  0.00           H
ATOM   3020  CG2 THR   304      56.830  31.640 121.930  1.00  0.00           C
ATOM   3021  C   THR   304      54.760  32.950 119.110  1.00  0.00           C
ATOM   3022  O   THR   304      55.650  33.350 118.330  1.00  0.00           O
ATOM   3023  N   PHE   305      53.590  32.480 118.810  1.00  0.00           N
ATOM   3024  H   PHE   305      52.930  32.150 119.480  1.00  0.00           H
ATOM   3025  CA  PHE   305      53.080  32.540 117.400  1.00  0.00           C
ATOM   3026  CB  PHE   305      53.790  31.530 116.470  1.00  0.00           C
ATOM   3027  CG  PHE   305      54.670  32.310 115.530  1.00  0.00           C
ATOM   3028  CD1 PHE   305      55.930  31.790 115.460  1.00  0.00           C
ATOM   3029  HD1 PHE   305      56.220  31.100 116.240  1.00  0.00           H
ATOM   3030  CD2 PHE   305      54.120  33.310 114.650  1.00  0.00           C
ATOM   3031  HD2 PHE   305      53.080  33.630 114.680  1.00  0.00           H
ATOM   3032  CE1 PHE   305      56.750  32.230 114.450  1.00  0.00           C
ATOM   3033  HE1 PHE   305      57.720  31.750 114.270  1.00  0.00           H
ATOM   3034  CE2 PHE   305      55.030  33.880 113.780  1.00  0.00           C
ATOM   3035  HE2 PHE   305      54.870  34.790 113.200  1.00  0.00           H
ATOM   3036  CZ  PHE   305      56.310  33.310 113.670  1.00  0.00           C
ATOM   3037  HZ  PHE   305      56.920  33.720 112.860  1.00  0.00           H
ATOM   3038  C   PHE   305      51.540  32.440 117.320  1.00  0.00           C
ATOM   3039  O   PHE   305      51.020  31.930 116.300  1.00  0.00           O
ATOM   3040  N   GLN   306      50.850  33.110 118.260  1.00  0.00           N
ATOM   3041  H   GLN   306      51.240  34.000 118.480  1.00  0.00           H
ATOM   3042  CA  GLN   306      49.420  33.100 118.460  1.00  0.00           C
ATOM   3043  CB  GLN   306      49.080  32.350 119.760  1.00  0.00           C
ATOM   3044  CG  GLN   306      48.680  30.870 119.560  1.00  0.00           C
ATOM   3045  CD  GLN   306      48.340  30.260 120.920  1.00  0.00           C
ATOM   3046  OE1 GLN   306      49.300  29.860 121.590  1.00  0.00           O
ATOM   3047  NE2 GLN   306      47.080  30.200 121.330  1.00  0.00           N
ATOM   3048 1HE2 GLN   306      46.420  30.440 120.610  1.00  0.00           H
ATOM   3049 2HE2 GLN   306      46.850  30.020 122.280  1.00  0.00           H
ATOM   3050  C   GLN   306      48.990  34.530 118.460  1.00  0.00           C
ATOM   3051  O1  GLN   306      49.820  35.450 118.740  1.00  0.00           O
ATOM   3052  O2  GLN   306      47.840  34.930 118.180  1.00  0.00           O
TER
ENDMDL
