# Supplementary material for: Microsecond MD Simulation and Multiple-Conformation Virtual Screening to Identify Potential Anti-COVID-19 Inhibitors Against SARS-CoV-2 Main Protease
Source: Front Chem. 2021 Jan 13;8:595273. doi: 10.3389/fchem.2020.595273 (PMC7873971; doi:10.3389/fchem.2020.595273)
Supplement: Supplementary file 2 [file Data_Sheet_1.ZIP › Ns_Pose_PDB/Ns_Pose_PDB/1_micro_6LU7_Apo/300ns.pdb]

REMARK    GENERATED BY TRJCONV
TITLE     Seq_1 - homology model built on 3M3V_A 2A5K_A - hbond-opt in water t= 300000.00000
REMARK    THIS IS A SIMULATION BOX
CRYST1   98.660   98.660   98.660  90.00  90.00  90.00 P 1           1
MODEL        1
ATOM      1  N   SER     1      97.060  41.160 161.560  1.00  0.00           N
ATOM      2  H1  SER     1      97.870  41.170 162.150  1.00  0.00           H
ATOM      3  H2  SER     1      96.500  40.340 161.700  1.00  0.00           H
ATOM      4  H3  SER     1      97.380  40.990 160.620  1.00  0.00           H
ATOM      5  CA  SER     1      96.340  42.440 161.650  1.00  0.00           C
ATOM      6  CB  SER     1      97.310  43.580 161.200  1.00  0.00           C
ATOM      7  OG  SER     1      98.580  43.430 161.870  1.00  0.00           O
ATOM      8  HG  SER     1      99.360  43.530 161.260  1.00  0.00           H
ATOM      9  C   SER     1      95.150  42.450 160.680  1.00  0.00           C
ATOM     10  O   SER     1      94.840  41.490 160.010  1.00  0.00           O
ATOM     11  N   GLY     2      94.370  43.560 160.790  1.00  0.00           N
ATOM     12  H   GLY     2      94.180  43.870 161.730  1.00  0.00           H
ATOM     13  CA  GLY     2      93.290  43.880 159.800  1.00  0.00           C
ATOM     14  C   GLY     2      94.000  44.230 158.440  1.00  0.00           C
ATOM     15  O   GLY     2      94.570  45.270 158.340  1.00  0.00           O
ATOM     16  N   PHE     3      93.530  43.470 157.420  1.00  0.00           N
ATOM     17  H   PHE     3      93.150  42.550 157.510  1.00  0.00           H
ATOM     18  CA  PHE     3      93.690  43.820 156.000  1.00  0.00           C
ATOM     19  CB  PHE     3      92.930  42.650 155.300  1.00  0.00           C
ATOM     20  CG  PHE     3      92.800  42.610 153.780  1.00  0.00           C
ATOM     21  CD1 PHE     3      91.630  43.120 153.220  1.00  0.00           C
ATOM     22  HD1 PHE     3      90.830  43.570 153.810  1.00  0.00           H
ATOM     23  CD2 PHE     3      93.800  42.010 153.000  1.00  0.00           C
ATOM     24  HD2 PHE     3      94.820  41.850 153.350  1.00  0.00           H
ATOM     25  CE1 PHE     3      91.380  42.970 151.880  1.00  0.00           C
ATOM     26  HE1 PHE     3      90.540  43.430 151.370  1.00  0.00           H
ATOM     27  CE2 PHE     3      93.530  41.830 151.620  1.00  0.00           C
ATOM     28  HE2 PHE     3      94.170  41.190 151.020  1.00  0.00           H
ATOM     29  CZ  PHE     3      92.320  42.250 151.080  1.00  0.00           C
ATOM     30  HZ  PHE     3      92.020  41.920 150.090  1.00  0.00           H
ATOM     31  C   PHE     3      93.100  45.170 155.650  1.00  0.00           C
ATOM     32  O   PHE     3      91.940  45.480 155.830  1.00  0.00           O
ATOM     33  N   ARG     4      94.060  46.090 155.410  1.00  0.00           N
ATOM     34  H   ARG     4      94.980  45.980 155.790  1.00  0.00           H
ATOM     35  CA  ARG     4      93.810  47.460 154.950  1.00  0.00           C
ATOM     36  CB  ARG     4      94.890  48.470 155.400  1.00  0.00           C
ATOM     37  CG  ARG     4      94.570  49.930 155.080  1.00  0.00           C
ATOM     38  CD  ARG     4      95.530  50.860 155.690  1.00  0.00           C
ATOM     39  NE  ARG     4      95.100  52.240 155.570  1.00  0.00           N
ATOM     40  HE  ARG     4      95.130  52.460 154.600  1.00  0.00           H
ATOM     41  CZ  ARG     4      94.730  53.050 156.600  1.00  0.00           C
ATOM     42  NH1 ARG     4      94.700  52.640 157.860  1.00  0.00           N
ATOM     43 1HH1 ARG     4      95.040  51.740 158.120  1.00  0.00           H
ATOM     44 2HH1 ARG     4      94.150  53.220 158.460  1.00  0.00           H
ATOM     45  NH2 ARG     4      94.350  54.330 156.520  1.00  0.00           N
ATOM     46 1HH2 ARG     4      94.280  54.680 155.580  1.00  0.00           H
ATOM     47 2HH2 ARG     4      94.100  54.880 157.310  1.00  0.00           H
ATOM     48  C   ARG     4      93.550  47.450 153.430  1.00  0.00           C
ATOM     49  O   ARG     4      94.400  47.060 152.610  1.00  0.00           O
ATOM     50  N   LYS     5      92.390  47.950 153.060  1.00  0.00           N
ATOM     51  H   LYS     5      91.580  47.870 153.640  1.00  0.00           H
ATOM     52  CA  LYS     5      92.120  48.180 151.620  1.00  0.00           C
ATOM     53  CB  LYS     5      90.690  48.200 151.130  1.00  0.00           C
ATOM     54  CG  LYS     5      90.060  46.830 151.080  1.00  0.00           C
ATOM     55  CD  LYS     5      88.730  47.020 150.410  1.00  0.00           C
ATOM     56  CE  LYS     5      87.740  45.950 150.870  1.00  0.00           C
ATOM     57  NZ  LYS     5      86.350  46.240 150.480  1.00  0.00           N
ATOM     58  HZ1 LYS     5      85.740  45.740 151.090  1.00  0.00           H
ATOM     59  HZ2 LYS     5      86.020  47.180 150.630  1.00  0.00           H
ATOM     60  HZ3 LYS     5      86.210  46.050 149.510  1.00  0.00           H
ATOM     61  C   LYS     5      92.900  49.420 151.160  1.00  0.00           C
ATOM     62  O   LYS     5      93.360  50.290 151.950  1.00  0.00           O
ATOM     63  N   MET     6      93.210  49.440 149.840  1.00  0.00           N
ATOM     64  H   MET     6      92.670  49.010 149.120  1.00  0.00           H
ATOM     65  CA  MET     6      94.110  50.510 149.430  1.00  0.00           C
ATOM     66  CB  MET     6      95.490  49.960 148.990  1.00  0.00           C
ATOM     67  CG  MET     6      96.230  49.240 150.120  1.00  0.00           C
ATOM     68  SD  MET     6      96.830  50.400 151.380  1.00  0.00           S
ATOM     69  CE  MET     6      97.890  49.360 152.400  1.00  0.00           C
ATOM     70  C   MET     6      93.580  51.640 148.470  1.00  0.00           C
ATOM     71  O   MET     6      94.170  52.670 148.520  1.00  0.00           O
ATOM     72  N   ALA     7      92.550  51.380 147.650  1.00  0.00           N
ATOM     73  H   ALA     7      92.130  50.470 147.710  1.00  0.00           H
ATOM     74  CA  ALA     7      92.150  52.330 146.590  1.00  0.00           C
ATOM     75  CB  ALA     7      91.580  51.460 145.400  1.00  0.00           C
ATOM     76  C   ALA     7      91.190  53.390 147.030  1.00  0.00           C
ATOM     77  O   ALA     7      90.700  53.360 148.170  1.00  0.00           O
ATOM     78  N   PHE     8      91.010  54.300 146.050  1.00  0.00           N
ATOM     79  H   PHE     8      91.720  54.470 145.360  1.00  0.00           H
ATOM     80  CA  PHE     8      90.110  55.430 146.260  1.00  0.00           C
ATOM     81  CB  PHE     8      90.190  56.210 144.980  1.00  0.00           C
ATOM     82  CG  PHE     8      89.420  57.550 144.970  1.00  0.00           C
ATOM     83  CD1 PHE     8      88.250  57.670 144.220  1.00  0.00           C
ATOM     84  HD1 PHE     8      87.870  56.780 143.720  1.00  0.00           H
ATOM     85  CD2 PHE     8      89.890  58.460 145.820  1.00  0.00           C
ATOM     86  HD2 PHE     8      90.950  58.410 146.080  1.00  0.00           H
ATOM     87  CE1 PHE     8      87.500  58.820 144.420  1.00  0.00           C
ATOM     88  HE1 PHE     8      86.690  59.110 143.750  1.00  0.00           H
ATOM     89  CE2 PHE     8      89.120  59.620 146.050  1.00  0.00           C
ATOM     90  HE2 PHE     8      89.620  60.520 146.420  1.00  0.00           H
ATOM     91  CZ  PHE     8      87.890  59.730 145.390  1.00  0.00           C
ATOM     92  HZ  PHE     8      87.130  60.360 145.860  1.00  0.00           H
ATOM     93  C   PHE     8      88.650  55.050 146.680  1.00  0.00           C
ATOM     94  O   PHE     8      88.000  54.130 146.080  1.00  0.00           O
ATOM     95  N   PRO     9      88.200  55.690 147.770  1.00  0.00           N
ATOM     96  CA  PRO     9      86.890  55.350 148.390  1.00  0.00           C
ATOM     97  CB  PRO     9      86.520  56.360 149.490  1.00  0.00           C
ATOM     98  CG  PRO     9      87.390  57.540 148.990  1.00  0.00           C
ATOM     99  CD  PRO     9      88.700  56.950 148.400  1.00  0.00           C
ATOM    100  C   PRO     9      85.800  55.310 147.340  1.00  0.00           C
ATOM    101  O   PRO     9      85.890  56.010 146.340  1.00  0.00           O
ATOM    102  N   SER    10      84.810  54.500 147.750  1.00  0.00           N
ATOM    103  H   SER    10      84.990  53.890 148.520  1.00  0.00           H
ATOM    104  CA  SER    10      83.580  54.180 146.950  1.00  0.00           C
ATOM    105  CB  SER    10      82.760  53.180 147.720  1.00  0.00           C
ATOM    106  OG  SER    10      83.520  51.990 147.900  1.00  0.00           O
ATOM    107  HG  SER    10      83.500  51.420 147.080  1.00  0.00           H
ATOM    108  C   SER    10      82.770  55.380 146.520  1.00  0.00           C
ATOM    109  O   SER    10      83.060  56.510 146.970  1.00  0.00           O
ATOM    110  N   GLY    11      82.070  55.220 145.390  1.00  0.00           N
ATOM    111  H   GLY    11      82.290  54.400 144.850  1.00  0.00           H
ATOM    112  CA  GLY    11      81.200  56.220 144.760  1.00  0.00           C
ATOM    113  C   GLY    11      81.480  56.570 143.310  1.00  0.00           C
ATOM    114  O   GLY    11      80.920  55.990 142.410  1.00  0.00           O
ATOM    115  N   LYS    12      82.250  57.620 143.080  1.00  0.00           N
ATOM    116  H   LYS    12      82.780  57.990 143.850  1.00  0.00           H
ATOM    117  CA  LYS    12      82.420  58.290 141.810  1.00  0.00           C
ATOM    118  CB  LYS    12      83.460  59.350 141.940  1.00  0.00           C
ATOM    119  CG  LYS    12      83.250  60.400 142.990  1.00  0.00           C
ATOM    120  CD  LYS    12      84.610  61.120 143.080  1.00  0.00           C
ATOM    121  CE  LYS    12      84.490  62.070 144.260  1.00  0.00           C
ATOM    122  NZ  LYS    12      83.640  63.230 144.010  1.00  0.00           N
ATOM    123  HZ1 LYS    12      83.970  63.770 143.230  1.00  0.00           H
ATOM    124  HZ2 LYS    12      82.710  62.950 143.780  1.00  0.00           H
ATOM    125  HZ3 LYS    12      83.620  63.770 144.850  1.00  0.00           H
ATOM    126  C   LYS    12      82.760  57.390 140.600  1.00  0.00           C
ATOM    127  O   LYS    12      82.060  57.510 139.620  1.00  0.00           O
ATOM    128  N   VAL    13      83.660  56.430 140.770  1.00  0.00           N
ATOM    129  H   VAL    13      83.970  56.140 141.670  1.00  0.00           H
ATOM    130  CA  VAL    13      84.240  55.660 139.710  1.00  0.00           C
ATOM    131  CB  VAL    13      85.540  54.950 140.180  1.00  0.00           C
ATOM    132  CG1 VAL    13      86.310  54.300 139.020  1.00  0.00           C
ATOM    133  CG2 VAL    13      86.550  55.910 140.700  1.00  0.00           C
ATOM    134  C   VAL    13      83.300  54.620 139.080  1.00  0.00           C
ATOM    135  O   VAL    13      82.960  54.800 137.910  1.00  0.00           O
ATOM    136  N   GLU    14      82.530  54.000 139.980  1.00  0.00           N
ATOM    137  H   GLU    14      82.860  53.800 140.900  1.00  0.00           H
ATOM    138  CA  GLU    14      81.240  53.240 139.740  1.00  0.00           C
ATOM    139  CB  GLU    14      80.680  52.800 141.120  1.00  0.00           C
ATOM    140  CG  GLU    14      81.700  52.060 141.980  1.00  0.00           C
ATOM    141  CD  GLU    14      82.330  52.850 143.170  1.00  0.00           C
ATOM    142  OE1 GLU    14      83.300  53.580 142.990  1.00  0.00           O
ATOM    143  OE2 GLU    14      81.780  52.740 144.180  1.00  0.00           O
ATOM    144  C   GLU    14      80.170  54.120 139.120  1.00  0.00           C
ATOM    145  O   GLU    14      79.830  53.800 138.000  1.00  0.00           O
ATOM    146  N   GLY    15      79.940  55.300 139.700  1.00  0.00           N
ATOM    147  H   GLY    15      80.300  55.560 140.600  1.00  0.00           H
ATOM    148  CA  GLY    15      78.970  56.250 139.230  1.00  0.00           C
ATOM    149  C   GLY    15      79.200  56.640 137.750  1.00  0.00           C
ATOM    150  O   GLY    15      78.290  57.180 137.060  1.00  0.00           O
ATOM    151  N   CYS    16      80.510  56.840 137.370  1.00  0.00           N
ATOM    152  H   CYS    16      81.200  56.780 138.090  1.00  0.00           H
ATOM    153  CA  CYS    16      81.130  57.290 136.060  1.00  0.00           C
ATOM    154  CB  CYS    16      82.640  57.420 136.270  1.00  0.00           C
ATOM    155  SG  CYS    16      83.080  59.160 136.850  1.00  0.00           S
ATOM    156  HG  CYS    16      82.600  59.830 135.810  1.00  0.00           H
ATOM    157  C   CYS    16      80.800  56.290 134.910  1.00  0.00           C
ATOM    158  O   CYS    16      80.720  56.790 133.810  1.00  0.00           O
ATOM    159  N   MET    17      80.610  54.970 135.170  1.00  0.00           N
ATOM    160  H   MET    17      80.520  54.690 136.120  1.00  0.00           H
ATOM    161  CA  MET    17      80.120  54.020 134.130  1.00  0.00           C
ATOM    162  CB  MET    17      80.300  52.600 134.570  1.00  0.00           C
ATOM    163  CG  MET    17      81.760  52.250 134.580  1.00  0.00           C
ATOM    164  SD  MET    17      82.340  51.940 132.890  1.00  0.00           S
ATOM    165  CE  MET    17      83.820  50.970 133.260  1.00  0.00           C
ATOM    166  C   MET    17      78.710  54.260 133.740  1.00  0.00           C
ATOM    167  O   MET    17      77.740  53.750 134.260  1.00  0.00           O
ATOM    168  N   VAL    18      78.520  54.970 132.590  1.00  0.00           N
ATOM    169  H   VAL    18      79.230  55.510 132.140  1.00  0.00           H
ATOM    170  CA  VAL    18      77.190  55.110 132.000  1.00  0.00           C
ATOM    171  CB  VAL    18      76.820  56.520 131.750  1.00  0.00           C
ATOM    172  CG1 VAL    18      76.970  57.310 133.060  1.00  0.00           C
ATOM    173  CG2 VAL    18      77.650  57.160 130.700  1.00  0.00           C
ATOM    174  C   VAL    18      76.940  54.220 130.730  1.00  0.00           C
ATOM    175  O   VAL    18      77.910  53.760 130.070  1.00  0.00           O
ATOM    176  N   GLN    19      75.700  53.790 130.490  1.00  0.00           N
ATOM    177  H   GLN    19      74.900  54.180 130.950  1.00  0.00           H
ATOM    178  CA  GLN    19      75.450  52.800 129.380  1.00  0.00           C
ATOM    179  CB  GLN    19      73.970  52.360 129.520  1.00  0.00           C
ATOM    180  CG  GLN    19      73.640  51.370 128.400  1.00  0.00           C
ATOM    181  CD  GLN    19      72.210  50.790 128.530  1.00  0.00           C
ATOM    182  OE1 GLN    19      71.890  49.990 129.380  1.00  0.00           O
ATOM    183  NE2 GLN    19      71.280  51.250 127.660  1.00  0.00           N
ATOM    184 1HE2 GLN    19      71.510  51.820 126.870  1.00  0.00           H
ATOM    185 2HE2 GLN    19      70.340  50.990 127.870  1.00  0.00           H
ATOM    186  C   GLN    19      75.550  53.480 128.010  1.00  0.00           C
ATOM    187  O   GLN    19      74.640  54.210 127.570  1.00  0.00           O
ATOM    188  N   VAL    20      76.590  53.110 127.290  1.00  0.00           N
ATOM    189  H   VAL    20      77.250  52.450 127.640  1.00  0.00           H
ATOM    190  CA  VAL    20      76.800  53.530 125.840  1.00  0.00           C
ATOM    191  CB  VAL    20      78.330  53.610 125.460  1.00  0.00           C
ATOM    192  CG1 VAL    20      78.650  53.820 123.920  1.00  0.00           C
ATOM    193  CG2 VAL    20      79.040  54.690 126.250  1.00  0.00           C
ATOM    194  C   VAL    20      75.980  52.550 124.950  1.00  0.00           C
ATOM    195  O   VAL    20      76.400  51.440 124.660  1.00  0.00           O
ATOM    196  N   THR    21      74.740  52.820 124.720  1.00  0.00           N
ATOM    197  H   THR    21      74.280  53.620 125.110  1.00  0.00           H
ATOM    198  CA  THR    21      73.890  52.120 123.730  1.00  0.00           C
ATOM    199  CB  THR    21      72.330  52.340 123.950  1.00  0.00           C
ATOM    200  OG1 THR    21      71.960  52.680 125.330  1.00  0.00           O
ATOM    201  HG1 THR    21      71.020  53.010 125.290  1.00  0.00           H
ATOM    202  CG2 THR    21      71.500  51.170 123.360  1.00  0.00           C
ATOM    203  C   THR    21      74.230  52.590 122.280  1.00  0.00           C
ATOM    204  O   THR    21      73.610  53.510 121.710  1.00  0.00           O
ATOM    205  N   CYS    22      74.750  51.550 121.610  1.00  0.00           N
ATOM    206  H   CYS    22      74.810  50.640 122.030  1.00  0.00           H
ATOM    207  CA  CYS    22      75.180  51.590 120.180  1.00  0.00           C
ATOM    208  CB  CYS    22      76.700  51.410 119.980  1.00  0.00           C
ATOM    209  SG  CYS    22      77.210  51.860 118.340  1.00  0.00           S
ATOM    210  HG  CYS    22      78.320  51.140 118.380  1.00  0.00           H
ATOM    211  C   CYS    22      74.340  50.600 119.350  1.00  0.00           C
ATOM    212  O   CYS    22      74.700  49.410 119.090  1.00  0.00           O
ATOM    213  N   GLY    23      73.270  51.230 118.820  1.00  0.00           N
ATOM    214  H   GLY    23      73.160  52.220 118.870  1.00  0.00           H
ATOM    215  CA  GLY    23      72.260  50.500 118.010  1.00  0.00           C
ATOM    216  C   GLY    23      71.740  49.250 118.730  1.00  0.00           C
ATOM    217  O   GLY    23      71.140  49.400 119.790  1.00  0.00           O
ATOM    218  N   THR    24      72.090  48.140 118.110  1.00  0.00           N
ATOM    219  H   THR    24      72.380  48.200 117.160  1.00  0.00           H
ATOM    220  CA  THR    24      71.640  46.810 118.640  1.00  0.00           C
ATOM    221  CB  THR    24      71.860  45.670 117.680  1.00  0.00           C
ATOM    222  OG1 THR    24      73.110  45.720 117.120  1.00  0.00           O
ATOM    223  HG1 THR    24      73.140  46.460 116.440  1.00  0.00           H
ATOM    224  CG2 THR    24      70.610  45.650 116.780  1.00  0.00           C
ATOM    225  C   THR    24      72.340  46.460 119.970  1.00  0.00           C
ATOM    226  O   THR    24      71.820  45.760 120.820  1.00  0.00           O
ATOM    227  N   THR    25      73.550  46.970 120.190  1.00  0.00           N
ATOM    228  H   THR    25      73.950  47.390 119.370  1.00  0.00           H
ATOM    229  CA  THR    25      74.470  46.650 121.360  1.00  0.00           C
ATOM    230  CB  THR    25      75.710  45.850 120.970  1.00  0.00           C
ATOM    231  OG1 THR    25      76.600  45.570 122.120  1.00  0.00           O
ATOM    232  HG1 THR    25      77.320  44.990 121.760  1.00  0.00           H
ATOM    233  CG2 THR    25      76.680  46.590 120.050  1.00  0.00           C
ATOM    234  C   THR    25      74.760  47.690 122.460  1.00  0.00           C
ATOM    235  O   THR    25      74.710  48.940 122.300  1.00  0.00           O
ATOM    236  N   THR    26      74.850  47.090 123.680  1.00  0.00           N
ATOM    237  H   THR    26      74.990  46.100 123.670  1.00  0.00           H
ATOM    238  CA  THR    26      75.160  47.700 124.990  1.00  0.00           C
ATOM    239  CB  THR    26      74.280  47.300 126.150  1.00  0.00           C
ATOM    240  OG1 THR    26      74.180  45.880 126.130  1.00  0.00           O
ATOM    241  HG1 THR    26      74.650  45.420 126.880  1.00  0.00           H
ATOM    242  CG2 THR    26      72.870  47.860 126.080  1.00  0.00           C
ATOM    243  C   THR    26      76.600  47.640 125.460  1.00  0.00           C
ATOM    244  O   THR    26      77.240  46.590 125.310  1.00  0.00           O
ATOM    245  N   LEU    27      77.240  48.760 125.600  1.00  0.00           N
ATOM    246  H   LEU    27      76.690  49.590 125.530  1.00  0.00           H
ATOM    247  CA  LEU    27      78.660  48.880 126.090  1.00  0.00           C
ATOM    248  CB  LEU    27      79.610  49.210 124.950  1.00  0.00           C
ATOM    249  CG  LEU    27      80.040  48.090 124.020  1.00  0.00           C
ATOM    250  CD1 LEU    27      80.380  48.630 122.680  1.00  0.00           C
ATOM    251  CD2 LEU    27      80.920  47.020 124.680  1.00  0.00           C
ATOM    252  C   LEU    27      78.930  49.690 127.410  1.00  0.00           C
ATOM    253  O   LEU    27      78.050  50.360 127.850  1.00  0.00           O
ATOM    254  N   ASN    28      80.040  49.350 128.030  1.00  0.00           N
ATOM    255  H   ASN    28      80.820  48.860 127.650  1.00  0.00           H
ATOM    256  CA  ASN    28      80.370  50.070 129.340  1.00  0.00           C
ATOM    257  CB  ASN    28      81.150  49.110 130.240  1.00  0.00           C
ATOM    258  CG  ASN    28      80.250  47.830 130.500  1.00  0.00           C
ATOM    259  OD1 ASN    28      79.450  47.770 131.410  1.00  0.00           O
ATOM    260  ND2 ASN    28      80.500  46.750 129.810  1.00  0.00           N
ATOM    261 1HD2 ASN    28      81.250  46.720 129.150  1.00  0.00           H
ATOM    262 2HD2 ASN    28      79.760  46.100 129.660  1.00  0.00           H
ATOM    263  C   ASN    28      81.150  51.360 128.980  1.00  0.00           C
ATOM    264  O   ASN    28      82.090  51.270 128.220  1.00  0.00           O
ATOM    265  N   GLY    29      80.750  52.540 129.520  1.00  0.00           N
ATOM    266  H   GLY    29      79.830  52.670 129.900  1.00  0.00           H
ATOM    267  CA  GLY    29      81.420  53.830 129.210  1.00  0.00           C
ATOM    268  C   GLY    29      81.670  54.700 130.490  1.00  0.00           C
ATOM    269  O   GLY    29      80.750  55.320 130.960  1.00  0.00           O
ATOM    270  N   LEU    30      82.930  54.520 130.980  1.00  0.00           N
ATOM    271  H   LEU    30      83.390  53.630 130.960  1.00  0.00           H
ATOM    272  CA  LEU    30      83.540  55.480 131.970  1.00  0.00           C
ATOM    273  CB  LEU    30      84.930  54.970 132.280  1.00  0.00           C
ATOM    274  CG  LEU    30      85.540  55.500 133.610  1.00  0.00           C
ATOM    275  CD1 LEU    30      85.250  54.600 134.820  1.00  0.00           C
ATOM    276  CD2 LEU    30      87.040  55.670 133.310  1.00  0.00           C
ATOM    277  C   LEU    30      83.610  56.990 131.630  1.00  0.00           C
ATOM    278  O   LEU    30      84.290  57.480 130.740  1.00  0.00           O
ATOM    279  N   TRP    31      82.560  57.690 132.040  1.00  0.00           N
ATOM    280  H   TRP    31      81.810  57.280 132.560  1.00  0.00           H
ATOM    281  CA  TRP    31      82.480  59.140 131.750  1.00  0.00           C
ATOM    282  CB  TRP    31      80.970  59.520 131.690  1.00  0.00           C
ATOM    283  CG  TRP    31      80.540  60.960 131.190  1.00  0.00           C
ATOM    284  CD1 TRP    31      81.150  61.860 130.410  1.00  0.00           C
ATOM    285  HD1 TRP    31      82.170  61.700 130.040  1.00  0.00           H
ATOM    286  CD2 TRP    31      79.350  61.520 131.490  1.00  0.00           C
ATOM    287  NE1 TRP    31      80.370  62.980 130.260  1.00  0.00           N
ATOM    288  HE1 TRP    31      80.580  63.890 129.890  1.00  0.00           H
ATOM    289  CE2 TRP    31      79.250  62.750 130.880  1.00  0.00           C
ATOM    290  CE3 TRP    31      78.330  61.230 132.440  1.00  0.00           C
ATOM    291  HE3 TRP    31      78.280  60.200 132.800  1.00  0.00           H
ATOM    292  CZ2 TRP    31      78.160  63.590 131.100  1.00  0.00           C
ATOM    293  HZ2 TRP    31      78.140  64.580 130.660  1.00  0.00           H
ATOM    294  CZ3 TRP    31      77.140  61.970 132.540  1.00  0.00           C
ATOM    295  HZ3 TRP    31      76.410  61.530 133.230  1.00  0.00           H
ATOM    296  CH2 TRP    31      77.020  63.160 131.850  1.00  0.00           C
ATOM    297  HH2 TRP    31      76.200  63.860 131.990  1.00  0.00           H
ATOM    298  C   TRP    31      83.310  60.040 132.670  1.00  0.00           C
ATOM    299  O   TRP    31      83.290  59.960 133.880  1.00  0.00           O
ATOM    300  N   LEU    32      84.340  60.530 132.000  1.00  0.00           N
ATOM    301  H   LEU    32      84.530  60.280 131.050  1.00  0.00           H
ATOM    302  CA  LEU    32      85.200  61.500 132.610  1.00  0.00           C
ATOM    303  CB  LEU    32      86.660  60.930 132.530  1.00  0.00           C
ATOM    304  CG  LEU    32      86.880  59.830 133.600  1.00  0.00           C
ATOM    305  CD1 LEU    32      88.210  59.090 133.410  1.00  0.00           C
ATOM    306  CD2 LEU    32      86.710  60.390 134.980  1.00  0.00           C
ATOM    307  C   LEU    32      85.160  62.890 131.890  1.00  0.00           C
ATOM    308  O   LEU    32      85.420  63.050 130.680  1.00  0.00           O
ATOM    309  N   ASP    33      85.120  63.950 132.710  1.00  0.00           N
ATOM    310  H   ASP    33      85.110  63.830 133.700  1.00  0.00           H
ATOM    311  CA  ASP    33      84.880  65.390 132.390  1.00  0.00           C
ATOM    312  CB  ASP    33      86.250  66.090 132.120  1.00  0.00           C
ATOM    313  CG  ASP    33      87.110  66.120 133.390  1.00  0.00           C
ATOM    314  OD1 ASP    33      88.290  66.010 133.240  1.00  0.00           O
ATOM    315  OD2 ASP    33      86.670  66.340 134.510  1.00  0.00           O
ATOM    316  C   ASP    33      83.860  65.510 131.220  1.00  0.00           C
ATOM    317  O   ASP    33      82.660  65.420 131.430  1.00  0.00           O
ATOM    318  N   ASP    34      84.360  65.660 129.990  1.00  0.00           N
ATOM    319  H   ASP    34      85.340  65.840 129.910  1.00  0.00           H
ATOM    320  CA  ASP    34      83.540  65.710 128.740  1.00  0.00           C
ATOM    321  CB  ASP    34      83.950  66.910 127.870  1.00  0.00           C
ATOM    322  CG  ASP    34      85.410  67.200 127.500  1.00  0.00           C
ATOM    323  OD1 ASP    34      85.680  68.330 126.940  1.00  0.00           O
ATOM    324  OD2 ASP    34      86.330  66.330 127.560  1.00  0.00           O
ATOM    325  C   ASP    34      83.340  64.470 127.880  1.00  0.00           C
ATOM    326  O   ASP    34      82.370  64.410 127.110  1.00  0.00           O
ATOM    327  N   VAL    35      84.170  63.510 128.150  1.00  0.00           N
ATOM    328  H   VAL    35      84.840  63.510 128.900  1.00  0.00           H
ATOM    329  CA  VAL    35      84.280  62.390 127.290  1.00  0.00           C
ATOM    330  CB  VAL    35      85.630  62.270 126.570  1.00  0.00           C
ATOM    331  CG1 VAL    35      85.640  63.360 125.490  1.00  0.00           C
ATOM    332  CG2 VAL    35      86.770  62.350 127.550  1.00  0.00           C
ATOM    333  C   VAL    35      84.000  61.050 128.000  1.00  0.00           C
ATOM    334  O   VAL    35      84.510  60.780 129.080  1.00  0.00           O
ATOM    335  N   VAL    36      83.350  60.230 127.230  1.00  0.00           N
ATOM    336  H   VAL    36      82.920  60.620 126.410  1.00  0.00           H
ATOM    337  CA  VAL    36      83.020  58.820 127.600  1.00  0.00           C
ATOM    338  CB  VAL    36      81.590  58.410 127.110  1.00  0.00           C
ATOM    339  CG1 VAL    36      80.890  57.370 127.980  1.00  0.00           C
ATOM    340  CG2 VAL    36      80.590  59.600 127.050  1.00  0.00           C
ATOM    341  C   VAL    36      83.990  57.840 126.930  1.00  0.00           C
ATOM    342  O   VAL    36      84.210  57.920 125.720  1.00  0.00           O
ATOM    343  N   TYR    37      84.620  57.070 127.840  1.00  0.00           N
ATOM    344  H   TYR    37      84.380  57.130 128.800  1.00  0.00           H
ATOM    345  CA  TYR    37      85.520  56.000 127.400  1.00  0.00           C
ATOM    346  CB  TYR    37      86.530  55.680 128.520  1.00  0.00           C
ATOM    347  CG  TYR    37      87.580  56.730 128.680  1.00  0.00           C
ATOM    348  CD1 TYR    37      87.390  57.880 129.480  1.00  0.00           C
ATOM    349  HD1 TYR    37      86.460  58.000 130.040  1.00  0.00           H
ATOM    350  CD2 TYR    37      88.690  56.550 127.880  1.00  0.00           C
ATOM    351  HD2 TYR    37      88.940  55.540 127.550  1.00  0.00           H
ATOM    352  CE1 TYR    37      88.380  58.840 129.430  1.00  0.00           C
ATOM    353  HE1 TYR    37      88.090  59.810 129.840  1.00  0.00           H
ATOM    354  CE2 TYR    37      89.680  57.480 127.930  1.00  0.00           C
ATOM    355  HE2 TYR    37      90.650  57.270 127.480  1.00  0.00           H
ATOM    356  CZ  TYR    37      89.490  58.630 128.640  1.00  0.00           C
ATOM    357  OH  TYR    37      90.230  59.700 128.250  1.00  0.00           O
ATOM    358  HH  TYR    37      89.880  60.570 128.590  1.00  0.00           H
ATOM    359  C   TYR    37      84.860  54.770 126.820  1.00  0.00           C
ATOM    360  O   TYR    37      83.940  54.290 127.500  1.00  0.00           O
ATOM    361  N   CYS    38      85.420  54.160 125.750  1.00  0.00           N
ATOM    362  H   CYS    38      86.240  54.520 125.290  1.00  0.00           H
ATOM    363  CA  CYS    38      84.860  52.950 125.170  1.00  0.00           C
ATOM    364  CB  CYS    38      83.480  53.310 124.640  1.00  0.00           C
ATOM    365  SG  CYS    38      82.470  51.780 124.210  1.00  0.00           S
ATOM    366  HG  CYS    38      81.660  52.020 125.240  1.00  0.00           H
ATOM    367  C   CYS    38      85.840  52.430 124.100  1.00  0.00           C
ATOM    368  O   CYS    38      86.360  53.170 123.320  1.00  0.00           O
ATOM    369  N   PRO    39      86.130  51.100 124.080  1.00  0.00           N
ATOM    370  CA  PRO    39      87.000  50.490 123.080  1.00  0.00           C
ATOM    371  CB  PRO    39      87.110  49.010 123.600  1.00  0.00           C
ATOM    372  CG  PRO    39      87.030  49.190 125.150  1.00  0.00           C
ATOM    373  CD  PRO    39      85.860  50.160 125.210  1.00  0.00           C
ATOM    374  C   PRO    39      86.430  50.720 121.650  1.00  0.00           C
ATOM    375  O   PRO    39      85.230  51.110 121.530  1.00  0.00           O
ATOM    376  N   ARG    40      87.330  50.560 120.700  1.00  0.00           N
ATOM    377  H   ARG    40      88.270  50.680 121.000  1.00  0.00           H
ATOM    378  CA  ARG    40      87.040  50.390 119.210  1.00  0.00           C
ATOM    379  CB  ARG    40      88.190  49.460 118.680  1.00  0.00           C
ATOM    380  CG  ARG    40      88.620  49.690 117.180  1.00  0.00           C
ATOM    381  CD  ARG    40      89.440  50.980 117.100  1.00  0.00           C
ATOM    382  NE  ARG    40      90.830  50.580 117.240  1.00  0.00           N
ATOM    383  HE  ARG    40      91.050  50.000 118.020  1.00  0.00           H
ATOM    384  CZ  ARG    40      91.840  51.160 116.540  1.00  0.00           C
ATOM    385  NH1 ARG    40      91.580  52.190 115.700  1.00  0.00           N
ATOM    386 1HH1 ARG    40      90.660  52.570 115.560  1.00  0.00           H
ATOM    387 2HH1 ARG    40      92.310  52.520 115.110  1.00  0.00           H
ATOM    388  NH2 ARG    40      93.060  50.650 116.790  1.00  0.00           N
ATOM    389 1HH2 ARG    40      93.150  49.980 117.530  1.00  0.00           H
ATOM    390 2HH2 ARG    40      93.850  50.890 116.230  1.00  0.00           H
ATOM    391  C   ARG    40      85.730  49.760 118.880  1.00  0.00           C
ATOM    392  O   ARG    40      85.180  50.100 117.800  1.00  0.00           O
ATOM    393  N   HIS    41      85.270  48.680 119.570  1.00  0.00           N
ATOM    394  H   HIS    41      85.910  48.190 120.150  1.00  0.00           H
ATOM    395  CA  HIS    41      84.030  47.940 119.280  1.00  0.00           C
ATOM    396  CB  HIS    41      83.810  46.990 120.480  1.00  0.00           C
ATOM    397  CG  HIS    41      84.860  45.960 120.820  1.00  0.00           C
ATOM    398  ND1 HIS    41      85.290  44.970 120.020  1.00  0.00           N
ATOM    399  CD2 HIS    41      85.780  46.180 121.710  1.00  0.00           C
ATOM    400  HD2 HIS    41      85.690  46.740 122.640  1.00  0.00           H
ATOM    401  CE1 HIS    41      86.560  44.740 120.330  1.00  0.00           C
ATOM    402  HE1 HIS    41      87.260  44.210 119.680  1.00  0.00           H
ATOM    403  NE2 HIS    41      86.860  45.520 121.380  1.00  0.00           N
ATOM    404  HE2 HIS    41      87.760  45.620 121.780  1.00  0.00           H
ATOM    405  C   HIS    41      82.740  48.730 119.160  1.00  0.00           C
ATOM    406  O   HIS    41      81.820  48.210 118.560  1.00  0.00           O
ATOM    407  N   VAL    42      82.670  49.960 119.700  1.00  0.00           N
ATOM    408  H   VAL    42      83.480  50.360 120.140  1.00  0.00           H
ATOM    409  CA  VAL    42      81.490  50.860 119.490  1.00  0.00           C
ATOM    410  CB  VAL    42      81.440  51.960 120.580  1.00  0.00           C
ATOM    411  CG1 VAL    42      82.340  53.060 120.070  1.00  0.00           C
ATOM    412  CG2 VAL    42      80.040  52.380 120.740  1.00  0.00           C
ATOM    413  C   VAL    42      81.330  51.240 117.990  1.00  0.00           C
ATOM    414  O   VAL    42      80.220  51.240 117.490  1.00  0.00           O
ATOM    415  N   ILE    43      82.480  51.470 117.350  1.00  0.00           N
ATOM    416  H   ILE    43      83.400  51.410 117.720  1.00  0.00           H
ATOM    417  CA  ILE    43      82.370  51.720 115.870  1.00  0.00           C
ATOM    418  CB  ILE    43      83.450  52.670 115.340  1.00  0.00           C
ATOM    419  CG1 ILE    43      84.880  52.470 115.890  1.00  0.00           C
ATOM    420  CG2 ILE    43      82.990  54.130 115.470  1.00  0.00           C
ATOM    421  CD  ILE    43      85.870  52.830 114.790  1.00  0.00           C
ATOM    422  C   ILE    43      82.150  50.460 115.060  1.00  0.00           C
ATOM    423  O   ILE    43      81.470  50.430 114.070  1.00  0.00           O
ATOM    424  N   CYS    44      82.780  49.380 115.480  1.00  0.00           N
ATOM    425  H   CYS    44      83.350  49.390 116.300  1.00  0.00           H
ATOM    426  CA  CYS    44      82.650  48.070 114.880  1.00  0.00           C
ATOM    427  CB  CYS    44      83.780  47.090 115.230  1.00  0.00           C
ATOM    428  SG  CYS    44      85.410  47.920 114.950  1.00  0.00           S
ATOM    429  HG  CYS    44      85.880  47.860 116.190  1.00  0.00           H
ATOM    430  C   CYS    44      81.310  47.370 114.890  1.00  0.00           C
ATOM    431  O   CYS    44      81.220  46.160 114.930  1.00  0.00           O
ATOM    432  N   THR    45      80.210  48.130 114.770  1.00  0.00           N
ATOM    433  H   THR    45      80.230  49.120 114.660  1.00  0.00           H
ATOM    434  CA  THR    45      78.850  47.690 114.920  1.00  0.00           C
ATOM    435  CB  THR    45      77.890  48.840 115.360  1.00  0.00           C
ATOM    436  OG1 THR    45      78.430  50.110 114.920  1.00  0.00           O
ATOM    437  HG1 THR    45      77.900  50.870 115.280  1.00  0.00           H
ATOM    438  CG2 THR    45      77.890  48.950 116.840  1.00  0.00           C
ATOM    439  C   THR    45      78.320  46.880 113.730  1.00  0.00           C
ATOM    440  O   THR    45      77.670  47.430 112.800  1.00  0.00           O
ATOM    441  N   SER    46      78.150  45.610 114.060  1.00  0.00           N
ATOM    442  H   SER    46      77.940  45.410 115.020  1.00  0.00           H
ATOM    443  CA  SER    46      77.790  44.520 113.100  1.00  0.00           C
ATOM    444  CB  SER    46      77.560  43.240 113.890  1.00  0.00           C
ATOM    445  OG  SER    46      76.190  43.190 114.340  1.00  0.00           O
ATOM    446  HG  SER    46      76.080  42.210 114.480  1.00  0.00           H
ATOM    447  C   SER    46      76.560  44.760 112.220  1.00  0.00           C
ATOM    448  O   SER    46      76.560  44.130 111.170  1.00  0.00           O
ATOM    449  N   GLU    47      75.530  45.510 112.600  1.00  0.00           N
ATOM    450  H   GLU    47      75.490  46.000 113.470  1.00  0.00           H
ATOM    451  CA  GLU    47      74.240  45.620 111.850  1.00  0.00           C
ATOM    452  CB  GLU    47      73.020  46.220 112.600  1.00  0.00           C
ATOM    453  CG  GLU    47      73.430  47.620 113.120  1.00  0.00           C
ATOM    454  CD  GLU    47      73.490  47.520 114.640  1.00  0.00           C
ATOM    455  OE1 GLU    47      72.760  48.200 115.420  1.00  0.00           O
ATOM    456  OE2 GLU    47      74.470  46.900 115.070  1.00  0.00           O
ATOM    457  C   GLU    47      74.460  46.410 110.550  1.00  0.00           C
ATOM    458  O   GLU    47      73.720  46.140 109.590  1.00  0.00           O
ATOM    459  N   ASP    48      75.520  47.150 110.410  1.00  0.00           N
ATOM    460  H   ASP    48      76.200  46.990 111.130  1.00  0.00           H
ATOM    461  CA  ASP    48      75.800  48.030 109.280  1.00  0.00           C
ATOM    462  CB  ASP    48      75.410  49.470 109.700  1.00  0.00           C
ATOM    463  CG  ASP    48      75.040  50.360 108.520  1.00  0.00           C
ATOM    464  OD1 ASP    48      73.880  50.390 108.120  1.00  0.00           O
ATOM    465  OD2 ASP    48      75.910  51.040 108.020  1.00  0.00           O
ATOM    466  C   ASP    48      77.260  47.970 108.790  1.00  0.00           C
ATOM    467  O   ASP    48      77.920  47.000 109.090  1.00  0.00           O
ATOM    468  N   MET    49      77.810  48.940 108.040  1.00  0.00           N
ATOM    469  H   MET    49      77.240  49.750 107.890  1.00  0.00           H
ATOM    470  CA  MET    49      79.160  48.950 107.540  1.00  0.00           C
ATOM    471  CB  MET    49      79.490  50.350 106.970  1.00  0.00           C
ATOM    472  CG  MET    49      78.570  50.720 105.830  1.00  0.00           C
ATOM    473  SD  MET    49      79.180  52.250 105.050  1.00  0.00           S
ATOM    474  CE  MET    49      78.150  52.110 103.640  1.00  0.00           C
ATOM    475  C   MET    49      80.400  48.580 108.410  1.00  0.00           C
ATOM    476  O   MET    49      80.890  49.260 109.290  1.00  0.00           O
ATOM    477  N   LEU    50      80.890  47.400 108.160  1.00  0.00           N
ATOM    478  H   LEU    50      80.580  46.880 107.360  1.00  0.00           H
ATOM    479  CA  LEU    50      82.070  46.850 108.870  1.00  0.00           C
ATOM    480  CB  LEU    50      81.960  45.490 109.480  1.00  0.00           C
ATOM    481  CG  LEU    50      81.700  45.660 110.970  1.00  0.00           C
ATOM    482  CD1 LEU    50      81.490  44.300 111.720  1.00  0.00           C
ATOM    483  CD2 LEU    50      82.800  46.430 111.700  1.00  0.00           C
ATOM    484  C   LEU    50      83.280  46.960 108.000  1.00  0.00           C
ATOM    485  O   LEU    50      83.750  45.960 107.580  1.00  0.00           O
ATOM    486  N   ASN    51      83.710  48.190 107.710  1.00  0.00           N
ATOM    487  H   ASN    51      83.050  48.940 107.740  1.00  0.00           H
ATOM    488  CA  ASN    51      84.990  48.360 107.000  1.00  0.00           C
ATOM    489  CB  ASN    51      84.930  49.750 106.270  1.00  0.00           C
ATOM    490  CG  ASN    51      83.780  49.770 105.180  1.00  0.00           C
ATOM    491  OD1 ASN    51      82.590  49.730 105.490  1.00  0.00           O
ATOM    492  ND2 ASN    51      84.180  49.470 104.010  1.00  0.00           N
ATOM    493 1HD2 ASN    51      85.140  49.250 103.890  1.00  0.00           H
ATOM    494 2HD2 ASN    51      83.500  49.210 103.320  1.00  0.00           H
ATOM    495  C   ASN    51      86.230  48.120 107.850  1.00  0.00           C
ATOM    496  O   ASN    51      86.210  48.600 108.970  1.00  0.00           O
ATOM    497  N   PRO    52      87.270  47.480 107.340  1.00  0.00           N
ATOM    498  CA  PRO    52      88.610  47.450 107.950  1.00  0.00           C
ATOM    499  CB  PRO    52      89.520  46.710 106.950  1.00  0.00           C
ATOM    500  CG  PRO    52      88.570  45.710 106.270  1.00  0.00           C
ATOM    501  CD  PRO    52      87.290  46.570 106.140  1.00  0.00           C
ATOM    502  C   PRO    52      89.320  48.740 108.430  1.00  0.00           C
ATOM    503  O   PRO    52      89.540  48.880 109.600  1.00  0.00           O
ATOM    504  N   ASN    53      89.280  49.780 107.580  1.00  0.00           N
ATOM    505  H   ASN    53      88.690  49.840 106.770  1.00  0.00           H
ATOM    506  CA  ASN    53      89.990  51.040 107.910  1.00  0.00           C
ATOM    507  CB  ASN    53      90.240  51.770 106.550  1.00  0.00           C
ATOM    508  CG  ASN    53      91.080  53.040 106.710  1.00  0.00           C
ATOM    509  OD1 ASN    53      90.720  54.110 107.210  1.00  0.00           O
ATOM    510  ND2 ASN    53      92.350  52.990 106.430  1.00  0.00           N
ATOM    511 1HD2 ASN    53      92.840  52.200 106.070  1.00  0.00           H
ATOM    512 2HD2 ASN    53      92.760  53.870 106.640  1.00  0.00           H
ATOM    513  C   ASN    53      89.100  51.880 108.850  1.00  0.00           C
ATOM    514  O   ASN    53      88.160  52.630 108.500  1.00  0.00           O
ATOM    515  N   TYR    54      89.600  51.830 110.080  1.00  0.00           N
ATOM    516  H   TYR    54      90.310  51.160 110.340  1.00  0.00           H
ATOM    517  CA  TYR    54      89.050  52.530 111.290  1.00  0.00           C
ATOM    518  CB  TYR    54      89.790  52.170 112.540  1.00  0.00           C
ATOM    519  CG  TYR    54      89.800  50.650 112.990  1.00  0.00           C
ATOM    520  CD1 TYR    54      91.000  50.080 113.230  1.00  0.00           C
ATOM    521  HD1 TYR    54      91.970  50.570 113.190  1.00  0.00           H
ATOM    522  CD2 TYR    54      88.580  49.980 113.120  1.00  0.00           C
ATOM    523  HD2 TYR    54      87.650  50.490 113.360  1.00  0.00           H
ATOM    524  CE1 TYR    54      91.060  48.780 113.600  1.00  0.00           C
ATOM    525  HE1 TYR    54      92.020  48.270 113.710  1.00  0.00           H
ATOM    526  CE2 TYR    54      88.650  48.660 113.520  1.00  0.00           C
ATOM    527  HE2 TYR    54      87.820  48.190 114.030  1.00  0.00           H
ATOM    528  CZ  TYR    54      89.890  48.020 113.720  1.00  0.00           C
ATOM    529  OH  TYR    54      90.040  46.770 114.080  1.00  0.00           O
ATOM    530  HH  TYR    54      90.990  46.450 114.080  1.00  0.00           H
ATOM    531  C   TYR    54      88.890  54.070 111.140  1.00  0.00           C
ATOM    532  O   TYR    54      87.770  54.550 111.380  1.00  0.00           O
ATOM    533  N   GLU    55      89.820  54.750 110.460  1.00  0.00           N
ATOM    534  H   GLU    55      90.770  54.430 110.510  1.00  0.00           H
ATOM    535  CA  GLU    55      89.800  56.250 110.200  1.00  0.00           C
ATOM    536  CB  GLU    55      91.070  56.710 109.480  1.00  0.00           C
ATOM    537  CG  GLU    55      92.270  56.850 110.360  1.00  0.00           C
ATOM    538  CD  GLU    55      92.650  55.580 111.060  1.00  0.00           C
ATOM    539  OE1 GLU    55      92.600  54.460 110.470  1.00  0.00           O
ATOM    540  OE2 GLU    55      93.140  55.710 112.190  1.00  0.00           O
ATOM    541  C   GLU    55      88.610  56.540 109.250  1.00  0.00           C
ATOM    542  O   GLU    55      88.000  57.570 109.370  1.00  0.00           O
ATOM    543  N   ASP    56      88.510  55.770 108.140  1.00  0.00           N
ATOM    544  H   ASP    56      89.190  55.060 107.980  1.00  0.00           H
ATOM    545  CA  ASP    56      87.410  55.950 107.080  1.00  0.00           C
ATOM    546  CB  ASP    56      87.740  55.110 105.820  1.00  0.00           C
ATOM    547  CG  ASP    56      86.480  54.800 105.000  1.00  0.00           C
ATOM    548  OD1 ASP    56      86.070  53.600 105.070  1.00  0.00           O
ATOM    549  OD2 ASP    56      86.140  55.680 104.190  1.00  0.00           O
ATOM    550  C   ASP    56      86.020  55.640 107.740  1.00  0.00           C
ATOM    551  O   ASP    56      85.220  56.560 107.890  1.00  0.00           O
ATOM    552  N   LEU    57      85.920  54.450 108.320  1.00  0.00           N
ATOM    553  H   LEU    57      86.550  53.730 108.020  1.00  0.00           H
ATOM    554  CA  LEU    57      84.760  54.010 109.170  1.00  0.00           C
ATOM    555  CB  LEU    57      85.190  52.690 109.860  1.00  0.00           C
ATOM    556  CG  LEU    57      84.260  51.880 110.770  1.00  0.00           C
ATOM    557  CD1 LEU    57      83.070  51.360 110.030  1.00  0.00           C
ATOM    558  CD2 LEU    57      85.120  50.810 111.420  1.00  0.00           C
ATOM    559  C   LEU    57      84.300  55.060 110.210  1.00  0.00           C
ATOM    560  O   LEU    57      83.110  55.400 110.220  1.00  0.00           O
ATOM    561  N   LEU    58      85.220  55.670 110.940  1.00  0.00           N
ATOM    562  H   LEU    58      86.210  55.540 110.870  1.00  0.00           H
ATOM    563  CA  LEU    58      84.850  56.790 111.820  1.00  0.00           C
ATOM    564  CB  LEU    58      86.120  57.240 112.580  1.00  0.00           C
ATOM    565  CG  LEU    58      85.810  58.280 113.660  1.00  0.00           C
ATOM    566  CD1 LEU    58      85.040  57.710 114.900  1.00  0.00           C
ATOM    567  CD2 LEU    58      87.070  59.050 114.100  1.00  0.00           C
ATOM    568  C   LEU    58      84.170  58.000 111.160  1.00  0.00           C
ATOM    569  O   LEU    58      83.210  58.570 111.760  1.00  0.00           O
ATOM    570  N   ILE    59      84.750  58.510 110.030  1.00  0.00           N
ATOM    571  H   ILE    59      85.710  58.330 109.840  1.00  0.00           H
ATOM    572  CA  ILE    59      84.090  59.490 109.180  1.00  0.00           C
ATOM    573  CB  ILE    59      84.910  60.240 108.080  1.00  0.00           C
ATOM    574  CG1 ILE    59      85.860  59.440 107.150  1.00  0.00           C
ATOM    575  CG2 ILE    59      85.440  61.590 108.560  1.00  0.00           C
ATOM    576  CD  ILE    59      85.300  59.270 105.720  1.00  0.00           C
ATOM    577  C   ILE    59      82.820  59.020 108.440  1.00  0.00           C
ATOM    578  O   ILE    59      81.910  59.820 108.380  1.00  0.00           O
ATOM    579  N   ARG    60      82.710  57.710 108.070  1.00  0.00           N
ATOM    580  H   ARG    60      83.450  57.170 107.660  1.00  0.00           H
ATOM    581  CA  ARG    60      81.390  57.160 107.700  1.00  0.00           C
ATOM    582  CB  ARG    60      81.420  55.670 107.380  1.00  0.00           C
ATOM    583  CG  ARG    60      82.310  55.310 106.180  1.00  0.00           C
ATOM    584  CD  ARG    60      82.060  53.860 105.760  1.00  0.00           C
ATOM    585  NE  ARG    60      83.020  53.600 104.670  1.00  0.00           N
ATOM    586  HE  ARG    60      83.960  53.940 104.750  1.00  0.00           H
ATOM    587  CZ  ARG    60      82.790  52.880 103.580  1.00  0.00           C
ATOM    588  NH1 ARG    60      81.620  52.250 103.420  1.00  0.00           N
ATOM    589 1HH1 ARG    60      80.940  52.170 104.140  1.00  0.00           H
ATOM    590 2HH1 ARG    60      81.490  51.690 102.600  1.00  0.00           H
ATOM    591  NH2 ARG    60      83.810  52.600 102.820  1.00  0.00           N
ATOM    592 1HH2 ARG    60      84.680  52.980 103.130  1.00  0.00           H
ATOM    593 2HH2 ARG    60      83.740  52.040 102.000  1.00  0.00           H
ATOM    594  C   ARG    60      80.270  57.120 108.680  1.00  0.00           C
ATOM    595  O   ARG    60      79.150  57.460 108.310  1.00  0.00           O
ATOM    596  N   LYS    61      80.570  56.910 109.950  1.00  0.00           N
ATOM    597  H   LYS    61      81.520  56.680 110.190  1.00  0.00           H
ATOM    598  CA  LYS    61      79.710  57.060 111.210  1.00  0.00           C
ATOM    599  CB  LYS    61      80.200  56.510 112.490  1.00  0.00           C
ATOM    600  CG  LYS    61      80.470  54.960 112.360  1.00  0.00           C
ATOM    601  CD  LYS    61      79.250  54.080 112.610  1.00  0.00           C
ATOM    602  CE  LYS    61      79.630  52.560 112.530  1.00  0.00           C
ATOM    603  NZ  LYS    61      78.490  51.680 112.560  1.00  0.00           N
ATOM    604  HZ1 LYS    61      77.820  51.950 111.880  1.00  0.00           H
ATOM    605  HZ2 LYS    61      78.800  50.790 112.240  1.00  0.00           H
ATOM    606  HZ3 LYS    61      78.210  51.580 113.520  1.00  0.00           H
ATOM    607  C   LYS    61      79.450  58.530 111.620  1.00  0.00           C
ATOM    608  O   LYS    61      80.370  59.330 111.520  1.00  0.00           O
ATOM    609  N   SER    62      78.210  58.800 112.050  1.00  0.00           N
ATOM    610  H   SER    62      77.410  58.250 111.790  1.00  0.00           H
ATOM    611  CA  SER    62      77.900  60.210 112.500  1.00  0.00           C
ATOM    612  CB  SER    62      76.610  60.720 111.920  1.00  0.00           C
ATOM    613  OG  SER    62      76.560  62.150 111.600  1.00  0.00           O
ATOM    614  HG  SER    62      75.800  62.270 110.960  1.00  0.00           H
ATOM    615  C   SER    62      77.790  60.300 114.060  1.00  0.00           C
ATOM    616  O   SER    62      77.260  59.390 114.670  1.00  0.00           O
ATOM    617  N   ASN    63      78.170  61.450 114.650  1.00  0.00           N
ATOM    618  H   ASN    63      78.400  62.240 114.090  1.00  0.00           H
ATOM    619  CA  ASN    63      78.290  61.580 116.140  1.00  0.00           C
ATOM    620  CB  ASN    63      78.900  62.920 116.310  1.00  0.00           C
ATOM    621  CG  ASN    63      78.410  64.180 115.660  1.00  0.00           C
ATOM    622  OD1 ASN    63      77.210  64.280 115.420  1.00  0.00           O
ATOM    623  ND2 ASN    63      79.320  65.020 115.210  1.00  0.00           N
ATOM    624 1HD2 ASN    63      80.280  64.760 115.330  1.00  0.00           H
ATOM    625 2HD2 ASN    63      79.090  65.910 114.820  1.00  0.00           H
ATOM    626  C   ASN    63      76.950  61.340 116.900  1.00  0.00           C
ATOM    627  O   ASN    63      76.880  60.450 117.720  1.00  0.00           O
ATOM    628  N   HIS    64      75.930  62.060 116.400  1.00  0.00           N
ATOM    629  H   HIS    64      75.990  62.770 115.700  1.00  0.00           H
ATOM    630  CA  HIS    64      74.610  62.050 117.050  1.00  0.00           C
ATOM    631  CB  HIS    64      73.740  63.120 116.510  1.00  0.00           C
ATOM    632  CG  HIS    64      73.500  63.040 114.960  1.00  0.00           C
ATOM    633  ND1 HIS    64      74.220  63.780 114.060  1.00  0.00           N
ATOM    634  CD2 HIS    64      72.810  62.180 114.320  1.00  0.00           C
ATOM    635  HD2 HIS    64      72.170  61.400 114.740  1.00  0.00           H
ATOM    636  CE1 HIS    64      73.860  63.270 112.850  1.00  0.00           C
ATOM    637  HE1 HIS    64      74.160  63.630 111.870  1.00  0.00           H
ATOM    638  NE2 HIS    64      72.980  62.360 113.050  1.00  0.00           N
ATOM    639  HE2 HIS    64      72.560  61.880 112.280  1.00  0.00           H
ATOM    640  C   HIS    64      74.040  60.550 117.170  1.00  0.00           C
ATOM    641  O   HIS    64      73.090  60.250 117.880  1.00  0.00           O
ATOM    642  N   ASN    65      74.550  59.590 116.360  1.00  0.00           N
ATOM    643  H   ASN    65      75.230  59.770 115.650  1.00  0.00           H
ATOM    644  CA  ASN    65      74.220  58.160 116.420  1.00  0.00           C
ATOM    645  CB  ASN    65      74.690  57.260 115.270  1.00  0.00           C
ATOM    646  CG  ASN    65      73.730  57.470 114.110  1.00  0.00           C
ATOM    647  OD1 ASN    65      72.990  58.490 113.910  1.00  0.00           O
ATOM    648  ND2 ASN    65      73.690  56.430 113.290  1.00  0.00           N
ATOM    649 1HD2 ASN    65      74.410  55.740 113.380  1.00  0.00           H
ATOM    650 2HD2 ASN    65      73.060  56.390 112.520  1.00  0.00           H
ATOM    651  C   ASN    65      74.590  57.370 117.740  1.00  0.00           C
ATOM    652  O   ASN    65      73.930  56.470 118.090  1.00  0.00           O
ATOM    653  N   PHE    66      75.770  57.650 118.360  1.00  0.00           N
ATOM    654  H   PHE    66      76.410  58.310 117.970  1.00  0.00           H
ATOM    655  CA  PHE    66      76.220  57.060 119.670  1.00  0.00           C
ATOM    656  CB  PHE    66      77.740  57.290 119.890  1.00  0.00           C
ATOM    657  CG  PHE    66      78.620  56.820 118.810  1.00  0.00           C
ATOM    658  CD1 PHE    66      79.130  57.720 117.900  1.00  0.00           C
ATOM    659  HD1 PHE    66      78.810  58.760 117.960  1.00  0.00           H
ATOM    660  CD2 PHE    66      78.730  55.520 118.440  1.00  0.00           C
ATOM    661  HD2 PHE    66      78.210  54.710 118.970  1.00  0.00           H
ATOM    662  CE1 PHE    66      79.820  57.340 116.800  1.00  0.00           C
ATOM    663  HE1 PHE    66      80.110  58.090 116.080  1.00  0.00           H
ATOM    664  CE2 PHE    66      79.410  55.010 117.370  1.00  0.00           C
ATOM    665  HE2 PHE    66      79.570  53.950 117.200  1.00  0.00           H
ATOM    666  CZ  PHE    66      80.020  55.970 116.550  1.00  0.00           C
ATOM    667  HZ  PHE    66      80.610  55.690 115.680  1.00  0.00           H
ATOM    668  C   PHE    66      75.390  57.780 120.840  1.00  0.00           C
ATOM    669  O   PHE    66      75.360  59.000 120.870  1.00  0.00           O
ATOM    670  N   LEU    67      74.780  56.900 121.600  1.00  0.00           N
ATOM    671  H   LEU    67      75.100  55.970 121.720  1.00  0.00           H
ATOM    672  CA  LEU    67      73.790  57.230 122.660  1.00  0.00           C
ATOM    673  CB  LEU    67      72.390  56.730 122.290  1.00  0.00           C
ATOM    674  CG  LEU    67      71.260  56.850 123.240  1.00  0.00           C
ATOM    675  CD1 LEU    67      71.040  58.340 123.580  1.00  0.00           C
ATOM    676  CD2 LEU    67      70.070  56.190 122.590  1.00  0.00           C
ATOM    677  C   LEU    67      74.250  56.770 124.090  1.00  0.00           C
ATOM    678  O   LEU    67      74.730  55.700 124.330  1.00  0.00           O
ATOM    679  N   VAL    68      74.330  57.700 124.980  1.00  0.00           N
ATOM    680  H   VAL    68      74.080  58.620 124.670  1.00  0.00           H
ATOM    681  CA  VAL    68      74.710  57.680 126.410  1.00  0.00           C
ATOM    682  CB  VAL    68      75.600  58.890 126.740  1.00  0.00           C
ATOM    683  CG1 VAL    68      75.710  59.170 128.280  1.00  0.00           C
ATOM    684  CG2 VAL    68      77.070  58.610 126.240  1.00  0.00           C
ATOM    685  C   VAL    68      73.390  57.700 127.180  1.00  0.00           C
ATOM    686  O   VAL    68      72.560  58.610 127.000  1.00  0.00           O
ATOM    687  N   GLN    69      73.100  56.550 127.760  1.00  0.00           N
ATOM    688  H   GLN    69      73.480  55.670 127.460  1.00  0.00           H
ATOM    689  CA  GLN    69      72.050  56.510 128.800  1.00  0.00           C
ATOM    690  CB  GLN    69      71.210  55.230 128.730  1.00  0.00           C
ATOM    691  CG  GLN    69      70.090  55.080 129.750  1.00  0.00           C
ATOM    692  CD  GLN    69      69.100  53.960 129.380  1.00  0.00           C
ATOM    693  OE1 GLN    69      68.330  54.040 128.430  1.00  0.00           O
ATOM    694  NE2 GLN    69      69.080  52.840 130.000  1.00  0.00           N
ATOM    695 1HE2 GLN    69      69.700  52.600 130.750  1.00  0.00           H
ATOM    696 2HE2 GLN    69      68.720  52.090 129.450  1.00  0.00           H
ATOM    697  C   GLN    69      72.610  56.730 130.190  1.00  0.00           C
ATOM    698  O   GLN    69      73.240  55.810 130.850  1.00  0.00           O
ATOM    699  N   ALA    70      72.310  57.960 130.580  1.00  0.00           N
ATOM    700  H   ALA    70      71.980  58.650 129.940  1.00  0.00           H
ATOM    701  CA  ALA    70      72.710  58.520 131.860  1.00  0.00           C
ATOM    702  CB  ALA    70      72.780  60.040 131.860  1.00  0.00           C
ATOM    703  C   ALA    70      71.860  58.000 133.050  1.00  0.00           C
ATOM    704  O   ALA    70      71.400  58.760 133.890  1.00  0.00           O
ATOM    705  N   GLY    71      71.850  56.650 133.210  1.00  0.00           N
ATOM    706  H   GLY    71      72.330  56.180 132.460  1.00  0.00           H
ATOM    707  CA  GLY    71      71.010  55.920 134.160  1.00  0.00           C
ATOM    708  C   GLY    71      69.580  55.730 133.600  1.00  0.00           C
ATOM    709  O   GLY    71      69.200  54.640 133.460  1.00  0.00           O
ATOM    710  N   ASN    72      68.890  56.780 133.340  1.00  0.00           N
ATOM    711  H   ASN    72      68.980  57.500 134.040  1.00  0.00           H
ATOM    712  CA  ASN    72      67.640  56.910 132.570  1.00  0.00           C
ATOM    713  CB  ASN    72      66.350  57.090 133.450  1.00  0.00           C
ATOM    714  CG  ASN    72      66.540  58.280 134.320  1.00  0.00           C
ATOM    715  OD1 ASN    72      67.550  58.600 134.890  1.00  0.00           O
ATOM    716  ND2 ASN    72      65.510  59.070 134.420  1.00  0.00           N
ATOM    717 1HD2 ASN    72      64.720  59.000 133.800  1.00  0.00           H
ATOM    718 2HD2 ASN    72      65.430  59.870 135.020  1.00  0.00           H
ATOM    719  C   ASN    72      67.600  58.020 131.480  1.00  0.00           C
ATOM    720  O   ASN    72      67.060  57.810 130.440  1.00  0.00           O
ATOM    721  N   VAL    73      68.220  59.150 131.710  1.00  0.00           N
ATOM    722  H   VAL    73      68.640  59.280 132.610  1.00  0.00           H
ATOM    723  CA  VAL    73      68.240  60.280 130.760  1.00  0.00           C
ATOM    724  CB  VAL    73      68.840  61.350 131.670  1.00  0.00           C
ATOM    725  CG1 VAL    73      69.490  62.490 130.900  1.00  0.00           C
ATOM    726  CG2 VAL    73      67.880  61.930 132.670  1.00  0.00           C
ATOM    727  C   VAL    73      69.060  60.030 129.490  1.00  0.00           C
ATOM    728  O   VAL    73      70.150  59.510 129.590  1.00  0.00           O
ATOM    729  N   GLN    74      68.580  60.360 128.320  1.00  0.00           N
ATOM    730  H   GLN    74      67.870  61.060 128.230  1.00  0.00           H
ATOM    731  CA  GLN    74      69.420  60.200 127.090  1.00  0.00           C
ATOM    732  CB  GLN    74      68.580  59.710 125.940  1.00  0.00           C
ATOM    733  CG  GLN    74      68.120  58.240 126.220  1.00  0.00           C
ATOM    734  CD  GLN    74      66.750  57.930 125.600  1.00  0.00           C
ATOM    735  OE1 GLN    74      66.540  58.050 124.390  1.00  0.00           O
ATOM    736  NE2 GLN    74      65.930  57.460 126.470  1.00  0.00           N
ATOM    737 1HE2 GLN    74      66.280  57.460 127.410  1.00  0.00           H
ATOM    738 2HE2 GLN    74      65.080  57.010 126.210  1.00  0.00           H
ATOM    739  C   GLN    74      70.190  61.430 126.660  1.00  0.00           C
ATOM    740  O   GLN    74      69.670  62.490 126.300  1.00  0.00           O
ATOM    741  N   LEU    75      71.440  61.180 126.370  1.00  0.00           N
ATOM    742  H   LEU    75      71.730  60.240 126.520  1.00  0.00           H
ATOM    743  CA  LEU    75      72.440  62.090 125.750  1.00  0.00           C
ATOM    744  CB  LEU    75      73.540  62.400 126.820  1.00  0.00           C
ATOM    745  CG  LEU    75      73.210  63.430 127.920  1.00  0.00           C
ATOM    746  CD1 LEU    75      73.810  63.000 129.230  1.00  0.00           C
ATOM    747  CD2 LEU    75      73.410  64.860 127.480  1.00  0.00           C
ATOM    748  C   LEU    75      73.040  61.470 124.470  1.00  0.00           C
ATOM    749  O   LEU    75      73.520  60.310 124.490  1.00  0.00           O
ATOM    750  N   ARG    76      73.020  62.260 123.390  1.00  0.00           N
ATOM    751  H   ARG    76      72.570  63.150 123.340  1.00  0.00           H
ATOM    752  CA  ARG    76      73.610  61.890 122.090  1.00  0.00           C
ATOM    753  CB  ARG    76      72.630  62.220 120.960  1.00  0.00           C
ATOM    754  CG  ARG    76      71.300  61.460 121.060  1.00  0.00           C
ATOM    755  CD  ARG    76      70.400  61.420 119.800  1.00  0.00           C
ATOM    756  NE  ARG    76      69.440  60.330 119.890  1.00  0.00           N
ATOM    757  HE  ARG    76      68.760  60.340 120.620  1.00  0.00           H
ATOM    758  CZ  ARG    76      69.480  59.210 119.140  1.00  0.00           C
ATOM    759  NH1 ARG    76      70.470  58.930 118.260  1.00  0.00           N
ATOM    760 1HH1 ARG    76      71.240  59.540 118.090  1.00  0.00           H
ATOM    761 2HH1 ARG    76      70.390  58.050 117.770  1.00  0.00           H
ATOM    762  NH2 ARG    76      68.560  58.260 119.330  1.00  0.00           N
ATOM    763 1HH2 ARG    76      67.980  58.420 120.130  1.00  0.00           H
ATOM    764 2HH2 ARG    76      68.590  57.380 118.840  1.00  0.00           H
ATOM    765  C   ARG    76      74.850  62.720 121.970  1.00  0.00           C
ATOM    766  O   ARG    76      74.910  63.900 122.430  1.00  0.00           O
ATOM    767  N   VAL    77      75.880  62.030 121.540  1.00  0.00           N
ATOM    768  H   VAL    77      75.710  61.060 121.350  1.00  0.00           H
ATOM    769  CA  VAL    77      77.260  62.470 121.520  1.00  0.00           C
ATOM    770  CB  VAL    77      78.120  61.160 121.450  1.00  0.00           C
ATOM    771  CG1 VAL    77      79.570  61.320 120.950  1.00  0.00           C
ATOM    772  CG2 VAL    77      78.120  60.500 122.830  1.00  0.00           C
ATOM    773  C   VAL    77      77.510  63.580 120.480  1.00  0.00           C
ATOM    774  O   VAL    77      77.420  63.390 119.240  1.00  0.00           O
ATOM    775  N   ILE    78      78.050  64.660 121.080  1.00  0.00           N
ATOM    776  H   ILE    78      78.400  64.530 122.010  1.00  0.00           H
ATOM    777  CA  ILE    78      78.390  65.830 120.260  1.00  0.00           C
ATOM    778  CB  ILE    78      78.430  67.140 121.020  1.00  0.00           C
ATOM    779  CG1 ILE    78      79.460  67.080 122.160  1.00  0.00           C
ATOM    780  CG2 ILE    78      77.070  67.350 121.540  1.00  0.00           C
ATOM    781  CD  ILE    78      80.180  68.390 122.360  1.00  0.00           C
ATOM    782  C   ILE    78      79.540  65.760 119.310  1.00  0.00           C
ATOM    783  O   ILE    78      79.400  66.180 118.150  1.00  0.00           O
ATOM    784  N   GLY    79      80.500  64.880 119.550  1.00  0.00           N
ATOM    785  H   GLY    79      80.600  64.450 120.450  1.00  0.00           H
ATOM    786  CA  GLY    79      81.680  64.560 118.670  1.00  0.00           C
ATOM    787  C   GLY    79      82.360  63.210 119.120  1.00  0.00           C
ATOM    788  O   GLY    79      82.500  62.770 120.240  1.00  0.00           O
ATOM    789  N   HIS    80      82.620  62.450 118.070  1.00  0.00           N
ATOM    790  H   HIS    80      82.110  62.420 117.210  1.00  0.00           H
ATOM    791  CA  HIS    80      83.450  61.260 118.100  1.00  0.00           C
ATOM    792  CB  HIS    80      82.850  60.190 117.190  1.00  0.00           C
ATOM    793  CG  HIS    80      82.410  60.620 115.790  1.00  0.00           C
ATOM    794  ND1 HIS    80      82.170  61.840 115.320  1.00  0.00           N
ATOM    795  CD2 HIS    80      82.230  59.800 114.750  1.00  0.00           C
ATOM    796  HD2 HIS    80      82.210  58.710 114.810  1.00  0.00           H
ATOM    797  CE1 HIS    80      81.990  61.820 113.990  1.00  0.00           C
ATOM    798  HE1 HIS    80      82.050  62.590 113.230  1.00  0.00           H
ATOM    799  NE2 HIS    80      81.970  60.540 113.620  1.00  0.00           N
ATOM    800  HE2 HIS    80      81.810  60.130 112.730  1.00  0.00           H
ATOM    801  C   HIS    80      84.930  61.510 117.760  1.00  0.00           C
ATOM    802  O   HIS    80      85.210  62.350 116.930  1.00  0.00           O
ATOM    803  N   SER    81      85.780  60.840 118.480  1.00  0.00           N
ATOM    804  H   SER    81      85.540  60.290 119.290  1.00  0.00           H
ATOM    805  CA  SER    81      87.240  60.770 118.080  1.00  0.00           C
ATOM    806  CB  SER    81      87.930  61.850 118.880  1.00  0.00           C
ATOM    807  OG  SER    81      89.290  61.840 118.510  1.00  0.00           O
ATOM    808  HG  SER    81      89.460  62.500 117.780  1.00  0.00           H
ATOM    809  C   SER    81      87.860  59.420 118.350  1.00  0.00           C
ATOM    810  O   SER    81      87.490  58.740 119.290  1.00  0.00           O
ATOM    811  N   MET    82      88.950  59.130 117.660  1.00  0.00           N
ATOM    812  H   MET    82      89.560  59.800 117.250  1.00  0.00           H
ATOM    813  CA  MET    82      89.550  57.850 117.750  1.00  0.00           C
ATOM    814  CB  MET    82      89.250  56.930 116.510  1.00  0.00           C
ATOM    815  CG  MET    82      89.580  55.580 116.870  1.00  0.00           C
ATOM    816  SD  MET    82      89.410  54.470 115.430  1.00  0.00           S
ATOM    817  CE  MET    82      90.570  55.340 114.320  1.00  0.00           C
ATOM    818  C   MET    82      90.980  57.980 118.080  1.00  0.00           C
ATOM    819  O   MET    82      91.700  58.650 117.350  1.00  0.00           O
ATOM    820  N   GLN    83      91.220  57.600 119.280  1.00  0.00           N
ATOM    821  H   GLN    83      90.590  57.200 119.950  1.00  0.00           H
ATOM    822  CA  GLN    83      92.590  57.560 119.780  1.00  0.00           C
ATOM    823  CB  GLN    83      92.560  58.220 121.110  1.00  0.00           C
ATOM    824  CG  GLN    83      93.950  58.750 121.390  1.00  0.00           C
ATOM    825  CD  GLN    83      94.130  59.460 122.750  1.00  0.00           C
ATOM    826  OE1 GLN    83      93.910  60.660 122.920  1.00  0.00           O
ATOM    827  NE2 GLN    83      94.660  58.870 123.740  1.00  0.00           N
ATOM    828 1HE2 GLN    83      94.950  57.910 123.740  1.00  0.00           H
ATOM    829 2HE2 GLN    83      94.910  59.510 124.470  1.00  0.00           H
ATOM    830  C   GLN    83      93.210  56.150 119.760  1.00  0.00           C
ATOM    831  O   GLN    83      93.110  55.470 120.760  1.00  0.00           O
ATOM    832  N   ASN    84      93.740  55.730 118.640  1.00  0.00           N
ATOM    833  H   ASN    84      94.280  56.360 118.070  1.00  0.00           H
ATOM    834  CA  ASN    84      93.830  54.290 118.290  1.00  0.00           C
ATOM    835  CB  ASN    84      95.230  53.850 118.590  1.00  0.00           C
ATOM    836  CG  ASN    84      95.640  52.430 118.180  1.00  0.00           C
ATOM    837  OD1 ASN    84      95.560  52.160 117.020  1.00  0.00           O
ATOM    838  ND2 ASN    84      95.980  51.540 119.120  1.00  0.00           N
ATOM    839 1HD2 ASN    84      95.900  51.900 120.040  1.00  0.00           H
ATOM    840 2HD2 ASN    84      96.170  50.570 118.970  1.00  0.00           H
ATOM    841  C   ASN    84      92.680  53.340 118.730  1.00  0.00           C
ATOM    842  O   ASN    84      91.540  53.570 118.390  1.00  0.00           O
ATOM    843  N   CYS    85      93.030  52.560 119.750  1.00  0.00           N
ATOM    844  H   CYS    85      93.820  52.850 120.290  1.00  0.00           H
ATOM    845  CA  CYS    85      92.210  51.380 120.300  1.00  0.00           C
ATOM    846  CB  CYS    85      92.950  50.630 121.360  1.00  0.00           C
ATOM    847  SG  CYS    85      94.050  49.340 120.710  1.00  0.00           S
ATOM    848  HG  CYS    85      93.110  48.700 120.020  1.00  0.00           H
ATOM    849  C   CYS    85      90.890  51.920 120.970  1.00  0.00           C
ATOM    850  O   CYS    85      89.990  51.120 121.270  1.00  0.00           O
ATOM    851  N   VAL    86      90.680  53.260 121.170  1.00  0.00           N
ATOM    852  H   VAL    86      91.340  53.870 120.720  1.00  0.00           H
ATOM    853  CA  VAL    86      89.590  53.860 121.990  1.00  0.00           C
ATOM    854  CB  VAL    86      90.000  54.430 123.340  1.00  0.00           C
ATOM    855  CG1 VAL    86      90.450  53.300 124.290  1.00  0.00           C
ATOM    856  CG2 VAL    86      91.090  55.490 123.280  1.00  0.00           C
ATOM    857  C   VAL    86      88.720  54.880 121.200  1.00  0.00           C
ATOM    858  O   VAL    86      89.200  55.430 120.210  1.00  0.00           O
ATOM    859  N   LEU    87      87.450  54.890 121.600  1.00  0.00           N
ATOM    860  H   LEU    87      87.070  54.300 122.320  1.00  0.00           H
ATOM    861  CA  LEU    87      86.540  55.890 121.040  1.00  0.00           C
ATOM    862  CB  LEU    87      85.350  55.240 120.430  1.00  0.00           C
ATOM    863  CG  LEU    87      84.990  55.630 118.990  1.00  0.00           C
ATOM    864  CD1 LEU    87      84.700  57.110 118.940  1.00  0.00           C
ATOM    865  CD2 LEU    87      86.110  55.350 118.030  1.00  0.00           C
ATOM    866  C   LEU    87      86.150  56.780 122.180  1.00  0.00           C
ATOM    867  O   LEU    87      85.510  56.380 123.150  1.00  0.00           O
ATOM    868  N   LYS    88      86.530  58.000 122.090  1.00  0.00           N
ATOM    869  H   LYS    88      87.000  58.280 121.250  1.00  0.00           H
ATOM    870  CA  LYS    88      86.460  59.020 123.110  1.00  0.00           C
ATOM    871  CB  LYS    88      87.680  59.920 123.370  1.00  0.00           C
ATOM    872  CG  LYS    88      88.830  59.410 124.310  1.00  0.00           C
ATOM    873  CD  LYS    88      89.910  60.470 124.410  1.00  0.00           C
ATOM    874  CE  LYS    88      91.110  59.840 125.140  1.00  0.00           C
ATOM    875  NZ  LYS    88      92.020  60.990 125.250  1.00  0.00           N
ATOM    876  HZ1 LYS    88      91.840  61.550 126.060  1.00  0.00           H
ATOM    877  HZ2 LYS    88      92.990  60.750 125.270  1.00  0.00           H
ATOM    878  HZ3 LYS    88      91.920  61.570 124.440  1.00  0.00           H
ATOM    879  C   LYS    88      85.250  59.930 122.920  1.00  0.00           C
ATOM    880  O   LYS    88      85.450  61.100 122.600  1.00  0.00           O
ATOM    881  N   LEU    89      84.040  59.460 123.310  1.00  0.00           N
ATOM    882  H   LEU    89      84.030  58.790 124.050  1.00  0.00           H
ATOM    883  CA  LEU    89      82.730  60.030 122.870  1.00  0.00           C
ATOM    884  CB  LEU    89      81.600  58.970 123.170  1.00  0.00           C
ATOM    885  CG  LEU    89      81.610  57.660 122.400  1.00  0.00           C
ATOM    886  CD1 LEU    89      80.640  56.690 123.070  1.00  0.00           C
ATOM    887  CD2 LEU    89      81.450  57.720 120.880  1.00  0.00           C
ATOM    888  C   LEU    89      82.390  61.210 123.750  1.00  0.00           C
ATOM    889  O   LEU    89      82.050  61.110 124.950  1.00  0.00           O
ATOM    890  N   LYS    90      82.320  62.430 123.170  1.00  0.00           N
ATOM    891  H   LYS    90      82.320  62.610 122.180  1.00  0.00           H
ATOM    892  CA  LYS    90      82.170  63.710 123.890  1.00  0.00           C
ATOM    893  CB  LYS    90      82.990  64.640 123.110  1.00  0.00           C
ATOM    894  CG  LYS    90      83.220  65.860 123.990  1.00  0.00           C
ATOM    895  CD  LYS    90      84.450  66.600 123.430  1.00  0.00           C
ATOM    896  CE  LYS    90      84.630  67.890 124.180  1.00  0.00           C
ATOM    897  NZ  LYS    90      85.720  68.700 123.670  1.00  0.00           N
ATOM    898  HZ1 LYS    90      85.460  69.660 123.820  1.00  0.00           H
ATOM    899  HZ2 LYS    90      86.520  68.520 124.240  1.00  0.00           H
ATOM    900  HZ3 LYS    90      86.010  68.450 122.750  1.00  0.00           H
ATOM    901  C   LYS    90      80.650  64.070 124.060  1.00  0.00           C
ATOM    902  O   LYS    90      79.850  63.900 123.170  1.00  0.00           O
ATOM    903  N   VAL    91      80.240  64.380 125.280  1.00  0.00           N
ATOM    904  H   VAL    91      80.760  64.100 126.090  1.00  0.00           H
ATOM    905  CA  VAL    91      78.890  64.920 125.610  1.00  0.00           C
ATOM    906  CB  VAL    91      78.410  64.140 126.820  1.00  0.00           C
ATOM    907  CG1 VAL    91      77.080  64.660 127.390  1.00  0.00           C
ATOM    908  CG2 VAL    91      78.150  62.640 126.410  1.00  0.00           C
ATOM    909  C   VAL    91      78.930  66.450 125.860  1.00  0.00           C
ATOM    910  O   VAL    91      80.030  67.020 125.870  1.00  0.00           O
ATOM    911  N   ASP    92      77.880  67.230 125.760  1.00  0.00           N
ATOM    912  H   ASP    92      77.030  66.890 125.350  1.00  0.00           H
ATOM    913  CA  ASP    92      77.830  68.690 126.000  1.00  0.00           C
ATOM    914  CB  ASP    92      76.440  69.240 125.690  1.00  0.00           C
ATOM    915  CG  ASP    92      75.280  68.330 126.200  1.00  0.00           C
ATOM    916  OD1 ASP    92      74.920  67.430 125.510  1.00  0.00           O
ATOM    917  OD2 ASP    92      74.730  68.530 127.290  1.00  0.00           O
ATOM    918  C   ASP    92      78.310  69.070 127.360  1.00  0.00           C
ATOM    919  O   ASP    92      79.410  69.680 127.560  1.00  0.00           O
ATOM    920  N   THR    93      77.460  68.710 128.290  1.00  0.00           N
ATOM    921  H   THR    93      76.500  68.480 128.100  1.00  0.00           H
ATOM    922  CA  THR    93      77.600  68.890 129.770  1.00  0.00           C
ATOM    923  CB  THR    93      76.290  68.600 130.490  1.00  0.00           C
ATOM    924  OG1 THR    93      76.440  68.790 131.930  1.00  0.00           O
ATOM    925  HG1 THR    93      76.460  69.760 132.170  1.00  0.00           H
ATOM    926  CG2 THR    93      75.740  67.280 130.110  1.00  0.00           C
ATOM    927  C   THR    93      78.790  68.110 130.370  1.00  0.00           C
ATOM    928  O   THR    93      78.900  66.890 130.200  1.00  0.00           O
ATOM    929  N   ALA    94      79.640  68.790 131.200  1.00  0.00           N
ATOM    930  H   ALA    94      79.590  69.790 131.210  1.00  0.00           H
ATOM    931  CA  ALA    94      80.690  68.110 131.990  1.00  0.00           C
ATOM    932  CB  ALA    94      81.830  69.050 132.120  1.00  0.00           C
ATOM    933  C   ALA    94      80.110  67.410 133.240  1.00  0.00           C
ATOM    934  O   ALA    94      79.360  68.020 133.980  1.00  0.00           O
ATOM    935  N   ASN    95      80.760  66.260 133.390  1.00  0.00           N
ATOM    936  H   ASN    95      81.400  65.850 132.740  1.00  0.00           H
ATOM    937  CA  ASN    95      80.320  65.280 134.390  1.00  0.00           C
ATOM    938  CB  ASN    95      81.150  64.030 134.070  1.00  0.00           C
ATOM    939  CG  ASN    95      80.710  62.880 135.010  1.00  0.00           C
ATOM    940  OD1 ASN    95      80.910  63.050 136.170  1.00  0.00           O
ATOM    941  ND2 ASN    95      80.430  61.720 134.520  1.00  0.00           N
ATOM    942 1HD2 ASN    95      80.550  61.410 133.580  1.00  0.00           H
ATOM    943 2HD2 ASN    95      80.150  60.990 135.150  1.00  0.00           H
ATOM    944  C   ASN    95      80.340  65.830 135.860  1.00  0.00           C
ATOM    945  O   ASN    95      81.360  66.400 136.290  1.00  0.00           O
ATOM    946  N   PRO    96      79.250  65.630 136.690  1.00  0.00           N
ATOM    947  CA  PRO    96      79.060  65.990 138.090  1.00  0.00           C
ATOM    948  CB  PRO    96      77.680  65.500 138.450  1.00  0.00           C
ATOM    949  CG  PRO    96      76.920  65.400 137.170  1.00  0.00           C
ATOM    950  CD  PRO    96      77.990  65.020 136.160  1.00  0.00           C
ATOM    951  C   PRO    96      80.160  65.230 138.910  1.00  0.00           C
ATOM    952  O   PRO    96      80.790  65.810 139.800  1.00  0.00           O
ATOM    953  N   LYS    97      80.430  63.940 138.660  1.00  0.00           N
ATOM    954  H   LYS    97      80.390  63.590 137.720  1.00  0.00           H
ATOM    955  CA  LYS    97      81.200  63.060 139.560  1.00  0.00           C
ATOM    956  CB  LYS    97      80.830  61.570 139.440  1.00  0.00           C
ATOM    957  CG  LYS    97      79.450  61.380 140.070  1.00  0.00           C
ATOM    958  CD  LYS    97      78.790  60.010 139.670  1.00  0.00           C
ATOM    959  CE  LYS    97      77.630  59.480 140.480  1.00  0.00           C
ATOM    960  NZ  LYS    97      76.460  60.350 140.360  1.00  0.00           N
ATOM    961  HZ1 LYS    97      76.650  61.190 140.860  1.00  0.00           H
ATOM    962  HZ2 LYS    97      76.300  60.680 139.430  1.00  0.00           H
ATOM    963  HZ3 LYS    97      75.660  59.920 140.780  1.00  0.00           H
ATOM    964  C   LYS    97      82.700  63.180 139.390  1.00  0.00           C
ATOM    965  O   LYS    97      83.360  63.100 140.410  1.00  0.00           O
ATOM    966  N   THR    98      83.040  63.250 138.120  1.00  0.00           N
ATOM    967  H   THR    98      82.300  63.160 137.440  1.00  0.00           H
ATOM    968  CA  THR    98      84.470  63.260 137.630  1.00  0.00           C
ATOM    969  CB  THR    98      84.620  64.400 136.620  1.00  0.00           C
ATOM    970  OG1 THR    98      85.690  64.020 135.740  1.00  0.00           O
ATOM    971  HG1 THR    98      85.990  64.880 135.340  1.00  0.00           H
ATOM    972  CG2 THR    98      84.640  65.860 137.070  1.00  0.00           C
ATOM    973  C   THR    98      85.650  63.300 138.570  1.00  0.00           C
ATOM    974  O   THR    98      85.900  64.270 139.210  1.00  0.00           O
ATOM    975  N   PRO    99      86.240  62.170 138.890  1.00  0.00           N
ATOM    976  CA  PRO    99      87.380  62.050 139.820  1.00  0.00           C
ATOM    977  CB  PRO    99      87.580  60.520 140.110  1.00  0.00           C
ATOM    978  CG  PRO    99      86.920  59.910 138.910  1.00  0.00           C
ATOM    979  CD  PRO    99      85.700  60.860 138.710  1.00  0.00           C
ATOM    980  C   PRO    99      88.740  62.590 139.340  1.00  0.00           C
ATOM    981  O   PRO    99      88.790  63.150 138.240  1.00  0.00           O
ATOM    982  N   LYS   100      89.630  62.860 140.340  1.00  0.00           N
ATOM    983  H   LYS   100      89.390  62.700 141.300  1.00  0.00           H
ATOM    984  CA  LYS   100      91.020  63.270 140.080  1.00  0.00           C
ATOM    985  CB  LYS   100      91.630  63.750 141.440  1.00  0.00           C
ATOM    986  CG  LYS   100      92.780  64.730 141.160  1.00  0.00           C
ATOM    987  CD  LYS   100      93.190  65.560 142.360  1.00  0.00           C
ATOM    988  CE  LYS   100      94.360  66.570 142.310  1.00  0.00           C
ATOM    989  NZ  LYS   100      95.700  65.940 142.350  1.00  0.00           N
ATOM    990  HZ1 LYS   100      96.300  66.660 142.680  1.00  0.00           H
ATOM    991  HZ2 LYS   100      95.620  65.210 143.030  1.00  0.00           H
ATOM    992  HZ3 LYS   100      95.880  65.630 141.420  1.00  0.00           H
ATOM    993  C   LYS   100      91.910  62.270 139.420  1.00  0.00           C
ATOM    994  O   LYS   100      92.590  61.480 140.060  1.00  0.00           O
ATOM    995  N   TYR   101      92.120  62.430 138.100  1.00  0.00           N
ATOM    996  H   TYR   101      92.080  63.300 137.610  1.00  0.00           H
ATOM    997  CA  TYR   101      92.710  61.420 137.340  1.00  0.00           C
ATOM    998  CB  TYR   101      91.820  60.810 136.230  1.00  0.00           C
ATOM    999  CG  TYR   101      91.380  61.850 135.230  1.00  0.00           C
ATOM   1000  CD1 TYR   101      90.170  62.450 135.360  1.00  0.00           C
ATOM   1001  HD1 TYR   101      89.560  62.000 136.150  1.00  0.00           H
ATOM   1002  CD2 TYR   101      92.050  61.990 134.030  1.00  0.00           C
ATOM   1003  HD2 TYR   101      93.040  61.560 133.870  1.00  0.00           H
ATOM   1004  CE1 TYR   101      89.550  63.210 134.410  1.00  0.00           C
ATOM   1005  HE1 TYR   101      88.690  63.870 134.510  1.00  0.00           H
ATOM   1006  CE2 TYR   101      91.520  62.800 133.040  1.00  0.00           C
ATOM   1007  HE2 TYR   101      92.150  63.060 132.200  1.00  0.00           H
ATOM   1008  CZ  TYR   101      90.270  63.390 133.240  1.00  0.00           C
ATOM   1009  OH  TYR   101      89.900  64.330 132.310  1.00  0.00           O
ATOM   1010  HH  TYR   101      89.380  65.050 132.760  1.00  0.00           H
ATOM   1011  C   TYR   101      94.180  61.640 136.820  1.00  0.00           C
ATOM   1012  O   TYR   101      94.730  62.760 136.870  1.00  0.00           O
ATOM   1013  N   LYS   102      94.800  60.460 136.760  1.00  0.00           N
ATOM   1014  H   LYS   102      94.370  59.570 136.940  1.00  0.00           H
ATOM   1015  CA  LYS   102      96.110  60.220 136.160  1.00  0.00           C
ATOM   1016  CB  LYS   102      97.150  59.970 137.310  1.00  0.00           C
ATOM   1017  CG  LYS   102      97.930  61.170 137.810  1.00  0.00           C
ATOM   1018  CD  LYS   102      98.240  60.700 139.220  1.00  0.00           C
ATOM   1019  CE  LYS   102      98.940  61.740 140.050  1.00  0.00           C
ATOM   1020  NZ  LYS   102      99.490  61.200 141.240  1.00  0.00           N
ATOM   1021  HZ1 LYS   102      98.880  61.510 141.970  1.00  0.00           H
ATOM   1022  HZ2 LYS   102      99.470  60.200 141.190  1.00  0.00           H
ATOM   1023  HZ3 LYS   102     100.370  61.670 141.300  1.00  0.00           H
ATOM   1024  C   LYS   102      96.010  58.880 135.360  1.00  0.00           C
ATOM   1025  O   LYS   102      95.070  58.130 135.620  1.00  0.00           O
ATOM   1026  N   PHE   103      96.710  58.930 134.290  1.00  0.00           N
ATOM   1027  H   PHE   103      97.360  59.660 134.090  1.00  0.00           H
ATOM   1028  CA  PHE   103      96.930  57.710 133.480  1.00  0.00           C
ATOM   1029  CB  PHE   103      96.570  57.960 132.000  1.00  0.00           C
ATOM   1030  CG  PHE   103      95.210  58.560 131.840  1.00  0.00           C
ATOM   1031  CD1 PHE   103      94.030  58.070 132.440  1.00  0.00           C
ATOM   1032  HD1 PHE   103      94.200  57.180 133.050  1.00  0.00           H
ATOM   1033  CD2 PHE   103      95.080  59.660 131.000  1.00  0.00           C
ATOM   1034  HD2 PHE   103      96.030  59.970 130.560  1.00  0.00           H
ATOM   1035  CE1 PHE   103      92.800  58.770 132.320  1.00  0.00           C
ATOM   1036  HE1 PHE   103      91.980  58.390 132.930  1.00  0.00           H
ATOM   1037  CE2 PHE   103      93.850  60.280 130.860  1.00  0.00           C
ATOM   1038  HE2 PHE   103      93.760  61.050 130.100  1.00  0.00           H
ATOM   1039  CZ  PHE   103      92.690  59.900 131.560  1.00  0.00           C
ATOM   1040  HZ  PHE   103      91.670  60.270 131.480  1.00  0.00           H
ATOM   1041  C   PHE   103      98.290  57.080 133.640  1.00  0.00           C
ATOM   1042  O   PHE   103      99.230  57.850 133.580  1.00  0.00           O
ATOM   1043  N   VAL   104      98.290  55.790 133.630  1.00  0.00           N
ATOM   1044  H   VAL   104      97.610  55.340 133.060  1.00  0.00           H
ATOM   1045  CA  VAL   104      99.500  55.000 133.930  1.00  0.00           C
ATOM   1046  CB  VAL   104      99.760  55.140 135.410  1.00  0.00           C
ATOM   1047  CG1 VAL   104      99.090  54.060 136.300  1.00  0.00           C
ATOM   1048  CG2 VAL   104     101.260  55.290 135.650  1.00  0.00           C
ATOM   1049  C   VAL   104      99.530  53.590 133.380  1.00  0.00           C
ATOM   1050  O   VAL   104      98.600  53.150 132.660  1.00  0.00           O
ATOM   1051  N   ARG   105     100.700  52.910 133.410  1.00  0.00           N
ATOM   1052  H   ARG   105     101.530  53.430 133.580  1.00  0.00           H
ATOM   1053  CA  ARG   105     100.780  51.520 132.910  1.00  0.00           C
ATOM   1054  CB  ARG   105     101.840  51.300 131.800  1.00  0.00           C
ATOM   1055  CG  ARG   105     101.650  52.010 130.470  1.00  0.00           C
ATOM   1056  CD  ARG   105     100.550  51.480 129.490  1.00  0.00           C
ATOM   1057  NE  ARG   105     100.900  50.150 128.940  1.00  0.00           N
ATOM   1058  HE  ARG   105     101.770  49.760 129.230  1.00  0.00           H
ATOM   1059  CZ  ARG   105     100.250  49.470 128.020  1.00  0.00           C
ATOM   1060  NH1 ARG   105      99.150  49.910 127.520  1.00  0.00           N
ATOM   1061 1HH1 ARG   105      98.810  50.800 127.840  1.00  0.00           H
ATOM   1062 2HH1 ARG   105      98.690  49.340 126.850  1.00  0.00           H
ATOM   1063  NH2 ARG   105     100.620  48.250 127.730  1.00  0.00           N
ATOM   1064 1HH2 ARG   105     101.440  47.790 128.060  1.00  0.00           H
ATOM   1065 2HH2 ARG   105     100.110  47.820 126.990  1.00  0.00           H
ATOM   1066  C   ARG   105     100.990  50.480 134.030  1.00  0.00           C
ATOM   1067  O   ARG   105     101.870  50.700 134.850  1.00  0.00           O
ATOM   1068  N   ILE   106     100.390  49.240 133.960  1.00  0.00           N
ATOM   1069  H   ILE   106      99.660  48.980 133.330  1.00  0.00           H
ATOM   1070  CA  ILE   106     100.570  48.410 135.170  1.00  0.00           C
ATOM   1071  CB  ILE   106      99.230  48.100 135.860  1.00  0.00           C
ATOM   1072  CG1 ILE   106      99.440  47.610 137.310  1.00  0.00           C
ATOM   1073  CG2 ILE   106      98.320  47.000 135.210  1.00  0.00           C
ATOM   1074  CD  ILE   106      98.700  48.580 138.230  1.00  0.00           C
ATOM   1075  C   ILE   106     101.380  47.130 134.900  1.00  0.00           C
ATOM   1076  O   ILE   106     101.120  46.360 133.920  1.00  0.00           O
ATOM   1077  N   GLN   107     102.390  46.890 135.790  1.00  0.00           N
ATOM   1078  H   GLN   107     102.410  47.430 136.630  1.00  0.00           H
ATOM   1079  CA  GLN   107     103.150  45.600 135.790  1.00  0.00           C
ATOM   1080  CB  GLN   107     104.480  45.790 136.680  1.00  0.00           C
ATOM   1081  CG  GLN   107     105.400  46.900 136.100  1.00  0.00           C
ATOM   1082  CD  GLN   107     106.350  46.420 135.020  1.00  0.00           C
ATOM   1083  OE1 GLN   107     106.400  45.270 134.580  1.00  0.00           O
ATOM   1084  NE2 GLN   107     107.380  47.180 134.770  1.00  0.00           N
ATOM   1085 1HE2 GLN   107     107.510  48.070 135.210  1.00  0.00           H
ATOM   1086 2HE2 GLN   107     108.030  46.830 134.100  1.00  0.00           H
ATOM   1087  C   GLN   107     102.310  44.370 136.170  1.00  0.00           C
ATOM   1088  O   GLN   107     101.300  44.570 136.820  1.00  0.00           O
ATOM   1089  N   PRO   108     102.620  43.210 135.590  1.00  0.00           N
ATOM   1090  CA  PRO   108     101.930  41.950 135.900  1.00  0.00           C
ATOM   1091  CB  PRO   108     102.580  40.920 134.990  1.00  0.00           C
ATOM   1092  CG  PRO   108     102.970  41.740 133.750  1.00  0.00           C
ATOM   1093  CD  PRO   108     103.550  42.990 134.450  1.00  0.00           C
ATOM   1094  C   PRO   108     102.150  41.590 137.350  1.00  0.00           C
ATOM   1095  O   PRO   108     103.110  42.080 137.980  1.00  0.00           O
ATOM   1096  N   GLY   109     101.480  40.610 137.870  1.00  0.00           N
ATOM   1097  H   GLY   109     100.890  40.080 137.260  1.00  0.00           H
ATOM   1098  CA  GLY   109     101.590  40.070 139.270  1.00  0.00           C
ATOM   1099  C   GLY   109     100.870  40.940 140.270  1.00  0.00           C
ATOM   1100  O   GLY   109      99.770  40.520 140.680  1.00  0.00           O
ATOM   1101  N   GLN   110     101.330  42.170 140.390  1.00  0.00           N
ATOM   1102  H   GLN   110     101.960  42.590 139.740  1.00  0.00           H
ATOM   1103  CA  GLN   110     100.820  43.090 141.370  1.00  0.00           C
ATOM   1104  CB  GLN   110     101.610  44.390 141.410  1.00  0.00           C
ATOM   1105  CG  GLN   110     101.830  45.200 140.140  1.00  0.00           C
ATOM   1106  CD  GLN   110     102.560  46.480 140.400  1.00  0.00           C
ATOM   1107  OE1 GLN   110     102.090  47.610 140.300  1.00  0.00           O
ATOM   1108  NE2 GLN   110     103.870  46.290 140.330  1.00  0.00           N
ATOM   1109 1HE2 GLN   110     104.170  45.360 140.120  1.00  0.00           H
ATOM   1110 2HE2 GLN   110     104.580  46.970 140.470  1.00  0.00           H
ATOM   1111  C   GLN   110      99.340  43.450 141.190  1.00  0.00           C
ATOM   1112  O   GLN   110      98.840  43.930 140.220  1.00  0.00           O
ATOM   1113  N   THR   111      98.690  43.300 142.340  1.00  0.00           N
ATOM   1114  H   THR   111      99.170  43.060 143.180  1.00  0.00           H
ATOM   1115  CA  THR   111      97.250  43.520 142.420  1.00  0.00           C
ATOM   1116  CB  THR   111      96.510  42.990 143.650  1.00  0.00           C
ATOM   1117  OG1 THR   111      96.690  43.750 144.870  1.00  0.00           O
ATOM   1118  HG1 THR   111      97.630  43.540 145.140  1.00  0.00           H
ATOM   1119  CG2 THR   111      96.560  41.510 143.960  1.00  0.00           C
ATOM   1120  C   THR   111      96.860  44.990 142.200  1.00  0.00           C
ATOM   1121  O   THR   111      97.280  45.880 142.900  1.00  0.00           O
ATOM   1122  N   PHE   112      95.850  45.190 141.380  1.00  0.00           N
ATOM   1123  H   PHE   112      95.460  44.350 140.990  1.00  0.00           H
ATOM   1124  CA  PHE   112      95.200  46.470 140.930  1.00  0.00           C
ATOM   1125  CB  PHE   112      95.710  46.940 139.560  1.00  0.00           C
ATOM   1126  CG  PHE   112      95.330  46.090 138.360  1.00  0.00           C
ATOM   1127  CD1 PHE   112      96.010  44.910 138.110  1.00  0.00           C
ATOM   1128  HD1 PHE   112      96.730  44.450 138.790  1.00  0.00           H
ATOM   1129  CD2 PHE   112      94.350  46.520 137.410  1.00  0.00           C
ATOM   1130  HD2 PHE   112      93.860  47.470 137.610  1.00  0.00           H
ATOM   1131  CE1 PHE   112      95.810  44.240 136.900  1.00  0.00           C
ATOM   1132  HE1 PHE   112      96.540  43.480 136.610  1.00  0.00           H
ATOM   1133  CE2 PHE   112      94.080  45.770 136.290  1.00  0.00           C
ATOM   1134  HE2 PHE   112      93.160  45.790 135.710  1.00  0.00           H
ATOM   1135  CZ  PHE   112      94.830  44.620 136.030  1.00  0.00           C
ATOM   1136  HZ  PHE   112      94.650  43.990 135.150  1.00  0.00           H
ATOM   1137  C   PHE   112      93.700  46.420 141.020  1.00  0.00           C
ATOM   1138  O   PHE   112      93.170  45.380 140.720  1.00  0.00           O
ATOM   1139  N   SER   113      93.030  47.550 141.180  1.00  0.00           N
ATOM   1140  H   SER   113      93.510  48.430 141.210  1.00  0.00           H
ATOM   1141  CA  SER   113      91.600  47.620 141.570  1.00  0.00           C
ATOM   1142  CB  SER   113      91.460  48.870 142.460  1.00  0.00           C
ATOM   1143  OG  SER   113      90.140  49.230 142.710  1.00  0.00           O
ATOM   1144  HG  SER   113      89.790  49.750 141.930  1.00  0.00           H
ATOM   1145  C   SER   113      90.580  47.660 140.430  1.00  0.00           C
ATOM   1146  O   SER   113      90.370  48.660 139.790  1.00  0.00           O
ATOM   1147  N   VAL   114      90.310  46.420 139.940  1.00  0.00           N
ATOM   1148  H   VAL   114      90.260  45.670 140.600  1.00  0.00           H
ATOM   1149  CA  VAL   114      89.470  46.200 138.760  1.00  0.00           C
ATOM   1150  CB  VAL   114      89.560  44.840 138.070  1.00  0.00           C
ATOM   1151  CG1 VAL   114      91.050  44.560 137.750  1.00  0.00           C
ATOM   1152  CG2 VAL   114      88.950  43.620 138.770  1.00  0.00           C
ATOM   1153  C   VAL   114      87.990  46.550 139.010  1.00  0.00           C
ATOM   1154  O   VAL   114      87.400  46.210 140.060  1.00  0.00           O
ATOM   1155  N   LEU   115      87.420  47.330 138.070  1.00  0.00           N
ATOM   1156  H   LEU   115      88.010  47.720 137.360  1.00  0.00           H
ATOM   1157  CA  LEU   115      86.030  47.680 138.170  1.00  0.00           C
ATOM   1158  CB  LEU   115      85.680  49.180 137.950  1.00  0.00           C
ATOM   1159  CG  LEU   115      84.290  49.620 138.470  1.00  0.00           C
ATOM   1160  CD1 LEU   115      84.360  51.120 138.880  1.00  0.00           C
ATOM   1161  CD2 LEU   115      83.190  49.430 137.390  1.00  0.00           C
ATOM   1162  C   LEU   115      85.290  46.790 137.090  1.00  0.00           C
ATOM   1163  O   LEU   115      85.270  47.120 135.930  1.00  0.00           O
ATOM   1164  N   ALA   116      84.740  45.690 137.660  1.00  0.00           N
ATOM   1165  H   ALA   116      84.740  45.480 138.640  1.00  0.00           H
ATOM   1166  CA  ALA   116      83.960  44.660 136.990  1.00  0.00           C
ATOM   1167  CB  ALA   116      83.770  43.360 137.820  1.00  0.00           C
ATOM   1168  C   ALA   116      82.560  45.250 136.500  1.00  0.00           C
ATOM   1169  O   ALA   116      81.650  45.370 137.330  1.00  0.00           O
ATOM   1170  N   CYS   117      82.530  45.590 135.220  1.00  0.00           N
ATOM   1171  H   CYS   117      83.350  45.510 134.650  1.00  0.00           H
ATOM   1172  CA  CYS   117      81.300  46.220 134.670  1.00  0.00           C
ATOM   1173  CB  CYS   117      81.580  47.700 134.180  1.00  0.00           C
ATOM   1174  SG  CYS   117      80.200  48.890 133.870  1.00  0.00           S
ATOM   1175  HG  CYS   117      79.740  48.220 132.810  1.00  0.00           H
ATOM   1176  C   CYS   117      80.470  45.560 133.570  1.00  0.00           C
ATOM   1177  O   CYS   117      81.150  45.080 132.660  1.00  0.00           O
ATOM   1178  N   TYR   118      79.190  45.330 133.860  1.00  0.00           N
ATOM   1179  H   TYR   118      78.620  45.580 134.640  1.00  0.00           H
ATOM   1180  CA  TYR   118      78.250  44.860 132.800  1.00  0.00           C
ATOM   1181  CB  TYR   118      77.550  43.560 133.320  1.00  0.00           C
ATOM   1182  CG  TYR   118      76.710  42.840 132.220  1.00  0.00           C
ATOM   1183  CD1 TYR   118      77.320  42.140 131.140  1.00  0.00           C
ATOM   1184  HD1 TYR   118      78.390  41.940 131.110  1.00  0.00           H
ATOM   1185  CD2 TYR   118      75.400  42.570 132.530  1.00  0.00           C
ATOM   1186  HD2 TYR   118      75.040  42.960 133.490  1.00  0.00           H
ATOM   1187  CE1 TYR   118      76.570  41.270 130.440  1.00  0.00           C
ATOM   1188  HE1 TYR   118      76.920  40.880 129.480  1.00  0.00           H
ATOM   1189  CE2 TYR   118      74.630  41.650 131.800  1.00  0.00           C
ATOM   1190  HE2 TYR   118      73.620  41.420 132.120  1.00  0.00           H
ATOM   1191  CZ  TYR   118      75.230  40.990 130.710  1.00  0.00           C
ATOM   1192  OH  TYR   118      74.630  39.880 130.200  1.00  0.00           O
ATOM   1193  HH  TYR   118      75.230  39.460 129.510  1.00  0.00           H
ATOM   1194  C   TYR   118      77.210  45.890 132.400  1.00  0.00           C
ATOM   1195  O   TYR   118      76.420  46.390 133.260  1.00  0.00           O
ATOM   1196  N   ASN   119      76.940  45.930 131.080  1.00  0.00           N
ATOM   1197  H   ASN   119      77.280  45.210 130.470  1.00  0.00           H
ATOM   1198  CA  ASN   119      75.970  46.830 130.390  1.00  0.00           C
ATOM   1199  CB  ASN   119      74.630  46.160 130.210  1.00  0.00           C
ATOM   1200  CG  ASN   119      74.620  45.030 129.160  1.00  0.00           C
ATOM   1201  OD1 ASN   119      75.490  44.900 128.290  1.00  0.00           O
ATOM   1202  ND2 ASN   119      73.680  44.180 129.230  1.00  0.00           N
ATOM   1203 1HD2 ASN   119      73.010  44.280 129.970  1.00  0.00           H
ATOM   1204 2HD2 ASN   119      73.760  43.320 128.730  1.00  0.00           H
ATOM   1205  C   ASN   119      75.750  48.240 131.090  1.00  0.00           C
ATOM   1206  O   ASN   119      74.610  48.650 131.430  1.00  0.00           O
ATOM   1207  N   GLY   120      76.910  48.820 131.380  1.00  0.00           N
ATOM   1208  H   GLY   120      77.790  48.450 131.110  1.00  0.00           H
ATOM   1209  CA  GLY   120      77.100  50.120 131.920  1.00  0.00           C
ATOM   1210  C   GLY   120      76.760  50.160 133.430  1.00  0.00           C
ATOM   1211  O   GLY   120      76.140  51.150 133.800  1.00  0.00           O
ATOM   1212  N   SER   121      76.910  49.000 134.140  1.00  0.00           N
ATOM   1213  H   SER   121      76.890  48.100 133.710  1.00  0.00           H
ATOM   1214  CA  SER   121      76.670  48.890 135.610  1.00  0.00           C
ATOM   1215  CB  SER   121      75.290  48.310 135.830  1.00  0.00           C
ATOM   1216  OG  SER   121      74.800  48.650 137.140  1.00  0.00           O
ATOM   1217  HG  SER   121      74.680  49.640 137.140  1.00  0.00           H
ATOM   1218  C   SER   121      77.650  48.030 136.380  1.00  0.00           C
ATOM   1219  O   SER   121      78.220  47.140 135.800  1.00  0.00           O
ATOM   1220  N   PRO   122      78.150  48.510 137.500  1.00  0.00           N
ATOM   1221  CA  PRO   122      79.130  47.810 138.370  1.00  0.00           C
ATOM   1222  CB  PRO   122      79.660  48.860 139.300  1.00  0.00           C
ATOM   1223  CG  PRO   122      78.570  49.940 139.380  1.00  0.00           C
ATOM   1224  CD  PRO   122      77.840  49.870 138.020  1.00  0.00           C
ATOM   1225  C   PRO   122      78.640  46.580 139.040  1.00  0.00           C
ATOM   1226  O   PRO   122      78.210  46.690 140.210  1.00  0.00           O
ATOM   1227  N   SER   123      79.060  45.460 138.580  1.00  0.00           N
ATOM   1228  H   SER   123      79.520  45.420 137.690  1.00  0.00           H
ATOM   1229  CA  SER   123      78.600  44.200 139.250  1.00  0.00           C
ATOM   1230  CB  SER   123      78.590  43.040 138.280  1.00  0.00           C
ATOM   1231  OG  SER   123      77.910  43.280 137.040  1.00  0.00           O
ATOM   1232  HG  SER   123      77.950  42.400 136.570  1.00  0.00           H
ATOM   1233  C   SER   123      79.370  43.860 140.570  1.00  0.00           C
ATOM   1234  O   SER   123      78.820  43.140 141.370  1.00  0.00           O
ATOM   1235  N   GLY   124      80.600  44.310 140.540  1.00  0.00           N
ATOM   1236  H   GLY   124      80.990  44.710 139.710  1.00  0.00           H
ATOM   1237  CA  GLY   124      81.550  44.240 141.670  1.00  0.00           C
ATOM   1238  C   GLY   124      82.880  44.960 141.310  1.00  0.00           C
ATOM   1239  O   GLY   124      83.230  45.100 140.130  1.00  0.00           O
ATOM   1240  N   VAL   125      83.390  45.740 142.310  1.00  0.00           N
ATOM   1241  H   VAL   125      82.850  46.080 143.080  1.00  0.00           H
ATOM   1242  CA  VAL   125      84.770  46.300 142.420  1.00  0.00           C
ATOM   1243  CB  VAL   125      84.910  47.670 143.110  1.00  0.00           C
ATOM   1244  CG1 VAL   125      86.360  48.190 143.220  1.00  0.00           C
ATOM   1245  CG2 VAL   125      84.120  48.550 142.190  1.00  0.00           C
ATOM   1246  C   VAL   125      85.720  45.290 143.120  1.00  0.00           C
ATOM   1247  O   VAL   125      85.250  44.600 144.010  1.00  0.00           O
ATOM   1248  N   TYR   126      87.020  45.100 142.750  1.00  0.00           N
ATOM   1249  H   TYR   126      87.430  45.560 141.960  1.00  0.00           H
ATOM   1250  CA  TYR   126      87.980  44.130 143.380  1.00  0.00           C
ATOM   1251  CB  TYR   126      87.590  42.660 143.160  1.00  0.00           C
ATOM   1252  CG  TYR   126      87.560  42.090 141.780  1.00  0.00           C
ATOM   1253  CD1 TYR   126      86.290  42.090 141.140  1.00  0.00           C
ATOM   1254  HD1 TYR   126      85.670  42.980 141.260  1.00  0.00           H
ATOM   1255  CD2 TYR   126      88.450  41.110 141.430  1.00  0.00           C
ATOM   1256  HD2 TYR   126      89.210  40.780 142.140  1.00  0.00           H
ATOM   1257  CE1 TYR   126      85.940  41.150 140.200  1.00  0.00           C
ATOM   1258  HE1 TYR   126      84.890  41.090 139.940  1.00  0.00           H
ATOM   1259  CE2 TYR   126      88.200  40.300 140.360  1.00  0.00           C
ATOM   1260  HE2 TYR   126      88.920  39.490 140.210  1.00  0.00           H
ATOM   1261  CZ  TYR   126      86.910  40.260 139.750  1.00  0.00           C
ATOM   1262  OH  TYR   126      86.590  39.130 139.090  1.00  0.00           O
ATOM   1263  HH  TYR   126      87.390  38.540 139.190  1.00  0.00           H
ATOM   1264  C   TYR   126      89.470  44.250 142.980  1.00  0.00           C
ATOM   1265  O   TYR   126      89.680  44.570 141.810  1.00  0.00           O
ATOM   1266  N   GLN   127      90.370  43.770 143.840  1.00  0.00           N
ATOM   1267  H   GLN   127      90.050  43.230 144.620  1.00  0.00           H
ATOM   1268  CA  GLN   127      91.790  43.910 143.620  1.00  0.00           C
ATOM   1269  CB  GLN   127      92.480  44.010 144.990  1.00  0.00           C
ATOM   1270  CG  GLN   127      92.880  45.420 145.250  1.00  0.00           C
ATOM   1271  CD  GLN   127      93.590  45.490 146.610  1.00  0.00           C
ATOM   1272  OE1 GLN   127      93.110  45.870 147.700  1.00  0.00           O
ATOM   1273  NE2 GLN   127      94.730  44.950 146.640  1.00  0.00           N
ATOM   1274 1HE2 GLN   127      95.150  44.520 145.840  1.00  0.00           H
ATOM   1275 2HE2 GLN   127      95.170  44.930 147.540  1.00  0.00           H
ATOM   1276  C   GLN   127      92.320  42.710 142.750  1.00  0.00           C
ATOM   1277  O   GLN   127      92.850  41.740 143.280  1.00  0.00           O
ATOM   1278  N   CYS   128      92.250  42.820 141.450  1.00  0.00           N
ATOM   1279  H   CYS   128      92.290  43.690 140.960  1.00  0.00           H
ATOM   1280  CA  CYS   128      92.740  41.670 140.650  1.00  0.00           C
ATOM   1281  CB  CYS   128      91.670  41.270 139.630  1.00  0.00           C
ATOM   1282  SG  CYS   128      91.940  39.530 139.060  1.00  0.00           S
ATOM   1283  HG  CYS   128      91.240  38.880 139.990  1.00  0.00           H
ATOM   1284  C   CYS   128      94.010  41.920 139.950  1.00  0.00           C
ATOM   1285  O   CYS   128      94.620  42.980 140.060  1.00  0.00           O
ATOM   1286  N   ALA   129      94.470  41.060 139.060  1.00  0.00           N
ATOM   1287  H   ALA   129      93.930  40.250 138.840  1.00  0.00           H
ATOM   1288  CA  ALA   129      95.910  41.050 138.540  1.00  0.00           C
ATOM   1289  CB  ALA   129      96.660  40.310 139.570  1.00  0.00           C
ATOM   1290  C   ALA   129      96.150  40.400 137.170  1.00  0.00           C
ATOM   1291  O   ALA   129      95.200  39.880 136.630  1.00  0.00           O
ATOM   1292  N   MET   130      97.230  40.780 136.520  1.00  0.00           N
ATOM   1293  H   MET   130      97.910  41.370 136.950  1.00  0.00           H
ATOM   1294  CA  MET   130      97.580  40.100 135.250  1.00  0.00           C
ATOM   1295  CB  MET   130      98.170  40.950 134.170  1.00  0.00           C
ATOM   1296  CG  MET   130      97.390  42.240 133.830  1.00  0.00           C
ATOM   1297  SD  MET   130      98.040  43.220 132.390  1.00  0.00           S
ATOM   1298  CE  MET   130      99.570  43.680 133.130  1.00  0.00           C
ATOM   1299  C   MET   130      98.510  38.900 135.380  1.00  0.00           C
ATOM   1300  O   MET   130      99.110  38.740 136.420  1.00  0.00           O
ATOM   1301  N   ARG   131      98.260  37.960 134.490  1.00  0.00           N
ATOM   1302  H   ARG   131      97.350  37.920 134.080  1.00  0.00           H
ATOM   1303  CA  ARG   131      99.200  36.850 134.260  1.00  0.00           C
ATOM   1304  CB  ARG   131      98.690  35.880 133.190  1.00  0.00           C
ATOM   1305  CG  ARG   131      98.710  34.460 133.720  1.00  0.00           C
ATOM   1306  CD  ARG   131      97.540  34.170 134.680  1.00  0.00           C
ATOM   1307  NE  ARG   131      97.600  32.830 135.320  1.00  0.00           N
ATOM   1308  HE  ARG   131      98.100  32.860 136.190  1.00  0.00           H
ATOM   1309  CZ  ARG   131      96.840  31.760 135.060  1.00  0.00           C
ATOM   1310  NH1 ARG   131      95.960  31.750 134.020  1.00  0.00           N
ATOM   1311 1HH1 ARG   131      95.880  32.530 133.400  1.00  0.00           H
ATOM   1312 2HH1 ARG   131      95.560  30.890 133.690  1.00  0.00           H
ATOM   1313  NH2 ARG   131      96.720  30.810 135.930  1.00  0.00           N
ATOM   1314 1HH2 ARG   131      97.120  30.790 136.850  1.00  0.00           H
ATOM   1315 2HH2 ARG   131      96.170  30.020 135.650  1.00  0.00           H
ATOM   1316  C   ARG   131     100.570  37.340 133.800  1.00  0.00           C
ATOM   1317  O   ARG   131     100.590  38.360 133.110  1.00  0.00           O
ATOM   1318  N   PRO   132     101.680  36.500 133.890  1.00  0.00           N
ATOM   1319  CA  PRO   132     102.850  36.830 133.030  1.00  0.00           C
ATOM   1320  CB  PRO   132     103.890  35.760 133.410  1.00  0.00           C
ATOM   1321  CG  PRO   132     103.570  35.620 134.860  1.00  0.00           C
ATOM   1322  CD  PRO   132     102.110  35.550 134.940  1.00  0.00           C
ATOM   1323  C   PRO   132     102.510  37.040 131.510  1.00  0.00           C
ATOM   1324  O   PRO   132     102.990  37.970 130.850  1.00  0.00           O
ATOM   1325  N   ASN   133     101.670  36.200 131.010  1.00  0.00           N
ATOM   1326  H   ASN   133     101.650  35.240 131.310  1.00  0.00           H
ATOM   1327  CA  ASN   133     101.190  36.350 129.610  1.00  0.00           C
ATOM   1328  CB  ASN   133     100.530  35.090 129.040  1.00  0.00           C
ATOM   1329  CG  ASN   133      99.170  34.800 129.680  1.00  0.00           C
ATOM   1330  OD1 ASN   133      98.300  35.630 129.870  1.00  0.00           O
ATOM   1331  ND2 ASN   133      99.070  33.600 130.170  1.00  0.00           N
ATOM   1332 1HD2 ASN   133      99.880  33.050 130.330  1.00  0.00           H
ATOM   1333 2HD2 ASN   133      98.140  33.370 130.450  1.00  0.00           H
ATOM   1334  C   ASN   133     100.310  37.600 129.180  1.00  0.00           C
ATOM   1335  O   ASN   133      99.770  37.680 128.090  1.00  0.00           O
ATOM   1336  N   PHE   134     100.250  38.520 130.140  1.00  0.00           N
ATOM   1337  H   PHE   134     100.850  38.450 130.940  1.00  0.00           H
ATOM   1338  CA  PHE   134      99.390  39.770 130.270  1.00  0.00           C
ATOM   1339  CB  PHE   134      99.880  40.640 129.110  1.00  0.00           C
ATOM   1340  CG  PHE   134     101.250  41.260 129.480  1.00  0.00           C
ATOM   1341  CD1 PHE   134     101.270  42.470 130.170  1.00  0.00           C
ATOM   1342  HD1 PHE   134     100.410  42.910 130.670  1.00  0.00           H
ATOM   1343  CD2 PHE   134     102.370  40.660 128.930  1.00  0.00           C
ATOM   1344  HD2 PHE   134     102.380  39.780 128.300  1.00  0.00           H
ATOM   1345  CE1 PHE   134     102.510  43.030 130.530  1.00  0.00           C
ATOM   1346  HE1 PHE   134     102.510  43.820 131.280  1.00  0.00           H
ATOM   1347  CE2 PHE   134     103.580  41.300 129.220  1.00  0.00           C
ATOM   1348  HE2 PHE   134     104.520  40.750 129.190  1.00  0.00           H
ATOM   1349  CZ  PHE   134     103.650  42.450 130.040  1.00  0.00           C
ATOM   1350  HZ  PHE   134     104.640  42.900 130.100  1.00  0.00           H
ATOM   1351  C   PHE   134      97.930  39.740 130.410  1.00  0.00           C
ATOM   1352  O   PHE   134      97.300  40.740 130.590  1.00  0.00           O
ATOM   1353  N   THR   135      97.310  38.580 130.230  1.00  0.00           N
ATOM   1354  H   THR   135      97.770  37.700 130.290  1.00  0.00           H
ATOM   1355  CA  THR   135      95.800  38.420 130.380  1.00  0.00           C
ATOM   1356  CB  THR   135      95.270  37.160 129.710  1.00  0.00           C
ATOM   1357  OG1 THR   135      95.780  35.930 130.330  1.00  0.00           O
ATOM   1358  HG1 THR   135      96.690  35.750 129.950  1.00  0.00           H
ATOM   1359  CG2 THR   135      95.490  37.000 128.210  1.00  0.00           C
ATOM   1360  C   THR   135      95.310  38.400 131.810  1.00  0.00           C
ATOM   1361  O   THR   135      96.030  37.940 132.730  1.00  0.00           O
ATOM   1362  N   ILE   136      94.130  38.960 132.040  1.00  0.00           N
ATOM   1363  H   ILE   136      93.630  39.470 131.340  1.00  0.00           H
ATOM   1364  CA  ILE   136      93.670  39.100 133.420  1.00  0.00           C
ATOM   1365  CB  ILE   136      92.420  40.020 133.440  1.00  0.00           C
ATOM   1366  CG1 ILE   136      91.930  40.370 134.870  1.00  0.00           C
ATOM   1367  CG2 ILE   136      91.200  39.300 132.840  1.00  0.00           C
ATOM   1368  CD  ILE   136      92.040  41.880 134.950  1.00  0.00           C
ATOM   1369  C   ILE   136      93.400  37.730 134.160  1.00  0.00           C
ATOM   1370  O   ILE   136      93.240  36.720 133.540  1.00  0.00           O
ATOM   1371  N   LYS   137      93.840  37.630 135.410  1.00  0.00           N
ATOM   1372  H   LYS   137      94.370  38.400 135.760  1.00  0.00           H
ATOM   1373  CA  LYS   137      93.580  36.440 136.260  1.00  0.00           C
ATOM   1374  CB  LYS   137      94.380  36.650 137.590  1.00  0.00           C
ATOM   1375  CG  LYS   137      95.880  36.470 137.300  1.00  0.00           C
ATOM   1376  CD  LYS   137      96.700  36.720 138.550  1.00  0.00           C
ATOM   1377  CE  LYS   137      98.230  36.430 138.480  1.00  0.00           C
ATOM   1378  NZ  LYS   137      98.670  35.670 139.620  1.00  0.00           N
ATOM   1379  HZ1 LYS   137      98.110  34.840 139.720  1.00  0.00           H
ATOM   1380  HZ2 LYS   137      99.670  35.610 139.550  1.00  0.00           H
ATOM   1381  HZ3 LYS   137      98.460  36.240 140.410  1.00  0.00           H
ATOM   1382  C   LYS   137      92.170  36.160 136.720  1.00  0.00           C
ATOM   1383  O   LYS   137      91.450  37.070 137.080  1.00  0.00           O
ATOM   1384  N   GLY   138      91.930  34.920 137.110  1.00  0.00           N
ATOM   1385  H   GLY   138      92.670  34.320 137.400  1.00  0.00           H
ATOM   1386  CA  GLY   138      90.670  34.490 137.560  1.00  0.00           C
ATOM   1387  C   GLY   138      89.410  34.720 136.660  1.00  0.00           C
ATOM   1388  O   GLY   138      89.490  35.120 135.530  1.00  0.00           O
ATOM   1389  N   SER   139      88.320  34.350 137.310  1.00  0.00           N
ATOM   1390  H   SER   139      88.360  34.190 138.290  1.00  0.00           H
ATOM   1391  CA  SER   139      87.050  34.090 136.680  1.00  0.00           C
ATOM   1392  CB  SER   139      86.260  33.060 137.500  1.00  0.00           C
ATOM   1393  OG  SER   139      85.900  33.580 138.800  1.00  0.00           O
ATOM   1394  HG  SER   139      85.550  34.520 138.720  1.00  0.00           H
ATOM   1395  C   SER   139      86.270  35.360 136.290  1.00  0.00           C
ATOM   1396  O   SER   139      85.080  35.580 136.620  1.00  0.00           O
ATOM   1397  N   PHE   140      86.940  36.220 135.550  1.00  0.00           N
ATOM   1398  H   PHE   140      87.920  36.050 135.420  1.00  0.00           H
ATOM   1399  CA  PHE   140      86.450  37.530 135.070  1.00  0.00           C
ATOM   1400  CB  PHE   140      87.570  38.100 134.150  1.00  0.00           C
ATOM   1401  CG  PHE   140      87.590  39.610 134.260  1.00  0.00           C
ATOM   1402  CD1 PHE   140      86.780  40.420 133.440  1.00  0.00           C
ATOM   1403  HD1 PHE   140      86.460  40.000 132.480  1.00  0.00           H
ATOM   1404  CD2 PHE   140      88.220  40.180 135.370  1.00  0.00           C
ATOM   1405  HD2 PHE   140      88.820  39.580 136.060  1.00  0.00           H
ATOM   1406  CE1 PHE   140      86.490  41.740 133.690  1.00  0.00           C
ATOM   1407  HE1 PHE   140      86.080  42.370 132.900  1.00  0.00           H
ATOM   1408  CE2 PHE   140      87.900  41.550 135.650  1.00  0.00           C
ATOM   1409  HE2 PHE   140      88.340  41.990 136.550  1.00  0.00           H
ATOM   1410  CZ  PHE   140      87.060  42.290 134.820  1.00  0.00           C
ATOM   1411  HZ  PHE   140      86.970  43.360 134.990  1.00  0.00           H
ATOM   1412  C   PHE   140      85.090  37.620 134.460  1.00  0.00           C
ATOM   1413  O   PHE   140      84.660  36.810 133.620  1.00  0.00           O
ATOM   1414  N   LEU   141      84.380  38.710 134.890  1.00  0.00           N
ATOM   1415  H   LEU   141      84.810  39.510 135.300  1.00  0.00           H
ATOM   1416  CA  LEU   141      83.050  38.990 134.420  1.00  0.00           C
ATOM   1417  CB  LEU   141      82.710  40.390 134.970  1.00  0.00           C
ATOM   1418  CG  LEU   141      81.210  40.520 135.320  1.00  0.00           C
ATOM   1419  CD1 LEU   141      80.980  40.230 136.740  1.00  0.00           C
ATOM   1420  CD2 LEU   141      80.630  41.880 135.100  1.00  0.00           C
ATOM   1421  C   LEU   141      82.550  38.810 132.940  1.00  0.00           C
ATOM   1422  O   LEU   141      83.200  39.220 132.000  1.00  0.00           O
ATOM   1423  N   ASN   142      81.450  38.060 132.710  1.00  0.00           N
ATOM   1424  H   ASN   142      81.150  37.570 133.530  1.00  0.00           H
ATOM   1425  CA  ASN   142      80.780  37.770 131.410  1.00  0.00           C
ATOM   1426  CB  ASN   142      79.740  36.630 131.530  1.00  0.00           C
ATOM   1427  CG  ASN   142      79.080  36.180 130.260  1.00  0.00           C
ATOM   1428  OD1 ASN   142      78.380  36.770 129.430  1.00  0.00           O
ATOM   1429  ND2 ASN   142      79.210  34.890 130.130  1.00  0.00           N
ATOM   1430 1HD2 ASN   142      79.640  34.310 130.820  1.00  0.00           H
ATOM   1431 2HD2 ASN   142      78.790  34.410 129.360  1.00  0.00           H
ATOM   1432  C   ASN   142      80.160  39.050 130.790  1.00  0.00           C
ATOM   1433  O   ASN   142      79.810  39.940 131.570  1.00  0.00           O
ATOM   1434  N   GLY   143      80.300  39.200 129.470  1.00  0.00           N
ATOM   1435  H   GLY   143      81.140  38.790 129.110  1.00  0.00           H
ATOM   1436  CA  GLY   143      79.700  40.370 128.760  1.00  0.00           C
ATOM   1437  C   GLY   143      80.360  41.760 128.960  1.00  0.00           C
ATOM   1438  O   GLY   143      79.850  42.820 128.670  1.00  0.00           O
ATOM   1439  N   SER   144      81.490  41.710 129.670  1.00  0.00           N
ATOM   1440  H   SER   144      82.130  40.940 129.650  1.00  0.00           H
ATOM   1441  CA  SER   144      82.130  42.850 130.380  1.00  0.00           C
ATOM   1442  CB  SER   144      83.060  42.380 131.490  1.00  0.00           C
ATOM   1443  OG  SER   144      84.110  41.540 131.060  1.00  0.00           O
ATOM   1444  HG  SER   144      83.890  40.600 131.280  1.00  0.00           H
ATOM   1445  C   SER   144      82.850  43.970 129.640  1.00  0.00           C
ATOM   1446  O   SER   144      83.290  44.980 130.220  1.00  0.00           O
ATOM   1447  N   CYS   145      83.230  43.730 128.390  1.00  0.00           N
ATOM   1448  H   CYS   145      82.930  42.910 127.910  1.00  0.00           H
ATOM   1449  CA  CYS   145      83.930  44.780 127.530  1.00  0.00           C
ATOM   1450  CB  CYS   145      83.540  44.400 126.090  1.00  0.00           C
ATOM   1451  SG  CYS   145      84.320  45.530 124.870  1.00  0.00           S
ATOM   1452  HG  CYS   145      84.360  44.710 123.820  1.00  0.00           H
ATOM   1453  C   CYS   145      83.500  46.280 127.800  1.00  0.00           C
ATOM   1454  O   CYS   145      82.380  46.760 127.680  1.00  0.00           O
ATOM   1455  N   GLY   146      84.580  47.000 128.100  1.00  0.00           N
ATOM   1456  H   GLY   146      85.520  46.830 127.810  1.00  0.00           H
ATOM   1457  CA  GLY   146      84.440  48.370 128.680  1.00  0.00           C
ATOM   1458  C   GLY   146      84.870  48.530 130.130  1.00  0.00           C
ATOM   1459  O   GLY   146      85.210  49.640 130.550  1.00  0.00           O
ATOM   1460  N   SER   147      84.810  47.480 130.900  1.00  0.00           N
ATOM   1461  H   SER   147      84.550  46.560 130.610  1.00  0.00           H
ATOM   1462  CA  SER   147      85.240  47.490 132.320  1.00  0.00           C
ATOM   1463  CB  SER   147      85.400  46.070 132.680  1.00  0.00           C
ATOM   1464  OG  SER   147      84.110  45.400 132.780  1.00  0.00           O
ATOM   1465  HG  SER   147      83.890  45.230 131.820  1.00  0.00           H
ATOM   1466  C   SER   147      86.640  48.090 132.550  1.00  0.00           C
ATOM   1467  O   SER   147      87.550  47.730 131.780  1.00  0.00           O
ATOM   1468  N   VAL   148      86.930  48.870 133.610  1.00  0.00           N
ATOM   1469  H   VAL   148      86.330  48.800 134.410  1.00  0.00           H
ATOM   1470  CA  VAL   148      88.220  49.560 133.890  1.00  0.00           C
ATOM   1471  CB  VAL   148      87.870  51.060 133.920  1.00  0.00           C
ATOM   1472  CG1 VAL   148      87.290  51.580 132.630  1.00  0.00           C
ATOM   1473  CG2 VAL   148      86.930  51.500 135.090  1.00  0.00           C
ATOM   1474  C   VAL   148      88.940  49.070 135.190  1.00  0.00           C
ATOM   1475  O   VAL   148      88.430  48.120 135.760  1.00  0.00           O
ATOM   1476  N   GLY   149      90.180  49.560 135.340  1.00  0.00           N
ATOM   1477  H   GLY   149      90.500  50.360 134.830  1.00  0.00           H
ATOM   1478  CA  GLY   149      91.050  49.230 136.460  1.00  0.00           C
ATOM   1479  C   GLY   149      91.960  50.410 136.860  1.00  0.00           C
ATOM   1480  O   GLY   149      92.250  51.160 135.960  1.00  0.00           O
ATOM   1481  N   PHE   150      92.400  50.400 138.100  1.00  0.00           N
ATOM   1482  H   PHE   150      92.180  49.640 138.710  1.00  0.00           H
ATOM   1483  CA  PHE   150      93.160  51.580 138.590  1.00  0.00           C
ATOM   1484  CB  PHE   150      92.260  52.660 139.190  1.00  0.00           C
ATOM   1485  CG  PHE   150      91.290  52.140 140.200  1.00  0.00           C
ATOM   1486  CD1 PHE   150      91.410  52.590 141.520  1.00  0.00           C
ATOM   1487  HD1 PHE   150      92.420  52.740 141.900  1.00  0.00           H
ATOM   1488  CD2 PHE   150      89.990  51.710 139.860  1.00  0.00           C
ATOM   1489  HD2 PHE   150      89.880  51.220 138.890  1.00  0.00           H
ATOM   1490  CE1 PHE   150      90.270  52.760 142.380  1.00  0.00           C
ATOM   1491  HE1 PHE   150      90.260  53.410 143.260  1.00  0.00           H
ATOM   1492  CE2 PHE   150      88.910  51.720 140.750  1.00  0.00           C
ATOM   1493  HE2 PHE   150      88.050  51.140 140.430  1.00  0.00           H
ATOM   1494  CZ  PHE   150      89.010  52.320 141.980  1.00  0.00           C
ATOM   1495  HZ  PHE   150      88.160  52.560 142.620  1.00  0.00           H
ATOM   1496  C   PHE   150      94.220  51.270 139.610  1.00  0.00           C
ATOM   1497  O   PHE   150      93.980  50.260 140.270  1.00  0.00           O
ATOM   1498  N   ASN   151      95.380  51.890 139.540  1.00  0.00           N
ATOM   1499  H   ASN   151      95.580  52.560 138.820  1.00  0.00           H
ATOM   1500  CA  ASN   151      96.390  51.770 140.620  1.00  0.00           C
ATOM   1501  CB  ASN   151      97.580  52.560 140.070  1.00  0.00           C
ATOM   1502  CG  ASN   151      98.900  51.980 140.670  1.00  0.00           C
ATOM   1503  OD1 ASN   151      99.170  50.760 140.610  1.00  0.00           O
ATOM   1504  ND2 ASN   151      99.890  52.830 140.970  1.00  0.00           N
ATOM   1505 1HD2 ASN   151      99.760  53.800 140.790  1.00  0.00           H
ATOM   1506 2HD2 ASN   151     100.700  52.380 141.350  1.00  0.00           H
ATOM   1507  C   ASN   151      95.850  52.240 141.980  1.00  0.00           C
ATOM   1508  O   ASN   151      95.450  53.410 142.090  1.00  0.00           O
ATOM   1509  N   ILE   152      96.070  51.320 142.910  1.00  0.00           N
ATOM   1510  H   ILE   152      96.690  50.560 142.720  1.00  0.00           H
ATOM   1511  CA  ILE   152      95.460  51.330 144.270  1.00  0.00           C
ATOM   1512  CB  ILE   152      95.520  49.890 144.920  1.00  0.00           C
ATOM   1513  CG1 ILE   152      96.900  49.280 145.060  1.00  0.00           C
ATOM   1514  CG2 ILE   152      94.570  49.010 144.150  1.00  0.00           C
ATOM   1515  CD  ILE   152      96.790  47.990 145.830  1.00  0.00           C
ATOM   1516  C   ILE   152      95.810  52.510 145.200  1.00  0.00           C
ATOM   1517  O   ILE   152      95.940  52.280 146.400  1.00  0.00           O
ATOM   1518  N   ASP   153      96.010  53.690 144.640  1.00  0.00           N
ATOM   1519  H   ASP   153      95.850  53.850 143.670  1.00  0.00           H
ATOM   1520  CA  ASP   153      96.380  54.880 145.420  1.00  0.00           C
ATOM   1521  CB  ASP   153      97.040  56.010 144.560  1.00  0.00           C
ATOM   1522  CG  ASP   153      97.400  57.330 145.330  1.00  0.00           C
ATOM   1523  OD1 ASP   153      97.510  58.400 144.650  1.00  0.00           O
ATOM   1524  OD2 ASP   153      97.400  57.350 146.560  1.00  0.00           O
ATOM   1525  C   ASP   153      95.160  55.580 145.990  1.00  0.00           C
ATOM   1526  O   ASP   153      94.150  55.750 145.220  1.00  0.00           O
ATOM   1527  N   TYR   154      95.070  55.700 147.310  1.00  0.00           N
ATOM   1528  H   TYR   154      95.970  55.510 147.690  1.00  0.00           H
ATOM   1529  CA  TYR   154      94.010  56.430 148.070  1.00  0.00           C
ATOM   1530  CB  TYR   154      94.400  56.300 149.580  1.00  0.00           C
ATOM   1531  CG  TYR   154      93.090  56.440 150.430  1.00  0.00           C
ATOM   1532  CD1 TYR   154      92.190  55.350 150.590  1.00  0.00           C
ATOM   1533  HD1 TYR   154      92.420  54.470 149.990  1.00  0.00           H
ATOM   1534  CD2 TYR   154      92.870  57.680 150.990  1.00  0.00           C
ATOM   1535  HD2 TYR   154      93.580  58.500 151.060  1.00  0.00           H
ATOM   1536  CE1 TYR   154      91.050  55.510 151.290  1.00  0.00           C
ATOM   1537  HE1 TYR   154      90.310  54.710 151.250  1.00  0.00           H
ATOM   1538  CE2 TYR   154      91.700  57.750 151.720  1.00  0.00           C
ATOM   1539  HE2 TYR   154      91.530  58.610 152.380  1.00  0.00           H
ATOM   1540  CZ  TYR   154      90.770  56.740 151.890  1.00  0.00           C
ATOM   1541  OH  TYR   154      89.650  56.950 152.620  1.00  0.00           O
ATOM   1542  HH  TYR   154      88.980  56.210 152.560  1.00  0.00           H
ATOM   1543  C   TYR   154      93.790  57.890 147.580  1.00  0.00           C
ATOM   1544  O   TYR   154      92.640  58.290 147.770  1.00  0.00           O
ATOM   1545  N   ASP   155      94.740  58.570 146.980  1.00  0.00           N
ATOM   1546  H   ASP   155      95.650  58.220 146.740  1.00  0.00           H
ATOM   1547  CA  ASP   155      94.500  60.060 146.660  1.00  0.00           C
ATOM   1548  CB  ASP   155      95.770  60.770 146.960  1.00  0.00           C
ATOM   1549  CG  ASP   155      95.750  62.210 146.550  1.00  0.00           C
ATOM   1550  OD1 ASP   155      96.310  62.480 145.440  1.00  0.00           O
ATOM   1551  OD2 ASP   155      95.210  63.010 147.340  1.00  0.00           O
ATOM   1552  C   ASP   155      93.970  60.440 145.240  1.00  0.00           C
ATOM   1553  O   ASP   155      93.010  61.210 145.060  1.00  0.00           O
ATOM   1554  N   CYS   156      94.620  59.890 144.250  1.00  0.00           N
ATOM   1555  H   CYS   156      95.310  59.230 144.540  1.00  0.00           H
ATOM   1556  CA  CYS   156      94.310  60.130 142.820  1.00  0.00           C
ATOM   1557  CB  CYS   156      95.350  61.010 142.130  1.00  0.00           C
ATOM   1558  SG  CYS   156      95.440  62.620 142.930  1.00  0.00           S
ATOM   1559  HG  CYS   156      96.070  62.280 144.050  1.00  0.00           H
ATOM   1560  C   CYS   156      94.200  58.850 141.990  1.00  0.00           C
ATOM   1561  O   CYS   156      94.920  57.870 142.180  1.00  0.00           O
ATOM   1562  N   VAL   157      93.150  58.900 141.110  1.00  0.00           N
ATOM   1563  H   VAL   157      92.660  59.710 140.800  1.00  0.00           H
ATOM   1564  CA  VAL   157      92.820  57.620 140.400  1.00  0.00           C
ATOM   1565  CB  VAL   157      91.270  57.580 140.140  1.00  0.00           C
ATOM   1566  CG1 VAL   157      91.080  56.340 139.330  1.00  0.00           C
ATOM   1567  CG2 VAL   157      90.360  57.620 141.350  1.00  0.00           C
ATOM   1568  C   VAL   157      93.710  57.450 139.160  1.00  0.00           C
ATOM   1569  O   VAL   157      93.520  58.000 138.050  1.00  0.00           O
ATOM   1570  N   SER   158      94.800  56.730 139.430  1.00  0.00           N
ATOM   1571  H   SER   158      95.040  56.680 140.400  1.00  0.00           H
ATOM   1572  CA  SER   158      95.690  56.260 138.390  1.00  0.00           C
ATOM   1573  CB  SER   158      97.130  56.030 138.930  1.00  0.00           C
ATOM   1574  OG  SER   158      97.530  57.280 139.560  1.00  0.00           O
ATOM   1575  HG  SER   158      98.520  57.380 139.690  1.00  0.00           H
ATOM   1576  C   SER   158      95.150  55.050 137.590  1.00  0.00           C
ATOM   1577  O   SER   158      95.560  53.900 137.660  1.00  0.00           O
ATOM   1578  N   PHE   159      94.170  55.420 136.710  1.00  0.00           N
ATOM   1579  H   PHE   159      93.810  56.350 136.620  1.00  0.00           H
ATOM   1580  CA  PHE   159      93.430  54.470 135.800  1.00  0.00           C
ATOM   1581  CB  PHE   159      92.310  55.230 134.990  1.00  0.00           C
ATOM   1582  CG  PHE   159      90.990  55.740 135.670  1.00  0.00           C
ATOM   1583  CD1 PHE   159      90.660  57.110 135.650  1.00  0.00           C
ATOM   1584  HD1 PHE   159      91.500  57.760 135.400  1.00  0.00           H
ATOM   1585  CD2 PHE   159      90.070  54.860 136.200  1.00  0.00           C
ATOM   1586  HD2 PHE   159      90.330  53.810 136.340  1.00  0.00           H
ATOM   1587  CE1 PHE   159      89.510  57.610 136.210  1.00  0.00           C
ATOM   1588  HE1 PHE   159      89.150  58.580 135.870  1.00  0.00           H
ATOM   1589  CE2 PHE   159      88.870  55.360 136.770  1.00  0.00           C
ATOM   1590  HE2 PHE   159      88.120  54.580 136.910  1.00  0.00           H
ATOM   1591  CZ  PHE   159      88.590  56.670 136.820  1.00  0.00           C
ATOM   1592  HZ  PHE   159      87.760  57.100 137.370  1.00  0.00           H
ATOM   1593  C   PHE   159      94.420  53.910 134.770  1.00  0.00           C
ATOM   1594  O   PHE   159      95.000  54.620 133.950  1.00  0.00           O
ATOM   1595  N   CYS   160      94.810  52.730 135.140  1.00  0.00           N
ATOM   1596  H   CYS   160      94.310  52.420 135.950  1.00  0.00           H
ATOM   1597  CA  CYS   160      95.920  51.880 134.570  1.00  0.00           C
ATOM   1598  CB  CYS   160      96.910  51.190 135.480  1.00  0.00           C
ATOM   1599  SG  CYS   160      96.080  50.150 136.710  1.00  0.00           S
ATOM   1600  HG  CYS   160      97.190  49.580 137.170  1.00  0.00           H
ATOM   1601  C   CYS   160      95.360  50.900 133.580  1.00  0.00           C
ATOM   1602  O   CYS   160      95.900  50.810 132.480  1.00  0.00           O
ATOM   1603  N   TYR   161      94.200  50.330 133.750  1.00  0.00           N
ATOM   1604  H   TYR   161      93.670  50.610 134.550  1.00  0.00           H
ATOM   1605  CA  TYR   161      93.730  49.220 132.930  1.00  0.00           C
ATOM   1606  CB  TYR   161      93.550  47.930 133.800  1.00  0.00           C
ATOM   1607  CG  TYR   161      93.260  46.600 133.080  1.00  0.00           C
ATOM   1608  CD1 TYR   161      94.310  46.080 132.430  1.00  0.00           C
ATOM   1609  HD1 TYR   161      95.310  46.430 132.680  1.00  0.00           H
ATOM   1610  CD2 TYR   161      91.990  46.060 133.070  1.00  0.00           C
ATOM   1611  HD2 TYR   161      91.120  46.470 133.580  1.00  0.00           H
ATOM   1612  CE1 TYR   161      94.080  44.940 131.630  1.00  0.00           C
ATOM   1613  HE1 TYR   161      94.850  44.660 130.910  1.00  0.00           H
ATOM   1614  CE2 TYR   161      91.750  44.890 132.350  1.00  0.00           C
ATOM   1615  HE2 TYR   161      90.720  44.620 132.110  1.00  0.00           H
ATOM   1616  CZ  TYR   161      92.840  44.350 131.600  1.00  0.00           C
ATOM   1617  OH  TYR   161      92.780  43.090 131.110  1.00  0.00           O
ATOM   1618  HH  TYR   161      91.830  42.930 130.840  1.00  0.00           H
ATOM   1619  C   TYR   161      92.390  49.490 132.410  1.00  0.00           C
ATOM   1620  O   TYR   161      91.580  50.160 133.080  1.00  0.00           O
ATOM   1621  N   MET   162      92.050  48.810 131.320  1.00  0.00           N
ATOM   1622  H   MET   162      92.770  48.630 130.650  1.00  0.00           H
ATOM   1623  CA  MET   162      90.710  48.770 130.750  1.00  0.00           C
ATOM   1624  CB  MET   162      90.420  50.010 129.970  1.00  0.00           C
ATOM   1625  CG  MET   162      88.990  50.220 129.520  1.00  0.00           C
ATOM   1626  SD  MET   162      89.030  51.690 128.500  1.00  0.00           S
ATOM   1627  CE  MET   162      87.230  51.780 128.500  1.00  0.00           C
ATOM   1628  C   MET   162      90.410  47.620 129.770  1.00  0.00           C
ATOM   1629  O   MET   162      91.120  47.450 128.810  1.00  0.00           O
ATOM   1630  N   HIS   163      89.390  46.880 130.070  1.00  0.00           N
ATOM   1631  H   HIS   163      88.730  46.960 130.810  1.00  0.00           H
ATOM   1632  CA  HIS   163      89.000  45.710 129.210  1.00  0.00           C
ATOM   1633  CB  HIS   163      87.940  44.950 130.070  1.00  0.00           C
ATOM   1634  CG  HIS   163      87.520  43.590 129.400  1.00  0.00           C
ATOM   1635  ND1 HIS   163      88.230  42.890 128.510  1.00  0.00           N
ATOM   1636  CD2 HIS   163      86.600  42.720 129.890  1.00  0.00           C
ATOM   1637  HD2 HIS   163      85.900  42.940 130.700  1.00  0.00           H
ATOM   1638  CE1 HIS   163      87.860  41.610 128.550  1.00  0.00           C
ATOM   1639  HE1 HIS   163      88.220  40.720 128.030  1.00  0.00           H
ATOM   1640  NE2 HIS   163      86.870  41.520 129.410  1.00  0.00           N
ATOM   1641  HE2 HIS   163      86.400  40.680 129.660  1.00  0.00           H
ATOM   1642  C   HIS   163      88.390  46.260 127.940  1.00  0.00           C
ATOM   1643  O   HIS   163      87.440  47.050 127.870  1.00  0.00           O
ATOM   1644  N   HIS   164      88.580  45.390 126.960  1.00  0.00           N
ATOM   1645  H   HIS   164      88.610  44.420 127.200  1.00  0.00           H
ATOM   1646  CA  HIS   164      88.500  45.640 125.490  1.00  0.00           C
ATOM   1647  CB  HIS   164      89.890  46.060 125.050  1.00  0.00           C
ATOM   1648  CG  HIS   164      89.980  46.470 123.570  1.00  0.00           C
ATOM   1649  ND1 HIS   164      89.490  45.830 122.490  1.00  0.00           N
ATOM   1650  CD2 HIS   164      90.680  47.500 123.050  1.00  0.00           C
ATOM   1651  HD2 HIS   164      91.220  48.200 123.690  1.00  0.00           H
ATOM   1652  CE1 HIS   164      89.940  46.470 121.390  1.00  0.00           C
ATOM   1653  HE1 HIS   164      89.790  46.230 120.340  1.00  0.00           H
ATOM   1654  NE2 HIS   164      90.620  47.540 121.760  1.00  0.00           N
ATOM   1655  HE2 HIS   164      90.980  48.260 121.160  1.00  0.00           H
ATOM   1656  C   HIS   164      88.060  44.260 124.850  1.00  0.00           C
ATOM   1657  O   HIS   164      86.970  44.150 124.280  1.00  0.00           O
ATOM   1658  N   MET   165      88.960  43.270 124.940  1.00  0.00           N
ATOM   1659  H   MET   165      89.690  43.340 125.620  1.00  0.00           H
ATOM   1660  CA  MET   165      88.860  42.020 124.210  1.00  0.00           C
ATOM   1661  CB  MET   165      90.170  41.730 123.460  1.00  0.00           C
ATOM   1662  CG  MET   165      89.960  42.180 122.040  1.00  0.00           C
ATOM   1663  SD  MET   165      88.570  41.330 121.190  1.00  0.00           S
ATOM   1664  CE  MET   165      89.500  40.160 120.130  1.00  0.00           C
ATOM   1665  C   MET   165      88.570  40.840 125.060  1.00  0.00           C
ATOM   1666  O   MET   165      89.420  40.310 125.690  1.00  0.00           O
ATOM   1667  N   GLU   166      87.310  40.610 125.300  1.00  0.00           N
ATOM   1668  H   GLU   166      86.580  41.300 125.350  1.00  0.00           H
ATOM   1669  CA  GLU   166      86.760  39.330 125.760  1.00  0.00           C
ATOM   1670  CB  GLU   166      85.250  39.290 126.050  1.00  0.00           C
ATOM   1671  CG  GLU   166      84.820  40.260 127.150  1.00  0.00           C
ATOM   1672  CD  GLU   166      83.360  40.250 127.460  1.00  0.00           C
ATOM   1673  OE1 GLU   166      82.600  41.260 127.130  1.00  0.00           O
ATOM   1674  OE2 GLU   166      82.950  39.170 128.020  1.00  0.00           O
ATOM   1675  C   GLU   166      87.030  38.350 124.590  1.00  0.00           C
ATOM   1676  O   GLU   166      86.320  38.320 123.620  1.00  0.00           O
ATOM   1677  N   LEU   167      87.990  37.400 124.710  1.00  0.00           N
ATOM   1678  H   LEU   167      88.490  37.350 125.570  1.00  0.00           H
ATOM   1679  CA  LEU   167      88.400  36.500 123.600  1.00  0.00           C
ATOM   1680  CB  LEU   167      89.870  36.130 123.810  1.00  0.00           C
ATOM   1681  CG  LEU   167      90.810  37.380 123.910  1.00  0.00           C
ATOM   1682  CD1 LEU   167      92.200  36.990 124.450  1.00  0.00           C
ATOM   1683  CD2 LEU   167      90.960  37.910 122.460  1.00  0.00           C
ATOM   1684  C   LEU   167      87.410  35.410 123.280  1.00  0.00           C
ATOM   1685  O   LEU   167      87.110  34.610 124.210  1.00  0.00           O
ATOM   1686  N   PRO   168      87.040  35.270 122.020  1.00  0.00           N
ATOM   1687  CA  PRO   168      86.120  34.150 121.640  1.00  0.00           C
ATOM   1688  CB  PRO   168      86.130  34.110 120.160  1.00  0.00           C
ATOM   1689  CG  PRO   168      86.460  35.590 119.770  1.00  0.00           C
ATOM   1690  CD  PRO   168      87.320  36.150 120.910  1.00  0.00           C
ATOM   1691  C   PRO   168      86.490  32.730 122.150  1.00  0.00           C
ATOM   1692  O   PRO   168      85.710  31.820 122.200  1.00  0.00           O
ATOM   1693  N   THR   169      87.790  32.540 122.420  1.00  0.00           N
ATOM   1694  H   THR   169      88.390  33.340 122.360  1.00  0.00           H
ATOM   1695  CA  THR   169      88.540  31.390 123.000  1.00  0.00           C
ATOM   1696  CB  THR   169      90.040  31.670 122.700  1.00  0.00           C
ATOM   1697  OG1 THR   169      90.250  33.060 122.980  1.00  0.00           O
ATOM   1698  HG1 THR   169      91.100  33.380 122.550  1.00  0.00           H
ATOM   1699  CG2 THR   169      90.320  31.340 121.250  1.00  0.00           C
ATOM   1700  C   THR   169      88.350  31.170 124.480  1.00  0.00           C
ATOM   1701  O   THR   169      88.760  30.210 125.030  1.00  0.00           O
ATOM   1702  N   GLY   170      88.020  32.260 125.230  1.00  0.00           N
ATOM   1703  H   GLY   170      87.600  33.060 124.780  1.00  0.00           H
ATOM   1704  CA  GLY   170      87.730  32.160 126.680  1.00  0.00           C
ATOM   1705  C   GLY   170      88.410  33.190 127.620  1.00  0.00           C
ATOM   1706  O   GLY   170      87.780  33.740 128.510  1.00  0.00           O
ATOM   1707  N   VAL   171      89.660  33.490 127.320  1.00  0.00           N
ATOM   1708  H   VAL   171      90.110  33.100 126.520  1.00  0.00           H
ATOM   1709  CA  VAL   171      90.460  34.480 128.080  1.00  0.00           C
ATOM   1710  CB  VAL   171      91.930  34.370 127.790  1.00  0.00           C
ATOM   1711  CG1 VAL   171      92.620  33.440 128.800  1.00  0.00           C
ATOM   1712  CG2 VAL   171      92.180  33.860 126.440  1.00  0.00           C
ATOM   1713  C   VAL   171      89.920  35.960 127.920  1.00  0.00           C
ATOM   1714  O   VAL   171      89.070  36.230 127.030  1.00  0.00           O
ATOM   1715  N   HIS   172      90.300  36.800 128.870  1.00  0.00           N
ATOM   1716  H   HIS   172      90.800  36.550 129.710  1.00  0.00           H
ATOM   1717  CA  HIS   172      90.000  38.240 128.920  1.00  0.00           C
ATOM   1718  CB  HIS   172      89.220  38.430 130.220  1.00  0.00           C
ATOM   1719  CG  HIS   172      87.810  37.790 130.040  1.00  0.00           C
ATOM   1720  ND1 HIS   172      86.700  38.480 129.780  1.00  0.00           N
ATOM   1721  CD2 HIS   172      87.410  36.640 130.630  1.00  0.00           C
ATOM   1722  HD2 HIS   172      88.020  35.750 130.720  1.00  0.00           H
ATOM   1723  CE1 HIS   172      85.680  37.790 130.250  1.00  0.00           C
ATOM   1724  HE1 HIS   172      84.650  37.980 129.970  1.00  0.00           H
ATOM   1725  NE2 HIS   172      86.080  36.660 130.820  1.00  0.00           N
ATOM   1726  HE2 HIS   172      85.540  35.870 131.080  1.00  0.00           H
ATOM   1727  C   HIS   172      91.210  39.160 128.870  1.00  0.00           C
ATOM   1728  O   HIS   172      92.100  39.130 129.740  1.00  0.00           O
ATOM   1729  N   ALA   173      91.160  39.990 127.830  1.00  0.00           N
ATOM   1730  H   ALA   173      90.450  40.060 127.130  1.00  0.00           H
ATOM   1731  CA  ALA   173      92.340  40.850 127.550  1.00  0.00           C
ATOM   1732  CB  ALA   173      93.080  40.350 126.290  1.00  0.00           C
ATOM   1733  C   ALA   173      92.110  42.390 127.340  1.00  0.00           C
ATOM   1734  O   ALA   173      91.080  42.770 126.790  1.00  0.00           O
ATOM   1735  N   GLY   174      93.120  43.190 127.750  1.00  0.00           N
ATOM   1736  H   GLY   174      93.990  42.720 127.900  1.00  0.00           H
ATOM   1737  CA  GLY   174      92.950  44.630 127.900  1.00  0.00           C
ATOM   1738  C   GLY   174      93.930  45.680 127.250  1.00  0.00           C
ATOM   1739  O   GLY   174      95.110  45.390 126.940  1.00  0.00           O
ATOM   1740  N   THR   175      93.510  46.940 127.400  1.00  0.00           N
ATOM   1741  H   THR   175      92.630  47.000 127.870  1.00  0.00           H
ATOM   1742  CA  THR   175      94.010  48.260 127.020  1.00  0.00           C
ATOM   1743  CB  THR   175      93.130  48.980 125.980  1.00  0.00           C
ATOM   1744  OG1 THR   175      93.830  50.070 125.450  1.00  0.00           O
ATOM   1745  HG1 THR   175      93.610  50.870 126.010  1.00  0.00           H
ATOM   1746  CG2 THR   175      91.670  49.270 126.400  1.00  0.00           C
ATOM   1747  C   THR   175      94.280  49.200 128.210  1.00  0.00           C
ATOM   1748  O   THR   175      93.850  48.930 129.340  1.00  0.00           O
ATOM   1749  N   ASP   176      95.030  50.220 127.890  1.00  0.00           N
ATOM   1750  H   ASP   176      95.610  50.280 127.080  1.00  0.00           H
ATOM   1751  CA  ASP   176      95.150  51.350 128.780  1.00  0.00           C
ATOM   1752  CB  ASP   176      96.570  51.920 128.720  1.00  0.00           C
ATOM   1753  CG  ASP   176      97.140  52.580 127.500  1.00  0.00           C
ATOM   1754  OD1 ASP   176      96.410  52.490 126.460  1.00  0.00           O
ATOM   1755  OD2 ASP   176      98.330  53.030 127.490  1.00  0.00           O
ATOM   1756  C   ASP   176      94.210  52.420 128.290  1.00  0.00           C
ATOM   1757  O   ASP   176      93.700  52.290 127.130  1.00  0.00           O
ATOM   1758  N   LEU   177      94.070  53.460 129.150  1.00  0.00           N
ATOM   1759  H   LEU   177      94.690  53.620 129.920  1.00  0.00           H
ATOM   1760  CA  LEU   177      93.170  54.590 128.780  1.00  0.00           C
ATOM   1761  CB  LEU   177      92.900  55.400 130.020  1.00  0.00           C
ATOM   1762  CG  LEU   177      91.520  55.020 130.610  1.00  0.00           C
ATOM   1763  CD1 LEU   177      91.510  53.690 131.400  1.00  0.00           C
ATOM   1764  CD2 LEU   177      90.900  56.200 131.390  1.00  0.00           C
ATOM   1765  C   LEU   177      93.710  55.440 127.640  1.00  0.00           C
ATOM   1766  O   LEU   177      93.040  56.420 127.340  1.00  0.00           O
ATOM   1767  N   GLU   178      95.030  55.450 127.310  1.00  0.00           N
ATOM   1768  H   GLU   178      95.630  54.790 127.770  1.00  0.00           H
ATOM   1769  CA  GLU   178      95.540  56.220 126.210  1.00  0.00           C
ATOM   1770  CB  GLU   178      97.060  56.330 126.360  1.00  0.00           C
ATOM   1771  CG  GLU   178      97.720  57.370 125.490  1.00  0.00           C
ATOM   1772  CD  GLU   178      99.210  57.180 125.520  1.00  0.00           C
ATOM   1773  OE1 GLU   178      99.720  57.840 126.440  1.00  0.00           O
ATOM   1774  OE2 GLU   178      99.780  56.480 124.680  1.00  0.00           O
ATOM   1775  C   GLU   178      95.220  55.560 124.820  1.00  0.00           C
ATOM   1776  O   GLU   178      95.170  56.280 123.810  1.00  0.00           O
ATOM   1777  N   GLY   179      95.010  54.230 124.800  1.00  0.00           N
ATOM   1778  H   GLY   179      95.600  53.630 125.340  1.00  0.00           H
ATOM   1779  CA  GLY   179      94.600  53.580 123.560  1.00  0.00           C
ATOM   1780  C   GLY   179      95.460  52.510 122.840  1.00  0.00           C
ATOM   1781  O   GLY   179      95.400  52.350 121.660  1.00  0.00           O
ATOM   1782  N   ASN   180      96.180  51.720 123.670  1.00  0.00           N
ATOM   1783  H   ASN   180      96.100  51.770 124.660  1.00  0.00           H
ATOM   1784  CA  ASN   180      97.050  50.570 123.200  1.00  0.00           C
ATOM   1785  CB  ASN   180      98.580  50.800 123.030  1.00  0.00           C
ATOM   1786  CG  ASN   180      98.920  51.760 121.840  1.00  0.00           C
ATOM   1787  OD1 ASN   180      99.590  51.320 120.910  1.00  0.00           O
ATOM   1788  ND2 ASN   180      98.770  52.970 122.070  1.00  0.00           N
ATOM   1789 1HD2 ASN   180      98.680  53.190 123.040  1.00  0.00           H
ATOM   1790 2HD2 ASN   180      98.800  53.660 121.350  1.00  0.00           H
ATOM   1791  C   ASN   180      96.940  49.450 124.230  1.00  0.00           C
ATOM   1792  O   ASN   180      96.970  49.690 125.450  1.00  0.00           O
ATOM   1793  N   PHE   181      97.110  48.260 123.660  1.00  0.00           N
ATOM   1794  H   PHE   181      97.450  48.220 122.720  1.00  0.00           H
ATOM   1795  CA  PHE   181      97.090  46.950 124.380  1.00  0.00           C
ATOM   1796  CB  PHE   181      97.110  45.790 123.380  1.00  0.00           C
ATOM   1797  CG  PHE   181      95.690  45.630 122.870  1.00  0.00           C
ATOM   1798  CD1 PHE   181      94.840  44.770 123.580  1.00  0.00           C
ATOM   1799  HD1 PHE   181      95.050  44.590 124.630  1.00  0.00           H
ATOM   1800  CD2 PHE   181      95.280  46.130 121.640  1.00  0.00           C
ATOM   1801  HD2 PHE   181      95.860  46.760 120.960  1.00  0.00           H
ATOM   1802  CE1 PHE   181      93.620  44.390 123.060  1.00  0.00           C
ATOM   1803  HE1 PHE   181      92.860  43.900 123.670  1.00  0.00           H
ATOM   1804  CE2 PHE   181      93.990  45.740 121.140  1.00  0.00           C
ATOM   1805  HE2 PHE   181      93.580  46.210 120.250  1.00  0.00           H
ATOM   1806  CZ  PHE   181      93.200  44.920 121.890  1.00  0.00           C
ATOM   1807  HZ  PHE   181      92.320  44.490 121.400  1.00  0.00           H
ATOM   1808  C   PHE   181      98.150  46.700 125.440  1.00  0.00           C
ATOM   1809  O   PHE   181      99.180  47.340 125.500  1.00  0.00           O
ATOM   1810  N   TYR   182      97.780  45.820 126.420  1.00  0.00           N
ATOM   1811  H   TYR   182      96.830  45.570 126.570  1.00  0.00           H
ATOM   1812  CA  TYR   182      98.740  45.170 127.350  1.00  0.00           C
ATOM   1813  CB  TYR   182      98.110  44.810 128.630  1.00  0.00           C
ATOM   1814  CG  TYR   182      98.070  45.980 129.580  1.00  0.00           C
ATOM   1815  CD1 TYR   182      99.160  46.220 130.400  1.00  0.00           C
ATOM   1816  HD1 TYR   182      99.960  45.480 130.480  1.00  0.00           H
ATOM   1817  CD2 TYR   182      97.000  46.860 129.590  1.00  0.00           C
ATOM   1818  HD2 TYR   182      96.130  46.690 128.960  1.00  0.00           H
ATOM   1819  CE1 TYR   182      99.160  47.420 131.180  1.00  0.00           C
ATOM   1820  HE1 TYR   182     100.050  47.670 131.760  1.00  0.00           H
ATOM   1821  CE2 TYR   182      96.980  47.990 130.380  1.00  0.00           C
ATOM   1822  HE2 TYR   182      96.000  48.320 130.710  1.00  0.00           H
ATOM   1823  CZ  TYR   182      98.040  48.250 131.220  1.00  0.00           C
ATOM   1824  OH  TYR   182      98.230  49.550 131.690  1.00  0.00           O
ATOM   1825  HH  TYR   182      97.420  50.100 131.880  1.00  0.00           H
ATOM   1826  C   TYR   182      99.490  43.970 126.730  1.00  0.00           C
ATOM   1827  O   TYR   182     100.690  43.970 126.670  1.00  0.00           O
ATOM   1828  N   GLY   183      98.720  43.100 126.040  1.00  0.00           N
ATOM   1829  H   GLY   183      97.730  43.230 126.080  1.00  0.00           H
ATOM   1830  CA  GLY   183      99.110  41.760 125.500  1.00  0.00           C
ATOM   1831  C   GLY   183      99.010  41.680 123.950  1.00  0.00           C
ATOM   1832  O   GLY   183      98.400  42.550 123.300  1.00  0.00           O
ATOM   1833  N   PRO   184      99.630  40.650 123.450  1.00  0.00           N
ATOM   1834  CA  PRO   184      99.520  40.270 122.040  1.00  0.00           C
ATOM   1835  CB  PRO   184     100.720  39.370 121.790  1.00  0.00           C
ATOM   1836  CG  PRO   184     100.980  38.760 123.200  1.00  0.00           C
ATOM   1837  CD  PRO   184     100.640  39.840 124.150  1.00  0.00           C
ATOM   1838  C   PRO   184      98.170  39.770 121.520  1.00  0.00           C
ATOM   1839  O   PRO   184      97.900  38.600 121.140  1.00  0.00           O
ATOM   1840  N   PHE   185      97.400  40.820 121.610  1.00  0.00           N
ATOM   1841  H   PHE   185      97.670  41.710 121.990  1.00  0.00           H
ATOM   1842  CA  PHE   185      95.990  40.850 121.170  1.00  0.00           C
ATOM   1843  CB  PHE   185      95.030  40.950 122.350  1.00  0.00           C
ATOM   1844  CG  PHE   185      95.200  39.810 123.330  1.00  0.00           C
ATOM   1845  CD1 PHE   185      95.000  38.490 122.960  1.00  0.00           C
ATOM   1846  HD1 PHE   185      94.190  38.250 122.270  1.00  0.00           H
ATOM   1847  CD2 PHE   185      96.150  39.990 124.360  1.00  0.00           C
ATOM   1848  HD2 PHE   185      96.210  40.910 124.950  1.00  0.00           H
ATOM   1849  CE1 PHE   185      95.710  37.410 123.500  1.00  0.00           C
ATOM   1850  HE1 PHE   185      95.390  36.370 123.360  1.00  0.00           H
ATOM   1851  CE2 PHE   185      96.860  38.920 124.900  1.00  0.00           C
ATOM   1852  HE2 PHE   185      97.750  39.030 125.520  1.00  0.00           H
ATOM   1853  CZ  PHE   185      96.570  37.640 124.510  1.00  0.00           C
ATOM   1854  HZ  PHE   185      96.950  36.840 125.140  1.00  0.00           H
ATOM   1855  C   PHE   185      95.740  42.010 120.180  1.00  0.00           C
ATOM   1856  O   PHE   185      96.530  42.940 120.190  1.00  0.00           O
ATOM   1857  N   VAL   186      94.800  41.810 119.250  1.00  0.00           N
ATOM   1858  H   VAL   186      94.220  41.000 119.240  1.00  0.00           H
ATOM   1859  CA  VAL   186      94.450  42.850 118.240  1.00  0.00           C
ATOM   1860  CB  VAL   186      94.720  42.430 116.750  1.00  0.00           C
ATOM   1861  CG1 VAL   186      96.100  42.920 116.290  1.00  0.00           C
ATOM   1862  CG2 VAL   186      94.830  40.930 116.520  1.00  0.00           C
ATOM   1863  C   VAL   186      92.990  43.270 118.370  1.00  0.00           C
ATOM   1864  O   VAL   186      92.200  42.440 118.870  1.00  0.00           O
ATOM   1865  N   ASP   187      92.720  44.480 117.870  1.00  0.00           N
ATOM   1866  H   ASP   187      93.330  45.070 117.330  1.00  0.00           H
ATOM   1867  CA  ASP   187      91.340  45.130 118.080  1.00  0.00           C
ATOM   1868  CB  ASP   187      91.290  46.550 117.570  1.00  0.00           C
ATOM   1869  CG  ASP   187      92.250  47.440 118.390  1.00  0.00           C
ATOM   1870  OD1 ASP   187      91.770  48.210 119.230  1.00  0.00           O
ATOM   1871  OD2 ASP   187      93.390  47.580 117.880  1.00  0.00           O
ATOM   1872  C   ASP   187      90.190  44.340 117.440  1.00  0.00           C
ATOM   1873  O   ASP   187      89.040  44.520 117.880  1.00  0.00           O
ATOM   1874  N   ARG   188      90.440  43.540 116.420  1.00  0.00           N
ATOM   1875  H   ARG   188      91.290  43.690 115.900  1.00  0.00           H
ATOM   1876  CA  ARG   188      89.360  42.830 115.740  1.00  0.00           C
ATOM   1877  CB  ARG   188      89.990  42.280 114.420  1.00  0.00           C
ATOM   1878  CG  ARG   188      90.190  43.190 113.230  1.00  0.00           C
ATOM   1879  CD  ARG   188      88.800  43.630 112.780  1.00  0.00           C
ATOM   1880  NE  ARG   188      88.710  44.900 112.010  1.00  0.00           N
ATOM   1881  HE  ARG   188      89.600  45.120 111.610  1.00  0.00           H
ATOM   1882  CZ  ARG   188      87.650  45.560 111.690  1.00  0.00           C
ATOM   1883  NH1 ARG   188      86.440  45.260 112.150  1.00  0.00           N
ATOM   1884 1HH1 ARG   188      86.420  44.530 112.840  1.00  0.00           H
ATOM   1885 2HH1 ARG   188      85.580  45.670 111.870  1.00  0.00           H
ATOM   1886  NH2 ARG   188      87.740  46.670 110.930  1.00  0.00           N
ATOM   1887 1HH2 ARG   188      88.690  46.970 110.820  1.00  0.00           H
ATOM   1888 2HH2 ARG   188      86.940  47.160 110.590  1.00  0.00           H
ATOM   1889  C   ARG   188      88.720  41.730 116.600  1.00  0.00           C
ATOM   1890  O   ARG   188      89.470  41.020 117.250  1.00  0.00           O
ATOM   1891  N   GLN   189      87.450  41.500 116.340  1.00  0.00           N
ATOM   1892  H   GLN   189      87.000  41.970 115.580  1.00  0.00           H
ATOM   1893  CA  GLN   189      86.540  40.400 116.940  1.00  0.00           C
ATOM   1894  CB  GLN   189      85.060  40.790 116.790  1.00  0.00           C
ATOM   1895  CG  GLN   189      84.740  41.900 117.850  1.00  0.00           C
ATOM   1896  CD  GLN   189      83.320  42.390 117.970  1.00  0.00           C
ATOM   1897  OE1 GLN   189      82.430  41.950 117.260  1.00  0.00           O
ATOM   1898  NE2 GLN   189      83.150  43.560 118.530  1.00  0.00           N
ATOM   1899 1HE2 GLN   189      83.980  43.940 118.950  1.00  0.00           H
ATOM   1900 2HE2 GLN   189      82.310  44.090 118.440  1.00  0.00           H
ATOM   1901  C   GLN   189      86.820  38.940 116.510  1.00  0.00           C
ATOM   1902  O   GLN   189      85.960  38.080 116.520  1.00  0.00           O
ATOM   1903  N   THR   190      88.150  38.610 116.370  1.00  0.00           N
ATOM   1904  H   THR   190      88.820  39.180 116.840  1.00  0.00           H
ATOM   1905  CA  THR   190      88.690  37.320 115.990  1.00  0.00           C
ATOM   1906  CB  THR   190      89.770  37.490 114.960  1.00  0.00           C
ATOM   1907  OG1 THR   190      90.830  38.250 115.560  1.00  0.00           O
ATOM   1908  HG1 THR   190      91.230  38.790 114.810  1.00  0.00           H
ATOM   1909  CG2 THR   190      89.310  38.040 113.560  1.00  0.00           C
ATOM   1910  C   THR   190      89.200  36.520 117.230  1.00  0.00           C
ATOM   1911  O   THR   190      89.520  36.960 118.350  1.00  0.00           O
ATOM   1912  N   ALA   191      89.310  35.220 116.990  1.00  0.00           N
ATOM   1913  H   ALA   191      89.390  34.970 116.020  1.00  0.00           H
ATOM   1914  CA  ALA   191      89.690  34.210 118.000  1.00  0.00           C
ATOM   1915  CB  ALA   191      89.340  32.830 117.560  1.00  0.00           C
ATOM   1916  C   ALA   191      91.210  34.200 118.210  1.00  0.00           C
ATOM   1917  O   ALA   191      91.890  33.920 117.230  1.00  0.00           O
ATOM   1918  N   GLN   192      91.660  34.650 119.370  1.00  0.00           N
ATOM   1919  H   GLN   192      91.130  34.990 120.140  1.00  0.00           H
ATOM   1920  CA  GLN   192      93.080  34.770 119.730  1.00  0.00           C
ATOM   1921  CB  GLN   192      93.410  36.280 119.770  1.00  0.00           C
ATOM   1922  CG  GLN   192      92.950  37.090 118.440  1.00  0.00           C
ATOM   1923  CD  GLN   192      92.660  38.570 118.720  1.00  0.00           C
ATOM   1924  OE1 GLN   192      93.320  39.350 119.460  1.00  0.00           O
ATOM   1925  NE2 GLN   192      91.750  39.130 118.010  1.00  0.00           N
ATOM   1926 1HE2 GLN   192      91.280  38.610 117.300  1.00  0.00           H
ATOM   1927 2HE2 GLN   192      91.300  39.990 118.260  1.00  0.00           H
ATOM   1928  C   GLN   192      93.350  33.970 120.990  1.00  0.00           C
ATOM   1929  O   GLN   192      92.490  33.910 121.960  1.00  0.00           O
ATOM   1930  N   ALA   193      94.560  33.390 121.060  1.00  0.00           N
ATOM   1931  H   ALA   193      95.200  33.340 120.300  1.00  0.00           H
ATOM   1932  CA  ALA   193      94.950  32.690 122.320  1.00  0.00           C
ATOM   1933  CB  ALA   193      95.340  31.310 121.930  1.00  0.00           C
ATOM   1934  C   ALA   193      96.160  33.430 123.060  1.00  0.00           C
ATOM   1935  O   ALA   193      96.860  34.290 122.550  1.00  0.00           O
ATOM   1936  N   ALA   194      96.530  32.950 124.310  1.00  0.00           N
ATOM   1937  H   ALA   194      96.070  32.180 124.750  1.00  0.00           H
ATOM   1938  CA  ALA   194      97.760  33.240 125.080  1.00  0.00           C
ATOM   1939  CB  ALA   194      97.590  34.350 126.060  1.00  0.00           C
ATOM   1940  C   ALA   194      98.540  31.960 125.560  1.00  0.00           C
ATOM   1941  O   ALA   194      98.240  30.900 125.130  1.00  0.00           O
ATOM   1942  N   GLY   195      99.530  32.200 126.380  1.00  0.00           N
ATOM   1943  H   GLY   195      99.640  33.140 126.720  1.00  0.00           H
ATOM   1944  CA  GLY   195     100.420  31.180 126.930  1.00  0.00           C
ATOM   1945  C   GLY   195      99.770  30.270 127.900  1.00  0.00           C
ATOM   1946  O   GLY   195      98.850  30.620 128.580  1.00  0.00           O
ATOM   1947  N   THR   196     100.420  29.110 128.060  1.00  0.00           N
ATOM   1948  H   THR   196     101.290  28.930 127.610  1.00  0.00           H
ATOM   1949  CA  THR   196      99.850  28.020 128.910  1.00  0.00           C
ATOM   1950  CB  THR   196     100.470  26.670 128.400  1.00  0.00           C
ATOM   1951  OG1 THR   196     101.900  26.740 128.370  1.00  0.00           O
ATOM   1952  HG1 THR   196     102.240  26.100 127.680  1.00  0.00           H
ATOM   1953  CG2 THR   196      99.900  26.110 127.090  1.00  0.00           C
ATOM   1954  C   THR   196     100.120  28.190 130.430  1.00  0.00           C
ATOM   1955  O   THR   196      99.880  27.250 131.130  1.00  0.00           O
ATOM   1956  N   ASP   197     100.190  29.450 130.880  1.00  0.00           N
ATOM   1957  H   ASP   197      99.990  30.230 130.290  1.00  0.00           H
ATOM   1958  CA  ASP   197     100.600  29.900 132.200  1.00  0.00           C
ATOM   1959  CB  ASP   197     100.580  31.410 132.280  1.00  0.00           C
ATOM   1960  CG  ASP   197     101.510  32.210 131.320  1.00  0.00           C
ATOM   1961  OD1 ASP   197     101.780  33.410 131.660  1.00  0.00           O
ATOM   1962  OD2 ASP   197     101.630  31.920 130.100  1.00  0.00           O
ATOM   1963  C   ASP   197      99.750  29.400 133.370  1.00  0.00           C
ATOM   1964  O   ASP   197      98.560  29.680 133.520  1.00  0.00           O
ATOM   1965  N   THR   198     100.400  28.600 134.180  1.00  0.00           N
ATOM   1966  H   THR   198     101.400  28.650 134.140  1.00  0.00           H
ATOM   1967  CA  THR   198      99.790  27.780 135.250  1.00  0.00           C
ATOM   1968  CB  THR   198     100.750  26.820 135.970  1.00  0.00           C
ATOM   1969  OG1 THR   198     101.950  27.450 136.500  1.00  0.00           O
ATOM   1970  HG1 THR   198     102.420  26.790 137.090  1.00  0.00           H
ATOM   1971  CG2 THR   198     101.280  25.730 135.050  1.00  0.00           C
ATOM   1972  C   THR   198      99.160  28.570 136.370  1.00  0.00           C
ATOM   1973  O   THR   198      99.510  29.790 136.450  1.00  0.00           O
ATOM   1974  N   THR   199      98.240  28.000 137.160  1.00  0.00           N
ATOM   1975  H   THR   199      97.610  27.330 136.780  1.00  0.00           H
ATOM   1976  CA  THR   199      97.810  28.640 138.450  1.00  0.00           C
ATOM   1977  CB  THR   199      96.370  28.330 138.930  1.00  0.00           C
ATOM   1978  OG1 THR   199      95.550  28.360 137.760  1.00  0.00           O
ATOM   1979  HG1 THR   199      94.760  28.890 138.070  1.00  0.00           H
ATOM   1980  CG2 THR   199      95.920  29.220 140.120  1.00  0.00           C
ATOM   1981  C   THR   199      98.800  28.340 139.570  1.00  0.00           C
ATOM   1982  O   THR   199      99.110  27.180 139.850  1.00  0.00           O
ATOM   1983  N   ILE   200      99.420  29.380 140.140  1.00  0.00           N
ATOM   1984  H   ILE   200      99.250  30.330 139.900  1.00  0.00           H
ATOM   1985  CA  ILE   200     100.400  29.200 141.300  1.00  0.00           C
ATOM   1986  CB  ILE   200     101.400  30.370 141.300  1.00  0.00           C
ATOM   1987  CG1 ILE   200     102.090  30.540 139.960  1.00  0.00           C
ATOM   1988  CG2 ILE   200     102.510  30.240 142.360  1.00  0.00           C
ATOM   1989  CD  ILE   200     102.700  31.910 139.820  1.00  0.00           C
ATOM   1990  C   ILE   200      99.760  29.030 142.730  1.00  0.00           C
ATOM   1991  O   ILE   200      99.110  29.930 143.320  1.00  0.00           O
ATOM   1992  N   THR   201     100.160  27.960 143.440  1.00  0.00           N
ATOM   1993  H   THR   201     100.670  27.190 143.040  1.00  0.00           H
ATOM   1994  CA  THR   201      99.680  27.680 144.810  1.00  0.00           C
ATOM   1995  CB  THR   201      99.950  26.280 145.370  1.00  0.00           C
ATOM   1996  OG1 THR   201     101.340  25.880 145.240  1.00  0.00           O
ATOM   1997  HG1 THR   201     101.380  24.910 144.990  1.00  0.00           H
ATOM   1998  CG2 THR   201      98.920  25.290 144.880  1.00  0.00           C
ATOM   1999  C   THR   201     100.020  28.700 145.910  1.00  0.00           C
ATOM   2000  O   THR   201      99.090  29.040 146.530  1.00  0.00           O
ATOM   2001  N   VAL   202     101.230  29.310 145.890  1.00  0.00           N
ATOM   2002  H   VAL   202     102.000  28.820 145.480  1.00  0.00           H
ATOM   2003  CA  VAL   202     101.550  30.350 146.930  1.00  0.00           C
ATOM   2004  CB  VAL   202     103.040  30.750 146.960  1.00  0.00           C
ATOM   2005  CG1 VAL   202     103.570  31.570 145.800  1.00  0.00           C
ATOM   2006  CG2 VAL   202     103.420  31.300 148.410  1.00  0.00           C
ATOM   2007  C   VAL   202     100.670  31.630 146.860  1.00  0.00           C
ATOM   2008  O   VAL   202     100.450  32.390 147.800  1.00  0.00           O
ATOM   2009  N   ASN   203     100.410  31.840 145.560  1.00  0.00           N
ATOM   2010  H   ASN   203     101.020  31.480 144.860  1.00  0.00           H
ATOM   2011  CA  ASN   203      99.470  32.890 145.190  1.00  0.00           C
ATOM   2012  CB  ASN   203      99.640  33.220 143.720  1.00  0.00           C
ATOM   2013  CG  ASN   203     100.940  33.900 143.350  1.00  0.00           C
ATOM   2014  OD1 ASN   203     101.980  33.280 143.290  1.00  0.00           O
ATOM   2015  ND2 ASN   203     100.850  35.210 143.350  1.00  0.00           N
ATOM   2016 1HD2 ASN   203      99.990  35.690 143.520  1.00  0.00           H
ATOM   2017 2HD2 ASN   203     101.670  35.790 143.310  1.00  0.00           H
ATOM   2018  C   ASN   203      98.050  32.690 145.650  1.00  0.00           C
ATOM   2019  O   ASN   203      97.490  33.400 146.500  1.00  0.00           O
ATOM   2020  N   VAL   204      97.580  31.470 145.300  1.00  0.00           N
ATOM   2021  H   VAL   204      97.980  30.840 144.640  1.00  0.00           H
ATOM   2022  CA  VAL   204      96.240  30.950 145.830  1.00  0.00           C
ATOM   2023  CB  VAL   204      95.760  29.680 145.170  1.00  0.00           C
ATOM   2024  CG1 VAL   204      94.260  29.360 145.390  1.00  0.00           C
ATOM   2025  CG2 VAL   204      96.180  29.480 143.670  1.00  0.00           C
ATOM   2026  C   VAL   204      96.050  30.910 147.380  1.00  0.00           C
ATOM   2027  O   VAL   204      95.050  31.430 147.860  1.00  0.00           O
ATOM   2028  N   LEU   205      97.050  30.460 148.070  1.00  0.00           N
ATOM   2029  H   LEU   205      97.790  29.940 147.640  1.00  0.00           H
ATOM   2030  CA  LEU   205      97.250  30.530 149.520  1.00  0.00           C
ATOM   2031  CB  LEU   205      98.510  29.670 149.870  1.00  0.00           C
ATOM   2032  CG  LEU   205      98.220  28.130 149.930  1.00  0.00           C
ATOM   2033  CD1 LEU   205      99.590  27.480 149.740  1.00  0.00           C
ATOM   2034  CD2 LEU   205      97.530  27.580 151.230  1.00  0.00           C
ATOM   2035  C   LEU   205      97.440  31.920 150.190  1.00  0.00           C
ATOM   2036  O   LEU   205      96.680  32.140 151.090  1.00  0.00           O
ATOM   2037  N   ALA   206      98.160  32.820 149.520  1.00  0.00           N
ATOM   2038  H   ALA   206      98.720  32.630 148.710  1.00  0.00           H
ATOM   2039  CA  ALA   206      98.290  34.200 149.970  1.00  0.00           C
ATOM   2040  CB  ALA   206      99.300  34.950 149.090  1.00  0.00           C
ATOM   2041  C   ALA   206      96.900  34.870 149.870  1.00  0.00           C
ATOM   2042  O   ALA   206      96.400  35.480 150.820  1.00  0.00           O
ATOM   2043  N   TRP   207      96.180  34.640 148.740  1.00  0.00           N
ATOM   2044  H   TRP   207      96.610  34.170 147.960  1.00  0.00           H
ATOM   2045  CA  TRP   207      94.800  35.090 148.540  1.00  0.00           C
ATOM   2046  CB  TRP   207      94.490  34.630 147.140  1.00  0.00           C
ATOM   2047  CG  TRP   207      93.160  34.770 146.440  1.00  0.00           C
ATOM   2048  CD1 TRP   207      92.760  35.950 145.920  1.00  0.00           C
ATOM   2049  HD1 TRP   207      93.210  36.920 146.130  1.00  0.00           H
ATOM   2050  CD2 TRP   207      92.280  33.810 145.930  1.00  0.00           C
ATOM   2051  NE1 TRP   207      91.610  35.820 145.250  1.00  0.00           N
ATOM   2052  HE1 TRP   207      91.190  36.480 144.630  1.00  0.00           H
ATOM   2053  CE2 TRP   207      91.320  34.550 145.270  1.00  0.00           C
ATOM   2054  CE3 TRP   207      92.250  32.460 146.050  1.00  0.00           C
ATOM   2055  HE3 TRP   207      92.870  31.950 146.790  1.00  0.00           H
ATOM   2056  CZ2 TRP   207      90.270  33.810 144.670  1.00  0.00           C
ATOM   2057  HZ2 TRP   207      89.420  34.320 144.220  1.00  0.00           H
ATOM   2058  CZ3 TRP   207      91.200  31.790 145.470  1.00  0.00           C
ATOM   2059  HZ3 TRP   207      91.140  30.710 145.650  1.00  0.00           H
ATOM   2060  CH2 TRP   207      90.170  32.470 144.810  1.00  0.00           C
ATOM   2061  HH2 TRP   207      89.300  31.930 144.430  1.00  0.00           H
ATOM   2062  C   TRP   207      93.800  34.490 149.550  1.00  0.00           C
ATOM   2063  O   TRP   207      92.970  35.180 150.070  1.00  0.00           O
ATOM   2064  N   LEU   208      93.950  33.180 149.890  1.00  0.00           N
ATOM   2065  H   LEU   208      94.440  32.530 149.310  1.00  0.00           H
ATOM   2066  CA  LEU   208      93.080  32.500 150.920  1.00  0.00           C
ATOM   2067  CB  LEU   208      93.350  31.010 150.950  1.00  0.00           C
ATOM   2068  CG  LEU   208      92.230  30.050 151.380  1.00  0.00           C
ATOM   2069  CD1 LEU   208      90.980  30.240 150.450  1.00  0.00           C
ATOM   2070  CD2 LEU   208      92.620  28.550 151.470  1.00  0.00           C
ATOM   2071  C   LEU   208      93.310  33.050 152.400  1.00  0.00           C
ATOM   2072  O   LEU   208      92.390  33.470 153.070  1.00  0.00           O
ATOM   2073  N   TYR   209      94.600  33.250 152.660  1.00  0.00           N
ATOM   2074  H   TYR   209      95.270  32.700 152.160  1.00  0.00           H
ATOM   2075  CA  TYR   209      95.030  33.900 153.950  1.00  0.00           C
ATOM   2076  CB  TYR   209      96.580  33.990 154.200  1.00  0.00           C
ATOM   2077  CG  TYR   209      97.200  32.620 154.600  1.00  0.00           C
ATOM   2078  CD1 TYR   209      96.920  32.200 155.920  1.00  0.00           C
ATOM   2079  HD1 TYR   209      95.940  32.360 156.360  1.00  0.00           H
ATOM   2080  CD2 TYR   209      98.180  32.170 153.840  1.00  0.00           C
ATOM   2081  HD2 TYR   209      98.570  32.750 153.000  1.00  0.00           H
ATOM   2082  CE1 TYR   209      97.850  31.310 156.530  1.00  0.00           C
ATOM   2083  HE1 TYR   209      97.770  31.040 157.580  1.00  0.00           H
ATOM   2084  CE2 TYR   209      99.050  31.240 154.350  1.00  0.00           C
ATOM   2085  HE2 TYR   209      99.850  30.900 153.690  1.00  0.00           H
ATOM   2086  CZ  TYR   209      98.900  30.890 155.680  1.00  0.00           C
ATOM   2087  OH  TYR   209      99.650  29.920 156.270  1.00  0.00           O
ATOM   2088  HH  TYR   209      99.530  29.810 157.260  1.00  0.00           H
ATOM   2089  C   TYR   209      94.550  35.340 153.950  1.00  0.00           C
ATOM   2090  O   TYR   209      93.820  35.680 154.860  1.00  0.00           O
ATOM   2091  N   ALA   210      94.670  36.060 152.840  1.00  0.00           N
ATOM   2092  H   ALA   210      95.220  35.720 152.070  1.00  0.00           H
ATOM   2093  CA  ALA   210      94.060  37.380 152.780  1.00  0.00           C
ATOM   2094  CB  ALA   210      94.440  38.190 151.520  1.00  0.00           C
ATOM   2095  C   ALA   210      92.530  37.470 152.890  1.00  0.00           C
ATOM   2096  O   ALA   210      92.070  38.350 153.570  1.00  0.00           O
ATOM   2097  N   ALA   211      91.840  36.420 152.580  1.00  0.00           N
ATOM   2098  H   ALA   211      92.240  35.880 151.840  1.00  0.00           H
ATOM   2099  CA  ALA   211      90.330  36.310 152.810  1.00  0.00           C
ATOM   2100  CB  ALA   211      89.790  35.180 151.910  1.00  0.00           C
ATOM   2101  C   ALA   211      89.970  36.250 154.270  1.00  0.00           C
ATOM   2102  O   ALA   211      89.050  37.000 154.680  1.00  0.00           O
ATOM   2103  N   VAL   212      90.890  35.660 155.060  1.00  0.00           N
ATOM   2104  H   VAL   212      91.660  35.210 154.610  1.00  0.00           H
ATOM   2105  CA  VAL   212      90.760  35.540 156.550  1.00  0.00           C
ATOM   2106  CB  VAL   212      91.800  34.490 157.030  1.00  0.00           C
ATOM   2107  CG1 VAL   212      91.640  34.230 158.550  1.00  0.00           C
ATOM   2108  CG2 VAL   212      91.470  33.150 156.350  1.00  0.00           C
ATOM   2109  C   VAL   212      90.780  36.820 157.350  1.00  0.00           C
ATOM   2110  O   VAL   212      89.880  37.190 158.120  1.00  0.00           O
ATOM   2111  N   ILE   213      91.810  37.550 156.980  1.00  0.00           N
ATOM   2112  H   ILE   213      92.390  37.150 156.270  1.00  0.00           H
ATOM   2113  CA  ILE   213      92.000  38.890 157.570  1.00  0.00           C
ATOM   2114  CB  ILE   213      93.500  39.290 157.620  1.00  0.00           C
ATOM   2115  CG1 ILE   213      94.190  39.040 156.290  1.00  0.00           C
ATOM   2116  CG2 ILE   213      94.160  38.640 158.850  1.00  0.00           C
ATOM   2117  CD  ILE   213      95.440  39.920 156.150  1.00  0.00           C
ATOM   2118  C   ILE   213      91.040  39.990 156.910  1.00  0.00           C
ATOM   2119  O   ILE   213      90.850  41.050 157.540  1.00  0.00           O
ATOM   2120  N   ASN   214      90.540  39.800 155.690  1.00  0.00           N
ATOM   2121  H   ASN   214      90.940  39.130 155.060  1.00  0.00           H
ATOM   2122  CA  ASN   214      89.450  40.570 155.120  1.00  0.00           C
ATOM   2123  CB  ASN   214      89.320  40.340 153.650  1.00  0.00           C
ATOM   2124  CG  ASN   214      88.340  41.250 152.940  1.00  0.00           C
ATOM   2125  OD1 ASN   214      88.380  42.470 153.010  1.00  0.00           O
ATOM   2126  ND2 ASN   214      87.240  40.710 152.530  1.00  0.00           N
ATOM   2127 1HD2 ASN   214      87.060  39.730 152.480  1.00  0.00           H
ATOM   2128 2HD2 ASN   214      86.450  41.310 152.380  1.00  0.00           H
ATOM   2129  C   ASN   214      88.060  40.150 155.800  1.00  0.00           C
ATOM   2130  O   ASN   214      87.560  40.910 156.610  1.00  0.00           O
ATOM   2131  N   GLY   215      87.580  38.920 155.640  1.00  0.00           N
ATOM   2132  H   GLY   215      87.930  38.270 154.960  1.00  0.00           H
ATOM   2133  CA  GLY   215      86.310  38.490 156.410  1.00  0.00           C
ATOM   2134  C   GLY   215      85.850  37.020 156.440  1.00  0.00           C
ATOM   2135  O   GLY   215      85.050  36.610 157.280  1.00  0.00           O
ATOM   2136  N   ASP   216      86.120  36.380 155.330  1.00  0.00           N
ATOM   2137  H   ASP   216      86.700  36.820 154.650  1.00  0.00           H
ATOM   2138  CA  ASP   216      85.600  35.050 155.050  1.00  0.00           C
ATOM   2139  CB  ASP   216      85.690  34.860 153.550  1.00  0.00           C
ATOM   2140  CG  ASP   216      84.590  35.630 152.840  1.00  0.00           C
ATOM   2141  OD1 ASP   216      84.760  36.600 152.100  1.00  0.00           O
ATOM   2142  OD2 ASP   216      83.440  35.220 152.870  1.00  0.00           O
ATOM   2143  C   ASP   216      86.310  33.900 155.810  1.00  0.00           C
ATOM   2144  O   ASP   216      87.530  33.820 155.790  1.00  0.00           O
ATOM   2145  N   ARG   217      85.550  33.210 156.580  1.00  0.00           N
ATOM   2146  H   ARG   217      84.640  33.600 156.740  1.00  0.00           H
ATOM   2147  CA  ARG   217      86.070  32.050 157.320  1.00  0.00           C
ATOM   2148  CB  ARG   217      86.010  32.340 158.840  1.00  0.00           C
ATOM   2149  CG  ARG   217      87.050  33.330 159.450  1.00  0.00           C
ATOM   2150  CD  ARG   217      86.750  34.750 159.120  1.00  0.00           C
ATOM   2151  NE  ARG   217      85.910  35.420 160.060  1.00  0.00           N
ATOM   2152  HE  ARG   217      85.080  34.950 160.350  1.00  0.00           H
ATOM   2153  CZ  ARG   217      86.150  36.660 160.580  1.00  0.00           C
ATOM   2154  NH1 ARG   217      87.210  37.400 160.300  1.00  0.00           N
ATOM   2155 1HH1 ARG   217      88.000  37.050 159.810  1.00  0.00           H
ATOM   2156 2HH1 ARG   217      87.110  38.390 160.420  1.00  0.00           H
ATOM   2157  NH2 ARG   217      85.480  37.070 161.630  1.00  0.00           N
ATOM   2158 1HH2 ARG   217      84.760  36.530 162.060  1.00  0.00           H
ATOM   2159 2HH2 ARG   217      85.660  37.930 162.100  1.00  0.00           H
ATOM   2160  C   ARG   217      85.410  30.610 157.060  1.00  0.00           C
ATOM   2161  O   ARG   217      85.960  29.620 157.540  1.00  0.00           O
ATOM   2162  N   TRP   218      84.600  30.550 155.940  1.00  0.00           N
ATOM   2163  H   TRP   218      84.550  31.180 155.170  1.00  0.00           H
ATOM   2164  CA  TRP   218      83.810  29.310 155.720  1.00  0.00           C
ATOM   2165  CB  TRP   218      82.640  29.560 154.800  1.00  0.00           C
ATOM   2166  CG  TRP   218      83.040  30.140 153.410  1.00  0.00           C
ATOM   2167  CD1 TRP   218      83.170  31.450 153.220  1.00  0.00           C
ATOM   2168  HD1 TRP   218      82.790  32.260 153.840  1.00  0.00           H
ATOM   2169  CD2 TRP   218      83.320  29.520 152.260  1.00  0.00           C
ATOM   2170  NE1 TRP   218      83.550  31.700 151.970  1.00  0.00           N
ATOM   2171  HE1 TRP   218      83.690  32.610 151.570  1.00  0.00           H
ATOM   2172  CE2 TRP   218      83.620  30.520 151.380  1.00  0.00           C
ATOM   2173  CE3 TRP   218      83.310  28.220 151.780  1.00  0.00           C
ATOM   2174  HE3 TRP   218      83.050  27.430 152.480  1.00  0.00           H
ATOM   2175  CZ2 TRP   218      84.040  30.280 150.110  1.00  0.00           C
ATOM   2176  HZ2 TRP   218      84.140  31.160 149.470  1.00  0.00           H
ATOM   2177  CZ3 TRP   218      83.620  27.890 150.510  1.00  0.00           C
ATOM   2178  HZ3 TRP   218      83.600  26.850 150.170  1.00  0.00           H
ATOM   2179  CH2 TRP   218      84.060  28.910 149.620  1.00  0.00           C
ATOM   2180  HH2 TRP   218      84.340  28.690 148.590  1.00  0.00           H
ATOM   2181  C   TRP   218      84.430  27.950 155.390  1.00  0.00           C
ATOM   2182  O   TRP   218      83.940  26.830 155.570  1.00  0.00           O
ATOM   2183  N   PHE   219      85.610  28.090 154.840  1.00  0.00           N
ATOM   2184  H   PHE   219      85.810  29.000 154.500  1.00  0.00           H
ATOM   2185  CA  PHE   219      86.660  27.070 154.530  1.00  0.00           C
ATOM   2186  CB  PHE   219      87.430  27.570 153.290  1.00  0.00           C
ATOM   2187  CG  PHE   219      87.890  29.030 153.130  1.00  0.00           C
ATOM   2188  CD1 PHE   219      89.010  29.490 153.820  1.00  0.00           C
ATOM   2189  HD1 PHE   219      89.830  28.820 154.090  1.00  0.00           H
ATOM   2190  CD2 PHE   219      87.080  29.810 152.370  1.00  0.00           C
ATOM   2191  HD2 PHE   219      86.270  29.440 151.750  1.00  0.00           H
ATOM   2192  CE1 PHE   219      89.200  30.870 153.870  1.00  0.00           C
ATOM   2193  HE1 PHE   219      89.750  31.280 154.710  1.00  0.00           H
ATOM   2194  CE2 PHE   219      87.350  31.190 152.380  1.00  0.00           C
ATOM   2195  HE2 PHE   219      86.880  31.870 151.670  1.00  0.00           H
ATOM   2196  CZ  PHE   219      88.390  31.670 153.140  1.00  0.00           C
ATOM   2197  HZ  PHE   219      88.530  32.740 153.230  1.00  0.00           H
ATOM   2198  C   PHE   219      87.590  26.590 155.630  1.00  0.00           C
ATOM   2199  O   PHE   219      88.300  25.550 155.450  1.00  0.00           O
ATOM   2200  N   LEU   220      87.660  27.180 156.830  1.00  0.00           N
ATOM   2201  H   LEU   220      86.950  27.830 157.110  1.00  0.00           H
ATOM   2202  CA  LEU   220      88.500  26.590 157.880  1.00  0.00           C
ATOM   2203  CB  LEU   220      88.710  27.550 159.040  1.00  0.00           C
ATOM   2204  CG  LEU   220      89.720  28.660 158.750  1.00  0.00           C
ATOM   2205  CD1 LEU   220      89.190  29.840 157.930  1.00  0.00           C
ATOM   2206  CD2 LEU   220      90.220  29.090 160.060  1.00  0.00           C
ATOM   2207  C   LEU   220      88.170  25.210 158.400  1.00  0.00           C
ATOM   2208  O   LEU   220      87.030  24.930 158.700  1.00  0.00           O
ATOM   2209  N   ASN   221      89.230  24.350 158.400  1.00  0.00           N
ATOM   2210  H   ASN   221      90.150  24.750 158.370  1.00  0.00           H
ATOM   2211  CA  ASN   221      89.110  22.880 158.460  1.00  0.00           C
ATOM   2212  CB  ASN   221      90.260  22.240 157.660  1.00  0.00           C
ATOM   2213  CG  ASN   221      89.840  20.870 157.170  1.00  0.00           C
ATOM   2214  OD1 ASN   221      90.200  19.880 157.790  1.00  0.00           O
ATOM   2215  ND2 ASN   221      89.100  20.770 156.090  1.00  0.00           N
ATOM   2216 1HD2 ASN   221      88.780  21.560 155.560  1.00  0.00           H
ATOM   2217 2HD2 ASN   221      88.780  19.860 155.830  1.00  0.00           H
ATOM   2218  C   ASN   221      89.170  22.450 159.950  1.00  0.00           C
ATOM   2219  O   ASN   221      89.010  23.240 160.880  1.00  0.00           O
ATOM   2220  N   ARG   222      89.350  21.110 160.110  1.00  0.00           N
ATOM   2221  H   ARG   222      89.360  20.560 159.280  1.00  0.00           H
ATOM   2222  CA  ARG   222      89.720  20.490 161.360  1.00  0.00           C
ATOM   2223  CB  ARG   222      88.550  20.140 162.300  1.00  0.00           C
ATOM   2224  CG  ARG   222      88.730  21.010 163.510  1.00  0.00           C
ATOM   2225  CD  ARG   222      87.950  20.590 164.710  1.00  0.00           C
ATOM   2226  NE  ARG   222      86.600  21.110 164.680  1.00  0.00           N
ATOM   2227  HE  ARG   222      86.500  22.050 165.000  1.00  0.00           H
ATOM   2228  CZ  ARG   222      85.520  20.400 164.420  1.00  0.00           C
ATOM   2229  NH1 ARG   222      85.540  19.080 164.210  1.00  0.00           N
ATOM   2230 1HH1 ARG   222      86.370  18.550 164.310  1.00  0.00           H
ATOM   2231 2HH1 ARG   222      84.650  18.670 163.980  1.00  0.00           H
ATOM   2232  NH2 ARG   222      84.390  21.050 164.140  1.00  0.00           N
ATOM   2233 1HH2 ARG   222      84.360  22.030 164.340  1.00  0.00           H
ATOM   2234 2HH2 ARG   222      83.650  20.580 163.660  1.00  0.00           H
ATOM   2235  C   ARG   222      90.720  19.290 161.370  1.00  0.00           C
ATOM   2236  O   ARG   222      90.820  18.480 162.360  1.00  0.00           O
ATOM   2237  N   PHE   223      91.490  19.140 160.320  1.00  0.00           N
ATOM   2238  H   PHE   223      91.400  19.740 159.520  1.00  0.00           H
ATOM   2239  CA  PHE   223      92.500  18.120 160.150  1.00  0.00           C
ATOM   2240  CB  PHE   223      92.050  17.150 158.990  1.00  0.00           C
ATOM   2241  CG  PHE   223      90.810  16.270 159.220  1.00  0.00           C
ATOM   2242  CD1 PHE   223      89.630  16.500 158.490  1.00  0.00           C
ATOM   2243  HD1 PHE   223      89.670  17.010 157.530  1.00  0.00           H
ATOM   2244  CD2 PHE   223      90.890  15.160 160.010  1.00  0.00           C
ATOM   2245  HD2 PHE   223      91.690  15.200 160.750  1.00  0.00           H
ATOM   2246  CE1 PHE   223      88.570  15.620 158.600  1.00  0.00           C
ATOM   2247  HE1 PHE   223      87.620  15.990 158.200  1.00  0.00           H
ATOM   2248  CE2 PHE   223      89.800  14.300 160.200  1.00  0.00           C
ATOM   2249  HE2 PHE   223      89.850  13.500 160.940  1.00  0.00           H
ATOM   2250  CZ  PHE   223      88.700  14.560 159.400  1.00  0.00           C
ATOM   2251  HZ  PHE   223      87.770  14.010 159.560  1.00  0.00           H
ATOM   2252  C   PHE   223      93.810  18.750 159.740  1.00  0.00           C
ATOM   2253  O   PHE   223      93.790  19.910 159.270  1.00  0.00           O
ATOM   2254  N   THR   224      94.950  18.120 160.170  1.00  0.00           N
ATOM   2255  H   THR   224      94.940  17.380 160.850  1.00  0.00           H
ATOM   2256  CA  THR   224      96.210  18.300 159.440  1.00  0.00           C
ATOM   2257  CB  THR   224      97.450  18.210 160.310  1.00  0.00           C
ATOM   2258  OG1 THR   224      98.490  19.010 159.660  1.00  0.00           O
ATOM   2259  HG1 THR   224      98.410  19.970 159.940  1.00  0.00           H
ATOM   2260  CG2 THR   224      97.870  16.750 160.720  1.00  0.00           C
ATOM   2261  C   THR   224      96.340  17.540 158.120  1.00  0.00           C
ATOM   2262  O   THR   224      95.370  16.930 157.640  1.00  0.00           O
ATOM   2263  N   THR   225      97.480  17.670 157.440  1.00  0.00           N
ATOM   2264  H   THR   225      98.240  18.120 157.890  1.00  0.00           H
ATOM   2265  CA  THR   225      97.850  17.220 156.060  1.00  0.00           C
ATOM   2266  CB  THR   225      97.160  18.170 155.140  1.00  0.00           C
ATOM   2267  OG1 THR   225      96.510  17.370 154.110  1.00  0.00           O
ATOM   2268  HG1 THR   225      97.200  16.980 153.490  1.00  0.00           H
ATOM   2269  CG2 THR   225      98.080  19.210 154.430  1.00  0.00           C
ATOM   2270  C   THR   225      99.370  17.020 155.970  1.00  0.00           C
ATOM   2271  O   THR   225     100.080  17.220 156.920  1.00  0.00           O
ATOM   2272  N   THR   226      99.890  16.460 154.820  1.00  0.00           N
ATOM   2273  H   THR   226      99.340  16.250 154.010  1.00  0.00           H
ATOM   2274  CA  THR   226     101.390  16.410 154.600  1.00  0.00           C
ATOM   2275  CB  THR   226     102.040  15.000 154.490  1.00  0.00           C
ATOM   2276  OG1 THR   226     101.410  14.140 153.520  1.00  0.00           O
ATOM   2277  HG1 THR   226     100.450  14.410 153.490  1.00  0.00           H
ATOM   2278  CG2 THR   226     102.010  14.390 155.880  1.00  0.00           C
ATOM   2279  C   THR   226     101.680  17.180 153.270  1.00  0.00           C
ATOM   2280  O   THR   226     100.960  17.020 152.320  1.00  0.00           O
ATOM   2281  N   LEU   227     102.820  17.870 153.070  1.00  0.00           N
ATOM   2282  H   LEU   227     103.460  18.120 153.800  1.00  0.00           H
ATOM   2283  CA  LEU   227     103.040  18.510 151.740  1.00  0.00           C
ATOM   2284  CB  LEU   227     104.120  19.600 151.860  1.00  0.00           C
ATOM   2285  CG  LEU   227     103.360  20.740 152.640  1.00  0.00           C
ATOM   2286  CD1 LEU   227     104.310  21.870 152.990  1.00  0.00           C
ATOM   2287  CD2 LEU   227     102.170  21.300 151.870  1.00  0.00           C
ATOM   2288  C   LEU   227     103.180  17.700 150.470  1.00  0.00           C
ATOM   2289  O   LEU   227     103.180  18.200 149.340  1.00  0.00           O
ATOM   2290  N   ASN   228     103.290  16.380 150.670  1.00  0.00           N
ATOM   2291  H   ASN   228     103.620  15.980 151.520  1.00  0.00           H
ATOM   2292  CA  ASN   228     103.000  15.390 149.650  1.00  0.00           C
ATOM   2293  CB  ASN   228     103.300  13.980 150.300  1.00  0.00           C
ATOM   2294  CG  ASN   228     103.180  12.860 149.300  1.00  0.00           C
ATOM   2295  OD1 ASN   228     103.310  13.130 148.160  1.00  0.00           O
ATOM   2296  ND2 ASN   228     102.780  11.680 149.740  1.00  0.00           N
ATOM   2297 1HD2 ASN   228     102.210  11.540 150.550  1.00  0.00           H
ATOM   2298 2HD2 ASN   228     103.060  10.840 149.280  1.00  0.00           H
ATOM   2299  C   ASN   228     101.530  15.370 149.180  1.00  0.00           C
ATOM   2300  O   ASN   228     101.360  16.000 148.130  1.00  0.00           O
ATOM   2301  N   ASP   229     100.560  14.910 149.940  1.00  0.00           N
ATOM   2302  H   ASP   229     100.680  14.510 150.850  1.00  0.00           H
ATOM   2303  CA  ASP   229      99.150  15.040 149.560  1.00  0.00           C
ATOM   2304  CB  ASP   229      98.260  14.500 150.680  1.00  0.00           C
ATOM   2305  CG  ASP   229      98.390  15.070 152.060  1.00  0.00           C
ATOM   2306  OD1 ASP   229      98.200  16.280 152.250  1.00  0.00           O
ATOM   2307  OD2 ASP   229      98.710  14.300 152.970  1.00  0.00           O
ATOM   2308  C   ASP   229      98.650  16.370 149.080  1.00  0.00           C
ATOM   2309  O   ASP   229      97.810  16.300 148.140  1.00  0.00           O
ATOM   2310  N   PHE   230      99.140  17.480 149.620  1.00  0.00           N
ATOM   2311  H   PHE   230      99.740  17.540 150.410  1.00  0.00           H
ATOM   2312  CA  PHE   230      98.810  18.770 149.030  1.00  0.00           C
ATOM   2313  CB  PHE   230      99.220  19.880 150.000  1.00  0.00           C
ATOM   2314  CG  PHE   230      98.780  21.280 149.570  1.00  0.00           C
ATOM   2315  CD1 PHE   230      97.480  21.730 149.500  1.00  0.00           C
ATOM   2316  HD1 PHE   230      96.850  21.250 150.250  1.00  0.00           H
ATOM   2317  CD2 PHE   230      99.770  22.110 149.060  1.00  0.00           C
ATOM   2318  HD2 PHE   230     100.840  21.970 149.200  1.00  0.00           H
ATOM   2319  CE1 PHE   230      97.160  22.930 148.870  1.00  0.00           C
ATOM   2320  HE1 PHE   230      96.110  23.210 148.730  1.00  0.00           H
ATOM   2321  CE2 PHE   230      99.510  23.250 148.350  1.00  0.00           C
ATOM   2322  HE2 PHE   230     100.260  23.920 147.930  1.00  0.00           H
ATOM   2323  CZ  PHE   230      98.170  23.630 148.310  1.00  0.00           C
ATOM   2324  HZ  PHE   230      97.840  24.440 147.670  1.00  0.00           H
ATOM   2325  C   PHE   230      99.330  19.000 147.640  1.00  0.00           C
ATOM   2326  O   PHE   230      98.570  19.140 146.720  1.00  0.00           O
ATOM   2327  N   ASN   231     100.640  18.720 147.460  1.00  0.00           N
ATOM   2328  H   ASN   231     101.350  18.590 148.150  1.00  0.00           H
ATOM   2329  CA  ASN   231     101.240  18.800 146.120  1.00  0.00           C
ATOM   2330  CB  ASN   231     102.790  18.630 146.120  1.00  0.00           C
ATOM   2331  CG  ASN   231     103.440  19.940 146.610  1.00  0.00           C
ATOM   2332  OD1 ASN   231     102.820  21.000 146.790  1.00  0.00           O
ATOM   2333  ND2 ASN   231     104.740  19.860 146.710  1.00  0.00           N
ATOM   2334 1HD2 ASN   231     105.210  19.050 146.360  1.00  0.00           H
ATOM   2335 2HD2 ASN   231     105.160  20.730 146.940  1.00  0.00           H
ATOM   2336  C   ASN   231     100.600  17.790 145.150  1.00  0.00           C
ATOM   2337  O   ASN   231     100.300  18.130 143.970  1.00  0.00           O
ATOM   2338  N   LEU   232     100.250  16.630 145.700  1.00  0.00           N
ATOM   2339  H   LEU   232     100.440  16.410 146.660  1.00  0.00           H
ATOM   2340  CA  LEU   232      99.520  15.570 144.880  1.00  0.00           C
ATOM   2341  CB  LEU   232      99.630  14.230 145.670  1.00  0.00           C
ATOM   2342  CG  LEU   232     100.710  13.230 145.220  1.00  0.00           C
ATOM   2343  CD1 LEU   232     101.060  12.310 146.370  1.00  0.00           C
ATOM   2344  CD2 LEU   232     100.260  12.410 144.030  1.00  0.00           C
ATOM   2345  C   LEU   232      98.060  16.050 144.370  1.00  0.00           C
ATOM   2346  O   LEU   232      97.890  16.230 143.160  1.00  0.00           O
ATOM   2347  N   VAL   233      97.200  16.620 145.200  1.00  0.00           N
ATOM   2348  H   VAL   233      97.410  16.480 146.170  1.00  0.00           H
ATOM   2349  CA  VAL   233      95.900  17.250 144.900  1.00  0.00           C
ATOM   2350  CB  VAL   233      95.170  17.510 146.180  1.00  0.00           C
ATOM   2351  CG1 VAL   233      93.870  18.360 146.030  1.00  0.00           C
ATOM   2352  CG2 VAL   233      94.940  16.270 146.990  1.00  0.00           C
ATOM   2353  C   VAL   233      96.010  18.490 144.020  1.00  0.00           C
ATOM   2354  O   VAL   233      95.510  18.530 142.950  1.00  0.00           O
ATOM   2355  N   ALA   234      97.100  19.180 144.270  1.00  0.00           N
ATOM   2356  H   ALA   234      97.610  18.920 145.090  1.00  0.00           H
ATOM   2357  CA  ALA   234      97.510  20.430 143.510  1.00  0.00           C
ATOM   2358  CB  ALA   234      98.790  21.010 144.180  1.00  0.00           C
ATOM   2359  C   ALA   234      97.750  20.100 142.030  1.00  0.00           C
ATOM   2360  O   ALA   234      96.900  20.540 141.250  1.00  0.00           O
ATOM   2361  N   MET   235      98.610  19.160 141.680  1.00  0.00           N
ATOM   2362  H   MET   235      99.300  19.020 142.390  1.00  0.00           H
ATOM   2363  CA  MET   235      98.820  18.580 140.370  1.00  0.00           C
ATOM   2364  CB  MET   235     100.080  17.700 140.370  1.00  0.00           C
ATOM   2365  CG  MET   235     101.450  18.450 140.200  1.00  0.00           C
ATOM   2366  SD  MET   235     102.890  17.360 140.290  1.00  0.00           S
ATOM   2367  CE  MET   235     102.630  16.730 141.930  1.00  0.00           C
ATOM   2368  C   MET   235      97.650  17.790 139.690  1.00  0.00           C
ATOM   2369  O   MET   235      97.380  17.990 138.530  1.00  0.00           O
ATOM   2370  N   LYS   236      96.810  17.130 140.540  1.00  0.00           N
ATOM   2371  H   LYS   236      96.940  17.160 141.530  1.00  0.00           H
ATOM   2372  CA  LYS   236      95.550  16.530 140.120  1.00  0.00           C
ATOM   2373  CB  LYS   236      94.770  15.780 141.240  1.00  0.00           C
ATOM   2374  CG  LYS   236      95.580  14.600 141.810  1.00  0.00           C
ATOM   2375  CD  LYS   236      94.710  13.940 142.870  1.00  0.00           C
ATOM   2376  CE  LYS   236      95.020  12.480 143.240  1.00  0.00           C
ATOM   2377  NZ  LYS   236      94.400  11.620 142.300  1.00  0.00           N
ATOM   2378  HZ1 LYS   236      94.790  10.720 142.500  1.00  0.00           H
ATOM   2379  HZ2 LYS   236      93.400  11.660 142.260  1.00  0.00           H
ATOM   2380  HZ3 LYS   236      94.740  11.900 141.400  1.00  0.00           H
ATOM   2381  C   LYS   236      94.620  17.480 139.410  1.00  0.00           C
ATOM   2382  O   LYS   236      94.170  17.180 138.330  1.00  0.00           O
ATOM   2383  N   TYR   237      94.440  18.640 139.990  1.00  0.00           N
ATOM   2384  H   TYR   237      94.990  18.880 140.790  1.00  0.00           H
ATOM   2385  CA  TYR   237      93.560  19.700 139.370  1.00  0.00           C
ATOM   2386  CB  TYR   237      92.510  20.140 140.430  1.00  0.00           C
ATOM   2387  CG  TYR   237      91.600  18.980 140.690  1.00  0.00           C
ATOM   2388  CD1 TYR   237      91.690  18.330 141.950  1.00  0.00           C
ATOM   2389  HD1 TYR   237      92.310  18.790 142.720  1.00  0.00           H
ATOM   2390  CD2 TYR   237      90.590  18.760 139.780  1.00  0.00           C
ATOM   2391  HD2 TYR   237      90.810  18.890 138.720  1.00  0.00           H
ATOM   2392  CE1 TYR   237      90.750  17.430 142.280  1.00  0.00           C
ATOM   2393  HE1 TYR   237      90.760  17.010 143.280  1.00  0.00           H
ATOM   2394  CE2 TYR   237      89.660  17.780 140.150  1.00  0.00           C
ATOM   2395  HE2 TYR   237      88.940  17.420 139.410  1.00  0.00           H
ATOM   2396  CZ  TYR   237      89.750  17.080 141.350  1.00  0.00           C
ATOM   2397  OH  TYR   237      88.910  16.040 141.540  1.00  0.00           O
ATOM   2398  HH  TYR   237      88.910  15.790 142.510  1.00  0.00           H
ATOM   2399  C   TYR   237      94.420  20.820 138.760  1.00  0.00           C
ATOM   2400  O   TYR   237      94.090  21.970 138.860  1.00  0.00           O
ATOM   2401  N   ASN   238      95.590  20.430 138.190  1.00  0.00           N
ATOM   2402  H   ASN   238      95.940  19.510 138.400  1.00  0.00           H
ATOM   2403  CA  ASN   238      96.510  21.340 137.470  1.00  0.00           C
ATOM   2404  CB  ASN   238      96.060  21.690 136.040  1.00  0.00           C
ATOM   2405  CG  ASN   238      96.120  20.450 135.130  1.00  0.00           C
ATOM   2406  OD1 ASN   238      95.730  19.320 135.370  1.00  0.00           O
ATOM   2407  ND2 ASN   238      96.460  20.820 133.920  1.00  0.00           N
ATOM   2408 1HD2 ASN   238      96.650  21.780 133.730  1.00  0.00           H
ATOM   2409 2HD2 ASN   238      96.580  20.120 133.210  1.00  0.00           H
ATOM   2410  C   ASN   238      97.050  22.610 138.090  1.00  0.00           C
ATOM   2411  O   ASN   238      97.630  23.480 137.450  1.00  0.00           O
ATOM   2412  N   TYR   239      96.950  22.680 139.360  1.00  0.00           N
ATOM   2413  H   TYR   239      96.410  21.980 139.820  1.00  0.00           H
ATOM   2414  CA  TYR   239      97.680  23.790 140.090  1.00  0.00           C
ATOM   2415  CB  TYR   239      97.220  23.940 141.480  1.00  0.00           C
ATOM   2416  CG  TYR   239      95.820  24.470 141.660  1.00  0.00           C
ATOM   2417  CD1 TYR   239      95.550  25.790 141.980  1.00  0.00           C
ATOM   2418  HD1 TYR   239      96.260  26.430 142.510  1.00  0.00           H
ATOM   2419  CD2 TYR   239      94.700  23.690 141.380  1.00  0.00           C
ATOM   2420  HD2 TYR   239      94.760  22.610 141.250  1.00  0.00           H
ATOM   2421  CE1 TYR   239      94.330  26.410 141.970  1.00  0.00           C
ATOM   2422  HE1 TYR   239      94.320  27.460 142.280  1.00  0.00           H
ATOM   2423  CE2 TYR   239      93.430  24.300 141.470  1.00  0.00           C
ATOM   2424  HE2 TYR   239      92.570  23.690 141.220  1.00  0.00           H
ATOM   2425  CZ  TYR   239      93.230  25.620 141.780  1.00  0.00           C
ATOM   2426  OH  TYR   239      91.930  26.120 141.910  1.00  0.00           O
ATOM   2427  HH  TYR   239      91.990  27.110 142.080  1.00  0.00           H
ATOM   2428  C   TYR   239      99.200  23.490 140.140  1.00  0.00           C
ATOM   2429  O   TYR   239      99.560  22.320 140.240  1.00  0.00           O
ATOM   2430  N   GLU   240     100.060  24.540 140.290  1.00  0.00           N
ATOM   2431  H   GLU   240      99.730  25.490 140.280  1.00  0.00           H
ATOM   2432  CA  GLU   240     101.520  24.370 140.520  1.00  0.00           C
ATOM   2433  CB  GLU   240     102.110  25.800 140.440  1.00  0.00           C
ATOM   2434  CG  GLU   240     103.610  25.950 140.340  1.00  0.00           C
ATOM   2435  CD  GLU   240     104.040  25.130 139.150  1.00  0.00           C
ATOM   2436  OE1 GLU   240     103.370  24.950 138.160  1.00  0.00           O
ATOM   2437  OE2 GLU   240     105.120  24.530 139.260  1.00  0.00           O
ATOM   2438  C   GLU   240     101.790  23.880 141.940  1.00  0.00           C
ATOM   2439  O   GLU   240     101.470  24.650 142.850  1.00  0.00           O
ATOM   2440  N   PRO   241     102.520  22.740 142.110  1.00  0.00           N
ATOM   2441  CA  PRO   241     102.920  22.290 143.490  1.00  0.00           C
ATOM   2442  CB  PRO   241     103.540  20.930 143.270  1.00  0.00           C
ATOM   2443  CG  PRO   241     104.170  21.140 141.910  1.00  0.00           C
ATOM   2444  CD  PRO   241     103.160  21.930 141.050  1.00  0.00           C
ATOM   2445  C   PRO   241     103.790  23.240 144.360  1.00  0.00           C
ATOM   2446  O   PRO   241     104.580  23.970 143.810  1.00  0.00           O
ATOM   2447  N   LEU   242     103.840  23.090 145.680  1.00  0.00           N
ATOM   2448  H   LEU   242     103.570  22.210 146.050  1.00  0.00           H
ATOM   2449  CA  LEU   242     104.710  23.940 146.600  1.00  0.00           C
ATOM   2450  CB  LEU   242     104.260  24.030 148.030  1.00  0.00           C
ATOM   2451  CG  LEU   242     102.950  24.720 148.280  1.00  0.00           C
ATOM   2452  CD1 LEU   242     102.500  24.710 149.720  1.00  0.00           C
ATOM   2453  CD2 LEU   242     102.960  26.180 147.840  1.00  0.00           C
ATOM   2454  C   LEU   242     106.200  23.610 146.640  1.00  0.00           C
ATOM   2455  O   LEU   242     106.550  22.500 147.060  1.00  0.00           O
ATOM   2456  N   THR   243     106.990  24.650 146.340  1.00  0.00           N
ATOM   2457  H   THR   243     106.680  25.550 146.010  1.00  0.00           H
ATOM   2458  CA  THR   243     108.430  24.490 146.510  1.00  0.00           C
ATOM   2459  CB  THR   243     109.230  25.360 145.530  1.00  0.00           C
ATOM   2460  OG1 THR   243     108.800  26.720 145.680  1.00  0.00           O
ATOM   2461  HG1 THR   243     107.870  26.850 145.330  1.00  0.00           H
ATOM   2462  CG2 THR   243     109.060  24.860 144.080  1.00  0.00           C
ATOM   2463  C   THR   243     108.910  25.070 147.850  1.00  0.00           C
ATOM   2464  O   THR   243     108.170  25.700 148.620  1.00  0.00           O
ATOM   2465  N   GLN   244     110.150  24.810 148.100  1.00  0.00           N
ATOM   2466  H   GLN   244     110.580  24.080 147.570  1.00  0.00           H
ATOM   2467  CA  GLN   244     111.000  25.320 149.230  1.00  0.00           C
ATOM   2468  CB  GLN   244     112.410  24.810 149.160  1.00  0.00           C
ATOM   2469  CG  GLN   244     113.100  24.860 150.550  1.00  0.00           C
ATOM   2470  CD  GLN   244     113.650  26.190 151.040  1.00  0.00           C
ATOM   2471  OE1 GLN   244     114.330  26.980 150.380  1.00  0.00           O
ATOM   2472  NE2 GLN   244     113.500  26.360 152.370  1.00  0.00           N
ATOM   2473 1HE2 GLN   244     113.060  25.680 152.950  1.00  0.00           H
ATOM   2474 2HE2 GLN   244     113.980  27.130 152.800  1.00  0.00           H
ATOM   2475  C   GLN   244     110.890  26.850 149.360  1.00  0.00           C
ATOM   2476  O   GLN   244     110.560  27.330 150.430  1.00  0.00           O
ATOM   2477  N   ASP   245     110.910  27.510 148.210  1.00  0.00           N
ATOM   2478  H   ASP   245     111.310  27.060 147.410  1.00  0.00           H
ATOM   2479  CA  ASP   245     110.740  28.920 147.930  1.00  0.00           C
ATOM   2480  CB  ASP   245     110.830  29.130 146.390  1.00  0.00           C
ATOM   2481  CG  ASP   245     112.250  28.880 145.860  1.00  0.00           C
ATOM   2482  OD1 ASP   245     112.960  29.880 145.710  1.00  0.00           O
ATOM   2483  OD2 ASP   245     112.630  27.690 145.780  1.00  0.00           O
ATOM   2484  C   ASP   245     109.330  29.340 148.450  1.00  0.00           C
ATOM   2485  O   ASP   245     109.160  30.270 149.180  1.00  0.00           O
ATOM   2486  N   HIS   246     108.330  28.670 147.890  1.00  0.00           N
ATOM   2487  H   HIS   246     108.510  27.930 147.250  1.00  0.00           H
ATOM   2488  CA  HIS   246     106.930  28.970 148.280  1.00  0.00           C
ATOM   2489  CB  HIS   246     105.990  28.070 147.390  1.00  0.00           C
ATOM   2490  CG  HIS   246     106.130  28.010 145.830  1.00  0.00           C
ATOM   2491  ND1 HIS   246     106.010  26.920 145.050  1.00  0.00           N
ATOM   2492  CD2 HIS   246     106.400  29.000 144.970  1.00  0.00           C
ATOM   2493  HD2 HIS   246     106.620  30.050 145.160  1.00  0.00           H
ATOM   2494  CE1 HIS   246     106.160  27.310 143.760  1.00  0.00           C
ATOM   2495  HE1 HIS   246     106.300  26.730 142.850  1.00  0.00           H
ATOM   2496  NE2 HIS   246     106.370  28.600 143.670  1.00  0.00           N
ATOM   2497  HE2 HIS   246     106.690  29.140 142.900  1.00  0.00           H
ATOM   2498  C   HIS   246     106.600  28.800 149.750  1.00  0.00           C
ATOM   2499  O   HIS   246     106.320  29.810 150.400  1.00  0.00           O
ATOM   2500  N   VAL   247     107.010  27.640 150.350  1.00  0.00           N
ATOM   2501  H   VAL   247     107.570  27.030 149.790  1.00  0.00           H
ATOM   2502  CA  VAL   247     106.930  27.320 151.860  1.00  0.00           C
ATOM   2503  CB  VAL   247     107.480  25.850 152.010  1.00  0.00           C
ATOM   2504  CG1 VAL   247     107.400  25.410 153.430  1.00  0.00           C
ATOM   2505  CG2 VAL   247     106.430  24.970 151.380  1.00  0.00           C
ATOM   2506  C   VAL   247     107.820  28.300 152.660  1.00  0.00           C
ATOM   2507  O   VAL   247     107.480  28.530 153.840  1.00  0.00           O
ATOM   2508  N   ASP   248     108.990  28.730 152.180  1.00  0.00           N
ATOM   2509  H   ASP   248     109.500  28.030 151.680  1.00  0.00           H
ATOM   2510  CA  ASP   248     109.840  29.840 152.770  1.00  0.00           C
ATOM   2511  CB  ASP   248     111.100  29.950 151.910  1.00  0.00           C
ATOM   2512  CG  ASP   248     112.140  31.010 152.290  1.00  0.00           C
ATOM   2513  OD1 ASP   248     113.230  30.780 152.850  1.00  0.00           O
ATOM   2514  OD2 ASP   248     111.770  32.170 152.210  1.00  0.00           O
ATOM   2515  C   ASP   248     109.030  31.120 152.960  1.00  0.00           C
ATOM   2516  O   ASP   248     108.630  31.360 154.090  1.00  0.00           O
ATOM   2517  N   ILE   249     108.490  31.660 151.850  1.00  0.00           N
ATOM   2518  H   ILE   249     108.630  31.250 150.950  1.00  0.00           H
ATOM   2519  CA  ILE   249     107.600  32.910 151.860  1.00  0.00           C
ATOM   2520  CB  ILE   249     107.500  33.710 150.510  1.00  0.00           C
ATOM   2521  CG1 ILE   249     107.130  35.220 150.650  1.00  0.00           C
ATOM   2522  CG2 ILE   249     106.610  33.040 149.480  1.00  0.00           C
ATOM   2523  CD  ILE   249     108.290  35.900 151.380  1.00  0.00           C
ATOM   2524  C   ILE   249     106.220  32.780 152.570  1.00  0.00           C
ATOM   2525  O   ILE   249     105.670  33.800 153.020  1.00  0.00           O
ATOM   2526  N   LEU   250     105.800  31.530 152.720  1.00  0.00           N
ATOM   2527  H   LEU   250     106.210  30.870 152.090  1.00  0.00           H
ATOM   2528  CA  LEU   250     104.630  31.170 153.550  1.00  0.00           C
ATOM   2529  CB  LEU   250     104.170  29.740 153.160  1.00  0.00           C
ATOM   2530  CG  LEU   250     103.400  29.890 151.890  1.00  0.00           C
ATOM   2531  CD1 LEU   250     103.350  28.470 151.170  1.00  0.00           C
ATOM   2532  CD2 LEU   250     102.040  30.490 152.060  1.00  0.00           C
ATOM   2533  C   LEU   250     104.780  31.540 155.040  1.00  0.00           C
ATOM   2534  O   LEU   250     103.820  31.750 155.790  1.00  0.00           O
ATOM   2535  N   GLY   251     106.070  31.630 155.520  1.00  0.00           N
ATOM   2536  H   GLY   251     106.850  31.570 154.900  1.00  0.00           H
ATOM   2537  CA  GLY   251     106.470  32.030 156.850  1.00  0.00           C
ATOM   2538  C   GLY   251     106.110  33.490 157.140  1.00  0.00           C
ATOM   2539  O   GLY   251     105.480  33.630 158.170  1.00  0.00           O
ATOM   2540  N   PRO   252     106.500  34.470 156.350  1.00  0.00           N
ATOM   2541  CA  PRO   252     105.980  35.820 156.440  1.00  0.00           C
ATOM   2542  CB  PRO   252     106.650  36.550 155.300  1.00  0.00           C
ATOM   2543  CG  PRO   252     108.080  36.000 155.350  1.00  0.00           C
ATOM   2544  CD  PRO   252     107.770  34.490 155.680  1.00  0.00           C
ATOM   2545  C   PRO   252     104.440  35.960 156.320  1.00  0.00           C
ATOM   2546  O   PRO   252     103.840  36.630 157.130  1.00  0.00           O
ATOM   2547  N   LEU   253     103.830  35.110 155.480  1.00  0.00           N
ATOM   2548  H   LEU   253     104.250  34.340 155.000  1.00  0.00           H
ATOM   2549  CA  LEU   253     102.320  34.970 155.520  1.00  0.00           C
ATOM   2550  CB  LEU   253     101.800  34.350 154.190  1.00  0.00           C
ATOM   2551  CG  LEU   253     101.990  35.210 152.970  1.00  0.00           C
ATOM   2552  CD1 LEU   253     102.450  34.390 151.760  1.00  0.00           C
ATOM   2553  CD2 LEU   253     101.010  36.350 152.710  1.00  0.00           C
ATOM   2554  C   LEU   253     101.670  34.420 156.790  1.00  0.00           C
ATOM   2555  O   LEU   253     100.850  35.090 157.390  1.00  0.00           O
ATOM   2556  N   SER   254     102.170  33.270 157.280  1.00  0.00           N
ATOM   2557  H   SER   254     102.860  32.780 156.760  1.00  0.00           H
ATOM   2558  CA  SER   254     101.700  32.630 158.460  1.00  0.00           C
ATOM   2559  CB  SER   254     102.240  31.200 158.740  1.00  0.00           C
ATOM   2560  OG  SER   254     103.510  31.150 159.400  1.00  0.00           O
ATOM   2561  HG  SER   254     103.340  31.350 160.370  1.00  0.00           H
ATOM   2562  C   SER   254     101.730  33.490 159.710  1.00  0.00           C
ATOM   2563  O   SER   254     100.710  33.810 160.230  1.00  0.00           O
ATOM   2564  N   ALA   255     102.880  34.100 159.820  1.00  0.00           N
ATOM   2565  H   ALA   255     103.730  33.720 159.450  1.00  0.00           H
ATOM   2566  CA  ALA   255     103.160  35.050 160.910  1.00  0.00           C
ATOM   2567  CB  ALA   255     104.580  35.570 160.870  1.00  0.00           C
ATOM   2568  C   ALA   255     102.140  36.190 160.960  1.00  0.00           C
ATOM   2569  O   ALA   255     101.340  36.220 161.880  1.00  0.00           O
ATOM   2570  N   GLN   256     102.160  37.010 159.890  1.00  0.00           N
ATOM   2571  H   GLN   256     102.850  36.970 159.180  1.00  0.00           H
ATOM   2572  CA  GLN   256     101.120  38.050 159.690  1.00  0.00           C
ATOM   2573  CB  GLN   256     101.310  38.860 158.440  1.00  0.00           C
ATOM   2574  CG  GLN   256     102.620  39.610 158.480  1.00  0.00           C
ATOM   2575  CD  GLN   256     102.750  41.000 159.020  1.00  0.00           C
ATOM   2576  OE1 GLN   256     102.010  41.920 158.660  1.00  0.00           O
ATOM   2577  NE2 GLN   256     103.860  41.270 159.780  1.00  0.00           N
ATOM   2578 1HE2 GLN   256     104.500  40.500 159.800  1.00  0.00           H
ATOM   2579 2HE2 GLN   256     104.020  42.160 160.210  1.00  0.00           H
ATOM   2580  C   GLN   256      99.580  37.780 159.870  1.00  0.00           C
ATOM   2581  O   GLN   256      98.820  38.700 160.210  1.00  0.00           O
ATOM   2582  N   THR   257      99.130  36.690 159.160  1.00  0.00           N
ATOM   2583  H   THR   257      99.790  36.060 158.750  1.00  0.00           H
ATOM   2584  CA  THR   257      97.730  36.320 159.070  1.00  0.00           C
ATOM   2585  CB  THR   257      97.410  35.580 157.770  1.00  0.00           C
ATOM   2586  OG1 THR   257      98.250  34.410 157.690  1.00  0.00           O
ATOM   2587  HG1 THR   257      99.040  34.660 157.130  1.00  0.00           H
ATOM   2588  CG2 THR   257      97.520  36.490 156.550  1.00  0.00           C
ATOM   2589  C   THR   257      97.110  35.620 160.300  1.00  0.00           C
ATOM   2590  O   THR   257      95.890  35.700 160.590  1.00  0.00           O
ATOM   2591  N   GLY   258      97.900  34.620 160.790  1.00  0.00           N
ATOM   2592  H   GLY   258      98.660  34.240 160.260  1.00  0.00           H
ATOM   2593  CA  GLY   258      97.600  33.820 162.000  1.00  0.00           C
ATOM   2594  C   GLY   258      97.920  32.350 161.950  1.00  0.00           C
ATOM   2595  O   GLY   258      98.640  31.810 162.790  1.00  0.00           O
ATOM   2596  N   ILE   259      97.390  31.700 160.920  1.00  0.00           N
ATOM   2597  H   ILE   259      97.070  32.230 160.130  1.00  0.00           H
ATOM   2598  CA  ILE   259      97.390  30.180 160.780  1.00  0.00           C
ATOM   2599  CB  ILE   259      96.040  29.760 160.140  1.00  0.00           C
ATOM   2600  CG1 ILE   259      94.820  30.460 160.730  1.00  0.00           C
ATOM   2601  CG2 ILE   259      95.850  28.260 160.110  1.00  0.00           C
ATOM   2602  CD  ILE   259      93.570  30.510 159.860  1.00  0.00           C
ATOM   2603  C   ILE   259      98.600  29.400 160.220  1.00  0.00           C
ATOM   2604  O   ILE   259      99.270  29.840 159.270  1.00  0.00           O
ATOM   2605  N   ALA   260      98.900  28.250 160.840  1.00  0.00           N
ATOM   2606  H   ALA   260      98.580  27.910 161.720  1.00  0.00           H
ATOM   2607  CA  ALA   260      99.860  27.300 160.200  1.00  0.00           C
ATOM   2608  CB  ALA   260     100.180  26.170 161.140  1.00  0.00           C
ATOM   2609  C   ALA   260      99.560  26.860 158.780  1.00  0.00           C
ATOM   2610  O   ALA   260      98.420  26.650 158.380  1.00  0.00           O
ATOM   2611  N   VAL   261     100.610  26.830 157.970  1.00  0.00           N
ATOM   2612  H   VAL   261     101.570  27.010 158.190  1.00  0.00           H
ATOM   2613  CA  VAL   261     100.350  26.480 156.550  1.00  0.00           C
ATOM   2614  CB  VAL   261     101.590  26.680 155.640  1.00  0.00           C
ATOM   2615  CG1 VAL   261     101.300  26.510 154.150  1.00  0.00           C
ATOM   2616  CG2 VAL   261     102.290  28.060 155.830  1.00  0.00           C
ATOM   2617  C   VAL   261      99.790  25.060 156.320  1.00  0.00           C
ATOM   2618  O   VAL   261      98.840  24.950 155.540  1.00  0.00           O
ATOM   2619  N   LEU   262     100.330  23.990 156.980  1.00  0.00           N
ATOM   2620  H   LEU   262     100.910  24.080 157.790  1.00  0.00           H
ATOM   2621  CA  LEU   262      99.730  22.650 156.880  1.00  0.00           C
ATOM   2622  CB  LEU   262     100.330  21.680 157.880  1.00  0.00           C
ATOM   2623  CG  LEU   262     101.750  21.240 157.580  1.00  0.00           C
ATOM   2624  CD1 LEU   262     102.310  20.570 158.840  1.00  0.00           C
ATOM   2625  CD2 LEU   262     101.830  20.140 156.430  1.00  0.00           C
ATOM   2626  C   LEU   262      98.200  22.660 157.100  1.00  0.00           C
ATOM   2627  O   LEU   262      97.460  22.340 156.110  1.00  0.00           O
ATOM   2628  N   ASP   263      97.760  23.380 158.110  1.00  0.00           N
ATOM   2629  H   ASP   263      98.460  23.870 158.630  1.00  0.00           H
ATOM   2630  CA  ASP   263      96.360  23.800 158.420  1.00  0.00           C
ATOM   2631  CB  ASP   263      96.260  24.810 159.600  1.00  0.00           C
ATOM   2632  CG  ASP   263      96.420  24.110 160.930  1.00  0.00           C
ATOM   2633  OD1 ASP   263      97.410  24.350 161.660  1.00  0.00           O
ATOM   2634  OD2 ASP   263      95.470  23.340 161.270  1.00  0.00           O
ATOM   2635  C   ASP   263      95.550  24.380 157.220  1.00  0.00           C
ATOM   2636  O   ASP   263      94.700  23.700 156.630  1.00  0.00           O
ATOM   2637  N   MET   264      96.120  25.410 156.690  1.00  0.00           N
ATOM   2638  H   MET   264      96.850  25.940 157.110  1.00  0.00           H
ATOM   2639  CA  MET   264      95.540  26.050 155.460  1.00  0.00           C
ATOM   2640  CB  MET   264      96.110  27.440 155.380  1.00  0.00           C
ATOM   2641  CG  MET   264      95.330  28.460 156.260  1.00  0.00           C
ATOM   2642  SD  MET   264      93.520  28.400 155.960  1.00  0.00           S
ATOM   2643  CE  MET   264      93.570  30.090 155.240  1.00  0.00           C
ATOM   2644  C   MET   264      95.640  25.220 154.100  1.00  0.00           C
ATOM   2645  O   MET   264      94.710  25.190 153.300  1.00  0.00           O
ATOM   2646  N   CYS   265      96.720  24.400 153.980  1.00  0.00           N
ATOM   2647  H   CYS   265      97.430  24.340 154.690  1.00  0.00           H
ATOM   2648  CA  CYS   265      96.740  23.360 152.960  1.00  0.00           C
ATOM   2649  CB  CYS   265      98.130  22.710 152.990  1.00  0.00           C
ATOM   2650  SG  CYS   265      99.220  24.100 152.550  1.00  0.00           S
ATOM   2651  HG  CYS   265     100.330  23.370 152.420  1.00  0.00           H
ATOM   2652  C   CYS   265      95.670  22.290 153.060  1.00  0.00           C
ATOM   2653  O   CYS   265      95.140  21.980 152.000  1.00  0.00           O
ATOM   2654  N   ALA   266      95.250  22.040 154.260  1.00  0.00           N
ATOM   2655  H   ALA   266      95.780  22.310 155.060  1.00  0.00           H
ATOM   2656  CA  ALA   266      94.110  21.130 154.600  1.00  0.00           C
ATOM   2657  CB  ALA   266      94.060  20.800 156.150  1.00  0.00           C
ATOM   2658  C   ALA   266      92.760  21.810 154.190  1.00  0.00           C
ATOM   2659  O   ALA   266      92.030  21.240 153.410  1.00  0.00           O
ATOM   2660  N   SER   267      92.540  23.130 154.490  1.00  0.00           N
ATOM   2661  H   SER   267      93.050  23.610 155.200  1.00  0.00           H
ATOM   2662  CA  SER   267      91.380  23.920 154.070  1.00  0.00           C
ATOM   2663  CB  SER   267      91.630  25.320 154.660  1.00  0.00           C
ATOM   2664  OG  SER   267      92.170  25.360 155.960  1.00  0.00           O
ATOM   2665  HG  SER   267      92.450  26.320 155.950  1.00  0.00           H
ATOM   2666  C   SER   267      91.330  23.920 152.560  1.00  0.00           C
ATOM   2667  O   SER   267      90.250  23.720 151.990  1.00  0.00           O
ATOM   2668  N   LEU   268      92.430  24.280 151.960  1.00  0.00           N
ATOM   2669  H   LEU   268      93.190  24.710 152.440  1.00  0.00           H
ATOM   2670  CA  LEU   268      92.540  24.370 150.520  1.00  0.00           C
ATOM   2671  CB  LEU   268      93.840  25.120 150.130  1.00  0.00           C
ATOM   2672  CG  LEU   268      93.860  25.500 148.600  1.00  0.00           C
ATOM   2673  CD1 LEU   268      92.780  26.480 148.130  1.00  0.00           C
ATOM   2674  CD2 LEU   268      95.260  26.060 148.330  1.00  0.00           C
ATOM   2675  C   LEU   268      92.370  22.970 149.810  1.00  0.00           C
ATOM   2676  O   LEU   268      91.690  22.900 148.780  1.00  0.00           O
ATOM   2677  N   LYS   269      92.990  21.920 150.440  1.00  0.00           N
ATOM   2678  H   LYS   269      93.770  22.010 151.060  1.00  0.00           H
ATOM   2679  CA  LYS   269      92.860  20.510 149.990  1.00  0.00           C
ATOM   2680  CB  LYS   269      93.770  19.590 150.820  1.00  0.00           C
ATOM   2681  CG  LYS   269      94.140  18.240 150.110  1.00  0.00           C
ATOM   2682  CD  LYS   269      94.980  17.360 150.960  1.00  0.00           C
ATOM   2683  CE  LYS   269      94.010  16.660 151.940  1.00  0.00           C
ATOM   2684  NZ  LYS   269      94.780  15.610 152.520  1.00  0.00           N
ATOM   2685  HZ1 LYS   269      94.730  14.800 151.930  1.00  0.00           H
ATOM   2686  HZ2 LYS   269      95.690  15.940 152.750  1.00  0.00           H
ATOM   2687  HZ3 LYS   269      94.450  15.330 153.420  1.00  0.00           H
ATOM   2688  C   LYS   269      91.430  20.000 149.860  1.00  0.00           C
ATOM   2689  O   LYS   269      90.990  19.920 148.720  1.00  0.00           O
ATOM   2690  N   GLU   270      90.770  20.160 151.010  1.00  0.00           N
ATOM   2691  H   GLU   270      91.220  20.330 151.880  1.00  0.00           H
ATOM   2692  CA  GLU   270      89.320  19.910 151.130  1.00  0.00           C
ATOM   2693  CB  GLU   270      88.890  19.970 152.560  1.00  0.00           C
ATOM   2694  CG  GLU   270      89.180  18.660 153.300  1.00  0.00           C
ATOM   2695  CD  GLU   270      88.320  18.370 154.560  1.00  0.00           C
ATOM   2696  OE1 GLU   270      88.820  17.720 155.490  1.00  0.00           O
ATOM   2697  OE2 GLU   270      87.270  19.040 154.690  1.00  0.00           O
ATOM   2698  C   GLU   270      88.420  20.750 150.190  1.00  0.00           C
ATOM   2699  O   GLU   270      87.450  20.250 149.590  1.00  0.00           O
ATOM   2700  N   LEU   271      88.780  22.040 150.060  1.00  0.00           N
ATOM   2701  H   LEU   271      89.300  22.460 150.800  1.00  0.00           H
ATOM   2702  CA  LEU   271      88.350  22.890 148.950  1.00  0.00           C
ATOM   2703  CB  LEU   271      88.850  24.360 149.110  1.00  0.00           C
ATOM   2704  CG  LEU   271      88.110  25.440 149.940  1.00  0.00           C
ATOM   2705  CD1 LEU   271      88.860  26.730 149.760  1.00  0.00           C
ATOM   2706  CD2 LEU   271      86.670  25.420 149.350  1.00  0.00           C
ATOM   2707  C   LEU   271      88.500  22.300 147.540  1.00  0.00           C
ATOM   2708  O   LEU   271      87.470  21.950 146.970  1.00  0.00           O
ATOM   2709  N   LEU   272      89.760  22.060 147.130  1.00  0.00           N
ATOM   2710  H   LEU   272      90.560  22.280 147.690  1.00  0.00           H
ATOM   2711  CA  LEU   272      89.970  21.400 145.790  1.00  0.00           C
ATOM   2712  CB  LEU   272      91.450  21.390 145.480  1.00  0.00           C
ATOM   2713  CG  LEU   272      92.070  22.790 145.220  1.00  0.00           C
ATOM   2714  CD1 LEU   272      93.550  22.550 145.170  1.00  0.00           C
ATOM   2715  CD2 LEU   272      91.440  23.460 144.020  1.00  0.00           C
ATOM   2716  C   LEU   272      89.320  19.950 145.560  1.00  0.00           C
ATOM   2717  O   LEU   272      88.730  19.710 144.500  1.00  0.00           O
ATOM   2718  N   GLN   273      89.160  19.250 146.680  1.00  0.00           N
ATOM   2719  H   GLN   273      89.650  19.460 147.520  1.00  0.00           H
ATOM   2720  CA  GLN   273      88.270  18.050 146.690  1.00  0.00           C
ATOM   2721  CB  GLN   273      88.390  17.370 148.050  1.00  0.00           C
ATOM   2722  CG  GLN   273      89.740  16.870 148.280  1.00  0.00           C
ATOM   2723  CD  GLN   273      89.800  16.410 149.780  1.00  0.00           C
ATOM   2724  OE1 GLN   273      88.990  16.700 150.630  1.00  0.00           O
ATOM   2725  NE2 GLN   273      90.640  15.520 149.990  1.00  0.00           N
ATOM   2726 1HE2 GLN   273      91.240  15.190 149.270  1.00  0.00           H
ATOM   2727 2HE2 GLN   273      90.930  15.330 150.930  1.00  0.00           H
ATOM   2728  C   GLN   273      86.740  18.320 146.460  1.00  0.00           C
ATOM   2729  O   GLN   273      86.020  17.430 145.910  1.00  0.00           O
ATOM   2730  N   ASN   274      86.180  19.370 147.060  1.00  0.00           N
ATOM   2731  H   ASN   274      86.780  19.930 147.630  1.00  0.00           H
ATOM   2732  CA  ASN   274      84.770  19.710 147.020  1.00  0.00           C
ATOM   2733  CB  ASN   274      84.340  20.780 148.060  1.00  0.00           C
ATOM   2734  CG  ASN   274      82.800  20.860 148.360  1.00  0.00           C
ATOM   2735  OD1 ASN   274      82.390  20.040 149.170  1.00  0.00           O
ATOM   2736  ND2 ASN   274      82.050  21.770 147.930  1.00  0.00           N
ATOM   2737 1HD2 ASN   274      82.400  22.500 147.330  1.00  0.00           H
ATOM   2738 2HD2 ASN   274      81.080  21.820 148.140  1.00  0.00           H
ATOM   2739  C   ASN   274      84.430  20.450 145.660  1.00  0.00           C
ATOM   2740  O   ASN   274      83.440  20.090 145.010  1.00  0.00           O
ATOM   2741  N   GLY   275      85.330  21.290 145.180  1.00  0.00           N
ATOM   2742  H   GLY   275      86.140  21.620 145.670  1.00  0.00           H
ATOM   2743  CA  GLY   275      85.050  21.990 143.860  1.00  0.00           C
ATOM   2744  C   GLY   275      85.930  23.280 143.830  1.00  0.00           C
ATOM   2745  O   GLY   275      85.770  24.150 144.790  1.00  0.00           O
ATOM   2746  N   MET   276      86.690  23.350 142.720  1.00  0.00           N
ATOM   2747  H   MET   276      86.900  22.570 142.140  1.00  0.00           H
ATOM   2748  CA  MET   276      87.460  24.550 142.350  1.00  0.00           C
ATOM   2749  CB  MET   276      88.150  24.440 140.950  1.00  0.00           C
ATOM   2750  CG  MET   276      89.170  23.280 141.000  1.00  0.00           C
ATOM   2751  SD  MET   276      88.350  21.660 140.850  1.00  0.00           S
ATOM   2752  CE  MET   276      87.820  21.880 139.200  1.00  0.00           C
ATOM   2753  C   MET   276      86.550  25.770 142.200  1.00  0.00           C
ATOM   2754  O   MET   276      86.990  26.890 142.510  1.00  0.00           O
ATOM   2755  N   ASN   277      85.410  25.420 141.670  1.00  0.00           N
ATOM   2756  H   ASN   277      85.370  24.580 141.130  1.00  0.00           H
ATOM   2757  CA  ASN   277      84.310  26.360 141.630  1.00  0.00           C
ATOM   2758  CB  ASN   277      83.590  25.860 140.310  1.00  0.00           C
ATOM   2759  CG  ASN   277      82.420  26.730 139.780  1.00  0.00           C
ATOM   2760  OD1 ASN   277      81.860  27.580 140.430  1.00  0.00           O
ATOM   2761  ND2 ASN   277      81.940  26.390 138.640  1.00  0.00           N
ATOM   2762 1HD2 ASN   277      82.450  25.720 138.100  1.00  0.00           H
ATOM   2763 2HD2 ASN   277      80.990  26.630 138.440  1.00  0.00           H
ATOM   2764  C   ASN   277      83.410  26.510 142.880  1.00  0.00           C
ATOM   2765  O   ASN   277      82.990  25.520 143.470  1.00  0.00           O
ATOM   2766  N   GLY   278      83.130  27.730 143.340  1.00  0.00           N
ATOM   2767  H   GLY   278      83.290  28.560 142.800  1.00  0.00           H
ATOM   2768  CA  GLY   278      82.420  27.960 144.630  1.00  0.00           C
ATOM   2769  C   GLY   278      82.150  29.450 144.800  1.00  0.00           C
ATOM   2770  O   GLY   278      81.870  30.110 143.750  1.00  0.00           O
ATOM   2771  N   ARG   279      81.840  29.970 146.010  1.00  0.00           N
ATOM   2772  H   ARG   279      81.540  29.420 146.790  1.00  0.00           H
ATOM   2773  CA  ARG   279      81.700  31.440 146.260  1.00  0.00           C
ATOM   2774  CB  ARG   279      81.290  31.770 147.690  1.00  0.00           C
ATOM   2775  CG  ARG   279      79.870  31.320 147.850  1.00  0.00           C
ATOM   2776  CD  ARG   279      79.300  31.650 149.220  1.00  0.00           C
ATOM   2777  NE  ARG   279      79.790  30.630 150.120  1.00  0.00           N
ATOM   2778  HE  ARG   279      80.290  29.880 149.690  1.00  0.00           H
ATOM   2779  CZ  ARG   279      79.430  30.480 151.370  1.00  0.00           C
ATOM   2780  NH1 ARG   279      78.490  31.230 151.890  1.00  0.00           N
ATOM   2781 1HH1 ARG   279      77.970  31.860 151.320  1.00  0.00           H
ATOM   2782 2HH1 ARG   279      78.360  31.270 152.880  1.00  0.00           H
ATOM   2783  NH2 ARG   279      79.940  29.440 151.970  1.00  0.00           N
ATOM   2784 1HH2 ARG   279      80.670  28.840 151.650  1.00  0.00           H
ATOM   2785 2HH2 ARG   279      79.520  29.330 152.870  1.00  0.00           H
ATOM   2786  C   ARG   279      82.910  32.280 145.830  1.00  0.00           C
ATOM   2787  O   ARG   279      84.020  31.870 146.230  1.00  0.00           O
ATOM   2788  N   THR   280      82.620  33.570 145.630  1.00  0.00           N
ATOM   2789  H   THR   280      81.660  33.840 145.540  1.00  0.00           H
ATOM   2790  CA  THR   280      83.670  34.640 145.470  1.00  0.00           C
ATOM   2791  CB  THR   280      83.090  36.010 145.160  1.00  0.00           C
ATOM   2792  OG1 THR   280      82.000  36.380 146.050  1.00  0.00           O
ATOM   2793  HG1 THR   280      81.280  35.690 146.090  1.00  0.00           H
ATOM   2794  CG2 THR   280      82.740  36.180 143.610  1.00  0.00           C
ATOM   2795  C   THR   280      84.590  34.860 146.670  1.00  0.00           C
ATOM   2796  O   THR   280      84.050  35.220 147.710  1.00  0.00           O
ATOM   2797  N   ILE   281      85.840  34.370 146.510  1.00  0.00           N
ATOM   2798  H   ILE   281      86.000  33.540 145.970  1.00  0.00           H
ATOM   2799  CA  ILE   281      86.920  34.650 147.360  1.00  0.00           C
ATOM   2800  CB  ILE   281      87.760  33.330 147.520  1.00  0.00           C
ATOM   2801  CG1 ILE   281      86.870  32.370 148.310  1.00  0.00           C
ATOM   2802  CG2 ILE   281      89.070  33.430 148.310  1.00  0.00           C
ATOM   2803  CD  ILE   281      87.200  30.880 148.560  1.00  0.00           C
ATOM   2804  C   ILE   281      87.810  35.860 146.810  1.00  0.00           C
ATOM   2805  O   ILE   281      88.340  35.890 145.680  1.00  0.00           O
ATOM   2806  N   LEU   282      87.640  36.960 147.540  1.00  0.00           N
ATOM   2807  H   LEU   282      87.100  36.900 148.380  1.00  0.00           H
ATOM   2808  CA  LEU   282      88.250  38.280 147.250  1.00  0.00           C
ATOM   2809  CB  LEU   282      89.760  38.310 147.480  1.00  0.00           C
ATOM   2810  CG  LEU   282      90.190  38.120 148.940  1.00  0.00           C
ATOM   2811  CD1 LEU   282      91.720  37.950 149.060  1.00  0.00           C
ATOM   2812  CD2 LEU   282      89.720  39.310 149.790  1.00  0.00           C
ATOM   2813  C   LEU   282      87.840  39.030 145.960  1.00  0.00           C
ATOM   2814  O   LEU   282      87.610  40.240 145.910  1.00  0.00           O
ATOM   2815  N   GLY   283      87.510  38.210 144.910  1.00  0.00           N
ATOM   2816  H   GLY   283      87.500  37.220 145.080  1.00  0.00           H
ATOM   2817  CA  GLY   283      87.120  38.540 143.510  1.00  0.00           C
ATOM   2818  C   GLY   283      86.760  37.300 142.790  1.00  0.00           C
ATOM   2819  O   GLY   283      85.620  37.180 142.320  1.00  0.00           O
ATOM   2820  N   SER   284      87.710  36.370 142.570  1.00  0.00           N
ATOM   2821  H   SER   284      88.640  36.570 142.860  1.00  0.00           H
ATOM   2822  CA  SER   284      87.480  35.160 141.770  1.00  0.00           C
ATOM   2823  CB  SER   284      88.800  34.490 141.280  1.00  0.00           C
ATOM   2824  OG  SER   284      88.750  33.570 140.190  1.00  0.00           O
ATOM   2825  HG  SER   284      88.950  32.620 140.390  1.00  0.00           H
ATOM   2826  C   SER   284      86.660  34.020 142.430  1.00  0.00           C
ATOM   2827  O   SER   284      86.850  33.750 143.640  1.00  0.00           O
ATOM   2828  N   ALA   285      85.730  33.510 141.650  1.00  0.00           N
ATOM   2829  H   ALA   285      85.750  33.680 140.670  1.00  0.00           H
ATOM   2830  CA  ALA   285      84.860  32.420 142.140  1.00  0.00           C
ATOM   2831  CB  ALA   285      83.590  32.600 141.260  1.00  0.00           C
ATOM   2832  C   ALA   285      85.430  31.000 141.950  1.00  0.00           C
ATOM   2833  O   ALA   285      85.430  30.230 142.890  1.00  0.00           O
ATOM   2834  N   LEU   286      86.150  30.800 140.890  1.00  0.00           N
ATOM   2835  H   LEU   286      86.080  31.570 140.250  1.00  0.00           H
ATOM   2836  CA  LEU   286      87.130  29.670 140.740  1.00  0.00           C
ATOM   2837  CB  LEU   286      87.420  29.380 139.260  1.00  0.00           C
ATOM   2838  CG  LEU   286      86.560  28.350 138.530  1.00  0.00           C
ATOM   2839  CD1 LEU   286      85.210  29.020 138.160  1.00  0.00           C
ATOM   2840  CD2 LEU   286      87.160  27.740 137.300  1.00  0.00           C
ATOM   2841  C   LEU   286      88.470  29.950 141.520  1.00  0.00           C
ATOM   2842  O   LEU   286      88.840  31.130 141.540  1.00  0.00           O
ATOM   2843  N   LEU   287      89.020  29.040 142.280  1.00  0.00           N
ATOM   2844  H   LEU   287      88.500  28.250 142.610  1.00  0.00           H
ATOM   2845  CA  LEU   287      90.210  29.360 143.080  1.00  0.00           C
ATOM   2846  CB  LEU   287      90.420  28.210 144.080  1.00  0.00           C
ATOM   2847  CG  LEU   287      89.280  27.830 145.010  1.00  0.00           C
ATOM   2848  CD1 LEU   287      89.280  26.380 145.410  1.00  0.00           C
ATOM   2849  CD2 LEU   287      89.320  28.700 146.240  1.00  0.00           C
ATOM   2850  C   LEU   287      91.460  29.620 142.290  1.00  0.00           C
ATOM   2851  O   LEU   287      91.890  28.740 141.570  1.00  0.00           O
ATOM   2852  N   GLU   288      91.530  30.910 141.980  1.00  0.00           N
ATOM   2853  H   GLU   288      90.670  31.420 141.960  1.00  0.00           H
ATOM   2854  CA  GLU   288      92.640  31.350 141.130  1.00  0.00           C
ATOM   2855  CB  GLU   288      92.110  31.910 139.800  1.00  0.00           C
ATOM   2856  CG  GLU   288      91.580  30.880 138.820  1.00  0.00           C
ATOM   2857  CD  GLU   288      92.690  30.080 138.100  1.00  0.00           C
ATOM   2858  OE1 GLU   288      93.030  29.080 138.670  1.00  0.00           O
ATOM   2859  OE2 GLU   288      93.250  30.460 137.070  1.00  0.00           O
ATOM   2860  C   GLU   288      93.520  32.350 141.830  1.00  0.00           C
ATOM   2861  O   GLU   288      92.980  33.240 142.530  1.00  0.00           O
ATOM   2862  N   ASP   289      94.760  32.350 141.350  1.00  0.00           N
ATOM   2863  H   ASP   289      95.000  32.040 140.430  1.00  0.00           H
ATOM   2864  CA  ASP   289      96.000  33.000 141.930  1.00  0.00           C
ATOM   2865  CB  ASP   289      97.220  32.520 141.160  1.00  0.00           C
ATOM   2866  CG  ASP   289      97.400  32.630 139.620  1.00  0.00           C
ATOM   2867  OD1 ASP   289      96.500  33.030 138.870  1.00  0.00           O
ATOM   2868  OD2 ASP   289      98.630  32.610 139.290  1.00  0.00           O
ATOM   2869  C   ASP   289      95.950  34.500 141.980  1.00  0.00           C
ATOM   2870  O   ASP   289      97.030  35.140 142.060  1.00  0.00           O
ATOM   2871  N   GLU   290      94.800  35.150 142.300  1.00  0.00           N
ATOM   2872  H   GLU   290      93.930  34.700 142.450  1.00  0.00           H
ATOM   2873  CA  GLU   290      94.680  36.640 142.270  1.00  0.00           C
ATOM   2874  CB  GLU   290      93.230  37.160 142.510  1.00  0.00           C
ATOM   2875  CG  GLU   290      92.200  36.550 141.590  1.00  0.00           C
ATOM   2876  CD  GLU   290      90.930  37.310 141.840  1.00  0.00           C
ATOM   2877  OE1 GLU   290      90.300  37.260 142.940  1.00  0.00           O
ATOM   2878  OE2 GLU   290      90.620  38.150 140.970  1.00  0.00           O
ATOM   2879  C   GLU   290      95.660  37.580 142.980  1.00  0.00           C
ATOM   2880  O   GLU   290      95.790  38.750 142.570  1.00  0.00           O
ATOM   2881  N   PHE   291      96.110  37.090 144.130  1.00  0.00           N
ATOM   2882  H   PHE   291      96.080  36.110 144.310  1.00  0.00           H
ATOM   2883  CA  PHE   291      97.020  37.910 144.940  1.00  0.00           C
ATOM   2884  CB  PHE   291      96.380  37.950 146.280  1.00  0.00           C
ATOM   2885  CG  PHE   291      95.550  39.220 146.420  1.00  0.00           C
ATOM   2886  CD1 PHE   291      94.280  39.190 145.970  1.00  0.00           C
ATOM   2887  HD1 PHE   291      93.990  38.390 145.300  1.00  0.00           H
ATOM   2888  CD2 PHE   291      96.000  40.240 147.260  1.00  0.00           C
ATOM   2889  HD2 PHE   291      97.030  40.580 147.180  1.00  0.00           H
ATOM   2890  CE1 PHE   291      93.360  40.130 146.410  1.00  0.00           C
ATOM   2891  HE1 PHE   291      92.320  39.850 146.270  1.00  0.00           H
ATOM   2892  CE2 PHE   291      95.030  41.140 147.750  1.00  0.00           C
ATOM   2893  HE2 PHE   291      95.310  41.970 148.400  1.00  0.00           H
ATOM   2894  CZ  PHE   291      93.760  41.090 147.330  1.00  0.00           C
ATOM   2895  HZ  PHE   291      93.080  41.860 147.680  1.00  0.00           H
ATOM   2896  C   PHE   291      98.480  37.450 145.040  1.00  0.00           C
ATOM   2897  O   PHE   291      98.720  36.330 144.600  1.00  0.00           O
ATOM   2898  N   THR   292      99.330  38.420 144.990  1.00  0.00           N
ATOM   2899  H   THR   292      99.200  39.310 144.550  1.00  0.00           H
ATOM   2900  CA  THR   292     100.700  38.160 145.520  1.00  0.00           C
ATOM   2901  CB  THR   292     101.720  39.190 145.010  1.00  0.00           C
ATOM   2902  OG1 THR   292     101.630  40.380 145.700  1.00  0.00           O
ATOM   2903  HG1 THR   292     100.820  40.870 145.390  1.00  0.00           H
ATOM   2904  CG2 THR   292     101.590  39.600 143.530  1.00  0.00           C
ATOM   2905  C   THR   292     100.850  37.990 147.010  1.00  0.00           C
ATOM   2906  O   THR   292     100.020  38.420 147.840  1.00  0.00           O
ATOM   2907  N   PRO   293     101.860  37.190 147.390  1.00  0.00           N
ATOM   2908  CA  PRO   293     102.300  37.200 148.800  1.00  0.00           C
ATOM   2909  CB  PRO   293     103.570  36.300 148.800  1.00  0.00           C
ATOM   2910  CG  PRO   293     103.200  35.190 147.790  1.00  0.00           C
ATOM   2911  CD  PRO   293     102.430  35.970 146.700  1.00  0.00           C
ATOM   2912  C   PRO   293     102.690  38.600 149.380  1.00  0.00           C
ATOM   2913  O   PRO   293     102.140  39.010 150.380  1.00  0.00           O
ATOM   2914  N   PHE   294     103.580  39.310 148.760  1.00  0.00           N
ATOM   2915  H   PHE   294     104.020  38.860 147.980  1.00  0.00           H
ATOM   2916  CA  PHE   294     103.920  40.690 149.050  1.00  0.00           C
ATOM   2917  CB  PHE   294     104.910  41.210 148.050  1.00  0.00           C
ATOM   2918  CG  PHE   294     105.790  42.450 148.360  1.00  0.00           C
ATOM   2919  CD1 PHE   294     106.110  43.360 147.310  1.00  0.00           C
ATOM   2920  HD1 PHE   294     105.400  43.380 146.480  1.00  0.00           H
ATOM   2921  CD2 PHE   294     106.540  42.570 149.530  1.00  0.00           C
ATOM   2922  HD2 PHE   294     106.340  41.790 150.270  1.00  0.00           H
ATOM   2923  CE1 PHE   294     107.160  44.230 147.390  1.00  0.00           C
ATOM   2924  HE1 PHE   294     107.500  44.700 146.460  1.00  0.00           H
ATOM   2925  CE2 PHE   294     107.530  43.570 149.660  1.00  0.00           C
ATOM   2926  HE2 PHE   294     108.180  43.570 150.540  1.00  0.00           H
ATOM   2927  CZ  PHE   294     107.870  44.350 148.570  1.00  0.00           C
ATOM   2928  HZ  PHE   294     108.680  45.080 148.620  1.00  0.00           H
ATOM   2929  C   PHE   294     102.740  41.650 149.280  1.00  0.00           C
ATOM   2930  O   PHE   294     102.560  42.090 150.440  1.00  0.00           O
ATOM   2931  N   ASP   295     101.800  41.790 148.320  1.00  0.00           N
ATOM   2932  H   ASP   295     102.040  41.510 147.400  1.00  0.00           H
ATOM   2933  CA  ASP   295     100.550  42.550 148.450  1.00  0.00           C
ATOM   2934  CB  ASP   295      99.510  42.310 147.360  1.00  0.00           C
ATOM   2935  CG  ASP   295      99.840  42.760 145.970  1.00  0.00           C
ATOM   2936  OD1 ASP   295      99.480  42.100 145.000  1.00  0.00           O
ATOM   2937  OD2 ASP   295     100.490  43.750 145.910  1.00  0.00           O
ATOM   2938  C   ASP   295      99.780  42.300 149.780  1.00  0.00           C
ATOM   2939  O   ASP   295      99.600  43.290 150.530  1.00  0.00           O
ATOM   2940  N   VAL   296      99.540  41.020 150.150  1.00  0.00           N
ATOM   2941  H   VAL   296      99.790  40.250 149.560  1.00  0.00           H
ATOM   2942  CA  VAL   296      98.870  40.660 151.410  1.00  0.00           C
ATOM   2943  CB  VAL   296      98.600  39.170 151.410  1.00  0.00           C
ATOM   2944  CG1 VAL   296      97.880  38.700 152.700  1.00  0.00           C
ATOM   2945  CG2 VAL   296      97.820  38.750 150.170  1.00  0.00           C
ATOM   2946  C   VAL   296      99.670  41.030 152.700  1.00  0.00           C
ATOM   2947  O   VAL   296      99.040  41.690 153.540  1.00  0.00           O
ATOM   2948  N   VAL   297     100.990  40.740 152.790  1.00  0.00           N
ATOM   2949  H   VAL   297     101.420  40.310 152.000  1.00  0.00           H
ATOM   2950  CA  VAL   297     101.780  41.170 153.980  1.00  0.00           C
ATOM   2951  CB  VAL   297     103.220  40.610 154.000  1.00  0.00           C
ATOM   2952  CG1 VAL   297     103.380  39.090 154.150  1.00  0.00           C
ATOM   2953  CG2 VAL   297     104.080  41.130 152.780  1.00  0.00           C
ATOM   2954  C   VAL   297     101.800  42.680 154.150  1.00  0.00           C
ATOM   2955  O   VAL   297     101.830  43.150 155.270  1.00  0.00           O
ATOM   2956  N   ARG   298     101.850  43.470 153.070  1.00  0.00           N
ATOM   2957  H   ARG   298     101.830  43.130 152.120  1.00  0.00           H
ATOM   2958  CA  ARG   298     101.830  44.970 153.120  1.00  0.00           C
ATOM   2959  CB  ARG   298     102.260  45.650 151.810  1.00  0.00           C
ATOM   2960  CG  ARG   298     103.710  45.280 151.350  1.00  0.00           C
ATOM   2961  CD  ARG   298     103.650  45.460 149.860  1.00  0.00           C
ATOM   2962  NE  ARG   298     104.480  46.650 149.670  1.00  0.00           N
ATOM   2963  HE  ARG   298     105.410  46.490 149.320  1.00  0.00           H
ATOM   2964  CZ  ARG   298     104.050  47.970 149.580  1.00  0.00           C
ATOM   2965  NH1 ARG   298     102.770  48.450 149.550  1.00  0.00           N
ATOM   2966 1HH1 ARG   298     101.970  47.860 149.470  1.00  0.00           H
ATOM   2967 2HH1 ARG   298     102.670  49.420 149.800  1.00  0.00           H
ATOM   2968  NH2 ARG   298     104.990  48.960 149.510  1.00  0.00           N
ATOM   2969 1HH2 ARG   298     105.980  48.920 149.580  1.00  0.00           H
ATOM   2970 2HH2 ARG   298     104.580  49.860 149.360  1.00  0.00           H
ATOM   2971  C   ARG   298     100.440  45.410 153.620  1.00  0.00           C
ATOM   2972  O   ARG   298     100.250  46.380 154.400  1.00  0.00           O
ATOM   2973  N   GLN   299      99.410  44.830 153.020  1.00  0.00           N
ATOM   2974  H   GLN   299      99.570  44.200 152.260  1.00  0.00           H
ATOM   2975  CA  GLN   299      98.000  45.120 153.320  1.00  0.00           C
ATOM   2976  CB  GLN   299      97.020  44.520 152.280  1.00  0.00           C
ATOM   2977  CG  GLN   299      96.880  45.330 151.020  1.00  0.00           C
ATOM   2978  CD  GLN   299      95.790  44.950 150.080  1.00  0.00           C
ATOM   2979  OE1 GLN   299      95.900  44.200 149.160  1.00  0.00           O
ATOM   2980  NE2 GLN   299      94.600  45.450 150.310  1.00  0.00           N
ATOM   2981 1HE2 GLN   299      94.480  46.070 151.090  1.00  0.00           H
ATOM   2982 2HE2 GLN   299      93.890  45.170 149.680  1.00  0.00           H
ATOM   2983  C   GLN   299      97.620  44.640 154.790  1.00  0.00           C
ATOM   2984  O   GLN   299      96.800  45.250 155.460  1.00  0.00           O
ATOM   2985  N   CYS   300      98.170  43.550 155.290  1.00  0.00           N
ATOM   2986  H   CYS   300      98.600  42.870 154.700  1.00  0.00           H
ATOM   2987  CA  CYS   300      98.100  43.260 156.770  1.00  0.00           C
ATOM   2988  CB  CYS   300      98.500  41.790 157.060  1.00  0.00           C
ATOM   2989  SG  CYS   300      97.940  41.040 158.670  1.00  0.00           S
ATOM   2990  HG  CYS   300      98.670  39.930 158.610  1.00  0.00           H
ATOM   2991  C   CYS   300      98.920  44.270 157.600  1.00  0.00           C
ATOM   2992  O   CYS   300      98.360  44.900 158.500  1.00  0.00           O
ATOM   2993  N   SER   301     100.160  44.500 157.060  1.00  0.00           N
ATOM   2994  H   SER   301     100.570  43.770 156.520  1.00  0.00           H
ATOM   2995  CA  SER   301     101.070  45.570 157.580  1.00  0.00           C
ATOM   2996  CB  SER   301     102.470  45.470 157.100  1.00  0.00           C
ATOM   2997  OG  SER   301     103.080  44.280 157.630  1.00  0.00           O
ATOM   2998  HG  SER   301     102.400  43.550 157.560  1.00  0.00           H
ATOM   2999  C   SER   301     100.620  47.040 157.620  1.00  0.00           C
ATOM   3000  O   SER   301     101.310  47.950 158.130  1.00  0.00           O
ATOM   3001  N   GLY   302      99.450  47.310 157.060  1.00  0.00           N
ATOM   3002  H   GLY   302      98.790  46.560 156.950  1.00  0.00           H
ATOM   3003  CA  GLY   302      98.900  48.640 156.800  1.00  0.00           C
ATOM   3004  C   GLY   302      99.810  49.710 156.080  1.00  0.00           C
ATOM   3005  O   GLY   302      99.340  50.830 155.760  1.00  0.00           O
ATOM   3006  N   VAL   303     100.790  49.170 155.400  1.00  0.00           N
ATOM   3007  H   VAL   303     100.740  48.180 155.230  1.00  0.00           H
ATOM   3008  CA  VAL   303     101.770  49.950 154.630  1.00  0.00           C
ATOM   3009  CB  VAL   303     103.100  49.180 154.610  1.00  0.00           C
ATOM   3010  CG1 VAL   303     104.150  49.880 153.710  1.00  0.00           C
ATOM   3011  CG2 VAL   303     103.590  49.030 156.030  1.00  0.00           C
ATOM   3012  C   VAL   303     101.360  50.350 153.150  1.00  0.00           C
ATOM   3013  O   VAL   303     100.980  49.530 152.360  1.00  0.00           O
ATOM   3014  N   THR   304     101.380  51.600 152.850  1.00  0.00           N
ATOM   3015  H   THR   304     101.680  52.260 153.540  1.00  0.00           H
ATOM   3016  CA  THR   304     101.000  52.300 151.600  1.00  0.00           C
ATOM   3017  CB  THR   304     101.210  53.810 151.620  1.00  0.00           C
ATOM   3018  OG1 THR   304     100.450  54.430 150.640  1.00  0.00           O
ATOM   3019  HG1 THR   304      99.480  54.520 150.860  1.00  0.00           H
ATOM   3020  CG2 THR   304     102.660  54.180 151.500  1.00  0.00           C
ATOM   3021  C   THR   304     101.550  51.680 150.310  1.00  0.00           C
ATOM   3022  O   THR   304     102.700  51.400 150.090  1.00  0.00           O
ATOM   3023  N   PHE   305     100.760  51.900 149.260  1.00  0.00           N
ATOM   3024  H   PHE   305      99.860  52.320 149.330  1.00  0.00           H
ATOM   3025  CA  PHE   305     101.000  51.470 147.880  1.00  0.00           C
ATOM   3026  CB  PHE   305      99.850  50.540 147.400  1.00  0.00           C
ATOM   3027  CG  PHE   305     100.120  49.060 147.810  1.00  0.00           C
ATOM   3028  CD1 PHE   305     100.490  48.080 146.930  1.00  0.00           C
ATOM   3029  HD1 PHE   305     100.740  48.310 145.900  1.00  0.00           H
ATOM   3030  CD2 PHE   305      99.840  48.620 149.090  1.00  0.00           C
ATOM   3031  HD2 PHE   305      99.630  49.460 149.760  1.00  0.00           H
ATOM   3032  CE1 PHE   305     100.500  46.770 147.310  1.00  0.00           C
ATOM   3033  HE1 PHE   305     100.880  46.010 146.620  1.00  0.00           H
ATOM   3034  CE2 PHE   305      99.800  47.290 149.550  1.00  0.00           C
ATOM   3035  HE2 PHE   305      99.330  47.030 150.490  1.00  0.00           H
ATOM   3036  CZ  PHE   305     100.120  46.380 148.600  1.00  0.00           C
ATOM   3037  HZ  PHE   305     100.430  45.370 148.880  1.00  0.00           H
ATOM   3038  C   PHE   305     101.050  52.800 147.060  1.00  0.00           C
ATOM   3039  O   PHE   305     100.030  53.450 146.750  1.00  0.00           O
ATOM   3040  N   GLN   306     102.110  52.780 146.210  1.00  0.00           N
ATOM   3041  H   GLN   306     102.600  51.900 146.220  1.00  0.00           H
ATOM   3042  CA  GLN   306     102.690  53.630 145.140  1.00  0.00           C
ATOM   3043  CB  GLN   306     103.190  54.980 145.700  1.00  0.00           C
ATOM   3044  CG  GLN   306     102.470  55.720 146.770  1.00  0.00           C
ATOM   3045  CD  GLN   306     101.370  56.640 146.310  1.00  0.00           C
ATOM   3046  OE1 GLN   306     101.560  57.780 145.920  1.00  0.00           O
ATOM   3047  NE2 GLN   306     100.110  56.190 146.380  1.00  0.00           N
ATOM   3048 1HE2 GLN   306     100.010  55.210 146.550  1.00  0.00           H
ATOM   3049 2HE2 GLN   306      99.270  56.740 146.370  1.00  0.00           H
ATOM   3050  C   GLN   306     103.760  53.000 144.240  1.00  0.00           C
ATOM   3051  O1  GLN   306     104.090  53.730 143.270  1.00  0.00           O
ATOM   3052  O2  GLN   306     104.040  51.790 144.310  1.00  0.00           O
TER
ENDMDL
