# Supplementary material for: Microsecond MD Simulation and Multiple-Conformation Virtual Screening to Identify Potential Anti-COVID-19 Inhibitors Against SARS-CoV-2 Main Protease
Source: Front Chem. 2021 Jan 13;8:595273. doi: 10.3389/fchem.2020.595273 (PMC7873971; doi:10.3389/fchem.2020.595273)
Supplement: Supplementary file 2 [file Data_Sheet_1.ZIP › Ns_Pose_PDB/Ns_Pose_PDB/1_micro_6LU7_Apo/350ns.pdb]

REMARK    GENERATED BY TRJCONV
TITLE     Seq_1 - homology model built on 3M3V_A 2A5K_A - hbond-opt in water t= 350000.00000
REMARK    THIS IS A SIMULATION BOX
CRYST1   98.681   98.681   98.681  90.00  90.00  90.00 P 1           1
MODEL        1
ATOM      1  N   SER     1      88.010  30.950 165.390  1.00  0.00           N
ATOM      2  H1  SER     1      87.420  30.400 164.800  1.00  0.00           H
ATOM      3  H2  SER     1      88.370  31.750 164.920  1.00  0.00           H
ATOM      4  H3  SER     1      88.800  30.420 165.690  1.00  0.00           H
ATOM      5  CA  SER     1      87.250  31.350 166.580  1.00  0.00           C
ATOM      6  CB  SER     1      88.130  31.980 167.670  1.00  0.00           C
ATOM      7  OG  SER     1      88.920  32.950 167.040  1.00  0.00           O
ATOM      8  HG  SER     1      89.810  33.040 167.490  1.00  0.00           H
ATOM      9  C   SER     1      86.120  32.290 166.160  1.00  0.00           C
ATOM     10  O   SER     1      85.960  32.510 164.940  1.00  0.00           O
ATOM     11  N   GLY     2      85.190  32.620 167.000  1.00  0.00           N
ATOM     12  H   GLY     2      85.110  32.220 167.910  1.00  0.00           H
ATOM     13  CA  GLY     2      83.990  33.430 166.590  1.00  0.00           C
ATOM     14  C   GLY     2      84.350  34.910 166.420  1.00  0.00           C
ATOM     15  O   GLY     2      84.860  35.590 167.340  1.00  0.00           O
ATOM     16  N   PHE     3      83.970  35.450 165.250  1.00  0.00           N
ATOM     17  H   PHE     3      83.290  35.020 164.660  1.00  0.00           H
ATOM     18  CA  PHE     3      84.160  36.850 164.790  1.00  0.00           C
ATOM     19  CB  PHE     3      83.460  37.070 163.510  1.00  0.00           C
ATOM     20  CG  PHE     3      84.080  38.280 162.790  1.00  0.00           C
ATOM     21  CD1 PHE     3      83.250  39.300 162.300  1.00  0.00           C
ATOM     22  HD1 PHE     3      82.280  39.410 162.790  1.00  0.00           H
ATOM     23  CD2 PHE     3      85.380  38.210 162.290  1.00  0.00           C
ATOM     24  HD2 PHE     3      86.080  37.470 162.680  1.00  0.00           H
ATOM     25  CE1 PHE     3      83.730  40.260 161.440  1.00  0.00           C
ATOM     26  HE1 PHE     3      82.970  40.930 161.040  1.00  0.00           H
ATOM     27  CE2 PHE     3      85.840  39.110 161.300  1.00  0.00           C
ATOM     28  HE2 PHE     3      86.690  38.850 160.650  1.00  0.00           H
ATOM     29  CZ  PHE     3      85.020  40.160 160.940  1.00  0.00           C
ATOM     30  HZ  PHE     3      85.290  40.890 160.170  1.00  0.00           H
ATOM     31  C   PHE     3      83.730  37.880 165.860  1.00  0.00           C
ATOM     32  O   PHE     3      82.580  37.840 166.290  1.00  0.00           O
ATOM     33  N   ARG     4      84.660  38.690 166.210  1.00  0.00           N
ATOM     34  H   ARG     4      85.600  38.560 165.900  1.00  0.00           H
ATOM     35  CA  ARG     4      84.440  39.720 167.270  1.00  0.00           C
ATOM     36  CB  ARG     4      85.580  39.980 168.260  1.00  0.00           C
ATOM     37  CG  ARG     4      86.120  38.760 168.930  1.00  0.00           C
ATOM     38  CD  ARG     4      85.290  38.460 170.120  1.00  0.00           C
ATOM     39  NE  ARG     4      85.850  37.420 171.040  1.00  0.00           N
ATOM     40  HE  ARG     4      85.880  36.550 170.540  1.00  0.00           H
ATOM     41  CZ  ARG     4      86.330  37.690 172.330  1.00  0.00           C
ATOM     42  NH1 ARG     4      86.290  38.870 172.910  1.00  0.00           N
ATOM     43 1HH1 ARG     4      85.820  39.630 172.460  1.00  0.00           H
ATOM     44 2HH1 ARG     4      86.960  39.040 173.640  1.00  0.00           H
ATOM     45  NH2 ARG     4      86.600  36.640 173.060  1.00  0.00           N
ATOM     46 1HH2 ARG     4      86.330  35.770 172.650  1.00  0.00           H
ATOM     47 2HH2 ARG     4      86.840  36.670 174.030  1.00  0.00           H
ATOM     48  C   ARG     4      84.130  41.090 166.630  1.00  0.00           C
ATOM     49  O   ARG     4      84.500  41.300 165.440  1.00  0.00           O
ATOM     50  N   LYS     5      83.490  41.920 167.450  1.00  0.00           N
ATOM     51  H   LYS     5      82.980  41.480 168.200  1.00  0.00           H
ATOM     52  CA  LYS     5      83.100  43.270 167.080  1.00  0.00           C
ATOM     53  CB  LYS     5      81.640  43.480 167.460  1.00  0.00           C
ATOM     54  CG  LYS     5      80.750  42.760 166.420  1.00  0.00           C
ATOM     55  CD  LYS     5      80.760  43.660 165.180  1.00  0.00           C
ATOM     56  CE  LYS     5      79.950  43.020 164.070  1.00  0.00           C
ATOM     57  NZ  LYS     5      80.160  43.640 162.710  1.00  0.00           N
ATOM     58  HZ1 LYS     5      79.920  44.620 162.700  1.00  0.00           H
ATOM     59  HZ2 LYS     5      81.090  43.470 162.380  1.00  0.00           H
ATOM     60  HZ3 LYS     5      79.440  43.280 162.110  1.00  0.00           H
ATOM     61  C   LYS     5      83.930  44.230 167.940  1.00  0.00           C
ATOM     62  O   LYS     5      84.220  44.070 169.140  1.00  0.00           O
ATOM     63  N   MET     6      84.520  45.000 167.040  1.00  0.00           N
ATOM     64  H   MET     6      84.270  44.980 166.070  1.00  0.00           H
ATOM     65  CA  MET     6      85.420  46.100 167.530  1.00  0.00           C
ATOM     66  CB  MET     6      86.760  46.110 166.790  1.00  0.00           C
ATOM     67  CG  MET     6      88.010  46.330 167.590  1.00  0.00           C
ATOM     68  SD  MET     6      88.440  44.880 168.580  1.00  0.00           S
ATOM     69  CE  MET     6      89.460  44.070 167.350  1.00  0.00           C
ATOM     70  C   MET     6      84.960  47.540 167.430  1.00  0.00           C
ATOM     71  O   MET     6      85.540  48.370 168.130  1.00  0.00           O
ATOM     72  N   ALA     7      84.160  47.960 166.450  1.00  0.00           N
ATOM     73  H   ALA     7      84.030  47.350 165.680  1.00  0.00           H
ATOM     74  CA  ALA     7      83.560  49.300 166.430  1.00  0.00           C
ATOM     75  CB  ALA     7      82.910  49.700 165.150  1.00  0.00           C
ATOM     76  C   ALA     7      82.520  49.560 167.550  1.00  0.00           C
ATOM     77  O   ALA     7      81.770  48.640 168.030  1.00  0.00           O
ATOM     78  N   PHE     8      82.410  50.840 167.950  1.00  0.00           N
ATOM     79  H   PHE     8      83.230  51.370 168.160  1.00  0.00           H
ATOM     80  CA  PHE     8      81.270  51.350 168.760  1.00  0.00           C
ATOM     81  CB  PHE     8      81.240  52.880 168.540  1.00  0.00           C
ATOM     82  CG  PHE     8      80.390  53.660 169.620  1.00  0.00           C
ATOM     83  CD1 PHE     8      79.150  54.170 169.220  1.00  0.00           C
ATOM     84  HD1 PHE     8      78.650  53.780 168.330  1.00  0.00           H
ATOM     85  CD2 PHE     8      80.910  54.070 170.870  1.00  0.00           C
ATOM     86  HD2 PHE     8      81.980  54.120 171.080  1.00  0.00           H
ATOM     87  CE1 PHE     8      78.470  54.990 170.080  1.00  0.00           C
ATOM     88  HE1 PHE     8      77.770  55.690 169.620  1.00  0.00           H
ATOM     89  CE2 PHE     8      80.090  54.790 171.770  1.00  0.00           C
ATOM     90  HE2 PHE     8      80.470  55.050 172.760  1.00  0.00           H
ATOM     91  CZ  PHE     8      78.900  55.330 171.320  1.00  0.00           C
ATOM     92  HZ  PHE     8      78.460  56.160 171.870  1.00  0.00           H
ATOM     93  C   PHE     8      79.870  50.780 168.360  1.00  0.00           C
ATOM     94  O   PHE     8      79.670  50.640 167.150  1.00  0.00           O
ATOM     95  N   PRO     9      79.040  50.460 169.380  1.00  0.00           N
ATOM     96  CA  PRO     9      77.690  49.910 169.210  1.00  0.00           C
ATOM     97  CB  PRO     9      77.160  49.930 170.660  1.00  0.00           C
ATOM     98  CG  PRO     9      78.320  49.650 171.530  1.00  0.00           C
ATOM     99  CD  PRO     9      79.480  50.400 170.790  1.00  0.00           C
ATOM    100  C   PRO     9      76.920  50.860 168.250  1.00  0.00           C
ATOM    101  O   PRO     9      77.210  52.060 168.210  1.00  0.00           O
ATOM    102  N   SER    10      75.860  50.290 167.700  1.00  0.00           N
ATOM    103  H   SER    10      75.500  49.430 168.060  1.00  0.00           H
ATOM    104  CA  SER    10      74.820  50.810 166.750  1.00  0.00           C
ATOM    105  CB  SER    10      74.440  49.560 165.860  1.00  0.00           C
ATOM    106  OG  SER    10      73.690  48.520 166.490  1.00  0.00           O
ATOM    107  HG  SER    10      73.310  47.900 165.810  1.00  0.00           H
ATOM    108  C   SER    10      73.720  51.460 167.470  1.00  0.00           C
ATOM    109  O   SER    10      73.140  50.830 168.360  1.00  0.00           O
ATOM    110  N   GLY    11      73.320  52.670 167.020  1.00  0.00           N
ATOM    111  H   GLY    11      73.650  53.070 166.160  1.00  0.00           H
ATOM    112  CA  GLY    11      72.210  53.380 167.620  1.00  0.00           C
ATOM    113  C   GLY    11      72.130  54.900 167.440  1.00  0.00           C
ATOM    114  O   GLY    11      71.720  55.410 166.400  1.00  0.00           O
ATOM    115  N   LYS    12      72.920  55.510 168.250  1.00  0.00           N
ATOM    116  H   LYS    12      73.670  55.060 168.750  1.00  0.00           H
ATOM    117  CA  LYS    12      73.130  57.020 168.250  1.00  0.00           C
ATOM    118  CB  LYS    12      74.020  57.410 169.420  1.00  0.00           C
ATOM    119  CG  LYS    12      73.510  57.000 170.810  1.00  0.00           C
ATOM    120  CD  LYS    12      74.630  57.220 171.800  1.00  0.00           C
ATOM    121  CE  LYS    12      73.950  57.170 173.120  1.00  0.00           C
ATOM    122  NZ  LYS    12      72.870  58.160 173.350  1.00  0.00           N
ATOM    123  HZ1 LYS    12      72.080  58.220 172.750  1.00  0.00           H
ATOM    124  HZ2 LYS    12      72.500  58.010 174.260  1.00  0.00           H
ATOM    125  HZ3 LYS    12      73.340  59.040 173.330  1.00  0.00           H
ATOM    126  C   LYS    12      73.800  57.640 166.980  1.00  0.00           C
ATOM    127  O   LYS    12      73.400  58.690 166.480  1.00  0.00           O
ATOM    128  N   VAL    13      74.970  57.010 166.660  1.00  0.00           N
ATOM    129  H   VAL    13      75.450  56.390 167.280  1.00  0.00           H
ATOM    130  CA  VAL    13      75.570  57.260 165.340  1.00  0.00           C
ATOM    131  CB  VAL    13      76.820  56.390 165.040  1.00  0.00           C
ATOM    132  CG1 VAL    13      77.770  57.150 164.180  1.00  0.00           C
ATOM    133  CG2 VAL    13      77.700  55.900 166.230  1.00  0.00           C
ATOM    134  C   VAL    13      74.650  57.270 164.080  1.00  0.00           C
ATOM    135  O   VAL    13      74.300  58.380 163.650  1.00  0.00           O
ATOM    136  N   GLU    14      73.990  56.120 163.780  1.00  0.00           N
ATOM    137  H   GLU    14      74.340  55.250 164.130  1.00  0.00           H
ATOM    138  CA  GLU    14      72.980  56.100 162.640  1.00  0.00           C
ATOM    139  CB  GLU    14      72.410  54.720 162.290  1.00  0.00           C
ATOM    140  CG  GLU    14      73.300  53.520 162.240  1.00  0.00           C
ATOM    141  CD  GLU    14      73.460  52.980 163.670  1.00  0.00           C
ATOM    142  OE1 GLU    14      74.340  53.460 164.390  1.00  0.00           O
ATOM    143  OE2 GLU    14      72.640  52.190 164.080  1.00  0.00           O
ATOM    144  C   GLU    14      71.790  57.100 162.790  1.00  0.00           C
ATOM    145  O   GLU    14      71.610  57.940 161.930  1.00  0.00           O
ATOM    146  N   GLY    15      71.140  57.130 163.910  1.00  0.00           N
ATOM    147  H   GLY    15      71.240  56.420 164.600  1.00  0.00           H
ATOM    148  CA  GLY    15      70.090  58.110 164.140  1.00  0.00           C
ATOM    149  C   GLY    15      70.460  59.570 163.970  1.00  0.00           C
ATOM    150  O   GLY    15      69.620  60.410 163.650  1.00  0.00           O
ATOM    151  N   CYS    16      71.730  59.890 164.060  1.00  0.00           N
ATOM    152  H   CYS    16      72.440  59.210 164.230  1.00  0.00           H
ATOM    153  CA  CYS    16      72.200  61.260 163.790  1.00  0.00           C
ATOM    154  CB  CYS    16      73.550  61.580 164.450  1.00  0.00           C
ATOM    155  SG  CYS    16      73.630  61.610 166.280  1.00  0.00           S
ATOM    156  HG  CYS    16      73.260  60.340 166.370  1.00  0.00           H
ATOM    157  C   CYS    16      72.270  61.700 162.350  1.00  0.00           C
ATOM    158  O   CYS    16      72.820  62.720 162.040  1.00  0.00           O
ATOM    159  N   MET    17      71.950  60.780 161.420  1.00  0.00           N
ATOM    160  H   MET    17      71.660  59.880 161.750  1.00  0.00           H
ATOM    161  CA  MET    17      71.820  61.080 159.980  1.00  0.00           C
ATOM    162  CB  MET    17      72.080  59.800 159.230  1.00  0.00           C
ATOM    163  CG  MET    17      73.550  59.820 158.760  1.00  0.00           C
ATOM    164  SD  MET    17      73.760  61.060 157.420  1.00  0.00           S
ATOM    165  CE  MET    17      75.470  60.700 157.070  1.00  0.00           C
ATOM    166  C   MET    17      70.590  61.710 159.370  1.00  0.00           C
ATOM    167  O   MET    17      69.510  61.130 159.510  1.00  0.00           O
ATOM    168  N   VAL    18      70.670  62.990 159.000  1.00  0.00           N
ATOM    169  H   VAL    18      71.610  63.340 158.900  1.00  0.00           H
ATOM    170  CA  VAL    18      69.510  63.790 158.610  1.00  0.00           C
ATOM    171  CB  VAL    18      69.380  65.100 159.350  1.00  0.00           C
ATOM    172  CG1 VAL    18      69.250  64.670 160.830  1.00  0.00           C
ATOM    173  CG2 VAL    18      70.620  65.970 159.150  1.00  0.00           C
ATOM    174  C   VAL    18      69.310  64.130 157.100  1.00  0.00           C
ATOM    175  O   VAL    18      70.340  64.150 156.400  1.00  0.00           O
ATOM    176  N   GLN    19      68.030  64.480 156.860  1.00  0.00           N
ATOM    177  H   GLN    19      67.380  64.380 157.610  1.00  0.00           H
ATOM    178  CA  GLN    19      67.540  64.910 155.520  1.00  0.00           C
ATOM    179  CB  GLN    19      66.210  64.320 155.170  1.00  0.00           C
ATOM    180  CG  GLN    19      65.830  64.770 153.750  1.00  0.00           C
ATOM    181  CD  GLN    19      64.400  64.600 153.230  1.00  0.00           C
ATOM    182  OE1 GLN    19      63.760  63.510 153.170  1.00  0.00           O
ATOM    183  NE2 GLN    19      63.880  65.660 152.670  1.00  0.00           N
ATOM    184 1HE2 GLN    19      64.420  66.490 152.580  1.00  0.00           H
ATOM    185 2HE2 GLN    19      62.900  65.730 152.480  1.00  0.00           H
ATOM    186  C   GLN    19      67.480  66.420 155.300  1.00  0.00           C
ATOM    187  O   GLN    19      66.440  67.090 155.470  1.00  0.00           O
ATOM    188  N   VAL    20      68.650  66.820 154.820  1.00  0.00           N
ATOM    189  H   VAL    20      69.400  66.200 154.590  1.00  0.00           H
ATOM    190  CA  VAL    20      69.000  68.170 154.460  1.00  0.00           C
ATOM    191  CB  VAL    20      70.520  68.360 154.710  1.00  0.00           C
ATOM    192  CG1 VAL    20      71.010  69.770 154.340  1.00  0.00           C
ATOM    193  CG2 VAL    20      70.960  68.110 156.110  1.00  0.00           C
ATOM    194  C   VAL    20      68.520  68.580 153.050  1.00  0.00           C
ATOM    195  O   VAL    20      69.120  68.260 152.050  1.00  0.00           O
ATOM    196  N   THR    21      67.220  68.900 153.120  1.00  0.00           N
ATOM    197  H   THR    21      66.630  68.780 153.920  1.00  0.00           H
ATOM    198  CA  THR    21      66.450  69.410 151.990  1.00  0.00           C
ATOM    199  CB  THR    21      64.930  69.460 152.110  1.00  0.00           C
ATOM    200  OG1 THR    21      64.560  68.300 152.840  1.00  0.00           O
ATOM    201  HG1 THR    21      63.810  68.630 153.420  1.00  0.00           H
ATOM    202  CG2 THR    21      64.160  69.410 150.780  1.00  0.00           C
ATOM    203  C   THR    21      66.950  70.820 151.530  1.00  0.00           C
ATOM    204  O   THR    21      66.490  71.860 152.030  1.00  0.00           O
ATOM    205  N   CYS    22      67.850  70.750 150.530  1.00  0.00           N
ATOM    206  H   CYS    22      68.190  69.860 150.220  1.00  0.00           H
ATOM    207  CA  CYS    22      68.350  71.990 149.860  1.00  0.00           C
ATOM    208  CB  CYS    22      69.790  71.900 149.290  1.00  0.00           C
ATOM    209  SG  CYS    22      70.610  73.420 148.770  1.00  0.00           S
ATOM    210  HG  CYS    22      71.900  73.090 148.800  1.00  0.00           H
ATOM    211  C   CYS    22      67.420  72.300 148.690  1.00  0.00           C
ATOM    212  O   CYS    22      67.490  71.570 147.690  1.00  0.00           O
ATOM    213  N   GLY    23      66.480  73.220 149.050  1.00  0.00           N
ATOM    214  H   GLY    23      66.370  73.720 149.910  1.00  0.00           H
ATOM    215  CA  GLY    23      65.290  73.510 148.180  1.00  0.00           C
ATOM    216  C   GLY    23      64.430  72.260 148.170  1.00  0.00           C
ATOM    217  O   GLY    23      63.780  71.890 149.160  1.00  0.00           O
ATOM    218  N   THR    24      64.590  71.540 147.080  1.00  0.00           N
ATOM    219  H   THR    24      65.270  71.870 146.420  1.00  0.00           H
ATOM    220  CA  THR    24      63.920  70.220 146.900  1.00  0.00           C
ATOM    221  CB  THR    24      62.920  70.090 145.720  1.00  0.00           C
ATOM    222  OG1 THR    24      63.670  70.060 144.560  1.00  0.00           O
ATOM    223  HG1 THR    24      64.090  70.960 144.430  1.00  0.00           H
ATOM    224  CG2 THR    24      61.760  71.070 145.860  1.00  0.00           C
ATOM    225  C   THR    24      64.820  69.000 146.980  1.00  0.00           C
ATOM    226  O   THR    24      64.450  67.920 147.470  1.00  0.00           O
ATOM    227  N   THR    25      66.090  69.220 146.550  1.00  0.00           N
ATOM    228  H   THR    25      66.370  70.160 146.340  1.00  0.00           H
ATOM    229  CA  THR    25      67.230  68.250 146.510  1.00  0.00           C
ATOM    230  CB  THR    25      68.490  68.590 145.710  1.00  0.00           C
ATOM    231  OG1 THR    25      68.280  69.470 144.560  1.00  0.00           O
ATOM    232  HG1 THR    25      67.800  70.270 144.900  1.00  0.00           H
ATOM    233  CG2 THR    25      68.970  67.220 145.230  1.00  0.00           C
ATOM    234  C   THR    25      67.640  67.820 147.940  1.00  0.00           C
ATOM    235  O   THR    25      68.120  68.610 148.770  1.00  0.00           O
ATOM    236  N   THR    26      67.360  66.520 148.170  1.00  0.00           N
ATOM    237  H   THR    26      66.500  66.150 147.800  1.00  0.00           H
ATOM    238  CA  THR    26      67.730  65.870 149.500  1.00  0.00           C
ATOM    239  CB  THR    26      67.140  64.470 149.840  1.00  0.00           C
ATOM    240  OG1 THR    26      67.290  63.630 148.680  1.00  0.00           O
ATOM    241  HG1 THR    26      67.410  62.660 148.870  1.00  0.00           H
ATOM    242  CG2 THR    26      65.650  64.630 150.170  1.00  0.00           C
ATOM    243  C   THR    26      69.280  65.680 149.550  1.00  0.00           C
ATOM    244  O   THR    26      69.920  65.200 148.650  1.00  0.00           O
ATOM    245  N   LEU    27      69.870  66.100 150.660  1.00  0.00           N
ATOM    246  H   LEU    27      69.480  66.810 151.230  1.00  0.00           H
ATOM    247  CA  LEU    27      71.220  65.590 151.020  1.00  0.00           C
ATOM    248  CB  LEU    27      72.320  66.690 151.030  1.00  0.00           C
ATOM    249  CG  LEU    27      72.960  66.530 149.660  1.00  0.00           C
ATOM    250  CD1 LEU    27      72.600  67.490 148.600  1.00  0.00           C
ATOM    251  CD2 LEU    27      74.490  66.460 149.800  1.00  0.00           C
ATOM    252  C   LEU    27      71.240  64.900 152.360  1.00  0.00           C
ATOM    253  O   LEU    27      70.560  65.230 153.340  1.00  0.00           O
ATOM    254  N   ASN    28      72.170  63.930 152.410  1.00  0.00           N
ATOM    255  H   ASN    28      72.770  63.760 151.630  1.00  0.00           H
ATOM    256  CA  ASN    28      72.530  63.310 153.700  1.00  0.00           C
ATOM    257  CB  ASN    28      73.080  61.880 153.570  1.00  0.00           C
ATOM    258  CG  ASN    28      72.170  60.920 152.730  1.00  0.00           C
ATOM    259  OD1 ASN    28      71.020  60.630 153.080  1.00  0.00           O
ATOM    260  ND2 ASN    28      72.660  60.590 151.550  1.00  0.00           N
ATOM    261 1HD2 ASN    28      73.600  60.790 151.280  1.00  0.00           H
ATOM    262 2HD2 ASN    28      72.110  59.870 151.120  1.00  0.00           H
ATOM    263  C   ASN    28      73.560  64.190 154.440  1.00  0.00           C
ATOM    264  O   ASN    28      74.350  64.920 153.800  1.00  0.00           O
ATOM    265  N   GLY    29      73.290  64.340 155.710  1.00  0.00           N
ATOM    266  H   GLY    29      72.360  64.240 156.040  1.00  0.00           H
ATOM    267  CA  GLY    29      74.360  64.830 156.550  1.00  0.00           C
ATOM    268  C   GLY    29      74.110  64.480 158.030  1.00  0.00           C
ATOM    269  O   GLY    29      73.010  64.320 158.490  1.00  0.00           O
ATOM    270  N   LEU    30      75.190  64.560 158.760  1.00  0.00           N
ATOM    271  H   LEU    30      75.950  65.140 158.470  1.00  0.00           H
ATOM    272  CA  LEU    30      75.380  64.080 160.110  1.00  0.00           C
ATOM    273  CB  LEU    30      76.670  63.310 160.040  1.00  0.00           C
ATOM    274  CG  LEU    30      77.080  62.490 161.300  1.00  0.00           C
ATOM    275  CD1 LEU    30      76.220  61.260 161.340  1.00  0.00           C
ATOM    276  CD2 LEU    30      78.560  62.150 161.210  1.00  0.00           C
ATOM    277  C   LEU    30      75.260  65.180 161.190  1.00  0.00           C
ATOM    278  O   LEU    30      76.240  65.860 161.520  1.00  0.00           O
ATOM    279  N   TRP    31      74.170  65.050 161.920  1.00  0.00           N
ATOM    280  H   TRP    31      73.450  64.380 161.740  1.00  0.00           H
ATOM    281  CA  TRP    31      73.830  66.080 162.990  1.00  0.00           C
ATOM    282  CB  TRP    31      72.310  66.130 163.140  1.00  0.00           C
ATOM    283  CG  TRP    31      71.610  67.060 164.160  1.00  0.00           C
ATOM    284  CD1 TRP    31      71.950  68.200 164.740  1.00  0.00           C
ATOM    285  HD1 TRP    31      72.890  68.730 164.620  1.00  0.00           H
ATOM    286  CD2 TRP    31      70.350  66.810 164.600  1.00  0.00           C
ATOM    287  NE1 TRP    31      70.970  68.750 165.430  1.00  0.00           N
ATOM    288  HE1 TRP    31      71.020  69.530 166.060  1.00  0.00           H
ATOM    289  CE2 TRP    31      69.940  67.880 165.420  1.00  0.00           C
ATOM    290  CE3 TRP    31      69.510  65.700 164.430  1.00  0.00           C
ATOM    291  HE3 TRP    31      69.770  65.020 163.610  1.00  0.00           H
ATOM    292  CZ2 TRP    31      68.760  67.760 166.160  1.00  0.00           C
ATOM    293  HZ2 TRP    31      68.300  68.660 166.580  1.00  0.00           H
ATOM    294  CZ3 TRP    31      68.320  65.660 165.100  1.00  0.00           C
ATOM    295  HZ3 TRP    31      67.780  64.710 165.050  1.00  0.00           H
ATOM    296  CH2 TRP    31      68.010  66.640 165.980  1.00  0.00           C
ATOM    297  HH2 TRP    31      67.000  66.610 166.370  1.00  0.00           H
ATOM    298  C   TRP    31      74.670  65.950 164.300  1.00  0.00           C
ATOM    299  O   TRP    31      74.190  65.540 165.360  1.00  0.00           O
ATOM    300  N   LEU    32      75.930  66.410 164.340  1.00  0.00           N
ATOM    301  H   LEU    32      76.320  66.620 163.450  1.00  0.00           H
ATOM    302  CA  LEU    32      76.920  66.470 165.410  1.00  0.00           C
ATOM    303  CB  LEU    32      78.370  66.460 164.790  1.00  0.00           C
ATOM    304  CG  LEU    32      78.820  65.030 164.380  1.00  0.00           C
ATOM    305  CD1 LEU    32      80.130  64.940 163.620  1.00  0.00           C
ATOM    306  CD2 LEU    32      78.720  64.040 165.520  1.00  0.00           C
ATOM    307  C   LEU    32      76.590  67.740 166.210  1.00  0.00           C
ATOM    308  O   LEU    32      77.330  68.700 166.170  1.00  0.00           O
ATOM    309  N   ASP    33      75.560  67.580 167.060  1.00  0.00           N
ATOM    310  H   ASP    33      74.880  66.890 166.820  1.00  0.00           H
ATOM    311  CA  ASP    33      75.000  68.560 168.010  1.00  0.00           C
ATOM    312  CB  ASP    33      76.050  68.810 169.050  1.00  0.00           C
ATOM    313  CG  ASP    33      76.210  67.700 170.040  1.00  0.00           C
ATOM    314  OD1 ASP    33      77.370  67.410 170.220  1.00  0.00           O
ATOM    315  OD2 ASP    33      75.260  67.410 170.710  1.00  0.00           O
ATOM    316  C   ASP    33      74.510  69.840 167.330  1.00  0.00           C
ATOM    317  O   ASP    33      73.420  69.870 166.750  1.00  0.00           O
ATOM    318  N   ASP    34      75.230  70.970 167.440  1.00  0.00           N
ATOM    319  H   ASP    34      76.040  71.020 168.010  1.00  0.00           H
ATOM    320  CA  ASP    34      74.880  72.300 166.860  1.00  0.00           C
ATOM    321  CB  ASP    34      75.580  73.540 167.390  1.00  0.00           C
ATOM    322  CG  ASP    34      75.720  73.540 168.940  1.00  0.00           C
ATOM    323  OD1 ASP    34      76.710  74.090 169.470  1.00  0.00           O
ATOM    324  OD2 ASP    34      74.810  73.180 169.590  1.00  0.00           O
ATOM    325  C   ASP    34      75.090  72.320 165.360  1.00  0.00           C
ATOM    326  O   ASP    34      74.270  72.820 164.570  1.00  0.00           O
ATOM    327  N   VAL    35      75.970  71.370 164.880  1.00  0.00           N
ATOM    328  H   VAL    35      76.470  70.820 165.550  1.00  0.00           H
ATOM    329  CA  VAL    35      76.410  71.290 163.460  1.00  0.00           C
ATOM    330  CB  VAL    35      77.870  71.700 163.210  1.00  0.00           C
ATOM    331  CG1 VAL    35      78.120  73.190 163.580  1.00  0.00           C
ATOM    332  CG2 VAL    35      78.930  70.900 163.950  1.00  0.00           C
ATOM    333  C   VAL    35      76.090  70.060 162.680  1.00  0.00           C
ATOM    334  O   VAL    35      76.380  68.910 163.010  1.00  0.00           O
ATOM    335  N   VAL    36      75.360  70.310 161.570  1.00  0.00           N
ATOM    336  H   VAL    36      75.080  71.260 161.440  1.00  0.00           H
ATOM    337  CA  VAL    36      75.110  69.250 160.530  1.00  0.00           C
ATOM    338  CB  VAL    36      73.730  69.290 159.790  1.00  0.00           C
ATOM    339  CG1 VAL    36      73.560  67.970 159.060  1.00  0.00           C
ATOM    340  CG2 VAL    36      72.590  69.590 160.820  1.00  0.00           C
ATOM    341  C   VAL    36      76.240  69.290 159.450  1.00  0.00           C
ATOM    342  O   VAL    36      76.430  70.120 158.600  1.00  0.00           O
ATOM    343  N   TYR    37      77.020  68.220 159.600  1.00  0.00           N
ATOM    344  H   TYR    37      76.870  67.560 160.330  1.00  0.00           H
ATOM    345  CA  TYR    37      78.140  67.910 158.740  1.00  0.00           C
ATOM    346  CB  TYR    37      79.150  67.070 159.460  1.00  0.00           C
ATOM    347  CG  TYR    37      80.180  67.870 160.230  1.00  0.00           C
ATOM    348  CD1 TYR    37      79.970  68.290 161.500  1.00  0.00           C
ATOM    349  HD1 TYR    37      78.940  68.270 161.870  1.00  0.00           H
ATOM    350  CD2 TYR    37      81.430  67.910 159.640  1.00  0.00           C
ATOM    351  HD2 TYR    37      81.700  67.620 158.620  1.00  0.00           H
ATOM    352  CE1 TYR    37      81.060  68.830 162.250  1.00  0.00           C
ATOM    353  HE1 TYR    37      80.890  68.990 163.320  1.00  0.00           H
ATOM    354  CE2 TYR    37      82.470  68.400 160.380  1.00  0.00           C
ATOM    355  HE2 TYR    37      83.450  68.290 159.920  1.00  0.00           H
ATOM    356  CZ  TYR    37      82.270  68.910 161.640  1.00  0.00           C
ATOM    357  OH  TYR    37      83.260  69.470 162.370  1.00  0.00           O
ATOM    358  HH  TYR    37      84.130  69.350 161.910  1.00  0.00           H
ATOM    359  C   TYR    37      77.730  67.310 157.390  1.00  0.00           C
ATOM    360  O   TYR    37      77.210  66.140 157.310  1.00  0.00           O
ATOM    361  N   CYS    38      77.970  68.010 156.280  1.00  0.00           N
ATOM    362  H   CYS    38      78.200  68.980 156.280  1.00  0.00           H
ATOM    363  CA  CYS    38      77.560  67.580 154.920  1.00  0.00           C
ATOM    364  CB  CYS    38      76.150  68.100 154.750  1.00  0.00           C
ATOM    365  SG  CYS    38      75.390  67.850 153.140  1.00  0.00           S
ATOM    366  HG  CYS    38      75.060  66.560 153.210  1.00  0.00           H
ATOM    367  C   CYS    38      78.490  68.050 153.810  1.00  0.00           C
ATOM    368  O   CYS    38      78.810  69.270 153.900  1.00  0.00           O
ATOM    369  N   PRO    39      78.850  67.240 152.800  1.00  0.00           N
ATOM    370  CA  PRO    39      79.870  67.680 151.860  1.00  0.00           C
ATOM    371  CB  PRO    39      80.340  66.450 151.250  1.00  0.00           C
ATOM    372  CG  PRO    39      79.020  65.700 151.110  1.00  0.00           C
ATOM    373  CD  PRO    39      78.320  65.940 152.410  1.00  0.00           C
ATOM    374  C   PRO    39      79.470  68.840 150.910  1.00  0.00           C
ATOM    375  O   PRO    39      78.300  69.260 150.930  1.00  0.00           O
ATOM    376  N   ARG    40      80.420  69.470 150.200  1.00  0.00           N
ATOM    377  H   ARG    40      81.390  69.340 150.380  1.00  0.00           H
ATOM    378  CA  ARG    40      80.060  70.610 149.320  1.00  0.00           C
ATOM    379  CB  ARG    40      81.240  71.020 148.450  1.00  0.00           C
ATOM    380  CG  ARG    40      81.990  72.220 149.060  1.00  0.00           C
ATOM    381  CD  ARG    40      83.040  72.790 148.130  1.00  0.00           C
ATOM    382  NE  ARG    40      84.410  72.220 148.170  1.00  0.00           N
ATOM    383  HE  ARG    40      84.450  71.230 148.040  1.00  0.00           H
ATOM    384  CZ  ARG    40      85.530  72.930 148.320  1.00  0.00           C
ATOM    385  NH1 ARG    40      85.470  74.280 148.490  1.00  0.00           N
ATOM    386 1HH1 ARG    40      84.610  74.760 148.660  1.00  0.00           H
ATOM    387 2HH1 ARG    40      86.230  74.900 148.310  1.00  0.00           H
ATOM    388  NH2 ARG    40      86.720  72.380 148.030  1.00  0.00           N
ATOM    389 1HH2 ARG    40      86.800  71.440 147.700  1.00  0.00           H
ATOM    390 2HH2 ARG    40      87.540  72.860 148.340  1.00  0.00           H
ATOM    391  C   ARG    40      78.910  70.490 148.260  1.00  0.00           C
ATOM    392  O   ARG    40      78.410  71.540 147.870  1.00  0.00           O
ATOM    393  N   HIS    41      78.360  69.300 148.050  1.00  0.00           N
ATOM    394  H   HIS    41      78.830  68.450 148.290  1.00  0.00           H
ATOM    395  CA  HIS    41      77.120  69.120 147.200  1.00  0.00           C
ATOM    396  CB  HIS    41      76.870  67.680 147.270  1.00  0.00           C
ATOM    397  CG  HIS    41      77.720  66.810 146.330  1.00  0.00           C
ATOM    398  ND1 HIS    41      77.600  66.670 145.030  1.00  0.00           N
ATOM    399  CD2 HIS    41      78.510  65.810 146.720  1.00  0.00           C
ATOM    400  HD2 HIS    41      78.890  65.570 147.710  1.00  0.00           H
ATOM    401  CE1 HIS    41      78.230  65.590 144.630  1.00  0.00           C
ATOM    402  HE1 HIS    41      78.350  65.220 143.610  1.00  0.00           H
ATOM    403  NE2 HIS    41      78.800  65.090 145.690  1.00  0.00           N
ATOM    404  HE2 HIS    41      79.390  64.280 145.720  1.00  0.00           H
ATOM    405  C   HIS    41      75.900  69.980 147.640  1.00  0.00           C
ATOM    406  O   HIS    41      75.210  70.590 146.780  1.00  0.00           O
ATOM    407  N   VAL    42      75.810  70.300 148.950  1.00  0.00           N
ATOM    408  H   VAL    42      76.490  69.900 149.570  1.00  0.00           H
ATOM    409  CA  VAL    42      74.680  71.000 149.660  1.00  0.00           C
ATOM    410  CB  VAL    42      74.680  70.870 151.160  1.00  0.00           C
ATOM    411  CG1 VAL    42      75.880  71.500 151.820  1.00  0.00           C
ATOM    412  CG2 VAL    42      73.430  71.430 151.820  1.00  0.00           C
ATOM    413  C   VAL    42      74.370  72.440 149.220  1.00  0.00           C
ATOM    414  O   VAL    42      73.250  72.900 149.060  1.00  0.00           O
ATOM    415  N   ILE    43      75.420  73.150 148.800  1.00  0.00           N
ATOM    416  H   ILE    43      76.290  72.800 149.140  1.00  0.00           H
ATOM    417  CA  ILE    43      75.430  74.430 148.000  1.00  0.00           C
ATOM    418  CB  ILE    43      76.440  75.460 148.460  1.00  0.00           C
ATOM    419  CG1 ILE    43      77.870  74.890 148.630  1.00  0.00           C
ATOM    420  CG2 ILE    43      76.050  76.140 149.750  1.00  0.00           C
ATOM    421  CD  ILE    43      79.020  75.860 148.450  1.00  0.00           C
ATOM    422  C   ILE    43      75.550  74.220 146.450  1.00  0.00           C
ATOM    423  O   ILE    43      74.710  74.710 145.720  1.00  0.00           O
ATOM    424  N   CYS    44      76.460  73.320 146.050  1.00  0.00           N
ATOM    425  H   CYS    44      77.140  72.850 146.620  1.00  0.00           H
ATOM    426  CA  CYS    44      76.570  72.840 144.710  1.00  0.00           C
ATOM    427  CB  CYS    44      77.880  72.040 144.590  1.00  0.00           C
ATOM    428  SG  CYS    44      79.440  73.050 144.740  1.00  0.00           S
ATOM    429  HG  CYS    44      79.110  73.500 145.950  1.00  0.00           H
ATOM    430  C   CYS    44      75.420  72.070 144.140  1.00  0.00           C
ATOM    431  O   CYS    44      75.680  71.130 143.350  1.00  0.00           O
ATOM    432  N   THR    45      74.190  72.500 144.360  1.00  0.00           N
ATOM    433  H   THR    45      73.980  73.330 144.860  1.00  0.00           H
ATOM    434  CA  THR    45      73.020  71.760 143.750  1.00  0.00           C
ATOM    435  CB  THR    45      71.750  71.720 144.610  1.00  0.00           C
ATOM    436  OG1 THR    45      71.140  73.040 144.690  1.00  0.00           O
ATOM    437  HG1 THR    45      70.260  72.980 145.150  1.00  0.00           H
ATOM    438  CG2 THR    45      72.040  71.180 145.970  1.00  0.00           C
ATOM    439  C   THR    45      72.670  72.340 142.420  1.00  0.00           C
ATOM    440  O   THR    45      72.840  73.520 142.120  1.00  0.00           O
ATOM    441  N   SER    46      72.330  71.430 141.560  1.00  0.00           N
ATOM    442  H   SER    46      72.520  70.450 141.700  1.00  0.00           H
ATOM    443  CA  SER    46      71.810  71.620 140.220  1.00  0.00           C
ATOM    444  CB  SER    46      71.830  70.340 139.420  1.00  0.00           C
ATOM    445  OG  SER    46      73.150  70.140 138.960  1.00  0.00           O
ATOM    446  HG  SER    46      73.150  69.350 138.340  1.00  0.00           H
ATOM    447  C   SER    46      70.510  72.390 140.110  1.00  0.00           C
ATOM    448  O   SER    46      70.240  72.980 139.110  1.00  0.00           O
ATOM    449  N   GLU    47      69.650  72.300 141.100  1.00  0.00           N
ATOM    450  H   GLU    47      69.980  71.720 141.850  1.00  0.00           H
ATOM    451  CA  GLU    47      68.420  73.010 141.150  1.00  0.00           C
ATOM    452  CB  GLU    47      67.770  72.570 142.450  1.00  0.00           C
ATOM    453  CG  GLU    47      66.390  73.190 142.810  1.00  0.00           C
ATOM    454  CD  GLU    47      65.650  72.560 144.060  1.00  0.00           C
ATOM    455  OE1 GLU    47      66.350  72.000 144.920  1.00  0.00           O
ATOM    456  OE2 GLU    47      64.440  72.760 144.150  1.00  0.00           O
ATOM    457  C   GLU    47      68.450  74.510 140.970  1.00  0.00           C
ATOM    458  O   GLU    47      67.600  75.020 140.240  1.00  0.00           O
ATOM    459  N   ASP    48      69.350  75.220 141.640  1.00  0.00           N
ATOM    460  H   ASP    48      70.050  74.790 142.210  1.00  0.00           H
ATOM    461  CA  ASP    48      69.400  76.660 141.740  1.00  0.00           C
ATOM    462  CB  ASP    48      68.250  77.210 142.670  1.00  0.00           C
ATOM    463  CG  ASP    48      68.360  76.720 144.130  1.00  0.00           C
ATOM    464  OD1 ASP    48      67.660  75.770 144.560  1.00  0.00           O
ATOM    465  OD2 ASP    48      68.900  77.540 144.960  1.00  0.00           O
ATOM    466  C   ASP    48      70.730  77.220 142.290  1.00  0.00           C
ATOM    467  O   ASP    48      71.390  76.730 143.180  1.00  0.00           O
ATOM    468  N   MET    49      71.040  78.400 141.860  1.00  0.00           N
ATOM    469  H   MET    49      70.450  78.780 141.140  1.00  0.00           H
ATOM    470  CA  MET    49      72.200  79.240 142.230  1.00  0.00           C
ATOM    471  CB  MET    49      72.250  79.650 143.780  1.00  0.00           C
ATOM    472  CG  MET    49      71.300  80.770 144.080  1.00  0.00           C
ATOM    473  SD  MET    49      71.780  82.360 143.330  1.00  0.00           S
ATOM    474  CE  MET    49      71.060  83.600 144.370  1.00  0.00           C
ATOM    475  C   MET    49      73.610  78.680 141.850  1.00  0.00           C
ATOM    476  O   MET    49      74.570  79.380 142.090  1.00  0.00           O
ATOM    477  N   LEU    50      73.610  77.760 140.860  1.00  0.00           N
ATOM    478  H   LEU    50      72.760  77.540 140.390  1.00  0.00           H
ATOM    479  CA  LEU    50      74.880  77.170 140.460  1.00  0.00           C
ATOM    480  CB  LEU    50      74.510  75.790 139.870  1.00  0.00           C
ATOM    481  CG  LEU    50      75.740  74.920 139.540  1.00  0.00           C
ATOM    482  CD1 LEU    50      76.700  74.550 140.670  1.00  0.00           C
ATOM    483  CD2 LEU    50      75.220  73.620 139.000  1.00  0.00           C
ATOM    484  C   LEU    50      75.930  77.980 139.660  1.00  0.00           C
ATOM    485  O   LEU    50      75.760  78.220 138.480  1.00  0.00           O
ATOM    486  N   ASN    51      76.930  78.420 140.360  1.00  0.00           N
ATOM    487  H   ASN    51      76.830  78.570 141.340  1.00  0.00           H
ATOM    488  CA  ASN    51      78.130  79.050 139.850  1.00  0.00           C
ATOM    489  CB  ASN    51      78.410  80.370 140.610  1.00  0.00           C
ATOM    490  CG  ASN    51      79.600  81.150 139.980  1.00  0.00           C
ATOM    491  OD1 ASN    51      80.740  81.150 140.490  1.00  0.00           O
ATOM    492  ND2 ASN    51      79.390  81.920 138.970  1.00  0.00           N
ATOM    493 1HD2 ASN    51      78.490  82.010 138.540  1.00  0.00           H
ATOM    494 2HD2 ASN    51      80.160  82.480 138.670  1.00  0.00           H
ATOM    495  C   ASN    51      79.260  78.040 140.190  1.00  0.00           C
ATOM    496  O   ASN    51      79.130  77.170 141.030  1.00  0.00           O
ATOM    497  N   PRO    52      80.310  78.060 139.360  1.00  0.00           N
ATOM    498  CA  PRO    52      81.560  77.260 139.540  1.00  0.00           C
ATOM    499  CB  PRO    52      82.410  77.260 138.280  1.00  0.00           C
ATOM    500  CG  PRO    52      81.810  78.350 137.410  1.00  0.00           C
ATOM    501  CD  PRO    52      80.440  78.730 138.030  1.00  0.00           C
ATOM    502  C   PRO    52      82.490  77.580 140.740  1.00  0.00           C
ATOM    503  O   PRO    52      83.260  76.650 141.020  1.00  0.00           O
ATOM    504  N   ASN    53      82.410  78.820 141.290  1.00  0.00           N
ATOM    505  H   ASN    53      81.710  79.530 141.150  1.00  0.00           H
ATOM    506  CA  ASN    53      83.120  79.070 142.560  1.00  0.00           C
ATOM    507  CB  ASN    53      83.500  80.570 142.590  1.00  0.00           C
ATOM    508  CG  ASN    53      84.190  80.970 143.910  1.00  0.00           C
ATOM    509  OD1 ASN    53      83.570  80.970 144.950  1.00  0.00           O
ATOM    510  ND2 ASN    53      85.460  81.210 143.860  1.00  0.00           N
ATOM    511 1HD2 ASN    53      85.980  81.160 143.000  1.00  0.00           H
ATOM    512 2HD2 ASN    53      86.040  81.280 144.680  1.00  0.00           H
ATOM    513  C   ASN    53      82.200  78.670 143.740  1.00  0.00           C
ATOM    514  O   ASN    53      81.050  78.890 143.950  1.00  0.00           O
ATOM    515  N   TYR    54      82.810  78.070 144.700  1.00  0.00           N
ATOM    516  H   TYR    54      83.750  77.770 144.540  1.00  0.00           H
ATOM    517  CA  TYR    54      82.240  77.640 146.000  1.00  0.00           C
ATOM    518  CB  TYR    54      83.330  76.710 146.590  1.00  0.00           C
ATOM    519  CG  TYR    54      83.630  75.550 145.630  1.00  0.00           C
ATOM    520  CD1 TYR    54      84.900  75.340 145.180  1.00  0.00           C
ATOM    521  HD1 TYR    54      85.690  75.920 145.660  1.00  0.00           H
ATOM    522  CD2 TYR    54      82.570  74.790 145.140  1.00  0.00           C
ATOM    523  HD2 TYR    54      81.530  75.080 145.310  1.00  0.00           H
ATOM    524  CE1 TYR    54      85.200  74.350 144.290  1.00  0.00           C
ATOM    525  HE1 TYR    54      86.180  74.220 143.840  1.00  0.00           H
ATOM    526  CE2 TYR    54      82.880  73.750 144.220  1.00  0.00           C
ATOM    527  HE2 TYR    54      82.060  73.200 143.770  1.00  0.00           H
ATOM    528  CZ  TYR    54      84.200  73.560 143.810  1.00  0.00           C
ATOM    529  OH  TYR    54      84.460  72.470 143.090  1.00  0.00           O
ATOM    530  HH  TYR    54      83.570  72.260 142.680  1.00  0.00           H
ATOM    531  C   TYR    54      81.960  78.690 147.050  1.00  0.00           C
ATOM    532  O   TYR    54      80.870  78.620 147.620  1.00  0.00           O
ATOM    533  N   GLU    55      82.830  79.670 147.170  1.00  0.00           N
ATOM    534  H   GLU    55      83.440  79.830 146.400  1.00  0.00           H
ATOM    535  CA  GLU    55      82.700  80.870 148.060  1.00  0.00           C
ATOM    536  CB  GLU    55      84.040  81.610 148.150  1.00  0.00           C
ATOM    537  CG  GLU    55      85.060  80.760 148.920  1.00  0.00           C
ATOM    538  CD  GLU    55      86.440  81.470 148.840  1.00  0.00           C
ATOM    539  OE1 GLU    55      86.590  82.550 149.420  1.00  0.00           O
ATOM    540  OE2 GLU    55      87.310  80.900 148.200  1.00  0.00           O
ATOM    541  C   GLU    55      81.610  81.840 147.600  1.00  0.00           C
ATOM    542  O   GLU    55      80.930  82.440 148.470  1.00  0.00           O
ATOM    543  N   ASP    56      81.350  81.730 146.360  1.00  0.00           N
ATOM    544  H   ASP    56      82.020  81.510 145.650  1.00  0.00           H
ATOM    545  CA  ASP    56      80.210  82.430 145.680  1.00  0.00           C
ATOM    546  CB  ASP    56      80.370  82.270 144.170  1.00  0.00           C
ATOM    547  CG  ASP    56      79.980  83.490 143.320  1.00  0.00           C
ATOM    548  OD1 ASP    56      79.010  83.390 142.560  1.00  0.00           O
ATOM    549  OD2 ASP    56      80.690  84.440 143.440  1.00  0.00           O
ATOM    550  C   ASP    56      78.880  81.750 146.060  1.00  0.00           C
ATOM    551  O   ASP    56      78.060  82.400 146.730  1.00  0.00           O
ATOM    552  N   LEU    57      78.750  80.430 145.810  1.00  0.00           N
ATOM    553  H   LEU    57      79.490  80.010 145.290  1.00  0.00           H
ATOM    554  CA  LEU    57      77.570  79.600 146.160  1.00  0.00           C
ATOM    555  CB  LEU    57      77.900  78.180 145.760  1.00  0.00           C
ATOM    556  CG  LEU    57      77.490  77.650 144.400  1.00  0.00           C
ATOM    557  CD1 LEU    57      78.180  76.330 144.190  1.00  0.00           C
ATOM    558  CD2 LEU    57      76.050  77.250 144.410  1.00  0.00           C
ATOM    559  C   LEU    57      77.240  79.680 147.690  1.00  0.00           C
ATOM    560  O   LEU    57      76.090  79.620 148.010  1.00  0.00           O
ATOM    561  N   LEU    58      78.210  79.660 148.600  1.00  0.00           N
ATOM    562  H   LEU    58      79.160  79.440 148.340  1.00  0.00           H
ATOM    563  CA  LEU    58      78.140  79.970 150.050  1.00  0.00           C
ATOM    564  CB  LEU    58      79.630  80.330 150.410  1.00  0.00           C
ATOM    565  CG  LEU    58      79.850  80.390 151.930  1.00  0.00           C
ATOM    566  CD1 LEU    58      79.550  79.010 152.610  1.00  0.00           C
ATOM    567  CD2 LEU    58      81.340  80.710 152.150  1.00  0.00           C
ATOM    568  C   LEU    58      77.100  81.100 150.330  1.00  0.00           C
ATOM    569  O   LEU    58      76.050  80.810 150.900  1.00  0.00           O
ATOM    570  N   ILE    59      77.290  82.340 149.910  1.00  0.00           N
ATOM    571  H   ILE    59      78.060  82.600 149.330  1.00  0.00           H
ATOM    572  CA  ILE    59      76.320  83.460 150.080  1.00  0.00           C
ATOM    573  CB  ILE    59      77.210  84.700 150.410  1.00  0.00           C
ATOM    574  CG1 ILE    59      76.390  85.730 151.100  1.00  0.00           C
ATOM    575  CG2 ILE    59      77.930  85.170 149.100  1.00  0.00           C
ATOM    576  CD  ILE    59      75.810  85.190 152.420  1.00  0.00           C
ATOM    577  C   ILE    59      75.240  83.600 148.950  1.00  0.00           C
ATOM    578  O   ILE    59      74.340  84.400 149.230  1.00  0.00           O
ATOM    579  N   ARG    60      75.500  83.090 147.750  1.00  0.00           N
ATOM    580  H   ARG    60      76.430  82.860 147.450  1.00  0.00           H
ATOM    581  CA  ARG    60      74.380  83.020 146.760  1.00  0.00           C
ATOM    582  CB  ARG    60      74.650  82.370 145.400  1.00  0.00           C
ATOM    583  CG  ARG    60      75.400  83.380 144.510  1.00  0.00           C
ATOM    584  CD  ARG    60      75.960  82.960 143.150  1.00  0.00           C
ATOM    585  NE  ARG    60      74.920  82.810 142.120  1.00  0.00           N
ATOM    586  HE  ARG    60      74.030  82.530 142.470  1.00  0.00           H
ATOM    587  CZ  ARG    60      75.050  82.850 140.780  1.00  0.00           C
ATOM    588  NH1 ARG    60      76.280  82.930 140.200  1.00  0.00           N
ATOM    589 1HH1 ARG    60      77.030  82.910 140.850  1.00  0.00           H
ATOM    590 2HH1 ARG    60      76.550  82.880 139.240  1.00  0.00           H
ATOM    591  NH2 ARG    60      74.020  83.020 140.000  1.00  0.00           N
ATOM    592 1HH2 ARG    60      73.090  83.140 140.360  1.00  0.00           H
ATOM    593 2HH2 ARG    60      74.210  83.210 139.040  1.00  0.00           H
ATOM    594  C   ARG    60      73.160  82.230 147.330  1.00  0.00           C
ATOM    595  O   ARG    60      72.000  82.640 147.100  1.00  0.00           O
ATOM    596  N   LYS    61      73.390  81.200 148.170  1.00  0.00           N
ATOM    597  H   LYS    61      74.300  80.800 148.250  1.00  0.00           H
ATOM    598  CA  LYS    61      72.360  80.510 148.950  1.00  0.00           C
ATOM    599  CB  LYS    61      72.850  79.110 149.410  1.00  0.00           C
ATOM    600  CG  LYS    61      73.000  77.990 148.360  1.00  0.00           C
ATOM    601  CD  LYS    61      71.670  77.490 147.800  1.00  0.00           C
ATOM    602  CE  LYS    61      71.940  76.360 146.770  1.00  0.00           C
ATOM    603  NZ  LYS    61      70.740  75.630 146.300  1.00  0.00           N
ATOM    604  HZ1 LYS    61      70.030  76.260 145.980  1.00  0.00           H
ATOM    605  HZ2 LYS    61      70.950  74.940 145.610  1.00  0.00           H
ATOM    606  HZ3 LYS    61      70.340  75.150 147.080  1.00  0.00           H
ATOM    607  C   LYS    61      72.090  81.200 150.290  1.00  0.00           C
ATOM    608  O   LYS    61      72.980  81.810 150.920  1.00  0.00           O
ATOM    609  N   SER    62      70.810  81.140 150.660  1.00  0.00           N
ATOM    610  H   SER    62      70.150  80.430 150.400  1.00  0.00           H
ATOM    611  CA  SER    62      70.370  81.850 151.860  1.00  0.00           C
ATOM    612  CB  SER    62      69.270  82.800 151.440  1.00  0.00           C
ATOM    613  OG  SER    62      69.240  83.820 152.430  1.00  0.00           O
ATOM    614  HG  SER    62      70.030  84.430 152.370  1.00  0.00           H
ATOM    615  C   SER    62      69.830  80.740 152.870  1.00  0.00           C
ATOM    616  O   SER    62      69.580  79.560 152.460  1.00  0.00           O
ATOM    617  N   ASN    63      69.600  81.150 154.130  1.00  0.00           N
ATOM    618  H   ASN    63      69.990  82.040 154.360  1.00  0.00           H
ATOM    619  CA  ASN    63      69.160  80.410 155.330  1.00  0.00           C
ATOM    620  CB  ASN    63      68.900  81.430 156.410  1.00  0.00           C
ATOM    621  CG  ASN    63      70.140  82.200 156.870  1.00  0.00           C
ATOM    622  OD1 ASN    63      70.680  82.950 156.070  1.00  0.00           O
ATOM    623  ND2 ASN    63      70.830  81.750 157.970  1.00  0.00           N
ATOM    624 1HD2 ASN    63      70.530  80.950 158.490  1.00  0.00           H
ATOM    625 2HD2 ASN    63      71.790  82.040 157.950  1.00  0.00           H
ATOM    626  C   ASN    63      67.910  79.600 155.120  1.00  0.00           C
ATOM    627  O   ASN    63      67.810  78.490 155.500  1.00  0.00           O
ATOM    628  N   HIS    64      66.910  80.130 154.420  1.00  0.00           N
ATOM    629  H   HIS    64      66.860  81.060 154.050  1.00  0.00           H
ATOM    630  CA  HIS    64      65.720  79.370 153.950  1.00  0.00           C
ATOM    631  CB  HIS    64      64.550  80.350 153.600  1.00  0.00           C
ATOM    632  CG  HIS    64      65.000  81.320 152.450  1.00  0.00           C
ATOM    633  ND1 HIS    64      65.610  82.510 152.600  1.00  0.00           N
ATOM    634  CD2 HIS    64      64.880  81.140 151.140  1.00  0.00           C
ATOM    635  HD2 HIS    64      64.460  80.300 150.590  1.00  0.00           H
ATOM    636  CE1 HIS    64      65.890  83.060 151.450  1.00  0.00           C
ATOM    637  HE1 HIS    64      66.230  84.060 151.190  1.00  0.00           H
ATOM    638  NE2 HIS    64      65.540  82.140 150.540  1.00  0.00           N
ATOM    639  HE2 HIS    64      65.650  82.230 149.550  1.00  0.00           H
ATOM    640  C   HIS    64      65.820  78.230 152.900  1.00  0.00           C
ATOM    641  O   HIS    64      64.800  77.630 152.520  1.00  0.00           O
ATOM    642  N   ASN    65      66.930  78.300 152.110  1.00  0.00           N
ATOM    643  H   ASN    65      67.540  79.090 152.020  1.00  0.00           H
ATOM    644  CA  ASN    65      67.380  77.200 151.160  1.00  0.00           C
ATOM    645  CB  ASN    65      68.520  77.660 150.200  1.00  0.00           C
ATOM    646  CG  ASN    65      68.080  78.850 149.370  1.00  0.00           C
ATOM    647  OD1 ASN    65      68.650  79.870 149.540  1.00  0.00           O
ATOM    648  ND2 ASN    65      67.480  78.720 148.300  1.00  0.00           N
ATOM    649 1HD2 ASN    65      67.190  77.800 148.030  1.00  0.00           H
ATOM    650 2HD2 ASN    65      67.480  79.460 147.630  1.00  0.00           H
ATOM    651  C   ASN    65      67.640  75.800 151.840  1.00  0.00           C
ATOM    652  O   ASN    65      67.050  74.920 151.310  1.00  0.00           O
ATOM    653  N   PHE    66      67.860  75.860 153.140  1.00  0.00           N
ATOM    654  H   PHE    66      67.850  76.800 153.490  1.00  0.00           H
ATOM    655  CA  PHE    66      68.290  74.690 153.920  1.00  0.00           C
ATOM    656  CB  PHE    66      69.550  75.160 154.650  1.00  0.00           C
ATOM    657  CG  PHE    66      70.800  75.620 153.830  1.00  0.00           C
ATOM    658  CD1 PHE    66      71.130  76.910 153.780  1.00  0.00           C
ATOM    659  HD1 PHE    66      70.690  77.540 154.550  1.00  0.00           H
ATOM    660  CD2 PHE    66      71.210  74.780 152.810  1.00  0.00           C
ATOM    661  HD2 PHE    66      71.180  73.690 152.870  1.00  0.00           H
ATOM    662  CE1 PHE    66      72.050  77.480 152.930  1.00  0.00           C
ATOM    663  HE1 PHE    66      72.280  78.540 153.000  1.00  0.00           H
ATOM    664  CE2 PHE    66      72.030  75.320 151.860  1.00  0.00           C
ATOM    665  HE2 PHE    66      72.340  74.790 150.970  1.00  0.00           H
ATOM    666  CZ  PHE    66      72.510  76.680 151.920  1.00  0.00           C
ATOM    667  HZ  PHE    66      73.220  77.060 151.190  1.00  0.00           H
ATOM    668  C   PHE    66      67.270  74.160 154.930  1.00  0.00           C
ATOM    669  O   PHE    66      67.010  74.770 155.930  1.00  0.00           O
ATOM    670  N   LEU    67      66.660  73.090 154.540  1.00  0.00           N
ATOM    671  H   LEU    67      66.640  72.820 153.580  1.00  0.00           H
ATOM    672  CA  LEU    67      65.660  72.370 155.290  1.00  0.00           C
ATOM    673  CB  LEU    67      64.380  72.310 154.460  1.00  0.00           C
ATOM    674  CG  LEU    67      63.730  73.740 154.310  1.00  0.00           C
ATOM    675  CD1 LEU    67      62.590  73.750 153.280  1.00  0.00           C
ATOM    676  CD2 LEU    67      63.370  74.370 155.670  1.00  0.00           C
ATOM    677  C   LEU    67      66.100  70.950 155.830  1.00  0.00           C
ATOM    678  O   LEU    67      65.780  69.910 155.230  1.00  0.00           O
ATOM    679  N   VAL    68      66.670  70.860 157.080  1.00  0.00           N
ATOM    680  H   VAL    68      66.900  71.740 157.500  1.00  0.00           H
ATOM    681  CA  VAL    68      67.240  69.750 157.840  1.00  0.00           C
ATOM    682  CB  VAL    68      68.280  70.320 158.880  1.00  0.00           C
ATOM    683  CG1 VAL    68      68.940  69.220 159.770  1.00  0.00           C
ATOM    684  CG2 VAL    68      69.290  71.230 158.150  1.00  0.00           C
ATOM    685  C   VAL    68      66.160  68.910 158.580  1.00  0.00           C
ATOM    686  O   VAL    68      65.470  69.410 159.450  1.00  0.00           O
ATOM    687  N   GLN    69      65.680  67.950 157.760  1.00  0.00           N
ATOM    688  H   GLN    69      65.780  67.950 156.760  1.00  0.00           H
ATOM    689  CA  GLN    69      64.620  67.000 158.210  1.00  0.00           C
ATOM    690  CB  GLN    69      63.770  66.550 156.940  1.00  0.00           C
ATOM    691  CG  GLN    69      62.870  67.750 156.610  1.00  0.00           C
ATOM    692  CD  GLN    69      62.240  67.960 155.260  1.00  0.00           C
ATOM    693  OE1 GLN    69      62.420  68.880 154.440  1.00  0.00           O
ATOM    694  NE2 GLN    69      61.250  67.120 154.990  1.00  0.00           N
ATOM    695 1HE2 GLN    69      61.080  66.350 155.610  1.00  0.00           H
ATOM    696 2HE2 GLN    69      60.850  67.100 154.070  1.00  0.00           H
ATOM    697  C   GLN    69      65.200  65.810 159.030  1.00  0.00           C
ATOM    698  O   GLN    69      65.940  64.930 158.540  1.00  0.00           O
ATOM    699  N   ALA    70      64.630  65.580 160.140  1.00  0.00           N
ATOM    700  H   ALA    70      63.980  66.240 160.520  1.00  0.00           H
ATOM    701  CA  ALA    70      64.990  64.510 161.120  1.00  0.00           C
ATOM    702  CB  ALA    70      65.730  65.150 162.210  1.00  0.00           C
ATOM    703  C   ALA    70      63.670  63.940 161.540  1.00  0.00           C
ATOM    704  O   ALA    70      62.890  64.580 162.280  1.00  0.00           O
ATOM    705  N   GLY    71      63.340  62.850 160.820  1.00  0.00           N
ATOM    706  H   GLY    71      64.000  62.540 160.140  1.00  0.00           H
ATOM    707  CA  GLY    71      62.040  62.140 160.880  1.00  0.00           C
ATOM    708  C   GLY    71      60.940  63.160 160.680  1.00  0.00           C
ATOM    709  O   GLY    71      60.960  63.830 159.670  1.00  0.00           O
ATOM    710  N   ASN    72      60.140  63.370 161.720  1.00  0.00           N
ATOM    711  H   ASN    72      60.110  62.810 162.540  1.00  0.00           H
ATOM    712  CA  ASN    72      59.030  64.370 161.620  1.00  0.00           C
ATOM    713  CB  ASN    72      57.920  64.020 162.610  1.00  0.00           C
ATOM    714  CG  ASN    72      58.280  64.040 164.100  1.00  0.00           C
ATOM    715  OD1 ASN    72      59.210  64.760 164.530  1.00  0.00           O
ATOM    716  ND2 ASN    72      57.550  63.300 164.850  1.00  0.00           N
ATOM    717 1HD2 ASN    72      56.700  62.930 164.490  1.00  0.00           H
ATOM    718 2HD2 ASN    72      57.950  63.000 165.720  1.00  0.00           H
ATOM    719  C   ASN    72      59.400  65.930 161.810  1.00  0.00           C
ATOM    720  O   ASN    72      58.470  66.680 161.490  1.00  0.00           O
ATOM    721  N   VAL    73      60.640  66.340 162.150  1.00  0.00           N
ATOM    722  H   VAL    73      61.250  65.770 162.700  1.00  0.00           H
ATOM    723  CA  VAL    73      60.910  67.800 162.270  1.00  0.00           C
ATOM    724  CB  VAL    73      61.350  68.100 163.750  1.00  0.00           C
ATOM    725  CG1 VAL    73      62.690  67.460 164.160  1.00  0.00           C
ATOM    726  CG2 VAL    73      61.490  69.610 164.000  1.00  0.00           C
ATOM    727  C   VAL    73      61.880  68.440 161.290  1.00  0.00           C
ATOM    728  O   VAL    73      62.970  67.870 161.190  1.00  0.00           O
ATOM    729  N   GLN    74      61.570  69.680 160.870  1.00  0.00           N
ATOM    730  H   GLN    74      60.970  70.230 161.440  1.00  0.00           H
ATOM    731  CA  GLN    74      62.280  70.440 159.850  1.00  0.00           C
ATOM    732  CB  GLN    74      61.200  70.860 158.870  1.00  0.00           C
ATOM    733  CG  GLN    74      61.790  71.320 157.540  1.00  0.00           C
ATOM    734  CD  GLN    74      60.750  71.700 156.500  1.00  0.00           C
ATOM    735  OE1 GLN    74      60.000  72.620 156.670  1.00  0.00           O
ATOM    736  NE2 GLN    74      60.570  70.970 155.440  1.00  0.00           N
ATOM    737 1HE2 GLN    74      61.090  70.120 155.390  1.00  0.00           H
ATOM    738 2HE2 GLN    74      59.770  71.080 154.860  1.00  0.00           H
ATOM    739  C   GLN    74      62.950  71.590 160.650  1.00  0.00           C
ATOM    740  O   GLN    74      62.250  72.450 161.190  1.00  0.00           O
ATOM    741  N   LEU    75      64.240  71.360 160.860  1.00  0.00           N
ATOM    742  H   LEU    75      64.610  70.540 160.420  1.00  0.00           H
ATOM    743  CA  LEU    75      65.100  72.410 161.490  1.00  0.00           C
ATOM    744  CB  LEU    75      66.350  71.770 162.050  1.00  0.00           C
ATOM    745  CG  LEU    75      66.160  70.470 162.860  1.00  0.00           C
ATOM    746  CD1 LEU    75      67.440  69.740 163.160  1.00  0.00           C
ATOM    747  CD2 LEU    75      65.390  70.800 164.120  1.00  0.00           C
ATOM    748  C   LEU    75      65.610  73.420 160.500  1.00  0.00           C
ATOM    749  O   LEU    75      65.660  73.270 159.260  1.00  0.00           O
ATOM    750  N   ARG    76      65.870  74.620 161.090  1.00  0.00           N
ATOM    751  H   ARG    76      65.900  74.650 162.090  1.00  0.00           H
ATOM    752  CA  ARG    76      66.380  75.820 160.440  1.00  0.00           C
ATOM    753  CB  ARG    76      65.600  77.090 160.880  1.00  0.00           C
ATOM    754  CG  ARG    76      64.140  76.910 161.160  1.00  0.00           C
ATOM    755  CD  ARG    76      63.460  78.110 161.740  1.00  0.00           C
ATOM    756  NE  ARG    76      62.030  77.960 161.400  1.00  0.00           N
ATOM    757  HE  ARG    76      61.710  77.060 161.690  1.00  0.00           H
ATOM    758  CZ  ARG    76      61.300  78.730 160.590  1.00  0.00           C
ATOM    759  NH1 ARG    76      61.860  79.790 160.050  1.00  0.00           N
ATOM    760 1HH1 ARG    76      62.820  80.010 160.260  1.00  0.00           H
ATOM    761 2HH1 ARG    76      61.550  80.150 159.170  1.00  0.00           H
ATOM    762  NH2 ARG    76      60.090  78.260 160.150  1.00  0.00           N
ATOM    763 1HH2 ARG    76      59.810  77.330 160.400  1.00  0.00           H
ATOM    764 2HH2 ARG    76      59.530  78.940 159.670  1.00  0.00           H
ATOM    765  C   ARG    76      67.900  76.100 160.560  1.00  0.00           C
ATOM    766  O   ARG    76      68.550  75.830 161.580  1.00  0.00           O
ATOM    767  N   VAL    77      68.450  76.670 159.510  1.00  0.00           N
ATOM    768  H   VAL    77      67.910  76.930 158.710  1.00  0.00           H
ATOM    769  CA  VAL    77      69.880  76.970 159.430  1.00  0.00           C
ATOM    770  CB  VAL    77      70.490  76.370 158.130  1.00  0.00           C
ATOM    771  CG1 VAL    77      71.960  76.690 158.000  1.00  0.00           C
ATOM    772  CG2 VAL    77      70.380  74.880 158.230  1.00  0.00           C
ATOM    773  C   VAL    77      70.340  78.440 159.740  1.00  0.00           C
ATOM    774  O   VAL    77      70.270  79.400 158.980  1.00  0.00           O
ATOM    775  N   ILE    78      70.930  78.560 160.900  1.00  0.00           N
ATOM    776  H   ILE    78      70.990  77.750 161.490  1.00  0.00           H
ATOM    777  CA  ILE    78      71.440  79.770 161.580  1.00  0.00           C
ATOM    778  CB  ILE    78      71.540  79.530 163.110  1.00  0.00           C
ATOM    779  CG1 ILE    78      70.220  79.130 163.770  1.00  0.00           C
ATOM    780  CG2 ILE    78      72.180  80.630 163.980  1.00  0.00           C
ATOM    781  CD  ILE    78      69.100  80.190 163.610  1.00  0.00           C
ATOM    782  C   ILE    78      72.790  80.210 160.940  1.00  0.00           C
ATOM    783  O   ILE    78      73.120  81.420 161.010  1.00  0.00           O
ATOM    784  N   GLY    79      73.510  79.270 160.360  1.00  0.00           N
ATOM    785  H   GLY    79      73.160  78.340 160.300  1.00  0.00           H
ATOM    786  CA  GLY    79      74.850  79.560 159.770  1.00  0.00           C
ATOM    787  C   GLY    79      75.490  78.490 158.830  1.00  0.00           C
ATOM    788  O   GLY    79      75.820  77.380 159.320  1.00  0.00           O
ATOM    789  N   HIS    80      75.490  78.690 157.550  1.00  0.00           N
ATOM    790  H   HIS    80      75.220  79.580 157.200  1.00  0.00           H
ATOM    791  CA  HIS    80      76.190  77.790 156.630  1.00  0.00           C
ATOM    792  CB  HIS    80      75.390  77.680 155.360  1.00  0.00           C
ATOM    793  CG  HIS    80      74.910  78.870 154.530  1.00  0.00           C
ATOM    794  ND1 HIS    80      74.400  79.920 155.100  1.00  0.00           N
ATOM    795  CD2 HIS    80      74.890  79.040 153.200  1.00  0.00           C
ATOM    796  HD2 HIS    80      75.190  78.370 152.390  1.00  0.00           H
ATOM    797  CE1 HIS    80      74.040  80.820 154.170  1.00  0.00           C
ATOM    798  HE1 HIS    80      73.740  81.870 154.230  1.00  0.00           H
ATOM    799  NE2 HIS    80      74.380  80.290 152.990  1.00  0.00           N
ATOM    800  HE2 HIS    80      74.400  80.730 152.090  1.00  0.00           H
ATOM    801  C   HIS    80      77.660  78.080 156.450  1.00  0.00           C
ATOM    802  O   HIS    80      78.050  78.810 155.530  1.00  0.00           O
ATOM    803  N   SER    81      78.550  77.600 157.310  1.00  0.00           N
ATOM    804  H   SER    81      78.270  77.070 158.110  1.00  0.00           H
ATOM    805  CA  SER    81      80.030  77.880 157.200  1.00  0.00           C
ATOM    806  CB  SER    81      80.630  77.970 158.610  1.00  0.00           C
ATOM    807  OG  SER    81      81.780  78.840 158.550  1.00  0.00           O
ATOM    808  HG  SER    81      81.470  79.740 158.850  1.00  0.00           H
ATOM    809  C   SER    81      80.760  76.830 156.400  1.00  0.00           C
ATOM    810  O   SER    81      80.400  75.660 156.460  1.00  0.00           O
ATOM    811  N   MET    82      81.830  77.160 155.690  1.00  0.00           N
ATOM    812  H   MET    82      82.350  78.010 155.700  1.00  0.00           H
ATOM    813  CA  MET    82      82.510  76.160 154.830  1.00  0.00           C
ATOM    814  CB  MET    82      82.800  76.670 153.370  1.00  0.00           C
ATOM    815  CG  MET    82      83.020  75.550 152.350  1.00  0.00           C
ATOM    816  SD  MET    82      83.510  76.010 150.640  1.00  0.00           S
ATOM    817  CE  MET    82      83.330  77.810 150.430  1.00  0.00           C
ATOM    818  C   MET    82      83.830  75.850 155.570  1.00  0.00           C
ATOM    819  O   MET    82      84.540  76.720 155.970  1.00  0.00           O
ATOM    820  N   GLN    83      84.190  74.570 155.650  1.00  0.00           N
ATOM    821  H   GLN    83      83.530  73.810 155.660  1.00  0.00           H
ATOM    822  CA  GLN    83      85.550  74.120 156.010  1.00  0.00           C
ATOM    823  CB  GLN    83      85.580  73.430 157.350  1.00  0.00           C
ATOM    824  CG  GLN    83      85.510  74.500 158.470  1.00  0.00           C
ATOM    825  CD  GLN    83      86.070  74.010 159.790  1.00  0.00           C
ATOM    826  OE1 GLN    83      85.870  72.870 160.280  1.00  0.00           O
ATOM    827  NE2 GLN    83      86.940  74.780 160.400  1.00  0.00           N
ATOM    828 1HE2 GLN    83      87.140  75.600 159.860  1.00  0.00           H
ATOM    829 2HE2 GLN    83      87.260  74.620 161.340  1.00  0.00           H
ATOM    830  C   GLN    83      86.060  73.270 154.840  1.00  0.00           C
ATOM    831  O   GLN    83      85.800  72.060 154.720  1.00  0.00           O
ATOM    832  N   ASN    84      86.470  73.990 153.800  1.00  0.00           N
ATOM    833  H   ASN    84      86.660  74.960 153.940  1.00  0.00           H
ATOM    834  CA  ASN    84      86.950  73.380 152.500  1.00  0.00           C
ATOM    835  CB  ASN    84      88.400  72.840 152.510  1.00  0.00           C
ATOM    836  CG  ASN    84      89.030  72.670 151.090  1.00  0.00           C
ATOM    837  OD1 ASN    84      88.690  73.340 150.090  1.00  0.00           O
ATOM    838  ND2 ASN    84      89.280  71.440 150.800  1.00  0.00           N
ATOM    839 1HD2 ASN    84      89.070  70.830 151.570  1.00  0.00           H
ATOM    840 2HD2 ASN    84      89.840  71.160 150.020  1.00  0.00           H
ATOM    841  C   ASN    84      85.860  72.420 151.880  1.00  0.00           C
ATOM    842  O   ASN    84      84.930  72.880 151.340  1.00  0.00           O
ATOM    843  N   CYS    85      86.090  71.130 151.910  1.00  0.00           N
ATOM    844  H   CYS    85      86.930  70.770 152.300  1.00  0.00           H
ATOM    845  CA  CYS    85      85.130  70.110 151.250  1.00  0.00           C
ATOM    846  CB  CYS    85      85.820  68.830 150.970  1.00  0.00           C
ATOM    847  SG  CYS    85      87.090  68.850 149.680  1.00  0.00           S
ATOM    848  HG  CYS    85      86.270  68.980 148.640  1.00  0.00           H
ATOM    849  C   CYS    85      83.800  69.770 151.940  1.00  0.00           C
ATOM    850  O   CYS    85      82.910  69.340 151.220  1.00  0.00           O
ATOM    851  N   VAL    86      83.700  70.140 153.170  1.00  0.00           N
ATOM    852  H   VAL    86      84.410  70.710 153.580  1.00  0.00           H
ATOM    853  CA  VAL    86      82.520  69.980 154.040  1.00  0.00           C
ATOM    854  CB  VAL    86      82.850  68.890 155.150  1.00  0.00           C
ATOM    855  CG1 VAL    86      83.390  67.610 154.560  1.00  0.00           C
ATOM    856  CG2 VAL    86      83.630  69.550 156.280  1.00  0.00           C
ATOM    857  C   VAL    86      82.000  71.310 154.580  1.00  0.00           C
ATOM    858  O   VAL    86      82.700  72.260 154.910  1.00  0.00           O
ATOM    859  N   LEU    87      80.690  71.480 154.390  1.00  0.00           N
ATOM    860  H   LEU    87      80.130  70.770 153.970  1.00  0.00           H
ATOM    861  CA  LEU    87      79.920  72.540 155.080  1.00  0.00           C
ATOM    862  CB  LEU    87      78.590  72.940 154.300  1.00  0.00           C
ATOM    863  CG  LEU    87      78.780  74.140 153.370  1.00  0.00           C
ATOM    864  CD1 LEU    87      79.730  73.800 152.220  1.00  0.00           C
ATOM    865  CD2 LEU    87      77.420  74.690 152.980  1.00  0.00           C
ATOM    866  C   LEU    87      79.540  72.120 156.480  1.00  0.00           C
ATOM    867  O   LEU    87      79.630  70.940 156.870  1.00  0.00           O
ATOM    868  N   LYS    88      79.400  73.210 157.280  1.00  0.00           N
ATOM    869  H   LYS    88      80.020  73.990 157.200  1.00  0.00           H
ATOM    870  CA  LYS    88      78.760  72.980 158.650  1.00  0.00           C
ATOM    871  CB  LYS    88      79.720  72.810 159.840  1.00  0.00           C
ATOM    872  CG  LYS    88      80.710  73.950 159.850  1.00  0.00           C
ATOM    873  CD  LYS    88      81.600  73.930 161.080  1.00  0.00           C
ATOM    874  CE  LYS    88      82.430  72.630 161.170  1.00  0.00           C
ATOM    875  NZ  LYS    88      83.450  72.830 162.190  1.00  0.00           N
ATOM    876  HZ1 LYS    88      82.960  72.580 163.030  1.00  0.00           H
ATOM    877  HZ2 LYS    88      84.210  72.190 162.080  1.00  0.00           H
ATOM    878  HZ3 LYS    88      83.800  73.770 162.160  1.00  0.00           H
ATOM    879  C   LYS    88      77.600  73.900 158.990  1.00  0.00           C
ATOM    880  O   LYS    88      77.710  75.150 158.970  1.00  0.00           O
ATOM    881  N   LEU    89      76.500  73.340 158.600  1.00  0.00           N
ATOM    882  H   LEU    89      76.570  72.370 158.360  1.00  0.00           H
ATOM    883  CA  LEU    89      75.150  73.880 158.840  1.00  0.00           C
ATOM    884  CB  LEU    89      74.210  73.110 157.980  1.00  0.00           C
ATOM    885  CG  LEU    89      74.530  72.940 156.480  1.00  0.00           C
ATOM    886  CD1 LEU    89      73.710  71.780 155.900  1.00  0.00           C
ATOM    887  CD2 LEU    89      74.520  74.200 155.620  1.00  0.00           C
ATOM    888  C   LEU    89      74.630  73.950 160.270  1.00  0.00           C
ATOM    889  O   LEU    89      74.200  72.940 160.850  1.00  0.00           O
ATOM    890  N   LYS    90      74.770  75.140 160.830  1.00  0.00           N
ATOM    891  H   LYS    90      75.120  75.940 160.340  1.00  0.00           H
ATOM    892  CA  LYS    90      74.320  75.330 162.250  1.00  0.00           C
ATOM    893  CB  LYS    90      74.880  76.610 162.880  1.00  0.00           C
ATOM    894  CG  LYS    90      76.370  76.590 162.830  1.00  0.00           C
ATOM    895  CD  LYS    90      76.850  77.960 163.380  1.00  0.00           C
ATOM    896  CE  LYS    90      78.340  78.160 163.460  1.00  0.00           C
ATOM    897  NZ  LYS    90      78.500  79.430 164.240  1.00  0.00           N
ATOM    898  HZ1 LYS    90      78.140  80.210 163.730  1.00  0.00           H
ATOM    899  HZ2 LYS    90      77.960  79.450 165.090  1.00  0.00           H
ATOM    900  HZ3 LYS    90      79.420  79.730 164.500  1.00  0.00           H
ATOM    901  C   LYS    90      72.810  75.340 162.400  1.00  0.00           C
ATOM    902  O   LYS    90      72.180  76.080 161.630  1.00  0.00           O
ATOM    903  N   VAL    91      72.400  74.540 163.350  1.00  0.00           N
ATOM    904  H   VAL    91      73.040  73.940 163.840  1.00  0.00           H
ATOM    905  CA  VAL    91      70.970  74.290 163.530  1.00  0.00           C
ATOM    906  CB  VAL    91      70.520  72.900 163.200  1.00  0.00           C
ATOM    907  CG1 VAL    91      70.310  72.770 161.670  1.00  0.00           C
ATOM    908  CG2 VAL    91      71.480  71.830 163.790  1.00  0.00           C
ATOM    909  C   VAL    91      70.300  74.720 164.840  1.00  0.00           C
ATOM    910  O   VAL    91      70.930  74.920 165.850  1.00  0.00           O
ATOM    911  N   ASP    92      69.050  75.040 164.650  1.00  0.00           N
ATOM    912  H   ASP    92      68.630  75.140 163.760  1.00  0.00           H
ATOM    913  CA  ASP    92      68.260  75.570 165.750  1.00  0.00           C
ATOM    914  CB  ASP    92      66.770  75.990 165.410  1.00  0.00           C
ATOM    915  CG  ASP    92      65.780  74.900 165.190  1.00  0.00           C
ATOM    916  OD1 ASP    92      65.710  74.500 164.040  1.00  0.00           O
ATOM    917  OD2 ASP    92      65.210  74.450 166.230  1.00  0.00           O
ATOM    918  C   ASP    92      68.220  74.620 167.020  1.00  0.00           C
ATOM    919  O   ASP    92      68.690  74.890 168.080  1.00  0.00           O
ATOM    920  N   THR    93      68.060  73.360 166.660  1.00  0.00           N
ATOM    921  H   THR    93      67.650  73.240 165.750  1.00  0.00           H
ATOM    922  CA  THR    93      67.880  72.300 167.670  1.00  0.00           C
ATOM    923  CB  THR    93      66.540  71.680 167.630  1.00  0.00           C
ATOM    924  OG1 THR    93      65.640  72.700 168.100  1.00  0.00           O
ATOM    925  HG1 THR    93      65.490  73.360 167.360  1.00  0.00           H
ATOM    926  CG2 THR    93      66.360  70.360 168.370  1.00  0.00           C
ATOM    927  C   THR    93      69.050  71.320 167.810  1.00  0.00           C
ATOM    928  O   THR    93      69.520  70.850 166.760  1.00  0.00           O
ATOM    929  N   ALA    94      69.650  71.360 169.000  1.00  0.00           N
ATOM    930  H   ALA    94      69.260  71.850 169.780  1.00  0.00           H
ATOM    931  CA  ALA    94      70.740  70.490 169.470  1.00  0.00           C
ATOM    932  CB  ALA    94      71.320  71.020 170.770  1.00  0.00           C
ATOM    933  C   ALA    94      70.370  68.970 169.420  1.00  0.00           C
ATOM    934  O   ALA    94      69.150  68.680 169.590  1.00  0.00           O
ATOM    935  N   ASN    95      71.280  68.040 169.320  1.00  0.00           N
ATOM    936  H   ASN    95      72.260  68.210 169.220  1.00  0.00           H
ATOM    937  CA  ASN    95      70.910  66.610 169.340  1.00  0.00           C
ATOM    938  CB  ASN    95      71.430  66.000 168.100  1.00  0.00           C
ATOM    939  CG  ASN    95      71.480  64.450 167.890  1.00  0.00           C
ATOM    940  OD1 ASN    95      70.830  63.640 168.530  1.00  0.00           O
ATOM    941  ND2 ASN    95      72.030  64.020 166.800  1.00  0.00           N
ATOM    942 1HD2 ASN    95      72.320  64.650 166.080  1.00  0.00           H
ATOM    943 2HD2 ASN    95      72.540  63.150 166.790  1.00  0.00           H
ATOM    944  C   ASN    95      71.370  65.900 170.670  1.00  0.00           C
ATOM    945  O   ASN    95      72.550  65.790 170.860  1.00  0.00           O
ATOM    946  N   PRO    96      70.420  65.310 171.410  1.00  0.00           N
ATOM    947  CA  PRO    96      70.740  64.600 172.600  1.00  0.00           C
ATOM    948  CB  PRO    96      69.370  64.470 173.310  1.00  0.00           C
ATOM    949  CG  PRO    96      68.340  64.540 172.160  1.00  0.00           C
ATOM    950  CD  PRO    96      68.960  65.550 171.260  1.00  0.00           C
ATOM    951  C   PRO    96      71.360  63.250 172.580  1.00  0.00           C
ATOM    952  O   PRO    96      71.970  62.850 173.580  1.00  0.00           O
ATOM    953  N   LYS    97      71.220  62.670 171.360  1.00  0.00           N
ATOM    954  H   LYS    97      70.790  63.190 170.620  1.00  0.00           H
ATOM    955  CA  LYS    97      71.650  61.290 171.090  1.00  0.00           C
ATOM    956  CB  LYS    97      71.040  60.760 169.780  1.00  0.00           C
ATOM    957  CG  LYS    97      69.580  60.340 169.970  1.00  0.00           C
ATOM    958  CD  LYS    97      68.960  59.720 168.760  1.00  0.00           C
ATOM    959  CE  LYS    97      67.430  59.550 168.840  1.00  0.00           C
ATOM    960  NZ  LYS    97      66.790  60.600 168.110  1.00  0.00           N
ATOM    961  HZ1 LYS    97      67.120  60.560 167.170  1.00  0.00           H
ATOM    962  HZ2 LYS    97      65.800  60.620 167.970  1.00  0.00           H
ATOM    963  HZ3 LYS    97      66.930  61.490 168.560  1.00  0.00           H
ATOM    964  C   LYS    97      73.180  61.170 171.010  1.00  0.00           C
ATOM    965  O   LYS    97      73.660  60.040 171.190  1.00  0.00           O
ATOM    966  N   THR    98      73.790  62.310 170.720  1.00  0.00           N
ATOM    967  H   THR    98      73.490  63.230 170.950  1.00  0.00           H
ATOM    968  CA  THR    98      75.210  62.300 170.250  1.00  0.00           C
ATOM    969  CB  THR    98      75.660  63.780 170.050  1.00  0.00           C
ATOM    970  OG1 THR    98      75.060  64.590 171.120  1.00  0.00           O
ATOM    971  HG1 THR    98      74.940  65.500 170.710  1.00  0.00           H
ATOM    972  CG2 THR    98      75.240  64.360 168.700  1.00  0.00           C
ATOM    973  C   THR    98      76.230  61.570 171.140  1.00  0.00           C
ATOM    974  O   THR    98      76.120  61.630 172.370  1.00  0.00           O
ATOM    975  N   PRO    99      76.970  60.630 170.530  1.00  0.00           N
ATOM    976  CA  PRO    99      78.160  59.960 171.190  1.00  0.00           C
ATOM    977  CB  PRO    99      78.450  58.660 170.330  1.00  0.00           C
ATOM    978  CG  PRO    99      77.890  59.020 168.990  1.00  0.00           C
ATOM    979  CD  PRO    99      76.800  60.060 169.210  1.00  0.00           C
ATOM    980  C   PRO    99      79.430  60.830 171.100  1.00  0.00           C
ATOM    981  O   PRO    99      79.530  61.620 170.120  1.00  0.00           O
ATOM    982  N   LYS   100      80.500  60.480 171.890  1.00  0.00           N
ATOM    983  H   LYS   100      80.340  59.760 172.570  1.00  0.00           H
ATOM    984  CA  LYS   100      81.840  61.090 171.880  1.00  0.00           C
ATOM    985  CB  LYS   100      82.750  60.510 173.000  1.00  0.00           C
ATOM    986  CG  LYS   100      82.140  60.660 174.440  1.00  0.00           C
ATOM    987  CD  LYS   100      83.160  60.540 175.600  1.00  0.00           C
ATOM    988  CE  LYS   100      84.390  61.330 175.320  1.00  0.00           C
ATOM    989  NZ  LYS   100      85.450  60.860 176.220  1.00  0.00           N
ATOM    990  HZ1 LYS   100      85.230  61.000 177.190  1.00  0.00           H
ATOM    991  HZ2 LYS   100      85.800  59.940 176.040  1.00  0.00           H
ATOM    992  HZ3 LYS   100      86.210  61.500 176.080  1.00  0.00           H
ATOM    993  C   LYS   100      82.610  61.060 170.530  1.00  0.00           C
ATOM    994  O   LYS   100      83.420  60.190 170.340  1.00  0.00           O
ATOM    995  N   TYR   101      82.380  62.030 169.670  1.00  0.00           N
ATOM    996  H   TYR   101      81.710  62.760 169.820  1.00  0.00           H
ATOM    997  CA  TYR   101      83.150  62.320 168.420  1.00  0.00           C
ATOM    998  CB  TYR   101      82.310  63.260 167.560  1.00  0.00           C
ATOM    999  CG  TYR   101      81.730  64.540 168.240  1.00  0.00           C
ATOM   1000  CD1 TYR   101      80.390  64.610 168.660  1.00  0.00           C
ATOM   1001  HD1 TYR   101      79.810  63.690 168.710  1.00  0.00           H
ATOM   1002  CD2 TYR   101      82.500  65.710 168.250  1.00  0.00           C
ATOM   1003  HD2 TYR   101      83.540  65.720 167.920  1.00  0.00           H
ATOM   1004  CE1 TYR   101      79.850  65.800 169.110  1.00  0.00           C
ATOM   1005  HE1 TYR   101      78.960  65.770 169.740  1.00  0.00           H
ATOM   1006  CE2 TYR   101      81.890  66.900 168.580  1.00  0.00           C
ATOM   1007  HE2 TYR   101      82.420  67.840 168.450  1.00  0.00           H
ATOM   1008  CZ  TYR   101      80.570  66.950 169.040  1.00  0.00           C
ATOM   1009  OH  TYR   101      79.970  68.090 169.360  1.00  0.00           O
ATOM   1010  HH  TYR   101      79.070  67.800 169.690  1.00  0.00           H
ATOM   1011  C   TYR   101      84.580  62.930 168.620  1.00  0.00           C
ATOM   1012  O   TYR   101      84.860  64.010 169.130  1.00  0.00           O
ATOM   1013  N   LYS   102      85.400  62.310 167.820  1.00  0.00           N
ATOM   1014  H   LYS   102      84.950  61.710 167.170  1.00  0.00           H
ATOM   1015  CA  LYS   102      86.890  62.390 167.640  1.00  0.00           C
ATOM   1016  CB  LYS   102      87.480  61.190 168.410  1.00  0.00           C
ATOM   1017  CG  LYS   102      87.350  61.400 169.900  1.00  0.00           C
ATOM   1018  CD  LYS   102      87.970  60.410 170.870  1.00  0.00           C
ATOM   1019  CE  LYS   102      89.530  60.150 170.720  1.00  0.00           C
ATOM   1020  NZ  LYS   102      89.970  58.940 171.380  1.00  0.00           N
ATOM   1021  HZ1 LYS   102      90.010  58.970 172.380  1.00  0.00           H
ATOM   1022  HZ2 LYS   102      89.370  58.190 171.110  1.00  0.00           H
ATOM   1023  HZ3 LYS   102      90.890  58.600 171.140  1.00  0.00           H
ATOM   1024  C   LYS   102      87.080  62.250 166.100  1.00  0.00           C
ATOM   1025  O   LYS   102      86.300  61.550 165.490  1.00  0.00           O
ATOM   1026  N   PHE   103      88.020  63.020 165.520  1.00  0.00           N
ATOM   1027  H   PHE   103      88.410  63.830 165.970  1.00  0.00           H
ATOM   1028  CA  PHE   103      88.410  62.850 164.080  1.00  0.00           C
ATOM   1029  CB  PHE   103      88.260  64.100 163.170  1.00  0.00           C
ATOM   1030  CG  PHE   103      86.800  64.740 163.190  1.00  0.00           C
ATOM   1031  CD1 PHE   103      86.790  66.080 162.740  1.00  0.00           C
ATOM   1032  HD1 PHE   103      87.610  66.770 162.910  1.00  0.00           H
ATOM   1033  CD2 PHE   103      85.600  64.190 163.610  1.00  0.00           C
ATOM   1034  HD2 PHE   103      85.570  63.160 163.950  1.00  0.00           H
ATOM   1035  CE1 PHE   103      85.620  66.750 162.560  1.00  0.00           C
ATOM   1036  HE1 PHE   103      85.580  67.680 161.980  1.00  0.00           H
ATOM   1037  CE2 PHE   103      84.420  64.890 163.380  1.00  0.00           C
ATOM   1038  HE2 PHE   103      83.510  64.340 163.610  1.00  0.00           H
ATOM   1039  CZ  PHE   103      84.390  66.170 162.760  1.00  0.00           C
ATOM   1040  HZ  PHE   103      83.520  66.650 162.310  1.00  0.00           H
ATOM   1041  C   PHE   103      89.810  62.380 163.950  1.00  0.00           C
ATOM   1042  O   PHE   103      90.710  62.730 164.750  1.00  0.00           O
ATOM   1043  N   VAL   104      90.000  61.790 162.760  1.00  0.00           N
ATOM   1044  H   VAL   104      89.350  61.950 162.020  1.00  0.00           H
ATOM   1045  CA  VAL   104      91.270  61.050 162.390  1.00  0.00           C
ATOM   1046  CB  VAL   104      91.490  59.860 163.430  1.00  0.00           C
ATOM   1047  CG1 VAL   104      90.740  58.550 163.100  1.00  0.00           C
ATOM   1048  CG2 VAL   104      93.020  59.870 163.770  1.00  0.00           C
ATOM   1049  C   VAL   104      91.430  60.590 160.910  1.00  0.00           C
ATOM   1050  O   VAL   104      90.600  59.810 160.360  1.00  0.00           O
ATOM   1051  N   ARG   105      92.690  60.650 160.350  1.00  0.00           N
ATOM   1052  H   ARG   105      93.540  60.990 160.750  1.00  0.00           H
ATOM   1053  CA  ARG   105      92.950  60.130 158.970  1.00  0.00           C
ATOM   1054  CB  ARG   105      94.070  60.870 158.360  1.00  0.00           C
ATOM   1055  CG  ARG   105      93.610  62.160 157.680  1.00  0.00           C
ATOM   1056  CD  ARG   105      93.130  62.040 156.230  1.00  0.00           C
ATOM   1057  NE  ARG   105      92.660  63.350 155.750  1.00  0.00           N
ATOM   1058  HE  ARG   105      91.810  63.690 156.150  1.00  0.00           H
ATOM   1059  CZ  ARG   105      93.170  63.940 154.640  1.00  0.00           C
ATOM   1060  NH1 ARG   105      94.080  63.360 153.870  1.00  0.00           N
ATOM   1061 1HH1 ARG   105      94.440  62.430 153.980  1.00  0.00           H
ATOM   1062 2HH1 ARG   105      94.360  63.820 153.030  1.00  0.00           H
ATOM   1063  NH2 ARG   105      92.670  65.130 154.330  1.00  0.00           N
ATOM   1064 1HH2 ARG   105      91.960  65.470 154.950  1.00  0.00           H
ATOM   1065 2HH2 ARG   105      93.070  65.610 153.550  1.00  0.00           H
ATOM   1066  C   ARG   105      93.260  58.630 159.000  1.00  0.00           C
ATOM   1067  O   ARG   105      94.250  58.170 159.610  1.00  0.00           O
ATOM   1068  N   ILE   106      92.420  57.800 158.400  1.00  0.00           N
ATOM   1069  H   ILE   106      91.750  58.030 157.690  1.00  0.00           H
ATOM   1070  CA  ILE   106      92.580  56.310 158.390  1.00  0.00           C
ATOM   1071  CB  ILE   106      91.210  55.730 157.940  1.00  0.00           C
ATOM   1072  CG1 ILE   106      91.130  54.210 158.100  1.00  0.00           C
ATOM   1073  CG2 ILE   106      90.630  56.210 156.580  1.00  0.00           C
ATOM   1074  CD  ILE   106      90.920  53.790 159.530  1.00  0.00           C
ATOM   1075  C   ILE   106      93.700  55.950 157.400  1.00  0.00           C
ATOM   1076  O   ILE   106      94.030  56.640 156.410  1.00  0.00           O
ATOM   1077  N   GLN   107      94.340  54.830 157.720  1.00  0.00           N
ATOM   1078  H   GLN   107      94.390  54.370 158.600  1.00  0.00           H
ATOM   1079  CA  GLN   107      95.330  54.170 156.850  1.00  0.00           C
ATOM   1080  CB  GLN   107      96.270  53.220 157.510  1.00  0.00           C
ATOM   1081  CG  GLN   107      97.460  53.860 158.240  1.00  0.00           C
ATOM   1082  CD  GLN   107      98.240  52.830 159.000  1.00  0.00           C
ATOM   1083  OE1 GLN   107      97.980  52.430 160.140  1.00  0.00           O
ATOM   1084  NE2 GLN   107      99.210  52.280 158.300  1.00  0.00           N
ATOM   1085 1HE2 GLN   107      99.270  52.600 157.360  1.00  0.00           H
ATOM   1086 2HE2 GLN   107     100.040  51.910 158.710  1.00  0.00           H
ATOM   1087  C   GLN   107      94.630  53.480 155.640  1.00  0.00           C
ATOM   1088  O   GLN   107      93.410  53.040 155.730  1.00  0.00           O
ATOM   1089  N   PRO   108      95.310  53.470 154.490  1.00  0.00           N
ATOM   1090  CA  PRO   108      94.820  52.750 153.280  1.00  0.00           C
ATOM   1091  CB  PRO   108      95.640  53.200 152.050  1.00  0.00           C
ATOM   1092  CG  PRO   108      96.830  53.940 152.710  1.00  0.00           C
ATOM   1093  CD  PRO   108      96.380  54.370 154.120  1.00  0.00           C
ATOM   1094  C   PRO   108      95.010  51.200 153.530  1.00  0.00           C
ATOM   1095  O   PRO   108      95.700  50.650 154.410  1.00  0.00           O
ATOM   1096  N   GLY   109      93.930  50.570 153.100  1.00  0.00           N
ATOM   1097  H   GLY   109      93.300  51.080 152.520  1.00  0.00           H
ATOM   1098  CA  GLY   109      93.860  49.190 153.150  1.00  0.00           C
ATOM   1099  C   GLY   109      93.210  48.590 154.420  1.00  0.00           C
ATOM   1100  O   GLY   109      92.310  47.750 154.400  1.00  0.00           O
ATOM   1101  N   GLN   110      93.610  49.020 155.590  1.00  0.00           N
ATOM   1102  H   GLN   110      94.290  49.730 155.750  1.00  0.00           H
ATOM   1103  CA  GLN   110      93.120  48.570 156.880  1.00  0.00           C
ATOM   1104  CB  GLN   110      93.890  49.210 158.070  1.00  0.00           C
ATOM   1105  CG  GLN   110      95.320  48.760 158.110  1.00  0.00           C
ATOM   1106  CD  GLN   110      96.220  49.700 158.850  1.00  0.00           C
ATOM   1107  OE1 GLN   110      95.710  50.440 159.650  1.00  0.00           O
ATOM   1108  NE2 GLN   110      97.480  49.590 158.770  1.00  0.00           N
ATOM   1109 1HE2 GLN   110      97.980  48.910 158.240  1.00  0.00           H
ATOM   1110 2HE2 GLN   110      97.960  50.270 159.340  1.00  0.00           H
ATOM   1111  C   GLN   110      91.720  48.930 157.130  1.00  0.00           C
ATOM   1112  O   GLN   110      91.390  50.020 156.780  1.00  0.00           O
ATOM   1113  N   THR   111      90.870  48.050 157.710  1.00  0.00           N
ATOM   1114  H   THR   111      91.290  47.390 158.330  1.00  0.00           H
ATOM   1115  CA  THR   111      89.390  48.260 157.850  1.00  0.00           C
ATOM   1116  CB  THR   111      88.800  46.910 158.240  1.00  0.00           C
ATOM   1117  OG1 THR   111      88.990  46.590 159.600  1.00  0.00           O
ATOM   1118  HG1 THR   111      89.960  46.380 159.740  1.00  0.00           H
ATOM   1119  CG2 THR   111      89.070  45.820 157.230  1.00  0.00           C
ATOM   1120  C   THR   111      88.900  49.370 158.810  1.00  0.00           C
ATOM   1121  O   THR   111      89.550  49.670 159.820  1.00  0.00           O
ATOM   1122  N   PHE   112      87.750  49.880 158.430  1.00  0.00           N
ATOM   1123  H   PHE   112      87.290  49.640 157.580  1.00  0.00           H
ATOM   1124  CA  PHE   112      86.990  50.810 159.270  1.00  0.00           C
ATOM   1125  CB  PHE   112      87.350  52.260 158.900  1.00  0.00           C
ATOM   1126  CG  PHE   112      86.990  52.700 157.500  1.00  0.00           C
ATOM   1127  CD1 PHE   112      88.080  52.680 156.640  1.00  0.00           C
ATOM   1128  HD1 PHE   112      89.010  52.160 156.870  1.00  0.00           H
ATOM   1129  CD2 PHE   112      85.820  53.330 157.120  1.00  0.00           C
ATOM   1130  HD2 PHE   112      84.930  53.300 157.750  1.00  0.00           H
ATOM   1131  CE1 PHE   112      88.120  53.460 155.480  1.00  0.00           C
ATOM   1132  HE1 PHE   112      89.020  53.510 154.860  1.00  0.00           H
ATOM   1133  CE2 PHE   112      85.840  54.040 155.970  1.00  0.00           C
ATOM   1134  HE2 PHE   112      84.930  54.560 155.660  1.00  0.00           H
ATOM   1135  CZ  PHE   112      86.940  54.180 155.180  1.00  0.00           C
ATOM   1136  HZ  PHE   112      86.930  54.880 154.340  1.00  0.00           H
ATOM   1137  C   PHE   112      85.460  50.590 159.120  1.00  0.00           C
ATOM   1138  O   PHE   112      85.040  49.890 158.230  1.00  0.00           O
ATOM   1139  N   SER   113      84.630  51.060 160.060  1.00  0.00           N
ATOM   1140  H   SER   113      84.870  51.750 160.740  1.00  0.00           H
ATOM   1141  CA  SER   113      83.160  50.850 159.990  1.00  0.00           C
ATOM   1142  CB  SER   113      82.650  50.990 161.420  1.00  0.00           C
ATOM   1143  OG  SER   113      81.230  51.150 161.600  1.00  0.00           O
ATOM   1144  HG  SER   113      81.020  52.100 161.820  1.00  0.00           H
ATOM   1145  C   SER   113      82.500  51.900 159.060  1.00  0.00           C
ATOM   1146  O   SER   113      82.740  53.120 159.220  1.00  0.00           O
ATOM   1147  N   VAL   114      81.850  51.440 157.990  1.00  0.00           N
ATOM   1148  H   VAL   114      81.780  50.450 157.910  1.00  0.00           H
ATOM   1149  CA  VAL   114      81.170  52.350 156.980  1.00  0.00           C
ATOM   1150  CB  VAL   114      81.630  52.000 155.610  1.00  0.00           C
ATOM   1151  CG1 VAL   114      81.310  53.230 154.660  1.00  0.00           C
ATOM   1152  CG2 VAL   114      83.130  51.560 155.570  1.00  0.00           C
ATOM   1153  C   VAL   114      79.670  52.280 157.100  1.00  0.00           C
ATOM   1154  O   VAL   114      79.090  51.160 157.120  1.00  0.00           O
ATOM   1155  N   LEU   115      79.120  53.520 157.250  1.00  0.00           N
ATOM   1156  H   LEU   115      79.710  54.320 157.180  1.00  0.00           H
ATOM   1157  CA  LEU   115      77.670  53.690 157.370  1.00  0.00           C
ATOM   1158  CB  LEU   115      77.360  54.480 158.610  1.00  0.00           C
ATOM   1159  CG  LEU   115      75.880  54.900 158.850  1.00  0.00           C
ATOM   1160  CD1 LEU   115      74.900  53.740 158.840  1.00  0.00           C
ATOM   1161  CD2 LEU   115      75.780  56.030 159.950  1.00  0.00           C
ATOM   1162  C   LEU   115      77.250  54.240 156.030  1.00  0.00           C
ATOM   1163  O   LEU   115      77.540  55.400 155.690  1.00  0.00           O
ATOM   1164  N   ALA   116      76.500  53.400 155.230  1.00  0.00           N
ATOM   1165  H   ALA   116      76.260  52.510 155.620  1.00  0.00           H
ATOM   1166  CA  ALA   116      75.750  53.880 154.020  1.00  0.00           C
ATOM   1167  CB  ALA   116      75.610  52.820 152.950  1.00  0.00           C
ATOM   1168  C   ALA   116      74.380  54.470 154.470  1.00  0.00           C
ATOM   1169  O   ALA   116      73.480  53.870 155.010  1.00  0.00           O
ATOM   1170  N   CYS   117      74.170  55.720 153.990  1.00  0.00           N
ATOM   1171  H   CYS   117      74.840  56.040 153.320  1.00  0.00           H
ATOM   1172  CA  CYS   117      73.040  56.620 154.210  1.00  0.00           C
ATOM   1173  CB  CYS   117      73.340  57.830 155.140  1.00  0.00           C
ATOM   1174  SG  CYS   117      71.910  58.890 155.540  1.00  0.00           S
ATOM   1175  HG  CYS   117      72.560  60.040 155.510  1.00  0.00           H
ATOM   1176  C   CYS   117      72.500  57.090 152.860  1.00  0.00           C
ATOM   1177  O   CYS   117      73.310  57.550 152.020  1.00  0.00           O
ATOM   1178  N   TYR   118      71.180  57.020 152.720  1.00  0.00           N
ATOM   1179  H   TYR   118      70.550  56.980 153.500  1.00  0.00           H
ATOM   1180  CA  TYR   118      70.480  57.330 151.460  1.00  0.00           C
ATOM   1181  CB  TYR   118      70.250  55.960 150.790  1.00  0.00           C
ATOM   1182  CG  TYR   118      69.700  56.010 149.390  1.00  0.00           C
ATOM   1183  CD1 TYR   118      70.510  56.490 148.340  1.00  0.00           C
ATOM   1184  HD1 TYR   118      71.470  56.930 148.620  1.00  0.00           H
ATOM   1185  CD2 TYR   118      68.490  55.490 149.070  1.00  0.00           C
ATOM   1186  HD2 TYR   118      67.800  55.290 149.890  1.00  0.00           H
ATOM   1187  CE1 TYR   118      70.080  56.440 147.030  1.00  0.00           C
ATOM   1188  HE1 TYR   118      70.580  57.010 146.250  1.00  0.00           H
ATOM   1189  CE2 TYR   118      68.080  55.430 147.730  1.00  0.00           C
ATOM   1190  HE2 TYR   118      67.120  54.950 147.540  1.00  0.00           H
ATOM   1191  CZ  TYR   118      68.830  55.910 146.700  1.00  0.00           C
ATOM   1192  OH  TYR   118      68.350  55.970 145.440  1.00  0.00           O
ATOM   1193  HH  TYR   118      69.090  56.350 144.900  1.00  0.00           H
ATOM   1194  C   TYR   118      69.260  58.170 151.850  1.00  0.00           C
ATOM   1195  O   TYR   118      68.620  58.020 152.930  1.00  0.00           O
ATOM   1196  N   ASN   119      69.120  59.190 151.050  1.00  0.00           N
ATOM   1197  H   ASN   119      69.790  59.320 150.320  1.00  0.00           H
ATOM   1198  CA  ASN   119      68.090  60.240 151.230  1.00  0.00           C
ATOM   1199  CB  ASN   119      66.980  59.680 150.370  1.00  0.00           C
ATOM   1200  CG  ASN   119      67.250  59.830 148.900  1.00  0.00           C
ATOM   1201  OD1 ASN   119      67.830  60.810 148.350  1.00  0.00           O
ATOM   1202  ND2 ASN   119      66.660  58.920 148.180  1.00  0.00           N
ATOM   1203 1HD2 ASN   119      66.030  58.250 148.570  1.00  0.00           H
ATOM   1204 2HD2 ASN   119      66.980  58.940 147.230  1.00  0.00           H
ATOM   1205  C   ASN   119      67.540  60.580 152.640  1.00  0.00           C
ATOM   1206  O   ASN   119      66.360  60.630 152.930  1.00  0.00           O
ATOM   1207  N   GLY   120      68.520  60.780 153.470  1.00  0.00           N
ATOM   1208  H   GLY   120      69.460  60.610 153.180  1.00  0.00           H
ATOM   1209  CA  GLY   120      68.380  61.230 154.900  1.00  0.00           C
ATOM   1210  C   GLY   120      67.850  60.130 155.880  1.00  0.00           C
ATOM   1211  O   GLY   120      67.360  60.400 156.990  1.00  0.00           O
ATOM   1212  N   SER   121      68.080  58.840 155.510  1.00  0.00           N
ATOM   1213  H   SER   121      68.250  58.650 154.550  1.00  0.00           H
ATOM   1214  CA  SER   121      67.890  57.670 156.400  1.00  0.00           C
ATOM   1215  CB  SER   121      66.550  57.000 155.990  1.00  0.00           C
ATOM   1216  OG  SER   121      65.980  56.210 157.060  1.00  0.00           O
ATOM   1217  HG  SER   121      65.000  56.400 156.960  1.00  0.00           H
ATOM   1218  C   SER   121      69.010  56.620 156.100  1.00  0.00           C
ATOM   1219  O   SER   121      69.370  56.410 154.960  1.00  0.00           O
ATOM   1220  N   PRO   122      69.610  56.000 157.100  1.00  0.00           N
ATOM   1221  CA  PRO   122      70.570  54.900 156.980  1.00  0.00           C
ATOM   1222  CB  PRO   122      70.840  54.550 158.450  1.00  0.00           C
ATOM   1223  CG  PRO   122      70.740  55.890 159.130  1.00  0.00           C
ATOM   1224  CD  PRO   122      69.460  56.470 158.510  1.00  0.00           C
ATOM   1225  C   PRO   122      70.050  53.730 156.120  1.00  0.00           C
ATOM   1226  O   PRO   122      68.860  53.420 156.190  1.00  0.00           O
ATOM   1227  N   SER   123      70.940  53.020 155.380  1.00  0.00           N
ATOM   1228  H   SER   123      71.840  53.360 155.110  1.00  0.00           H
ATOM   1229  CA  SER   123      70.710  51.700 154.710  1.00  0.00           C
ATOM   1230  CB  SER   123      70.750  51.940 153.160  1.00  0.00           C
ATOM   1231  OG  SER   123      69.590  52.660 152.770  1.00  0.00           O
ATOM   1232  HG  SER   123      68.850  52.060 153.050  1.00  0.00           H
ATOM   1233  C   SER   123      71.840  50.740 155.060  1.00  0.00           C
ATOM   1234  O   SER   123      72.550  50.160 154.220  1.00  0.00           O
ATOM   1235  N   GLY   124      72.060  50.640 156.410  1.00  0.00           N
ATOM   1236  H   GLY   124      71.400  50.900 157.110  1.00  0.00           H
ATOM   1237  CA  GLY   124      73.110  49.740 157.000  1.00  0.00           C
ATOM   1238  C   GLY   124      74.530  50.190 157.230  1.00  0.00           C
ATOM   1239  O   GLY   124      75.080  50.970 156.460  1.00  0.00           O
ATOM   1240  N   VAL   125      75.170  49.560 158.180  1.00  0.00           N
ATOM   1241  H   VAL   125      74.840  48.760 158.670  1.00  0.00           H
ATOM   1242  CA  VAL   125      76.560  49.890 158.580  1.00  0.00           C
ATOM   1243  CB  VAL   125      76.600  50.360 160.020  1.00  0.00           C
ATOM   1244  CG1 VAL   125      75.820  49.380 160.960  1.00  0.00           C
ATOM   1245  CG2 VAL   125      78.060  50.740 160.500  1.00  0.00           C
ATOM   1246  C   VAL   125      77.400  48.610 158.400  1.00  0.00           C
ATOM   1247  O   VAL   125      76.940  47.500 158.730  1.00  0.00           O
ATOM   1248  N   TYR   126      78.560  48.690 157.690  1.00  0.00           N
ATOM   1249  H   TYR   126      78.810  49.530 157.220  1.00  0.00           H
ATOM   1250  CA  TYR   126      79.410  47.550 157.560  1.00  0.00           C
ATOM   1251  CB  TYR   126      79.190  46.770 156.280  1.00  0.00           C
ATOM   1252  CG  TYR   126      79.190  47.670 155.060  1.00  0.00           C
ATOM   1253  CD1 TYR   126      77.970  48.100 154.530  1.00  0.00           C
ATOM   1254  HD1 TYR   126      77.080  47.830 155.080  1.00  0.00           H
ATOM   1255  CD2 TYR   126      80.330  47.860 154.340  1.00  0.00           C
ATOM   1256  HD2 TYR   126      81.270  47.550 154.790  1.00  0.00           H
ATOM   1257  CE1 TYR   126      78.000  48.880 153.370  1.00  0.00           C
ATOM   1258  HE1 TYR   126      77.100  49.450 153.140  1.00  0.00           H
ATOM   1259  CE2 TYR   126      80.330  48.590 153.170  1.00  0.00           C
ATOM   1260  HE2 TYR   126      81.230  48.670 152.550  1.00  0.00           H
ATOM   1261  CZ  TYR   126      79.150  49.070 152.620  1.00  0.00           C
ATOM   1262  OH  TYR   126      79.210  49.340 151.260  1.00  0.00           O
ATOM   1263  HH  TYR   126      80.160  49.250 150.960  1.00  0.00           H
ATOM   1264  C   TYR   126      80.990  47.800 157.630  1.00  0.00           C
ATOM   1265  O   TYR   126      81.460  48.930 157.460  1.00  0.00           O
ATOM   1266  N   GLN   127      81.820  46.930 158.110  1.00  0.00           N
ATOM   1267  H   GLN   127      81.630  45.950 158.140  1.00  0.00           H
ATOM   1268  CA  GLN   127      83.260  47.080 158.060  1.00  0.00           C
ATOM   1269  CB  GLN   127      83.950  46.170 158.970  1.00  0.00           C
ATOM   1270  CG  GLN   127      84.990  46.910 159.820  1.00  0.00           C
ATOM   1271  CD  GLN   127      85.490  45.890 160.840  1.00  0.00           C
ATOM   1272  OE1 GLN   127      84.850  45.280 161.680  1.00  0.00           O
ATOM   1273  NE2 GLN   127      86.800  45.730 160.840  1.00  0.00           N
ATOM   1274 1HE2 GLN   127      87.410  46.160 160.180  1.00  0.00           H
ATOM   1275 2HE2 GLN   127      87.210  45.030 161.420  1.00  0.00           H
ATOM   1276  C   GLN   127      83.700  46.980 156.600  1.00  0.00           C
ATOM   1277  O   GLN   127      83.240  46.120 155.870  1.00  0.00           O
ATOM   1278  N   CYS   128      84.450  48.030 156.180  1.00  0.00           N
ATOM   1279  H   CYS   128      84.870  48.680 156.820  1.00  0.00           H
ATOM   1280  CA  CYS   128      85.100  48.040 154.810  1.00  0.00           C
ATOM   1281  CB  CYS   128      84.020  48.420 153.880  1.00  0.00           C
ATOM   1282  SG  CYS   128      84.330  47.820 152.160  1.00  0.00           S
ATOM   1283  HG  CYS   128      83.620  46.700 152.220  1.00  0.00           H
ATOM   1284  C   CYS   128      86.190  49.130 154.870  1.00  0.00           C
ATOM   1285  O   CYS   128      86.790  49.240 156.010  1.00  0.00           O
ATOM   1286  N   ALA   129      86.910  49.230 153.790  1.00  0.00           N
ATOM   1287  H   ALA   129      86.550  48.960 152.890  1.00  0.00           H
ATOM   1288  CA  ALA   129      88.170  49.950 153.700  1.00  0.00           C
ATOM   1289  CB  ALA   129      89.340  49.070 154.100  1.00  0.00           C
ATOM   1290  C   ALA   129      88.450  50.580 152.350  1.00  0.00           C
ATOM   1291  O   ALA   129      87.590  50.450 151.460  1.00  0.00           O
ATOM   1292  N   MET   130      89.460  51.430 152.370  1.00  0.00           N
ATOM   1293  H   MET   130      89.870  51.650 153.250  1.00  0.00           H
ATOM   1294  CA  MET   130      89.980  52.230 151.220  1.00  0.00           C
ATOM   1295  CB  MET   130      90.450  53.630 151.670  1.00  0.00           C
ATOM   1296  CG  MET   130      89.280  54.430 152.270  1.00  0.00           C
ATOM   1297  SD  MET   130      89.740  56.140 152.520  1.00  0.00           S
ATOM   1298  CE  MET   130      91.270  55.910 153.340  1.00  0.00           C
ATOM   1299  C   MET   130      91.030  51.440 150.470  1.00  0.00           C
ATOM   1300  O   MET   130      91.920  50.850 151.010  1.00  0.00           O
ATOM   1301  N   ARG   131      91.050  51.550 149.120  1.00  0.00           N
ATOM   1302  H   ARG   131      90.350  52.100 148.670  1.00  0.00           H
ATOM   1303  CA  ARG   131      92.080  50.940 148.240  1.00  0.00           C
ATOM   1304  CB  ARG   131      91.540  50.900 146.760  1.00  0.00           C
ATOM   1305  CG  ARG   131      90.180  50.290 146.450  1.00  0.00           C
ATOM   1306  CD  ARG   131      89.700  50.790 145.090  1.00  0.00           C
ATOM   1307  NE  ARG   131      88.440  50.070 144.730  1.00  0.00           N
ATOM   1308  HE  ARG   131      88.490  49.110 144.990  1.00  0.00           H
ATOM   1309  CZ  ARG   131      87.260  50.540 144.160  1.00  0.00           C
ATOM   1310  NH1 ARG   131      87.040  51.850 143.860  1.00  0.00           N
ATOM   1311 1HH1 ARG   131      87.730  52.550 144.070  1.00  0.00           H
ATOM   1312 2HH1 ARG   131      86.180  51.960 143.380  1.00  0.00           H
ATOM   1313  NH2 ARG   131      86.090  49.910 144.360  1.00  0.00           N
ATOM   1314 1HH2 ARG   131      86.070  49.210 145.080  1.00  0.00           H
ATOM   1315 2HH2 ARG   131      85.340  50.100 143.740  1.00  0.00           H
ATOM   1316  C   ARG   131      93.470  51.640 148.170  1.00  0.00           C
ATOM   1317  O   ARG   131      93.450  52.780 148.670  1.00  0.00           O
ATOM   1318  N   PRO   132      94.590  51.110 147.650  1.00  0.00           N
ATOM   1319  CA  PRO   132      95.850  51.930 147.520  1.00  0.00           C
ATOM   1320  CB  PRO   132      96.900  51.070 146.880  1.00  0.00           C
ATOM   1321  CG  PRO   132      96.470  49.640 147.330  1.00  0.00           C
ATOM   1322  CD  PRO   132      94.950  49.710 147.430  1.00  0.00           C
ATOM   1323  C   PRO   132      95.740  53.220 146.750  1.00  0.00           C
ATOM   1324  O   PRO   132      96.260  54.240 147.240  1.00  0.00           O
ATOM   1325  N   ASN   133      94.820  53.250 145.820  1.00  0.00           N
ATOM   1326  H   ASN   133      94.590  52.390 145.350  1.00  0.00           H
ATOM   1327  CA  ASN   133      94.410  54.470 145.030  1.00  0.00           C
ATOM   1328  CB  ASN   133      93.630  54.030 143.790  1.00  0.00           C
ATOM   1329  CG  ASN   133      92.430  53.250 144.240  1.00  0.00           C
ATOM   1330  OD1 ASN   133      91.580  53.600 145.060  1.00  0.00           O
ATOM   1331  ND2 ASN   133      92.390  52.130 143.590  1.00  0.00           N
ATOM   1332 1HD2 ASN   133      93.170  51.990 142.980  1.00  0.00           H
ATOM   1333 2HD2 ASN   133      91.800  51.340 143.740  1.00  0.00           H
ATOM   1334  C   ASN   133      93.720  55.620 145.750  1.00  0.00           C
ATOM   1335  O   ASN   133      93.470  56.670 145.120  1.00  0.00           O
ATOM   1336  N   PHE   134      93.350  55.360 147.030  1.00  0.00           N
ATOM   1337  H   PHE   134      93.590  54.500 147.480  1.00  0.00           H
ATOM   1338  CA  PHE   134      92.490  56.130 147.890  1.00  0.00           C
ATOM   1339  CB  PHE   134      93.140  57.460 148.330  1.00  0.00           C
ATOM   1340  CG  PHE   134      94.350  57.430 149.370  1.00  0.00           C
ATOM   1341  CD1 PHE   134      94.100  57.620 150.700  1.00  0.00           C
ATOM   1342  HD1 PHE   134      93.080  57.430 151.030  1.00  0.00           H
ATOM   1343  CD2 PHE   134      95.720  57.370 149.030  1.00  0.00           C
ATOM   1344  HD2 PHE   134      95.980  57.390 147.980  1.00  0.00           H
ATOM   1345  CE1 PHE   134      95.060  57.740 151.700  1.00  0.00           C
ATOM   1346  HE1 PHE   134      94.740  57.810 152.740  1.00  0.00           H
ATOM   1347  CE2 PHE   134      96.670  57.430 150.030  1.00  0.00           C
ATOM   1348  HE2 PHE   134      97.700  57.420 149.680  1.00  0.00           H
ATOM   1349  CZ  PHE   134      96.370  57.610 151.350  1.00  0.00           C
ATOM   1350  HZ  PHE   134      97.130  57.820 152.110  1.00  0.00           H
ATOM   1351  C   PHE   134      90.950  56.280 147.660  1.00  0.00           C
ATOM   1352  O   PHE   134      90.330  57.230 148.180  1.00  0.00           O
ATOM   1353  N   THR   135      90.310  55.200 147.170  1.00  0.00           N
ATOM   1354  H   THR   135      90.820  54.410 146.830  1.00  0.00           H
ATOM   1355  CA  THR   135      88.890  55.190 146.960  1.00  0.00           C
ATOM   1356  CB  THR   135      88.500  55.190 145.480  1.00  0.00           C
ATOM   1357  OG1 THR   135      89.110  54.030 144.840  1.00  0.00           O
ATOM   1358  HG1 THR   135      90.110  54.070 144.840  1.00  0.00           H
ATOM   1359  CG2 THR   135      88.970  56.490 144.750  1.00  0.00           C
ATOM   1360  C   THR   135      88.290  53.950 147.620  1.00  0.00           C
ATOM   1361  O   THR   135      89.070  52.960 147.710  1.00  0.00           O
ATOM   1362  N   ILE   136      87.040  53.930 148.050  1.00  0.00           N
ATOM   1363  H   ILE   136      86.530  54.790 148.090  1.00  0.00           H
ATOM   1364  CA  ILE   136      86.420  52.840 148.820  1.00  0.00           C
ATOM   1365  CB  ILE   136      85.180  53.590 149.420  1.00  0.00           C
ATOM   1366  CG1 ILE   136      84.590  52.870 150.630  1.00  0.00           C
ATOM   1367  CG2 ILE   136      83.980  53.870 148.450  1.00  0.00           C
ATOM   1368  CD  ILE   136      85.470  52.650 151.870  1.00  0.00           C
ATOM   1369  C   ILE   136      86.100  51.480 148.140  1.00  0.00           C
ATOM   1370  O   ILE   136      85.530  51.290 147.020  1.00  0.00           O
ATOM   1371  N   LYS   137      86.530  50.450 148.850  1.00  0.00           N
ATOM   1372  H   LYS   137      86.980  50.490 149.750  1.00  0.00           H
ATOM   1373  CA  LYS   137      86.350  49.060 148.380  1.00  0.00           C
ATOM   1374  CB  LYS   137      87.220  48.180 149.340  1.00  0.00           C
ATOM   1375  CG  LYS   137      88.720  48.140 149.040  1.00  0.00           C
ATOM   1376  CD  LYS   137      89.450  47.170 149.970  1.00  0.00           C
ATOM   1377  CE  LYS   137      90.940  47.180 149.780  1.00  0.00           C
ATOM   1378  NZ  LYS   137      91.460  46.190 150.710  1.00  0.00           N
ATOM   1379  HZ1 LYS   137      91.140  45.300 150.390  1.00  0.00           H
ATOM   1380  HZ2 LYS   137      92.460  46.150 150.680  1.00  0.00           H
ATOM   1381  HZ3 LYS   137      91.170  46.410 151.640  1.00  0.00           H
ATOM   1382  C   LYS   137      84.800  48.590 148.400  1.00  0.00           C
ATOM   1383  O   LYS   137      83.980  49.240 149.000  1.00  0.00           O
ATOM   1384  N   GLY   138      84.560  47.490 147.710  1.00  0.00           N
ATOM   1385  H   GLY   138      85.250  47.190 147.050  1.00  0.00           H
ATOM   1386  CA  GLY   138      83.230  46.810 147.810  1.00  0.00           C
ATOM   1387  C   GLY   138      82.140  47.290 146.920  1.00  0.00           C
ATOM   1388  O   GLY   138      82.220  48.440 146.400  1.00  0.00           O
ATOM   1389  N   SER   139      81.040  46.530 146.800  1.00  0.00           N
ATOM   1390  H   SER   139      80.950  45.690 147.330  1.00  0.00           H
ATOM   1391  CA  SER   139      79.720  46.890 146.150  1.00  0.00           C
ATOM   1392  CB  SER   139      78.750  45.750 146.060  1.00  0.00           C
ATOM   1393  OG  SER   139      79.210  44.730 145.140  1.00  0.00           O
ATOM   1394  HG  SER   139      79.240  45.240 144.290  1.00  0.00           H
ATOM   1395  C   SER   139      79.030  48.110 146.830  1.00  0.00           C
ATOM   1396  O   SER   139      77.980  47.990 147.450  1.00  0.00           O
ATOM   1397  N   PHE   140      79.580  49.280 146.720  1.00  0.00           N
ATOM   1398  H   PHE   140      80.560  49.240 146.530  1.00  0.00           H
ATOM   1399  CA  PHE   140      79.090  50.540 147.270  1.00  0.00           C
ATOM   1400  CB  PHE   140      80.040  51.680 147.250  1.00  0.00           C
ATOM   1401  CG  PHE   140      80.090  52.590 148.490  1.00  0.00           C
ATOM   1402  CD1 PHE   140      80.640  52.400 149.740  1.00  0.00           C
ATOM   1403  HD1 PHE   140      81.150  51.480 150.030  1.00  0.00           H
ATOM   1404  CD2 PHE   140      79.650  53.870 148.190  1.00  0.00           C
ATOM   1405  HD2 PHE   140      79.520  54.100 147.130  1.00  0.00           H
ATOM   1406  CE1 PHE   140      80.720  53.430 150.630  1.00  0.00           C
ATOM   1407  HE1 PHE   140      81.270  53.340 151.560  1.00  0.00           H
ATOM   1408  CE2 PHE   140      79.670  54.940 149.110  1.00  0.00           C
ATOM   1409  HE2 PHE   140      79.050  55.770 148.760  1.00  0.00           H
ATOM   1410  CZ  PHE   140      80.180  54.690 150.350  1.00  0.00           C
ATOM   1411  HZ  PHE   140      80.230  55.470 151.110  1.00  0.00           H
ATOM   1412  C   PHE   140      77.730  50.910 146.550  1.00  0.00           C
ATOM   1413  O   PHE   140      77.590  50.680 145.370  1.00  0.00           O
ATOM   1414  N   LEU   141      76.900  51.620 147.260  1.00  0.00           N
ATOM   1415  H   LEU   141      77.200  51.750 148.200  1.00  0.00           H
ATOM   1416  CA  LEU   141      75.630  52.210 146.850  1.00  0.00           C
ATOM   1417  CB  LEU   141      74.910  52.450 148.230  1.00  0.00           C
ATOM   1418  CG  LEU   141      73.410  52.860 148.280  1.00  0.00           C
ATOM   1419  CD1 LEU   141      72.430  51.910 147.620  1.00  0.00           C
ATOM   1420  CD2 LEU   141      73.040  53.000 149.720  1.00  0.00           C
ATOM   1421  C   LEU   141      75.660  53.460 145.980  1.00  0.00           C
ATOM   1422  O   LEU   141      76.510  54.350 146.260  1.00  0.00           O
ATOM   1423  N   ASN   142      74.860  53.530 144.890  1.00  0.00           N
ATOM   1424  H   ASN   142      74.370  52.730 144.540  1.00  0.00           H
ATOM   1425  CA  ASN   142      74.640  54.840 144.210  1.00  0.00           C
ATOM   1426  CB  ASN   142      73.990  54.660 142.840  1.00  0.00           C
ATOM   1427  CG  ASN   142      75.000  54.030 141.950  1.00  0.00           C
ATOM   1428  OD1 ASN   142      75.010  52.790 141.710  1.00  0.00           O
ATOM   1429  ND2 ASN   142      75.930  54.870 141.440  1.00  0.00           N
ATOM   1430 1HD2 ASN   142      75.850  55.870 141.520  1.00  0.00           H
ATOM   1431 2HD2 ASN   142      76.780  54.450 141.110  1.00  0.00           H
ATOM   1432  C   ASN   142      73.790  55.930 144.920  1.00  0.00           C
ATOM   1433  O   ASN   142      72.740  55.650 145.520  1.00  0.00           O
ATOM   1434  N   GLY   143      74.080  57.160 144.460  1.00  0.00           N
ATOM   1435  H   GLY   143      74.790  57.320 143.770  1.00  0.00           H
ATOM   1436  CA  GLY   143      73.530  58.460 144.870  1.00  0.00           C
ATOM   1437  C   GLY   143      73.690  58.700 146.350  1.00  0.00           C
ATOM   1438  O   GLY   143      72.680  58.870 147.000  1.00  0.00           O
ATOM   1439  N   SER   144      74.830  58.260 146.900  1.00  0.00           N
ATOM   1440  H   SER   144      75.650  58.220 146.330  1.00  0.00           H
ATOM   1441  CA  SER   144      75.030  58.070 148.350  1.00  0.00           C
ATOM   1442  CB  SER   144      75.600  56.700 148.760  1.00  0.00           C
ATOM   1443  OG  SER   144      76.840  56.520 148.130  1.00  0.00           O
ATOM   1444  HG  SER   144      76.750  55.740 147.510  1.00  0.00           H
ATOM   1445  C   SER   144      75.710  59.200 149.120  1.00  0.00           C
ATOM   1446  O   SER   144      76.200  58.810 150.170  1.00  0.00           O
ATOM   1447  N   CYS   145      75.680  60.430 148.730  1.00  0.00           N
ATOM   1448  H   CYS   145      75.100  60.740 147.980  1.00  0.00           H
ATOM   1449  CA  CYS   145      76.490  61.520 149.350  1.00  0.00           C
ATOM   1450  CB  CYS   145      75.990  62.780 148.660  1.00  0.00           C
ATOM   1451  SG  CYS   145      74.160  63.030 148.780  1.00  0.00           S
ATOM   1452  HG  CYS   145      74.130  63.590 147.580  1.00  0.00           H
ATOM   1453  C   CYS   145      76.320  61.660 150.850  1.00  0.00           C
ATOM   1454  O   CYS   145      75.250  61.450 151.440  1.00  0.00           O
ATOM   1455  N   GLY   146      77.390  62.040 151.550  1.00  0.00           N
ATOM   1456  H   GLY   146      78.290  62.120 151.110  1.00  0.00           H
ATOM   1457  CA  GLY   146      77.430  62.200 153.000  1.00  0.00           C
ATOM   1458  C   GLY   146      77.560  60.900 153.810  1.00  0.00           C
ATOM   1459  O   GLY   146      77.870  60.960 155.000  1.00  0.00           O
ATOM   1460  N   SER   147      77.370  59.780 153.130  1.00  0.00           N
ATOM   1461  H   SER   147      77.060  59.750 152.180  1.00  0.00           H
ATOM   1462  CA  SER   147      77.590  58.430 153.740  1.00  0.00           C
ATOM   1463  CB  SER   147      77.590  57.320 152.730  1.00  0.00           C
ATOM   1464  OG  SER   147      76.210  57.000 152.390  1.00  0.00           O
ATOM   1465  HG  SER   147      75.840  57.800 151.920  1.00  0.00           H
ATOM   1466  C   SER   147      78.950  58.270 154.440  1.00  0.00           C
ATOM   1467  O   SER   147      80.060  58.390 153.860  1.00  0.00           O
ATOM   1468  N   VAL   148      78.940  57.920 155.720  1.00  0.00           N
ATOM   1469  H   VAL   148      78.330  57.230 156.110  1.00  0.00           H
ATOM   1470  CA  VAL   148      79.950  58.250 156.680  1.00  0.00           C
ATOM   1471  CB  VAL   148      79.230  58.900 157.860  1.00  0.00           C
ATOM   1472  CG1 VAL   148      78.810  57.900 158.930  1.00  0.00           C
ATOM   1473  CG2 VAL   148      80.030  60.110 158.440  1.00  0.00           C
ATOM   1474  C   VAL   148      80.770  56.960 156.930  1.00  0.00           C
ATOM   1475  O   VAL   148      80.270  55.840 156.920  1.00  0.00           O
ATOM   1476  N   GLY   149      82.030  57.300 157.410  1.00  0.00           N
ATOM   1477  H   GLY   149      82.280  58.260 157.500  1.00  0.00           H
ATOM   1478  CA  GLY   149      82.970  56.220 157.780  1.00  0.00           C
ATOM   1479  C   GLY   149      83.810  56.570 159.080  1.00  0.00           C
ATOM   1480  O   GLY   149      84.250  57.680 159.260  1.00  0.00           O
ATOM   1481  N   PHE   150      83.890  55.550 159.950  1.00  0.00           N
ATOM   1482  H   PHE   150      83.190  54.840 159.910  1.00  0.00           H
ATOM   1483  CA  PHE   150      84.690  55.590 161.240  1.00  0.00           C
ATOM   1484  CB  PHE   150      83.700  55.820 162.420  1.00  0.00           C
ATOM   1485  CG  PHE   150      82.560  54.730 162.460  1.00  0.00           C
ATOM   1486  CD1 PHE   150      82.560  53.790 163.520  1.00  0.00           C
ATOM   1487  HD1 PHE   150      83.400  53.530 164.150  1.00  0.00           H
ATOM   1488  CD2 PHE   150      81.320  55.040 161.810  1.00  0.00           C
ATOM   1489  HD2 PHE   150      81.180  55.760 161.010  1.00  0.00           H
ATOM   1490  CE1 PHE   150      81.400  53.240 164.000  1.00  0.00           C
ATOM   1491  HE1 PHE   150      81.340  52.580 164.870  1.00  0.00           H
ATOM   1492  CE2 PHE   150      80.170  54.430 162.270  1.00  0.00           C
ATOM   1493  HE2 PHE   150      79.260  54.630 161.690  1.00  0.00           H
ATOM   1494  CZ  PHE   150      80.200  53.570 163.390  1.00  0.00           C
ATOM   1495  HZ  PHE   150      79.320  53.150 163.880  1.00  0.00           H
ATOM   1496  C   PHE   150      85.540  54.400 161.590  1.00  0.00           C
ATOM   1497  O   PHE   150      85.130  53.250 161.390  1.00  0.00           O
ATOM   1498  N   ASN   151      86.630  54.650 162.320  1.00  0.00           N
ATOM   1499  H   ASN   151      86.720  55.570 162.710  1.00  0.00           H
ATOM   1500  CA  ASN   151      87.640  53.680 162.810  1.00  0.00           C
ATOM   1501  CB  ASN   151      88.870  54.380 163.390  1.00  0.00           C
ATOM   1502  CG  ASN   151      90.100  53.500 163.540  1.00  0.00           C
ATOM   1503  OD1 ASN   151      90.220  52.430 162.940  1.00  0.00           O
ATOM   1504  ND2 ASN   151      90.890  53.760 164.540  1.00  0.00           N
ATOM   1505 1HD2 ASN   151      90.750  54.630 165.000  1.00  0.00           H
ATOM   1506 2HD2 ASN   151      91.800  53.370 164.660  1.00  0.00           H
ATOM   1507  C   ASN   151      87.040  52.870 164.000  1.00  0.00           C
ATOM   1508  O   ASN   151      86.290  53.410 164.820  1.00  0.00           O
ATOM   1509  N   ILE   152      87.520  51.570 164.010  1.00  0.00           N
ATOM   1510  H   ILE   152      88.210  51.340 163.330  1.00  0.00           H
ATOM   1511  CA  ILE   152      87.150  50.420 164.900  1.00  0.00           C
ATOM   1512  CB  ILE   152      87.530  49.070 164.180  1.00  0.00           C
ATOM   1513  CG1 ILE   152      89.110  49.010 163.960  1.00  0.00           C
ATOM   1514  CG2 ILE   152      86.670  48.870 162.910  1.00  0.00           C
ATOM   1515  CD  ILE   152      89.510  47.630 163.530  1.00  0.00           C
ATOM   1516  C   ILE   152      87.370  50.450 166.440  1.00  0.00           C
ATOM   1517  O   ILE   152      87.880  49.550 167.100  1.00  0.00           O
ATOM   1518  N   ASP   153      86.920  51.560 167.050  1.00  0.00           N
ATOM   1519  H   ASP   153      86.380  52.230 166.540  1.00  0.00           H
ATOM   1520  CA  ASP   153      86.960  51.850 168.490  1.00  0.00           C
ATOM   1521  CB  ASP   153      87.560  53.170 168.840  1.00  0.00           C
ATOM   1522  CG  ASP   153      87.820  53.430 170.340  1.00  0.00           C
ATOM   1523  OD1 ASP   153      87.850  54.540 170.780  1.00  0.00           O
ATOM   1524  OD2 ASP   153      87.740  52.400 171.050  1.00  0.00           O
ATOM   1525  C   ASP   153      85.600  51.760 169.170  1.00  0.00           C
ATOM   1526  O   ASP   153      84.590  52.300 168.800  1.00  0.00           O
ATOM   1527  N   TYR   154      85.380  50.860 170.080  1.00  0.00           N
ATOM   1528  H   TYR   154      85.970  50.050 170.090  1.00  0.00           H
ATOM   1529  CA  TYR   154      84.280  50.760 171.040  1.00  0.00           C
ATOM   1530  CB  TYR   154      84.460  49.450 171.850  1.00  0.00           C
ATOM   1531  CG  TYR   154      83.130  48.670 171.930  1.00  0.00           C
ATOM   1532  CD1 TYR   154      82.840  47.590 171.070  1.00  0.00           C
ATOM   1533  HD1 TYR   154      83.330  47.630 170.100  1.00  0.00           H
ATOM   1534  CD2 TYR   154      82.270  48.930 173.000  1.00  0.00           C
ATOM   1535  HD2 TYR   154      82.300  49.930 173.420  1.00  0.00           H
ATOM   1536  CE1 TYR   154      81.720  46.810 171.350  1.00  0.00           C
ATOM   1537  HE1 TYR   154      81.420  46.120 170.560  1.00  0.00           H
ATOM   1538  CE2 TYR   154      81.150  48.130 173.240  1.00  0.00           C
ATOM   1539  HE2 TYR   154      80.530  48.420 174.080  1.00  0.00           H
ATOM   1540  CZ  TYR   154      80.900  47.050 172.390  1.00  0.00           C
ATOM   1541  OH  TYR   154      80.030  46.140 172.810  1.00  0.00           O
ATOM   1542  HH  TYR   154      80.110  45.380 172.170  1.00  0.00           H
ATOM   1543  C   TYR   154      84.090  51.950 171.990  1.00  0.00           C
ATOM   1544  O   TYR   154      82.970  52.010 172.500  1.00  0.00           O
ATOM   1545  N   ASP   155      85.150  52.670 172.450  1.00  0.00           N
ATOM   1546  H   ASP   155      85.980  52.600 171.890  1.00  0.00           H
ATOM   1547  CA  ASP   155      85.060  53.820 173.400  1.00  0.00           C
ATOM   1548  CB  ASP   155      86.480  54.150 174.010  1.00  0.00           C
ATOM   1549  CG  ASP   155      86.310  55.090 175.270  1.00  0.00           C
ATOM   1550  OD1 ASP   155      86.330  56.300 174.930  1.00  0.00           O
ATOM   1551  OD2 ASP   155      86.740  54.600 176.340  1.00  0.00           O
ATOM   1552  C   ASP   155      84.370  55.010 172.750  1.00  0.00           C
ATOM   1553  O   ASP   155      83.310  55.450 173.110  1.00  0.00           O
ATOM   1554  N   CYS   156      85.040  55.520 171.650  1.00  0.00           N
ATOM   1555  H   CYS   156      85.810  55.060 171.220  1.00  0.00           H
ATOM   1556  CA  CYS   156      84.700  56.810 171.020  1.00  0.00           C
ATOM   1557  CB  CYS   156      85.630  57.890 171.500  1.00  0.00           C
ATOM   1558  SG  CYS   156      85.510  58.400 173.250  1.00  0.00           S
ATOM   1559  HG  CYS   156      85.720  57.200 173.770  1.00  0.00           H
ATOM   1560  C   CYS   156      84.710  56.760 169.500  1.00  0.00           C
ATOM   1561  O   CYS   156      85.560  56.100 168.910  1.00  0.00           O
ATOM   1562  N   VAL   157      83.890  57.580 168.870  1.00  0.00           N
ATOM   1563  H   VAL   157      83.290  58.270 169.290  1.00  0.00           H
ATOM   1564  CA  VAL   157      83.710  57.580 167.410  1.00  0.00           C
ATOM   1565  CB  VAL   157      82.280  58.040 167.040  1.00  0.00           C
ATOM   1566  CG1 VAL   157      82.080  57.880 165.490  1.00  0.00           C
ATOM   1567  CG2 VAL   157      81.160  57.230 167.690  1.00  0.00           C
ATOM   1568  C   VAL   157      84.790  58.270 166.610  1.00  0.00           C
ATOM   1569  O   VAL   157      84.730  59.520 166.420  1.00  0.00           O
ATOM   1570  N   SER   158      85.920  57.610 166.430  1.00  0.00           N
ATOM   1571  H   SER   158      85.920  56.690 166.810  1.00  0.00           H
ATOM   1572  CA  SER   158      86.960  58.070 165.520  1.00  0.00           C
ATOM   1573  CB  SER   158      88.080  57.040 165.500  1.00  0.00           C
ATOM   1574  OG  SER   158      88.680  56.790 166.780  1.00  0.00           O
ATOM   1575  HG  SER   158      89.600  56.480 166.540  1.00  0.00           H
ATOM   1576  C   SER   158      86.370  58.290 164.130  1.00  0.00           C
ATOM   1577  O   SER   158      86.660  57.430 163.310  1.00  0.00           O
ATOM   1578  N   PHE   159      85.830  59.430 163.770  1.00  0.00           N
ATOM   1579  H   PHE   159      85.660  60.080 164.510  1.00  0.00           H
ATOM   1580  CA  PHE   159      85.340  59.810 162.400  1.00  0.00           C
ATOM   1581  CB  PHE   159      84.290  60.830 162.370  1.00  0.00           C
ATOM   1582  CG  PHE   159      82.840  60.370 162.670  1.00  0.00           C
ATOM   1583  CD1 PHE   159      82.100  61.210 163.500  1.00  0.00           C
ATOM   1584  HD1 PHE   159      82.590  61.990 164.080  1.00  0.00           H
ATOM   1585  CD2 PHE   159      82.230  59.260 162.090  1.00  0.00           C
ATOM   1586  HD2 PHE   159      82.870  58.620 161.480  1.00  0.00           H
ATOM   1587  CE1 PHE   159      80.710  61.140 163.610  1.00  0.00           C
ATOM   1588  HE1 PHE   159      80.180  61.960 164.100  1.00  0.00           H
ATOM   1589  CE2 PHE   159      80.860  59.050 162.310  1.00  0.00           C
ATOM   1590  HE2 PHE   159      80.470  58.090 161.990  1.00  0.00           H
ATOM   1591  CZ  PHE   159      80.100  60.060 162.980  1.00  0.00           C
ATOM   1592  HZ  PHE   159      79.010  60.050 162.960  1.00  0.00           H
ATOM   1593  C   PHE   159      86.410  60.100 161.330  1.00  0.00           C
ATOM   1594  O   PHE   159      87.260  60.980 161.480  1.00  0.00           O
ATOM   1595  N   CYS   160      86.480  59.040 160.520  1.00  0.00           N
ATOM   1596  H   CYS   160      85.860  58.300 160.780  1.00  0.00           H
ATOM   1597  CA  CYS   160      87.460  58.880 159.330  1.00  0.00           C
ATOM   1598  CB  CYS   160      88.010  57.440 159.220  1.00  0.00           C
ATOM   1599  SG  CYS   160      88.870  57.110 160.720  1.00  0.00           S
ATOM   1600  HG  CYS   160      89.740  58.070 160.440  1.00  0.00           H
ATOM   1601  C   CYS   160      87.080  59.310 157.890  1.00  0.00           C
ATOM   1602  O   CYS   160      87.840  60.010 157.210  1.00  0.00           O
ATOM   1603  N   TYR   161      85.800  59.270 157.590  1.00  0.00           N
ATOM   1604  H   TYR   161      85.130  58.940 158.260  1.00  0.00           H
ATOM   1605  CA  TYR   161      85.350  59.390 156.170  1.00  0.00           C
ATOM   1606  CB  TYR   161      85.570  58.010 155.510  1.00  0.00           C
ATOM   1607  CG  TYR   161      85.500  57.830 153.970  1.00  0.00           C
ATOM   1608  CD1 TYR   161      86.740  57.570 153.360  1.00  0.00           C
ATOM   1609  HD1 TYR   161      87.680  57.940 153.750  1.00  0.00           H
ATOM   1610  CD2 TYR   161      84.340  57.820 153.170  1.00  0.00           C
ATOM   1611  HD2 TYR   161      83.330  58.000 153.540  1.00  0.00           H
ATOM   1612  CE1 TYR   161      86.770  57.270 152.030  1.00  0.00           C
ATOM   1613  HE1 TYR   161      87.740  57.080 151.580  1.00  0.00           H
ATOM   1614  CE2 TYR   161      84.340  57.590 151.850  1.00  0.00           C
ATOM   1615  HE2 TYR   161      83.350  57.460 151.410  1.00  0.00           H
ATOM   1616  CZ  TYR   161      85.560  57.250 151.280  1.00  0.00           C
ATOM   1617  OH  TYR   161      85.620  57.200 149.940  1.00  0.00           O
ATOM   1618  HH  TYR   161      84.670  57.090 149.660  1.00  0.00           H
ATOM   1619  C   TYR   161      83.890  59.750 156.000  1.00  0.00           C
ATOM   1620  O   TYR   161      83.140  59.730 156.960  1.00  0.00           O
ATOM   1621  N   MET   162      83.750  60.440 154.890  1.00  0.00           N
ATOM   1622  H   MET   162      84.550  60.750 154.380  1.00  0.00           H
ATOM   1623  CA  MET   162      82.460  60.920 154.370  1.00  0.00           C
ATOM   1624  CB  MET   162      82.150  62.230 155.040  1.00  0.00           C
ATOM   1625  CG  MET   162      80.900  62.920 154.330  1.00  0.00           C
ATOM   1626  SD  MET   162      80.170  64.390 155.090  1.00  0.00           S
ATOM   1627  CE  MET   162      79.050  63.760 156.330  1.00  0.00           C
ATOM   1628  C   MET   162      82.570  61.000 152.830  1.00  0.00           C
ATOM   1629  O   MET   162      83.550  61.450 152.290  1.00  0.00           O
ATOM   1630  N   HIS   163      81.720  60.190 152.210  1.00  0.00           N
ATOM   1631  H   HIS   163      81.000  59.870 152.830  1.00  0.00           H
ATOM   1632  CA  HIS   163      81.470  60.070 150.740  1.00  0.00           C
ATOM   1633  CB  HIS   163      80.470  59.000 150.360  1.00  0.00           C
ATOM   1634  CG  HIS   163      80.360  58.940 148.820  1.00  0.00           C
ATOM   1635  ND1 HIS   163      81.290  58.990 147.930  1.00  0.00           N
ATOM   1636  CD2 HIS   163      79.130  58.950 148.310  1.00  0.00           C
ATOM   1637  HD2 HIS   163      78.210  59.000 148.900  1.00  0.00           H
ATOM   1638  CE1 HIS   163      80.680  59.070 146.760  1.00  0.00           C
ATOM   1639  HE1 HIS   163      81.090  58.850 145.770  1.00  0.00           H
ATOM   1640  NE2 HIS   163      79.360  59.150 147.010  1.00  0.00           N
ATOM   1641  HE2 HIS   163      78.640  59.280 146.330  1.00  0.00           H
ATOM   1642  C   HIS   163      81.120  61.450 150.210  1.00  0.00           C
ATOM   1643  O   HIS   163      80.110  62.040 150.610  1.00  0.00           O
ATOM   1644  N   HIS   164      81.640  61.670 149.010  1.00  0.00           N
ATOM   1645  H   HIS   164      82.090  60.900 148.560  1.00  0.00           H
ATOM   1646  CA  HIS   164      81.380  62.950 148.300  1.00  0.00           C
ATOM   1647  CB  HIS   164      82.660  63.760 148.410  1.00  0.00           C
ATOM   1648  CG  HIS   164      82.390  65.250 148.200  1.00  0.00           C
ATOM   1649  ND1 HIS   164      81.450  65.850 147.480  1.00  0.00           N
ATOM   1650  CD2 HIS   164      83.290  66.140 148.460  1.00  0.00           C
ATOM   1651  HD2 HIS   164      84.210  65.920 149.010  1.00  0.00           H
ATOM   1652  CE1 HIS   164      81.840  67.080 147.160  1.00  0.00           C
ATOM   1653  HE1 HIS   164      81.220  67.790 146.610  1.00  0.00           H
ATOM   1654  NE2 HIS   164      83.050  67.240 147.810  1.00  0.00           N
ATOM   1655  HE2 HIS   164      83.730  67.970 147.810  1.00  0.00           H
ATOM   1656  C   HIS   164      80.980  62.530 146.860  1.00  0.00           C
ATOM   1657  O   HIS   164      79.810  62.690 146.480  1.00  0.00           O
ATOM   1658  N   MET   165      81.970  62.250 146.030  1.00  0.00           N
ATOM   1659  H   MET   165      82.830  61.830 146.330  1.00  0.00           H
ATOM   1660  CA  MET   165      81.760  62.300 144.580  1.00  0.00           C
ATOM   1661  CB  MET   165      82.940  63.130 144.020  1.00  0.00           C
ATOM   1662  CG  MET   165      82.760  64.660 143.990  1.00  0.00           C
ATOM   1663  SD  MET   165      81.220  65.090 143.120  1.00  0.00           S
ATOM   1664  CE  MET   165      81.400  66.790 143.450  1.00  0.00           C
ATOM   1665  C   MET   165      81.800  60.950 143.890  1.00  0.00           C
ATOM   1666  O   MET   165      82.740  60.090 143.980  1.00  0.00           O
ATOM   1667  N   GLU   166      80.760  60.810 143.070  1.00  0.00           N
ATOM   1668  H   GLU   166      80.200  61.600 142.820  1.00  0.00           H
ATOM   1669  CA  GLU   166      80.360  59.550 142.450  1.00  0.00           C
ATOM   1670  CB  GLU   166      78.900  59.340 142.730  1.00  0.00           C
ATOM   1671  CG  GLU   166      78.540  57.900 142.350  1.00  0.00           C
ATOM   1672  CD  GLU   166      77.190  57.520 142.870  1.00  0.00           C
ATOM   1673  OE1 GLU   166      76.190  57.880 142.300  1.00  0.00           O
ATOM   1674  OE2 GLU   166      77.090  57.060 144.060  1.00  0.00           O
ATOM   1675  C   GLU   166      80.850  59.430 141.000  1.00  0.00           C
ATOM   1676  O   GLU   166      80.130  59.830 140.100  1.00  0.00           O
ATOM   1677  N   LEU   167      82.180  59.470 140.880  1.00  0.00           N
ATOM   1678  H   LEU   167      82.720  58.930 141.530  1.00  0.00           H
ATOM   1679  CA  LEU   167      82.960  59.900 139.690  1.00  0.00           C
ATOM   1680  CB  LEU   167      84.480  59.870 140.080  1.00  0.00           C
ATOM   1681  CG  LEU   167      84.970  60.850 141.090  1.00  0.00           C
ATOM   1682  CD1 LEU   167      86.490  60.880 141.130  1.00  0.00           C
ATOM   1683  CD2 LEU   167      84.670  62.330 140.650  1.00  0.00           C
ATOM   1684  C   LEU   167      82.570  58.980 138.480  1.00  0.00           C
ATOM   1685  O   LEU   167      82.670  57.740 138.400  1.00  0.00           O
ATOM   1686  N   PRO   168      81.960  59.630 137.480  1.00  0.00           N
ATOM   1687  CA  PRO   168      81.480  59.070 136.230  1.00  0.00           C
ATOM   1688  CB  PRO   168      81.160  60.210 135.350  1.00  0.00           C
ATOM   1689  CG  PRO   168      80.610  61.190 136.420  1.00  0.00           C
ATOM   1690  CD  PRO   168      81.700  61.100 137.440  1.00  0.00           C
ATOM   1691  C   PRO   168      82.310  57.960 135.620  1.00  0.00           C
ATOM   1692  O   PRO   168      81.780  56.920 135.220  1.00  0.00           O
ATOM   1693  N   THR   169      83.610  57.980 135.880  1.00  0.00           N
ATOM   1694  H   THR   169      84.120  58.780 136.210  1.00  0.00           H
ATOM   1695  CA  THR   169      84.570  56.860 135.460  1.00  0.00           C
ATOM   1696  CB  THR   169      86.030  57.150 135.780  1.00  0.00           C
ATOM   1697  OG1 THR   169      85.970  58.040 136.990  1.00  0.00           O
ATOM   1698  HG1 THR   169      86.900  58.390 137.140  1.00  0.00           H
ATOM   1699  CG2 THR   169      86.600  57.880 134.540  1.00  0.00           C
ATOM   1700  C   THR   169      84.260  55.480 136.090  1.00  0.00           C
ATOM   1701  O   THR   169      84.930  54.560 135.640  1.00  0.00           O
ATOM   1702  N   GLY   170      83.690  55.510 137.290  1.00  0.00           N
ATOM   1703  H   GLY   170      83.360  56.410 137.580  1.00  0.00           H
ATOM   1704  CA  GLY   170      83.260  54.360 138.030  1.00  0.00           C
ATOM   1705  C   GLY   170      83.420  54.230 139.580  1.00  0.00           C
ATOM   1706  O   GLY   170      82.730  53.520 140.270  1.00  0.00           O
ATOM   1707  N   VAL   171      84.430  54.990 140.090  1.00  0.00           N
ATOM   1708  H   VAL   171      84.900  55.630 139.500  1.00  0.00           H
ATOM   1709  CA  VAL   171      84.920  55.040 141.480  1.00  0.00           C
ATOM   1710  CB  VAL   171      86.440  55.410 141.580  1.00  0.00           C
ATOM   1711  CG1 VAL   171      87.310  54.210 141.180  1.00  0.00           C
ATOM   1712  CG2 VAL   171      86.820  56.540 140.640  1.00  0.00           C
ATOM   1713  C   VAL   171      84.170  56.020 142.470  1.00  0.00           C
ATOM   1714  O   VAL   171      83.640  57.070 142.200  1.00  0.00           O
ATOM   1715  N   HIS   172      84.130  55.610 143.750  1.00  0.00           N
ATOM   1716  H   HIS   172      84.530  54.790 144.150  1.00  0.00           H
ATOM   1717  CA  HIS   172      83.470  56.410 144.830  1.00  0.00           C
ATOM   1718  CB  HIS   172      82.520  55.470 145.590  1.00  0.00           C
ATOM   1719  CG  HIS   172      81.230  55.210 144.860  1.00  0.00           C
ATOM   1720  ND1 HIS   172      80.950  54.180 144.010  1.00  0.00           N
ATOM   1721  CD2 HIS   172      80.040  55.800 145.100  1.00  0.00           C
ATOM   1722  HD2 HIS   172      79.870  56.810 145.470  1.00  0.00           H
ATOM   1723  CE1 HIS   172      79.640  54.100 143.810  1.00  0.00           C
ATOM   1724  HE1 HIS   172      79.140  53.650 142.950  1.00  0.00           H
ATOM   1725  NE2 HIS   172      79.100  55.120 144.490  1.00  0.00           N
ATOM   1726  HE2 HIS   172      78.120  55.220 144.660  1.00  0.00           H
ATOM   1727  C   HIS   172      84.560  57.050 145.730  1.00  0.00           C
ATOM   1728  O   HIS   172      85.310  56.360 146.400  1.00  0.00           O
ATOM   1729  N   ALA   173      84.870  58.300 145.490  1.00  0.00           N
ATOM   1730  H   ALA   173      84.430  58.900 144.830  1.00  0.00           H
ATOM   1731  CA  ALA   173      85.900  59.120 146.200  1.00  0.00           C
ATOM   1732  CB  ALA   173      86.240  60.120 145.070  1.00  0.00           C
ATOM   1733  C   ALA   173      85.270  59.870 147.390  1.00  0.00           C
ATOM   1734  O   ALA   173      84.370  60.670 147.140  1.00  0.00           O
ATOM   1735  N   GLY   174      86.080  60.040 148.410  1.00  0.00           N
ATOM   1736  H   GLY   174      86.970  59.610 148.530  1.00  0.00           H
ATOM   1737  CA  GLY   174      85.560  60.670 149.660  1.00  0.00           C
ATOM   1738  C   GLY   174      86.620  61.640 150.330  1.00  0.00           C
ATOM   1739  O   GLY   174      87.840  61.480 150.230  1.00  0.00           O
ATOM   1740  N   THR   175      85.990  62.430 151.220  1.00  0.00           N
ATOM   1741  H   THR   175      85.200  62.140 151.750  1.00  0.00           H
ATOM   1742  CA  THR   175      86.760  63.390 152.040  1.00  0.00           C
ATOM   1743  CB  THR   175      86.040  64.820 152.070  1.00  0.00           C
ATOM   1744  OG1 THR   175      86.660  65.700 153.000  1.00  0.00           O
ATOM   1745  HG1 THR   175      86.520  65.430 153.950  1.00  0.00           H
ATOM   1746  CG2 THR   175      84.550  64.720 152.380  1.00  0.00           C
ATOM   1747  C   THR   175      86.780  62.750 153.420  1.00  0.00           C
ATOM   1748  O   THR   175      85.940  61.880 153.730  1.00  0.00           O
ATOM   1749  N   ASP   176      87.700  63.280 154.170  1.00  0.00           N
ATOM   1750  H   ASP   176      88.480  63.800 153.820  1.00  0.00           H
ATOM   1751  CA  ASP   176      87.620  63.160 155.670  1.00  0.00           C
ATOM   1752  CB  ASP   176      88.990  63.320 156.370  1.00  0.00           C
ATOM   1753  CG  ASP   176      89.700  64.700 156.240  1.00  0.00           C
ATOM   1754  OD1 ASP   176      90.620  64.890 157.060  1.00  0.00           O
ATOM   1755  OD2 ASP   176      89.320  65.580 155.440  1.00  0.00           O
ATOM   1756  C   ASP   176      86.660  64.250 156.290  1.00  0.00           C
ATOM   1757  O   ASP   176      86.410  65.280 155.670  1.00  0.00           O
ATOM   1758  N   LEU   177      86.290  64.030 157.510  1.00  0.00           N
ATOM   1759  H   LEU   177      86.840  63.430 158.090  1.00  0.00           H
ATOM   1760  CA  LEU   177      85.430  64.980 158.280  1.00  0.00           C
ATOM   1761  CB  LEU   177      84.930  64.430 159.630  1.00  0.00           C
ATOM   1762  CG  LEU   177      83.610  63.630 159.450  1.00  0.00           C
ATOM   1763  CD1 LEU   177      82.520  64.240 158.570  1.00  0.00           C
ATOM   1764  CD2 LEU   177      83.930  62.210 159.030  1.00  0.00           C
ATOM   1765  C   LEU   177      85.970  66.430 158.610  1.00  0.00           C
ATOM   1766  O   LEU   177      85.360  67.240 159.280  1.00  0.00           O
ATOM   1767  N   GLU   178      87.310  66.560 158.470  1.00  0.00           N
ATOM   1768  H   GLU   178      87.810  65.790 158.070  1.00  0.00           H
ATOM   1769  CA  GLU   178      88.050  67.830 158.580  1.00  0.00           C
ATOM   1770  CB  GLU   178      89.490  67.510 158.960  1.00  0.00           C
ATOM   1771  CG  GLU   178      89.700  67.010 160.440  1.00  0.00           C
ATOM   1772  CD  GLU   178      91.220  66.920 160.910  1.00  0.00           C
ATOM   1773  OE1 GLU   178      91.880  65.920 160.960  1.00  0.00           O
ATOM   1774  OE2 GLU   178      91.570  67.870 161.600  1.00  0.00           O
ATOM   1775  C   GLU   178      87.900  68.710 157.300  1.00  0.00           C
ATOM   1776  O   GLU   178      87.790  69.880 157.520  1.00  0.00           O
ATOM   1777  N   GLY   179      87.750  68.150 156.100  1.00  0.00           N
ATOM   1778  H   GLY   179      87.760  67.160 156.030  1.00  0.00           H
ATOM   1779  CA  GLY   179      87.510  69.050 154.890  1.00  0.00           C
ATOM   1780  C   GLY   179      88.440  68.870 153.690  1.00  0.00           C
ATOM   1781  O   GLY   179      88.440  69.780 152.840  1.00  0.00           O
ATOM   1782  N   ASN   180      89.140  67.700 153.510  1.00  0.00           N
ATOM   1783  H   ASN   180      88.840  66.920 154.050  1.00  0.00           H
ATOM   1784  CA  ASN   180      90.010  67.390 152.330  1.00  0.00           C
ATOM   1785  CB  ASN   180      91.490  67.760 152.490  1.00  0.00           C
ATOM   1786  CG  ASN   180      91.660  69.260 152.580  1.00  0.00           C
ATOM   1787  OD1 ASN   180      91.880  69.970 151.620  1.00  0.00           O
ATOM   1788  ND2 ASN   180      91.750  69.770 153.860  1.00  0.00           N
ATOM   1789 1HD2 ASN   180      91.510  69.200 154.640  1.00  0.00           H
ATOM   1790 2HD2 ASN   180      92.340  70.560 154.000  1.00  0.00           H
ATOM   1791  C   ASN   180      89.920  65.920 151.780  1.00  0.00           C
ATOM   1792  O   ASN   180      89.880  64.930 152.530  1.00  0.00           O
ATOM   1793  N   PHE   181      89.900  65.750 150.410  1.00  0.00           N
ATOM   1794  H   PHE   181      89.570  66.510 149.850  1.00  0.00           H
ATOM   1795  CA  PHE   181      90.030  64.430 149.730  1.00  0.00           C
ATOM   1796  CB  PHE   181      89.850  64.510 148.240  1.00  0.00           C
ATOM   1797  CG  PHE   181      88.390  64.590 147.920  1.00  0.00           C
ATOM   1798  CD1 PHE   181      87.680  63.470 147.400  1.00  0.00           C
ATOM   1799  HD1 PHE   181      88.240  62.580 147.110  1.00  0.00           H
ATOM   1800  CD2 PHE   181      87.760  65.850 147.870  1.00  0.00           C
ATOM   1801  HD2 PHE   181      88.340  66.750 148.040  1.00  0.00           H
ATOM   1802  CE1 PHE   181      86.420  63.650 146.820  1.00  0.00           C
ATOM   1803  HE1 PHE   181      85.900  62.730 146.540  1.00  0.00           H
ATOM   1804  CE2 PHE   181      86.490  66.020 147.330  1.00  0.00           C
ATOM   1805  HE2 PHE   181      86.050  66.950 146.940  1.00  0.00           H
ATOM   1806  CZ  PHE   181      85.780  64.880 146.820  1.00  0.00           C
ATOM   1807  HZ  PHE   181      84.770  64.970 146.430  1.00  0.00           H
ATOM   1808  C   PHE   181      91.250  63.630 150.040  1.00  0.00           C
ATOM   1809  O   PHE   181      92.350  64.140 150.020  1.00  0.00           O
ATOM   1810  N   TYR   182      91.030  62.310 150.350  1.00  0.00           N
ATOM   1811  H   TYR   182      90.120  61.970 150.600  1.00  0.00           H
ATOM   1812  CA  TYR   182      92.080  61.290 150.760  1.00  0.00           C
ATOM   1813  CB  TYR   182      91.450  60.000 151.130  1.00  0.00           C
ATOM   1814  CG  TYR   182      91.030  59.890 152.580  1.00  0.00           C
ATOM   1815  CD1 TYR   182      92.020  59.390 153.400  1.00  0.00           C
ATOM   1816  HD1 TYR   182      92.980  59.030 153.020  1.00  0.00           H
ATOM   1817  CD2 TYR   182      89.760  60.190 153.080  1.00  0.00           C
ATOM   1818  HD2 TYR   182      88.950  60.530 152.430  1.00  0.00           H
ATOM   1819  CE1 TYR   182      91.740  59.070 154.750  1.00  0.00           C
ATOM   1820  HE1 TYR   182      92.450  58.510 155.350  1.00  0.00           H
ATOM   1821  CE2 TYR   182      89.450  59.920 154.430  1.00  0.00           C
ATOM   1822  HE2 TYR   182      88.430  60.160 154.730  1.00  0.00           H
ATOM   1823  CZ  TYR   182      90.450  59.370 155.280  1.00  0.00           C
ATOM   1824  OH  TYR   182      90.270  59.400 156.660  1.00  0.00           O
ATOM   1825  HH  TYR   182      89.380  59.800 156.900  1.00  0.00           H
ATOM   1826  C   TYR   182      93.100  60.960 149.660  1.00  0.00           C
ATOM   1827  O   TYR   182      94.240  60.680 149.980  1.00  0.00           O
ATOM   1828  N   GLY   183      92.560  61.020 148.390  1.00  0.00           N
ATOM   1829  H   GLY   183      91.600  61.020 148.140  1.00  0.00           H
ATOM   1830  CA  GLY   183      93.460  60.970 147.230  1.00  0.00           C
ATOM   1831  C   GLY   183      93.530  62.230 146.350  1.00  0.00           C
ATOM   1832  O   GLY   183      92.900  63.190 146.730  1.00  0.00           O
ATOM   1833  N   PRO   184      94.260  62.180 145.240  1.00  0.00           N
ATOM   1834  CA  PRO   184      94.350  63.260 144.200  1.00  0.00           C
ATOM   1835  CB  PRO   184      95.440  62.860 143.200  1.00  0.00           C
ATOM   1836  CG  PRO   184      95.500  61.380 143.330  1.00  0.00           C
ATOM   1837  CD  PRO   184      95.180  61.090 144.810  1.00  0.00           C
ATOM   1838  C   PRO   184      93.040  63.600 143.520  1.00  0.00           C
ATOM   1839  O   PRO   184      93.030  63.610 142.300  1.00  0.00           O
ATOM   1840  N   PHE   185      92.080  64.100 144.230  1.00  0.00           N
ATOM   1841  H   PHE   185      92.080  64.110 145.230  1.00  0.00           H
ATOM   1842  CA  PHE   185      90.700  64.410 143.650  1.00  0.00           C
ATOM   1843  CB  PHE   185      89.580  63.460 144.120  1.00  0.00           C
ATOM   1844  CG  PHE   185      89.970  62.040 143.880  1.00  0.00           C
ATOM   1845  CD1 PHE   185      90.100  61.640 142.580  1.00  0.00           C
ATOM   1846  HD1 PHE   185      89.350  61.920 141.830  1.00  0.00           H
ATOM   1847  CD2 PHE   185      90.510  61.330 144.920  1.00  0.00           C
ATOM   1848  HD2 PHE   185      90.260  61.660 145.930  1.00  0.00           H
ATOM   1849  CE1 PHE   185      91.010  60.640 142.300  1.00  0.00           C
ATOM   1850  HE1 PHE   185      91.300  60.650 141.250  1.00  0.00           H
ATOM   1851  CE2 PHE   185      91.340  60.270 144.640  1.00  0.00           C
ATOM   1852  HE2 PHE   185      91.640  59.600 145.440  1.00  0.00           H
ATOM   1853  CZ  PHE   185      91.670  59.930 143.320  1.00  0.00           C
ATOM   1854  HZ  PHE   185      92.190  58.980 143.180  1.00  0.00           H
ATOM   1855  C   PHE   185      90.310  65.900 143.820  1.00  0.00           C
ATOM   1856  O   PHE   185      90.970  66.590 144.590  1.00  0.00           O
ATOM   1857  N   VAL   186      89.410  66.290 142.950  1.00  0.00           N
ATOM   1858  H   VAL   186      89.110  65.700 142.190  1.00  0.00           H
ATOM   1859  CA  VAL   186      88.770  67.620 143.120  1.00  0.00           C
ATOM   1860  CB  VAL   186      89.130  68.610 141.990  1.00  0.00           C
ATOM   1861  CG1 VAL   186      90.650  68.760 142.060  1.00  0.00           C
ATOM   1862  CG2 VAL   186      88.720  68.270 140.550  1.00  0.00           C
ATOM   1863  C   VAL   186      87.210  67.550 143.160  1.00  0.00           C
ATOM   1864  O   VAL   186      86.590  66.710 142.430  1.00  0.00           O
ATOM   1865  N   ASP   187      86.590  68.610 143.690  1.00  0.00           N
ATOM   1866  H   ASP   187      87.140  69.430 143.860  1.00  0.00           H
ATOM   1867  CA  ASP   187      85.140  68.710 144.140  1.00  0.00           C
ATOM   1868  CB  ASP   187      84.990  69.900 145.130  1.00  0.00           C
ATOM   1869  CG  ASP   187      85.660  69.680 146.510  1.00  0.00           C
ATOM   1870  OD1 ASP   187      85.010  69.320 147.550  1.00  0.00           O
ATOM   1871  OD2 ASP   187      86.900  69.750 146.470  1.00  0.00           O
ATOM   1872  C   ASP   187      84.220  68.890 142.900  1.00  0.00           C
ATOM   1873  O   ASP   187      83.050  69.050 143.170  1.00  0.00           O
ATOM   1874  N   ARG   188      84.680  69.040 141.690  1.00  0.00           N
ATOM   1875  H   ARG   188      85.620  69.340 141.580  1.00  0.00           H
ATOM   1876  CA  ARG   188      83.870  68.850 140.470  1.00  0.00           C
ATOM   1877  CB  ARG   188      84.800  69.140 139.270  1.00  0.00           C
ATOM   1878  CG  ARG   188      85.090  70.650 139.030  1.00  0.00           C
ATOM   1879  CD  ARG   188      86.230  70.560 138.030  1.00  0.00           C
ATOM   1880  NE  ARG   188      86.750  71.920 137.860  1.00  0.00           N
ATOM   1881  HE  ARG   188      86.010  72.500 137.520  1.00  0.00           H
ATOM   1882  CZ  ARG   188      88.040  72.250 137.640  1.00  0.00           C
ATOM   1883  NH1 ARG   188      89.010  71.300 137.520  1.00  0.00           N
ATOM   1884 1HH1 ARG   188      88.730  70.350 137.620  1.00  0.00           H
ATOM   1885 2HH1 ARG   188      89.870  71.640 137.130  1.00  0.00           H
ATOM   1886  NH2 ARG   188      88.360  73.540 137.470  1.00  0.00           N
ATOM   1887 1HH2 ARG   188      87.620  74.200 137.610  1.00  0.00           H
ATOM   1888 2HH2 ARG   188      89.220  73.750 136.990  1.00  0.00           H
ATOM   1889  C   ARG   188      83.420  67.410 140.180  1.00  0.00           C
ATOM   1890  O   ARG   188      84.150  66.470 140.320  1.00  0.00           O
ATOM   1891  N   GLN   189      82.130  67.240 139.790  1.00  0.00           N
ATOM   1892  H   GLN   189      81.620  68.080 139.960  1.00  0.00           H
ATOM   1893  CA  GLN   189      81.510  66.010 139.220  1.00  0.00           C
ATOM   1894  CB  GLN   189      80.090  66.470 138.920  1.00  0.00           C
ATOM   1895  CG  GLN   189      79.230  66.850 140.150  1.00  0.00           C
ATOM   1896  CD  GLN   189      77.870  67.480 139.710  1.00  0.00           C
ATOM   1897  OE1 GLN   189      77.100  67.030 138.840  1.00  0.00           O
ATOM   1898  NE2 GLN   189      77.450  68.370 140.560  1.00  0.00           N
ATOM   1899 1HE2 GLN   189      78.010  68.550 141.370  1.00  0.00           H
ATOM   1900 2HE2 GLN   189      76.530  68.760 140.470  1.00  0.00           H
ATOM   1901  C   GLN   189      82.080  65.320 137.970  1.00  0.00           C
ATOM   1902  O   GLN   189      81.490  64.420 137.360  1.00  0.00           O
ATOM   1903  N   THR   190      83.280  65.700 137.600  1.00  0.00           N
ATOM   1904  H   THR   190      83.810  66.390 138.100  1.00  0.00           H
ATOM   1905  CA  THR   190      84.040  65.260 136.410  1.00  0.00           C
ATOM   1906  CB  THR   190      85.260  66.170 136.270  1.00  0.00           C
ATOM   1907  OG1 THR   190      85.930  66.510 137.500  1.00  0.00           O
ATOM   1908  HG1 THR   190      86.800  66.980 137.340  1.00  0.00           H
ATOM   1909  CG2 THR   190      85.080  67.440 135.450  1.00  0.00           C
ATOM   1910  C   THR   190      84.470  63.830 136.660  1.00  0.00           C
ATOM   1911  O   THR   190      84.770  63.410 137.790  1.00  0.00           O
ATOM   1912  N   ALA   191      84.670  63.100 135.530  1.00  0.00           N
ATOM   1913  H   ALA   191      84.290  63.430 134.660  1.00  0.00           H
ATOM   1914  CA  ALA   191      85.280  61.760 135.410  1.00  0.00           C
ATOM   1915  CB  ALA   191      84.970  61.180 134.000  1.00  0.00           C
ATOM   1916  C   ALA   191      86.790  61.940 135.640  1.00  0.00           C
ATOM   1917  O   ALA   191      87.510  62.420 134.790  1.00  0.00           O
ATOM   1918  N   GLN   192      87.300  61.520 136.770  1.00  0.00           N
ATOM   1919  H   GLN   192      86.640  61.260 137.470  1.00  0.00           H
ATOM   1920  CA  GLN   192      88.660  61.600 137.160  1.00  0.00           C
ATOM   1921  CB  GLN   192      88.680  62.310 138.580  1.00  0.00           C
ATOM   1922  CG  GLN   192      87.960  63.650 138.620  1.00  0.00           C
ATOM   1923  CD  GLN   192      87.850  64.420 139.960  1.00  0.00           C
ATOM   1924  OE1 GLN   192      88.850  64.830 140.530  1.00  0.00           O
ATOM   1925  NE2 GLN   192      86.670  64.780 140.370  1.00  0.00           N
ATOM   1926 1HE2 GLN   192      85.880  64.620 139.780  1.00  0.00           H
ATOM   1927 2HE2 GLN   192      86.660  65.320 141.210  1.00  0.00           H
ATOM   1928  C   GLN   192      89.120  60.110 137.400  1.00  0.00           C
ATOM   1929  O   GLN   192      88.330  59.350 137.950  1.00  0.00           O
ATOM   1930  N   ALA   193      90.280  59.810 136.840  1.00  0.00           N
ATOM   1931  H   ALA   193      90.730  60.310 136.100  1.00  0.00           H
ATOM   1932  CA  ALA   193      90.890  58.440 137.080  1.00  0.00           C
ATOM   1933  CB  ALA   193      91.970  58.150 136.030  1.00  0.00           C
ATOM   1934  C   ALA   193      91.470  58.410 138.490  1.00  0.00           C
ATOM   1935  O   ALA   193      92.240  59.290 138.850  1.00  0.00           O
ATOM   1936  N   ALA   194      91.570  57.190 139.110  1.00  0.00           N
ATOM   1937  H   ALA   194      91.460  56.340 138.600  1.00  0.00           H
ATOM   1938  CA  ALA   194      92.140  57.040 140.470  1.00  0.00           C
ATOM   1939  CB  ALA   194      91.070  56.570 141.450  1.00  0.00           C
ATOM   1940  C   ALA   194      93.330  56.020 140.710  1.00  0.00           C
ATOM   1941  O   ALA   194      94.110  56.260 141.610  1.00  0.00           O
ATOM   1942  N   GLY   195      93.220  54.800 140.170  1.00  0.00           N
ATOM   1943  H   GLY   195      92.340  54.540 139.770  1.00  0.00           H
ATOM   1944  CA  GLY   195      94.280  53.790 140.060  1.00  0.00           C
ATOM   1945  C   GLY   195      93.980  52.630 139.090  1.00  0.00           C
ATOM   1946  O   GLY   195      92.850  52.430 138.590  1.00  0.00           O
ATOM   1947  N   THR   196      95.070  51.940 138.720  1.00  0.00           N
ATOM   1948  H   THR   196      95.960  52.210 139.080  1.00  0.00           H
ATOM   1949  CA  THR   196      95.230  50.750 137.830  1.00  0.00           C
ATOM   1950  CB  THR   196      96.360  50.850 136.770  1.00  0.00           C
ATOM   1951  OG1 THR   196      97.640  51.090 137.410  1.00  0.00           O
ATOM   1952  HG1 THR   196      98.330  50.910 136.710  1.00  0.00           H
ATOM   1953  CG2 THR   196      96.000  51.870 135.710  1.00  0.00           C
ATOM   1954  C   THR   196      95.460  49.490 138.630  1.00  0.00           C
ATOM   1955  O   THR   196      95.550  48.420 138.100  1.00  0.00           O
ATOM   1956  N   ASP   197      95.510  49.590 139.960  1.00  0.00           N
ATOM   1957  H   ASP   197      95.090  50.370 140.420  1.00  0.00           H
ATOM   1958  CA  ASP   197      95.920  48.660 140.980  1.00  0.00           C
ATOM   1959  CB  ASP   197      96.190  49.510 142.210  1.00  0.00           C
ATOM   1960  CG  ASP   197      95.070  50.440 142.610  1.00  0.00           C
ATOM   1961  OD1 ASP   197      95.100  51.640 142.160  1.00  0.00           O
ATOM   1962  OD2 ASP   197      94.280  50.000 143.450  1.00  0.00           O
ATOM   1963  C   ASP   197      95.020  47.420 141.250  1.00  0.00           C
ATOM   1964  O   ASP   197      93.810  47.350 141.100  1.00  0.00           O
ATOM   1965  N   THR   198      95.740  46.320 141.340  1.00  0.00           N
ATOM   1966  H   THR   198      96.740  46.360 141.320  1.00  0.00           H
ATOM   1967  CA  THR   198      95.270  45.000 141.610  1.00  0.00           C
ATOM   1968  CB  THR   198      96.480  44.070 141.460  1.00  0.00           C
ATOM   1969  OG1 THR   198      97.710  44.600 142.030  1.00  0.00           O
ATOM   1970  HG1 THR   198      98.330  43.820 142.100  1.00  0.00           H
ATOM   1971  CG2 THR   198      96.690  43.660 140.010  1.00  0.00           C
ATOM   1972  C   THR   198      94.730  44.730 143.020  1.00  0.00           C
ATOM   1973  O   THR   198      95.120  45.340 144.060  1.00  0.00           O
ATOM   1974  N   THR   199      93.620  43.940 143.020  1.00  0.00           N
ATOM   1975  H   THR   199      93.220  43.970 142.100  1.00  0.00           H
ATOM   1976  CA  THR   199      93.050  43.150 144.160  1.00  0.00           C
ATOM   1977  CB  THR   199      91.600  42.730 143.880  1.00  0.00           C
ATOM   1978  OG1 THR   199      91.520  42.160 142.520  1.00  0.00           O
ATOM   1979  HG1 THR   199      90.700  41.600 142.410  1.00  0.00           H
ATOM   1980  CG2 THR   199      90.560  43.850 144.050  1.00  0.00           C
ATOM   1981  C   THR   199      93.930  41.990 144.600  1.00  0.00           C
ATOM   1982  O   THR   199      94.650  41.300 143.880  1.00  0.00           O
ATOM   1983  N   ILE   200      94.110  41.970 145.910  1.00  0.00           N
ATOM   1984  H   ILE   200      93.500  42.340 146.610  1.00  0.00           H
ATOM   1985  CA  ILE   200      95.260  41.200 146.430  1.00  0.00           C
ATOM   1986  CB  ILE   200      96.150  41.810 147.500  1.00  0.00           C
ATOM   1987  CG1 ILE   200      96.590  43.160 147.000  1.00  0.00           C
ATOM   1988  CG2 ILE   200      97.490  41.020 147.670  1.00  0.00           C
ATOM   1989  CD  ILE   200      97.290  43.890 148.200  1.00  0.00           C
ATOM   1990  C   ILE   200      94.710  39.860 146.920  1.00  0.00           C
ATOM   1991  O   ILE   200      93.730  39.790 147.640  1.00  0.00           O
ATOM   1992  N   THR   201      95.250  38.800 146.300  1.00  0.00           N
ATOM   1993  H   THR   201      96.120  38.880 145.800  1.00  0.00           H
ATOM   1994  CA  THR   201      94.660  37.470 146.550  1.00  0.00           C
ATOM   1995  CB  THR   201      95.310  36.420 145.710  1.00  0.00           C
ATOM   1996  OG1 THR   201      96.720  36.530 145.850  1.00  0.00           O
ATOM   1997  HG1 THR   201      97.040  36.790 144.940  1.00  0.00           H
ATOM   1998  CG2 THR   201      94.860  36.260 144.290  1.00  0.00           C
ATOM   1999  C   THR   201      94.610  36.980 148.010  1.00  0.00           C
ATOM   2000  O   THR   201      93.530  36.670 148.460  1.00  0.00           O
ATOM   2001  N   VAL   202      95.680  37.320 148.790  1.00  0.00           N
ATOM   2002  H   VAL   202      96.560  37.300 148.310  1.00  0.00           H
ATOM   2003  CA  VAL   202      95.690  37.100 150.240  1.00  0.00           C
ATOM   2004  CB  VAL   202      97.080  37.340 150.920  1.00  0.00           C
ATOM   2005  CG1 VAL   202      97.500  38.810 150.860  1.00  0.00           C
ATOM   2006  CG2 VAL   202      97.040  36.750 152.340  1.00  0.00           C
ATOM   2007  C   VAL   202      94.530  37.840 150.990  1.00  0.00           C
ATOM   2008  O   VAL   202      93.900  37.140 151.810  1.00  0.00           O
ATOM   2009  N   ASN   203      94.270  39.120 150.720  1.00  0.00           N
ATOM   2010  H   ASN   203      95.060  39.570 150.310  1.00  0.00           H
ATOM   2011  CA  ASN   203      93.120  39.880 151.230  1.00  0.00           C
ATOM   2012  CB  ASN   203      93.120  41.320 150.780  1.00  0.00           C
ATOM   2013  CG  ASN   203      94.310  42.260 151.040  1.00  0.00           C
ATOM   2014  OD1 ASN   203      95.270  42.020 151.790  1.00  0.00           O
ATOM   2015  ND2 ASN   203      94.420  43.360 150.330  1.00  0.00           N
ATOM   2016 1HD2 ASN   203      93.740  43.630 149.650  1.00  0.00           H
ATOM   2017 2HD2 ASN   203      95.180  43.950 150.590  1.00  0.00           H
ATOM   2018  C   ASN   203      91.790  39.220 150.920  1.00  0.00           C
ATOM   2019  O   ASN   203      91.060  38.930 151.850  1.00  0.00           O
ATOM   2020  N   VAL   204      91.620  38.890 149.640  1.00  0.00           N
ATOM   2021  H   VAL   204      92.270  39.080 148.900  1.00  0.00           H
ATOM   2022  CA  VAL   204      90.380  38.130 149.190  1.00  0.00           C
ATOM   2023  CB  VAL   204      90.190  38.150 147.610  1.00  0.00           C
ATOM   2024  CG1 VAL   204      88.720  37.970 147.200  1.00  0.00           C
ATOM   2025  CG2 VAL   204      90.740  39.460 147.040  1.00  0.00           C
ATOM   2026  C   VAL   204      90.230  36.690 149.760  1.00  0.00           C
ATOM   2027  O   VAL   204      89.250  36.440 150.400  1.00  0.00           O
ATOM   2028  N   LEU   205      91.350  35.890 149.810  1.00  0.00           N
ATOM   2029  H   LEU   205      92.160  36.110 149.270  1.00  0.00           H
ATOM   2030  CA  LEU   205      91.340  34.570 150.490  1.00  0.00           C
ATOM   2031  CB  LEU   205      92.790  33.930 150.570  1.00  0.00           C
ATOM   2032  CG  LEU   205      93.320  33.120 149.360  1.00  0.00           C
ATOM   2033  CD1 LEU   205      94.720  32.640 149.620  1.00  0.00           C
ATOM   2034  CD2 LEU   205      92.400  31.960 149.040  1.00  0.00           C
ATOM   2035  C   LEU   205      90.910  34.700 151.980  1.00  0.00           C
ATOM   2036  O   LEU   205      89.960  34.090 152.500  1.00  0.00           O
ATOM   2037  N   ALA   206      91.480  35.760 152.630  1.00  0.00           N
ATOM   2038  H   ALA   206      92.240  36.220 152.170  1.00  0.00           H
ATOM   2039  CA  ALA   206      91.190  36.360 154.010  1.00  0.00           C
ATOM   2040  CB  ALA   206      92.260  37.410 154.410  1.00  0.00           C
ATOM   2041  C   ALA   206      89.720  36.830 154.280  1.00  0.00           C
ATOM   2042  O   ALA   206      89.120  36.370 155.260  1.00  0.00           O
ATOM   2043  N   TRP   207      89.120  37.510 153.300  1.00  0.00           N
ATOM   2044  H   TRP   207      89.740  37.900 152.610  1.00  0.00           H
ATOM   2045  CA  TRP   207      87.790  37.990 153.210  1.00  0.00           C
ATOM   2046  CB  TRP   207      87.750  38.950 151.980  1.00  0.00           C
ATOM   2047  CG  TRP   207      86.380  39.490 151.620  1.00  0.00           C
ATOM   2048  CD1 TRP   207      85.750  40.360 152.350  1.00  0.00           C
ATOM   2049  HD1 TRP   207      85.970  40.600 153.390  1.00  0.00           H
ATOM   2050  CD2 TRP   207      85.710  39.440 150.430  1.00  0.00           C
ATOM   2051  NE1 TRP   207      84.690  40.830 151.690  1.00  0.00           N
ATOM   2052  HE1 TRP   207      84.090  41.560 152.010  1.00  0.00           H
ATOM   2053  CE2 TRP   207      84.670  40.280 150.510  1.00  0.00           C
ATOM   2054  CE3 TRP   207      85.880  38.570 149.420  1.00  0.00           C
ATOM   2055  HE3 TRP   207      86.870  38.140 149.270  1.00  0.00           H
ATOM   2056  CZ2 TRP   207      83.720  40.350 149.480  1.00  0.00           C
ATOM   2057  HZ2 TRP   207      83.000  41.160 149.490  1.00  0.00           H
ATOM   2058  CZ3 TRP   207      85.010  38.600 148.320  1.00  0.00           C
ATOM   2059  HZ3 TRP   207      85.200  37.890 147.510  1.00  0.00           H
ATOM   2060  CH2 TRP   207      83.860  39.490 148.420  1.00  0.00           C
ATOM   2061  HH2 TRP   207      83.110  39.600 147.640  1.00  0.00           H
ATOM   2062  C   TRP   207      86.740  36.840 153.050  1.00  0.00           C
ATOM   2063  O   TRP   207      85.660  36.880 153.610  1.00  0.00           O
ATOM   2064  N   LEU   208      87.020  35.730 152.330  1.00  0.00           N
ATOM   2065  H   LEU   208      87.690  35.810 151.600  1.00  0.00           H
ATOM   2066  CA  LEU   208      86.300  34.380 152.440  1.00  0.00           C
ATOM   2067  CB  LEU   208      86.860  33.510 151.260  1.00  0.00           C
ATOM   2068  CG  LEU   208      86.680  34.050 149.820  1.00  0.00           C
ATOM   2069  CD1 LEU   208      87.100  32.910 148.910  1.00  0.00           C
ATOM   2070  CD2 LEU   208      85.440  34.800 149.260  1.00  0.00           C
ATOM   2071  C   LEU   208      86.420  33.640 153.790  1.00  0.00           C
ATOM   2072  O   LEU   208      85.440  33.140 154.270  1.00  0.00           O
ATOM   2073  N   TYR   209      87.650  33.660 154.380  1.00  0.00           N
ATOM   2074  H   TYR   209      88.410  33.860 153.760  1.00  0.00           H
ATOM   2075  CA  TYR   209      87.920  33.150 155.760  1.00  0.00           C
ATOM   2076  CB  TYR   209      89.410  33.300 156.120  1.00  0.00           C
ATOM   2077  CG  TYR   209      90.180  32.150 155.420  1.00  0.00           C
ATOM   2078  CD1 TYR   209      89.890  30.790 155.730  1.00  0.00           C
ATOM   2079  HD1 TYR   209      88.910  30.430 156.080  1.00  0.00           H
ATOM   2080  CD2 TYR   209      91.490  32.430 154.930  1.00  0.00           C
ATOM   2081  HD2 TYR   209      91.740  33.440 154.590  1.00  0.00           H
ATOM   2082  CE1 TYR   209      90.830  29.790 155.570  1.00  0.00           C
ATOM   2083  HE1 TYR   209      90.580  28.740 155.750  1.00  0.00           H
ATOM   2084  CE2 TYR   209      92.410  31.440 154.780  1.00  0.00           C
ATOM   2085  HE2 TYR   209      93.430  31.670 154.470  1.00  0.00           H
ATOM   2086  CZ  TYR   209      92.120  30.120 155.100  1.00  0.00           C
ATOM   2087  OH  TYR   209      93.000  29.150 155.220  1.00  0.00           O
ATOM   2088  HH  TYR   209      92.540  28.310 155.510  1.00  0.00           H
ATOM   2089  C   TYR   209      87.070  33.870 156.790  1.00  0.00           C
ATOM   2090  O   TYR   209      86.250  33.400 157.570  1.00  0.00           O
ATOM   2091  N   ALA   210      87.110  35.240 156.700  1.00  0.00           N
ATOM   2092  H   ALA   210      87.820  35.590 156.090  1.00  0.00           H
ATOM   2093  CA  ALA   210      86.160  36.200 157.370  1.00  0.00           C
ATOM   2094  CB  ALA   210      86.490  37.620 157.090  1.00  0.00           C
ATOM   2095  C   ALA   210      84.730  35.820 157.120  1.00  0.00           C
ATOM   2096  O   ALA   210      83.900  35.670 158.090  1.00  0.00           O
ATOM   2097  N   ALA   211      84.210  35.820 155.840  1.00  0.00           N
ATOM   2098  H   ALA   211      84.690  36.240 155.070  1.00  0.00           H
ATOM   2099  CA  ALA   211      82.810  35.480 155.550  1.00  0.00           C
ATOM   2100  CB  ALA   211      82.580  35.530 154.050  1.00  0.00           C
ATOM   2101  C   ALA   211      82.340  34.090 156.020  1.00  0.00           C
ATOM   2102  O   ALA   211      81.170  33.980 156.500  1.00  0.00           O
ATOM   2103  N   VAL   212      83.220  33.040 156.010  1.00  0.00           N
ATOM   2104  H   VAL   212      84.080  33.070 155.500  1.00  0.00           H
ATOM   2105  CA  VAL   212      82.930  31.730 156.570  1.00  0.00           C
ATOM   2106  CB  VAL   212      83.720  30.500 156.060  1.00  0.00           C
ATOM   2107  CG1 VAL   212      83.830  30.590 154.540  1.00  0.00           C
ATOM   2108  CG2 VAL   212      85.120  30.450 156.670  1.00  0.00           C
ATOM   2109  C   VAL   212      82.720  31.640 158.140  1.00  0.00           C
ATOM   2110  O   VAL   212      81.880  30.840 158.550  1.00  0.00           O
ATOM   2111  N   ILE   213      83.370  32.500 158.890  1.00  0.00           N
ATOM   2112  H   ILE   213      84.040  33.110 158.470  1.00  0.00           H
ATOM   2113  CA  ILE   213      83.230  32.590 160.390  1.00  0.00           C
ATOM   2114  CB  ILE   213      84.540  32.830 161.150  1.00  0.00           C
ATOM   2115  CG1 ILE   213      85.260  34.200 161.000  1.00  0.00           C
ATOM   2116  CG2 ILE   213      85.560  31.770 160.750  1.00  0.00           C
ATOM   2117  CD  ILE   213      86.170  34.500 162.190  1.00  0.00           C
ATOM   2118  C   ILE   213      82.070  33.490 160.820  1.00  0.00           C
ATOM   2119  O   ILE   213      81.510  33.290 161.900  1.00  0.00           O
ATOM   2120  N   ASN   214      81.740  34.500 160.010  1.00  0.00           N
ATOM   2121  H   ASN   214      82.250  34.540 159.150  1.00  0.00           H
ATOM   2122  CA  ASN   214      80.530  35.250 160.110  1.00  0.00           C
ATOM   2123  CB  ASN   214      80.490  36.550 159.340  1.00  0.00           C
ATOM   2124  CG  ASN   214      81.330  37.660 159.950  1.00  0.00           C
ATOM   2125  OD1 ASN   214      80.830  38.540 160.630  1.00  0.00           O
ATOM   2126  ND2 ASN   214      82.600  37.790 159.660  1.00  0.00           N
ATOM   2127 1HD2 ASN   214      83.150  37.260 159.020  1.00  0.00           H
ATOM   2128 2HD2 ASN   214      83.170  38.360 160.250  1.00  0.00           H
ATOM   2129  C   ASN   214      79.270  34.420 159.880  1.00  0.00           C
ATOM   2130  O   ASN   214      78.490  34.260 160.840  1.00  0.00           O
ATOM   2131  N   GLY   215      79.090  34.000 158.630  1.00  0.00           N
ATOM   2132  H   GLY   215      79.650  34.260 157.840  1.00  0.00           H
ATOM   2133  CA  GLY   215      77.790  33.340 158.210  1.00  0.00           C
ATOM   2134  C   GLY   215      77.570  32.720 156.880  1.00  0.00           C
ATOM   2135  O   GLY   215      77.140  31.580 156.820  1.00  0.00           O
ATOM   2136  N   ASP   216      77.980  33.430 155.860  1.00  0.00           N
ATOM   2137  H   ASP   216      78.410  34.320 156.000  1.00  0.00           H
ATOM   2138  CA  ASP   216      77.910  32.970 154.470  1.00  0.00           C
ATOM   2139  CB  ASP   216      78.160  34.200 153.550  1.00  0.00           C
ATOM   2140  CG  ASP   216      77.000  35.160 153.560  1.00  0.00           C
ATOM   2141  OD1 ASP   216      77.290  36.230 154.090  1.00  0.00           O
ATOM   2142  OD2 ASP   216      75.910  34.730 153.280  1.00  0.00           O
ATOM   2143  C   ASP   216      78.680  31.700 154.040  1.00  0.00           C
ATOM   2144  O   ASP   216      79.710  31.710 153.350  1.00  0.00           O
ATOM   2145  N   ARG   217      78.250  30.490 154.380  1.00  0.00           N
ATOM   2146  H   ARG   217      77.590  30.270 155.100  1.00  0.00           H
ATOM   2147  CA  ARG   217      78.940  29.200 153.990  1.00  0.00           C
ATOM   2148  CB  ARG   217      79.020  28.260 155.230  1.00  0.00           C
ATOM   2149  CG  ARG   217      79.750  28.900 156.400  1.00  0.00           C
ATOM   2150  CD  ARG   217      79.740  27.980 157.630  1.00  0.00           C
ATOM   2151  NE  ARG   217      80.470  28.420 158.880  1.00  0.00           N
ATOM   2152  HE  ARG   217      80.210  29.350 159.140  1.00  0.00           H
ATOM   2153  CZ  ARG   217      81.500  27.780 159.500  1.00  0.00           C
ATOM   2154  NH1 ARG   217      81.820  26.580 159.060  1.00  0.00           N
ATOM   2155 1HH1 ARG   217      81.280  26.230 158.300  1.00  0.00           H
ATOM   2156 2HH1 ARG   217      82.610  26.100 159.440  1.00  0.00           H
ATOM   2157  NH2 ARG   217      82.050  28.390 160.600  1.00  0.00           N
ATOM   2158 1HH2 ARG   217      81.710  29.280 160.900  1.00  0.00           H
ATOM   2159 2HH2 ARG   217      82.610  27.850 161.220  1.00  0.00           H
ATOM   2160  C   ARG   217      78.340  28.460 152.820  1.00  0.00           C
ATOM   2161  O   ARG   217      78.920  27.460 152.370  1.00  0.00           O
ATOM   2162  N   TRP   218      77.370  29.060 152.140  1.00  0.00           N
ATOM   2163  H   TRP   218      76.730  29.590 152.700  1.00  0.00           H
ATOM   2164  CA  TRP   218      76.850  28.570 150.880  1.00  0.00           C
ATOM   2165  CB  TRP   218      75.510  29.250 150.430  1.00  0.00           C
ATOM   2166  CG  TRP   218      75.480  30.750 150.720  1.00  0.00           C
ATOM   2167  CD1 TRP   218      75.020  31.370 151.830  1.00  0.00           C
ATOM   2168  HD1 TRP   218      74.500  30.890 152.660  1.00  0.00           H
ATOM   2169  CD2 TRP   218      76.090  31.700 149.960  1.00  0.00           C
ATOM   2170  NE1 TRP   218      75.210  32.670 151.680  1.00  0.00           N
ATOM   2171  HE1 TRP   218      74.930  33.430 152.260  1.00  0.00           H
ATOM   2172  CE2 TRP   218      75.970  32.910 150.660  1.00  0.00           C
ATOM   2173  CE3 TRP   218      76.700  31.700 148.710  1.00  0.00           C
ATOM   2174  HE3 TRP   218      76.540  30.880 148.020  1.00  0.00           H
ATOM   2175  CZ2 TRP   218      76.500  34.100 150.130  1.00  0.00           C
ATOM   2176  HZ2 TRP   218      76.450  34.980 150.770  1.00  0.00           H
ATOM   2177  CZ3 TRP   218      77.240  32.880 148.240  1.00  0.00           C
ATOM   2178  HZ3 TRP   218      77.820  32.800 147.320  1.00  0.00           H
ATOM   2179  CH2 TRP   218      77.190  34.090 148.880  1.00  0.00           C
ATOM   2180  HH2 TRP   218      77.680  34.980 148.480  1.00  0.00           H
ATOM   2181  C   TRP   218      77.920  28.370 149.730  1.00  0.00           C
ATOM   2182  O   TRP   218      77.790  27.320 149.020  1.00  0.00           O
ATOM   2183  N   PHE   219      78.860  29.320 149.610  1.00  0.00           N
ATOM   2184  H   PHE   219      78.880  29.960 150.380  1.00  0.00           H
ATOM   2185  CA  PHE   219      79.840  29.250 148.520  1.00  0.00           C
ATOM   2186  CB  PHE   219      80.390  30.670 148.280  1.00  0.00           C
ATOM   2187  CG  PHE   219      81.410  31.330 149.240  1.00  0.00           C
ATOM   2188  CD1 PHE   219      82.770  31.000 149.100  1.00  0.00           C
ATOM   2189  HD1 PHE   219      83.190  30.770 148.120  1.00  0.00           H
ATOM   2190  CD2 PHE   219      81.010  32.120 150.280  1.00  0.00           C
ATOM   2191  HD2 PHE   219      79.930  32.260 150.420  1.00  0.00           H
ATOM   2192  CE1 PHE   219      83.650  31.410 150.090  1.00  0.00           C
ATOM   2193  HE1 PHE   219      84.710  31.270 149.900  1.00  0.00           H
ATOM   2194  CE2 PHE   219      81.890  32.520 151.240  1.00  0.00           C
ATOM   2195  HE2 PHE   219      81.620  33.340 151.900  1.00  0.00           H
ATOM   2196  CZ  PHE   219      83.200  32.120 151.180  1.00  0.00           C
ATOM   2197  HZ  PHE   219      83.870  32.370 152.000  1.00  0.00           H
ATOM   2198  C   PHE   219      80.910  28.190 148.460  1.00  0.00           C
ATOM   2199  O   PHE   219      81.690  28.240 147.500  1.00  0.00           O
ATOM   2200  N   LEU   220      81.000  27.350 149.470  1.00  0.00           N
ATOM   2201  H   LEU   220      80.330  27.180 150.200  1.00  0.00           H
ATOM   2202  CA  LEU   220      82.160  26.370 149.510  1.00  0.00           C
ATOM   2203  CB  LEU   220      82.480  25.980 150.910  1.00  0.00           C
ATOM   2204  CG  LEU   220      82.940  27.160 151.840  1.00  0.00           C
ATOM   2205  CD1 LEU   220      83.120  26.480 153.290  1.00  0.00           C
ATOM   2206  CD2 LEU   220      84.340  27.520 151.430  1.00  0.00           C
ATOM   2207  C   LEU   220      82.210  25.290 148.470  1.00  0.00           C
ATOM   2208  O   LEU   220      81.430  24.310 148.510  1.00  0.00           O
ATOM   2209  N   ASN   221      83.200  25.430 147.550  1.00  0.00           N
ATOM   2210  H   ASN   221      83.820  26.210 147.570  1.00  0.00           H
ATOM   2211  CA  ASN   221      83.430  24.330 146.630  1.00  0.00           C
ATOM   2212  CB  ASN   221      83.220  24.620 145.140  1.00  0.00           C
ATOM   2213  CG  ASN   221      81.770  24.970 144.890  1.00  0.00           C
ATOM   2214  OD1 ASN   221      80.890  24.120 144.840  1.00  0.00           O
ATOM   2215  ND2 ASN   221      81.490  26.260 144.720  1.00  0.00           N
ATOM   2216 1HD2 ASN   221      82.210  26.950 144.830  1.00  0.00           H
ATOM   2217 2HD2 ASN   221      80.690  26.490 144.170  1.00  0.00           H
ATOM   2218  C   ASN   221      84.850  23.800 146.800  1.00  0.00           C
ATOM   2219  O   ASN   221      85.840  24.470 146.810  1.00  0.00           O
ATOM   2220  N   ARG   222      84.870  22.490 146.810  1.00  0.00           N
ATOM   2221  H   ARG   222      84.030  21.950 146.830  1.00  0.00           H
ATOM   2222  CA  ARG   222      86.120  21.810 147.030  1.00  0.00           C
ATOM   2223  CB  ARG   222      85.820  20.960 148.330  1.00  0.00           C
ATOM   2224  CG  ARG   222      87.010  20.250 148.940  1.00  0.00           C
ATOM   2225  CD  ARG   222      86.600  19.620 150.240  1.00  0.00           C
ATOM   2226  NE  ARG   222      87.600  18.660 150.680  1.00  0.00           N
ATOM   2227  HE  ARG   222      88.540  18.990 150.590  1.00  0.00           H
ATOM   2228  CZ  ARG   222      87.420  17.350 150.930  1.00  0.00           C
ATOM   2229  NH1 ARG   222      86.410  16.560 150.560  1.00  0.00           N
ATOM   2230 1HH1 ARG   222      85.570  16.910 150.160  1.00  0.00           H
ATOM   2231 2HH1 ARG   222      86.550  15.580 150.700  1.00  0.00           H
ATOM   2232  NH2 ARG   222      88.420  16.760 151.530  1.00  0.00           N
ATOM   2233 1HH2 ARG   222      89.210  17.350 151.720  1.00  0.00           H
ATOM   2234 2HH2 ARG   222      88.310  15.970 152.120  1.00  0.00           H
ATOM   2235  C   ARG   222      86.390  20.770 145.890  1.00  0.00           C
ATOM   2236  O   ARG   222      85.490  20.310 145.140  1.00  0.00           O
ATOM   2237  N   PHE   223      87.680  20.510 145.620  1.00  0.00           N
ATOM   2238  H   PHE   223      88.400  21.040 146.060  1.00  0.00           H
ATOM   2239  CA  PHE   223      88.250  19.590 144.670  1.00  0.00           C
ATOM   2240  CB  PHE   223      88.010  20.020 143.210  1.00  0.00           C
ATOM   2241  CG  PHE   223      87.850  21.500 142.890  1.00  0.00           C
ATOM   2242  CD1 PHE   223      86.610  22.010 142.740  1.00  0.00           C
ATOM   2243  HD1 PHE   223      85.760  21.330 142.700  1.00  0.00           H
ATOM   2244  CD2 PHE   223      88.940  22.360 142.840  1.00  0.00           C
ATOM   2245  HD2 PHE   223      89.840  22.090 143.400  1.00  0.00           H
ATOM   2246  CE1 PHE   223      86.420  23.370 142.410  1.00  0.00           C
ATOM   2247  HE1 PHE   223      85.470  23.860 142.570  1.00  0.00           H
ATOM   2248  CE2 PHE   223      88.790  23.730 142.550  1.00  0.00           C
ATOM   2249  HE2 PHE   223      89.660  24.380 142.450  1.00  0.00           H
ATOM   2250  CZ  PHE   223      87.540  24.200 142.300  1.00  0.00           C
ATOM   2251  HZ  PHE   223      87.260  25.260 142.290  1.00  0.00           H
ATOM   2252  C   PHE   223      89.800  19.560 144.950  1.00  0.00           C
ATOM   2253  O   PHE   223      90.310  20.610 145.430  1.00  0.00           O
ATOM   2254  N   THR   224      90.580  18.550 144.620  1.00  0.00           N
ATOM   2255  H   THR   224      90.200  17.690 144.300  1.00  0.00           H
ATOM   2256  CA  THR   224      92.050  18.670 144.610  1.00  0.00           C
ATOM   2257  CB  THR   224      92.730  17.370 144.510  1.00  0.00           C
ATOM   2258  OG1 THR   224      91.900  16.370 143.930  1.00  0.00           O
ATOM   2259  HG1 THR   224      92.060  15.470 144.350  1.00  0.00           H
ATOM   2260  CG2 THR   224      93.470  17.150 145.850  1.00  0.00           C
ATOM   2261  C   THR   224      92.550  19.530 143.400  1.00  0.00           C
ATOM   2262  O   THR   224      92.090  19.210 142.290  1.00  0.00           O
ATOM   2263  N   THR   225      93.600  20.280 143.610  1.00  0.00           N
ATOM   2264  H   THR   225      93.940  20.290 144.550  1.00  0.00           H
ATOM   2265  CA  THR   225      94.390  21.230 142.780  1.00  0.00           C
ATOM   2266  CB  THR   225      93.520  22.380 142.260  1.00  0.00           C
ATOM   2267  OG1 THR   225      94.190  23.240 141.380  1.00  0.00           O
ATOM   2268  HG1 THR   225      94.340  22.880 140.460  1.00  0.00           H
ATOM   2269  CG2 THR   225      92.970  23.250 143.390  1.00  0.00           C
ATOM   2270  C   THR   225      95.720  21.670 143.510  1.00  0.00           C
ATOM   2271  O   THR   225      95.980  21.230 144.620  1.00  0.00           O
ATOM   2272  N   THR   226      96.470  22.490 142.800  1.00  0.00           N
ATOM   2273  H   THR   226      96.070  22.910 141.990  1.00  0.00           H
ATOM   2274  CA  THR   226      97.760  23.090 143.330  1.00  0.00           C
ATOM   2275  CB  THR   226      99.060  22.780 142.590  1.00  0.00           C
ATOM   2276  OG1 THR   226      99.160  23.330 141.290  1.00  0.00           O
ATOM   2277  HG1 THR   226      98.490  22.870 140.700  1.00  0.00           H
ATOM   2278  CG2 THR   226      99.250  21.260 142.450  1.00  0.00           C
ATOM   2279  C   THR   226      97.760  24.600 143.330  1.00  0.00           C
ATOM   2280  O   THR   226      97.070  25.320 142.590  1.00  0.00           O
ATOM   2281  N   LEU   227      98.620  25.110 144.230  1.00  0.00           N
ATOM   2282  H   LEU   227      99.100  24.480 144.830  1.00  0.00           H
ATOM   2283  CA  LEU   227      98.820  26.560 144.390  1.00  0.00           C
ATOM   2284  CB  LEU   227      99.570  26.970 145.640  1.00  0.00           C
ATOM   2285  CG  LEU   227      98.660  27.260 146.830  1.00  0.00           C
ATOM   2286  CD1 LEU   227      99.410  27.400 148.130  1.00  0.00           C
ATOM   2287  CD2 LEU   227      98.040  28.630 146.540  1.00  0.00           C
ATOM   2288  C   LEU   227      99.330  27.340 143.230  1.00  0.00           C
ATOM   2289  O   LEU   227      99.190  28.560 143.220  1.00  0.00           O
ATOM   2290  N   ASN   228     100.280  26.740 142.460  1.00  0.00           N
ATOM   2291  H   ASN   228     100.970  26.170 142.910  1.00  0.00           H
ATOM   2292  CA  ASN   228     100.780  27.290 141.230  1.00  0.00           C
ATOM   2293  CB  ASN   228     101.860  26.300 140.680  1.00  0.00           C
ATOM   2294  CG  ASN   228     102.600  26.880 139.530  1.00  0.00           C
ATOM   2295  OD1 ASN   228     102.480  26.330 138.440  1.00  0.00           O
ATOM   2296  ND2 ASN   228     103.150  27.990 139.740  1.00  0.00           N
ATOM   2297 1HD2 ASN   228     103.120  28.420 140.640  1.00  0.00           H
ATOM   2298 2HD2 ASN   228     103.530  28.470 138.950  1.00  0.00           H
ATOM   2299  C   ASN   228      99.650  27.410 140.170  1.00  0.00           C
ATOM   2300  O   ASN   228      99.510  28.390 139.460  1.00  0.00           O
ATOM   2301  N   ASP   229      98.800  26.360 140.020  1.00  0.00           N
ATOM   2302  H   ASP   229      98.960  25.530 140.560  1.00  0.00           H
ATOM   2303  CA  ASP   229      97.570  26.280 139.200  1.00  0.00           C
ATOM   2304  CB  ASP   229      96.930  24.940 139.340  1.00  0.00           C
ATOM   2305  CG  ASP   229      97.660  23.750 138.630  1.00  0.00           C
ATOM   2306  OD1 ASP   229      97.620  22.620 139.150  1.00  0.00           O
ATOM   2307  OD2 ASP   229      98.100  23.960 137.460  1.00  0.00           O
ATOM   2308  C   ASP   229      96.610  27.450 139.560  1.00  0.00           C
ATOM   2309  O   ASP   229      96.040  28.070 138.740  1.00  0.00           O
ATOM   2310  N   PHE   230      96.430  27.680 140.860  1.00  0.00           N
ATOM   2311  H   PHE   230      96.860  27.000 141.450  1.00  0.00           H
ATOM   2312  CA  PHE   230      95.650  28.770 141.450  1.00  0.00           C
ATOM   2313  CB  PHE   230      95.660  28.770 142.990  1.00  0.00           C
ATOM   2314  CG  PHE   230      94.960  29.920 143.640  1.00  0.00           C
ATOM   2315  CD1 PHE   230      93.610  30.130 143.480  1.00  0.00           C
ATOM   2316  HD1 PHE   230      93.000  29.220 143.490  1.00  0.00           H
ATOM   2317  CD2 PHE   230      95.680  30.980 144.270  1.00  0.00           C
ATOM   2318  HD2 PHE   230      96.650  30.710 144.680  1.00  0.00           H
ATOM   2319  CE1 PHE   230      92.960  31.320 143.790  1.00  0.00           C
ATOM   2320  HE1 PHE   230      92.050  31.520 143.240  1.00  0.00           H
ATOM   2321  CE2 PHE   230      94.980  32.150 144.620  1.00  0.00           C
ATOM   2322  HE2 PHE   230      95.270  32.730 145.490  1.00  0.00           H
ATOM   2323  CZ  PHE   230      93.630  32.340 144.380  1.00  0.00           C
ATOM   2324  HZ  PHE   230      93.190  33.210 144.880  1.00  0.00           H
ATOM   2325  C   PHE   230      96.230  30.090 141.000  1.00  0.00           C
ATOM   2326  O   PHE   230      95.480  30.750 140.330  1.00  0.00           O
ATOM   2327  N   ASN   231      97.510  30.380 141.280  1.00  0.00           N
ATOM   2328  H   ASN   231      98.030  29.760 141.870  1.00  0.00           H
ATOM   2329  CA  ASN   231      98.250  31.640 140.890  1.00  0.00           C
ATOM   2330  CB  ASN   231      99.690  31.590 141.320  1.00  0.00           C
ATOM   2331  CG  ASN   231     100.140  31.950 142.750  1.00  0.00           C
ATOM   2332  OD1 ASN   231     100.840  32.970 142.800  1.00  0.00           O
ATOM   2333  ND2 ASN   231     100.240  30.980 143.690  1.00  0.00           N
ATOM   2334 1HD2 ASN   231      99.880  30.060 143.580  1.00  0.00           H
ATOM   2335 2HD2 ASN   231     101.090  30.940 144.230  1.00  0.00           H
ATOM   2336  C   ASN   231      98.090  31.830 139.360  1.00  0.00           C
ATOM   2337  O   ASN   231      97.720  32.940 139.010  1.00  0.00           O
ATOM   2338  N   LEU   232      98.260  30.840 138.520  1.00  0.00           N
ATOM   2339  H   LEU   232      98.680  29.960 138.760  1.00  0.00           H
ATOM   2340  CA  LEU   232      97.900  30.980 137.070  1.00  0.00           C
ATOM   2341  CB  LEU   232      98.160  29.630 136.370  1.00  0.00           C
ATOM   2342  CG  LEU   232      99.640  29.520 135.840  1.00  0.00           C
ATOM   2343  CD1 LEU   232      99.860  30.530 134.750  1.00  0.00           C
ATOM   2344  CD2 LEU   232     100.710  29.670 136.870  1.00  0.00           C
ATOM   2345  C   LEU   232      96.460  31.400 136.740  1.00  0.00           C
ATOM   2346  O   LEU   232      96.250  32.400 136.100  1.00  0.00           O
ATOM   2347  N   VAL   233      95.480  30.640 137.200  1.00  0.00           N
ATOM   2348  H   VAL   233      95.760  29.790 137.640  1.00  0.00           H
ATOM   2349  CA  VAL   233      94.040  30.980 137.160  1.00  0.00           C
ATOM   2350  CB  VAL   233      93.220  29.960 137.870  1.00  0.00           C
ATOM   2351  CG1 VAL   233      91.690  30.210 137.870  1.00  0.00           C
ATOM   2352  CG2 VAL   233      93.490  28.590 137.260  1.00  0.00           C
ATOM   2353  C   VAL   233      93.750  32.380 137.730  1.00  0.00           C
ATOM   2354  O   VAL   233      93.140  33.240 137.100  1.00  0.00           O
ATOM   2355  N   ALA   234      94.380  32.720 138.840  1.00  0.00           N
ATOM   2356  H   ALA   234      94.990  32.010 139.170  1.00  0.00           H
ATOM   2357  CA  ALA   234      94.320  34.070 139.450  1.00  0.00           C
ATOM   2358  CB  ALA   234      94.960  34.090 140.840  1.00  0.00           C
ATOM   2359  C   ALA   234      94.970  35.130 138.520  1.00  0.00           C
ATOM   2360  O   ALA   234      94.410  36.260 138.370  1.00  0.00           O
ATOM   2361  N   MET   235      96.130  34.890 137.940  1.00  0.00           N
ATOM   2362  H   MET   235      96.680  34.180 138.360  1.00  0.00           H
ATOM   2363  CA  MET   235      96.710  35.760 136.810  1.00  0.00           C
ATOM   2364  CB  MET   235      98.140  35.470 136.480  1.00  0.00           C
ATOM   2365  CG  MET   235      99.130  35.420 137.610  1.00  0.00           C
ATOM   2366  SD  MET   235     100.900  35.300 136.990  1.00  0.00           S
ATOM   2367  CE  MET   235     100.950  33.520 136.910  1.00  0.00           C
ATOM   2368  C   MET   235      95.890  35.760 135.530  1.00  0.00           C
ATOM   2369  O   MET   235      95.950  36.670 134.710  1.00  0.00           O
ATOM   2370  N   LYS   236      95.210  34.640 135.220  1.00  0.00           N
ATOM   2371  H   LYS   236      95.440  33.720 135.520  1.00  0.00           H
ATOM   2372  CA  LYS   236      94.180  34.660 134.140  1.00  0.00           C
ATOM   2373  CB  LYS   236      93.640  33.170 133.920  1.00  0.00           C
ATOM   2374  CG  LYS   236      92.540  33.130 132.820  1.00  0.00           C
ATOM   2375  CD  LYS   236      91.800  31.800 132.790  1.00  0.00           C
ATOM   2376  CE  LYS   236      90.960  31.450 131.570  1.00  0.00           C
ATOM   2377  NZ  LYS   236      91.710  31.190 130.320  1.00  0.00           N
ATOM   2378  HZ1 LYS   236      92.330  31.940 130.100  1.00  0.00           H
ATOM   2379  HZ2 LYS   236      92.220  30.330 130.350  1.00  0.00           H
ATOM   2380  HZ3 LYS   236      91.050  31.040 129.580  1.00  0.00           H
ATOM   2381  C   LYS   236      93.100  35.730 134.430  1.00  0.00           C
ATOM   2382  O   LYS   236      92.710  36.380 133.430  1.00  0.00           O
ATOM   2383  N   TYR   237      92.400  35.630 135.550  1.00  0.00           N
ATOM   2384  H   TYR   237      92.430  34.730 135.970  1.00  0.00           H
ATOM   2385  CA  TYR   237      91.280  36.490 136.010  1.00  0.00           C
ATOM   2386  CB  TYR   237      90.340  35.600 136.880  1.00  0.00           C
ATOM   2387  CG  TYR   237      89.630  34.560 135.960  1.00  0.00           C
ATOM   2388  CD1 TYR   237      88.490  34.910 135.290  1.00  0.00           C
ATOM   2389  HD1 TYR   237      88.170  35.950 135.290  1.00  0.00           H
ATOM   2390  CD2 TYR   237      89.980  33.260 136.010  1.00  0.00           C
ATOM   2391  HD2 TYR   237      90.830  32.930 136.610  1.00  0.00           H
ATOM   2392  CE1 TYR   237      87.680  34.010 134.680  1.00  0.00           C
ATOM   2393  HE1 TYR   237      86.730  34.290 134.220  1.00  0.00           H
ATOM   2394  CE2 TYR   237      89.230  32.300 135.390  1.00  0.00           C
ATOM   2395  HE2 TYR   237      89.520  31.250 135.470  1.00  0.00           H
ATOM   2396  CZ  TYR   237      88.080  32.670 134.650  1.00  0.00           C
ATOM   2397  OH  TYR   237      87.800  31.860 133.560  1.00  0.00           O
ATOM   2398  HH  TYR   237      88.020  30.900 133.710  1.00  0.00           H
ATOM   2399  C   TYR   237      91.600  37.830 136.650  1.00  0.00           C
ATOM   2400  O   TYR   237      90.670  38.400 137.280  1.00  0.00           O
ATOM   2401  N   ASN   238      92.910  38.110 136.690  1.00  0.00           N
ATOM   2402  H   ASN   238      93.600  37.460 136.390  1.00  0.00           H
ATOM   2403  CA  ASN   238      93.550  39.440 137.090  1.00  0.00           C
ATOM   2404  CB  ASN   238      92.920  40.460 136.190  1.00  0.00           C
ATOM   2405  CG  ASN   238      93.620  40.530 134.870  1.00  0.00           C
ATOM   2406  OD1 ASN   238      94.790  40.190 134.700  1.00  0.00           O
ATOM   2407  ND2 ASN   238      92.830  40.920 133.920  1.00  0.00           N
ATOM   2408 1HD2 ASN   238      91.880  41.210 134.030  1.00  0.00           H
ATOM   2409 2HD2 ASN   238      93.260  41.100 133.040  1.00  0.00           H
ATOM   2410  C   ASN   238      93.390  39.850 138.540  1.00  0.00           C
ATOM   2411  O   ASN   238      93.150  41.000 138.820  1.00  0.00           O
ATOM   2412  N   TYR   239      93.820  38.930 139.370  1.00  0.00           N
ATOM   2413  H   TYR   239      94.140  38.050 139.030  1.00  0.00           H
ATOM   2414  CA  TYR   239      93.990  39.140 140.830  1.00  0.00           C
ATOM   2415  CB  TYR   239      93.020  38.190 141.590  1.00  0.00           C
ATOM   2416  CG  TYR   239      91.520  38.630 141.670  1.00  0.00           C
ATOM   2417  CD1 TYR   239      90.870  39.390 140.640  1.00  0.00           C
ATOM   2418  HD1 TYR   239      91.300  39.480 139.640  1.00  0.00           H
ATOM   2419  CD2 TYR   239      90.780  38.430 142.860  1.00  0.00           C
ATOM   2420  HD2 TYR   239      91.060  37.660 143.580  1.00  0.00           H
ATOM   2421  CE1 TYR   239      89.560  39.880 140.810  1.00  0.00           C
ATOM   2422  HE1 TYR   239      89.160  40.620 140.120  1.00  0.00           H
ATOM   2423  CE2 TYR   239      89.480  38.880 143.000  1.00  0.00           C
ATOM   2424  HE2 TYR   239      88.950  38.360 143.800  1.00  0.00           H
ATOM   2425  CZ  TYR   239      88.910  39.650 142.010  1.00  0.00           C
ATOM   2426  OH  TYR   239      88.170  40.600 142.530  1.00  0.00           O
ATOM   2427  HH  TYR   239      87.930  40.330 143.460  1.00  0.00           H
ATOM   2428  C   TYR   239      95.450  38.820 141.180  1.00  0.00           C
ATOM   2429  O   TYR   239      95.850  37.760 140.730  1.00  0.00           O
ATOM   2430  N   GLU   240      96.180  39.790 141.670  1.00  0.00           N
ATOM   2431  H   GLU   240      95.760  40.560 142.160  1.00  0.00           H
ATOM   2432  CA  GLU   240      97.620  39.650 142.040  1.00  0.00           C
ATOM   2433  CB  GLU   240      97.760  40.780 143.050  1.00  0.00           C
ATOM   2434  CG  GLU   240      99.260  41.060 143.380  1.00  0.00           C
ATOM   2435  CD  GLU   240     100.050  41.670 142.170  1.00  0.00           C
ATOM   2436  OE1 GLU   240     100.970  41.030 141.670  1.00  0.00           O
ATOM   2437  OE2 GLU   240      99.720  42.790 141.720  1.00  0.00           O
ATOM   2438  C   GLU   240      98.270  38.310 142.390  1.00  0.00           C
ATOM   2439  O   GLU   240      97.690  37.770 143.360  1.00  0.00           O
ATOM   2440  N   PRO   241      99.380  37.900 141.760  1.00  0.00           N
ATOM   2441  CA  PRO   241     100.020  36.650 142.190  1.00  0.00           C
ATOM   2442  CB  PRO   241     101.320  36.630 141.330  1.00  0.00           C
ATOM   2443  CG  PRO   241     100.930  37.290 139.990  1.00  0.00           C
ATOM   2444  CD  PRO   241      99.870  38.320 140.440  1.00  0.00           C
ATOM   2445  C   PRO   241     100.420  36.540 143.620  1.00  0.00           C
ATOM   2446  O   PRO   241     100.610  37.530 144.280  1.00  0.00           O
ATOM   2447  N   LEU   242     100.600  35.320 144.140  1.00  0.00           N
ATOM   2448  H   LEU   242     100.600  34.510 143.560  1.00  0.00           H
ATOM   2449  CA  LEU   242     101.110  35.170 145.580  1.00  0.00           C
ATOM   2450  CB  LEU   242     100.510  33.830 146.160  1.00  0.00           C
ATOM   2451  CG  LEU   242      99.000  33.740 146.460  1.00  0.00           C
ATOM   2452  CD1 LEU   242      98.480  32.310 146.380  1.00  0.00           C
ATOM   2453  CD2 LEU   242      98.780  34.370 147.860  1.00  0.00           C
ATOM   2454  C   LEU   242     102.600  35.240 145.810  1.00  0.00           C
ATOM   2455  O   LEU   242     103.450  34.800 145.020  1.00  0.00           O
ATOM   2456  N   THR   243     102.980  35.880 146.930  1.00  0.00           N
ATOM   2457  H   THR   243     102.330  36.480 147.400  1.00  0.00           H
ATOM   2458  CA  THR   243     104.420  35.940 147.450  1.00  0.00           C
ATOM   2459  CB  THR   243     104.900  37.360 147.820  1.00  0.00           C
ATOM   2460  OG1 THR   243     104.270  37.740 149.100  1.00  0.00           O
ATOM   2461  HG1 THR   243     103.980  38.690 148.950  1.00  0.00           H
ATOM   2462  CG2 THR   243     104.620  38.340 146.660  1.00  0.00           C
ATOM   2463  C   THR   243     104.670  35.040 148.640  1.00  0.00           C
ATOM   2464  O   THR   243     103.710  34.530 149.190  1.00  0.00           O
ATOM   2465  N   GLN   244     105.910  34.840 148.950  1.00  0.00           N
ATOM   2466  H   GLN   244     106.660  34.820 148.290  1.00  0.00           H
ATOM   2467  CA  GLN   244     106.300  34.170 150.220  1.00  0.00           C
ATOM   2468  CB  GLN   244     107.740  33.630 150.330  1.00  0.00           C
ATOM   2469  CG  GLN   244     107.840  32.360 149.450  1.00  0.00           C
ATOM   2470  CD  GLN   244     109.270  32.000 149.140  1.00  0.00           C
ATOM   2471  OE1 GLN   244     109.730  31.680 148.110  1.00  0.00           O
ATOM   2472  NE2 GLN   244     110.050  31.870 150.190  1.00  0.00           N
ATOM   2473 1HE2 GLN   244     109.630  31.860 151.100  1.00  0.00           H
ATOM   2474 2HE2 GLN   244     111.040  31.820 150.080  1.00  0.00           H
ATOM   2475  C   GLN   244     105.810  34.890 151.480  1.00  0.00           C
ATOM   2476  O   GLN   244     105.010  34.250 152.150  1.00  0.00           O
ATOM   2477  N   ASP   245     105.930  36.200 151.500  1.00  0.00           N
ATOM   2478  H   ASP   245     106.680  36.610 150.990  1.00  0.00           H
ATOM   2479  CA  ASP   245     105.340  37.070 152.550  1.00  0.00           C
ATOM   2480  CB  ASP   245     105.790  38.510 152.240  1.00  0.00           C
ATOM   2481  CG  ASP   245     107.300  38.890 152.560  1.00  0.00           C
ATOM   2482  OD1 ASP   245     107.600  40.070 152.770  1.00  0.00           O
ATOM   2483  OD2 ASP   245     108.160  38.010 152.400  1.00  0.00           O
ATOM   2484  C   ASP   245     103.780  36.900 152.770  1.00  0.00           C
ATOM   2485  O   ASP   245     103.230  37.460 153.690  1.00  0.00           O
ATOM   2486  N   HIS   246     103.140  36.460 151.650  1.00  0.00           N
ATOM   2487  H   HIS   246     103.560  36.410 150.750  1.00  0.00           H
ATOM   2488  CA  HIS   246     101.710  36.200 151.650  1.00  0.00           C
ATOM   2489  CB  HIS   246     101.070  36.400 150.250  1.00  0.00           C
ATOM   2490  CG  HIS   246     101.180  37.770 149.550  1.00  0.00           C
ATOM   2491  ND1 HIS   246     101.170  38.000 148.280  1.00  0.00           N
ATOM   2492  CD2 HIS   246     101.190  38.980 150.160  1.00  0.00           C
ATOM   2493  HD2 HIS   246     101.110  39.140 151.230  1.00  0.00           H
ATOM   2494  CE1 HIS   246     101.170  39.290 147.970  1.00  0.00           C
ATOM   2495  HE1 HIS   246     101.670  39.680 147.090  1.00  0.00           H
ATOM   2496  NE2 HIS   246     101.170  39.890 149.160  1.00  0.00           N
ATOM   2497  HE2 HIS   246     101.220  40.890 149.260  1.00  0.00           H
ATOM   2498  C   HIS   246     101.290  34.820 152.180  1.00  0.00           C
ATOM   2499  O   HIS   246     100.580  34.690 153.170  1.00  0.00           O
ATOM   2500  N   VAL   247     102.030  33.840 151.680  1.00  0.00           N
ATOM   2501  H   VAL   247     102.740  34.060 151.000  1.00  0.00           H
ATOM   2502  CA  VAL   247     101.910  32.360 151.950  1.00  0.00           C
ATOM   2503  CB  VAL   247     102.510  31.490 150.820  1.00  0.00           C
ATOM   2504  CG1 VAL   247     102.080  31.990 149.460  1.00  0.00           C
ATOM   2505  CG2 VAL   247     103.970  31.380 151.040  1.00  0.00           C
ATOM   2506  C   VAL   247     102.240  32.010 153.400  1.00  0.00           C
ATOM   2507  O   VAL   247     101.490  31.210 154.010  1.00  0.00           O
ATOM   2508  N   ASP   248     103.100  32.740 154.010  1.00  0.00           N
ATOM   2509  H   ASP   248     103.850  33.170 153.500  1.00  0.00           H
ATOM   2510  CA  ASP   248     103.420  32.620 155.450  1.00  0.00           C
ATOM   2511  CB  ASP   248     104.420  33.690 155.920  1.00  0.00           C
ATOM   2512  CG  ASP   248     105.710  33.060 156.380  1.00  0.00           C
ATOM   2513  OD1 ASP   248     105.710  32.790 157.560  1.00  0.00           O
ATOM   2514  OD2 ASP   248     106.600  32.710 155.540  1.00  0.00           O
ATOM   2515  C   ASP   248     102.220  32.850 156.330  1.00  0.00           C
ATOM   2516  O   ASP   248     101.920  32.000 157.160  1.00  0.00           O
ATOM   2517  N   ILE   249     101.630  34.010 156.120  1.00  0.00           N
ATOM   2518  H   ILE   249     101.990  34.650 155.440  1.00  0.00           H
ATOM   2519  CA  ILE   249     100.440  34.490 156.930  1.00  0.00           C
ATOM   2520  CB  ILE   249     100.250  36.040 156.660  1.00  0.00           C
ATOM   2521  CG1 ILE   249     101.480  36.910 157.020  1.00  0.00           C
ATOM   2522  CG2 ILE   249      99.010  36.480 157.390  1.00  0.00           C
ATOM   2523  CD  ILE   249     101.470  38.310 156.380  1.00  0.00           C
ATOM   2524  C   ILE   249      99.130  33.650 156.640  1.00  0.00           C
ATOM   2525  O   ILE   249      98.180  33.620 157.460  1.00  0.00           O
ATOM   2526  N   LEU   250      99.070  33.000 155.510  1.00  0.00           N
ATOM   2527  H   LEU   250      99.410  33.490 154.700  1.00  0.00           H
ATOM   2528  CA  LEU   250      98.010  32.010 155.240  1.00  0.00           C
ATOM   2529  CB  LEU   250      98.230  31.510 153.780  1.00  0.00           C
ATOM   2530  CG  LEU   250      97.380  32.390 152.860  1.00  0.00           C
ATOM   2531  CD1 LEU   250      97.640  32.040 151.390  1.00  0.00           C
ATOM   2532  CD2 LEU   250      95.850  32.450 153.140  1.00  0.00           C
ATOM   2533  C   LEU   250      97.910  30.830 156.180  1.00  0.00           C
ATOM   2534  O   LEU   250      96.810  30.570 156.670  1.00  0.00           O
ATOM   2535  N   GLY   251      98.990  30.480 156.790  1.00  0.00           N
ATOM   2536  H   GLY   251      99.890  30.820 156.510  1.00  0.00           H
ATOM   2537  CA  GLY   251      99.160  29.530 157.940  1.00  0.00           C
ATOM   2538  C   GLY   251      98.340  29.890 159.240  1.00  0.00           C
ATOM   2539  O   GLY   251      97.680  29.080 159.840  1.00  0.00           O
ATOM   2540  N   PRO   252      98.580  31.080 159.820  1.00  0.00           N
ATOM   2541  CA  PRO   252      97.820  31.580 160.990  1.00  0.00           C
ATOM   2542  CB  PRO   252      98.460  32.970 161.210  1.00  0.00           C
ATOM   2543  CG  PRO   252      99.940  32.780 160.880  1.00  0.00           C
ATOM   2544  CD  PRO   252      99.750  31.930 159.640  1.00  0.00           C
ATOM   2545  C   PRO   252      96.410  31.690 160.550  1.00  0.00           C
ATOM   2546  O   PRO   252      95.530  31.210 161.290  1.00  0.00           O
ATOM   2547  N   LEU   253      96.160  32.260 159.350  1.00  0.00           N
ATOM   2548  H   LEU   253      96.780  32.450 158.600  1.00  0.00           H
ATOM   2549  CA  LEU   253      94.740  32.320 158.930  1.00  0.00           C
ATOM   2550  CB  LEU   253      94.530  33.120 157.600  1.00  0.00           C
ATOM   2551  CG  LEU   253      94.740  34.670 157.600  1.00  0.00           C
ATOM   2552  CD1 LEU   253      94.560  35.260 156.260  1.00  0.00           C
ATOM   2553  CD2 LEU   253      93.730  35.390 158.560  1.00  0.00           C
ATOM   2554  C   LEU   253      94.000  30.970 158.780  1.00  0.00           C
ATOM   2555  O   LEU   253      92.810  30.770 159.120  1.00  0.00           O
ATOM   2556  N   SER   254      94.780  30.020 158.270  1.00  0.00           N
ATOM   2557  H   SER   254      95.460  30.210 157.560  1.00  0.00           H
ATOM   2558  CA  SER   254      94.330  28.620 158.280  1.00  0.00           C
ATOM   2559  CB  SER   254      95.370  27.610 157.710  1.00  0.00           C
ATOM   2560  OG  SER   254      95.480  27.760 156.290  1.00  0.00           O
ATOM   2561  HG  SER   254      94.920  28.540 156.000  1.00  0.00           H
ATOM   2562  C   SER   254      94.100  28.070 159.680  1.00  0.00           C
ATOM   2563  O   SER   254      92.960  27.910 160.020  1.00  0.00           O
ATOM   2564  N   ALA   255      95.140  28.250 160.580  1.00  0.00           N
ATOM   2565  H   ALA   255      95.950  28.780 160.360  1.00  0.00           H
ATOM   2566  CA  ALA   255      95.120  27.780 161.990  1.00  0.00           C
ATOM   2567  CB  ALA   255      96.410  28.140 162.760  1.00  0.00           C
ATOM   2568  C   ALA   255      93.960  28.400 162.810  1.00  0.00           C
ATOM   2569  O   ALA   255      93.410  27.660 163.670  1.00  0.00           O
ATOM   2570  N   GLN   256      93.860  29.710 162.830  1.00  0.00           N
ATOM   2571  H   GLN   256      94.510  30.270 162.320  1.00  0.00           H
ATOM   2572  CA  GLN   256      92.670  30.420 163.430  1.00  0.00           C
ATOM   2573  CB  GLN   256      92.960  31.840 163.840  1.00  0.00           C
ATOM   2574  CG  GLN   256      93.910  31.670 165.050  1.00  0.00           C
ATOM   2575  CD  GLN   256      94.450  32.990 165.600  1.00  0.00           C
ATOM   2576  OE1 GLN   256      93.800  33.850 166.170  1.00  0.00           O
ATOM   2577  NE2 GLN   256      95.750  32.980 165.450  1.00  0.00           N
ATOM   2578 1HE2 GLN   256      96.250  32.200 165.060  1.00  0.00           H
ATOM   2579 2HE2 GLN   256      96.310  33.630 165.960  1.00  0.00           H
ATOM   2580  C   GLN   256      91.260  30.290 162.880  1.00  0.00           C
ATOM   2581  O   GLN   256      90.320  30.580 163.530  1.00  0.00           O
ATOM   2582  N   THR   257      91.070  29.860 161.610  1.00  0.00           N
ATOM   2583  H   THR   257      91.840  29.790 160.980  1.00  0.00           H
ATOM   2584  CA  THR   257      89.690  29.780 161.090  1.00  0.00           C
ATOM   2585  CB  THR   257      89.450  30.390 159.700  1.00  0.00           C
ATOM   2586  OG1 THR   257      90.300  29.710 158.730  1.00  0.00           O
ATOM   2587  HG1 THR   257      91.230  30.060 158.800  1.00  0.00           H
ATOM   2588  CG2 THR   257      89.410  31.900 159.770  1.00  0.00           C
ATOM   2589  C   THR   257      89.290  28.310 161.030  1.00  0.00           C
ATOM   2590  O   THR   257      88.160  27.900 161.410  1.00  0.00           O
ATOM   2591  N   GLY   258      90.140  27.480 160.460  1.00  0.00           N
ATOM   2592  H   GLY   258      91.120  27.650 160.580  1.00  0.00           H
ATOM   2593  CA  GLY   258      89.930  25.980 160.390  1.00  0.00           C
ATOM   2594  C   GLY   258      90.340  25.500 158.960  1.00  0.00           C
ATOM   2595  O   GLY   258      91.210  24.630 158.860  1.00  0.00           O
ATOM   2596  N   ILE   259      89.710  26.010 157.910  1.00  0.00           N
ATOM   2597  H   ILE   259      88.920  26.620 158.060  1.00  0.00           H
ATOM   2598  CA  ILE   259      89.800  25.470 156.550  1.00  0.00           C
ATOM   2599  CB  ILE   259      88.760  26.210 155.630  1.00  0.00           C
ATOM   2600  CG1 ILE   259      87.420  26.260 156.320  1.00  0.00           C
ATOM   2601  CG2 ILE   259      88.860  25.570 154.260  1.00  0.00           C
ATOM   2602  CD  ILE   259      86.300  27.020 155.680  1.00  0.00           C
ATOM   2603  C   ILE   259      91.230  25.770 156.040  1.00  0.00           C
ATOM   2604  O   ILE   259      91.750  26.870 156.100  1.00  0.00           O
ATOM   2605  N   ALA   260      91.940  24.760 155.610  1.00  0.00           N
ATOM   2606  H   ALA   260      91.580  23.850 155.820  1.00  0.00           H
ATOM   2607  CA  ALA   260      93.190  24.820 154.900  1.00  0.00           C
ATOM   2608  CB  ALA   260      93.700  23.500 154.550  1.00  0.00           C
ATOM   2609  C   ALA   260      93.100  25.710 153.590  1.00  0.00           C
ATOM   2610  O   ALA   260      92.100  25.770 152.850  1.00  0.00           O
ATOM   2611  N   VAL   261      94.270  26.390 153.300  1.00  0.00           N
ATOM   2612  H   VAL   261      95.090  26.280 153.860  1.00  0.00           H
ATOM   2613  CA  VAL   261      94.430  27.300 152.130  1.00  0.00           C
ATOM   2614  CB  VAL   261      95.910  27.770 152.220  1.00  0.00           C
ATOM   2615  CG1 VAL   261      96.500  28.560 151.050  1.00  0.00           C
ATOM   2616  CG2 VAL   261      95.990  28.700 153.440  1.00  0.00           C
ATOM   2617  C   VAL   261      94.140  26.570 150.790  1.00  0.00           C
ATOM   2618  O   VAL   261      93.370  27.140 149.990  1.00  0.00           O
ATOM   2619  N   LEU   262      94.480  25.290 150.620  1.00  0.00           N
ATOM   2620  H   LEU   262      94.870  24.720 151.340  1.00  0.00           H
ATOM   2621  CA  LEU   262      94.300  24.560 149.310  1.00  0.00           C
ATOM   2622  CB  LEU   262      94.840  23.160 149.450  1.00  0.00           C
ATOM   2623  CG  LEU   262      95.190  22.510 148.170  1.00  0.00           C
ATOM   2624  CD1 LEU   262      96.130  23.370 147.300  1.00  0.00           C
ATOM   2625  CD2 LEU   262      95.830  21.190 148.500  1.00  0.00           C
ATOM   2626  C   LEU   262      92.800  24.530 148.920  1.00  0.00           C
ATOM   2627  O   LEU   262      92.420  24.990 147.850  1.00  0.00           O
ATOM   2628  N   ASP   263      91.890  24.220 149.860  1.00  0.00           N
ATOM   2629  H   ASP   263      92.200  23.820 150.720  1.00  0.00           H
ATOM   2630  CA  ASP   263      90.410  24.180 149.740  1.00  0.00           C
ATOM   2631  CB  ASP   263      90.050  23.500 151.100  1.00  0.00           C
ATOM   2632  CG  ASP   263      90.490  22.070 151.250  1.00  0.00           C
ATOM   2633  OD1 ASP   263      91.650  21.800 151.650  1.00  0.00           O
ATOM   2634  OD2 ASP   263      89.640  21.190 150.810  1.00  0.00           O
ATOM   2635  C   ASP   263      89.800  25.580 149.730  1.00  0.00           C
ATOM   2636  O   ASP   263      88.840  25.670 148.970  1.00  0.00           O
ATOM   2637  N   MET   264      90.220  26.570 150.530  1.00  0.00           N
ATOM   2638  H   MET   264      90.620  26.260 151.390  1.00  0.00           H
ATOM   2639  CA  MET   264      89.860  27.980 150.360  1.00  0.00           C
ATOM   2640  CB  MET   264      90.540  28.610 151.580  1.00  0.00           C
ATOM   2641  CG  MET   264      89.950  30.030 151.580  1.00  0.00           C
ATOM   2642  SD  MET   264      88.110  29.970 151.690  1.00  0.00           S
ATOM   2643  CE  MET   264      87.820  29.490 153.380  1.00  0.00           C
ATOM   2644  C   MET   264      90.260  28.570 148.970  1.00  0.00           C
ATOM   2645  O   MET   264      89.460  29.140 148.290  1.00  0.00           O
ATOM   2646  N   CYS   265      91.400  28.110 148.480  1.00  0.00           N
ATOM   2647  H   CYS   265      92.150  27.870 149.090  1.00  0.00           H
ATOM   2648  CA  CYS   265      91.850  28.520 147.110  1.00  0.00           C
ATOM   2649  CB  CYS   265      93.280  28.280 146.860  1.00  0.00           C
ATOM   2650  SG  CYS   265      94.570  29.260 147.760  1.00  0.00           S
ATOM   2651  HG  CYS   265      94.980  28.290 148.570  1.00  0.00           H
ATOM   2652  C   CYS   265      91.000  27.880 145.970  1.00  0.00           C
ATOM   2653  O   CYS   265      90.750  28.470 144.920  1.00  0.00           O
ATOM   2654  N   ALA   266      90.550  26.670 146.200  1.00  0.00           N
ATOM   2655  H   ALA   266      91.060  26.190 146.910  1.00  0.00           H
ATOM   2656  CA  ALA   266      89.600  26.000 145.310  1.00  0.00           C
ATOM   2657  CB  ALA   266      89.540  24.510 145.720  1.00  0.00           C
ATOM   2658  C   ALA   266      88.220  26.570 145.260  1.00  0.00           C
ATOM   2659  O   ALA   266      87.900  27.100 144.230  1.00  0.00           O
ATOM   2660  N   SER   267      87.700  26.960 146.440  1.00  0.00           N
ATOM   2661  H   SER   267      87.950  26.340 147.180  1.00  0.00           H
ATOM   2662  CA  SER   267      86.590  27.960 146.590  1.00  0.00           C
ATOM   2663  CB  SER   267      86.210  28.170 148.030  1.00  0.00           C
ATOM   2664  OG  SER   267      85.340  27.030 148.310  1.00  0.00           O
ATOM   2665  HG  SER   267      85.470  26.640 149.230  1.00  0.00           H
ATOM   2666  C   SER   267      86.820  29.300 145.890  1.00  0.00           C
ATOM   2667  O   SER   267      85.920  29.790 145.210  1.00  0.00           O
ATOM   2668  N   LEU   268      88.050  29.820 145.900  1.00  0.00           N
ATOM   2669  H   LEU   268      88.730  29.460 146.530  1.00  0.00           H
ATOM   2670  CA  LEU   268      88.380  31.050 145.120  1.00  0.00           C
ATOM   2671  CB  LEU   268      89.550  31.820 145.740  1.00  0.00           C
ATOM   2672  CG  LEU   268      89.760  33.310 145.350  1.00  0.00           C
ATOM   2673  CD1 LEU   268      88.560  34.120 145.790  1.00  0.00           C
ATOM   2674  CD2 LEU   268      90.960  33.920 146.130  1.00  0.00           C
ATOM   2675  C   LEU   268      88.390  30.870 143.600  1.00  0.00           C
ATOM   2676  O   LEU   268      87.780  31.670 142.890  1.00  0.00           O
ATOM   2677  N   LYS   269      89.150  29.840 143.110  1.00  0.00           N
ATOM   2678  H   LYS   269      89.880  29.440 143.660  1.00  0.00           H
ATOM   2679  CA  LYS   269      89.170  29.500 141.690  1.00  0.00           C
ATOM   2680  CB  LYS   269      90.020  28.220 141.690  1.00  0.00           C
ATOM   2681  CG  LYS   269      90.550  27.860 140.280  1.00  0.00           C
ATOM   2682  CD  LYS   269      91.460  26.640 140.520  1.00  0.00           C
ATOM   2683  CE  LYS   269      90.740  25.360 140.040  1.00  0.00           C
ATOM   2684  NZ  LYS   269      90.500  25.250 138.590  1.00  0.00           N
ATOM   2685  HZ1 LYS   269      91.360  25.100 138.110  1.00  0.00           H
ATOM   2686  HZ2 LYS   269      89.840  24.500 138.540  1.00  0.00           H
ATOM   2687  HZ3 LYS   269      90.040  26.060 138.210  1.00  0.00           H
ATOM   2688  C   LYS   269      87.710  29.310 141.060  1.00  0.00           C
ATOM   2689  O   LYS   269      87.450  29.980 140.080  1.00  0.00           O
ATOM   2690  N   GLU   270      86.800  28.670 141.830  1.00  0.00           N
ATOM   2691  H   GLU   270      87.020  28.170 142.670  1.00  0.00           H
ATOM   2692  CA  GLU   270      85.430  28.460 141.330  1.00  0.00           C
ATOM   2693  CB  GLU   270      84.660  27.490 142.280  1.00  0.00           C
ATOM   2694  CG  GLU   270      83.240  27.110 141.850  1.00  0.00           C
ATOM   2695  CD  GLU   270      83.200  26.080 140.680  1.00  0.00           C
ATOM   2696  OE1 GLU   270      84.150  25.290 140.360  1.00  0.00           O
ATOM   2697  OE2 GLU   270      82.050  26.000 140.140  1.00  0.00           O
ATOM   2698  C   GLU   270      84.640  29.790 141.220  1.00  0.00           C
ATOM   2699  O   GLU   270      84.220  30.060 140.080  1.00  0.00           O
ATOM   2700  N   LEU   271      84.730  30.570 142.210  1.00  0.00           N
ATOM   2701  H   LEU   271      85.160  30.280 143.070  1.00  0.00           H
ATOM   2702  CA  LEU   271      84.290  31.980 142.180  1.00  0.00           C
ATOM   2703  CB  LEU   271      84.680  32.760 143.450  1.00  0.00           C
ATOM   2704  CG  LEU   271      83.800  32.620 144.650  1.00  0.00           C
ATOM   2705  CD1 LEU   271      84.310  33.350 145.940  1.00  0.00           C
ATOM   2706  CD2 LEU   271      82.470  33.200 144.330  1.00  0.00           C
ATOM   2707  C   LEU   271      84.810  32.820 141.000  1.00  0.00           C
ATOM   2708  O   LEU   271      83.890  33.300 140.250  1.00  0.00           O
ATOM   2709  N   LEU   272      86.130  32.810 140.830  1.00  0.00           N
ATOM   2710  H   LEU   272      86.780  32.470 141.510  1.00  0.00           H
ATOM   2711  CA  LEU   272      86.690  33.540 139.650  1.00  0.00           C
ATOM   2712  CB  LEU   272      88.240  33.600 139.680  1.00  0.00           C
ATOM   2713  CG  LEU   272      88.890  34.160 140.910  1.00  0.00           C
ATOM   2714  CD1 LEU   272      90.340  33.810 140.790  1.00  0.00           C
ATOM   2715  CD2 LEU   272      88.780  35.670 141.010  1.00  0.00           C
ATOM   2716  C   LEU   272      86.230  32.940 138.260  1.00  0.00           C
ATOM   2717  O   LEU   272      85.840  33.670 137.360  1.00  0.00           O
ATOM   2718  N   GLN   273      86.300  31.640 138.160  1.00  0.00           N
ATOM   2719  H   GLN   273      86.670  31.070 138.890  1.00  0.00           H
ATOM   2720  CA  GLN   273      85.680  30.900 137.040  1.00  0.00           C
ATOM   2721  CB  GLN   273      85.980  29.430 137.150  1.00  0.00           C
ATOM   2722  CG  GLN   273      87.420  29.230 136.790  1.00  0.00           C
ATOM   2723  CD  GLN   273      87.850  27.810 136.920  1.00  0.00           C
ATOM   2724  OE1 GLN   273      88.600  27.350 137.700  1.00  0.00           O
ATOM   2725  NE2 GLN   273      87.580  27.040 135.910  1.00  0.00           N
ATOM   2726 1HE2 GLN   273      86.940  27.320 135.190  1.00  0.00           H
ATOM   2727 2HE2 GLN   273      87.730  26.060 135.990  1.00  0.00           H
ATOM   2728  C   GLN   273      84.170  31.190 136.820  1.00  0.00           C
ATOM   2729  O   GLN   273      83.760  31.230 135.690  1.00  0.00           O
ATOM   2730  N   ASN   274      83.400  31.260 137.870  1.00  0.00           N
ATOM   2731  H   ASN   274      83.690  30.820 138.720  1.00  0.00           H
ATOM   2732  CA  ASN   274      81.990  31.610 137.760  1.00  0.00           C
ATOM   2733  CB  ASN   274      81.230  30.940 138.920  1.00  0.00           C
ATOM   2734  CG  ASN   274      81.430  29.400 138.830  1.00  0.00           C
ATOM   2735  OD1 ASN   274      81.580  28.740 137.830  1.00  0.00           O
ATOM   2736  ND2 ASN   274      81.290  28.710 139.930  1.00  0.00           N
ATOM   2737 1HD2 ASN   274      80.960  29.200 140.740  1.00  0.00           H
ATOM   2738 2HD2 ASN   274      81.620  27.770 139.990  1.00  0.00           H
ATOM   2739  C   ASN   274      81.590  33.120 137.570  1.00  0.00           C
ATOM   2740  O   ASN   274      80.660  33.460 136.760  1.00  0.00           O
ATOM   2741  N   GLY   275      82.140  34.060 138.370  1.00  0.00           N
ATOM   2742  H   GLY   275      82.970  33.870 138.900  1.00  0.00           H
ATOM   2743  CA  GLY   275      81.990  35.490 138.010  1.00  0.00           C
ATOM   2744  C   GLY   275      82.250  36.520 139.150  1.00  0.00           C
ATOM   2745  O   GLY   275      81.830  36.370 140.280  1.00  0.00           O
ATOM   2746  N   MET   276      82.720  37.660 138.700  1.00  0.00           N
ATOM   2747  H   MET   276      82.860  37.800 137.720  1.00  0.00           H
ATOM   2748  CA  MET   276      83.060  38.910 139.500  1.00  0.00           C
ATOM   2749  CB  MET   276      83.950  39.880 138.750  1.00  0.00           C
ATOM   2750  CG  MET   276      85.430  39.480 138.960  1.00  0.00           C
ATOM   2751  SD  MET   276      85.920  38.160 137.840  1.00  0.00           S
ATOM   2752  CE  MET   276      87.570  38.110 138.650  1.00  0.00           C
ATOM   2753  C   MET   276      81.970  39.620 140.240  1.00  0.00           C
ATOM   2754  O   MET   276      82.210  40.220 141.250  1.00  0.00           O
ATOM   2755  N   ASN   277      80.750  39.640 139.730  1.00  0.00           N
ATOM   2756  H   ASN   277      80.560  39.450 138.770  1.00  0.00           H
ATOM   2757  CA  ASN   277      79.610  40.060 140.590  1.00  0.00           C
ATOM   2758  CB  ASN   277      78.960  41.170 139.740  1.00  0.00           C
ATOM   2759  CG  ASN   277      78.000  41.990 140.670  1.00  0.00           C
ATOM   2760  OD1 ASN   277      78.310  42.540 141.690  1.00  0.00           O
ATOM   2761  ND2 ASN   277      76.750  41.930 140.330  1.00  0.00           N
ATOM   2762 1HD2 ASN   277      76.510  41.500 139.460  1.00  0.00           H
ATOM   2763 2HD2 ASN   277      75.970  41.920 140.950  1.00  0.00           H
ATOM   2764  C   ASN   277      78.550  39.030 140.840  1.00  0.00           C
ATOM   2765  O   ASN   277      78.570  38.030 140.120  1.00  0.00           O
ATOM   2766  N   GLY   278      77.820  39.210 141.990  1.00  0.00           N
ATOM   2767  H   GLY   278      78.240  39.750 142.710  1.00  0.00           H
ATOM   2768  CA  GLY   278      76.760  38.380 142.470  1.00  0.00           C
ATOM   2769  C   GLY   278      76.240  38.610 143.850  1.00  0.00           C
ATOM   2770  O   GLY   278      76.150  39.640 144.450  1.00  0.00           O
ATOM   2771  N   ARG   279      75.840  37.460 144.410  1.00  0.00           N
ATOM   2772  H   ARG   279      75.990  36.560 144.000  1.00  0.00           H
ATOM   2773  CA  ARG   279      75.290  37.320 145.790  1.00  0.00           C
ATOM   2774  CB  ARG   279      74.720  35.900 145.910  1.00  0.00           C
ATOM   2775  CG  ARG   279      74.410  35.380 147.370  1.00  0.00           C
ATOM   2776  CD  ARG   279      73.500  34.180 147.280  1.00  0.00           C
ATOM   2777  NE  ARG   279      73.080  33.760 148.630  1.00  0.00           N
ATOM   2778  HE  ARG   279      72.750  34.480 149.240  1.00  0.00           H
ATOM   2779  CZ  ARG   279      72.880  32.430 148.870  1.00  0.00           C
ATOM   2780  NH1 ARG   279      72.970  31.350 147.980  1.00  0.00           N
ATOM   2781 1HH1 ARG   279      73.270  31.410 147.020  1.00  0.00           H
ATOM   2782 2HH1 ARG   279      72.430  30.550 148.230  1.00  0.00           H
ATOM   2783  NH2 ARG   279      72.370  32.080 150.040  1.00  0.00           N
ATOM   2784 1HH2 ARG   279      72.040  32.900 150.510  1.00  0.00           H
ATOM   2785 2HH2 ARG   279      72.520  31.240 150.570  1.00  0.00           H
ATOM   2786  C   ARG   279      76.380  37.700 146.800  1.00  0.00           C
ATOM   2787  O   ARG   279      77.550  37.380 146.550  1.00  0.00           O
ATOM   2788  N   THR   280      75.940  38.470 147.820  1.00  0.00           N
ATOM   2789  H   THR   280      75.010  38.830 147.750  1.00  0.00           H
ATOM   2790  CA  THR   280      76.760  39.090 148.850  1.00  0.00           C
ATOM   2791  CB  THR   280      75.790  40.000 149.740  1.00  0.00           C
ATOM   2792  OG1 THR   280      74.900  40.800 148.980  1.00  0.00           O
ATOM   2793  HG1 THR   280      74.060  41.000 149.490  1.00  0.00           H
ATOM   2794  CG2 THR   280      76.530  40.990 150.630  1.00  0.00           C
ATOM   2795  C   THR   280      77.530  38.140 149.740  1.00  0.00           C
ATOM   2796  O   THR   280      76.960  37.450 150.550  1.00  0.00           O
ATOM   2797  N   ILE   281      78.850  38.520 149.720  1.00  0.00           N
ATOM   2798  H   ILE   281      79.250  39.360 149.360  1.00  0.00           H
ATOM   2799  CA  ILE   281      79.840  37.820 150.530  1.00  0.00           C
ATOM   2800  CB  ILE   281      80.910  37.230 149.640  1.00  0.00           C
ATOM   2801  CG1 ILE   281      80.450  36.340 148.530  1.00  0.00           C
ATOM   2802  CG2 ILE   281      81.860  36.420 150.460  1.00  0.00           C
ATOM   2803  CD  ILE   281      81.610  35.840 147.570  1.00  0.00           C
ATOM   2804  C   ILE   281      80.550  38.850 151.460  1.00  0.00           C
ATOM   2805  O   ILE   281      81.270  39.720 151.030  1.00  0.00           O
ATOM   2806  N   LEU   282      80.240  38.610 152.760  1.00  0.00           N
ATOM   2807  H   LEU   282      79.890  37.710 152.990  1.00  0.00           H
ATOM   2808  CA  LEU   282      80.490  39.640 153.750  1.00  0.00           C
ATOM   2809  CB  LEU   282      81.980  39.660 154.080  1.00  0.00           C
ATOM   2810  CG  LEU   282      82.230  40.210 155.550  1.00  0.00           C
ATOM   2811  CD1 LEU   282      81.380  39.740 156.720  1.00  0.00           C
ATOM   2812  CD2 LEU   282      83.760  40.110 155.740  1.00  0.00           C
ATOM   2813  C   LEU   282      79.610  40.890 153.760  1.00  0.00           C
ATOM   2814  O   LEU   282      78.600  40.880 154.430  1.00  0.00           O
ATOM   2815  N   GLY   283      80.130  41.870 153.070  1.00  0.00           N
ATOM   2816  H   GLY   283      81.090  41.860 152.790  1.00  0.00           H
ATOM   2817  CA  GLY   283      79.400  43.150 152.840  1.00  0.00           C
ATOM   2818  C   GLY   283      79.220  43.550 151.370  1.00  0.00           C
ATOM   2819  O   GLY   283      78.480  44.420 151.000  1.00  0.00           O
ATOM   2820  N   SER   284      80.170  43.220 150.550  1.00  0.00           N
ATOM   2821  H   SER   284      81.030  43.080 151.040  1.00  0.00           H
ATOM   2822  CA  SER   284      80.240  43.330 149.110  1.00  0.00           C
ATOM   2823  CB  SER   284      81.650  43.670 148.570  1.00  0.00           C
ATOM   2824  OG  SER   284      81.490  43.780 147.190  1.00  0.00           O
ATOM   2825  HG  SER   284      82.210  43.270 146.740  1.00  0.00           H
ATOM   2826  C   SER   284      79.590  42.130 148.420  1.00  0.00           C
ATOM   2827  O   SER   284      79.660  41.010 148.900  1.00  0.00           O
ATOM   2828  N   ALA   285      79.180  42.400 147.200  1.00  0.00           N
ATOM   2829  H   ALA   285      79.540  43.260 146.830  1.00  0.00           H
ATOM   2830  CA  ALA   285      78.540  41.590 146.210  1.00  0.00           C
ATOM   2831  CB  ALA   285      77.150  42.110 145.680  1.00  0.00           C
ATOM   2832  C   ALA   285      79.480  41.310 145.030  1.00  0.00           C
ATOM   2833  O   ALA   285      79.460  40.210 144.380  1.00  0.00           O
ATOM   2834  N   LEU   286      80.310  42.340 144.720  1.00  0.00           N
ATOM   2835  H   LEU   286      79.960  43.250 144.940  1.00  0.00           H
ATOM   2836  CA  LEU   286      81.520  42.250 143.920  1.00  0.00           C
ATOM   2837  CB  LEU   286      81.760  43.680 143.590  1.00  0.00           C
ATOM   2838  CG  LEU   286      82.410  44.040 142.230  1.00  0.00           C
ATOM   2839  CD1 LEU   286      81.470  43.770 141.050  1.00  0.00           C
ATOM   2840  CD2 LEU   286      82.840  45.480 142.190  1.00  0.00           C
ATOM   2841  C   LEU   286      82.660  41.570 144.620  1.00  0.00           C
ATOM   2842  O   LEU   286      82.880  41.840 145.800  1.00  0.00           O
ATOM   2843  N   LEU   287      83.430  40.850 143.860  1.00  0.00           N
ATOM   2844  H   LEU   287      83.200  40.730 142.890  1.00  0.00           H
ATOM   2845  CA  LEU   287      84.630  40.100 144.410  1.00  0.00           C
ATOM   2846  CB  LEU   287      85.080  39.100 143.320  1.00  0.00           C
ATOM   2847  CG  LEU   287      84.720  37.570 143.550  1.00  0.00           C
ATOM   2848  CD1 LEU   287      83.290  37.240 144.010  1.00  0.00           C
ATOM   2849  CD2 LEU   287      85.130  36.830 142.260  1.00  0.00           C
ATOM   2850  C   LEU   287      85.830  40.950 144.880  1.00  0.00           C
ATOM   2851  O   LEU   287      86.960  40.440 144.810  1.00  0.00           O
ATOM   2852  N   GLU   288      85.530  41.980 145.580  1.00  0.00           N
ATOM   2853  H   GLU   288      84.630  42.130 145.980  1.00  0.00           H
ATOM   2854  CA  GLU   288      86.480  43.020 146.030  1.00  0.00           C
ATOM   2855  CB  GLU   288      85.880  44.430 146.000  1.00  0.00           C
ATOM   2856  CG  GLU   288      86.140  45.050 144.640  1.00  0.00           C
ATOM   2857  CD  GLU   288      85.890  46.540 144.710  1.00  0.00           C
ATOM   2858  OE1 GLU   288      85.080  47.000 143.850  1.00  0.00           O
ATOM   2859  OE2 GLU   288      86.520  47.240 145.460  1.00  0.00           O
ATOM   2860  C   GLU   288      87.010  42.630 147.420  1.00  0.00           C
ATOM   2861  O   GLU   288      86.140  42.420 148.270  1.00  0.00           O
ATOM   2862  N   ASP   289      88.270  43.020 147.630  1.00  0.00           N
ATOM   2863  H   ASP   289      88.770  43.420 146.860  1.00  0.00           H
ATOM   2864  CA  ASP   289      89.070  42.710 148.850  1.00  0.00           C
ATOM   2865  CB  ASP   289      90.580  42.630 148.530  1.00  0.00           C
ATOM   2866  CG  ASP   289      91.270  43.830 147.930  1.00  0.00           C
ATOM   2867  OD1 ASP   289      92.500  43.940 148.120  1.00  0.00           O
ATOM   2868  OD2 ASP   289      90.620  44.640 147.240  1.00  0.00           O
ATOM   2869  C   ASP   289      88.860  43.490 150.150  1.00  0.00           C
ATOM   2870  O   ASP   289      89.760  43.730 150.890  1.00  0.00           O
ATOM   2871  N   GLU   290      87.570  43.600 150.580  1.00  0.00           N
ATOM   2872  H   GLU   290      86.850  43.050 150.150  1.00  0.00           H
ATOM   2873  CA  GLU   290      87.130  44.340 151.810  1.00  0.00           C
ATOM   2874  CB  GLU   290      85.710  44.010 152.120  1.00  0.00           C
ATOM   2875  CG  GLU   290      84.650  44.470 151.140  1.00  0.00           C
ATOM   2876  CD  GLU   290      83.260  44.390 151.740  1.00  0.00           C
ATOM   2877  OE1 GLU   290      82.820  43.220 151.970  1.00  0.00           O
ATOM   2878  OE2 GLU   290      82.710  45.460 152.110  1.00  0.00           O
ATOM   2879  C   GLU   290      87.960  44.020 153.030  1.00  0.00           C
ATOM   2880  O   GLU   290      88.270  44.940 153.810  1.00  0.00           O
ATOM   2881  N   PHE   291      88.290  42.730 153.240  1.00  0.00           N
ATOM   2882  H   PHE   291      88.100  41.940 152.650  1.00  0.00           H
ATOM   2883  CA  PHE   291      89.000  42.300 154.450  1.00  0.00           C
ATOM   2884  CB  PHE   291      88.250  41.290 155.320  1.00  0.00           C
ATOM   2885  CG  PHE   291      87.470  42.050 156.400  1.00  0.00           C
ATOM   2886  CD1 PHE   291      86.350  42.790 156.100  1.00  0.00           C
ATOM   2887  HD1 PHE   291      85.950  42.970 155.100  1.00  0.00           H
ATOM   2888  CD2 PHE   291      87.760  41.820 157.730  1.00  0.00           C
ATOM   2889  HD2 PHE   291      88.840  41.730 157.860  1.00  0.00           H
ATOM   2890  CE1 PHE   291      85.500  43.270 157.110  1.00  0.00           C
ATOM   2891  HE1 PHE   291      84.810  44.100 156.960  1.00  0.00           H
ATOM   2892  CE2 PHE   291      86.900  42.240 158.700  1.00  0.00           C
ATOM   2893  HE2 PHE   291      87.280  42.230 159.730  1.00  0.00           H
ATOM   2894  CZ  PHE   291      85.720  42.920 158.390  1.00  0.00           C
ATOM   2895  HZ  PHE   291      84.840  43.040 159.020  1.00  0.00           H
ATOM   2896  C   PHE   291      90.480  41.920 154.300  1.00  0.00           C
ATOM   2897  O   PHE   291      90.830  40.810 153.990  1.00  0.00           O
ATOM   2898  N   THR   292      91.220  42.830 154.890  1.00  0.00           N
ATOM   2899  H   THR   292      90.820  43.570 155.440  1.00  0.00           H
ATOM   2900  CA  THR   292      92.690  42.730 155.060  1.00  0.00           C
ATOM   2901  CB  THR   292      93.240  44.110 155.390  1.00  0.00           C
ATOM   2902  OG1 THR   292      92.320  44.930 156.100  1.00  0.00           O
ATOM   2903  HG1 THR   292      92.480  44.900 157.080  1.00  0.00           H
ATOM   2904  CG2 THR   292      93.490  44.770 153.990  1.00  0.00           C
ATOM   2905  C   THR   292      93.080  41.740 156.200  1.00  0.00           C
ATOM   2906  O   THR   292      92.500  41.810 157.300  1.00  0.00           O
ATOM   2907  N   PRO   293      94.070  40.860 155.930  1.00  0.00           N
ATOM   2908  CA  PRO   293      94.580  39.780 156.830  1.00  0.00           C
ATOM   2909  CB  PRO   293      95.820  39.330 156.090  1.00  0.00           C
ATOM   2910  CG  PRO   293      95.440  39.370 154.660  1.00  0.00           C
ATOM   2911  CD  PRO   293      94.830  40.780 154.630  1.00  0.00           C
ATOM   2912  C   PRO   293      94.870  39.960 158.320  1.00  0.00           C
ATOM   2913  O   PRO   293      94.320  39.180 159.150  1.00  0.00           O
ATOM   2914  N   PHE   294      95.460  41.030 158.710  1.00  0.00           N
ATOM   2915  H   PHE   294      95.770  41.670 158.010  1.00  0.00           H
ATOM   2916  CA  PHE   294      95.630  41.400 160.100  1.00  0.00           C
ATOM   2917  CB  PHE   294      96.700  42.480 160.240  1.00  0.00           C
ATOM   2918  CG  PHE   294      98.010  41.880 160.280  1.00  0.00           C
ATOM   2919  CD1 PHE   294      98.740  41.960 159.060  1.00  0.00           C
ATOM   2920  HD1 PHE   294      98.600  42.780 158.350  1.00  0.00           H
ATOM   2921  CD2 PHE   294      98.390  40.970 161.260  1.00  0.00           C
ATOM   2922  HD2 PHE   294      98.120  41.150 162.300  1.00  0.00           H
ATOM   2923  CE1 PHE   294      99.780  41.100 158.850  1.00  0.00           C
ATOM   2924  HE1 PHE   294     100.370  41.330 157.970  1.00  0.00           H
ATOM   2925  CE2 PHE   294      99.400  39.980 161.030  1.00  0.00           C
ATOM   2926  HE2 PHE   294      99.260  39.010 161.510  1.00  0.00           H
ATOM   2927  CZ  PHE   294     100.110  40.100 159.830  1.00  0.00           C
ATOM   2928  HZ  PHE   294     100.980  39.450 159.740  1.00  0.00           H
ATOM   2929  C   PHE   294      94.430  41.830 160.900  1.00  0.00           C
ATOM   2930  O   PHE   294      94.120  40.970 161.750  1.00  0.00           O
ATOM   2931  N   ASP   295      93.530  42.410 160.120  1.00  0.00           N
ATOM   2932  H   ASP   295      93.780  42.850 159.260  1.00  0.00           H
ATOM   2933  CA  ASP   295      92.210  42.840 160.680  1.00  0.00           C
ATOM   2934  CB  ASP   295      91.500  43.810 159.710  1.00  0.00           C
ATOM   2935  CG  ASP   295      92.210  45.080 159.300  1.00  0.00           C
ATOM   2936  OD1 ASP   295      91.730  46.160 159.660  1.00  0.00           O
ATOM   2937  OD2 ASP   295      93.150  45.060 158.520  1.00  0.00           O
ATOM   2938  C   ASP   295      91.270  41.620 160.930  1.00  0.00           C
ATOM   2939  O   ASP   295      90.810  41.500 162.090  1.00  0.00           O
ATOM   2940  N   VAL   296      91.390  40.630 160.060  1.00  0.00           N
ATOM   2941  H   VAL   296      92.150  40.640 159.410  1.00  0.00           H
ATOM   2942  CA  VAL   296      90.640  39.410 160.180  1.00  0.00           C
ATOM   2943  CB  VAL   296      90.820  38.630 158.840  1.00  0.00           C
ATOM   2944  CG1 VAL   296      89.910  37.410 158.780  1.00  0.00           C
ATOM   2945  CG2 VAL   296      90.420  39.530 157.660  1.00  0.00           C
ATOM   2946  C   VAL   296      91.090  38.540 161.350  1.00  0.00           C
ATOM   2947  O   VAL   296      90.230  38.300 162.210  1.00  0.00           O
ATOM   2948  N   VAL   297      92.400  38.270 161.360  1.00  0.00           N
ATOM   2949  H   VAL   297      92.990  38.430 160.570  1.00  0.00           H
ATOM   2950  CA  VAL   297      93.130  37.580 162.490  1.00  0.00           C
ATOM   2951  CB  VAL   297      94.540  37.100 162.180  1.00  0.00           C
ATOM   2952  CG1 VAL   297      95.640  38.180 162.200  1.00  0.00           C
ATOM   2953  CG2 VAL   297      94.930  35.930 163.150  1.00  0.00           C
ATOM   2954  C   VAL   297      93.130  38.230 163.880  1.00  0.00           C
ATOM   2955  O   VAL   297      92.700  37.650 164.900  1.00  0.00           O
ATOM   2956  N   ARG   298      93.230  39.540 163.920  1.00  0.00           N
ATOM   2957  H   ARG   298      93.690  40.030 163.180  1.00  0.00           H
ATOM   2958  CA  ARG   298      92.890  40.340 165.130  1.00  0.00           C
ATOM   2959  CB  ARG   298      93.530  41.740 165.030  1.00  0.00           C
ATOM   2960  CG  ARG   298      95.020  41.690 164.990  1.00  0.00           C
ATOM   2961  CD  ARG   298      95.690  42.900 164.330  1.00  0.00           C
ATOM   2962  NE  ARG   298      97.110  42.810 164.540  1.00  0.00           N
ATOM   2963  HE  ARG   298      97.540  42.100 165.090  1.00  0.00           H
ATOM   2964  CZ  ARG   298      98.060  43.650 164.090  1.00  0.00           C
ATOM   2965  NH1 ARG   298      97.790  44.860 163.550  1.00  0.00           N
ATOM   2966 1HH1 ARG   298      96.840  45.150 163.480  1.00  0.00           H
ATOM   2967 2HH1 ARG   298      98.490  45.570 163.500  1.00  0.00           H
ATOM   2968  NH2 ARG   298      99.350  43.260 164.130  1.00  0.00           N
ATOM   2969 1HH2 ARG   298      99.630  42.450 164.650  1.00  0.00           H
ATOM   2970 2HH2 ARG   298     100.090  43.740 163.650  1.00  0.00           H
ATOM   2971  C   ARG   298      91.390  40.320 165.540  1.00  0.00           C
ATOM   2972  O   ARG   298      91.170  39.980 166.700  1.00  0.00           O
ATOM   2973  N   GLN   299      90.430  40.530 164.650  1.00  0.00           N
ATOM   2974  H   GLN   299      90.650  40.860 163.740  1.00  0.00           H
ATOM   2975  CA  GLN   299      88.980  40.230 164.900  1.00  0.00           C
ATOM   2976  CB  GLN   299      88.070  41.030 164.000  1.00  0.00           C
ATOM   2977  CG  GLN   299      87.790  42.420 164.490  1.00  0.00           C
ATOM   2978  CD  GLN   299      87.120  43.370 163.540  1.00  0.00           C
ATOM   2979  OE1 GLN   299      87.720  44.090 162.730  1.00  0.00           O
ATOM   2980  NE2 GLN   299      85.820  43.350 163.680  1.00  0.00           N
ATOM   2981 1HE2 GLN   299      85.400  42.720 164.330  1.00  0.00           H
ATOM   2982 2HE2 GLN   299      85.330  43.940 163.040  1.00  0.00           H
ATOM   2983  C   GLN   299      88.460  38.760 165.060  1.00  0.00           C
ATOM   2984  O   GLN   299      87.270  38.470 165.200  1.00  0.00           O
ATOM   2985  N   CYS   300      89.370  37.800 164.920  1.00  0.00           N
ATOM   2986  H   CYS   300      90.210  37.920 164.390  1.00  0.00           H
ATOM   2987  CA  CYS   300      89.120  36.410 165.380  1.00  0.00           C
ATOM   2988  CB  CYS   300      90.160  35.450 164.760  1.00  0.00           C
ATOM   2989  SG  CYS   300      89.830  33.670 164.530  1.00  0.00           S
ATOM   2990  HG  CYS   300      89.810  33.400 165.830  1.00  0.00           H
ATOM   2991  C   CYS   300      89.190  36.250 166.890  1.00  0.00           C
ATOM   2992  O   CYS   300      88.240  35.800 167.540  1.00  0.00           O
ATOM   2993  N   SER   301      90.030  36.990 167.550  1.00  0.00           N
ATOM   2994  H   SER   301      90.800  37.420 167.060  1.00  0.00           H
ATOM   2995  CA  SER   301      90.340  36.940 169.000  1.00  0.00           C
ATOM   2996  CB  SER   301      91.860  36.710 169.230  1.00  0.00           C
ATOM   2997  OG  SER   301      92.570  37.790 168.530  1.00  0.00           O
ATOM   2998  HG  SER   301      93.520  37.490 168.390  1.00  0.00           H
ATOM   2999  C   SER   301      89.880  38.150 169.830  1.00  0.00           C
ATOM   3000  O   SER   301      89.240  37.980 170.880  1.00  0.00           O
ATOM   3001  N   GLY   302      90.040  39.310 169.230  1.00  0.00           N
ATOM   3002  H   GLY   302      90.420  39.370 168.300  1.00  0.00           H
ATOM   3003  CA  GLY   302      89.590  40.580 169.770  1.00  0.00           C
ATOM   3004  C   GLY   302      90.690  41.520 170.280  1.00  0.00           C
ATOM   3005  O   GLY   302      90.390  42.440 171.070  1.00  0.00           O
ATOM   3006  N   VAL   303      91.720  41.730 169.450  1.00  0.00           N
ATOM   3007  H   VAL   303      91.990  41.040 168.770  1.00  0.00           H
ATOM   3008  CA  VAL   303      92.850  42.610 169.810  1.00  0.00           C
ATOM   3009  CB  VAL   303      94.080  42.090 169.030  1.00  0.00           C
ATOM   3010  CG1 VAL   303      95.240  43.000 169.200  1.00  0.00           C
ATOM   3011  CG2 VAL   303      94.550  40.770 169.630  1.00  0.00           C
ATOM   3012  C   VAL   303      92.530  44.020 169.310  1.00  0.00           C
ATOM   3013  O   VAL   303      92.350  44.240 168.130  1.00  0.00           O
ATOM   3014  N   THR   304      92.490  44.940 170.260  1.00  0.00           N
ATOM   3015  H   THR   304      92.930  44.690 171.130  1.00  0.00           H
ATOM   3016  CA  THR   304      92.140  46.370 170.180  1.00  0.00           C
ATOM   3017  CB  THR   304      91.750  46.910 171.580  1.00  0.00           C
ATOM   3018  OG1 THR   304      92.660  46.410 172.590  1.00  0.00           O
ATOM   3019  HG1 THR   304      92.580  47.040 173.360  1.00  0.00           H
ATOM   3020  CG2 THR   304      90.310  46.720 172.110  1.00  0.00           C
ATOM   3021  C   THR   304      93.190  47.290 169.490  1.00  0.00           C
ATOM   3022  O   THR   304      94.350  46.970 169.400  1.00  0.00           O
ATOM   3023  N   PHE   305      92.670  48.330 168.780  1.00  0.00           N
ATOM   3024  H   PHE   305      91.690  48.410 168.630  1.00  0.00           H
ATOM   3025  CA  PHE   305      93.480  49.490 168.310  1.00  0.00           C
ATOM   3026  CB  PHE   305      92.550  50.650 168.040  1.00  0.00           C
ATOM   3027  CG  PHE   305      93.010  51.590 166.900  1.00  0.00           C
ATOM   3028  CD1 PHE   305      92.750  51.090 165.620  1.00  0.00           C
ATOM   3029  HD1 PHE   305      92.050  50.260 165.500  1.00  0.00           H
ATOM   3030  CD2 PHE   305      93.810  52.710 167.070  1.00  0.00           C
ATOM   3031  HD2 PHE   305      93.900  53.020 168.110  1.00  0.00           H
ATOM   3032  CE1 PHE   305      93.240  51.780 164.520  1.00  0.00           C
ATOM   3033  HE1 PHE   305      93.090  51.430 163.490  1.00  0.00           H
ATOM   3034  CE2 PHE   305      94.230  53.500 166.000  1.00  0.00           C
ATOM   3035  HE2 PHE   305      94.940  54.320 165.980  1.00  0.00           H
ATOM   3036  CZ  PHE   305      93.920  52.980 164.730  1.00  0.00           C
ATOM   3037  HZ  PHE   305      94.190  53.530 163.820  1.00  0.00           H
ATOM   3038  C   PHE   305      94.500  50.050 169.270  1.00  0.00           C
ATOM   3039  O   PHE   305      94.030  50.530 170.300  1.00  0.00           O
ATOM   3040  N   GLN   306      95.720  50.160 168.810  1.00  0.00           N
ATOM   3041  H   GLN   306      95.990  50.190 167.840  1.00  0.00           H
ATOM   3042  CA  GLN   306      96.870  50.360 169.660  1.00  0.00           C
ATOM   3043  CB  GLN   306      97.090  49.190 170.730  1.00  0.00           C
ATOM   3044  CG  GLN   306      97.820  49.570 171.980  1.00  0.00           C
ATOM   3045  CD  GLN   306      97.100  50.640 172.850  1.00  0.00           C
ATOM   3046  OE1 GLN   306      96.130  50.340 173.510  1.00  0.00           O
ATOM   3047  NE2 GLN   306      97.670  51.810 172.990  1.00  0.00           N
ATOM   3048 1HE2 GLN   306      98.520  52.040 172.500  1.00  0.00           H
ATOM   3049 2HE2 GLN   306      97.270  52.400 173.680  1.00  0.00           H
ATOM   3050  C   GLN   306      98.130  50.420 168.770  1.00  0.00           C
ATOM   3051  O1  GLN   306      98.040  50.120 167.570  1.00  0.00           O
ATOM   3052  O2  GLN   306      99.230  50.520 169.300  1.00  0.00           O
TER
ENDMDL
