# Supplementary material for: Microsecond MD Simulation and Multiple-Conformation Virtual Screening to Identify Potential Anti-COVID-19 Inhibitors Against SARS-CoV-2 Main Protease
Source: Front Chem. 2021 Jan 13;8:595273. doi: 10.3389/fchem.2020.595273 (PMC7873971; doi:10.3389/fchem.2020.595273)
Supplement: Supplementary file 2 [file Data_Sheet_1.ZIP › Ns_Pose_PDB/Ns_Pose_PDB/1_micro_6LU7_Apo/400ns.pdb]

REMARK    GENERATED BY TRJCONV
TITLE     Seq_1 - homology model built on 3M3V_A 2A5K_A - hbond-opt in water t= 400000.00000
REMARK    THIS IS A SIMULATION BOX
CRYST1   98.628   98.628   98.628  90.00  90.00  90.00 P 1           1
MODEL        1
ATOM      1  N   SER     1      73.320  50.530 143.960  1.00  0.00           N
ATOM      2  H1  SER     1      74.090  49.890 143.960  1.00  0.00           H
ATOM      3  H2  SER     1      73.720  51.410 144.200  1.00  0.00           H
ATOM      4  H3  SER     1      72.650  50.260 144.660  1.00  0.00           H
ATOM      5  CA  SER     1      72.650  50.550 142.620  1.00  0.00           C
ATOM      6  CB  SER     1      73.060  49.420 141.720  1.00  0.00           C
ATOM      7  OG  SER     1      74.450  49.110 142.000  1.00  0.00           O
ATOM      8  HG  SER     1      74.700  48.200 141.650  1.00  0.00           H
ATOM      9  C   SER     1      71.170  50.480 142.890  1.00  0.00           C
ATOM     10  O   SER     1      70.730  50.210 144.020  1.00  0.00           O
ATOM     11  N   GLY     2      70.370  50.870 141.890  1.00  0.00           N
ATOM     12  H   GLY     2      70.760  51.110 141.000  1.00  0.00           H
ATOM     13  CA  GLY     2      68.910  50.740 141.800  1.00  0.00           C
ATOM     14  C   GLY     2      68.260  51.900 141.130  1.00  0.00           C
ATOM     15  O   GLY     2      68.810  52.990 140.940  1.00  0.00           O
ATOM     16  N   PHE     3      66.940  51.650 140.820  1.00  0.00           N
ATOM     17  H   PHE     3      66.350  50.990 141.280  1.00  0.00           H
ATOM     18  CA  PHE     3      66.180  52.450 139.890  1.00  0.00           C
ATOM     19  CB  PHE     3      64.770  51.850 139.630  1.00  0.00           C
ATOM     20  CG  PHE     3      64.040  52.400 138.400  1.00  0.00           C
ATOM     21  CD1 PHE     3      62.740  52.880 138.580  1.00  0.00           C
ATOM     22  HD1 PHE     3      62.220  52.890 139.540  1.00  0.00           H
ATOM     23  CD2 PHE     3      64.620  52.460 137.180  1.00  0.00           C
ATOM     24  HD2 PHE     3      65.570  51.950 137.010  1.00  0.00           H
ATOM     25  CE1 PHE     3      62.050  53.380 137.430  1.00  0.00           C
ATOM     26  HE1 PHE     3      61.060  53.790 137.640  1.00  0.00           H
ATOM     27  CE2 PHE     3      63.950  53.020 136.080  1.00  0.00           C
ATOM     28  HE2 PHE     3      64.540  53.150 135.180  1.00  0.00           H
ATOM     29  CZ  PHE     3      62.620  53.490 136.210  1.00  0.00           C
ATOM     30  HZ  PHE     3      62.000  53.920 135.420  1.00  0.00           H
ATOM     31  C   PHE     3      65.860  53.880 140.400  1.00  0.00           C
ATOM     32  O   PHE     3      65.130  54.080 141.350  1.00  0.00           O
ATOM     33  N   ARG     4      66.470  54.790 139.630  1.00  0.00           N
ATOM     34  H   ARG     4      67.200  54.440 139.030  1.00  0.00           H
ATOM     35  CA  ARG     4      66.240  56.270 139.790  1.00  0.00           C
ATOM     36  CB  ARG     4      67.570  56.900 140.100  1.00  0.00           C
ATOM     37  CG  ARG     4      67.610  58.390 140.540  1.00  0.00           C
ATOM     38  CD  ARG     4      68.820  58.610 141.410  1.00  0.00           C
ATOM     39  NE  ARG     4      68.980  60.020 141.880  1.00  0.00           N
ATOM     40  HE  ARG     4      68.090  60.460 141.970  1.00  0.00           H
ATOM     41  CZ  ARG     4      70.010  60.560 142.460  1.00  0.00           C
ATOM     42  NH1 ARG     4      71.130  59.880 142.760  1.00  0.00           N
ATOM     43 1HH1 ARG     4      71.200  58.880 142.800  1.00  0.00           H
ATOM     44 2HH1 ARG     4      71.940  60.450 142.820  1.00  0.00           H
ATOM     45  NH2 ARG     4      70.030  61.860 142.730  1.00  0.00           N
ATOM     46 1HH2 ARG     4      69.310  62.520 142.510  1.00  0.00           H
ATOM     47 2HH2 ARG     4      70.920  62.230 143.000  1.00  0.00           H
ATOM     48  C   ARG     4      65.440  56.990 138.730  1.00  0.00           C
ATOM     49  O   ARG     4      65.520  56.710 137.540  1.00  0.00           O
ATOM     50  N   LYS     5      64.560  57.920 139.140  1.00  0.00           N
ATOM     51  H   LYS     5      64.260  57.950 140.090  1.00  0.00           H
ATOM     52  CA  LYS     5      63.900  58.930 138.310  1.00  0.00           C
ATOM     53  CB  LYS     5      62.920  59.690 139.190  1.00  0.00           C
ATOM     54  CG  LYS     5      61.750  60.480 138.530  1.00  0.00           C
ATOM     55  CD  LYS     5      60.690  61.060 139.470  1.00  0.00           C
ATOM     56  CE  LYS     5      59.700  61.940 138.710  1.00  0.00           C
ATOM     57  NZ  LYS     5      58.890  61.020 137.910  1.00  0.00           N
ATOM     58  HZ1 LYS     5      59.410  60.550 137.190  1.00  0.00           H
ATOM     59  HZ2 LYS     5      58.650  60.220 138.470  1.00  0.00           H
ATOM     60  HZ3 LYS     5      58.060  61.430 137.550  1.00  0.00           H
ATOM     61  C   LYS     5      64.900  59.880 137.550  1.00  0.00           C
ATOM     62  O   LYS     5      65.850  60.380 138.160  1.00  0.00           O
ATOM     63  N   MET     6      64.580  60.030 136.290  1.00  0.00           N
ATOM     64  H   MET     6      63.810  59.510 135.910  1.00  0.00           H
ATOM     65  CA  MET     6      65.240  61.050 135.420  1.00  0.00           C
ATOM     66  CB  MET     6      65.790  60.370 134.150  1.00  0.00           C
ATOM     67  CG  MET     6      67.220  59.770 134.210  1.00  0.00           C
ATOM     68  SD  MET     6      67.970  59.750 132.550  1.00  0.00           S
ATOM     69  CE  MET     6      68.680  61.430 132.570  1.00  0.00           C
ATOM     70  C   MET     6      64.500  62.360 135.020  1.00  0.00           C
ATOM     71  O   MET     6      65.010  63.450 135.160  1.00  0.00           O
ATOM     72  N   ALA     7      63.270  62.210 134.530  1.00  0.00           N
ATOM     73  H   ALA     7      62.780  61.350 134.670  1.00  0.00           H
ATOM     74  CA  ALA     7      62.370  63.250 134.070  1.00  0.00           C
ATOM     75  CB  ALA     7      61.320  62.590 133.220  1.00  0.00           C
ATOM     76  C   ALA     7      61.720  64.050 135.240  1.00  0.00           C
ATOM     77  O   ALA     7      61.190  63.510 136.160  1.00  0.00           O
ATOM     78  N   PHE     8      61.670  65.330 134.990  1.00  0.00           N
ATOM     79  H   PHE     8      62.120  65.770 134.210  1.00  0.00           H
ATOM     80  CA  PHE     8      60.990  66.260 135.850  1.00  0.00           C
ATOM     81  CB  PHE     8      60.660  67.470 134.980  1.00  0.00           C
ATOM     82  CG  PHE     8      59.980  68.680 135.660  1.00  0.00           C
ATOM     83  CD1 PHE     8      58.570  68.870 135.780  1.00  0.00           C
ATOM     84  HD1 PHE     8      57.850  68.060 135.650  1.00  0.00           H
ATOM     85  CD2 PHE     8      60.760  69.680 136.140  1.00  0.00           C
ATOM     86  HD2 PHE     8      61.850  69.640 136.170  1.00  0.00           H
ATOM     87  CE1 PHE     8      58.010  70.040 136.320  1.00  0.00           C
ATOM     88  HE1 PHE     8      56.950  70.280 136.410  1.00  0.00           H
ATOM     89  CE2 PHE     8      60.270  70.780 136.780  1.00  0.00           C
ATOM     90  HE2 PHE     8      60.960  71.530 137.160  1.00  0.00           H
ATOM     91  CZ  PHE     8      58.890  70.960 136.860  1.00  0.00           C
ATOM     92  HZ  PHE     8      58.440  71.710 137.500  1.00  0.00           H
ATOM     93  C   PHE     8      59.620  65.770 136.510  1.00  0.00           C
ATOM     94  O   PHE     8      58.710  65.420 135.790  1.00  0.00           O
ATOM     95  N   PRO     9      59.460  66.010 137.810  1.00  0.00           N
ATOM     96  CA  PRO     9      58.430  65.340 138.670  1.00  0.00           C
ATOM     97  CB  PRO     9      58.920  65.520 140.120  1.00  0.00           C
ATOM     98  CG  PRO     9      59.820  66.720 140.000  1.00  0.00           C
ATOM     99  CD  PRO     9      60.500  66.670 138.570  1.00  0.00           C
ATOM    100  C   PRO     9      56.980  65.790 138.370  1.00  0.00           C
ATOM    101  O   PRO     9      56.770  66.780 137.650  1.00  0.00           O
ATOM    102  N   SER    10      55.980  65.100 138.940  1.00  0.00           N
ATOM    103  H   SER    10      56.110  64.300 139.540  1.00  0.00           H
ATOM    104  CA  SER    10      54.570  65.490 138.840  1.00  0.00           C
ATOM    105  CB  SER    10      53.730  64.570 139.760  1.00  0.00           C
ATOM    106  OG  SER    10      53.880  63.160 139.420  1.00  0.00           O
ATOM    107  HG  SER    10      54.140  62.600 140.210  1.00  0.00           H
ATOM    108  C   SER    10      54.070  66.820 139.320  1.00  0.00           C
ATOM    109  O   SER    10      54.830  67.570 139.930  1.00  0.00           O
ATOM    110  N   GLY    11      52.900  67.310 138.780  1.00  0.00           N
ATOM    111  H   GLY    11      52.520  66.770 138.030  1.00  0.00           H
ATOM    112  CA  GLY    11      52.290  68.590 139.150  1.00  0.00           C
ATOM    113  C   GLY    11      51.950  69.630 138.130  1.00  0.00           C
ATOM    114  O   GLY    11      50.820  69.700 137.570  1.00  0.00           O
ATOM    115  N   LYS    12      53.020  70.320 137.760  1.00  0.00           N
ATOM    116  H   LYS    12      53.930  69.910 137.880  1.00  0.00           H
ATOM    117  CA  LYS    12      53.040  71.530 136.920  1.00  0.00           C
ATOM    118  CB  LYS    12      54.310  72.310 137.100  1.00  0.00           C
ATOM    119  CG  LYS    12      54.690  72.740 138.530  1.00  0.00           C
ATOM    120  CD  LYS    12      55.950  73.650 138.490  1.00  0.00           C
ATOM    121  CE  LYS    12      56.310  74.290 139.840  1.00  0.00           C
ATOM    122  NZ  LYS    12      56.640  73.350 140.840  1.00  0.00           N
ATOM    123  HZ1 LYS    12      57.070  72.580 140.370  1.00  0.00           H
ATOM    124  HZ2 LYS    12      57.310  73.780 141.440  1.00  0.00           H
ATOM    125  HZ3 LYS    12      55.830  73.080 141.360  1.00  0.00           H
ATOM    126  C   LYS    12      52.660  71.330 135.460  1.00  0.00           C
ATOM    127  O   LYS    12      51.660  71.860 134.950  1.00  0.00           O
ATOM    128  N   VAL    13      53.350  70.420 134.800  1.00  0.00           N
ATOM    129  H   VAL    13      54.070  69.950 135.300  1.00  0.00           H
ATOM    130  CA  VAL    13      53.120  70.080 133.390  1.00  0.00           C
ATOM    131  CB  VAL    13      54.250  69.370 132.630  1.00  0.00           C
ATOM    132  CG1 VAL    13      54.420  67.990 133.110  1.00  0.00           C
ATOM    133  CG2 VAL    13      54.300  69.540 131.090  1.00  0.00           C
ATOM    134  C   VAL    13      51.750  69.390 133.100  1.00  0.00           C
ATOM    135  O   VAL    13      50.990  69.710 132.200  1.00  0.00           O
ATOM    136  N   GLU    14      51.300  68.640 134.110  1.00  0.00           N
ATOM    137  H   GLU    14      51.870  68.020 134.640  1.00  0.00           H
ATOM    138  CA  GLU    14      49.890  68.120 134.180  1.00  0.00           C
ATOM    139  CB  GLU    14      49.780  67.110 135.320  1.00  0.00           C
ATOM    140  CG  GLU    14      50.760  65.950 135.080  1.00  0.00           C
ATOM    141  CD  GLU    14      51.910  65.930 136.080  1.00  0.00           C
ATOM    142  OE1 GLU    14      51.550  65.460 137.170  1.00  0.00           O
ATOM    143  OE2 GLU    14      53.010  66.450 135.820  1.00  0.00           O
ATOM    144  C   GLU    14      48.770  69.200 134.350  1.00  0.00           C
ATOM    145  O   GLU    14      47.800  69.260 133.640  1.00  0.00           O
ATOM    146  N   GLY    15      49.170  70.160 135.170  1.00  0.00           N
ATOM    147  H   GLY    15      49.950  70.090 135.790  1.00  0.00           H
ATOM    148  CA  GLY    15      48.360  71.330 135.430  1.00  0.00           C
ATOM    149  C   GLY    15      48.180  72.270 134.260  1.00  0.00           C
ATOM    150  O   GLY    15      47.370  73.230 134.240  1.00  0.00           O
ATOM    151  N   CYS    16      49.210  72.230 133.450  1.00  0.00           N
ATOM    152  H   CYS    16      50.130  72.190 133.850  1.00  0.00           H
ATOM    153  CA  CYS    16      49.230  72.950 132.180  1.00  0.00           C
ATOM    154  CB  CYS    16      50.560  72.950 131.500  1.00  0.00           C
ATOM    155  SG  CYS    16      51.650  74.400 131.950  1.00  0.00           S
ATOM    156  HG  CYS    16      51.210  75.210 130.990  1.00  0.00           H
ATOM    157  C   CYS    16      48.230  72.430 131.120  1.00  0.00           C
ATOM    158  O   CYS    16      47.850  73.130 130.190  1.00  0.00           O
ATOM    159  N   MET    17      47.830  71.150 131.250  1.00  0.00           N
ATOM    160  H   MET    17      48.330  70.500 131.810  1.00  0.00           H
ATOM    161  CA  MET    17      46.820  70.560 130.340  1.00  0.00           C
ATOM    162  CB  MET    17      47.140  69.050 130.270  1.00  0.00           C
ATOM    163  CG  MET    17      48.100  68.760 129.100  1.00  0.00           C
ATOM    164  SD  MET    17      47.490  68.750 127.340  1.00  0.00           S
ATOM    165  CE  MET    17      48.850  69.510 126.430  1.00  0.00           C
ATOM    166  C   MET    17      45.340  70.880 130.480  1.00  0.00           C
ATOM    167  O   MET    17      44.610  70.370 131.290  1.00  0.00           O
ATOM    168  N   VAL    18      44.800  71.560 129.490  1.00  0.00           N
ATOM    169  H   VAL    18      45.360  71.900 128.740  1.00  0.00           H
ATOM    170  CA  VAL    18      43.440  72.090 129.540  1.00  0.00           C
ATOM    171  CB  VAL    18      43.480  73.650 129.590  1.00  0.00           C
ATOM    172  CG1 VAL    18      44.270  74.230 130.810  1.00  0.00           C
ATOM    173  CG2 VAL    18      44.110  74.420 128.390  1.00  0.00           C
ATOM    174  C   VAL    18      42.510  71.610 128.380  1.00  0.00           C
ATOM    175  O   VAL    18      42.940  71.080 127.390  1.00  0.00           O
ATOM    176  N   GLN    19      41.190  71.840 128.500  1.00  0.00           N
ATOM    177  H   GLN    19      40.860  72.680 128.930  1.00  0.00           H
ATOM    178  CA  GLN    19      40.190  71.360 127.570  1.00  0.00           C
ATOM    179  CB  GLN    19      38.990  70.590 128.180  1.00  0.00           C
ATOM    180  CG  GLN    19      38.140  69.950 127.090  1.00  0.00           C
ATOM    181  CD  GLN    19      36.810  69.300 127.440  1.00  0.00           C
ATOM    182  OE1 GLN    19      36.560  68.640 128.480  1.00  0.00           O
ATOM    183  NE2 GLN    19      35.780  69.840 126.890  1.00  0.00           N
ATOM    184 1HE2 GLN    19      35.690  70.410 126.070  1.00  0.00           H
ATOM    185 2HE2 GLN    19      34.980  69.700 127.490  1.00  0.00           H
ATOM    186  C   GLN    19      39.730  72.550 126.730  1.00  0.00           C
ATOM    187  O   GLN    19      39.480  73.630 127.240  1.00  0.00           O
ATOM    188  N   VAL    20      39.890  72.360 125.430  1.00  0.00           N
ATOM    189  H   VAL    20      40.500  71.640 125.100  1.00  0.00           H
ATOM    190  CA  VAL    20      39.460  73.380 124.460  1.00  0.00           C
ATOM    191  CB  VAL    20      40.590  73.900 123.590  1.00  0.00           C
ATOM    192  CG1 VAL    20      40.130  74.900 122.500  1.00  0.00           C
ATOM    193  CG2 VAL    20      41.940  74.460 124.160  1.00  0.00           C
ATOM    194  C   VAL    20      38.380  72.760 123.660  1.00  0.00           C
ATOM    195  O   VAL    20      38.600  72.010 122.700  1.00  0.00           O
ATOM    196  N   THR    21      37.150  73.240 123.900  1.00  0.00           N
ATOM    197  H   THR    21      37.000  73.840 124.690  1.00  0.00           H
ATOM    198  CA  THR    21      35.950  72.940 123.180  1.00  0.00           C
ATOM    199  CB  THR    21      34.730  72.840 124.130  1.00  0.00           C
ATOM    200  OG1 THR    21      35.130  71.860 125.100  1.00  0.00           O
ATOM    201  HG1 THR    21      34.500  72.020 125.860  1.00  0.00           H
ATOM    202  CG2 THR    21      33.430  72.370 123.530  1.00  0.00           C
ATOM    203  C   THR    21      35.710  73.880 121.990  1.00  0.00           C
ATOM    204  O   THR    21      35.540  75.080 122.130  1.00  0.00           O
ATOM    205  N   CYS    22      35.900  73.280 120.850  1.00  0.00           N
ATOM    206  H   CYS    22      36.070  72.300 120.800  1.00  0.00           H
ATOM    207  CA  CYS    22      35.650  73.950 119.570  1.00  0.00           C
ATOM    208  CB  CYS    22      37.020  74.190 118.920  1.00  0.00           C
ATOM    209  SG  CYS    22      37.020  75.660 117.850  1.00  0.00           S
ATOM    210  HG  CYS    22      37.800  75.100 116.930  1.00  0.00           H
ATOM    211  C   CYS    22      34.700  73.240 118.640  1.00  0.00           C
ATOM    212  O   CYS    22      34.900  72.130 118.100  1.00  0.00           O
ATOM    213  N   GLY    23      33.480  73.860 118.590  1.00  0.00           N
ATOM    214  H   GLY    23      33.390  74.830 118.820  1.00  0.00           H
ATOM    215  CA  GLY    23      32.380  73.340 117.800  1.00  0.00           C
ATOM    216  C   GLY    23      31.930  71.930 118.190  1.00  0.00           C
ATOM    217  O   GLY    23      31.520  71.610 119.300  1.00  0.00           O
ATOM    218  N   THR    24      32.200  70.960 117.260  1.00  0.00           N
ATOM    219  H   THR    24      32.180  71.210 116.290  1.00  0.00           H
ATOM    220  CA  THR    24      32.130  69.520 117.630  1.00  0.00           C
ATOM    221  CB  THR    24      31.950  68.640 116.430  1.00  0.00           C
ATOM    222  OG1 THR    24      32.910  69.000 115.480  1.00  0.00           O
ATOM    223  HG1 THR    24      32.740  68.460 114.650  1.00  0.00           H
ATOM    224  CG2 THR    24      30.490  68.790 115.920  1.00  0.00           C
ATOM    225  C   THR    24      33.300  68.920 118.400  1.00  0.00           C
ATOM    226  O   THR    24      32.930  68.300 119.450  1.00  0.00           O
ATOM    227  N   THR    25      34.540  69.300 118.310  1.00  0.00           N
ATOM    228  H   THR    25      34.730  70.210 117.940  1.00  0.00           H
ATOM    229  CA  THR    25      35.690  68.450 118.890  1.00  0.00           C
ATOM    230  CB  THR    25      36.620  68.340 117.700  1.00  0.00           C
ATOM    231  OG1 THR    25      37.550  67.360 117.940  1.00  0.00           O
ATOM    232  HG1 THR    25      37.900  67.040 117.060  1.00  0.00           H
ATOM    233  CG2 THR    25      37.270  69.600 117.260  1.00  0.00           C
ATOM    234  C   THR    25      36.340  68.950 120.200  1.00  0.00           C
ATOM    235  O   THR    25      36.290  70.100 120.650  1.00  0.00           O
ATOM    236  N   THR    26      36.900  68.020 120.830  1.00  0.00           N
ATOM    237  H   THR    26      36.660  67.110 120.500  1.00  0.00           H
ATOM    238  CA  THR    26      37.740  68.110 122.070  1.00  0.00           C
ATOM    239  CB  THR    26      37.260  67.190 123.220  1.00  0.00           C
ATOM    240  OG1 THR    26      37.100  65.790 122.810  1.00  0.00           O
ATOM    241  HG1 THR    26      37.200  65.120 123.540  1.00  0.00           H
ATOM    242  CG2 THR    26      35.990  67.690 123.810  1.00  0.00           C
ATOM    243  C   THR    26      39.260  67.860 121.950  1.00  0.00           C
ATOM    244  O   THR    26      39.820  66.780 121.720  1.00  0.00           O
ATOM    245  N   LEU    27      39.940  68.970 122.060  1.00  0.00           N
ATOM    246  H   LEU    27      39.420  69.800 122.210  1.00  0.00           H
ATOM    247  CA  LEU    27      41.440  69.040 121.950  1.00  0.00           C
ATOM    248  CB  LEU    27      41.790  69.850 120.710  1.00  0.00           C
ATOM    249  CG  LEU    27      42.230  68.900 119.590  1.00  0.00           C
ATOM    250  CD1 LEU    27      41.020  68.290 118.880  1.00  0.00           C
ATOM    251  CD2 LEU    27      43.130  69.640 118.590  1.00  0.00           C
ATOM    252  C   LEU    27      42.130  69.430 123.260  1.00  0.00           C
ATOM    253  O   LEU    27      41.520  70.160 124.080  1.00  0.00           O
ATOM    254  N   ASN    28      43.400  68.990 123.330  1.00  0.00           N
ATOM    255  H   ASN    28      43.830  68.480 122.580  1.00  0.00           H
ATOM    256  CA  ASN    28      44.190  69.060 124.590  1.00  0.00           C
ATOM    257  CB  ASN    28      44.940  67.720 124.680  1.00  0.00           C
ATOM    258  CG  ASN    28      44.030  66.460 124.720  1.00  0.00           C
ATOM    259  OD1 ASN    28      43.400  66.060 125.730  1.00  0.00           O
ATOM    260  ND2 ASN    28      43.760  65.790 123.660  1.00  0.00           N
ATOM    261 1HD2 ASN    28      44.090  65.990 122.740  1.00  0.00           H
ATOM    262 2HD2 ASN    28      43.060  65.070 123.770  1.00  0.00           H
ATOM    263  C   ASN    28      45.180  70.210 124.560  1.00  0.00           C
ATOM    264  O   ASN    28      46.040  70.270 123.720  1.00  0.00           O
ATOM    265  N   GLY    29      44.880  71.200 125.400  1.00  0.00           N
ATOM    266  H   GLY    29      44.080  71.160 126.000  1.00  0.00           H
ATOM    267  CA  GLY    29      45.530  72.560 125.390  1.00  0.00           C
ATOM    268  C   GLY    29      46.590  72.650 126.450  1.00  0.00           C
ATOM    269  O   GLY    29      46.480  72.100 127.520  1.00  0.00           O
ATOM    270  N   LEU    30      47.710  73.110 125.960  1.00  0.00           N
ATOM    271  H   LEU    30      47.740  73.340 124.990  1.00  0.00           H
ATOM    272  CA  LEU    30      48.960  73.420 126.720  1.00  0.00           C
ATOM    273  CB  LEU    30      50.310  73.120 125.980  1.00  0.00           C
ATOM    274  CG  LEU    30      51.520  73.370 126.850  1.00  0.00           C
ATOM    275  CD1 LEU    30      51.410  72.380 128.040  1.00  0.00           C
ATOM    276  CD2 LEU    30      52.820  73.120 126.110  1.00  0.00           C
ATOM    277  C   LEU    30      48.920  74.880 127.050  1.00  0.00           C
ATOM    278  O   LEU    30      49.320  75.680 126.190  1.00  0.00           O
ATOM    279  N   TRP    31      48.490  75.120 128.250  1.00  0.00           N
ATOM    280  H   TRP    31      48.260  74.390 128.890  1.00  0.00           H
ATOM    281  CA  TRP    31      48.380  76.490 128.770  1.00  0.00           C
ATOM    282  CB  TRP    31      47.190  76.610 129.690  1.00  0.00           C
ATOM    283  CG  TRP    31      47.050  77.860 130.610  1.00  0.00           C
ATOM    284  CD1 TRP    31      47.140  79.140 130.190  1.00  0.00           C
ATOM    285  HD1 TRP    31      47.420  79.430 129.180  1.00  0.00           H
ATOM    286  CD2 TRP    31      46.460  77.880 131.840  1.00  0.00           C
ATOM    287  NE1 TRP    31      46.580  79.990 131.060  1.00  0.00           N
ATOM    288  HE1 TRP    31      46.490  80.980 131.100  1.00  0.00           H
ATOM    289  CE2 TRP    31      46.160  79.240 132.070  1.00  0.00           C
ATOM    290  CE3 TRP    31      46.170  76.870 132.800  1.00  0.00           C
ATOM    291  HE3 TRP    31      46.210  75.800 132.640  1.00  0.00           H
ATOM    292  CZ2 TRP    31      45.620  79.560 133.320  1.00  0.00           C
ATOM    293  HZ2 TRP    31      45.370  80.570 133.630  1.00  0.00           H
ATOM    294  CZ3 TRP    31      45.520  77.240 133.960  1.00  0.00           C
ATOM    295  HZ3 TRP    31      45.280  76.580 134.790  1.00  0.00           H
ATOM    296  CH2 TRP    31      45.260  78.560 134.200  1.00  0.00           C
ATOM    297  HH2 TRP    31      44.800  78.880 135.130  1.00  0.00           H
ATOM    298  C   TRP    31      49.730  76.910 129.400  1.00  0.00           C
ATOM    299  O   TRP    31      50.300  76.250 130.220  1.00  0.00           O
ATOM    300  N   LEU    32      50.360  77.880 128.770  1.00  0.00           N
ATOM    301  H   LEU    32      50.050  78.250 127.890  1.00  0.00           H
ATOM    302  CA  LEU    32      51.810  78.270 129.080  1.00  0.00           C
ATOM    303  CB  LEU    32      52.610  77.560 128.020  1.00  0.00           C
ATOM    304  CG  LEU    32      54.080  77.430 128.320  1.00  0.00           C
ATOM    305  CD1 LEU    32      54.400  76.520 129.520  1.00  0.00           C
ATOM    306  CD2 LEU    32      54.750  76.880 127.100  1.00  0.00           C
ATOM    307  C   LEU    32      51.990  79.760 129.180  1.00  0.00           C
ATOM    308  O   LEU    32      52.040  80.480 128.150  1.00  0.00           O
ATOM    309  N   ASP    33      52.300  80.210 130.400  1.00  0.00           N
ATOM    310  H   ASP    33      52.810  79.700 131.090  1.00  0.00           H
ATOM    311  CA  ASP    33      52.200  81.650 130.730  1.00  0.00           C
ATOM    312  CB  ASP    33      53.520  82.350 130.330  1.00  0.00           C
ATOM    313  CG  ASP    33      54.690  82.090 131.310  1.00  0.00           C
ATOM    314  OD1 ASP    33      54.580  82.190 132.530  1.00  0.00           O
ATOM    315  OD2 ASP    33      55.680  81.850 130.650  1.00  0.00           O
ATOM    316  C   ASP    33      50.960  82.390 130.150  1.00  0.00           C
ATOM    317  O   ASP    33      49.940  82.000 130.610  1.00  0.00           O
ATOM    318  N   ASP    34      51.000  83.300 129.180  1.00  0.00           N
ATOM    319  H   ASP    34      51.880  83.700 128.930  1.00  0.00           H
ATOM    320  CA  ASP    34      49.890  83.990 128.440  1.00  0.00           C
ATOM    321  CB  ASP    34      50.180  85.470 128.000  1.00  0.00           C
ATOM    322  CG  ASP    34      51.530  85.480 127.270  1.00  0.00           C
ATOM    323  OD1 ASP    34      52.530  85.880 127.900  1.00  0.00           O
ATOM    324  OD2 ASP    34      51.540  84.810 126.240  1.00  0.00           O
ATOM    325  C   ASP    34      49.060  83.360 127.340  1.00  0.00           C
ATOM    326  O   ASP    34      47.920  83.660 126.990  1.00  0.00           O
ATOM    327  N   VAL    35      49.640  82.300 126.760  1.00  0.00           N
ATOM    328  H   VAL    35      50.520  81.900 127.020  1.00  0.00           H
ATOM    329  CA  VAL    35      48.980  81.530 125.650  1.00  0.00           C
ATOM    330  CB  VAL    35      49.790  81.670 124.370  1.00  0.00           C
ATOM    331  CG1 VAL    35      49.690  83.090 123.780  1.00  0.00           C
ATOM    332  CG2 VAL    35      51.280  81.380 124.530  1.00  0.00           C
ATOM    333  C   VAL    35      48.650  80.020 125.810  1.00  0.00           C
ATOM    334  O   VAL    35      49.460  79.270 126.360  1.00  0.00           O
ATOM    335  N   VAL    36      47.630  79.520 125.090  1.00  0.00           N
ATOM    336  H   VAL    36      46.990  80.160 124.670  1.00  0.00           H
ATOM    337  CA  VAL    36      47.290  78.100 125.020  1.00  0.00           C
ATOM    338  CB  VAL    36      45.820  77.990 125.410  1.00  0.00           C
ATOM    339  CG1 VAL    36      45.180  76.620 124.980  1.00  0.00           C
ATOM    340  CG2 VAL    36      45.450  78.440 126.830  1.00  0.00           C
ATOM    341  C   VAL    36      47.590  77.420 123.650  1.00  0.00           C
ATOM    342  O   VAL    36      46.900  77.480 122.710  1.00  0.00           O
ATOM    343  N   TYR    37      48.630  76.590 123.740  1.00  0.00           N
ATOM    344  H   TYR    37      49.080  76.400 124.610  1.00  0.00           H
ATOM    345  CA  TYR    37      49.150  75.760 122.610  1.00  0.00           C
ATOM    346  CB  TYR    37      50.620  75.360 122.870  1.00  0.00           C
ATOM    347  CG  TYR    37      51.760  76.370 122.710  1.00  0.00           C
ATOM    348  CD1 TYR    37      52.060  77.170 123.760  1.00  0.00           C
ATOM    349  HD1 TYR    37      51.440  77.160 124.650  1.00  0.00           H
ATOM    350  CD2 TYR    37      52.520  76.310 121.620  1.00  0.00           C
ATOM    351  HD2 TYR    37      52.270  75.550 120.880  1.00  0.00           H
ATOM    352  CE1 TYR    37      53.140  77.970 123.800  1.00  0.00           C
ATOM    353  HE1 TYR    37      53.540  78.550 124.630  1.00  0.00           H
ATOM    354  CE2 TYR    37      53.640  77.130 121.560  1.00  0.00           C
ATOM    355  HE2 TYR    37      54.320  77.120 120.710  1.00  0.00           H
ATOM    356  CZ  TYR    37      53.930  77.950 122.610  1.00  0.00           C
ATOM    357  OH  TYR    37      54.850  78.920 122.390  1.00  0.00           O
ATOM    358  HH  TYR    37      54.720  79.680 123.030  1.00  0.00           H
ATOM    359  C   TYR    37      48.180  74.620 122.210  1.00  0.00           C
ATOM    360  O   TYR    37      47.850  73.660 122.950  1.00  0.00           O
ATOM    361  N   CYS    38      47.770  74.620 120.930  1.00  0.00           N
ATOM    362  H   CYS    38      48.040  75.400 120.350  1.00  0.00           H
ATOM    363  CA  CYS    38      46.970  73.550 120.340  1.00  0.00           C
ATOM    364  CB  CYS    38      45.540  73.620 120.870  1.00  0.00           C
ATOM    365  SG  CYS    38      44.660  72.080 120.500  1.00  0.00           S
ATOM    366  HG  CYS    38      45.380  71.400 121.390  1.00  0.00           H
ATOM    367  C   CYS    38      46.980  73.400 118.780  1.00  0.00           C
ATOM    368  O   CYS    38      46.770  74.350 117.990  1.00  0.00           O
ATOM    369  N   PRO    39      47.190  72.160 118.290  1.00  0.00           N
ATOM    370  CA  PRO    39      47.400  71.780 116.850  1.00  0.00           C
ATOM    371  CB  PRO    39      47.420  70.290 116.810  1.00  0.00           C
ATOM    372  CG  PRO    39      48.040  69.850 118.100  1.00  0.00           C
ATOM    373  CD  PRO    39      47.640  70.990 119.090  1.00  0.00           C
ATOM    374  C   PRO    39      46.180  72.310 116.020  1.00  0.00           C
ATOM    375  O   PRO    39      45.060  71.960 116.400  1.00  0.00           O
ATOM    376  N   ARG    40      46.550  72.650 114.790  1.00  0.00           N
ATOM    377  H   ARG    40      47.510  72.720 114.530  1.00  0.00           H
ATOM    378  CA  ARG    40      45.630  73.280 113.780  1.00  0.00           C
ATOM    379  CB  ARG    40      46.220  73.510 112.370  1.00  0.00           C
ATOM    380  CG  ARG    40      46.750  74.890 112.490  1.00  0.00           C
ATOM    381  CD  ARG    40      47.000  75.460 111.090  1.00  0.00           C
ATOM    382  NE  ARG    40      48.090  74.750 110.360  1.00  0.00           N
ATOM    383  HE  ARG    40      48.320  73.830 110.660  1.00  0.00           H
ATOM    384  CZ  ARG    40      48.910  75.310 109.440  1.00  0.00           C
ATOM    385  NH1 ARG    40      48.820  76.580 109.000  1.00  0.00           N
ATOM    386 1HH1 ARG    40      48.190  77.240 109.420  1.00  0.00           H
ATOM    387 2HH1 ARG    40      49.400  76.860 108.230  1.00  0.00           H
ATOM    388  NH2 ARG    40      49.980  74.560 109.070  1.00  0.00           N
ATOM    389 1HH2 ARG    40      50.100  73.700 109.580  1.00  0.00           H
ATOM    390 2HH2 ARG    40      50.620  74.640 108.300  1.00  0.00           H
ATOM    391  C   ARG    40      44.160  72.710 113.590  1.00  0.00           C
ATOM    392  O   ARG    40      43.220  73.510 113.530  1.00  0.00           O
ATOM    393  N   HIS    41      44.060  71.380 113.800  1.00  0.00           N
ATOM    394  H   HIS    41      44.840  70.790 114.010  1.00  0.00           H
ATOM    395  CA  HIS    41      42.730  70.660 113.890  1.00  0.00           C
ATOM    396  CB  HIS    41      43.030  69.280 114.490  1.00  0.00           C
ATOM    397  CG  HIS    41      43.960  68.500 113.600  1.00  0.00           C
ATOM    398  ND1 HIS    41      44.130  68.680 112.300  1.00  0.00           N
ATOM    399  CD2 HIS    41      44.730  67.410 113.970  1.00  0.00           C
ATOM    400  HD2 HIS    41      44.680  66.900 114.930  1.00  0.00           H
ATOM    401  CE1 HIS    41      44.990  67.720 111.870  1.00  0.00           C
ATOM    402  HE1 HIS    41      45.480  67.630 110.900  1.00  0.00           H
ATOM    403  NE2 HIS    41      45.370  67.010 112.900  1.00  0.00           N
ATOM    404  HE2 HIS    41      46.060  66.300 112.810  1.00  0.00           H
ATOM    405  C   HIS    41      41.620  71.340 114.700  1.00  0.00           C
ATOM    406  O   HIS    41      40.470  71.330 114.170  1.00  0.00           O
ATOM    407  N   VAL    42      42.000  71.990 115.800  1.00  0.00           N
ATOM    408  H   VAL    42      42.970  71.990 116.030  1.00  0.00           H
ATOM    409  CA  VAL    42      41.060  72.930 116.510  1.00  0.00           C
ATOM    410  CB  VAL    42      41.880  73.570 117.630  1.00  0.00           C
ATOM    411  CG1 VAL    42      43.090  74.330 117.080  1.00  0.00           C
ATOM    412  CG2 VAL    42      41.050  74.390 118.740  1.00  0.00           C
ATOM    413  C   VAL    42      40.230  74.010 115.740  1.00  0.00           C
ATOM    414  O   VAL    42      39.100  74.340 116.180  1.00  0.00           O
ATOM    415  N   ILE    43      40.720  74.450 114.550  1.00  0.00           N
ATOM    416  H   ILE    43      41.690  74.280 114.350  1.00  0.00           H
ATOM    417  CA  ILE    43      39.890  75.290 113.630  1.00  0.00           C
ATOM    418  CB  ILE    43      40.670  76.440 113.000  1.00  0.00           C
ATOM    419  CG1 ILE    43      41.800  75.990 112.160  1.00  0.00           C
ATOM    420  CG2 ILE    43      40.990  77.510 114.000  1.00  0.00           C
ATOM    421  CD  ILE    43      42.580  77.010 111.360  1.00  0.00           C
ATOM    422  C   ILE    43      39.150  74.410 112.540  1.00  0.00           C
ATOM    423  O   ILE    43      37.970  74.760 112.310  1.00  0.00           O
ATOM    424  N   CYS    44      39.680  73.200 112.310  1.00  0.00           N
ATOM    425  H   CYS    44      40.310  72.730 112.930  1.00  0.00           H
ATOM    426  CA  CYS    44      39.260  72.330 111.200  1.00  0.00           C
ATOM    427  CB  CYS    44      40.420  71.430 110.730  1.00  0.00           C
ATOM    428  SG  CYS    44      41.790  72.460 110.120  1.00  0.00           S
ATOM    429  HG  CYS    44      42.710  71.500 110.160  1.00  0.00           H
ATOM    430  C   CYS    44      37.960  71.480 111.470  1.00  0.00           C
ATOM    431  O   CYS    44      37.750  70.360 111.020  1.00  0.00           O
ATOM    432  N   THR    45      36.940  72.220 111.980  1.00  0.00           N
ATOM    433  H   THR    45      36.790  73.170 111.690  1.00  0.00           H
ATOM    434  CA  THR    45      35.790  71.530 112.720  1.00  0.00           C
ATOM    435  CB  THR    45      35.250  72.440 113.840  1.00  0.00           C
ATOM    436  OG1 THR    45      34.780  73.650 113.300  1.00  0.00           O
ATOM    437  HG1 THR    45      33.810  73.670 113.540  1.00  0.00           H
ATOM    438  CG2 THR    45      36.240  72.750 114.990  1.00  0.00           C
ATOM    439  C   THR    45      34.610  71.140 111.790  1.00  0.00           C
ATOM    440  O   THR    45      34.480  71.680 110.710  1.00  0.00           O
ATOM    441  N   SER    46      33.740  70.430 112.480  1.00  0.00           N
ATOM    442  H   SER    46      33.780  70.340 113.470  1.00  0.00           H
ATOM    443  CA  SER    46      32.820  69.660 111.590  1.00  0.00           C
ATOM    444  CB  SER    46      32.730  68.160 111.800  1.00  0.00           C
ATOM    445  OG  SER    46      32.310  67.830 113.120  1.00  0.00           O
ATOM    446  HG  SER    46      31.420  67.390 113.050  1.00  0.00           H
ATOM    447  C   SER    46      31.350  70.220 111.560  1.00  0.00           C
ATOM    448  O   SER    46      30.530  69.840 110.730  1.00  0.00           O
ATOM    449  N   GLU    47      31.020  71.030 112.500  1.00  0.00           N
ATOM    450  H   GLU    47      31.690  71.380 113.160  1.00  0.00           H
ATOM    451  CA  GLU    47      29.680  71.610 112.660  1.00  0.00           C
ATOM    452  CB  GLU    47      29.430  72.020 114.120  1.00  0.00           C
ATOM    453  CG  GLU    47      30.070  73.240 114.670  1.00  0.00           C
ATOM    454  CD  GLU    47      31.580  73.260 114.420  1.00  0.00           C
ATOM    455  OE1 GLU    47      32.200  72.240 114.750  1.00  0.00           O
ATOM    456  OE2 GLU    47      32.060  74.320 113.890  1.00  0.00           O
ATOM    457  C   GLU    47      29.350  72.730 111.680  1.00  0.00           C
ATOM    458  O   GLU    47      28.190  72.770 111.220  1.00  0.00           O
ATOM    459  N   ASP    48      30.350  73.550 111.390  1.00  0.00           N
ATOM    460  H   ASP    48      30.950  73.780 112.160  1.00  0.00           H
ATOM    461  CA  ASP    48      30.420  74.480 110.300  1.00  0.00           C
ATOM    462  CB  ASP    48      31.370  75.590 110.620  1.00  0.00           C
ATOM    463  CG  ASP    48      31.030  76.990 109.970  1.00  0.00           C
ATOM    464  OD1 ASP    48      31.360  78.060 110.560  1.00  0.00           O
ATOM    465  OD2 ASP    48      30.440  77.010 108.870  1.00  0.00           O
ATOM    466  C   ASP    48      30.900  73.720 109.090  1.00  0.00           C
ATOM    467  O   ASP    48      31.300  72.580 109.150  1.00  0.00           O
ATOM    468  N   MET    49      30.860  74.430 108.000  1.00  0.00           N
ATOM    469  H   MET    49      30.560  75.370 108.130  1.00  0.00           H
ATOM    470  CA  MET    49      31.410  73.960 106.730  1.00  0.00           C
ATOM    471  CB  MET    49      30.930  74.960 105.630  1.00  0.00           C
ATOM    472  CG  MET    49      29.420  74.860 105.350  1.00  0.00           C
ATOM    473  SD  MET    49      28.600  76.450 104.830  1.00  0.00           S
ATOM    474  CE  MET    49      26.980  75.890 104.300  1.00  0.00           C
ATOM    475  C   MET    49      32.950  73.880 106.710  1.00  0.00           C
ATOM    476  O   MET    49      33.620  74.560 107.430  1.00  0.00           O
ATOM    477  N   LEU    50      33.510  72.880 106.030  1.00  0.00           N
ATOM    478  H   LEU    50      32.920  72.130 105.760  1.00  0.00           H
ATOM    479  CA  LEU    50      34.940  72.650 105.970  1.00  0.00           C
ATOM    480  CB  LEU    50      35.130  71.120 105.800  1.00  0.00           C
ATOM    481  CG  LEU    50      35.040  70.210 107.070  1.00  0.00           C
ATOM    482  CD1 LEU    50      35.170  68.760 106.560  1.00  0.00           C
ATOM    483  CD2 LEU    50      36.240  70.520 108.030  1.00  0.00           C
ATOM    484  C   LEU    50      35.500  73.360 104.750  1.00  0.00           C
ATOM    485  O   LEU    50      35.700  72.810 103.650  1.00  0.00           O
ATOM    486  N   ASN    51      35.740  74.630 105.000  1.00  0.00           N
ATOM    487  H   ASN    51      35.520  74.960 105.920  1.00  0.00           H
ATOM    488  CA  ASN    51      36.420  75.680 104.210  1.00  0.00           C
ATOM    489  CB  ASN    51      36.700  76.890 105.150  1.00  0.00           C
ATOM    490  CG  ASN    51      35.540  77.650 105.780  1.00  0.00           C
ATOM    491  OD1 ASN    51      34.600  77.100 106.360  1.00  0.00           O
ATOM    492  ND2 ASN    51      35.550  78.970 105.490  1.00  0.00           N
ATOM    493 1HD2 ASN    51      36.260  79.410 104.950  1.00  0.00           H
ATOM    494 2HD2 ASN    51      34.730  79.480 105.740  1.00  0.00           H
ATOM    495  C   ASN    51      37.760  75.150 103.760  1.00  0.00           C
ATOM    496  O   ASN    51      38.620  74.850 104.610  1.00  0.00           O
ATOM    497  N   PRO    52      38.060  75.070 102.460  1.00  0.00           N
ATOM    498  CA  PRO    52      39.250  74.390 101.910  1.00  0.00           C
ATOM    499  CB  PRO    52      38.860  74.050 100.490  1.00  0.00           C
ATOM    500  CG  PRO    52      37.910  75.180 100.140  1.00  0.00           C
ATOM    501  CD  PRO    52      37.080  75.180 101.420  1.00  0.00           C
ATOM    502  C   PRO    52      40.610  75.120 102.110  1.00  0.00           C
ATOM    503  O   PRO    52      41.550  74.680 101.470  1.00  0.00           O
ATOM    504  N   ASN    53      40.710  75.900 103.150  1.00  0.00           N
ATOM    505  H   ASN    53      39.990  75.970 103.850  1.00  0.00           H
ATOM    506  CA  ASN    53      41.870  76.750 103.430  1.00  0.00           C
ATOM    507  CB  ASN    53      41.750  78.120 102.710  1.00  0.00           C
ATOM    508  CG  ASN    53      42.800  79.280 102.680  1.00  0.00           C
ATOM    509  OD1 ASN    53      43.000  79.990 103.610  1.00  0.00           O
ATOM    510  ND2 ASN    53      43.460  79.520 101.560  1.00  0.00           N
ATOM    511 1HD2 ASN    53      43.320  78.880 100.800  1.00  0.00           H
ATOM    512 2HD2 ASN    53      44.150  80.230 101.420  1.00  0.00           H
ATOM    513  C   ASN    53      42.120  76.990 104.930  1.00  0.00           C
ATOM    514  O   ASN    53      41.250  77.470 105.610  1.00  0.00           O
ATOM    515  N   TYR    54      43.380  76.900 105.250  1.00  0.00           N
ATOM    516  H   TYR    54      44.070  76.460 104.670  1.00  0.00           H
ATOM    517  CA  TYR    54      43.870  77.300 106.630  1.00  0.00           C
ATOM    518  CB  TYR    54      45.400  77.030 106.890  1.00  0.00           C
ATOM    519  CG  TYR    54      46.000  75.630 106.740  1.00  0.00           C
ATOM    520  CD1 TYR    54      47.040  75.440 105.860  1.00  0.00           C
ATOM    521  HD1 TYR    54      47.350  76.190 105.140  1.00  0.00           H
ATOM    522  CD2 TYR    54      45.420  74.570 107.410  1.00  0.00           C
ATOM    523  HD2 TYR    54      44.650  74.720 108.180  1.00  0.00           H
ATOM    524  CE1 TYR    54      47.450  74.140 105.570  1.00  0.00           C
ATOM    525  HE1 TYR    54      48.210  73.940 104.800  1.00  0.00           H
ATOM    526  CE2 TYR    54      45.780  73.270 107.040  1.00  0.00           C
ATOM    527  HE2 TYR    54      45.350  72.450 107.600  1.00  0.00           H
ATOM    528  CZ  TYR    54      46.750  73.080 106.080  1.00  0.00           C
ATOM    529  OH  TYR    54      46.750  71.950 105.290  1.00  0.00           O
ATOM    530  HH  TYR    54      46.980  72.250 104.360  1.00  0.00           H
ATOM    531  C   TYR    54      43.680  78.790 107.110  1.00  0.00           C
ATOM    532  O   TYR    54      43.080  79.000 108.150  1.00  0.00           O
ATOM    533  N   GLU    55      43.980  79.760 106.260  1.00  0.00           N
ATOM    534  H   GLU    55      44.480  79.600 105.410  1.00  0.00           H
ATOM    535  CA  GLU    55      43.830  81.220 106.570  1.00  0.00           C
ATOM    536  CB  GLU    55      44.870  82.070 105.750  1.00  0.00           C
ATOM    537  CG  GLU    55      44.820  83.600 106.020  1.00  0.00           C
ATOM    538  CD  GLU    55      46.220  84.230 105.830  1.00  0.00           C
ATOM    539  OE1 GLU    55      46.700  84.990 106.730  1.00  0.00           O
ATOM    540  OE2 GLU    55      46.800  83.900 104.780  1.00  0.00           O
ATOM    541  C   GLU    55      42.370  81.750 106.720  1.00  0.00           C
ATOM    542  O   GLU    55      42.020  82.450 107.670  1.00  0.00           O
ATOM    543  N   ASP    56      41.560  81.240 105.800  1.00  0.00           N
ATOM    544  H   ASP    56      41.970  80.620 105.130  1.00  0.00           H
ATOM    545  CA  ASP    56      40.130  81.440 105.630  1.00  0.00           C
ATOM    546  CB  ASP    56      39.550  80.690 104.430  1.00  0.00           C
ATOM    547  CG  ASP    56      38.100  80.940 104.170  1.00  0.00           C
ATOM    548  OD1 ASP    56      37.590  81.980 104.580  1.00  0.00           O
ATOM    549  OD2 ASP    56      37.550  79.990 103.570  1.00  0.00           O
ATOM    550  C   ASP    56      39.460  81.010 106.960  1.00  0.00           C
ATOM    551  O   ASP    56      39.000  81.830 107.710  1.00  0.00           O
ATOM    552  N   LEU    57      39.770  79.750 107.300  1.00  0.00           N
ATOM    553  H   LEU    57      40.410  79.150 106.810  1.00  0.00           H
ATOM    554  CA  LEU    57      39.260  79.190 108.590  1.00  0.00           C
ATOM    555  CB  LEU    57      39.850  77.780 108.620  1.00  0.00           C
ATOM    556  CG  LEU    57      38.880  76.650 108.250  1.00  0.00           C
ATOM    557  CD1 LEU    57      39.570  75.340 108.130  1.00  0.00           C
ATOM    558  CD2 LEU    57      37.680  76.660 109.160  1.00  0.00           C
ATOM    559  C   LEU    57      39.660  79.930 109.870  1.00  0.00           C
ATOM    560  O   LEU    57      38.790  80.030 110.790  1.00  0.00           O
ATOM    561  N   LEU    58      40.890  80.380 109.920  1.00  0.00           N
ATOM    562  H   LEU    58      41.510  79.970 109.250  1.00  0.00           H
ATOM    563  CA  LEU    58      41.420  81.240 110.950  1.00  0.00           C
ATOM    564  CB  LEU    58      42.850  81.510 110.500  1.00  0.00           C
ATOM    565  CG  LEU    58      43.690  82.360 111.540  1.00  0.00           C
ATOM    566  CD1 LEU    58      44.030  81.650 112.850  1.00  0.00           C
ATOM    567  CD2 LEU    58      45.050  82.780 110.850  1.00  0.00           C
ATOM    568  C   LEU    58      40.580  82.530 111.180  1.00  0.00           C
ATOM    569  O   LEU    58      40.480  83.030 112.290  1.00  0.00           O
ATOM    570  N   ILE    59      40.260  83.150 110.010  1.00  0.00           N
ATOM    571  H   ILE    59      40.860  83.070 109.220  1.00  0.00           H
ATOM    572  CA  ILE    59      39.350  84.250 110.050  1.00  0.00           C
ATOM    573  CB  ILE    59      39.450  85.200 108.850  1.00  0.00           C
ATOM    574  CG1 ILE    59      40.850  85.850 108.660  1.00  0.00           C
ATOM    575  CG2 ILE    59      38.520  86.420 109.140  1.00  0.00           C
ATOM    576  CD  ILE    59      41.430  86.410 109.960  1.00  0.00           C
ATOM    577  C   ILE    59      37.870  83.910 110.410  1.00  0.00           C
ATOM    578  O   ILE    59      37.190  84.560 111.200  1.00  0.00           O
ATOM    579  N   ARG    60      37.390  82.810 109.770  1.00  0.00           N
ATOM    580  H   ARG    60      37.900  82.410 109.010  1.00  0.00           H
ATOM    581  CA  ARG    60      35.990  82.290 110.060  1.00  0.00           C
ATOM    582  CB  ARG    60      35.510  81.230 108.980  1.00  0.00           C
ATOM    583  CG  ARG    60      35.710  81.680 107.560  1.00  0.00           C
ATOM    584  CD  ARG    60      34.680  82.690 107.110  1.00  0.00           C
ATOM    585  NE  ARG    60      34.760  82.630 105.640  1.00  0.00           N
ATOM    586  HE  ARG    60      35.670  82.310 105.380  1.00  0.00           H
ATOM    587  CZ  ARG    60      33.910  83.120 104.740  1.00  0.00           C
ATOM    588  NH1 ARG    60      32.790  83.720 105.140  1.00  0.00           N
ATOM    589 1HH1 ARG    60      32.490  83.670 106.090  1.00  0.00           H
ATOM    590 2HH1 ARG    60      32.190  84.150 104.460  1.00  0.00           H
ATOM    591  NH2 ARG    60      34.110  82.920 103.480  1.00  0.00           N
ATOM    592 1HH2 ARG    60      35.000  82.510 103.280  1.00  0.00           H
ATOM    593 2HH2 ARG    60      33.450  83.160 102.760  1.00  0.00           H
ATOM    594  C   ARG    60      35.790  81.710 111.500  1.00  0.00           C
ATOM    595  O   ARG    60      34.680  81.320 111.830  1.00  0.00           O
ATOM    596  N   LYS    61      36.880  81.390 112.240  1.00  0.00           N
ATOM    597  H   LYS    61      37.630  80.930 111.770  1.00  0.00           H
ATOM    598  CA  LYS    61      36.820  81.110 113.650  1.00  0.00           C
ATOM    599  CB  LYS    61      37.710  79.900 113.830  1.00  0.00           C
ATOM    600  CG  LYS    61      37.090  78.670 113.220  1.00  0.00           C
ATOM    601  CD  LYS    61      36.070  78.020 114.190  1.00  0.00           C
ATOM    602  CE  LYS    61      35.710  76.590 113.850  1.00  0.00           C
ATOM    603  NZ  LYS    61      35.120  76.320 112.510  1.00  0.00           N
ATOM    604  HZ1 LYS    61      35.740  76.560 111.770  1.00  0.00           H
ATOM    605  HZ2 LYS    61      35.010  75.330 112.430  1.00  0.00           H
ATOM    606  HZ3 LYS    61      34.220  76.760 112.480  1.00  0.00           H
ATOM    607  C   LYS    61      37.340  82.300 114.400  1.00  0.00           C
ATOM    608  O   LYS    61      38.350  82.920 114.120  1.00  0.00           O
ATOM    609  N   SER    62      36.490  82.690 115.400  1.00  0.00           N
ATOM    610  H   SER    62      35.580  82.300 115.520  1.00  0.00           H
ATOM    611  CA  SER    62      36.860  83.760 116.300  1.00  0.00           C
ATOM    612  CB  SER    62      36.020  84.980 116.060  1.00  0.00           C
ATOM    613  OG  SER    62      36.440  86.090 116.870  1.00  0.00           O
ATOM    614  HG  SER    62      35.880  86.210 117.680  1.00  0.00           H
ATOM    615  C   SER    62      36.930  83.440 117.760  1.00  0.00           C
ATOM    616  O   SER    62      36.440  82.350 118.150  1.00  0.00           O
ATOM    617  N   ASN    63      37.820  84.130 118.540  1.00  0.00           N
ATOM    618  H   ASN    63      38.500  84.760 118.140  1.00  0.00           H
ATOM    619  CA  ASN    63      37.900  84.050 120.000  1.00  0.00           C
ATOM    620  CB  ASN    63      38.120  85.450 120.630  1.00  0.00           C
ATOM    621  CG  ASN    63      39.390  86.060 120.040  1.00  0.00           C
ATOM    622  OD1 ASN    63      40.550  85.690 120.220  1.00  0.00           O
ATOM    623  ND2 ASN    63      39.200  87.030 119.150  1.00  0.00           N
ATOM    624 1HD2 ASN    63      38.300  87.360 118.840  1.00  0.00           H
ATOM    625 2HD2 ASN    63      40.010  87.310 118.640  1.00  0.00           H
ATOM    626  C   ASN    63      36.770  83.500 120.860  1.00  0.00           C
ATOM    627  O   ASN    63      37.120  82.820 121.790  1.00  0.00           O
ATOM    628  N   HIS    64      35.530  83.940 120.710  1.00  0.00           N
ATOM    629  H   HIS    64      35.300  84.750 120.170  1.00  0.00           H
ATOM    630  CA  HIS    64      34.270  83.370 121.260  1.00  0.00           C
ATOM    631  CB  HIS    64      33.070  84.280 120.840  1.00  0.00           C
ATOM    632  CG  HIS    64      32.700  84.040 119.400  1.00  0.00           C
ATOM    633  ND1 HIS    64      33.510  84.120 118.340  1.00  0.00           N
ATOM    634  CD2 HIS    64      31.450  83.670 118.990  1.00  0.00           C
ATOM    635  HD2 HIS    64      30.520  83.660 119.560  1.00  0.00           H
ATOM    636  CE1 HIS    64      32.810  83.690 117.310  1.00  0.00           C
ATOM    637  HE1 HIS    64      33.230  83.530 116.320  1.00  0.00           H
ATOM    638  NE2 HIS    64      31.600  83.410 117.720  1.00  0.00           N
ATOM    639  HE2 HIS    64      30.940  82.930 117.130  1.00  0.00           H
ATOM    640  C   HIS    64      33.990  81.870 120.890  1.00  0.00           C
ATOM    641  O   HIS    64      33.450  81.160 121.760  1.00  0.00           O
ATOM    642  N   ASN    65      34.400  81.460 119.730  1.00  0.00           N
ATOM    643  H   ASN    65      34.940  81.970 119.060  1.00  0.00           H
ATOM    644  CA  ASN    65      34.270  80.010 119.400  1.00  0.00           C
ATOM    645  CB  ASN    65      34.690  79.630 117.970  1.00  0.00           C
ATOM    646  CG  ASN    65      33.750  80.020 116.790  1.00  0.00           C
ATOM    647  OD1 ASN    65      34.040  80.760 115.890  1.00  0.00           O
ATOM    648  ND2 ASN    65      32.480  79.580 116.890  1.00  0.00           N
ATOM    649 1HD2 ASN    65      32.180  79.050 117.690  1.00  0.00           H
ATOM    650 2HD2 ASN    65      31.760  79.810 116.230  1.00  0.00           H
ATOM    651  C   ASN    65      34.980  78.990 120.320  1.00  0.00           C
ATOM    652  O   ASN    65      34.480  77.900 120.470  1.00  0.00           O
ATOM    653  N   PHE    66      36.240  79.370 120.660  1.00  0.00           N
ATOM    654  H   PHE    66      36.560  80.300 120.480  1.00  0.00           H
ATOM    655  CA  PHE    66      37.070  78.550 121.530  1.00  0.00           C
ATOM    656  CB  PHE    66      38.540  79.030 121.440  1.00  0.00           C
ATOM    657  CG  PHE    66      39.250  79.020 120.110  1.00  0.00           C
ATOM    658  CD1 PHE    66      39.540  80.190 119.450  1.00  0.00           C
ATOM    659  HD1 PHE    66      39.470  81.190 119.880  1.00  0.00           H
ATOM    660  CD2 PHE    66      39.360  77.820 119.440  1.00  0.00           C
ATOM    661  HD2 PHE    66      39.140  76.890 119.970  1.00  0.00           H
ATOM    662  CE1 PHE    66      40.030  80.190 118.140  1.00  0.00           C
ATOM    663  HE1 PHE    66      40.310  81.140 117.670  1.00  0.00           H
ATOM    664  CE2 PHE    66      39.780  77.820 118.090  1.00  0.00           C
ATOM    665  HE2 PHE    66      39.810  76.860 117.580  1.00  0.00           H
ATOM    666  CZ  PHE    66      40.170  78.990 117.440  1.00  0.00           C
ATOM    667  HZ  PHE    66      40.750  78.900 116.520  1.00  0.00           H
ATOM    668  C   PHE    66      36.600  78.750 123.020  1.00  0.00           C
ATOM    669  O   PHE    66      36.840  79.750 123.670  1.00  0.00           O
ATOM    670  N   LEU    67      35.770  77.800 123.410  1.00  0.00           N
ATOM    671  H   LEU    67      35.410  77.220 122.680  1.00  0.00           H
ATOM    672  CA  LEU    67      35.360  77.610 124.820  1.00  0.00           C
ATOM    673  CB  LEU    67      33.940  77.080 125.020  1.00  0.00           C
ATOM    674  CG  LEU    67      32.870  77.940 124.330  1.00  0.00           C
ATOM    675  CD1 LEU    67      31.540  77.280 124.600  1.00  0.00           C
ATOM    676  CD2 LEU    67      32.990  79.400 124.770  1.00  0.00           C
ATOM    677  C   LEU    67      36.280  76.720 125.590  1.00  0.00           C
ATOM    678  O   LEU    67      36.150  75.490 125.760  1.00  0.00           O
ATOM    679  N   VAL    68      37.280  77.450 126.070  1.00  0.00           N
ATOM    680  H   VAL    68      37.460  78.370 125.720  1.00  0.00           H
ATOM    681  CA  VAL    68      38.440  76.800 126.790  1.00  0.00           C
ATOM    682  CB  VAL    68      39.740  77.600 126.510  1.00  0.00           C
ATOM    683  CG1 VAL    68      40.890  76.740 126.970  1.00  0.00           C
ATOM    684  CG2 VAL    68      40.050  78.030 125.040  1.00  0.00           C
ATOM    685  C   VAL    68      38.140  76.720 128.340  1.00  0.00           C
ATOM    686  O   VAL    68      37.660  77.680 128.960  1.00  0.00           O
ATOM    687  N   GLN    69      38.480  75.630 128.980  1.00  0.00           N
ATOM    688  H   GLN    69      38.870  74.950 128.350  1.00  0.00           H
ATOM    689  CA  GLN    69      38.290  75.400 130.410  1.00  0.00           C
ATOM    690  CB  GLN    69      37.080  74.630 130.860  1.00  0.00           C
ATOM    691  CG  GLN    69      36.980  73.360 129.990  1.00  0.00           C
ATOM    692  CD  GLN    69      35.520  72.920 130.150  1.00  0.00           C
ATOM    693  OE1 GLN    69      34.490  73.370 129.610  1.00  0.00           O
ATOM    694  NE2 GLN    69      35.450  71.710 130.730  1.00  0.00           N
ATOM    695 1HE2 GLN    69      36.260  71.200 131.030  1.00  0.00           H
ATOM    696 2HE2 GLN    69      34.580  71.240 130.860  1.00  0.00           H
ATOM    697  C   GLN    69      39.540  74.720 131.010  1.00  0.00           C
ATOM    698  O   GLN    69      40.150  73.830 130.380  1.00  0.00           O
ATOM    699  N   ALA    70      39.770  75.220 132.200  1.00  0.00           N
ATOM    700  H   ALA    70      39.380  76.060 132.570  1.00  0.00           H
ATOM    701  CA  ALA    70      40.820  74.650 133.140  1.00  0.00           C
ATOM    702  CB  ALA    70      42.070  75.570 133.200  1.00  0.00           C
ATOM    703  C   ALA    70      40.230  74.430 134.570  1.00  0.00           C
ATOM    704  O   ALA    70      40.010  75.390 135.350  1.00  0.00           O
ATOM    705  N   GLY    71      39.950  73.130 134.810  1.00  0.00           N
ATOM    706  H   GLY    71      40.110  72.360 134.190  1.00  0.00           H
ATOM    707  CA  GLY    71      39.160  72.660 136.000  1.00  0.00           C
ATOM    708  C   GLY    71      37.800  73.410 135.970  1.00  0.00           C
ATOM    709  O   GLY    71      37.020  73.210 135.020  1.00  0.00           O
ATOM    710  N   ASN    72      37.730  74.500 136.790  1.00  0.00           N
ATOM    711  H   ASN    72      38.430  74.690 137.470  1.00  0.00           H
ATOM    712  CA  ASN    72      36.510  75.360 136.650  1.00  0.00           C
ATOM    713  CB  ASN    72      35.840  75.520 138.010  1.00  0.00           C
ATOM    714  CG  ASN    72      36.780  76.150 139.020  1.00  0.00           C
ATOM    715  OD1 ASN    72      37.170  77.300 138.920  1.00  0.00           O
ATOM    716  ND2 ASN    72      37.130  75.430 140.050  1.00  0.00           N
ATOM    717 1HD2 ASN    72      36.810  74.490 140.180  1.00  0.00           H
ATOM    718 2HD2 ASN    72      37.760  75.800 140.730  1.00  0.00           H
ATOM    719  C   ASN    72      36.650  76.770 135.940  1.00  0.00           C
ATOM    720  O   ASN    72      35.690  77.530 135.720  1.00  0.00           O
ATOM    721  N   VAL    73      37.930  77.200 135.760  1.00  0.00           N
ATOM    722  H   VAL    73      38.700  76.590 135.960  1.00  0.00           H
ATOM    723  CA  VAL    73      38.300  78.550 135.250  1.00  0.00           C
ATOM    724  CB  VAL    73      39.730  78.980 135.670  1.00  0.00           C
ATOM    725  CG1 VAL    73      39.970  80.360 135.110  1.00  0.00           C
ATOM    726  CG2 VAL    73      39.930  78.910 137.210  1.00  0.00           C
ATOM    727  C   VAL    73      38.070  78.570 133.700  1.00  0.00           C
ATOM    728  O   VAL    73      38.660  77.740 133.000  1.00  0.00           O
ATOM    729  N   GLN    74      36.970  79.070 133.190  1.00  0.00           N
ATOM    730  H   GLN    74      36.160  79.180 133.770  1.00  0.00           H
ATOM    731  CA  GLN    74      36.750  79.190 131.790  1.00  0.00           C
ATOM    732  CB  GLN    74      35.280  79.380 131.550  1.00  0.00           C
ATOM    733  CG  GLN    74      35.170  79.100 130.050  1.00  0.00           C
ATOM    734  CD  GLN    74      34.120  79.980 129.460  1.00  0.00           C
ATOM    735  OE1 GLN    74      34.140  81.200 129.580  1.00  0.00           O
ATOM    736  NE2 GLN    74      33.370  79.370 128.610  1.00  0.00           N
ATOM    737 1HE2 GLN    74      33.480  78.380 128.640  1.00  0.00           H
ATOM    738 2HE2 GLN    74      32.640  79.930 128.200  1.00  0.00           H
ATOM    739  C   GLN    74      37.700  80.330 131.170  1.00  0.00           C
ATOM    740  O   GLN    74      37.470  81.510 131.300  1.00  0.00           O
ATOM    741  N   LEU    75      38.750  79.850 130.610  1.00  0.00           N
ATOM    742  H   LEU    75      38.630  78.960 130.160  1.00  0.00           H
ATOM    743  CA  LEU    75      39.760  80.780 129.970  1.00  0.00           C
ATOM    744  CB  LEU    75      41.030  80.030 129.470  1.00  0.00           C
ATOM    745  CG  LEU    75      41.820  79.410 130.590  1.00  0.00           C
ATOM    746  CD1 LEU    75      43.000  78.720 129.930  1.00  0.00           C
ATOM    747  CD2 LEU    75      42.340  80.590 131.460  1.00  0.00           C
ATOM    748  C   LEU    75      39.180  81.380 128.730  1.00  0.00           C
ATOM    749  O   LEU    75      38.620  80.650 127.890  1.00  0.00           O
ATOM    750  N   ARG    76      39.390  82.690 128.660  1.00  0.00           N
ATOM    751  H   ARG    76      39.940  83.180 129.340  1.00  0.00           H
ATOM    752  CA  ARG    76      38.850  83.520 127.600  1.00  0.00           C
ATOM    753  CB  ARG    76      37.990  84.700 128.140  1.00  0.00           C
ATOM    754  CG  ARG    76      36.810  83.990 128.840  1.00  0.00           C
ATOM    755  CD  ARG    76      35.700  84.920 129.410  1.00  0.00           C
ATOM    756  NE  ARG    76      36.170  85.690 130.630  1.00  0.00           N
ATOM    757  HE  ARG    76      36.080  85.210 131.500  1.00  0.00           H
ATOM    758  CZ  ARG    76      36.830  86.860 130.710  1.00  0.00           C
ATOM    759  NH1 ARG    76      37.260  87.390 129.570  1.00  0.00           N
ATOM    760 1HH1 ARG    76      37.160  86.860 128.730  1.00  0.00           H
ATOM    761 2HH1 ARG    76      37.550  88.340 129.420  1.00  0.00           H
ATOM    762  NH2 ARG    76      36.910  87.610 131.830  1.00  0.00           N
ATOM    763 1HH2 ARG    76      36.570  87.140 132.640  1.00  0.00           H
ATOM    764 2HH2 ARG    76      37.180  88.570 131.850  1.00  0.00           H
ATOM    765  C   ARG    76      40.000  84.030 126.830  1.00  0.00           C
ATOM    766  O   ARG    76      41.090  84.490 127.300  1.00  0.00           O
ATOM    767  N   VAL    77      39.770  83.860 125.540  1.00  0.00           N
ATOM    768  H   VAL    77      38.840  83.730 125.190  1.00  0.00           H
ATOM    769  CA  VAL    77      40.810  84.270 124.550  1.00  0.00           C
ATOM    770  CB  VAL    77      40.860  83.220 123.440  1.00  0.00           C
ATOM    771  CG1 VAL    77      42.020  83.510 122.520  1.00  0.00           C
ATOM    772  CG2 VAL    77      40.880  81.830 124.080  1.00  0.00           C
ATOM    773  C   VAL    77      40.570  85.730 124.080  1.00  0.00           C
ATOM    774  O   VAL    77      39.420  86.190 123.820  1.00  0.00           O
ATOM    775  N   ILE    78      41.650  86.460 123.850  1.00  0.00           N
ATOM    776  H   ILE    78      42.520  86.020 124.050  1.00  0.00           H
ATOM    777  CA  ILE    78      41.620  87.820 123.250  1.00  0.00           C
ATOM    778  CB  ILE    78      41.910  89.000 124.240  1.00  0.00           C
ATOM    779  CG1 ILE    78      43.050  88.630 125.140  1.00  0.00           C
ATOM    780  CG2 ILE    78      40.630  89.390 124.940  1.00  0.00           C
ATOM    781  CD  ILE    78      43.530  89.760 125.920  1.00  0.00           C
ATOM    782  C   ILE    78      42.640  87.950 122.080  1.00  0.00           C
ATOM    783  O   ILE    78      43.280  89.000 121.850  1.00  0.00           O
ATOM    784  N   GLY    79      42.820  86.920 121.240  1.00  0.00           N
ATOM    785  H   GLY    79      42.030  86.350 121.000  1.00  0.00           H
ATOM    786  CA  GLY    79      43.910  86.820 120.170  1.00  0.00           C
ATOM    787  C   GLY    79      44.150  85.360 119.770  1.00  0.00           C
ATOM    788  O   GLY    79      45.070  84.690 120.220  1.00  0.00           O
ATOM    789  N   HIS    80      43.250  84.800 118.940  1.00  0.00           N
ATOM    790  H   HIS    80      42.340  85.210 118.800  1.00  0.00           H
ATOM    791  CA  HIS    80      43.370  83.550 118.250  1.00  0.00           C
ATOM    792  CB  HIS    80      41.950  83.260 117.730  1.00  0.00           C
ATOM    793  CG  HIS    80      41.470  84.230 116.580  1.00  0.00           C
ATOM    794  ND1 HIS    80      40.750  85.350 116.710  1.00  0.00           N
ATOM    795  CD2 HIS    80      41.400  83.860 115.310  1.00  0.00           C
ATOM    796  HD2 HIS    80      41.890  82.980 114.890  1.00  0.00           H
ATOM    797  CE1 HIS    80      40.210  85.640 115.520  1.00  0.00           C
ATOM    798  HE1 HIS    80      39.950  86.660 115.230  1.00  0.00           H
ATOM    799  NE2 HIS    80      40.600  84.690 114.660  1.00  0.00           N
ATOM    800  HE2 HIS    80      40.090  84.480 113.820  1.00  0.00           H
ATOM    801  C   HIS    80      44.510  83.350 117.170  1.00  0.00           C
ATOM    802  O   HIS    80      44.320  83.430 115.940  1.00  0.00           O
ATOM    803  N   SER    81      45.690  83.560 117.710  1.00  0.00           N
ATOM    804  H   SER    81      45.740  83.960 118.630  1.00  0.00           H
ATOM    805  CA  SER    81      47.010  83.560 117.000  1.00  0.00           C
ATOM    806  CB  SER    81      48.110  84.340 117.680  1.00  0.00           C
ATOM    807  OG  SER    81      49.100  84.760 116.650  1.00  0.00           O
ATOM    808  HG  SER    81      48.750  85.670 116.420  1.00  0.00           H
ATOM    809  C   SER    81      47.590  82.170 116.590  1.00  0.00           C
ATOM    810  O   SER    81      48.240  81.390 117.360  1.00  0.00           O
ATOM    811  N   MET    82      47.590  81.990 115.250  1.00  0.00           N
ATOM    812  H   MET    82      47.080  82.640 114.690  1.00  0.00           H
ATOM    813  CA  MET    82      48.240  80.860 114.630  1.00  0.00           C
ATOM    814  CB  MET    82      47.720  80.590 113.210  1.00  0.00           C
ATOM    815  CG  MET    82      48.310  79.350 112.550  1.00  0.00           C
ATOM    816  SD  MET    82      47.600  79.180 110.890  1.00  0.00           S
ATOM    817  CE  MET    82      48.330  80.540 109.910  1.00  0.00           C
ATOM    818  C   MET    82      49.730  81.080 114.550  1.00  0.00           C
ATOM    819  O   MET    82      50.140  82.100 114.000  1.00  0.00           O
ATOM    820  N   GLN    83      50.440  80.010 114.970  1.00  0.00           N
ATOM    821  H   GLN    83      50.030  79.240 115.450  1.00  0.00           H
ATOM    822  CA  GLN    83      51.900  79.870 114.750  1.00  0.00           C
ATOM    823  CB  GLN    83      52.550  80.150 116.110  1.00  0.00           C
ATOM    824  CG  GLN    83      54.080  80.090 115.970  1.00  0.00           C
ATOM    825  CD  GLN    83      54.750  80.200 117.320  1.00  0.00           C
ATOM    826  OE1 GLN    83      54.790  81.290 117.900  1.00  0.00           O
ATOM    827  NE2 GLN    83      55.220  79.060 117.840  1.00  0.00           N
ATOM    828 1HE2 GLN    83      55.210  78.150 117.430  1.00  0.00           H
ATOM    829 2HE2 GLN    83      55.760  79.110 118.680  1.00  0.00           H
ATOM    830  C   GLN    83      52.310  78.520 114.120  1.00  0.00           C
ATOM    831  O   GLN    83      52.130  77.480 114.780  1.00  0.00           O
ATOM    832  N   ASN    84      52.570  78.540 112.800  1.00  0.00           N
ATOM    833  H   ASN    84      52.330  79.260 112.150  1.00  0.00           H
ATOM    834  CA  ASN    84      52.940  77.290 112.110  1.00  0.00           C
ATOM    835  CB  ASN    84      54.420  76.890 112.370  1.00  0.00           C
ATOM    836  CG  ASN    84      55.510  77.970 112.190  1.00  0.00           C
ATOM    837  OD1 ASN    84      55.640  78.590 111.230  1.00  0.00           O
ATOM    838  ND2 ASN    84      56.160  78.240 113.300  1.00  0.00           N
ATOM    839 1HD2 ASN    84      55.940  77.730 114.130  1.00  0.00           H
ATOM    840 2HD2 ASN    84      56.850  78.960 113.330  1.00  0.00           H
ATOM    841  C   ASN    84      51.920  76.190 112.230  1.00  0.00           C
ATOM    842  O   ASN    84      50.700  76.490 112.020  1.00  0.00           O
ATOM    843  N   CYS    85      52.190  74.980 112.760  1.00  0.00           N
ATOM    844  H   CYS    85      53.110  74.610 112.840  1.00  0.00           H
ATOM    845  CA  CYS    85      51.200  73.940 112.930  1.00  0.00           C
ATOM    846  CB  CYS    85      51.810  72.550 113.090  1.00  0.00           C
ATOM    847  SG  CYS    85      52.610  71.970 111.580  1.00  0.00           S
ATOM    848  HG  CYS    85      51.520  71.710 110.870  1.00  0.00           H
ATOM    849  C   CYS    85      50.310  74.140 114.210  1.00  0.00           C
ATOM    850  O   CYS    85      49.260  73.510 114.210  1.00  0.00           O
ATOM    851  N   VAL    86      50.630  75.050 115.110  1.00  0.00           N
ATOM    852  H   VAL    86      51.200  75.810 114.800  1.00  0.00           H
ATOM    853  CA  VAL    86      49.920  75.340 116.370  1.00  0.00           C
ATOM    854  CB  VAL    86      50.870  75.150 117.530  1.00  0.00           C
ATOM    855  CG1 VAL    86      51.110  73.650 117.800  1.00  0.00           C
ATOM    856  CG2 VAL    86      52.140  76.000 117.530  1.00  0.00           C
ATOM    857  C   VAL    86      49.220  76.680 116.510  1.00  0.00           C
ATOM    858  O   VAL    86      49.700  77.680 116.100  1.00  0.00           O
ATOM    859  N   LEU    87      47.980  76.590 116.920  1.00  0.00           N
ATOM    860  H   LEU    87      47.440  75.750 117.010  1.00  0.00           H
ATOM    861  CA  LEU    87      47.180  77.750 117.380  1.00  0.00           C
ATOM    862  CB  LEU    87      45.710  77.340 117.190  1.00  0.00           C
ATOM    863  CG  LEU    87      44.770  78.420 116.570  1.00  0.00           C
ATOM    864  CD1 LEU    87      45.000  78.760 115.070  1.00  0.00           C
ATOM    865  CD2 LEU    87      43.350  77.860 116.730  1.00  0.00           C
ATOM    866  C   LEU    87      47.650  78.160 118.750  1.00  0.00           C
ATOM    867  O   LEU    87      47.690  77.330 119.610  1.00  0.00           O
ATOM    868  N   LYS    88      48.120  79.380 119.030  1.00  0.00           N
ATOM    869  H   LYS    88      48.020  80.090 118.340  1.00  0.00           H
ATOM    870  CA  LYS    88      48.590  79.870 120.360  1.00  0.00           C
ATOM    871  CB  LYS    88      49.920  80.640 120.320  1.00  0.00           C
ATOM    872  CG  LYS    88      51.100  79.670 120.290  1.00  0.00           C
ATOM    873  CD  LYS    88      52.340  80.440 119.910  1.00  0.00           C
ATOM    874  CE  LYS    88      52.840  81.400 121.020  1.00  0.00           C
ATOM    875  NZ  LYS    88      54.060  82.090 120.610  1.00  0.00           N
ATOM    876  HZ1 LYS    88      54.110  83.070 120.820  1.00  0.00           H
ATOM    877  HZ2 LYS    88      54.850  81.630 120.990  1.00  0.00           H
ATOM    878  HZ3 LYS    88      54.100  82.080 119.610  1.00  0.00           H
ATOM    879  C   LYS    88      47.530  80.840 120.910  1.00  0.00           C
ATOM    880  O   LYS    88      47.440  82.020 120.540  1.00  0.00           O
ATOM    881  N   LEU    89      46.520  80.200 121.490  1.00  0.00           N
ATOM    882  H   LEU    89      46.420  79.220 121.640  1.00  0.00           H
ATOM    883  CA  LEU    89      45.430  81.020 122.020  1.00  0.00           C
ATOM    884  CB  LEU    89      44.240  80.150 122.500  1.00  0.00           C
ATOM    885  CG  LEU    89      43.730  79.210 121.410  1.00  0.00           C
ATOM    886  CD1 LEU    89      42.630  78.340 122.090  1.00  0.00           C
ATOM    887  CD2 LEU    89      43.090  80.220 120.400  1.00  0.00           C
ATOM    888  C   LEU    89      45.770  82.080 123.090  1.00  0.00           C
ATOM    889  O   LEU    89      45.940  81.650 124.250  1.00  0.00           O
ATOM    890  N   LYS    90      45.750  83.390 122.820  1.00  0.00           N
ATOM    891  H   LYS    90      45.600  83.750 121.900  1.00  0.00           H
ATOM    892  CA  LYS    90      45.990  84.470 123.820  1.00  0.00           C
ATOM    893  CB  LYS    90      46.110  85.780 123.010  1.00  0.00           C
ATOM    894  CG  LYS    90      47.400  85.730 122.270  1.00  0.00           C
ATOM    895  CD  LYS    90      47.570  86.930 121.420  1.00  0.00           C
ATOM    896  CE  LYS    90      48.890  86.840 120.550  1.00  0.00           C
ATOM    897  NZ  LYS    90      48.900  87.830 119.470  1.00  0.00           N
ATOM    898  HZ1 LYS    90      48.000  87.930 119.040  1.00  0.00           H
ATOM    899  HZ2 LYS    90      49.110  88.780 119.670  1.00  0.00           H
ATOM    900  HZ3 LYS    90      49.580  87.520 118.790  1.00  0.00           H
ATOM    901  C   LYS    90      44.980  84.670 124.970  1.00  0.00           C
ATOM    902  O   LYS    90      43.960  85.310 124.720  1.00  0.00           O
ATOM    903  N   VAL    91      45.300  84.190 126.180  1.00  0.00           N
ATOM    904  H   VAL    91      46.270  84.230 126.430  1.00  0.00           H
ATOM    905  CA  VAL    91      44.300  84.200 127.240  1.00  0.00           C
ATOM    906  CB  VAL    91      44.150  82.750 127.800  1.00  0.00           C
ATOM    907  CG1 VAL    91      43.530  81.930 126.610  1.00  0.00           C
ATOM    908  CG2 VAL    91      45.490  82.140 128.200  1.00  0.00           C
ATOM    909  C   VAL    91      44.430  85.240 128.320  1.00  0.00           C
ATOM    910  O   VAL    91      45.450  85.750 128.670  1.00  0.00           O
ATOM    911  N   ASP    92      43.210  85.540 128.840  1.00  0.00           N
ATOM    912  H   ASP    92      42.370  85.160 128.440  1.00  0.00           H
ATOM    913  CA  ASP    92      42.940  86.490 129.970  1.00  0.00           C
ATOM    914  CB  ASP    92      41.450  86.500 130.280  1.00  0.00           C
ATOM    915  CG  ASP    92      40.930  85.250 131.010  1.00  0.00           C
ATOM    916  OD1 ASP    92      40.630  85.470 132.180  1.00  0.00           O
ATOM    917  OD2 ASP    92      41.000  84.110 130.560  1.00  0.00           O
ATOM    918  C   ASP    92      43.720  86.110 131.230  1.00  0.00           C
ATOM    919  O   ASP    92      44.480  86.900 131.760  1.00  0.00           O
ATOM    920  N   THR    93      43.740  84.820 131.520  1.00  0.00           N
ATOM    921  H   THR    93      43.150  84.170 131.040  1.00  0.00           H
ATOM    922  CA  THR    93      44.440  84.420 132.740  1.00  0.00           C
ATOM    923  CB  THR    93      43.590  83.540 133.660  1.00  0.00           C
ATOM    924  OG1 THR    93      42.230  84.000 133.800  1.00  0.00           O
ATOM    925  HG1 THR    93      41.970  84.490 132.970  1.00  0.00           H
ATOM    926  CG2 THR    93      44.180  83.550 135.070  1.00  0.00           C
ATOM    927  C   THR    93      45.740  83.650 132.340  1.00  0.00           C
ATOM    928  O   THR    93      45.770  82.600 131.760  1.00  0.00           O
ATOM    929  N   ALA    94      46.800  84.240 132.790  1.00  0.00           N
ATOM    930  H   ALA    94      46.550  85.030 133.350  1.00  0.00           H
ATOM    931  CA  ALA    94      48.180  83.770 132.610  1.00  0.00           C
ATOM    932  CB  ALA    94      49.150  84.880 132.690  1.00  0.00           C
ATOM    933  C   ALA    94      48.490  82.630 133.600  1.00  0.00           C
ATOM    934  O   ALA    94      47.980  82.670 134.710  1.00  0.00           O
ATOM    935  N   ASN    95      49.200  81.610 133.170  1.00  0.00           N
ATOM    936  H   ASN    95      49.500  81.580 132.220  1.00  0.00           H
ATOM    937  CA  ASN    95      49.420  80.310 133.890  1.00  0.00           C
ATOM    938  CB  ASN    95      50.140  79.330 132.990  1.00  0.00           C
ATOM    939  CG  ASN    95      50.140  77.870 133.450  1.00  0.00           C
ATOM    940  OD1 ASN    95      50.450  77.610 134.590  1.00  0.00           O
ATOM    941  ND2 ASN    95      49.370  77.080 132.730  1.00  0.00           N
ATOM    942 1HD2 ASN    95      48.810  77.440 131.980  1.00  0.00           H
ATOM    943 2HD2 ASN    95      49.340  76.120 133.020  1.00  0.00           H
ATOM    944  C   ASN    95      50.080  80.460 135.250  1.00  0.00           C
ATOM    945  O   ASN    95      51.230  80.730 135.380  1.00  0.00           O
ATOM    946  N   PRO    96      49.260  80.110 136.300  1.00  0.00           N
ATOM    947  CA  PRO    96      49.530  80.200 137.740  1.00  0.00           C
ATOM    948  CB  PRO    96      48.220  79.960 138.530  1.00  0.00           C
ATOM    949  CG  PRO    96      47.400  79.190 137.530  1.00  0.00           C
ATOM    950  CD  PRO    96      47.840  79.540 136.130  1.00  0.00           C
ATOM    951  C   PRO    96      50.690  79.320 138.270  1.00  0.00           C
ATOM    952  O   PRO    96      51.080  79.490 139.430  1.00  0.00           O
ATOM    953  N   LYS    97      51.160  78.430 137.400  1.00  0.00           N
ATOM    954  H   LYS    97      50.770  78.240 136.500  1.00  0.00           H
ATOM    955  CA  LYS    97      52.220  77.510 137.860  1.00  0.00           C
ATOM    956  CB  LYS    97      51.580  76.250 138.430  1.00  0.00           C
ATOM    957  CG  LYS    97      50.680  75.530 137.420  1.00  0.00           C
ATOM    958  CD  LYS    97      49.780  74.560 138.050  1.00  0.00           C
ATOM    959  CE  LYS    97      48.610  75.190 138.870  1.00  0.00           C
ATOM    960  NZ  LYS    97      47.620  74.170 139.230  1.00  0.00           N
ATOM    961  HZ1 LYS    97      48.150  73.380 139.540  1.00  0.00           H
ATOM    962  HZ2 LYS    97      47.040  74.530 139.960  1.00  0.00           H
ATOM    963  HZ3 LYS    97      46.990  73.990 138.470  1.00  0.00           H
ATOM    964  C   LYS    97      53.460  77.250 136.950  1.00  0.00           C
ATOM    965  O   LYS    97      53.900  76.060 136.840  1.00  0.00           O
ATOM    966  N   THR    98      53.750  78.170 136.050  1.00  0.00           N
ATOM    967  H   THR    98      53.400  79.110 136.120  1.00  0.00           H
ATOM    968  CA  THR    98      54.810  77.890 135.010  1.00  0.00           C
ATOM    969  CB  THR    98      55.160  79.030 134.030  1.00  0.00           C
ATOM    970  OG1 THR    98      54.810  80.310 134.620  1.00  0.00           O
ATOM    971  HG1 THR    98      55.140  80.980 133.960  1.00  0.00           H
ATOM    972  CG2 THR    98      54.490  78.790 132.690  1.00  0.00           C
ATOM    973  C   THR    98      56.200  77.500 135.600  1.00  0.00           C
ATOM    974  O   THR    98      56.840  78.350 136.220  1.00  0.00           O
ATOM    975  N   PRO    99      56.770  76.380 135.200  1.00  0.00           N
ATOM    976  CA  PRO    99      58.130  76.020 135.540  1.00  0.00           C
ATOM    977  CB  PRO    99      58.270  74.490 135.260  1.00  0.00           C
ATOM    978  CG  PRO    99      57.140  74.200 134.270  1.00  0.00           C
ATOM    979  CD  PRO    99      56.030  75.160 134.710  1.00  0.00           C
ATOM    980  C   PRO    99      59.080  76.870 134.650  1.00  0.00           C
ATOM    981  O   PRO    99      58.750  77.780 133.870  1.00  0.00           O
ATOM    982  N   LYS   100      60.390  76.700 134.880  1.00  0.00           N
ATOM    983  H   LYS   100      60.640  76.050 135.590  1.00  0.00           H
ATOM    984  CA  LYS   100      61.470  77.110 134.000  1.00  0.00           C
ATOM    985  CB  LYS   100      62.740  77.130 134.800  1.00  0.00           C
ATOM    986  CG  LYS   100      63.000  78.540 135.440  1.00  0.00           C
ATOM    987  CD  LYS   100      64.290  78.720 136.270  1.00  0.00           C
ATOM    988  CE  LYS   100      64.200  77.840 137.520  1.00  0.00           C
ATOM    989  NZ  LYS   100      63.470  78.590 138.570  1.00  0.00           N
ATOM    990  HZ1 LYS   100      62.530  78.790 138.310  1.00  0.00           H
ATOM    991  HZ2 LYS   100      63.570  78.010 139.380  1.00  0.00           H
ATOM    992  HZ3 LYS   100      63.930  79.470 138.710  1.00  0.00           H
ATOM    993  C   LYS   100      61.570  76.160 132.800  1.00  0.00           C
ATOM    994  O   LYS   100      61.710  74.960 132.980  1.00  0.00           O
ATOM    995  N   TYR   101      61.030  76.710 131.690  1.00  0.00           N
ATOM    996  H   TYR   101      60.780  77.680 131.700  1.00  0.00           H
ATOM    997  CA  TYR   101      60.860  76.030 130.410  1.00  0.00           C
ATOM    998  CB  TYR   101      59.380  75.800 130.120  1.00  0.00           C
ATOM    999  CG  TYR   101      58.560  77.040 129.690  1.00  0.00           C
ATOM   1000  CD1 TYR   101      57.920  77.860 130.610  1.00  0.00           C
ATOM   1001  HD1 TYR   101      57.840  77.510 131.640  1.00  0.00           H
ATOM   1002  CD2 TYR   101      58.620  77.410 128.400  1.00  0.00           C
ATOM   1003  HD2 TYR   101      59.190  76.860 127.650  1.00  0.00           H
ATOM   1004  CE1 TYR   101      57.240  79.050 130.210  1.00  0.00           C
ATOM   1005  HE1 TYR   101      56.720  79.680 130.930  1.00  0.00           H
ATOM   1006  CE2 TYR   101      57.980  78.620 127.960  1.00  0.00           C
ATOM   1007  HE2 TYR   101      58.070  78.950 126.930  1.00  0.00           H
ATOM   1008  CZ  TYR   101      57.310  79.450 128.890  1.00  0.00           C
ATOM   1009  OH  TYR   101      57.060  80.790 128.640  1.00  0.00           O
ATOM   1010  HH  TYR   101      56.820  81.240 129.500  1.00  0.00           H
ATOM   1011  C   TYR   101      61.700  76.460 129.220  1.00  0.00           C
ATOM   1012  O   TYR   101      62.270  77.530 129.270  1.00  0.00           O
ATOM   1013  N   LYS   102      62.000  75.540 128.350  1.00  0.00           N
ATOM   1014  H   LYS   102      61.560  74.640 128.420  1.00  0.00           H
ATOM   1015  CA  LYS   102      62.890  75.800 127.170  1.00  0.00           C
ATOM   1016  CB  LYS   102      64.220  75.040 127.250  1.00  0.00           C
ATOM   1017  CG  LYS   102      65.140  75.710 128.250  1.00  0.00           C
ATOM   1018  CD  LYS   102      66.340  74.840 128.580  1.00  0.00           C
ATOM   1019  CE  LYS   102      67.280  75.570 129.570  1.00  0.00           C
ATOM   1020  NZ  LYS   102      68.050  76.620 128.950  1.00  0.00           N
ATOM   1021  HZ1 LYS   102      68.730  76.310 128.290  1.00  0.00           H
ATOM   1022  HZ2 LYS   102      67.460  77.200 128.400  1.00  0.00           H
ATOM   1023  HZ3 LYS   102      68.470  77.210 129.640  1.00  0.00           H
ATOM   1024  C   LYS   102      62.170  75.210 125.960  1.00  0.00           C
ATOM   1025  O   LYS   102      61.350  74.280 126.120  1.00  0.00           O
ATOM   1026  N   PHE   103      62.650  75.570 124.750  1.00  0.00           N
ATOM   1027  H   PHE   103      63.080  76.460 124.590  1.00  0.00           H
ATOM   1028  CA  PHE   103      62.170  75.000 123.500  1.00  0.00           C
ATOM   1029  CB  PHE   103      61.320  76.010 122.720  1.00  0.00           C
ATOM   1030  CG  PHE   103      60.100  76.630 123.390  1.00  0.00           C
ATOM   1031  CD1 PHE   103      59.200  75.700 123.960  1.00  0.00           C
ATOM   1032  HD1 PHE   103      59.310  74.610 123.980  1.00  0.00           H
ATOM   1033  CD2 PHE   103      59.850  77.960 123.480  1.00  0.00           C
ATOM   1034  HD2 PHE   103      60.550  78.690 123.070  1.00  0.00           H
ATOM   1035  CE1 PHE   103      58.030  76.140 124.620  1.00  0.00           C
ATOM   1036  HE1 PHE   103      57.350  75.380 124.990  1.00  0.00           H
ATOM   1037  CE2 PHE   103      58.670  78.360 124.120  1.00  0.00           C
ATOM   1038  HE2 PHE   103      58.400  79.420 124.100  1.00  0.00           H
ATOM   1039  CZ  PHE   103      57.770  77.530 124.720  1.00  0.00           C
ATOM   1040  HZ  PHE   103      56.940  77.910 125.320  1.00  0.00           H
ATOM   1041  C   PHE   103      63.320  74.380 122.660  1.00  0.00           C
ATOM   1042  O   PHE   103      64.210  75.110 122.380  1.00  0.00           O
ATOM   1043  N   VAL   104      63.250  73.080 122.350  1.00  0.00           N
ATOM   1044  H   VAL   104      62.380  72.600 122.510  1.00  0.00           H
ATOM   1045  CA  VAL   104      64.210  72.320 121.420  1.00  0.00           C
ATOM   1046  CB  VAL   104      65.560  71.850 122.150  1.00  0.00           C
ATOM   1047  CG1 VAL   104      66.560  72.970 122.560  1.00  0.00           C
ATOM   1048  CG2 VAL   104      65.270  71.140 123.460  1.00  0.00           C
ATOM   1049  C   VAL   104      63.570  71.110 120.650  1.00  0.00           C
ATOM   1050  O   VAL   104      62.330  71.000 120.580  1.00  0.00           O
ATOM   1051  N   ARG   105      64.390  70.590 119.740  1.00  0.00           N
ATOM   1052  H   ARG   105      65.350  70.870 119.640  1.00  0.00           H
ATOM   1053  CA  ARG   105      63.930  69.610 118.740  1.00  0.00           C
ATOM   1054  CB  ARG   105      64.110  70.250 117.360  1.00  0.00           C
ATOM   1055  CG  ARG   105      63.670  69.310 116.230  1.00  0.00           C
ATOM   1056  CD  ARG   105      63.590  70.080 114.910  1.00  0.00           C
ATOM   1057  NE  ARG   105      63.050  69.110 113.930  1.00  0.00           N
ATOM   1058  HE  ARG   105      63.730  68.490 113.540  1.00  0.00           H
ATOM   1059  CZ  ARG   105      61.770  69.030 113.430  1.00  0.00           C
ATOM   1060  NH1 ARG   105      60.830  69.920 113.880  1.00  0.00           N
ATOM   1061 1HH1 ARG   105      61.130  70.710 114.420  1.00  0.00           H
ATOM   1062 2HH1 ARG   105      59.870  69.690 113.740  1.00  0.00           H
ATOM   1063  NH2 ARG   105      61.600  68.140 112.510  1.00  0.00           N
ATOM   1064 1HH2 ARG   105      62.340  67.490 112.330  1.00  0.00           H
ATOM   1065 2HH2 ARG   105      60.720  68.080 112.050  1.00  0.00           H
ATOM   1066  C   ARG   105      64.810  68.320 118.950  1.00  0.00           C
ATOM   1067  O   ARG   105      65.990  68.290 118.640  1.00  0.00           O
ATOM   1068  N   ILE   106      64.000  67.210 119.050  1.00  0.00           N
ATOM   1069  H   ILE   106      63.020  67.290 118.890  1.00  0.00           H
ATOM   1070  CA  ILE   106      64.480  65.790 119.320  1.00  0.00           C
ATOM   1071  CB  ILE   106      63.420  64.960 120.100  1.00  0.00           C
ATOM   1072  CG1 ILE   106      63.850  63.650 120.710  1.00  0.00           C
ATOM   1073  CG2 ILE   106      62.070  64.870 119.400  1.00  0.00           C
ATOM   1074  CD  ILE   106      64.500  63.700 122.100  1.00  0.00           C
ATOM   1075  C   ILE   106      65.000  65.000 118.060  1.00  0.00           C
ATOM   1076  O   ILE   106      64.610  65.230 116.920  1.00  0.00           O
ATOM   1077  N   GLN   107      66.120  64.340 118.370  1.00  0.00           N
ATOM   1078  H   GLN   107      66.550  64.450 119.260  1.00  0.00           H
ATOM   1079  CA  GLN   107      66.670  63.250 117.540  1.00  0.00           C
ATOM   1080  CB  GLN   107      67.930  62.680 118.150  1.00  0.00           C
ATOM   1081  CG  GLN   107      69.060  63.650 118.320  1.00  0.00           C
ATOM   1082  CD  GLN   107      70.330  63.060 118.940  1.00  0.00           C
ATOM   1083  OE1 GLN   107      71.320  62.930 118.320  1.00  0.00           O
ATOM   1084  NE2 GLN   107      70.380  62.980 120.260  1.00  0.00           N
ATOM   1085 1HE2 GLN   107      69.540  63.170 120.770  1.00  0.00           H
ATOM   1086 2HE2 GLN   107      71.170  62.590 120.750  1.00  0.00           H
ATOM   1087  C   GLN   107      65.690  62.100 117.340  1.00  0.00           C
ATOM   1088  O   GLN   107      64.800  61.940 118.170  1.00  0.00           O
ATOM   1089  N   PRO   108      65.760  61.390 116.240  1.00  0.00           N
ATOM   1090  CA  PRO   108      65.170  59.990 116.160  1.00  0.00           C
ATOM   1091  CB  PRO   108      65.270  59.560 114.680  1.00  0.00           C
ATOM   1092  CG  PRO   108      66.470  60.450 114.280  1.00  0.00           C
ATOM   1093  CD  PRO   108      66.180  61.760 114.910  1.00  0.00           C
ATOM   1094  C   PRO   108      65.830  58.960 117.040  1.00  0.00           C
ATOM   1095  O   PRO   108      66.900  59.250 117.560  1.00  0.00           O
ATOM   1096  N   GLY   109      65.130  57.890 117.360  1.00  0.00           N
ATOM   1097  H   GLY   109      64.210  57.800 117.000  1.00  0.00           H
ATOM   1098  CA  GLY   109      65.560  56.890 118.420  1.00  0.00           C
ATOM   1099  C   GLY   109      65.700  57.270 119.960  1.00  0.00           C
ATOM   1100  O   GLY   109      65.830  56.310 120.770  1.00  0.00           O
ATOM   1101  N   GLN   110      66.150  58.500 120.190  1.00  0.00           N
ATOM   1102  H   GLN   110      66.080  59.130 119.420  1.00  0.00           H
ATOM   1103  CA  GLN   110      66.490  59.170 121.460  1.00  0.00           C
ATOM   1104  CB  GLN   110      67.220  60.470 121.250  1.00  0.00           C
ATOM   1105  CG  GLN   110      67.760  61.150 122.500  1.00  0.00           C
ATOM   1106  CD  GLN   110      68.170  62.690 122.430  1.00  0.00           C
ATOM   1107  OE1 GLN   110      67.890  63.390 121.470  1.00  0.00           O
ATOM   1108  NE2 GLN   110      68.930  63.170 123.450  1.00  0.00           N
ATOM   1109 1HE2 GLN   110      69.210  62.560 124.200  1.00  0.00           H
ATOM   1110 2HE2 GLN   110      69.130  64.130 123.620  1.00  0.00           H
ATOM   1111  C   GLN   110      65.210  59.320 122.290  1.00  0.00           C
ATOM   1112  O   GLN   110      64.210  59.860 121.860  1.00  0.00           O
ATOM   1113  N   THR   111      65.320  59.050 123.590  1.00  0.00           N
ATOM   1114  H   THR   111      66.170  58.820 124.070  1.00  0.00           H
ATOM   1115  CA  THR   111      64.250  59.130 124.620  1.00  0.00           C
ATOM   1116  CB  THR   111      64.580  58.210 125.850  1.00  0.00           C
ATOM   1117  OG1 THR   111      65.980  58.310 126.130  1.00  0.00           O
ATOM   1118  HG1 THR   111      66.380  57.670 126.780  1.00  0.00           H
ATOM   1119  CG2 THR   111      64.260  56.710 125.470  1.00  0.00           C
ATOM   1120  C   THR   111      63.870  60.500 125.250  1.00  0.00           C
ATOM   1121  O   THR   111      64.750  61.320 125.550  1.00  0.00           O
ATOM   1122  N   PHE   112      62.580  60.610 125.520  1.00  0.00           N
ATOM   1123  H   PHE   112      61.960  60.020 125.000  1.00  0.00           H
ATOM   1124  CA  PHE   112      61.950  61.810 126.190  1.00  0.00           C
ATOM   1125  CB  PHE   112      61.590  62.820 125.090  1.00  0.00           C
ATOM   1126  CG  PHE   112      60.760  62.370 123.930  1.00  0.00           C
ATOM   1127  CD1 PHE   112      61.210  61.670 122.780  1.00  0.00           C
ATOM   1128  HD1 PHE   112      62.240  61.340 122.800  1.00  0.00           H
ATOM   1129  CD2 PHE   112      59.430  62.750 123.960  1.00  0.00           C
ATOM   1130  HD2 PHE   112      59.020  63.250 124.840  1.00  0.00           H
ATOM   1131  CE1 PHE   112      60.340  61.340 121.720  1.00  0.00           C
ATOM   1132  HE1 PHE   112      60.550  60.520 121.040  1.00  0.00           H
ATOM   1133  CE2 PHE   112      58.600  62.510 122.900  1.00  0.00           C
ATOM   1134  HE2 PHE   112      57.670  63.080 122.860  1.00  0.00           H
ATOM   1135  CZ  PHE   112      59.020  61.740 121.860  1.00  0.00           C
ATOM   1136  HZ  PHE   112      58.310  61.360 121.120  1.00  0.00           H
ATOM   1137  C   PHE   112      60.640  61.330 126.880  1.00  0.00           C
ATOM   1138  O   PHE   112      60.160  60.240 126.620  1.00  0.00           O
ATOM   1139  N   SER   113      60.360  62.150 127.920  1.00  0.00           N
ATOM   1140  H   SER   113      60.860  63.000 128.080  1.00  0.00           H
ATOM   1141  CA  SER   113      59.150  61.910 128.720  1.00  0.00           C
ATOM   1142  CB  SER   113      59.140  62.590 130.110  1.00  0.00           C
ATOM   1143  OG  SER   113      57.830  62.510 130.750  1.00  0.00           O
ATOM   1144  HG  SER   113      57.450  63.400 130.520  1.00  0.00           H
ATOM   1145  C   SER   113      57.930  62.420 127.960  1.00  0.00           C
ATOM   1146  O   SER   113      58.000  63.470 127.400  1.00  0.00           O
ATOM   1147  N   VAL   114      57.050  61.550 127.520  1.00  0.00           N
ATOM   1148  H   VAL   114      57.150  60.590 127.780  1.00  0.00           H
ATOM   1149  CA  VAL   114      55.840  61.890 126.780  1.00  0.00           C
ATOM   1150  CB  VAL   114      55.700  61.000 125.500  1.00  0.00           C
ATOM   1151  CG1 VAL   114      55.490  59.520 125.780  1.00  0.00           C
ATOM   1152  CG2 VAL   114      54.660  61.720 124.640  1.00  0.00           C
ATOM   1153  C   VAL   114      54.660  61.820 127.730  1.00  0.00           C
ATOM   1154  O   VAL   114      54.600  61.040 128.660  1.00  0.00           O
ATOM   1155  N   LEU   115      53.890  62.880 127.690  1.00  0.00           N
ATOM   1156  H   LEU   115      54.070  63.680 127.110  1.00  0.00           H
ATOM   1157  CA  LEU   115      52.650  63.070 128.490  1.00  0.00           C
ATOM   1158  CB  LEU   115      52.620  64.450 129.130  1.00  0.00           C
ATOM   1159  CG  LEU   115      51.540  64.950 130.150  1.00  0.00           C
ATOM   1160  CD1 LEU   115      52.060  65.850 131.290  1.00  0.00           C
ATOM   1161  CD2 LEU   115      50.330  65.540 129.490  1.00  0.00           C
ATOM   1162  C   LEU   115      51.430  62.920 127.500  1.00  0.00           C
ATOM   1163  O   LEU   115      51.010  63.880 126.820  1.00  0.00           O
ATOM   1164  N   ALA   116      50.900  61.710 127.510  1.00  0.00           N
ATOM   1165  H   ALA   116      51.270  60.940 128.040  1.00  0.00           H
ATOM   1166  CA  ALA   116      49.700  61.260 126.770  1.00  0.00           C
ATOM   1167  CB  ALA   116      49.760  59.760 126.640  1.00  0.00           C
ATOM   1168  C   ALA   116      48.310  61.720 127.400  1.00  0.00           C
ATOM   1169  O   ALA   116      47.780  61.160 128.400  1.00  0.00           O
ATOM   1170  N   CYS   117      47.890  62.860 126.860  1.00  0.00           N
ATOM   1171  H   CYS   117      48.200  63.120 125.940  1.00  0.00           H
ATOM   1172  CA  CYS   117      46.760  63.610 127.300  1.00  0.00           C
ATOM   1173  CB  CYS   117      46.830  65.180 127.050  1.00  0.00           C
ATOM   1174  SG  CYS   117      45.820  66.090 128.140  1.00  0.00           S
ATOM   1175  HG  CYS   117      46.190  67.230 127.570  1.00  0.00           H
ATOM   1176  C   CYS   117      45.450  63.130 126.620  1.00  0.00           C
ATOM   1177  O   CYS   117      45.440  62.890 125.470  1.00  0.00           O
ATOM   1178  N   TYR   118      44.300  63.180 127.310  1.00  0.00           N
ATOM   1179  H   TYR   118      44.250  63.330 128.300  1.00  0.00           H
ATOM   1180  CA  TYR   118      43.010  62.750 126.730  1.00  0.00           C
ATOM   1181  CB  TYR   118      42.800  61.300 127.190  1.00  0.00           C
ATOM   1182  CG  TYR   118      41.660  60.490 126.540  1.00  0.00           C
ATOM   1183  CD1 TYR   118      40.920  59.710 127.450  1.00  0.00           C
ATOM   1184  HD1 TYR   118      41.140  59.690 128.520  1.00  0.00           H
ATOM   1185  CD2 TYR   118      41.380  60.660 125.190  1.00  0.00           C
ATOM   1186  HD2 TYR   118      42.050  61.200 124.520  1.00  0.00           H
ATOM   1187  CE1 TYR   118      39.670  59.280 127.000  1.00  0.00           C
ATOM   1188  HE1 TYR   118      39.020  58.720 127.660  1.00  0.00           H
ATOM   1189  CE2 TYR   118      40.230  60.110 124.790  1.00  0.00           C
ATOM   1190  HE2 TYR   118      40.020  60.210 123.720  1.00  0.00           H
ATOM   1191  CZ  TYR   118      39.340  59.460 125.680  1.00  0.00           C
ATOM   1192  OH  TYR   118      38.120  59.010 125.140  1.00  0.00           O
ATOM   1193  HH  TYR   118      38.070  59.350 124.200  1.00  0.00           H
ATOM   1194  C   TYR   118      42.040  63.630 127.460  1.00  0.00           C
ATOM   1195  O   TYR   118      41.960  63.620 128.710  1.00  0.00           O
ATOM   1196  N   ASN   119      41.310  64.430 126.640  1.00  0.00           N
ATOM   1197  H   ASN   119      41.510  64.430 125.660  1.00  0.00           H
ATOM   1198  CA  ASN   119      40.230  65.430 127.000  1.00  0.00           C
ATOM   1199  CB  ASN   119      38.810  64.750 127.170  1.00  0.00           C
ATOM   1200  CG  ASN   119      38.370  64.040 125.860  1.00  0.00           C
ATOM   1201  OD1 ASN   119      38.330  64.570 124.740  1.00  0.00           O
ATOM   1202  ND2 ASN   119      37.850  62.840 126.160  1.00  0.00           N
ATOM   1203 1HD2 ASN   119      37.750  62.420 127.060  1.00  0.00           H
ATOM   1204 2HD2 ASN   119      37.590  62.270 125.380  1.00  0.00           H
ATOM   1205  C   ASN   119      40.700  66.340 128.180  1.00  0.00           C
ATOM   1206  O   ASN   119      39.960  66.610 129.160  1.00  0.00           O
ATOM   1207  N   GLY   120      41.930  66.940 128.060  1.00  0.00           N
ATOM   1208  H   GLY   120      42.480  66.850 127.230  1.00  0.00           H
ATOM   1209  CA  GLY   120      42.550  67.680 129.160  1.00  0.00           C
ATOM   1210  C   GLY   120      43.130  66.870 130.350  1.00  0.00           C
ATOM   1211  O   GLY   120      43.940  67.400 131.140  1.00  0.00           O
ATOM   1212  N   SER   121      42.660  65.620 130.450  1.00  0.00           N
ATOM   1213  H   SER   121      42.240  65.080 129.720  1.00  0.00           H
ATOM   1214  CA  SER   121      43.070  64.830 131.620  1.00  0.00           C
ATOM   1215  CB  SER   121      41.870  64.080 132.240  1.00  0.00           C
ATOM   1216  OG  SER   121      42.350  63.510 133.440  1.00  0.00           O
ATOM   1217  HG  SER   121      42.790  64.170 134.050  1.00  0.00           H
ATOM   1218  C   SER   121      44.110  63.740 131.340  1.00  0.00           C
ATOM   1219  O   SER   121      43.850  62.810 130.530  1.00  0.00           O
ATOM   1220  N   PRO   122      45.340  63.940 131.770  1.00  0.00           N
ATOM   1221  CA  PRO   122      46.520  63.140 131.350  1.00  0.00           C
ATOM   1222  CB  PRO   122      47.740  63.840 131.790  1.00  0.00           C
ATOM   1223  CG  PRO   122      47.220  64.590 133.050  1.00  0.00           C
ATOM   1224  CD  PRO   122      45.810  65.010 132.630  1.00  0.00           C
ATOM   1225  C   PRO   122      46.470  61.670 131.860  1.00  0.00           C
ATOM   1226  O   PRO   122      46.090  61.500 133.020  1.00  0.00           O
ATOM   1227  N   SER   123      46.810  60.660 131.040  1.00  0.00           N
ATOM   1228  H   SER   123      47.150  60.860 130.120  1.00  0.00           H
ATOM   1229  CA  SER   123      46.760  59.220 131.390  1.00  0.00           C
ATOM   1230  CB  SER   123      45.500  58.420 131.020  1.00  0.00           C
ATOM   1231  OG  SER   123      44.550  58.910 131.990  1.00  0.00           O
ATOM   1232  HG  SER   123      44.730  58.370 132.810  1.00  0.00           H
ATOM   1233  C   SER   123      48.030  58.480 130.820  1.00  0.00           C
ATOM   1234  O   SER   123      47.940  57.560 129.980  1.00  0.00           O
ATOM   1235  N   GLY   124      49.150  58.840 131.410  1.00  0.00           N
ATOM   1236  H   GLY   124      49.260  59.440 132.200  1.00  0.00           H
ATOM   1237  CA  GLY   124      50.520  58.370 131.100  1.00  0.00           C
ATOM   1238  C   GLY   124      51.630  59.440 130.830  1.00  0.00           C
ATOM   1239  O   GLY   124      51.770  59.880 129.670  1.00  0.00           O
ATOM   1240  N   VAL   125      52.420  59.770 131.830  1.00  0.00           N
ATOM   1241  H   VAL   125      52.120  59.660 132.780  1.00  0.00           H
ATOM   1242  CA  VAL   125      53.750  60.400 131.630  1.00  0.00           C
ATOM   1243  CB  VAL   125      53.890  61.320 132.840  1.00  0.00           C
ATOM   1244  CG1 VAL   125      55.140  62.220 132.710  1.00  0.00           C
ATOM   1245  CG2 VAL   125      52.770  62.240 133.180  1.00  0.00           C
ATOM   1246  C   VAL   125      54.770  59.310 131.590  1.00  0.00           C
ATOM   1247  O   VAL   125      55.320  58.950 132.630  1.00  0.00           O
ATOM   1248  N   TYR   126      55.300  58.990 130.420  1.00  0.00           N
ATOM   1249  H   TYR   126      55.140  59.510 129.580  1.00  0.00           H
ATOM   1250  CA  TYR   126      56.230  57.810 130.280  1.00  0.00           C
ATOM   1251  CB  TYR   126      55.440  56.570 129.950  1.00  0.00           C
ATOM   1252  CG  TYR   126      54.710  56.610 128.590  1.00  0.00           C
ATOM   1253  CD1 TYR   126      53.450  57.170 128.390  1.00  0.00           C
ATOM   1254  HD1 TYR   126      53.120  57.990 129.020  1.00  0.00           H
ATOM   1255  CD2 TYR   126      55.340  55.800 127.600  1.00  0.00           C
ATOM   1256  HD2 TYR   126      56.240  55.270 127.910  1.00  0.00           H
ATOM   1257  CE1 TYR   126      52.850  56.920 127.120  1.00  0.00           C
ATOM   1258  HE1 TYR   126      51.940  57.500 126.940  1.00  0.00           H
ATOM   1259  CE2 TYR   126      54.710  55.580 126.430  1.00  0.00           C
ATOM   1260  HE2 TYR   126      55.280  54.980 125.720  1.00  0.00           H
ATOM   1261  CZ  TYR   126      53.480  56.120 126.140  1.00  0.00           C
ATOM   1262  OH  TYR   126      52.750  55.770 125.010  1.00  0.00           O
ATOM   1263  HH  TYR   126      53.280  55.130 124.460  1.00  0.00           H
ATOM   1264  C   TYR   126      57.380  58.100 129.290  1.00  0.00           C
ATOM   1265  O   TYR   126      57.430  59.090 128.620  1.00  0.00           O
ATOM   1266  N   GLN   127      58.430  57.290 129.430  1.00  0.00           N
ATOM   1267  H   GLN   127      58.400  56.510 130.050  1.00  0.00           H
ATOM   1268  CA  GLN   127      59.680  57.500 128.660  1.00  0.00           C
ATOM   1269  CB  GLN   127      60.890  57.010 129.540  1.00  0.00           C
ATOM   1270  CG  GLN   127      61.240  58.070 130.590  1.00  0.00           C
ATOM   1271  CD  GLN   127      62.180  57.570 131.700  1.00  0.00           C
ATOM   1272  OE1 GLN   127      62.170  58.050 132.830  1.00  0.00           O
ATOM   1273  NE2 GLN   127      63.190  56.800 131.340  1.00  0.00           N
ATOM   1274 1HE2 GLN   127      63.410  56.570 130.390  1.00  0.00           H
ATOM   1275 2HE2 GLN   127      63.850  56.620 132.080  1.00  0.00           H
ATOM   1276  C   GLN   127      59.620  56.620 127.410  1.00  0.00           C
ATOM   1277  O   GLN   127      59.370  55.470 127.420  1.00  0.00           O
ATOM   1278  N   CYS   128      59.700  57.280 126.260  1.00  0.00           N
ATOM   1279  H   CYS   128      59.590  58.270 126.230  1.00  0.00           H
ATOM   1280  CA  CYS   128      59.460  56.670 124.870  1.00  0.00           C
ATOM   1281  CB  CYS   128      57.950  56.470 124.610  1.00  0.00           C
ATOM   1282  SG  CYS   128      57.430  55.770 122.950  1.00  0.00           S
ATOM   1283  HG  CYS   128      56.950  54.740 123.650  1.00  0.00           H
ATOM   1284  C   CYS   128      60.160  57.490 123.760  1.00  0.00           C
ATOM   1285  O   CYS   128      60.780  58.550 124.020  1.00  0.00           O
ATOM   1286  N   ALA   129      60.200  56.930 122.520  1.00  0.00           N
ATOM   1287  H   ALA   129      59.750  56.070 122.270  1.00  0.00           H
ATOM   1288  CA  ALA   129      61.090  57.460 121.420  1.00  0.00           C
ATOM   1289  CB  ALA   129      62.480  56.820 121.480  1.00  0.00           C
ATOM   1290  C   ALA   129      60.440  57.390 120.100  1.00  0.00           C
ATOM   1291  O   ALA   129      59.350  56.890 119.980  1.00  0.00           O
ATOM   1292  N   MET   130      60.970  58.170 119.170  1.00  0.00           N
ATOM   1293  H   MET   130      61.810  58.710 119.300  1.00  0.00           H
ATOM   1294  CA  MET   130      60.500  58.160 117.750  1.00  0.00           C
ATOM   1295  CB  MET   130      60.690  59.510 117.110  1.00  0.00           C
ATOM   1296  CG  MET   130      59.890  60.630 117.740  1.00  0.00           C
ATOM   1297  SD  MET   130      59.990  62.250 116.850  1.00  0.00           S
ATOM   1298  CE  MET   130      61.700  62.360 116.490  1.00  0.00           C
ATOM   1299  C   MET   130      61.430  57.200 116.950  1.00  0.00           C
ATOM   1300  O   MET   130      62.660  57.150 117.150  1.00  0.00           O
ATOM   1301  N   ARG   131      60.830  56.490 115.990  1.00  0.00           N
ATOM   1302  H   ARG   131      59.840  56.510 115.870  1.00  0.00           H
ATOM   1303  CA  ARG   131      61.510  55.670 114.990  1.00  0.00           C
ATOM   1304  CB  ARG   131      60.390  54.920 114.230  1.00  0.00           C
ATOM   1305  CG  ARG   131      59.650  53.900 115.060  1.00  0.00           C
ATOM   1306  CD  ARG   131      58.600  53.490 114.110  1.00  0.00           C
ATOM   1307  NE  ARG   131      57.660  52.640 114.880  1.00  0.00           N
ATOM   1308  HE  ARG   131      58.160  52.060 115.530  1.00  0.00           H
ATOM   1309  CZ  ARG   131      56.330  52.540 114.870  1.00  0.00           C
ATOM   1310  NH1 ARG   131      55.530  53.280 114.090  1.00  0.00           N
ATOM   1311 1HH1 ARG   131      55.870  53.980 113.470  1.00  0.00           H
ATOM   1312 2HH1 ARG   131      54.550  53.350 114.310  1.00  0.00           H
ATOM   1313  NH2 ARG   131      55.850  51.690 115.830  1.00  0.00           N
ATOM   1314 1HH2 ARG   131      56.450  51.210 116.460  1.00  0.00           H
ATOM   1315 2HH2 ARG   131      54.860  51.610 115.990  1.00  0.00           H
ATOM   1316  C   ARG   131      62.380  56.480 113.920  1.00  0.00           C
ATOM   1317  O   ARG   131      62.290  57.700 113.810  1.00  0.00           O
ATOM   1318  N   PRO   132      63.190  55.810 113.130  1.00  0.00           N
ATOM   1319  CA  PRO   132      63.980  56.450 112.080  1.00  0.00           C
ATOM   1320  CB  PRO   132      64.970  55.350 111.670  1.00  0.00           C
ATOM   1321  CG  PRO   132      65.060  54.440 112.890  1.00  0.00           C
ATOM   1322  CD  PRO   132      63.650  54.410 113.520  1.00  0.00           C
ATOM   1323  C   PRO   132      63.170  57.090 110.950  1.00  0.00           C
ATOM   1324  O   PRO   132      63.740  57.940 110.320  1.00  0.00           O
ATOM   1325  N   ASN   133      61.980  56.560 110.640  1.00  0.00           N
ATOM   1326  H   ASN   133      61.690  55.630 110.900  1.00  0.00           H
ATOM   1327  CA  ASN   133      60.840  57.260 109.940  1.00  0.00           C
ATOM   1328  CB  ASN   133      59.830  56.260 109.270  1.00  0.00           C
ATOM   1329  CG  ASN   133      60.250  55.650 107.940  1.00  0.00           C
ATOM   1330  OD1 ASN   133      60.090  56.160 106.810  1.00  0.00           O
ATOM   1331  ND2 ASN   133      60.880  54.440 108.020  1.00  0.00           N
ATOM   1332 1HD2 ASN   133      61.100  53.970 108.870  1.00  0.00           H
ATOM   1333 2HD2 ASN   133      61.090  54.050 107.120  1.00  0.00           H
ATOM   1334  C   ASN   133      59.960  58.340 110.690  1.00  0.00           C
ATOM   1335  O   ASN   133      58.790  58.620 110.460  1.00  0.00           O
ATOM   1336  N   PHE   134      60.570  58.800 111.780  1.00  0.00           N
ATOM   1337  H   PHE   134      61.540  58.630 111.990  1.00  0.00           H
ATOM   1338  CA  PHE   134      60.020  59.810 112.730  1.00  0.00           C
ATOM   1339  CB  PHE   134      60.020  61.200 112.120  1.00  0.00           C
ATOM   1340  CG  PHE   134      61.370  61.780 111.810  1.00  0.00           C
ATOM   1341  CD1 PHE   134      62.100  62.390 112.840  1.00  0.00           C
ATOM   1342  HD1 PHE   134      61.650  62.850 113.720  1.00  0.00           H
ATOM   1343  CD2 PHE   134      61.960  61.600 110.560  1.00  0.00           C
ATOM   1344  HD2 PHE   134      61.300  61.670 109.690  1.00  0.00           H
ATOM   1345  CE1 PHE   134      63.430  62.810 112.550  1.00  0.00           C
ATOM   1346  HE1 PHE   134      64.110  62.990 113.380  1.00  0.00           H
ATOM   1347  CE2 PHE   134      63.260  61.980 110.330  1.00  0.00           C
ATOM   1348  HE2 PHE   134      63.700  61.760 109.350  1.00  0.00           H
ATOM   1349  CZ  PHE   134      64.050  62.620 111.280  1.00  0.00           C
ATOM   1350  HZ  PHE   134      65.050  63.050 111.190  1.00  0.00           H
ATOM   1351  C   PHE   134      58.710  59.510 113.600  1.00  0.00           C
ATOM   1352  O   PHE   134      58.350  60.330 114.420  1.00  0.00           O
ATOM   1353  N   THR   135      58.020  58.400 113.360  1.00  0.00           N
ATOM   1354  H   THR   135      58.370  57.760 112.670  1.00  0.00           H
ATOM   1355  CA  THR   135      56.810  58.020 114.070  1.00  0.00           C
ATOM   1356  CB  THR   135      55.940  57.010 113.320  1.00  0.00           C
ATOM   1357  OG1 THR   135      56.670  55.800 113.230  1.00  0.00           O
ATOM   1358  HG1 THR   135      56.800  55.560 112.260  1.00  0.00           H
ATOM   1359  CG2 THR   135      55.350  57.560 112.020  1.00  0.00           C
ATOM   1360  C   THR   135      57.120  57.320 115.410  1.00  0.00           C
ATOM   1361  O   THR   135      58.170  56.940 115.800  1.00  0.00           O
ATOM   1362  N   ILE   136      56.140  57.530 116.250  1.00  0.00           N
ATOM   1363  H   ILE   136      55.330  58.080 116.040  1.00  0.00           H
ATOM   1364  CA  ILE   136      56.360  57.300 117.740  1.00  0.00           C
ATOM   1365  CB  ILE   136      55.310  58.080 118.570  1.00  0.00           C
ATOM   1366  CG1 ILE   136      55.740  58.260 120.050  1.00  0.00           C
ATOM   1367  CG2 ILE   136      53.860  57.640 118.420  1.00  0.00           C
ATOM   1368  CD  ILE   136      57.010  59.080 120.080  1.00  0.00           C
ATOM   1369  C   ILE   136      56.300  55.790 118.020  1.00  0.00           C
ATOM   1370  O   ILE   136      55.620  55.070 117.280  1.00  0.00           O
ATOM   1371  N   LYS   137      57.110  55.400 119.050  1.00  0.00           N
ATOM   1372  H   LYS   137      57.700  55.940 119.640  1.00  0.00           H
ATOM   1373  CA  LYS   137      57.210  53.940 119.290  1.00  0.00           C
ATOM   1374  CB  LYS   137      58.470  53.510 119.950  1.00  0.00           C
ATOM   1375  CG  LYS   137      59.610  53.880 119.040  1.00  0.00           C
ATOM   1376  CD  LYS   137      60.980  53.490 119.560  1.00  0.00           C
ATOM   1377  CE  LYS   137      62.190  53.980 118.750  1.00  0.00           C
ATOM   1378  NZ  LYS   137      63.370  53.130 119.040  1.00  0.00           N
ATOM   1379  HZ1 LYS   137      63.820  53.300 119.910  1.00  0.00           H
ATOM   1380  HZ2 LYS   137      63.180  52.150 119.090  1.00  0.00           H
ATOM   1381  HZ3 LYS   137      64.070  53.200 118.340  1.00  0.00           H
ATOM   1382  C   LYS   137      56.020  53.360 120.060  1.00  0.00           C
ATOM   1383  O   LYS   137      55.520  53.980 121.030  1.00  0.00           O
ATOM   1384  N   GLY   138      55.750  52.000 119.910  1.00  0.00           N
ATOM   1385  H   GLY   138      56.240  51.440 119.240  1.00  0.00           H
ATOM   1386  CA  GLY   138      54.670  51.330 120.690  1.00  0.00           C
ATOM   1387  C   GLY   138      53.260  51.840 120.720  1.00  0.00           C
ATOM   1388  O   GLY   138      52.770  52.630 119.880  1.00  0.00           O
ATOM   1389  N   SER   139      52.540  51.230 121.640  1.00  0.00           N
ATOM   1390  H   SER   139      52.950  50.470 122.140  1.00  0.00           H
ATOM   1391  CA  SER   139      51.110  51.540 121.880  1.00  0.00           C
ATOM   1392  CB  SER   139      50.440  50.490 122.730  1.00  0.00           C
ATOM   1393  OG  SER   139      50.850  49.140 122.350  1.00  0.00           O
ATOM   1394  HG  SER   139      50.030  48.640 122.090  1.00  0.00           H
ATOM   1395  C   SER   139      50.590  52.890 122.360  1.00  0.00           C
ATOM   1396  O   SER   139      49.930  53.110 123.330  1.00  0.00           O
ATOM   1397  N   PHE   140      50.840  53.870 121.490  1.00  0.00           N
ATOM   1398  H   PHE   140      51.550  53.750 120.790  1.00  0.00           H
ATOM   1399  CA  PHE   140      50.390  55.250 121.860  1.00  0.00           C
ATOM   1400  CB  PHE   140      51.070  56.280 120.950  1.00  0.00           C
ATOM   1401  CG  PHE   140      51.190  57.620 121.700  1.00  0.00           C
ATOM   1402  CD1 PHE   140      50.350  58.720 121.410  1.00  0.00           C
ATOM   1403  HD1 PHE   140      49.550  58.670 120.670  1.00  0.00           H
ATOM   1404  CD2 PHE   140      52.250  57.750 122.620  1.00  0.00           C
ATOM   1405  HD2 PHE   140      52.950  56.920 122.690  1.00  0.00           H
ATOM   1406  CE1 PHE   140      50.480  59.880 122.140  1.00  0.00           C
ATOM   1407  HE1 PHE   140      49.570  60.480 122.120  1.00  0.00           H
ATOM   1408  CE2 PHE   140      52.310  58.900 123.440  1.00  0.00           C
ATOM   1409  HE2 PHE   140      52.920  58.890 124.340  1.00  0.00           H
ATOM   1410  CZ  PHE   140      51.400  60.020 123.140  1.00  0.00           C
ATOM   1411  HZ  PHE   140      51.340  60.950 123.710  1.00  0.00           H
ATOM   1412  C   PHE   140      48.820  55.270 121.870  1.00  0.00           C
ATOM   1413  O   PHE   140      48.230  54.690 120.910  1.00  0.00           O
ATOM   1414  N   LEU   141      48.290  55.860 122.920  1.00  0.00           N
ATOM   1415  H   LEU   141      48.860  56.360 123.570  1.00  0.00           H
ATOM   1416  CA  LEU   141      46.910  56.100 123.180  1.00  0.00           C
ATOM   1417  CB  LEU   141      46.910  56.910 124.460  1.00  0.00           C
ATOM   1418  CG  LEU   141      45.660  56.870 125.410  1.00  0.00           C
ATOM   1419  CD1 LEU   141      45.460  55.510 125.990  1.00  0.00           C
ATOM   1420  CD2 LEU   141      45.670  57.980 126.460  1.00  0.00           C
ATOM   1421  C   LEU   141      46.170  56.810 122.070  1.00  0.00           C
ATOM   1422  O   LEU   141      46.560  57.870 121.630  1.00  0.00           O
ATOM   1423  N   ASN   142      45.080  56.310 121.510  1.00  0.00           N
ATOM   1424  H   ASN   142      44.870  55.330 121.590  1.00  0.00           H
ATOM   1425  CA  ASN   142      44.130  57.090 120.670  1.00  0.00           C
ATOM   1426  CB  ASN   142      43.330  56.260 119.680  1.00  0.00           C
ATOM   1427  CG  ASN   142      44.320  56.030 118.540  1.00  0.00           C
ATOM   1428  OD1 ASN   142      45.180  55.170 118.610  1.00  0.00           O
ATOM   1429  ND2 ASN   142      44.370  56.910 117.570  1.00  0.00           N
ATOM   1430 1HD2 ASN   142      43.710  57.670 117.560  1.00  0.00           H
ATOM   1431 2HD2 ASN   142      45.120  56.930 116.900  1.00  0.00           H
ATOM   1432  C   ASN   142      43.110  58.100 121.320  1.00  0.00           C
ATOM   1433  O   ASN   142      42.270  57.760 122.150  1.00  0.00           O
ATOM   1434  N   GLY   143      43.100  59.250 120.630  1.00  0.00           N
ATOM   1435  H   GLY   143      43.810  59.490 119.970  1.00  0.00           H
ATOM   1436  CA  GLY   143      42.270  60.390 121.110  1.00  0.00           C
ATOM   1437  C   GLY   143      43.160  61.440 121.720  1.00  0.00           C
ATOM   1438  O   GLY   143      42.610  62.390 122.250  1.00  0.00           O
ATOM   1439  N   SER   144      44.430  61.450 121.330  1.00  0.00           N
ATOM   1440  H   SER   144      44.540  61.100 120.400  1.00  0.00           H
ATOM   1441  CA  SER   144      45.530  62.110 122.040  1.00  0.00           C
ATOM   1442  CB  SER   144      46.610  61.180 122.440  1.00  0.00           C
ATOM   1443  OG  SER   144      47.110  60.490 121.260  1.00  0.00           O
ATOM   1444  HG  SER   144      47.030  59.510 121.450  1.00  0.00           H
ATOM   1445  C   SER   144      46.220  63.370 121.410  1.00  0.00           C
ATOM   1446  O   SER   144      47.220  63.820 121.950  1.00  0.00           O
ATOM   1447  N   CYS   145      45.660  63.870 120.330  1.00  0.00           N
ATOM   1448  H   CYS   145      44.940  63.410 119.810  1.00  0.00           H
ATOM   1449  CA  CYS   145      46.210  65.150 119.780  1.00  0.00           C
ATOM   1450  CB  CYS   145      45.600  65.550 118.500  1.00  0.00           C
ATOM   1451  SG  CYS   145      43.800  65.380 118.440  1.00  0.00           S
ATOM   1452  HG  CYS   145      43.670  64.060 118.400  1.00  0.00           H
ATOM   1453  C   CYS   145      46.160  66.340 120.770  1.00  0.00           C
ATOM   1454  O   CYS   145      45.070  66.790 121.150  1.00  0.00           O
ATOM   1455  N   GLY   146      47.340  67.000 120.870  1.00  0.00           N
ATOM   1456  H   GLY   146      48.010  66.890 120.130  1.00  0.00           H
ATOM   1457  CA  GLY   146      47.640  68.130 121.780  1.00  0.00           C
ATOM   1458  C   GLY   146      48.680  67.660 122.860  1.00  0.00           C
ATOM   1459  O   GLY   146      49.380  68.530 123.380  1.00  0.00           O
ATOM   1460  N   SER   147      48.890  66.340 123.030  1.00  0.00           N
ATOM   1461  H   SER   147      48.280  65.660 122.630  1.00  0.00           H
ATOM   1462  CA  SER   147      49.780  65.710 124.090  1.00  0.00           C
ATOM   1463  CB  SER   147      49.790  64.220 123.920  1.00  0.00           C
ATOM   1464  OG  SER   147      48.560  63.500 124.140  1.00  0.00           O
ATOM   1465  HG  SER   147      48.090  63.370 123.270  1.00  0.00           H
ATOM   1466  C   SER   147      51.270  66.140 123.930  1.00  0.00           C
ATOM   1467  O   SER   147      51.880  65.990 122.860  1.00  0.00           O
ATOM   1468  N   VAL   148      51.860  66.370 125.140  1.00  0.00           N
ATOM   1469  H   VAL   148      51.460  66.060 126.010  1.00  0.00           H
ATOM   1470  CA  VAL   148      53.170  67.010 125.140  1.00  0.00           C
ATOM   1471  CB  VAL   148      53.230  68.330 125.890  1.00  0.00           C
ATOM   1472  CG1 VAL   148      52.500  69.390 125.080  1.00  0.00           C
ATOM   1473  CG2 VAL   148      52.560  68.150 127.240  1.00  0.00           C
ATOM   1474  C   VAL   148      54.370  66.120 125.570  1.00  0.00           C
ATOM   1475  O   VAL   148      54.180  65.290 126.450  1.00  0.00           O
ATOM   1476  N   GLY   149      55.460  66.350 124.910  1.00  0.00           N
ATOM   1477  H   GLY   149      55.540  67.040 124.180  1.00  0.00           H
ATOM   1478  CA  GLY   149      56.720  65.590 125.200  1.00  0.00           C
ATOM   1479  C   GLY   149      57.910  66.490 125.490  1.00  0.00           C
ATOM   1480  O   GLY   149      58.120  67.560 124.860  1.00  0.00           O
ATOM   1481  N   PHE   150      58.710  66.110 126.530  1.00  0.00           N
ATOM   1482  H   PHE   150      58.560  65.230 126.980  1.00  0.00           H
ATOM   1483  CA  PHE   150      59.800  66.850 127.150  1.00  0.00           C
ATOM   1484  CB  PHE   150      59.410  67.550 128.440  1.00  0.00           C
ATOM   1485  CG  PHE   150      58.740  66.710 129.540  1.00  0.00           C
ATOM   1486  CD1 PHE   150      59.360  66.630 130.750  1.00  0.00           C
ATOM   1487  HD1 PHE   150      60.440  66.740 130.850  1.00  0.00           H
ATOM   1488  CD2 PHE   150      57.400  66.300 129.280  1.00  0.00           C
ATOM   1489  HD2 PHE   150      56.960  66.510 128.310  1.00  0.00           H
ATOM   1490  CE1 PHE   150      58.630  66.080 131.760  1.00  0.00           C
ATOM   1491  HE1 PHE   150      58.960  65.990 132.790  1.00  0.00           H
ATOM   1492  CE2 PHE   150      56.730  65.660 130.360  1.00  0.00           C
ATOM   1493  HE2 PHE   150      55.740  65.260 130.120  1.00  0.00           H
ATOM   1494  CZ  PHE   150      57.370  65.590 131.590  1.00  0.00           C
ATOM   1495  HZ  PHE   150      56.840  65.090 132.390  1.00  0.00           H
ATOM   1496  C   PHE   150      60.990  65.960 127.540  1.00  0.00           C
ATOM   1497  O   PHE   150      60.790  64.900 128.030  1.00  0.00           O
ATOM   1498  N   ASN   151      62.150  66.490 127.180  1.00  0.00           N
ATOM   1499  H   ASN   151      62.170  67.330 126.630  1.00  0.00           H
ATOM   1500  CA  ASN   151      63.420  65.850 127.490  1.00  0.00           C
ATOM   1501  CB  ASN   151      64.600  66.770 127.220  1.00  0.00           C
ATOM   1502  CG  ASN   151      64.930  66.940 125.750  1.00  0.00           C
ATOM   1503  OD1 ASN   151      64.750  67.930 125.020  1.00  0.00           O
ATOM   1504  ND2 ASN   151      65.720  66.040 125.280  1.00  0.00           N
ATOM   1505 1HD2 ASN   151      65.900  65.240 125.850  1.00  0.00           H
ATOM   1506 2HD2 ASN   151      66.030  66.260 124.350  1.00  0.00           H
ATOM   1507  C   ASN   151      63.560  65.400 128.970  1.00  0.00           C
ATOM   1508  O   ASN   151      63.230  66.090 129.890  1.00  0.00           O
ATOM   1509  N   ILE   152      64.570  64.520 129.100  1.00  0.00           N
ATOM   1510  H   ILE   152      65.070  64.150 128.320  1.00  0.00           H
ATOM   1511  CA  ILE   152      64.760  63.860 130.440  1.00  0.00           C
ATOM   1512  CB  ILE   152      64.760  62.300 130.340  1.00  0.00           C
ATOM   1513  CG1 ILE   152      65.260  61.750 129.030  1.00  0.00           C
ATOM   1514  CG2 ILE   152      63.340  61.920 130.390  1.00  0.00           C
ATOM   1515  CD  ILE   152      65.390  60.230 129.090  1.00  0.00           C
ATOM   1516  C   ILE   152      65.780  64.450 131.420  1.00  0.00           C
ATOM   1517  O   ILE   152      66.900  63.940 131.580  1.00  0.00           O
ATOM   1518  N   ASP   153      65.290  65.490 132.070  1.00  0.00           N
ATOM   1519  H   ASP   153      64.410  65.800 131.720  1.00  0.00           H
ATOM   1520  CA  ASP   153      65.950  66.280 133.190  1.00  0.00           C
ATOM   1521  CB  ASP   153      66.250  67.650 132.600  1.00  0.00           C
ATOM   1522  CG  ASP   153      67.210  68.410 133.540  1.00  0.00           C
ATOM   1523  OD1 ASP   153      66.780  69.350 134.170  1.00  0.00           O
ATOM   1524  OD2 ASP   153      68.230  67.780 133.870  1.00  0.00           O
ATOM   1525  C   ASP   153      65.000  66.510 134.410  1.00  0.00           C
ATOM   1526  O   ASP   153      63.870  66.850 134.130  1.00  0.00           O
ATOM   1527  N   TYR   154      65.570  66.470 135.570  1.00  0.00           N
ATOM   1528  H   TYR   154      66.460  66.020 135.650  1.00  0.00           H
ATOM   1529  CA  TYR   154      64.880  66.700 136.870  1.00  0.00           C
ATOM   1530  CB  TYR   154      65.740  66.180 138.060  1.00  0.00           C
ATOM   1531  CG  TYR   154      64.810  65.360 139.010  1.00  0.00           C
ATOM   1532  CD1 TYR   154      64.040  66.060 139.960  1.00  0.00           C
ATOM   1533  HD1 TYR   154      64.090  67.140 140.140  1.00  0.00           H
ATOM   1534  CD2 TYR   154      64.930  63.970 139.020  1.00  0.00           C
ATOM   1535  HD2 TYR   154      65.460  63.360 138.290  1.00  0.00           H
ATOM   1536  CE1 TYR   154      63.260  65.270 140.780  1.00  0.00           C
ATOM   1537  HE1 TYR   154      62.460  65.770 141.340  1.00  0.00           H
ATOM   1538  CE2 TYR   154      64.220  63.250 139.970  1.00  0.00           C
ATOM   1539  HE2 TYR   154      64.310  62.160 139.970  1.00  0.00           H
ATOM   1540  CZ  TYR   154      63.370  63.880 140.870  1.00  0.00           C
ATOM   1541  OH  TYR   154      63.310  63.400 142.160  1.00  0.00           O
ATOM   1542  HH  TYR   154      63.740  64.110 142.730  1.00  0.00           H
ATOM   1543  C   TYR   154      64.510  68.130 137.140  1.00  0.00           C
ATOM   1544  O   TYR   154      63.660  68.430 137.950  1.00  0.00           O
ATOM   1545  N   ASP   155      65.250  69.050 136.640  1.00  0.00           N
ATOM   1546  H   ASP   155      66.010  68.900 136.000  1.00  0.00           H
ATOM   1547  CA  ASP   155      65.060  70.480 136.950  1.00  0.00           C
ATOM   1548  CB  ASP   155      66.330  71.160 137.280  1.00  0.00           C
ATOM   1549  CG  ASP   155      66.640  71.140 138.760  1.00  0.00           C
ATOM   1550  OD1 ASP   155      66.510  72.120 139.520  1.00  0.00           O
ATOM   1551  OD2 ASP   155      67.370  70.210 139.130  1.00  0.00           O
ATOM   1552  C   ASP   155      64.270  71.310 135.970  1.00  0.00           C
ATOM   1553  O   ASP   155      63.360  72.050 136.300  1.00  0.00           O
ATOM   1554  N   CYS   156      64.710  71.340 134.720  1.00  0.00           N
ATOM   1555  H   CYS   156      65.450  70.760 134.380  1.00  0.00           H
ATOM   1556  CA  CYS   156      64.040  72.270 133.770  1.00  0.00           C
ATOM   1557  CB  CYS   156      64.970  73.350 133.260  1.00  0.00           C
ATOM   1558  SG  CYS   156      64.420  74.580 132.010  1.00  0.00           S
ATOM   1559  HG  CYS   156      63.300  74.890 132.660  1.00  0.00           H
ATOM   1560  C   CYS   156      63.490  71.580 132.500  1.00  0.00           C
ATOM   1561  O   CYS   156      64.330  71.090 131.690  1.00  0.00           O
ATOM   1562  N   VAL   157      62.280  72.050 132.140  1.00  0.00           N
ATOM   1563  H   VAL   157      61.810  72.680 132.750  1.00  0.00           H
ATOM   1564  CA  VAL   157      61.420  71.560 131.020  1.00  0.00           C
ATOM   1565  CB  VAL   157      59.900  71.780 131.280  1.00  0.00           C
ATOM   1566  CG1 VAL   157      59.050  71.110 130.210  1.00  0.00           C
ATOM   1567  CG2 VAL   157      59.380  71.220 132.630  1.00  0.00           C
ATOM   1568  C   VAL   157      61.930  71.920 129.580  1.00  0.00           C
ATOM   1569  O   VAL   157      61.500  72.830 128.870  1.00  0.00           O
ATOM   1570  N   SER   158      62.780  70.960 129.130  1.00  0.00           N
ATOM   1571  H   SER   158      63.270  70.320 129.720  1.00  0.00           H
ATOM   1572  CA  SER   158      63.260  70.830 127.750  1.00  0.00           C
ATOM   1573  CB  SER   158      64.630  70.130 127.760  1.00  0.00           C
ATOM   1574  OG  SER   158      65.350  70.220 126.550  1.00  0.00           O
ATOM   1575  HG  SER   158      64.800  69.730 125.870  1.00  0.00           H
ATOM   1576  C   SER   158      62.160  70.280 126.760  1.00  0.00           C
ATOM   1577  O   SER   158      62.150  69.180 126.250  1.00  0.00           O
ATOM   1578  N   PHE   159      61.130  71.110 126.440  1.00  0.00           N
ATOM   1579  H   PHE   159      61.100  72.050 126.770  1.00  0.00           H
ATOM   1580  CA  PHE   159      60.000  70.900 125.490  1.00  0.00           C
ATOM   1581  CB  PHE   159      58.940  72.080 125.510  1.00  0.00           C
ATOM   1582  CG  PHE   159      57.970  71.960 126.690  1.00  0.00           C
ATOM   1583  CD1 PHE   159      57.780  73.180 127.410  1.00  0.00           C
ATOM   1584  HD1 PHE   159      58.520  73.980 127.440  1.00  0.00           H
ATOM   1585  CD2 PHE   159      57.070  70.910 126.720  1.00  0.00           C
ATOM   1586  HD2 PHE   159      57.120  70.160 125.920  1.00  0.00           H
ATOM   1587  CE1 PHE   159      56.610  73.250 128.170  1.00  0.00           C
ATOM   1588  HE1 PHE   159      56.520  74.110 128.830  1.00  0.00           H
ATOM   1589  CE2 PHE   159      55.970  70.990 127.560  1.00  0.00           C
ATOM   1590  HE2 PHE   159      55.260  70.160 127.600  1.00  0.00           H
ATOM   1591  CZ  PHE   159      55.710  72.170 128.220  1.00  0.00           C
ATOM   1592  HZ  PHE   159      54.980  72.290 129.020  1.00  0.00           H
ATOM   1593  C   PHE   159      60.230  70.590 123.990  1.00  0.00           C
ATOM   1594  O   PHE   159      60.480  71.500 123.220  1.00  0.00           O
ATOM   1595  N   CYS   160      60.000  69.360 123.600  1.00  0.00           N
ATOM   1596  H   CYS   160      59.580  68.670 124.190  1.00  0.00           H
ATOM   1597  CA  CYS   160      60.580  68.820 122.360  1.00  0.00           C
ATOM   1598  CB  CYS   160      61.780  67.930 122.540  1.00  0.00           C
ATOM   1599  SG  CYS   160      61.500  66.570 123.710  1.00  0.00           S
ATOM   1600  HG  CYS   160      62.430  65.750 123.220  1.00  0.00           H
ATOM   1601  C   CYS   160      59.650  68.120 121.310  1.00  0.00           C
ATOM   1602  O   CYS   160      60.010  68.230 120.100  1.00  0.00           O
ATOM   1603  N   TYR   161      58.480  67.650 121.780  1.00  0.00           N
ATOM   1604  H   TYR   161      58.190  67.770 122.730  1.00  0.00           H
ATOM   1605  CA  TYR   161      57.410  67.000 120.990  1.00  0.00           C
ATOM   1606  CB  TYR   161      57.610  65.490 121.270  1.00  0.00           C
ATOM   1607  CG  TYR   161      56.880  64.480 120.440  1.00  0.00           C
ATOM   1608  CD1 TYR   161      57.520  64.220 119.240  1.00  0.00           C
ATOM   1609  HD1 TYR   161      58.500  64.600 118.950  1.00  0.00           H
ATOM   1610  CD2 TYR   161      55.670  63.930 120.760  1.00  0.00           C
ATOM   1611  HD2 TYR   161      55.210  64.130 121.720  1.00  0.00           H
ATOM   1612  CE1 TYR   161      56.870  63.400 118.360  1.00  0.00           C
ATOM   1613  HE1 TYR   161      57.440  63.180 117.450  1.00  0.00           H
ATOM   1614  CE2 TYR   161      55.120  62.960 119.930  1.00  0.00           C
ATOM   1615  HE2 TYR   161      54.460  62.140 120.230  1.00  0.00           H
ATOM   1616  CZ  TYR   161      55.700  62.690 118.730  1.00  0.00           C
ATOM   1617  OH  TYR   161      55.210  61.870 117.760  1.00  0.00           O
ATOM   1618  HH  TYR   161      54.310  61.600 118.130  1.00  0.00           H
ATOM   1619  C   TYR   161      55.970  67.450 121.250  1.00  0.00           C
ATOM   1620  O   TYR   161      55.670  67.730 122.430  1.00  0.00           O
ATOM   1621  N   MET   162      55.070  67.430 120.330  1.00  0.00           N
ATOM   1622  H   MET   162      55.370  67.170 119.410  1.00  0.00           H
ATOM   1623  CA  MET   162      53.650  67.760 120.630  1.00  0.00           C
ATOM   1624  CB  MET   162      53.310  69.250 120.470  1.00  0.00           C
ATOM   1625  CG  MET   162      51.970  69.570 121.100  1.00  0.00           C
ATOM   1626  SD  MET   162      51.530  71.280 120.930  1.00  0.00           S
ATOM   1627  CE  MET   162      50.070  71.110 121.910  1.00  0.00           C
ATOM   1628  C   MET   162      52.820  66.830 119.640  1.00  0.00           C
ATOM   1629  O   MET   162      53.040  66.860 118.440  1.00  0.00           O
ATOM   1630  N   HIS   163      51.760  66.240 120.100  1.00  0.00           N
ATOM   1631  H   HIS   163      51.460  66.360 121.050  1.00  0.00           H
ATOM   1632  CA  HIS   163      51.000  65.370 119.220  1.00  0.00           C
ATOM   1633  CB  HIS   163      50.240  64.290 120.100  1.00  0.00           C
ATOM   1634  CG  HIS   163      50.030  62.990 119.290  1.00  0.00           C
ATOM   1635  ND1 HIS   163      50.460  62.840 118.070  1.00  0.00           N
ATOM   1636  CD2 HIS   163      49.140  62.030 119.570  1.00  0.00           C
ATOM   1637  HD2 HIS   163      48.350  62.190 120.300  1.00  0.00           H
ATOM   1638  CE1 HIS   163      49.800  61.730 117.550  1.00  0.00           C
ATOM   1639  HE1 HIS   163      49.880  61.320 116.540  1.00  0.00           H
ATOM   1640  NE2 HIS   163      49.060  61.260 118.490  1.00  0.00           N
ATOM   1641  HE2 HIS   163      48.480  60.440 118.440  1.00  0.00           H
ATOM   1642  C   HIS   163      49.980  66.140 118.270  1.00  0.00           C
ATOM   1643  O   HIS   163      49.080  66.750 118.780  1.00  0.00           O
ATOM   1644  N   HIS   164      49.820  65.430 117.140  1.00  0.00           N
ATOM   1645  H   HIS   164      49.920  64.430 117.150  1.00  0.00           H
ATOM   1646  CA  HIS   164      49.170  66.140 116.000  1.00  0.00           C
ATOM   1647  CB  HIS   164      50.120  67.130 115.350  1.00  0.00           C
ATOM   1648  CG  HIS   164      49.570  68.030 114.260  1.00  0.00           C
ATOM   1649  ND1 HIS   164      48.330  68.000 113.760  1.00  0.00           N
ATOM   1650  CD2 HIS   164      50.110  69.150 113.880  1.00  0.00           C
ATOM   1651  HD2 HIS   164      51.050  69.520 114.290  1.00  0.00           H
ATOM   1652  CE1 HIS   164      48.150  69.100 113.010  1.00  0.00           C
ATOM   1653  HE1 HIS   164      47.260  69.610 112.660  1.00  0.00           H
ATOM   1654  NE2 HIS   164      49.280  69.800 113.020  1.00  0.00           N
ATOM   1655  HE2 HIS   164      49.580  70.510 112.390  1.00  0.00           H
ATOM   1656  C   HIS   164      48.420  65.270 115.010  1.00  0.00           C
ATOM   1657  O   HIS   164      47.230  65.000 115.250  1.00  0.00           O
ATOM   1658  N   MET   165      49.170  64.480 114.200  1.00  0.00           N
ATOM   1659  H   MET   165      50.060  64.080 114.430  1.00  0.00           H
ATOM   1660  CA  MET   165      48.480  63.580 113.340  1.00  0.00           C
ATOM   1661  CB  MET   165      49.020  63.620 111.900  1.00  0.00           C
ATOM   1662  CG  MET   165      49.010  64.860 110.980  1.00  0.00           C
ATOM   1663  SD  MET   165      47.340  65.480 110.870  1.00  0.00           S
ATOM   1664  CE  MET   165      46.400  64.560 109.650  1.00  0.00           C
ATOM   1665  C   MET   165      48.300  62.200 113.860  1.00  0.00           C
ATOM   1666  O   MET   165      49.230  61.400 114.010  1.00  0.00           O
ATOM   1667  N   GLU   166      47.110  61.940 114.170  1.00  0.00           N
ATOM   1668  H   GLU   166      46.400  62.640 114.260  1.00  0.00           H
ATOM   1669  CA  GLU   166      46.660  60.640 114.600  1.00  0.00           C
ATOM   1670  CB  GLU   166      45.550  60.750 115.710  1.00  0.00           C
ATOM   1671  CG  GLU   166      45.900  61.530 117.030  1.00  0.00           C
ATOM   1672  CD  GLU   166      44.660  61.610 117.950  1.00  0.00           C
ATOM   1673  OE1 GLU   166      43.980  62.630 117.910  1.00  0.00           O
ATOM   1674  OE2 GLU   166      44.570  60.700 118.760  1.00  0.00           O
ATOM   1675  C   GLU   166      46.220  59.740 113.430  1.00  0.00           C
ATOM   1676  O   GLU   166      45.080  59.860 112.900  1.00  0.00           O
ATOM   1677  N   LEU   167      47.150  58.980 112.820  1.00  0.00           N
ATOM   1678  H   LEU   167      48.120  59.060 113.050  1.00  0.00           H
ATOM   1679  CA  LEU   167      46.870  58.360 111.490  1.00  0.00           C
ATOM   1680  CB  LEU   167      48.130  57.910 110.780  1.00  0.00           C
ATOM   1681  CG  LEU   167      49.180  59.010 110.630  1.00  0.00           C
ATOM   1682  CD1 LEU   167      50.460  58.420 110.070  1.00  0.00           C
ATOM   1683  CD2 LEU   167      48.710  60.210 109.810  1.00  0.00           C
ATOM   1684  C   LEU   167      45.810  57.250 111.620  1.00  0.00           C
ATOM   1685  O   LEU   167      45.980  56.380 112.510  1.00  0.00           O
ATOM   1686  N   PRO   168      44.940  57.050 110.640  1.00  0.00           N
ATOM   1687  CA  PRO   168      43.990  55.980 110.520  1.00  0.00           C
ATOM   1688  CB  PRO   168      43.120  56.310 109.310  1.00  0.00           C
ATOM   1689  CG  PRO   168      44.040  57.210 108.550  1.00  0.00           C
ATOM   1690  CD  PRO   168      44.750  58.030 109.580  1.00  0.00           C
ATOM   1691  C   PRO   168      44.460  54.520 110.430  1.00  0.00           C
ATOM   1692  O   PRO   168      43.750  53.540 110.630  1.00  0.00           O
ATOM   1693  N   THR   169      45.700  54.290 110.010  1.00  0.00           N
ATOM   1694  H   THR   169      46.290  55.020 109.670  1.00  0.00           H
ATOM   1695  CA  THR   169      46.360  52.890 110.160  1.00  0.00           C
ATOM   1696  CB  THR   169      47.390  52.620 109.080  1.00  0.00           C
ATOM   1697  OG1 THR   169      48.430  53.700 109.150  1.00  0.00           O
ATOM   1698  HG1 THR   169      49.200  53.440 108.560  1.00  0.00           H
ATOM   1699  CG2 THR   169      46.790  52.540 107.690  1.00  0.00           C
ATOM   1700  C   THR   169      46.960  52.520 111.530  1.00  0.00           C
ATOM   1701  O   THR   169      47.500  51.480 111.520  1.00  0.00           O
ATOM   1702  N   GLY   170      46.490  53.200 112.570  1.00  0.00           N
ATOM   1703  H   GLY   170      45.650  53.730 112.510  1.00  0.00           H
ATOM   1704  CA  GLY   170      46.920  53.170 113.940  1.00  0.00           C
ATOM   1705  C   GLY   170      48.150  53.860 114.490  1.00  0.00           C
ATOM   1706  O   GLY   170      48.360  54.110 115.660  1.00  0.00           O
ATOM   1707  N   VAL   171      49.080  54.100 113.600  1.00  0.00           N
ATOM   1708  H   VAL   171      49.060  53.650 112.710  1.00  0.00           H
ATOM   1709  CA  VAL   171      50.330  54.860 113.950  1.00  0.00           C
ATOM   1710  CB  VAL   171      51.440  54.660 112.950  1.00  0.00           C
ATOM   1711  CG1 VAL   171      51.990  53.250 113.160  1.00  0.00           C
ATOM   1712  CG2 VAL   171      51.080  55.110 111.550  1.00  0.00           C
ATOM   1713  C   VAL   171      50.090  56.370 114.170  1.00  0.00           C
ATOM   1714  O   VAL   171      49.070  56.990 113.750  1.00  0.00           O
ATOM   1715  N   HIS   172      50.900  56.870 115.070  1.00  0.00           N
ATOM   1716  H   HIS   172      51.520  56.250 115.540  1.00  0.00           H
ATOM   1717  CA  HIS   172      50.860  58.270 115.500  1.00  0.00           C
ATOM   1718  CB  HIS   172      50.690  58.300 117.020  1.00  0.00           C
ATOM   1719  CG  HIS   172      49.420  57.530 117.580  1.00  0.00           C
ATOM   1720  ND1 HIS   172      48.390  58.340 117.970  1.00  0.00           N
ATOM   1721  CD2 HIS   172      49.190  56.300 118.010  1.00  0.00           C
ATOM   1722  HD2 HIS   172      49.790  55.410 117.790  1.00  0.00           H
ATOM   1723  CE1 HIS   172      47.510  57.590 118.570  1.00  0.00           C
ATOM   1724  HE1 HIS   172      46.650  57.950 119.130  1.00  0.00           H
ATOM   1725  NE2 HIS   172      48.000  56.380 118.610  1.00  0.00           N
ATOM   1726  HE2 HIS   172      47.520  55.620 119.040  1.00  0.00           H
ATOM   1727  C   HIS   172      52.190  58.920 115.040  1.00  0.00           C
ATOM   1728  O   HIS   172      53.270  58.350 115.070  1.00  0.00           O
ATOM   1729  N   ALA   173      52.020  60.220 114.840  1.00  0.00           N
ATOM   1730  H   ALA   173      51.180  60.530 114.390  1.00  0.00           H
ATOM   1731  CA  ALA   173      53.130  61.180 114.740  1.00  0.00           C
ATOM   1732  CB  ALA   173      53.920  61.090 113.410  1.00  0.00           C
ATOM   1733  C   ALA   173      52.780  62.620 115.020  1.00  0.00           C
ATOM   1734  O   ALA   173      51.700  63.120 114.790  1.00  0.00           O
ATOM   1735  N   GLY   174      53.840  63.330 115.500  1.00  0.00           N
ATOM   1736  H   GLY   174      54.740  62.900 115.540  1.00  0.00           H
ATOM   1737  CA  GLY   174      53.790  64.630 116.150  1.00  0.00           C
ATOM   1738  C   GLY   174      54.630  65.800 115.550  1.00  0.00           C
ATOM   1739  O   GLY   174      55.310  65.630 114.510  1.00  0.00           O
ATOM   1740  N   THR   175      54.550  66.930 116.230  1.00  0.00           N
ATOM   1741  H   THR   175      54.170  66.860 117.150  1.00  0.00           H
ATOM   1742  CA  THR   175      55.150  68.260 115.880  1.00  0.00           C
ATOM   1743  CB  THR   175      54.070  69.370 115.610  1.00  0.00           C
ATOM   1744  OG1 THR   175      54.680  70.660 115.400  1.00  0.00           O
ATOM   1745  HG1 THR   175      54.550  71.270 116.190  1.00  0.00           H
ATOM   1746  CG2 THR   175      52.970  69.440 116.700  1.00  0.00           C
ATOM   1747  C   THR   175      56.060  68.570 117.010  1.00  0.00           C
ATOM   1748  O   THR   175      56.300  67.730 117.910  1.00  0.00           O
ATOM   1749  N   ASP   176      56.940  69.520 116.750  1.00  0.00           N
ATOM   1750  H   ASP   176      57.210  69.830 115.830  1.00  0.00           H
ATOM   1751  CA  ASP   176      57.680  70.350 117.730  1.00  0.00           C
ATOM   1752  CB  ASP   176      59.090  70.930 117.400  1.00  0.00           C
ATOM   1753  CG  ASP   176      59.060  72.160 116.460  1.00  0.00           C
ATOM   1754  OD1 ASP   176      57.990  72.840 116.330  1.00  0.00           O
ATOM   1755  OD2 ASP   176      60.100  72.530 115.850  1.00  0.00           O
ATOM   1756  C   ASP   176      56.700  71.350 118.350  1.00  0.00           C
ATOM   1757  O   ASP   176      55.670  71.590 117.730  1.00  0.00           O
ATOM   1758  N   LEU   177      57.060  71.970 119.470  1.00  0.00           N
ATOM   1759  H   LEU   177      57.900  71.820 119.980  1.00  0.00           H
ATOM   1760  CA  LEU   177      56.150  73.030 120.110  1.00  0.00           C
ATOM   1761  CB  LEU   177      56.520  73.170 121.590  1.00  0.00           C
ATOM   1762  CG  LEU   177      55.670  72.390 122.680  1.00  0.00           C
ATOM   1763  CD1 LEU   177      54.200  72.830 122.580  1.00  0.00           C
ATOM   1764  CD2 LEU   177      55.630  70.840 122.620  1.00  0.00           C
ATOM   1765  C   LEU   177      55.900  74.320 119.340  1.00  0.00           C
ATOM   1766  O   LEU   177      54.790  74.850 119.300  1.00  0.00           O
ATOM   1767  N   GLU   178      56.860  74.820 118.500  1.00  0.00           N
ATOM   1768  H   GLU   178      57.780  74.430 118.540  1.00  0.00           H
ATOM   1769  CA  GLU   178      56.840  76.020 117.640  1.00  0.00           C
ATOM   1770  CB  GLU   178      58.160  76.270 117.050  1.00  0.00           C
ATOM   1771  CG  GLU   178      58.280  77.680 116.510  1.00  0.00           C
ATOM   1772  CD  GLU   178      59.520  78.040 115.700  1.00  0.00           C
ATOM   1773  OE1 GLU   178      60.060  79.160 115.830  1.00  0.00           O
ATOM   1774  OE2 GLU   178      60.050  77.220 114.980  1.00  0.00           O
ATOM   1775  C   GLU   178      55.780  75.840 116.520  1.00  0.00           C
ATOM   1776  O   GLU   178      55.300  76.880 116.020  1.00  0.00           O
ATOM   1777  N   GLY   179      55.690  74.620 116.050  1.00  0.00           N
ATOM   1778  H   GLY   179      56.340  73.940 116.390  1.00  0.00           H
ATOM   1779  CA  GLY   179      54.800  74.080 115.020  1.00  0.00           C
ATOM   1780  C   GLY   179      55.450  73.490 113.720  1.00  0.00           C
ATOM   1781  O   GLY   179      55.010  73.870 112.650  1.00  0.00           O
ATOM   1782  N   ASN   180      56.500  72.690 113.920  1.00  0.00           N
ATOM   1783  H   ASN   180      56.910  72.460 114.800  1.00  0.00           H
ATOM   1784  CA  ASN   180      57.150  72.070 112.770  1.00  0.00           C
ATOM   1785  CB  ASN   180      58.560  72.710 112.580  1.00  0.00           C
ATOM   1786  CG  ASN   180      58.660  74.250 112.780  1.00  0.00           C
ATOM   1787  OD1 ASN   180      58.420  75.080 111.880  1.00  0.00           O
ATOM   1788  ND2 ASN   180      58.950  74.550 114.060  1.00  0.00           N
ATOM   1789 1HD2 ASN   180      58.890  73.860 114.790  1.00  0.00           H
ATOM   1790 2HD2 ASN   180      59.240  75.470 114.310  1.00  0.00           H
ATOM   1791  C   ASN   180      57.180  70.540 112.970  1.00  0.00           C
ATOM   1792  O   ASN   180      57.650  69.990 113.980  1.00  0.00           O
ATOM   1793  N   PHE   181      56.630  69.850 111.970  1.00  0.00           N
ATOM   1794  H   PHE   181      56.250  70.260 111.140  1.00  0.00           H
ATOM   1795  CA  PHE   181      56.650  68.370 111.940  1.00  0.00           C
ATOM   1796  CB  PHE   181      55.820  67.760 110.790  1.00  0.00           C
ATOM   1797  CG  PHE   181      54.300  67.910 111.170  1.00  0.00           C
ATOM   1798  CD1 PHE   181      53.650  66.920 111.950  1.00  0.00           C
ATOM   1799  HD1 PHE   181      54.250  66.240 112.570  1.00  0.00           H
ATOM   1800  CD2 PHE   181      53.560  68.720 110.380  1.00  0.00           C
ATOM   1801  HD2 PHE   181      54.090  69.170 109.540  1.00  0.00           H
ATOM   1802  CE1 PHE   181      52.230  66.890 111.910  1.00  0.00           C
ATOM   1803  HE1 PHE   181      51.800  66.210 112.640  1.00  0.00           H
ATOM   1804  CE2 PHE   181      52.140  68.650 110.400  1.00  0.00           C
ATOM   1805  HE2 PHE   181      51.510  69.420 109.960  1.00  0.00           H
ATOM   1806  CZ  PHE   181      51.460  67.720 111.160  1.00  0.00           C
ATOM   1807  HZ  PHE   181      50.380  67.830 111.240  1.00  0.00           H
ATOM   1808  C   PHE   181      58.040  67.670 111.890  1.00  0.00           C
ATOM   1809  O   PHE   181      59.010  68.290 111.450  1.00  0.00           O
ATOM   1810  N   TYR   182      57.980  66.580 112.560  1.00  0.00           N
ATOM   1811  H   TYR   182      57.260  66.500 113.260  1.00  0.00           H
ATOM   1812  CA  TYR   182      59.040  65.580 112.580  1.00  0.00           C
ATOM   1813  CB  TYR   182      58.950  64.680 113.870  1.00  0.00           C
ATOM   1814  CG  TYR   182      59.520  65.450 115.050  1.00  0.00           C
ATOM   1815  CD1 TYR   182      60.870  65.710 115.020  1.00  0.00           C
ATOM   1816  HD1 TYR   182      61.470  65.230 114.250  1.00  0.00           H
ATOM   1817  CD2 TYR   182      58.760  66.030 116.100  1.00  0.00           C
ATOM   1818  HD2 TYR   182      57.670  66.020 116.120  1.00  0.00           H
ATOM   1819  CE1 TYR   182      61.480  66.410 116.020  1.00  0.00           C
ATOM   1820  HE1 TYR   182      62.550  66.580 115.880  1.00  0.00           H
ATOM   1821  CE2 TYR   182      59.400  66.740 117.150  1.00  0.00           C
ATOM   1822  HE2 TYR   182      58.860  67.140 118.010  1.00  0.00           H
ATOM   1823  CZ  TYR   182      60.720  66.980 117.050  1.00  0.00           C
ATOM   1824  OH  TYR   182      61.280  67.670 118.030  1.00  0.00           O
ATOM   1825  HH  TYR   182      60.620  68.090 118.650  1.00  0.00           H
ATOM   1826  C   TYR   182      59.310  64.860 111.270  1.00  0.00           C
ATOM   1827  O   TYR   182      60.300  65.130 110.590  1.00  0.00           O
ATOM   1828  N   GLY   183      58.250  64.170 110.900  1.00  0.00           N
ATOM   1829  H   GLY   183      57.670  63.860 111.650  1.00  0.00           H
ATOM   1830  CA  GLY   183      58.130  63.450 109.660  1.00  0.00           C
ATOM   1831  C   GLY   183      57.490  64.260 108.540  1.00  0.00           C
ATOM   1832  O   GLY   183      57.230  65.420 108.760  1.00  0.00           O
ATOM   1833  N   PRO   184      57.490  63.730 107.300  1.00  0.00           N
ATOM   1834  CA  PRO   184      56.880  64.420 106.180  1.00  0.00           C
ATOM   1835  CB  PRO   184      57.360  63.620 104.940  1.00  0.00           C
ATOM   1836  CG  PRO   184      58.580  62.900 105.400  1.00  0.00           C
ATOM   1837  CD  PRO   184      58.470  62.710 106.900  1.00  0.00           C
ATOM   1838  C   PRO   184      55.350  64.480 106.290  1.00  0.00           C
ATOM   1839  O   PRO   184      54.700  64.580 105.300  1.00  0.00           O
ATOM   1840  N   PHE   185      54.840  64.690 107.480  1.00  0.00           N
ATOM   1841  H   PHE   185      55.430  65.030 108.210  1.00  0.00           H
ATOM   1842  CA  PHE   185      53.330  64.750 107.740  1.00  0.00           C
ATOM   1843  CB  PHE   185      53.010  64.370 109.180  1.00  0.00           C
ATOM   1844  CG  PHE   185      53.060  62.810 109.380  1.00  0.00           C
ATOM   1845  CD1 PHE   185      52.150  62.060 108.660  1.00  0.00           C
ATOM   1846  HD1 PHE   185      51.110  62.330 108.780  1.00  0.00           H
ATOM   1847  CD2 PHE   185      54.190  62.210 109.920  1.00  0.00           C
ATOM   1848  HD2 PHE   185      54.850  62.800 110.570  1.00  0.00           H
ATOM   1849  CE1 PHE   185      52.440  60.700 108.470  1.00  0.00           C
ATOM   1850  HE1 PHE   185      51.780  60.120 107.820  1.00  0.00           H
ATOM   1851  CE2 PHE   185      54.460  60.890 109.730  1.00  0.00           C
ATOM   1852  HE2 PHE   185      55.210  60.390 110.350  1.00  0.00           H
ATOM   1853  CZ  PHE   185      53.560  60.110 109.040  1.00  0.00           C
ATOM   1854  HZ  PHE   185      53.810  59.060 108.910  1.00  0.00           H
ATOM   1855  C   PHE   185      52.820  66.220 107.500  1.00  0.00           C
ATOM   1856  O   PHE   185      53.630  67.160 107.680  1.00  0.00           O
ATOM   1857  N   VAL   186      51.650  66.460 106.910  1.00  0.00           N
ATOM   1858  H   VAL   186      51.070  65.710 106.570  1.00  0.00           H
ATOM   1859  CA  VAL   186      51.110  67.820 106.750  1.00  0.00           C
ATOM   1860  CB  VAL   186      51.130  68.220 105.220  1.00  0.00           C
ATOM   1861  CG1 VAL   186      52.560  68.550 104.670  1.00  0.00           C
ATOM   1862  CG2 VAL   186      50.470  67.110 104.380  1.00  0.00           C
ATOM   1863  C   VAL   186      49.760  68.020 107.310  1.00  0.00           C
ATOM   1864  O   VAL   186      48.940  67.150 106.980  1.00  0.00           O
ATOM   1865  N   ASP   187      49.510  69.180 107.880  1.00  0.00           N
ATOM   1866  H   ASP   187      50.240  69.860 107.950  1.00  0.00           H
ATOM   1867  CA  ASP   187      48.350  69.630 108.680  1.00  0.00           C
ATOM   1868  CB  ASP   187      48.470  71.090 109.060  1.00  0.00           C
ATOM   1869  CG  ASP   187      49.590  71.610 109.880  1.00  0.00           C
ATOM   1870  OD1 ASP   187      50.750  71.490 109.410  1.00  0.00           O
ATOM   1871  OD2 ASP   187      49.240  71.870 111.080  1.00  0.00           O
ATOM   1872  C   ASP   187      46.940  69.410 108.070  1.00  0.00           C
ATOM   1873  O   ASP   187      45.970  69.570 108.750  1.00  0.00           O
ATOM   1874  N   ARG   188      46.840  69.000 106.860  1.00  0.00           N
ATOM   1875  H   ARG   188      47.690  68.860 106.360  1.00  0.00           H
ATOM   1876  CA  ARG   188      45.530  68.580 106.260  1.00  0.00           C
ATOM   1877  CB  ARG   188      45.320  68.790 104.750  1.00  0.00           C
ATOM   1878  CG  ARG   188      46.420  68.170 103.840  1.00  0.00           C
ATOM   1879  CD  ARG   188      46.090  68.290 102.310  1.00  0.00           C
ATOM   1880  NE  ARG   188      46.270  69.710 102.010  1.00  0.00           N
ATOM   1881  HE  ARG   188      47.050  70.210 102.400  1.00  0.00           H
ATOM   1882  CZ  ARG   188      45.380  70.460 101.300  1.00  0.00           C
ATOM   1883  NH1 ARG   188      44.250  69.990 100.790  1.00  0.00           N
ATOM   1884 1HH1 ARG   188      44.120  69.000 100.860  1.00  0.00           H
ATOM   1885 2HH1 ARG   188      43.580  70.560 100.310  1.00  0.00           H
ATOM   1886  NH2 ARG   188      45.810  71.670 100.820  1.00  0.00           N
ATOM   1887 1HH2 ARG   188      46.780  71.750 101.030  1.00  0.00           H
ATOM   1888 2HH2 ARG   188      45.190  72.170 100.220  1.00  0.00           H
ATOM   1889  C   ARG   188      44.960  67.190 106.620  1.00  0.00           C
ATOM   1890  O   ARG   188      45.770  66.330 106.850  1.00  0.00           O
ATOM   1891  N   GLN   189      43.660  67.080 106.750  1.00  0.00           N
ATOM   1892  H   GLN   189      43.110  67.800 106.320  1.00  0.00           H
ATOM   1893  CA  GLN   189      42.890  65.930 107.370  1.00  0.00           C
ATOM   1894  CB  GLN   189      41.380  66.350 107.410  1.00  0.00           C
ATOM   1895  CG  GLN   189      41.090  67.630 108.200  1.00  0.00           C
ATOM   1896  CD  GLN   189      39.610  67.850 108.310  1.00  0.00           C
ATOM   1897  OE1 GLN   189      38.950  68.280 107.390  1.00  0.00           O
ATOM   1898  NE2 GLN   189      39.140  67.670 109.550  1.00  0.00           N
ATOM   1899 1HE2 GLN   189      39.740  67.400 110.310  1.00  0.00           H
ATOM   1900 2HE2 GLN   189      38.170  67.840 109.750  1.00  0.00           H
ATOM   1901  C   GLN   189      42.840  64.620 106.580  1.00  0.00           C
ATOM   1902  O   GLN   189      42.230  63.600 106.930  1.00  0.00           O
ATOM   1903  N   THR   190      43.740  64.520 105.660  1.00  0.00           N
ATOM   1904  H   THR   190      44.320  65.310 105.480  1.00  0.00           H
ATOM   1905  CA  THR   190      43.860  63.430 104.670  1.00  0.00           C
ATOM   1906  CB  THR   190      44.850  63.800 103.510  1.00  0.00           C
ATOM   1907  OG1 THR   190      45.940  64.450 104.090  1.00  0.00           O
ATOM   1908  HG1 THR   190      46.480  64.810 103.330  1.00  0.00           H
ATOM   1909  CG2 THR   190      44.250  64.600 102.360  1.00  0.00           C
ATOM   1910  C   THR   190      44.430  62.090 105.270  1.00  0.00           C
ATOM   1911  O   THR   190      45.350  62.230 106.180  1.00  0.00           O
ATOM   1912  N   ALA   191      44.110  60.990 104.610  1.00  0.00           N
ATOM   1913  H   ALA   191      43.480  61.160 103.850  1.00  0.00           H
ATOM   1914  CA  ALA   191      44.560  59.640 104.950  1.00  0.00           C
ATOM   1915  CB  ALA   191      43.610  58.620 104.390  1.00  0.00           C
ATOM   1916  C   ALA   191      46.040  59.250 104.760  1.00  0.00           C
ATOM   1917  O   ALA   191      46.410  58.270 104.160  1.00  0.00           O
ATOM   1918  N   GLN   192      46.900  59.960 105.460  1.00  0.00           N
ATOM   1919  H   GLN   192      46.610  60.720 106.040  1.00  0.00           H
ATOM   1920  CA  GLN   192      48.400  59.790 105.420  1.00  0.00           C
ATOM   1921  CB  GLN   192      49.040  61.050 106.100  1.00  0.00           C
ATOM   1922  CG  GLN   192      48.920  62.240 105.150  1.00  0.00           C
ATOM   1923  CD  GLN   192      49.250  63.610 105.850  1.00  0.00           C
ATOM   1924  OE1 GLN   192      50.390  63.940 106.160  1.00  0.00           O
ATOM   1925  NE2 GLN   192      48.270  64.470 106.010  1.00  0.00           N
ATOM   1926 1HE2 GLN   192      47.380  64.270 105.600  1.00  0.00           H
ATOM   1927 2HE2 GLN   192      48.350  65.410 106.350  1.00  0.00           H
ATOM   1928  C   GLN   192      48.990  58.590 106.130  1.00  0.00           C
ATOM   1929  O   GLN   192      48.510  58.210 107.240  1.00  0.00           O
ATOM   1930  N   ALA   193      49.610  57.780 105.270  1.00  0.00           N
ATOM   1931  H   ALA   193      49.350  57.860 104.310  1.00  0.00           H
ATOM   1932  CA  ALA   193      50.340  56.630 105.830  1.00  0.00           C
ATOM   1933  CB  ALA   193      50.120  55.350 105.040  1.00  0.00           C
ATOM   1934  C   ALA   193      51.760  56.780 106.430  1.00  0.00           C
ATOM   1935  O   ALA   193      52.210  57.930 106.450  1.00  0.00           O
ATOM   1936  N   ALA   194      52.240  55.760 107.090  1.00  0.00           N
ATOM   1937  H   ALA   194      51.720  54.990 107.450  1.00  0.00           H
ATOM   1938  CA  ALA   194      53.610  55.720 107.670  1.00  0.00           C
ATOM   1939  CB  ALA   194      53.520  55.220 109.110  1.00  0.00           C
ATOM   1940  C   ALA   194      54.600  54.840 106.890  1.00  0.00           C
ATOM   1941  O   ALA   194      54.230  54.100 105.970  1.00  0.00           O
ATOM   1942  N   GLY   195      55.830  54.810 107.370  1.00  0.00           N
ATOM   1943  H   GLY   195      55.950  55.400 108.170  1.00  0.00           H
ATOM   1944  CA  GLY   195      56.970  54.020 106.890  1.00  0.00           C
ATOM   1945  C   GLY   195      57.290  52.790 107.690  1.00  0.00           C
ATOM   1946  O   GLY   195      56.620  52.410 108.620  1.00  0.00           O
ATOM   1947  N   THR   196      58.130  51.970 107.130  1.00  0.00           N
ATOM   1948  H   THR   196      58.540  51.980 106.220  1.00  0.00           H
ATOM   1949  CA  THR   196      58.650  50.750 107.740  1.00  0.00           C
ATOM   1950  CB  THR   196      58.600  49.620 106.680  1.00  0.00           C
ATOM   1951  OG1 THR   196      59.330  50.050 105.520  1.00  0.00           O
ATOM   1952  HG1 THR   196      59.380  49.320 104.840  1.00  0.00           H
ATOM   1953  CG2 THR   196      57.160  49.350 106.350  1.00  0.00           C
ATOM   1954  C   THR   196      60.050  50.940 108.340  1.00  0.00           C
ATOM   1955  O   THR   196      61.040  51.230 107.700  1.00  0.00           O
ATOM   1956  N   ASP   197      60.000  50.700 109.650  1.00  0.00           N
ATOM   1957  H   ASP   197      59.180  50.400 110.140  1.00  0.00           H
ATOM   1958  CA  ASP   197      61.260  50.660 110.530  1.00  0.00           C
ATOM   1959  CB  ASP   197      61.190  51.750 111.590  1.00  0.00           C
ATOM   1960  CG  ASP   197      61.480  53.040 110.820  1.00  0.00           C
ATOM   1961  OD1 ASP   197      60.820  54.010 111.090  1.00  0.00           O
ATOM   1962  OD2 ASP   197      62.530  53.120 110.210  1.00  0.00           O
ATOM   1963  C   ASP   197      61.330  49.270 111.210  1.00  0.00           C
ATOM   1964  O   ASP   197      60.430  48.640 111.780  1.00  0.00           O
ATOM   1965  N   THR   198      62.600  48.890 111.240  1.00  0.00           N
ATOM   1966  H   THR   198      63.280  49.170 110.560  1.00  0.00           H
ATOM   1967  CA  THR   198      63.000  47.780 112.150  1.00  0.00           C
ATOM   1968  CB  THR   198      64.170  46.890 111.570  1.00  0.00           C
ATOM   1969  OG1 THR   198      65.170  47.570 110.820  1.00  0.00           O
ATOM   1970  HG1 THR   198      66.040  47.070 110.930  1.00  0.00           H
ATOM   1971  CG2 THR   198      63.430  45.720 110.870  1.00  0.00           C
ATOM   1972  C   THR   198      63.210  47.990 113.610  1.00  0.00           C
ATOM   1973  O   THR   198      63.980  48.860 113.960  1.00  0.00           O
ATOM   1974  N   THR   199      62.250  47.470 114.350  1.00  0.00           N
ATOM   1975  H   THR   199      61.330  47.370 113.950  1.00  0.00           H
ATOM   1976  CA  THR   199      62.350  47.500 115.850  1.00  0.00           C
ATOM   1977  CB  THR   199      60.940  47.050 116.460  1.00  0.00           C
ATOM   1978  OG1 THR   199      59.930  47.890 115.810  1.00  0.00           O
ATOM   1979  HG1 THR   199      59.220  48.050 116.490  1.00  0.00           H
ATOM   1980  CG2 THR   199      60.810  46.950 117.960  1.00  0.00           C
ATOM   1981  C   THR   199      63.540  46.650 116.330  1.00  0.00           C
ATOM   1982  O   THR   199      63.800  45.500 115.880  1.00  0.00           O
ATOM   1983  N   ILE   200      64.350  47.430 117.030  1.00  0.00           N
ATOM   1984  H   ILE   200      64.140  48.370 117.300  1.00  0.00           H
ATOM   1985  CA  ILE   200      65.690  47.000 117.480  1.00  0.00           C
ATOM   1986  CB  ILE   200      66.700  48.260 117.350  1.00  0.00           C
ATOM   1987  CG1 ILE   200      68.250  47.960 117.650  1.00  0.00           C
ATOM   1988  CG2 ILE   200      66.300  49.500 118.130  1.00  0.00           C
ATOM   1989  CD  ILE   200      68.790  46.840 116.820  1.00  0.00           C
ATOM   1990  C   ILE   200      65.740  46.290 118.850  1.00  0.00           C
ATOM   1991  O   ILE   200      65.310  46.780 119.940  1.00  0.00           O
ATOM   1992  N   THR   201      66.140  44.980 118.820  1.00  0.00           N
ATOM   1993  H   THR   201      66.580  44.660 117.980  1.00  0.00           H
ATOM   1994  CA  THR   201      66.060  44.120 120.040  1.00  0.00           C
ATOM   1995  CB  THR   201      66.360  42.630 119.720  1.00  0.00           C
ATOM   1996  OG1 THR   201      67.450  42.440 118.860  1.00  0.00           O
ATOM   1997  HG1 THR   201      67.090  42.240 117.950  1.00  0.00           H
ATOM   1998  CG2 THR   201      65.080  41.930 119.280  1.00  0.00           C
ATOM   1999  C   THR   201      66.820  44.530 121.310  1.00  0.00           C
ATOM   2000  O   THR   201      66.220  44.300 122.360  1.00  0.00           O
ATOM   2001  N   VAL   202      68.000  45.160 121.210  1.00  0.00           N
ATOM   2002  H   VAL   202      68.470  45.350 120.350  1.00  0.00           H
ATOM   2003  CA  VAL   202      68.790  45.640 122.410  1.00  0.00           C
ATOM   2004  CB  VAL   202      70.170  46.090 122.050  1.00  0.00           C
ATOM   2005  CG1 VAL   202      70.310  47.140 120.990  1.00  0.00           C
ATOM   2006  CG2 VAL   202      71.060  46.360 123.250  1.00  0.00           C
ATOM   2007  C   VAL   202      68.040  46.620 123.290  1.00  0.00           C
ATOM   2008  O   VAL   202      68.090  46.680 124.550  1.00  0.00           O
ATOM   2009  N   ASN   203      67.220  47.470 122.660  1.00  0.00           N
ATOM   2010  H   ASN   203      67.400  47.780 121.730  1.00  0.00           H
ATOM   2011  CA  ASN   203      66.220  48.410 123.350  1.00  0.00           C
ATOM   2012  CB  ASN   203      65.700  49.550 122.480  1.00  0.00           C
ATOM   2013  CG  ASN   203      66.820  50.290 121.830  1.00  0.00           C
ATOM   2014  OD1 ASN   203      67.720  49.740 121.160  1.00  0.00           O
ATOM   2015  ND2 ASN   203      66.700  51.580 121.680  1.00  0.00           N
ATOM   2016 1HD2 ASN   203      65.840  52.030 121.940  1.00  0.00           H
ATOM   2017 2HD2 ASN   203      67.360  52.070 121.120  1.00  0.00           H
ATOM   2018  C   ASN   203      64.960  47.710 123.830  1.00  0.00           C
ATOM   2019  O   ASN   203      64.540  48.050 124.900  1.00  0.00           O
ATOM   2020  N   VAL   204      64.430  46.680 123.120  1.00  0.00           N
ATOM   2021  H   VAL   204      64.500  46.760 122.120  1.00  0.00           H
ATOM   2022  CA  VAL   204      63.290  45.910 123.630  1.00  0.00           C
ATOM   2023  CB  VAL   204      62.600  45.060 122.570  1.00  0.00           C
ATOM   2024  CG1 VAL   204      61.210  44.690 123.100  1.00  0.00           C
ATOM   2025  CG2 VAL   204      62.550  45.650 121.240  1.00  0.00           C
ATOM   2026  C   VAL   204      63.690  45.130 124.900  1.00  0.00           C
ATOM   2027  O   VAL   204      62.960  45.030 125.870  1.00  0.00           O
ATOM   2028  N   LEU   205      64.930  44.650 124.870  1.00  0.00           N
ATOM   2029  H   LEU   205      65.480  44.520 124.040  1.00  0.00           H
ATOM   2030  CA  LEU   205      65.720  44.210 126.080  1.00  0.00           C
ATOM   2031  CB  LEU   205      67.060  43.640 125.520  1.00  0.00           C
ATOM   2032  CG  LEU   205      66.920  42.210 125.200  1.00  0.00           C
ATOM   2033  CD1 LEU   205      68.070  41.860 124.330  1.00  0.00           C
ATOM   2034  CD2 LEU   205      66.850  41.400 126.400  1.00  0.00           C
ATOM   2035  C   LEU   205      66.020  45.230 127.200  1.00  0.00           C
ATOM   2036  O   LEU   205      65.820  44.850 128.360  1.00  0.00           O
ATOM   2037  N   ALA   206      66.500  46.410 126.830  1.00  0.00           N
ATOM   2038  H   ALA   206      66.930  46.580 125.940  1.00  0.00           H
ATOM   2039  CA  ALA   206      66.740  47.610 127.720  1.00  0.00           C
ATOM   2040  CB  ALA   206      67.370  48.740 126.920  1.00  0.00           C
ATOM   2041  C   ALA   206      65.410  48.060 128.400  1.00  0.00           C
ATOM   2042  O   ALA   206      65.400  48.410 129.600  1.00  0.00           O
ATOM   2043  N   TRP   207      64.320  47.860 127.680  1.00  0.00           N
ATOM   2044  H   TRP   207      64.380  47.730 126.690  1.00  0.00           H
ATOM   2045  CA  TRP   207      62.930  47.990 128.270  1.00  0.00           C
ATOM   2046  CB  TRP   207      62.040  48.110 127.080  1.00  0.00           C
ATOM   2047  CG  TRP   207      60.540  48.310 127.330  1.00  0.00           C
ATOM   2048  CD1 TRP   207      59.900  49.480 127.450  1.00  0.00           C
ATOM   2049  HD1 TRP   207      60.290  50.420 127.840  1.00  0.00           H
ATOM   2050  CD2 TRP   207      59.600  47.360 126.950  1.00  0.00           C
ATOM   2051  NE1 TRP   207      58.580  49.370 127.070  1.00  0.00           N
ATOM   2052  HE1 TRP   207      57.950  50.140 127.010  1.00  0.00           H
ATOM   2053  CE2 TRP   207      58.420  48.120 126.710  1.00  0.00           C
ATOM   2054  CE3 TRP   207      59.620  46.050 126.560  1.00  0.00           C
ATOM   2055  HE3 TRP   207      60.510  45.500 126.870  1.00  0.00           H
ATOM   2056  CZ2 TRP   207      57.340  47.510 126.140  1.00  0.00           C
ATOM   2057  HZ2 TRP   207      56.510  48.190 125.930  1.00  0.00           H
ATOM   2058  CZ3 TRP   207      58.470  45.460 126.070  1.00  0.00           C
ATOM   2059  HZ3 TRP   207      58.440  44.370 125.940  1.00  0.00           H
ATOM   2060  CH2 TRP   207      57.290  46.150 125.850  1.00  0.00           C
ATOM   2061  HH2 TRP   207      56.350  45.720 125.510  1.00  0.00           H
ATOM   2062  C   TRP   207      62.460  46.900 129.220  1.00  0.00           C
ATOM   2063  O   TRP   207      61.950  47.210 130.270  1.00  0.00           O
ATOM   2064  N   LEU   208      62.720  45.580 128.930  1.00  0.00           N
ATOM   2065  H   LEU   208      62.860  45.390 127.960  1.00  0.00           H
ATOM   2066  CA  LEU   208      62.550  44.460 129.830  1.00  0.00           C
ATOM   2067  CB  LEU   208      62.900  43.120 129.150  1.00  0.00           C
ATOM   2068  CG  LEU   208      61.840  42.500 128.210  1.00  0.00           C
ATOM   2069  CD1 LEU   208      62.450  41.340 127.420  1.00  0.00           C
ATOM   2070  CD2 LEU   208      60.500  42.100 128.760  1.00  0.00           C
ATOM   2071  C   LEU   208      63.400  44.560 131.120  1.00  0.00           C
ATOM   2072  O   LEU   208      63.050  44.260 132.250  1.00  0.00           O
ATOM   2073  N   TYR   209      64.630  44.950 130.950  1.00  0.00           N
ATOM   2074  H   TYR   209      65.110  44.790 130.090  1.00  0.00           H
ATOM   2075  CA  TYR   209      65.440  45.430 132.060  1.00  0.00           C
ATOM   2076  CB  TYR   209      66.840  45.630 131.440  1.00  0.00           C
ATOM   2077  CG  TYR   209      67.660  44.400 131.550  1.00  0.00           C
ATOM   2078  CD1 TYR   209      68.040  43.980 132.830  1.00  0.00           C
ATOM   2079  HD1 TYR   209      67.800  44.460 133.770  1.00  0.00           H
ATOM   2080  CD2 TYR   209      68.020  43.600 130.460  1.00  0.00           C
ATOM   2081  HD2 TYR   209      67.750  43.980 129.480  1.00  0.00           H
ATOM   2082  CE1 TYR   209      68.840  42.940 133.020  1.00  0.00           C
ATOM   2083  HE1 TYR   209      69.230  42.740 134.020  1.00  0.00           H
ATOM   2084  CE2 TYR   209      68.860  42.470 130.680  1.00  0.00           C
ATOM   2085  HE2 TYR   209      69.160  41.890 129.810  1.00  0.00           H
ATOM   2086  CZ  TYR   209      69.190  42.120 131.990  1.00  0.00           C
ATOM   2087  OH  TYR   209      69.680  40.850 132.260  1.00  0.00           O
ATOM   2088  HH  TYR   209      69.580  40.540 133.210  1.00  0.00           H
ATOM   2089  C   TYR   209      64.830  46.560 133.010  1.00  0.00           C
ATOM   2090  O   TYR   209      64.990  46.460 134.240  1.00  0.00           O
ATOM   2091  N   ALA   210      64.460  47.650 132.360  1.00  0.00           N
ATOM   2092  H   ALA   210      64.730  47.760 131.410  1.00  0.00           H
ATOM   2093  CA  ALA   210      63.860  48.820 133.050  1.00  0.00           C
ATOM   2094  CB  ALA   210      63.650  50.120 132.240  1.00  0.00           C
ATOM   2095  C   ALA   210      62.620  48.400 133.880  1.00  0.00           C
ATOM   2096  O   ALA   210      62.580  48.500 135.140  1.00  0.00           O
ATOM   2097  N   ALA   211      61.840  47.520 133.200  1.00  0.00           N
ATOM   2098  H   ALA   211      61.750  47.550 132.210  1.00  0.00           H
ATOM   2099  CA  ALA   211      60.580  46.940 133.820  1.00  0.00           C
ATOM   2100  CB  ALA   211      59.970  46.090 132.740  1.00  0.00           C
ATOM   2101  C   ALA   211      60.890  46.140 135.090  1.00  0.00           C
ATOM   2102  O   ALA   211      60.230  46.320 136.120  1.00  0.00           O
ATOM   2103  N   VAL   212      61.840  45.210 134.990  1.00  0.00           N
ATOM   2104  H   VAL   212      62.010  44.830 134.080  1.00  0.00           H
ATOM   2105  CA  VAL   212      62.430  44.430 136.100  1.00  0.00           C
ATOM   2106  CB  VAL   212      63.290  43.210 135.570  1.00  0.00           C
ATOM   2107  CG1 VAL   212      63.990  42.430 136.620  1.00  0.00           C
ATOM   2108  CG2 VAL   212      62.330  42.220 134.850  1.00  0.00           C
ATOM   2109  C   VAL   212      63.060  45.100 137.310  1.00  0.00           C
ATOM   2110  O   VAL   212      62.630  44.820 138.430  1.00  0.00           O
ATOM   2111  N   ILE   213      63.850  46.110 137.100  1.00  0.00           N
ATOM   2112  H   ILE   213      64.100  46.360 136.160  1.00  0.00           H
ATOM   2113  CA  ILE   213      64.300  47.070 138.170  1.00  0.00           C
ATOM   2114  CB  ILE   213      65.670  47.700 137.810  1.00  0.00           C
ATOM   2115  CG1 ILE   213      66.340  48.410 138.980  1.00  0.00           C
ATOM   2116  CG2 ILE   213      65.580  48.760 136.680  1.00  0.00           C
ATOM   2117  CD  ILE   213      67.400  47.590 139.650  1.00  0.00           C
ATOM   2118  C   ILE   213      63.190  47.940 138.780  1.00  0.00           C
ATOM   2119  O   ILE   213      63.280  48.130 139.980  1.00  0.00           O
ATOM   2120  N   ASN   214      62.160  48.410 138.020  1.00  0.00           N
ATOM   2121  H   ASN   214      62.250  48.520 137.030  1.00  0.00           H
ATOM   2122  CA  ASN   214      61.040  49.130 138.670  1.00  0.00           C
ATOM   2123  CB  ASN   214      60.240  49.860 137.560  1.00  0.00           C
ATOM   2124  CG  ASN   214      59.340  50.960 138.150  1.00  0.00           C
ATOM   2125  OD1 ASN   214      59.820  51.810 138.840  1.00  0.00           O
ATOM   2126  ND2 ASN   214      58.130  51.060 137.750  1.00  0.00           N
ATOM   2127 1HD2 ASN   214      57.840  50.300 137.160  1.00  0.00           H
ATOM   2128 2HD2 ASN   214      57.650  51.920 137.910  1.00  0.00           H
ATOM   2129  C   ASN   214      60.000  48.220 139.430  1.00  0.00           C
ATOM   2130  O   ASN   214      59.710  48.390 140.640  1.00  0.00           O
ATOM   2131  N   GLY   215      59.550  47.140 138.750  1.00  0.00           N
ATOM   2132  H   GLY   215      60.030  46.610 138.050  1.00  0.00           H
ATOM   2133  CA  GLY   215      58.200  46.490 138.930  1.00  0.00           C
ATOM   2134  C   GLY   215      57.920  45.210 138.190  1.00  0.00           C
ATOM   2135  O   GLY   215      58.270  44.130 138.740  1.00  0.00           O
ATOM   2136  N   ASP   216      57.530  45.330 136.990  1.00  0.00           N
ATOM   2137  H   ASP   216      57.750  46.060 136.360  1.00  0.00           H
ATOM   2138  CA  ASP   216      57.000  44.260 136.130  1.00  0.00           C
ATOM   2139  CB  ASP   216      56.650  44.890 134.770  1.00  0.00           C
ATOM   2140  CG  ASP   216      55.370  45.770 134.960  1.00  0.00           C
ATOM   2141  OD1 ASP   216      54.330  45.120 135.130  1.00  0.00           O
ATOM   2142  OD2 ASP   216      55.420  47.020 134.960  1.00  0.00           O
ATOM   2143  C   ASP   216      58.060  43.210 135.740  1.00  0.00           C
ATOM   2144  O   ASP   216      58.870  43.310 134.820  1.00  0.00           O
ATOM   2145  N   ARG   217      57.940  42.120 136.540  1.00  0.00           N
ATOM   2146  H   ARG   217      57.290  42.150 137.290  1.00  0.00           H
ATOM   2147  CA  ARG   217      58.860  40.940 136.590  1.00  0.00           C
ATOM   2148  CB  ARG   217      59.480  40.670 138.010  1.00  0.00           C
ATOM   2149  CG  ARG   217      60.310  41.840 138.490  1.00  0.00           C
ATOM   2150  CD  ARG   217      61.050  41.530 139.830  1.00  0.00           C
ATOM   2151  NE  ARG   217      61.780  42.710 140.320  1.00  0.00           N
ATOM   2152  HE  ARG   217      62.770  42.580 140.370  1.00  0.00           H
ATOM   2153  CZ  ARG   217      61.320  43.880 140.860  1.00  0.00           C
ATOM   2154  NH1 ARG   217      60.030  44.100 140.980  1.00  0.00           N
ATOM   2155 1HH1 ARG   217      59.340  43.540 140.530  1.00  0.00           H
ATOM   2156 2HH1 ARG   217      59.760  44.960 141.420  1.00  0.00           H
ATOM   2157  NH2 ARG   217      62.180  44.680 141.430  1.00  0.00           N
ATOM   2158 1HH2 ARG   217      63.180  44.630 141.390  1.00  0.00           H
ATOM   2159 2HH2 ARG   217      61.850  45.520 141.860  1.00  0.00           H
ATOM   2160  C   ARG   217      58.130  39.690 136.090  1.00  0.00           C
ATOM   2161  O   ARG   217      58.810  38.680 135.820  1.00  0.00           O
ATOM   2162  N   TRP   218      56.850  39.790 135.740  1.00  0.00           N
ATOM   2163  H   TRP   218      56.430  40.700 135.670  1.00  0.00           H
ATOM   2164  CA  TRP   218      55.930  38.680 135.450  1.00  0.00           C
ATOM   2165  CB  TRP   218      54.490  39.210 135.460  1.00  0.00           C
ATOM   2166  CG  TRP   218      54.220  40.260 134.330  1.00  0.00           C
ATOM   2167  CD1 TRP   218      54.400  41.620 134.320  1.00  0.00           C
ATOM   2168  HD1 TRP   218      54.650  42.160 135.240  1.00  0.00           H
ATOM   2169  CD2 TRP   218      53.970  39.970 132.950  1.00  0.00           C
ATOM   2170  NE1 TRP   218      54.330  42.140 133.110  1.00  0.00           N
ATOM   2171  HE1 TRP   218      54.370  43.140 133.060  1.00  0.00           H
ATOM   2172  CE2 TRP   218      54.030  41.170 132.210  1.00  0.00           C
ATOM   2173  CE3 TRP   218      53.690  38.790 132.310  1.00  0.00           C
ATOM   2174  HE3 TRP   218      53.800  37.830 132.830  1.00  0.00           H
ATOM   2175  CZ2 TRP   218      53.890  41.210 130.850  1.00  0.00           C
ATOM   2176  HZ2 TRP   218      53.690  42.150 130.340  1.00  0.00           H
ATOM   2177  CZ3 TRP   218      53.450  38.860 130.950  1.00  0.00           C
ATOM   2178  HZ3 TRP   218      52.940  38.020 130.480  1.00  0.00           H
ATOM   2179  CH2 TRP   218      53.590  40.050 130.150  1.00  0.00           C
ATOM   2180  HH2 TRP   218      53.620  40.040 129.060  1.00  0.00           H
ATOM   2181  C   TRP   218      56.220  37.760 134.260  1.00  0.00           C
ATOM   2182  O   TRP   218      56.110  36.540 134.260  1.00  0.00           O
ATOM   2183  N   PHE   219      56.880  38.340 133.230  1.00  0.00           N
ATOM   2184  H   PHE   219      57.280  39.250 133.370  1.00  0.00           H
ATOM   2185  CA  PHE   219      57.180  37.700 131.930  1.00  0.00           C
ATOM   2186  CB  PHE   219      57.540  38.800 130.930  1.00  0.00           C
ATOM   2187  CG  PHE   219      58.450  39.980 131.380  1.00  0.00           C
ATOM   2188  CD1 PHE   219      59.840  39.710 131.430  1.00  0.00           C
ATOM   2189  HD1 PHE   219      60.280  38.750 131.160  1.00  0.00           H
ATOM   2190  CD2 PHE   219      57.830  41.150 131.750  1.00  0.00           C
ATOM   2191  HD2 PHE   219      56.750  41.240 131.690  1.00  0.00           H
ATOM   2192  CE1 PHE   219      60.670  40.700 131.960  1.00  0.00           C
ATOM   2193  HE1 PHE   219      61.750  40.600 132.090  1.00  0.00           H
ATOM   2194  CE2 PHE   219      58.720  42.160 132.200  1.00  0.00           C
ATOM   2195  HE2 PHE   219      58.350  43.180 132.290  1.00  0.00           H
ATOM   2196  CZ  PHE   219      60.060  41.930 132.270  1.00  0.00           C
ATOM   2197  HZ  PHE   219      60.750  42.760 132.420  1.00  0.00           H
ATOM   2198  C   PHE   219      58.250  36.550 132.040  1.00  0.00           C
ATOM   2199  O   PHE   219      58.270  35.690 131.150  1.00  0.00           O
ATOM   2200  N   LEU   220      59.090  36.580 133.100  1.00  0.00           N
ATOM   2201  H   LEU   220      58.860  37.220 133.830  1.00  0.00           H
ATOM   2202  CA  LEU   220      60.220  35.660 133.270  1.00  0.00           C
ATOM   2203  CB  LEU   220      61.050  36.110 134.450  1.00  0.00           C
ATOM   2204  CG  LEU   220      61.550  37.550 134.270  1.00  0.00           C
ATOM   2205  CD1 LEU   220      61.920  37.980 135.650  1.00  0.00           C
ATOM   2206  CD2 LEU   220      62.580  37.860 133.200  1.00  0.00           C
ATOM   2207  C   LEU   220      60.010  34.120 133.260  1.00  0.00           C
ATOM   2208  O   LEU   220      59.240  33.550 134.030  1.00  0.00           O
ATOM   2209  N   ASN   221      61.030  33.530 132.560  1.00  0.00           N
ATOM   2210  H   ASN   221      61.580  34.090 131.940  1.00  0.00           H
ATOM   2211  CA  ASN   221      61.370  32.080 132.460  1.00  0.00           C
ATOM   2212  CB  ASN   221      60.360  31.380 131.520  1.00  0.00           C
ATOM   2213  CG  ASN   221      60.420  29.860 131.640  1.00  0.00           C
ATOM   2214  OD1 ASN   221      61.300  29.250 132.290  1.00  0.00           O
ATOM   2215  ND2 ASN   221      59.660  29.180 130.800  1.00  0.00           N
ATOM   2216 1HD2 ASN   221      59.120  29.620 130.080  1.00  0.00           H
ATOM   2217 2HD2 ASN   221      59.700  28.180 130.830  1.00  0.00           H
ATOM   2218  C   ASN   221      62.750  31.820 131.840  1.00  0.00           C
ATOM   2219  O   ASN   221      62.940  31.720 130.620  1.00  0.00           O
ATOM   2220  N   ARG   222      63.650  31.380 132.700  1.00  0.00           N
ATOM   2221  H   ARG   222      63.480  31.440 133.680  1.00  0.00           H
ATOM   2222  CA  ARG   222      65.100  31.160 132.310  1.00  0.00           C
ATOM   2223  CB  ARG   222      65.900  31.100 133.680  1.00  0.00           C
ATOM   2224  CG  ARG   222      65.400  32.170 134.630  1.00  0.00           C
ATOM   2225  CD  ARG   222      65.870  32.000 136.110  1.00  0.00           C
ATOM   2226  NE  ARG   222      67.290  31.790 136.040  1.00  0.00           N
ATOM   2227  HE  ARG   222      67.730  32.180 135.230  1.00  0.00           H
ATOM   2228  CZ  ARG   222      68.050  31.310 136.990  1.00  0.00           C
ATOM   2229  NH1 ARG   222      67.500  30.940 138.150  1.00  0.00           N
ATOM   2230 1HH1 ARG   222      66.550  31.050 138.450  1.00  0.00           H
ATOM   2231 2HH1 ARG   222      68.050  30.400 138.780  1.00  0.00           H
ATOM   2232  NH2 ARG   222      69.230  30.960 136.560  1.00  0.00           N
ATOM   2233 1HH2 ARG   222      69.500  31.130 135.610  1.00  0.00           H
ATOM   2234 2HH2 ARG   222      69.990  30.680 137.150  1.00  0.00           H
ATOM   2235  C   ARG   222      65.540  29.960 131.420  1.00  0.00           C
ATOM   2236  O   ARG   222      66.630  29.430 131.670  1.00  0.00           O
ATOM   2237  N   PHE   223      64.780  29.580 130.350  1.00  0.00           N
ATOM   2238  H   PHE   223      64.040  30.190 130.050  1.00  0.00           H
ATOM   2239  CA  PHE   223      65.130  28.420 129.510  1.00  0.00           C
ATOM   2240  CB  PHE   223      64.000  27.860 128.590  1.00  0.00           C
ATOM   2241  CG  PHE   223      63.320  28.800 127.660  1.00  0.00           C
ATOM   2242  CD1 PHE   223      62.230  29.590 128.170  1.00  0.00           C
ATOM   2243  HD1 PHE   223      61.940  29.670 129.220  1.00  0.00           H
ATOM   2244  CD2 PHE   223      63.470  28.810 126.300  1.00  0.00           C
ATOM   2245  HD2 PHE   223      64.110  28.030 125.900  1.00  0.00           H
ATOM   2246  CE1 PHE   223      61.490  30.370 127.300  1.00  0.00           C
ATOM   2247  HE1 PHE   223      60.670  30.930 127.740  1.00  0.00           H
ATOM   2248  CE2 PHE   223      62.690  29.580 125.440  1.00  0.00           C
ATOM   2249  HE2 PHE   223      62.820  29.350 124.380  1.00  0.00           H
ATOM   2250  CZ  PHE   223      61.760  30.440 125.970  1.00  0.00           C
ATOM   2251  HZ  PHE   223      61.080  30.980 125.320  1.00  0.00           H
ATOM   2252  C   PHE   223      66.370  28.700 128.650  1.00  0.00           C
ATOM   2253  O   PHE   223      66.760  29.850 128.400  1.00  0.00           O
ATOM   2254  N   THR   224      67.120  27.620 128.460  1.00  0.00           N
ATOM   2255  H   THR   224      66.740  26.720 128.690  1.00  0.00           H
ATOM   2256  CA  THR   224      68.210  27.640 127.500  1.00  0.00           C
ATOM   2257  CB  THR   224      69.350  26.670 127.970  1.00  0.00           C
ATOM   2258  OG1 THR   224      68.980  25.270 128.120  1.00  0.00           O
ATOM   2259  HG1 THR   224      69.630  24.720 128.650  1.00  0.00           H
ATOM   2260  CG2 THR   224      70.020  27.220 129.180  1.00  0.00           C
ATOM   2261  C   THR   224      67.920  27.510 126.020  1.00  0.00           C
ATOM   2262  O   THR   224      67.160  26.660 125.600  1.00  0.00           O
ATOM   2263  N   THR   225      68.240  28.640 125.300  1.00  0.00           N
ATOM   2264  H   THR   225      68.780  29.370 125.720  1.00  0.00           H
ATOM   2265  CA  THR   225      67.990  28.930 123.870  1.00  0.00           C
ATOM   2266  CB  THR   225      66.650  29.670 123.740  1.00  0.00           C
ATOM   2267  OG1 THR   225      66.270  29.640 122.340  1.00  0.00           O
ATOM   2268  HG1 THR   225      65.920  28.720 122.160  1.00  0.00           H
ATOM   2269  CG2 THR   225      66.660  31.110 124.280  1.00  0.00           C
ATOM   2270  C   THR   225      69.140  29.820 123.370  1.00  0.00           C
ATOM   2271  O   THR   225      69.760  30.600 124.150  1.00  0.00           O
ATOM   2272  N   THR   226      69.600  29.490 122.160  1.00  0.00           N
ATOM   2273  H   THR   226      69.130  28.760 121.660  1.00  0.00           H
ATOM   2274  CA  THR   226      70.690  30.230 121.520  1.00  0.00           C
ATOM   2275  CB  THR   226      71.420  29.510 120.430  1.00  0.00           C
ATOM   2276  OG1 THR   226      70.510  29.180 119.360  1.00  0.00           O
ATOM   2277  HG1 THR   226      69.960  28.360 119.520  1.00  0.00           H
ATOM   2278  CG2 THR   226      72.100  28.220 120.870  1.00  0.00           C
ATOM   2279  C   THR   226      70.460  31.680 121.120  1.00  0.00           C
ATOM   2280  O   THR   226      69.270  32.080 121.050  1.00  0.00           O
ATOM   2281  N   LEU   227      71.470  32.530 121.150  1.00  0.00           N
ATOM   2282  H   LEU   227      72.310  32.310 121.640  1.00  0.00           H
ATOM   2283  CA  LEU   227      71.360  33.800 120.380  1.00  0.00           C
ATOM   2284  CB  LEU   227      72.700  34.450 120.510  1.00  0.00           C
ATOM   2285  CG  LEU   227      72.730  36.010 120.460  1.00  0.00           C
ATOM   2286  CD1 LEU   227      72.230  36.600 121.790  1.00  0.00           C
ATOM   2287  CD2 LEU   227      74.150  36.510 120.100  1.00  0.00           C
ATOM   2288  C   LEU   227      70.880  33.770 118.950  1.00  0.00           C
ATOM   2289  O   LEU   227      70.050  34.560 118.540  1.00  0.00           O
ATOM   2290  N   ASN   228      71.200  32.690 118.200  1.00  0.00           N
ATOM   2291  H   ASN   228      72.010  32.120 118.320  1.00  0.00           H
ATOM   2292  CA  ASN   228      70.540  32.370 116.890  1.00  0.00           C
ATOM   2293  CB  ASN   228      71.480  31.500 116.000  1.00  0.00           C
ATOM   2294  CG  ASN   228      70.960  31.540 114.590  1.00  0.00           C
ATOM   2295  OD1 ASN   228      70.870  32.560 113.990  1.00  0.00           O
ATOM   2296  ND2 ASN   228      70.750  30.360 113.950  1.00  0.00           N
ATOM   2297 1HD2 ASN   228      70.720  29.550 114.540  1.00  0.00           H
ATOM   2298 2HD2 ASN   228      70.470  30.310 113.000  1.00  0.00           H
ATOM   2299  C   ASN   228      69.140  31.760 116.970  1.00  0.00           C
ATOM   2300  O   ASN   228      68.380  32.150 116.080  1.00  0.00           O
ATOM   2301  N   ASP   229      68.780  30.930 117.950  1.00  0.00           N
ATOM   2302  H   ASP   229      69.480  30.550 118.550  1.00  0.00           H
ATOM   2303  CA  ASP   229      67.370  30.520 118.110  1.00  0.00           C
ATOM   2304  CB  ASP   229      67.340  29.570 119.290  1.00  0.00           C
ATOM   2305  CG  ASP   229      67.670  28.060 119.020  1.00  0.00           C
ATOM   2306  OD1 ASP   229      68.510  27.540 119.730  1.00  0.00           O
ATOM   2307  OD2 ASP   229      67.380  27.540 117.890  1.00  0.00           O
ATOM   2308  C   ASP   229      66.380  31.550 118.500  1.00  0.00           C
ATOM   2309  O   ASP   229      65.260  31.440 118.090  1.00  0.00           O
ATOM   2310  N   PHE   230      66.820  32.560 119.270  1.00  0.00           N
ATOM   2311  H   PHE   230      67.650  32.490 119.820  1.00  0.00           H
ATOM   2312  CA  PHE   230      66.050  33.860 119.370  1.00  0.00           C
ATOM   2313  CB  PHE   230      66.540  34.580 120.630  1.00  0.00           C
ATOM   2314  CG  PHE   230      65.930  35.960 120.810  1.00  0.00           C
ATOM   2315  CD1 PHE   230      64.630  36.050 121.150  1.00  0.00           C
ATOM   2316  HD1 PHE   230      64.050  35.130 121.090  1.00  0.00           H
ATOM   2317  CD2 PHE   230      66.690  37.140 120.540  1.00  0.00           C
ATOM   2318  HD2 PHE   230      67.750  37.060 120.310  1.00  0.00           H
ATOM   2319  CE1 PHE   230      64.060  37.260 121.290  1.00  0.00           C
ATOM   2320  HE1 PHE   230      62.970  37.280 121.320  1.00  0.00           H
ATOM   2321  CE2 PHE   230      66.130  38.400 120.640  1.00  0.00           C
ATOM   2322  HE2 PHE   230      66.720  39.280 120.360  1.00  0.00           H
ATOM   2323  CZ  PHE   230      64.750  38.470 121.000  1.00  0.00           C
ATOM   2324  HZ  PHE   230      64.320  39.470 121.080  1.00  0.00           H
ATOM   2325  C   PHE   230      66.070  34.700 118.090  1.00  0.00           C
ATOM   2326  O   PHE   230      65.020  35.330 117.740  1.00  0.00           O
ATOM   2327  N   ASN   231      67.200  34.850 117.420  1.00  0.00           N
ATOM   2328  H   ASN   231      68.100  34.590 117.770  1.00  0.00           H
ATOM   2329  CA  ASN   231      67.250  35.610 116.180  1.00  0.00           C
ATOM   2330  CB  ASN   231      68.710  35.810 115.710  1.00  0.00           C
ATOM   2331  CG  ASN   231      69.420  36.910 116.480  1.00  0.00           C
ATOM   2332  OD1 ASN   231      68.660  37.740 116.940  1.00  0.00           O
ATOM   2333  ND2 ASN   231      70.740  36.960 116.440  1.00  0.00           N
ATOM   2334 1HD2 ASN   231      71.280  36.220 116.020  1.00  0.00           H
ATOM   2335 2HD2 ASN   231      71.220  37.720 116.880  1.00  0.00           H
ATOM   2336  C   ASN   231      66.360  35.150 115.010  1.00  0.00           C
ATOM   2337  O   ASN   231      65.690  36.000 114.350  1.00  0.00           O
ATOM   2338  N   LEU   232      66.220  33.830 114.940  1.00  0.00           N
ATOM   2339  H   LEU   232      66.770  33.160 115.430  1.00  0.00           H
ATOM   2340  CA  LEU   232      65.220  33.220 114.000  1.00  0.00           C
ATOM   2341  CB  LEU   232      65.410  31.700 114.010  1.00  0.00           C
ATOM   2342  CG  LEU   232      66.710  31.320 113.300  1.00  0.00           C
ATOM   2343  CD1 LEU   232      66.960  29.800 113.560  1.00  0.00           C
ATOM   2344  CD2 LEU   232      66.640  31.600 111.760  1.00  0.00           C
ATOM   2345  C   LEU   232      63.780  33.530 114.400  1.00  0.00           C
ATOM   2346  O   LEU   232      62.990  34.030 113.560  1.00  0.00           O
ATOM   2347  N   VAL   233      63.440  33.500 115.710  1.00  0.00           N
ATOM   2348  H   VAL   233      63.990  32.940 116.320  1.00  0.00           H
ATOM   2349  CA  VAL   233      62.110  33.990 116.200  1.00  0.00           C
ATOM   2350  CB  VAL   233      62.090  33.900 117.740  1.00  0.00           C
ATOM   2351  CG1 VAL   233      60.910  34.560 118.440  1.00  0.00           C
ATOM   2352  CG2 VAL   233      61.970  32.540 118.230  1.00  0.00           C
ATOM   2353  C   VAL   233      61.900  35.520 115.870  1.00  0.00           C
ATOM   2354  O   VAL   233      60.980  35.760 115.080  1.00  0.00           O
ATOM   2355  N   ALA   234      62.860  36.320 116.260  1.00  0.00           N
ATOM   2356  H   ALA   234      63.710  35.980 116.670  1.00  0.00           H
ATOM   2357  CA  ALA   234      62.800  37.780 116.110  1.00  0.00           C
ATOM   2358  CB  ALA   234      64.010  38.420 116.790  1.00  0.00           C
ATOM   2359  C   ALA   234      62.630  38.180 114.650  1.00  0.00           C
ATOM   2360  O   ALA   234      61.810  39.010 114.380  1.00  0.00           O
ATOM   2361  N   MET   235      63.430  37.530 113.780  1.00  0.00           N
ATOM   2362  H   MET   235      64.270  37.080 114.080  1.00  0.00           H
ATOM   2363  CA  MET   235      63.370  37.690 112.300  1.00  0.00           C
ATOM   2364  CB  MET   235      64.740  37.320 111.720  1.00  0.00           C
ATOM   2365  CG  MET   235      65.980  38.230 111.890  1.00  0.00           C
ATOM   2366  SD  MET   235      67.490  37.760 110.930  1.00  0.00           S
ATOM   2367  CE  MET   235      67.350  38.650 109.380  1.00  0.00           C
ATOM   2368  C   MET   235      62.170  37.060 111.590  1.00  0.00           C
ATOM   2369  O   MET   235      61.800  37.620 110.620  1.00  0.00           O
ATOM   2370  N   LYS   236      61.550  35.970 112.140  1.00  0.00           N
ATOM   2371  H   LYS   236      61.990  35.410 112.830  1.00  0.00           H
ATOM   2372  CA  LYS   236      60.200  35.520 111.700  1.00  0.00           C
ATOM   2373  CB  LYS   236      59.960  34.260 112.480  1.00  0.00           C
ATOM   2374  CG  LYS   236      58.590  33.720 112.250  1.00  0.00           C
ATOM   2375  CD  LYS   236      58.220  32.410 112.960  1.00  0.00           C
ATOM   2376  CE  LYS   236      59.020  31.210 112.400  1.00  0.00           C
ATOM   2377  NZ  LYS   236      58.430  30.750 111.150  1.00  0.00           N
ATOM   2378  HZ1 LYS   236      58.290  31.560 110.580  1.00  0.00           H
ATOM   2379  HZ2 LYS   236      59.220  30.260 110.770  1.00  0.00           H
ATOM   2380  HZ3 LYS   236      57.630  30.150 111.210  1.00  0.00           H
ATOM   2381  C   LYS   236      59.210  36.640 111.920  1.00  0.00           C
ATOM   2382  O   LYS   236      58.790  37.340 110.980  1.00  0.00           O
ATOM   2383  N   TYR   237      59.270  37.140 113.140  1.00  0.00           N
ATOM   2384  H   TYR   237      59.760  36.630 113.840  1.00  0.00           H
ATOM   2385  CA  TYR   237      58.420  38.240 113.630  1.00  0.00           C
ATOM   2386  CB  TYR   237      58.120  38.190 115.100  1.00  0.00           C
ATOM   2387  CG  TYR   237      57.200  36.970 115.340  1.00  0.00           C
ATOM   2388  CD1 TYR   237      55.810  37.090 115.120  1.00  0.00           C
ATOM   2389  HD1 TYR   237      55.490  38.060 114.740  1.00  0.00           H
ATOM   2390  CD2 TYR   237      57.680  35.830 115.870  1.00  0.00           C
ATOM   2391  HD2 TYR   237      58.660  35.740 116.340  1.00  0.00           H
ATOM   2392  CE1 TYR   237      55.030  35.940 115.330  1.00  0.00           C
ATOM   2393  HE1 TYR   237      53.950  36.040 115.270  1.00  0.00           H
ATOM   2394  CE2 TYR   237      56.920  34.660 116.120  1.00  0.00           C
ATOM   2395  HE2 TYR   237      57.450  33.740 116.370  1.00  0.00           H
ATOM   2396  CZ  TYR   237      55.600  34.740 115.850  1.00  0.00           C
ATOM   2397  OH  TYR   237      54.790  33.600 115.970  1.00  0.00           O
ATOM   2398  HH  TYR   237      55.350  32.980 116.510  1.00  0.00           H
ATOM   2399  C   TYR   237      58.950  39.700 113.350  1.00  0.00           C
ATOM   2400  O   TYR   237      58.510  40.700 113.920  1.00  0.00           O
ATOM   2401  N   ASN   238      59.770  39.810 112.270  1.00  0.00           N
ATOM   2402  H   ASN   238      59.830  39.020 111.660  1.00  0.00           H
ATOM   2403  CA  ASN   238      60.300  41.040 111.690  1.00  0.00           C
ATOM   2404  CB  ASN   238      59.100  41.730 110.950  1.00  0.00           C
ATOM   2405  CG  ASN   238      58.620  41.010 109.680  1.00  0.00           C
ATOM   2406  OD1 ASN   238      58.080  39.940 109.770  1.00  0.00           O
ATOM   2407  ND2 ASN   238      58.650  41.800 108.600  1.00  0.00           N
ATOM   2408 1HD2 ASN   238      58.980  42.740 108.600  1.00  0.00           H
ATOM   2409 2HD2 ASN   238      58.380  41.380 107.730  1.00  0.00           H
ATOM   2410  C   ASN   238      61.120  42.050 112.520  1.00  0.00           C
ATOM   2411  O   ASN   238      61.420  43.120 111.990  1.00  0.00           O
ATOM   2412  N   TYR   239      61.750  41.670 113.600  1.00  0.00           N
ATOM   2413  H   TYR   239      61.350  40.970 114.190  1.00  0.00           H
ATOM   2414  CA  TYR   239      62.680  42.580 114.360  1.00  0.00           C
ATOM   2415  CB  TYR   239      62.710  42.220 115.880  1.00  0.00           C
ATOM   2416  CG  TYR   239      61.390  42.500 116.620  1.00  0.00           C
ATOM   2417  CD1 TYR   239      60.290  41.730 116.270  1.00  0.00           C
ATOM   2418  HD1 TYR   239      60.510  40.880 115.630  1.00  0.00           H
ATOM   2419  CD2 TYR   239      61.310  43.390 117.710  1.00  0.00           C
ATOM   2420  HD2 TYR   239      62.190  44.030 117.830  1.00  0.00           H
ATOM   2421  CE1 TYR   239      59.180  41.760 117.100  1.00  0.00           C
ATOM   2422  HE1 TYR   239      58.430  40.970 117.010  1.00  0.00           H
ATOM   2423  CE2 TYR   239      60.200  43.410 118.580  1.00  0.00           C
ATOM   2424  HE2 TYR   239      60.290  43.880 119.560  1.00  0.00           H
ATOM   2425  CZ  TYR   239      59.130  42.640 118.260  1.00  0.00           C
ATOM   2426  OH  TYR   239      57.880  43.070 118.560  1.00  0.00           O
ATOM   2427  HH  TYR   239      57.730  43.610 119.390  1.00  0.00           H
ATOM   2428  C   TYR   239      64.150  42.490 113.930  1.00  0.00           C
ATOM   2429  O   TYR   239      64.590  41.540 113.330  1.00  0.00           O
ATOM   2430  N   GLU   240      64.940  43.550 114.160  1.00  0.00           N
ATOM   2431  H   GLU   240      64.550  44.300 114.680  1.00  0.00           H
ATOM   2432  CA  GLU   240      66.400  43.540 113.810  1.00  0.00           C
ATOM   2433  CB  GLU   240      66.920  44.940 114.060  1.00  0.00           C
ATOM   2434  CG  GLU   240      68.040  45.430 113.280  1.00  0.00           C
ATOM   2435  CD  GLU   240      68.010  45.330 111.790  1.00  0.00           C
ATOM   2436  OE1 GLU   240      68.240  44.260 111.250  1.00  0.00           O
ATOM   2437  OE2 GLU   240      67.660  46.370 111.150  1.00  0.00           O
ATOM   2438  C   GLU   240      67.120  42.600 114.780  1.00  0.00           C
ATOM   2439  O   GLU   240      66.790  42.650 115.960  1.00  0.00           O
ATOM   2440  N   PRO   241      67.890  41.590 114.240  1.00  0.00           N
ATOM   2441  CA  PRO   241      68.540  40.600 115.040  1.00  0.00           C
ATOM   2442  CB  PRO   241      69.090  39.630 113.980  1.00  0.00           C
ATOM   2443  CG  PRO   241      69.210  40.440 112.700  1.00  0.00           C
ATOM   2444  CD  PRO   241      67.890  41.280 112.810  1.00  0.00           C
ATOM   2445  C   PRO   241      69.620  41.100 116.050  1.00  0.00           C
ATOM   2446  O   PRO   241      70.140  42.230 116.000  1.00  0.00           O
ATOM   2447  N   LEU   242      69.770  40.300 117.120  1.00  0.00           N
ATOM   2448  H   LEU   242      69.220  39.480 117.270  1.00  0.00           H
ATOM   2449  CA  LEU   242      70.730  40.580 118.180  1.00  0.00           C
ATOM   2450  CB  LEU   242      70.160  39.970 119.440  1.00  0.00           C
ATOM   2451  CG  LEU   242      70.850  40.350 120.780  1.00  0.00           C
ATOM   2452  CD1 LEU   242      70.360  41.790 121.140  1.00  0.00           C
ATOM   2453  CD2 LEU   242      70.400  39.330 121.850  1.00  0.00           C
ATOM   2454  C   LEU   242      72.180  40.110 117.830  1.00  0.00           C
ATOM   2455  O   LEU   242      72.400  39.040 117.220  1.00  0.00           O
ATOM   2456  N   THR   243      73.120  40.890 118.250  1.00  0.00           N
ATOM   2457  H   THR   243      72.960  41.870 118.410  1.00  0.00           H
ATOM   2458  CA  THR   243      74.510  40.540 118.320  1.00  0.00           C
ATOM   2459  CB  THR   243      75.360  41.600 117.550  1.00  0.00           C
ATOM   2460  OG1 THR   243      75.340  42.920 118.090  1.00  0.00           O
ATOM   2461  HG1 THR   243      74.400  43.240 118.030  1.00  0.00           H
ATOM   2462  CG2 THR   243      75.000  41.620 116.060  1.00  0.00           C
ATOM   2463  C   THR   243      75.100  40.460 119.710  1.00  0.00           C
ATOM   2464  O   THR   243      74.610  41.110 120.650  1.00  0.00           O
ATOM   2465  N   GLN   244      76.260  39.860 119.810  1.00  0.00           N
ATOM   2466  H   GLN   244      76.610  39.320 119.040  1.00  0.00           H
ATOM   2467  CA  GLN   244      77.210  39.920 120.890  1.00  0.00           C
ATOM   2468  CB  GLN   244      78.470  39.150 120.460  1.00  0.00           C
ATOM   2469  CG  GLN   244      78.890  38.070 121.490  1.00  0.00           C
ATOM   2470  CD  GLN   244      80.060  37.260 120.940  1.00  0.00           C
ATOM   2471  OE1 GLN   244      79.870  36.170 120.360  1.00  0.00           O
ATOM   2472  NE2 GLN   244      81.260  37.640 121.270  1.00  0.00           N
ATOM   2473 1HE2 GLN   244      81.300  38.380 121.950  1.00  0.00           H
ATOM   2474 2HE2 GLN   244      82.080  37.350 120.790  1.00  0.00           H
ATOM   2475  C   GLN   244      77.620  41.390 121.350  1.00  0.00           C
ATOM   2476  O   GLN   244      77.970  41.580 122.500  1.00  0.00           O
ATOM   2477  N   ASP   245      77.690  42.310 120.440  1.00  0.00           N
ATOM   2478  H   ASP   245      77.870  41.960 119.520  1.00  0.00           H
ATOM   2479  CA  ASP   245      77.960  43.710 120.840  1.00  0.00           C
ATOM   2480  CB  ASP   245      78.270  44.650 119.740  1.00  0.00           C
ATOM   2481  CG  ASP   245      79.550  44.450 118.910  1.00  0.00           C
ATOM   2482  OD1 ASP   245      80.510  45.200 119.160  1.00  0.00           O
ATOM   2483  OD2 ASP   245      79.580  43.610 117.990  1.00  0.00           O
ATOM   2484  C   ASP   245      76.870  44.420 121.630  1.00  0.00           C
ATOM   2485  O   ASP   245      77.100  45.060 122.670  1.00  0.00           O
ATOM   2486  N   HIS   246      75.670  43.960 121.280  1.00  0.00           N
ATOM   2487  H   HIS   246      75.540  43.520 120.400  1.00  0.00           H
ATOM   2488  CA  HIS   246      74.380  44.450 121.800  1.00  0.00           C
ATOM   2489  CB  HIS   246      73.230  44.030 120.880  1.00  0.00           C
ATOM   2490  CG  HIS   246      73.170  44.740 119.560  1.00  0.00           C
ATOM   2491  ND1 HIS   246      72.750  44.060 118.510  1.00  0.00           N
ATOM   2492  CD2 HIS   246      73.320  46.000 119.220  1.00  0.00           C
ATOM   2493  HD2 HIS   246      73.840  46.770 119.800  1.00  0.00           H
ATOM   2494  CE1 HIS   246      72.550  44.980 117.550  1.00  0.00           C
ATOM   2495  HE1 HIS   246      71.950  44.930 116.640  1.00  0.00           H
ATOM   2496  NE2 HIS   246      72.980  46.160 117.970  1.00  0.00           N
ATOM   2497  HE2 HIS   246      73.250  46.980 117.460  1.00  0.00           H
ATOM   2498  C   HIS   246      74.170  43.970 123.280  1.00  0.00           C
ATOM   2499  O   HIS   246      74.060  44.720 124.210  1.00  0.00           O
ATOM   2500  N   VAL   247      74.470  42.610 123.460  1.00  0.00           N
ATOM   2501  H   VAL   247      74.550  41.980 122.690  1.00  0.00           H
ATOM   2502  CA  VAL   247      74.450  42.000 124.830  1.00  0.00           C
ATOM   2503  CB  VAL   247      74.730  40.510 124.760  1.00  0.00           C
ATOM   2504  CG1 VAL   247      74.440  39.810 126.080  1.00  0.00           C
ATOM   2505  CG2 VAL   247      73.860  39.900 123.680  1.00  0.00           C
ATOM   2506  C   VAL   247      75.580  42.590 125.690  1.00  0.00           C
ATOM   2507  O   VAL   247      75.240  42.830 126.890  1.00  0.00           O
ATOM   2508  N   ASP   248      76.760  43.030 125.160  1.00  0.00           N
ATOM   2509  H   ASP   248      76.880  42.810 124.190  1.00  0.00           H
ATOM   2510  CA  ASP   248      77.860  43.710 125.870  1.00  0.00           C
ATOM   2511  CB  ASP   248      79.060  43.810 124.890  1.00  0.00           C
ATOM   2512  CG  ASP   248      80.330  44.060 125.670  1.00  0.00           C
ATOM   2513  OD1 ASP   248      81.030  43.040 126.040  1.00  0.00           O
ATOM   2514  OD2 ASP   248      80.670  45.230 125.830  1.00  0.00           O
ATOM   2515  C   ASP   248      77.480  45.050 126.390  1.00  0.00           C
ATOM   2516  O   ASP   248      77.720  45.310 127.580  1.00  0.00           O
ATOM   2517  N   ILE   249      76.910  45.940 125.520  1.00  0.00           N
ATOM   2518  H   ILE   249      76.890  45.740 124.540  1.00  0.00           H
ATOM   2519  CA  ILE   249      76.510  47.280 125.980  1.00  0.00           C
ATOM   2520  CB  ILE   249      76.250  48.320 124.890  1.00  0.00           C
ATOM   2521  CG1 ILE   249      75.170  47.990 123.840  1.00  0.00           C
ATOM   2522  CG2 ILE   249      77.530  48.480 124.090  1.00  0.00           C
ATOM   2523  CD  ILE   249      74.600  49.260 123.210  1.00  0.00           C
ATOM   2524  C   ILE   249      75.400  47.390 127.050  1.00  0.00           C
ATOM   2525  O   ILE   249      75.340  48.410 127.720  1.00  0.00           O
ATOM   2526  N   LEU   250      74.570  46.330 127.200  1.00  0.00           N
ATOM   2527  H   LEU   250      74.380  45.670 126.480  1.00  0.00           H
ATOM   2528  CA  LEU   250      73.700  46.180 128.410  1.00  0.00           C
ATOM   2529  CB  LEU   250      72.800  44.990 128.110  1.00  0.00           C
ATOM   2530  CG  LEU   250      71.650  45.270 127.110  1.00  0.00           C
ATOM   2531  CD1 LEU   250      71.280  43.970 126.340  1.00  0.00           C
ATOM   2532  CD2 LEU   250      70.480  45.970 127.790  1.00  0.00           C
ATOM   2533  C   LEU   250      74.400  45.930 129.740  1.00  0.00           C
ATOM   2534  O   LEU   250      73.820  45.660 130.770  1.00  0.00           O
ATOM   2535  N   GLY   251      75.750  46.040 129.590  1.00  0.00           N
ATOM   2536  H   GLY   251      76.290  45.830 128.780  1.00  0.00           H
ATOM   2537  CA  GLY   251      76.650  46.540 130.670  1.00  0.00           C
ATOM   2538  C   GLY   251      76.620  45.770 131.970  1.00  0.00           C
ATOM   2539  O   GLY   251      76.840  44.600 131.970  1.00  0.00           O
ATOM   2540  N   PRO   252      76.520  46.540 133.060  1.00  0.00           N
ATOM   2541  CA  PRO   252      76.360  46.130 134.470  1.00  0.00           C
ATOM   2542  CB  PRO   252      76.450  47.480 135.170  1.00  0.00           C
ATOM   2543  CG  PRO   252      75.720  48.470 134.240  1.00  0.00           C
ATOM   2544  CD  PRO   252      76.120  47.980 132.890  1.00  0.00           C
ATOM   2545  C   PRO   252      75.010  45.400 134.810  1.00  0.00           C
ATOM   2546  O   PRO   252      74.940  44.810 135.850  1.00  0.00           O
ATOM   2547  N   LEU   253      74.030  45.450 133.970  1.00  0.00           N
ATOM   2548  H   LEU   253      74.270  45.750 133.040  1.00  0.00           H
ATOM   2549  CA  LEU   253      72.620  45.150 134.230  1.00  0.00           C
ATOM   2550  CB  LEU   253      71.640  45.410 133.110  1.00  0.00           C
ATOM   2551  CG  LEU   253      71.310  46.860 133.270  1.00  0.00           C
ATOM   2552  CD1 LEU   253      71.780  47.550 132.010  1.00  0.00           C
ATOM   2553  CD2 LEU   253      69.820  47.100 133.500  1.00  0.00           C
ATOM   2554  C   LEU   253      72.310  43.780 134.780  1.00  0.00           C
ATOM   2555  O   LEU   253      71.550  43.670 135.730  1.00  0.00           O
ATOM   2556  N   SER   254      72.920  42.660 134.320  1.00  0.00           N
ATOM   2557  H   SER   254      73.560  42.700 133.550  1.00  0.00           H
ATOM   2558  CA  SER   254      72.630  41.230 134.720  1.00  0.00           C
ATOM   2559  CB  SER   254      73.520  40.230 133.940  1.00  0.00           C
ATOM   2560  OG  SER   254      74.930  40.590 133.950  1.00  0.00           O
ATOM   2561  HG  SER   254      75.190  40.850 133.020  1.00  0.00           H
ATOM   2562  C   SER   254      72.940  41.060 136.230  1.00  0.00           C
ATOM   2563  O   SER   254      72.090  40.790 137.070  1.00  0.00           O
ATOM   2564  N   ALA   255      74.170  41.410 136.560  1.00  0.00           N
ATOM   2565  H   ALA   255      74.780  41.590 135.780  1.00  0.00           H
ATOM   2566  CA  ALA   255      74.840  41.560 137.850  1.00  0.00           C
ATOM   2567  CB  ALA   255      76.270  42.040 137.570  1.00  0.00           C
ATOM   2568  C   ALA   255      74.090  42.570 138.780  1.00  0.00           C
ATOM   2569  O   ALA   255      73.630  42.110 139.770  1.00  0.00           O
ATOM   2570  N   GLN   256      73.670  43.790 138.310  1.00  0.00           N
ATOM   2571  H   GLN   256      74.060  44.080 137.440  1.00  0.00           H
ATOM   2572  CA  GLN   256      72.880  44.830 139.110  1.00  0.00           C
ATOM   2573  CB  GLN   256      72.750  46.060 138.250  1.00  0.00           C
ATOM   2574  CG  GLN   256      74.010  46.810 138.360  1.00  0.00           C
ATOM   2575  CD  GLN   256      73.890  48.300 137.960  1.00  0.00           C
ATOM   2576  OE1 GLN   256      72.850  48.850 137.600  1.00  0.00           O
ATOM   2577  NE2 GLN   256      74.960  49.000 138.110  1.00  0.00           N
ATOM   2578 1HE2 GLN   256      75.810  48.680 138.530  1.00  0.00           H
ATOM   2579 2HE2 GLN   256      75.020  49.940 137.760  1.00  0.00           H
ATOM   2580  C   GLN   256      71.550  44.310 139.560  1.00  0.00           C
ATOM   2581  O   GLN   256      71.240  44.230 140.770  1.00  0.00           O
ATOM   2582  N   THR   257      70.700  44.050 138.570  1.00  0.00           N
ATOM   2583  H   THR   257      70.950  44.210 137.620  1.00  0.00           H
ATOM   2584  CA  THR   257      69.280  43.630 138.780  1.00  0.00           C
ATOM   2585  CB  THR   257      68.480  43.500 137.560  1.00  0.00           C
ATOM   2586  OG1 THR   257      69.150  42.620 136.580  1.00  0.00           O
ATOM   2587  HG1 THR   257      69.730  43.170 135.990  1.00  0.00           H
ATOM   2588  CG2 THR   257      68.450  44.880 136.890  1.00  0.00           C
ATOM   2589  C   THR   257      69.120  42.190 139.340  1.00  0.00           C
ATOM   2590  O   THR   257      68.230  42.020 140.180  1.00  0.00           O
ATOM   2591  N   GLY   258      70.100  41.320 139.050  1.00  0.00           N
ATOM   2592  H   GLY   258      70.930  41.660 138.600  1.00  0.00           H
ATOM   2593  CA  GLY   258      70.270  39.880 139.360  1.00  0.00           C
ATOM   2594  C   GLY   258      69.400  39.010 138.450  1.00  0.00           C
ATOM   2595  O   GLY   258      68.450  38.420 138.940  1.00  0.00           O
ATOM   2596  N   ILE   259      69.710  38.940 137.160  1.00  0.00           N
ATOM   2597  H   ILE   259      70.370  39.610 136.830  1.00  0.00           H
ATOM   2598  CA  ILE   259      69.120  38.010 136.130  1.00  0.00           C
ATOM   2599  CB  ILE   259      67.590  38.180 135.990  1.00  0.00           C
ATOM   2600  CG1 ILE   259      66.980  37.300 134.970  1.00  0.00           C
ATOM   2601  CG2 ILE   259      67.050  39.560 135.720  1.00  0.00           C
ATOM   2602  CD  ILE   259      66.520  36.000 135.520  1.00  0.00           C
ATOM   2603  C   ILE   259      69.830  38.310 134.830  1.00  0.00           C
ATOM   2604  O   ILE   259      70.100  39.490 134.480  1.00  0.00           O
ATOM   2605  N   ALA   260      70.380  37.230 134.200  1.00  0.00           N
ATOM   2606  H   ALA   260      70.410  36.330 134.640  1.00  0.00           H
ATOM   2607  CA  ALA   260      71.180  37.290 132.940  1.00  0.00           C
ATOM   2608  CB  ALA   260      71.580  35.850 132.650  1.00  0.00           C
ATOM   2609  C   ALA   260      70.380  37.800 131.710  1.00  0.00           C
ATOM   2610  O   ALA   260      69.200  37.610 131.530  1.00  0.00           O
ATOM   2611  N   VAL   261      71.170  38.270 130.700  1.00  0.00           N
ATOM   2612  H   VAL   261      72.160  38.200 130.810  1.00  0.00           H
ATOM   2613  CA  VAL   261      70.650  38.890 129.520  1.00  0.00           C
ATOM   2614  CB  VAL   261      71.600  39.910 128.900  1.00  0.00           C
ATOM   2615  CG1 VAL   261      70.950  40.740 127.830  1.00  0.00           C
ATOM   2616  CG2 VAL   261      72.010  41.060 129.840  1.00  0.00           C
ATOM   2617  C   VAL   261      70.060  37.870 128.530  1.00  0.00           C
ATOM   2618  O   VAL   261      69.000  38.080 127.980  1.00  0.00           O
ATOM   2619  N   LEU   262      70.760  36.690 128.390  1.00  0.00           N
ATOM   2620  H   LEU   262      71.750  36.720 128.530  1.00  0.00           H
ATOM   2621  CA  LEU   262      70.190  35.480 127.700  1.00  0.00           C
ATOM   2622  CB  LEU   262      71.080  34.280 127.590  1.00  0.00           C
ATOM   2623  CG  LEU   262      71.960  34.450 126.320  1.00  0.00           C
ATOM   2624  CD1 LEU   262      71.190  34.590 125.010  1.00  0.00           C
ATOM   2625  CD2 LEU   262      73.010  35.640 126.510  1.00  0.00           C
ATOM   2626  C   LEU   262      68.910  34.920 128.410  1.00  0.00           C
ATOM   2627  O   LEU   262      68.000  34.480 127.630  1.00  0.00           O
ATOM   2628  N   ASP   263      68.890  34.850 129.750  1.00  0.00           N
ATOM   2629  H   ASP   263      69.650  34.390 130.220  1.00  0.00           H
ATOM   2630  CA  ASP   263      67.670  34.560 130.570  1.00  0.00           C
ATOM   2631  CB  ASP   263      67.890  34.410 132.070  1.00  0.00           C
ATOM   2632  CG  ASP   263      68.860  33.290 132.530  1.00  0.00           C
ATOM   2633  OD1 ASP   263      68.630  32.700 133.600  1.00  0.00           O
ATOM   2634  OD2 ASP   263      69.820  32.930 131.790  1.00  0.00           O
ATOM   2635  C   ASP   263      66.410  35.450 130.320  1.00  0.00           C
ATOM   2636  O   ASP   263      65.250  35.000 130.160  1.00  0.00           O
ATOM   2637  N   MET   264      66.680  36.750 130.250  1.00  0.00           N
ATOM   2638  H   MET   264      67.520  37.130 130.650  1.00  0.00           H
ATOM   2639  CA  MET   264      65.670  37.730 129.800  1.00  0.00           C
ATOM   2640  CB  MET   264      66.310  39.110 129.970  1.00  0.00           C
ATOM   2641  CG  MET   264      65.620  40.410 129.920  1.00  0.00           C
ATOM   2642  SD  MET   264      64.250  40.710 131.150  1.00  0.00           S
ATOM   2643  CE  MET   264      65.220  41.100 132.570  1.00  0.00           C
ATOM   2644  C   MET   264      65.180  37.460 128.310  1.00  0.00           C
ATOM   2645  O   MET   264      64.010  37.360 128.010  1.00  0.00           O
ATOM   2646  N   CYS   265      66.170  37.210 127.470  1.00  0.00           N
ATOM   2647  H   CYS   265      67.090  37.560 127.670  1.00  0.00           H
ATOM   2648  CA  CYS   265      65.920  36.840 126.080  1.00  0.00           C
ATOM   2649  CB  CYS   265      67.230  36.650 125.280  1.00  0.00           C
ATOM   2650  SG  CYS   265      67.360  37.980 124.080  1.00  0.00           S
ATOM   2651  HG  CYS   265      66.210  37.930 123.400  1.00  0.00           H
ATOM   2652  C   CYS   265      64.980  35.680 125.860  1.00  0.00           C
ATOM   2653  O   CYS   265      64.160  35.850 124.920  1.00  0.00           O
ATOM   2654  N   ALA   266      65.190  34.620 126.670  1.00  0.00           N
ATOM   2655  H   ALA   266      65.930  34.610 127.350  1.00  0.00           H
ATOM   2656  CA  ALA   266      64.360  33.420 126.820  1.00  0.00           C
ATOM   2657  CB  ALA   266      64.840  32.610 128.020  1.00  0.00           C
ATOM   2658  C   ALA   266      62.800  33.810 127.020  1.00  0.00           C
ATOM   2659  O   ALA   266      61.830  33.480 126.310  1.00  0.00           O
ATOM   2660  N   SER   267      62.590  34.490 128.190  1.00  0.00           N
ATOM   2661  H   SER   267      63.300  34.530 128.890  1.00  0.00           H
ATOM   2662  CA  SER   267      61.330  35.170 128.550  1.00  0.00           C
ATOM   2663  CB  SER   267      61.520  36.020 129.750  1.00  0.00           C
ATOM   2664  OG  SER   267      62.320  35.410 130.730  1.00  0.00           O
ATOM   2665  HG  SER   267      63.060  36.070 130.860  1.00  0.00           H
ATOM   2666  C   SER   267      60.690  36.000 127.340  1.00  0.00           C
ATOM   2667  O   SER   267      59.480  35.960 127.300  1.00  0.00           O
ATOM   2668  N   LEU   268      61.510  36.870 126.760  1.00  0.00           N
ATOM   2669  H   LEU   268      62.370  37.030 127.230  1.00  0.00           H
ATOM   2670  CA  LEU   268      61.100  37.610 125.530  1.00  0.00           C
ATOM   2671  CB  LEU   268      62.230  38.590 125.050  1.00  0.00           C
ATOM   2672  CG  LEU   268      61.710  39.540 123.970  1.00  0.00           C
ATOM   2673  CD1 LEU   268      60.400  40.270 124.340  1.00  0.00           C
ATOM   2674  CD2 LEU   268      62.840  40.440 123.440  1.00  0.00           C
ATOM   2675  C   LEU   268      60.750  36.680 124.350  1.00  0.00           C
ATOM   2676  O   LEU   268      59.870  36.960 123.580  1.00  0.00           O
ATOM   2677  N   LYS   269      61.550  35.660 124.080  1.00  0.00           N
ATOM   2678  H   LYS   269      62.460  35.480 124.440  1.00  0.00           H
ATOM   2679  CA  LYS   269      61.220  34.560 123.050  1.00  0.00           C
ATOM   2680  CB  LYS   269      62.400  33.590 122.920  1.00  0.00           C
ATOM   2681  CG  LYS   269      62.620  32.720 121.690  1.00  0.00           C
ATOM   2682  CD  LYS   269      63.600  31.540 121.940  1.00  0.00           C
ATOM   2683  CE  LYS   269      63.710  30.570 120.780  1.00  0.00           C
ATOM   2684  NZ  LYS   269      62.490  29.690 120.700  1.00  0.00           N
ATOM   2685  HZ1 LYS   269      62.720  29.000 120.010  1.00  0.00           H
ATOM   2686  HZ2 LYS   269      62.430  29.110 121.510  1.00  0.00           H
ATOM   2687  HZ3 LYS   269      61.640  30.210 120.600  1.00  0.00           H
ATOM   2688  C   LYS   269      59.920  33.750 123.270  1.00  0.00           C
ATOM   2689  O   LYS   269      59.130  33.700 122.340  1.00  0.00           O
ATOM   2690  N   GLU   270      59.700  33.440 124.520  1.00  0.00           N
ATOM   2691  H   GLU   270      60.440  33.400 125.200  1.00  0.00           H
ATOM   2692  CA  GLU   270      58.370  33.020 125.000  1.00  0.00           C
ATOM   2693  CB  GLU   270      58.350  32.340 126.360  1.00  0.00           C
ATOM   2694  CG  GLU   270      57.590  30.940 126.440  1.00  0.00           C
ATOM   2695  CD  GLU   270      57.480  30.490 127.890  1.00  0.00           C
ATOM   2696  OE1 GLU   270      58.570  30.030 128.330  1.00  0.00           O
ATOM   2697  OE2 GLU   270      56.400  30.630 128.520  1.00  0.00           O
ATOM   2698  C   GLU   270      57.250  34.070 124.770  1.00  0.00           C
ATOM   2699  O   GLU   270      56.230  33.730 124.170  1.00  0.00           O
ATOM   2700  N   LEU   271      57.570  35.350 125.090  1.00  0.00           N
ATOM   2701  H   LEU   271      58.490  35.520 125.440  1.00  0.00           H
ATOM   2702  CA  LEU   271      56.620  36.470 124.840  1.00  0.00           C
ATOM   2703  CB  LEU   271      57.210  37.810 125.360  1.00  0.00           C
ATOM   2704  CG  LEU   271      56.640  38.270 126.750  1.00  0.00           C
ATOM   2705  CD1 LEU   271      57.160  39.660 127.090  1.00  0.00           C
ATOM   2706  CD2 LEU   271      55.150  38.330 126.860  1.00  0.00           C
ATOM   2707  C   LEU   271      56.150  36.540 123.370  1.00  0.00           C
ATOM   2708  O   LEU   271      54.990  36.580 123.160  1.00  0.00           O
ATOM   2709  N   LEU   272      57.160  36.700 122.450  1.00  0.00           N
ATOM   2710  H   LEU   272      58.070  37.030 122.710  1.00  0.00           H
ATOM   2711  CA  LEU   272      56.970  36.610 121.000  1.00  0.00           C
ATOM   2712  CB  LEU   272      58.360  36.700 120.280  1.00  0.00           C
ATOM   2713  CG  LEU   272      59.040  38.070 120.320  1.00  0.00           C
ATOM   2714  CD1 LEU   272      60.390  38.170 119.680  1.00  0.00           C
ATOM   2715  CD2 LEU   272      58.180  39.130 119.650  1.00  0.00           C
ATOM   2716  C   LEU   272      56.150  35.370 120.520  1.00  0.00           C
ATOM   2717  O   LEU   272      55.170  35.600 119.860  1.00  0.00           O
ATOM   2718  N   GLN   273      56.480  34.150 120.860  1.00  0.00           N
ATOM   2719  H   GLN   273      57.280  34.020 121.450  1.00  0.00           H
ATOM   2720  CA  GLN   273      55.690  32.910 120.560  1.00  0.00           C
ATOM   2721  CB  GLN   273      56.550  31.720 120.920  1.00  0.00           C
ATOM   2722  CG  GLN   273      57.740  31.530 120.010  1.00  0.00           C
ATOM   2723  CD  GLN   273      58.530  30.270 120.350  1.00  0.00           C
ATOM   2724  OE1 GLN   273      59.690  30.320 120.800  1.00  0.00           O
ATOM   2725  NE2 GLN   273      58.170  29.100 119.810  1.00  0.00           N
ATOM   2726 1HE2 GLN   273      57.450  29.020 119.110  1.00  0.00           H
ATOM   2727 2HE2 GLN   273      58.720  28.290 119.980  1.00  0.00           H
ATOM   2728  C   GLN   273      54.300  32.670 121.270  1.00  0.00           C
ATOM   2729  O   GLN   273      53.400  32.110 120.690  1.00  0.00           O
ATOM   2730  N   ASN   274      54.110  33.320 122.400  1.00  0.00           N
ATOM   2731  H   ASN   274      54.770  33.590 123.100  1.00  0.00           H
ATOM   2732  CA  ASN   274      52.790  33.620 122.900  1.00  0.00           C
ATOM   2733  CB  ASN   274      52.710  33.790 124.470  1.00  0.00           C
ATOM   2734  CG  ASN   274      52.890  32.510 125.310  1.00  0.00           C
ATOM   2735  OD1 ASN   274      52.450  31.440 124.930  1.00  0.00           O
ATOM   2736  ND2 ASN   274      53.330  32.720 126.520  1.00  0.00           N
ATOM   2737 1HD2 ASN   274      53.510  33.670 126.780  1.00  0.00           H
ATOM   2738 2HD2 ASN   274      53.280  31.990 127.200  1.00  0.00           H
ATOM   2739  C   ASN   274      52.000  34.690 122.170  1.00  0.00           C
ATOM   2740  O   ASN   274      50.880  34.360 121.760  1.00  0.00           O
ATOM   2741  N   GLY   275      52.570  35.880 121.910  1.00  0.00           N
ATOM   2742  H   GLY   275      53.400  36.160 122.390  1.00  0.00           H
ATOM   2743  CA  GLY   275      51.800  36.980 121.230  1.00  0.00           C
ATOM   2744  C   GLY   275      52.760  38.220 121.140  1.00  0.00           C
ATOM   2745  O   GLY   275      53.410  38.460 122.120  1.00  0.00           O
ATOM   2746  N   MET   276      52.850  38.980 120.000  1.00  0.00           N
ATOM   2747  H   MET   276      52.800  38.460 119.150  1.00  0.00           H
ATOM   2748  CA  MET   276      53.430  40.360 119.960  1.00  0.00           C
ATOM   2749  CB  MET   276      53.420  40.810 118.500  1.00  0.00           C
ATOM   2750  CG  MET   276      54.640  40.360 117.730  1.00  0.00           C
ATOM   2751  SD  MET   276      54.560  40.980 116.010  1.00  0.00           S
ATOM   2752  CE  MET   276      55.090  42.640 116.310  1.00  0.00           C
ATOM   2753  C   MET   276      52.640  41.410 120.740  1.00  0.00           C
ATOM   2754  O   MET   276      53.340  42.140 121.380  1.00  0.00           O
ATOM   2755  N   ASN   277      51.410  41.170 121.030  1.00  0.00           N
ATOM   2756  H   ASN   277      50.990  40.330 120.700  1.00  0.00           H
ATOM   2757  CA  ASN   277      50.530  42.140 121.680  1.00  0.00           C
ATOM   2758  CB  ASN   277      49.200  42.330 120.860  1.00  0.00           C
ATOM   2759  CG  ASN   277      48.510  43.630 121.240  1.00  0.00           C
ATOM   2760  OD1 ASN   277      49.000  44.730 121.130  1.00  0.00           O
ATOM   2761  ND2 ASN   277      47.350  43.520 121.810  1.00  0.00           N
ATOM   2762 1HD2 ASN   277      46.840  42.690 122.020  1.00  0.00           H
ATOM   2763 2HD2 ASN   277      47.020  44.420 122.110  1.00  0.00           H
ATOM   2764  C   ASN   277      50.180  41.490 123.070  1.00  0.00           C
ATOM   2765  O   ASN   277      49.890  40.310 123.120  1.00  0.00           O
ATOM   2766  N   GLY   278      49.790  42.370 124.000  1.00  0.00           N
ATOM   2767  H   GLY   278      49.710  43.360 123.840  1.00  0.00           H
ATOM   2768  CA  GLY   278      49.500  41.960 125.450  1.00  0.00           C
ATOM   2769  C   GLY   278      49.230  43.050 126.500  1.00  0.00           C
ATOM   2770  O   GLY   278      48.880  44.170 126.120  1.00  0.00           O
ATOM   2771  N   ARG   279      49.800  42.780 127.690  1.00  0.00           N
ATOM   2772  H   ARG   279      50.480  42.050 127.750  1.00  0.00           H
ATOM   2773  CA  ARG   279      49.730  43.610 128.890  1.00  0.00           C
ATOM   2774  CB  ARG   279      50.300  42.860 130.090  1.00  0.00           C
ATOM   2775  CG  ARG   279      49.230  41.920 130.620  1.00  0.00           C
ATOM   2776  CD  ARG   279      49.730  41.050 131.760  1.00  0.00           C
ATOM   2777  NE  ARG   279      50.400  41.770 132.870  1.00  0.00           N
ATOM   2778  HE  ARG   279      50.390  42.760 132.730  1.00  0.00           H
ATOM   2779  CZ  ARG   279      50.800  41.220 134.020  1.00  0.00           C
ATOM   2780  NH1 ARG   279      50.470  40.010 134.370  1.00  0.00           N
ATOM   2781 1HH1 ARG   279      49.780  39.530 133.830  1.00  0.00           H
ATOM   2782 2HH1 ARG   279      50.550  39.730 135.320  1.00  0.00           H
ATOM   2783  NH2 ARG   279      51.070  42.110 134.930  1.00  0.00           N
ATOM   2784 1HH2 ARG   279      50.860  43.090 134.850  1.00  0.00           H
ATOM   2785 2HH2 ARG   279      51.480  41.840 135.800  1.00  0.00           H
ATOM   2786  C   ARG   279      50.670  44.810 128.690  1.00  0.00           C
ATOM   2787  O   ARG   279      51.740  44.770 128.070  1.00  0.00           O
ATOM   2788  N   THR   280      50.290  45.930 129.300  1.00  0.00           N
ATOM   2789  H   THR   280      49.370  46.020 129.660  1.00  0.00           H
ATOM   2790  CA  THR   280      51.230  47.140 129.360  1.00  0.00           C
ATOM   2791  CB  THR   280      50.510  48.460 129.760  1.00  0.00           C
ATOM   2792  OG1 THR   280      49.660  48.340 130.980  1.00  0.00           O
ATOM   2793  HG1 THR   280      48.700  48.510 130.760  1.00  0.00           H
ATOM   2794  CG2 THR   280      49.830  48.980 128.520  1.00  0.00           C
ATOM   2795  C   THR   280      52.560  46.940 130.180  1.00  0.00           C
ATOM   2796  O   THR   280      52.600  46.920 131.440  1.00  0.00           O
ATOM   2797  N   ILE   281      53.690  47.080 129.440  1.00  0.00           N
ATOM   2798  H   ILE   281      53.650  47.330 128.470  1.00  0.00           H
ATOM   2799  CA  ILE   281      55.130  47.130 129.920  1.00  0.00           C
ATOM   2800  CB  ILE   281      55.980  46.150 129.230  1.00  0.00           C
ATOM   2801  CG1 ILE   281      55.550  44.670 129.530  1.00  0.00           C
ATOM   2802  CG2 ILE   281      57.440  46.190 129.790  1.00  0.00           C
ATOM   2803  CD  ILE   281      56.110  43.630 128.570  1.00  0.00           C
ATOM   2804  C   ILE   281      55.610  48.560 129.750  1.00  0.00           C
ATOM   2805  O   ILE   281      55.680  49.100 128.650  1.00  0.00           O
ATOM   2806  N   LEU   282      55.710  49.170 130.890  1.00  0.00           N
ATOM   2807  H   LEU   282      55.260  48.750 131.680  1.00  0.00           H
ATOM   2808  CA  LEU   282      56.150  50.580 131.030  1.00  0.00           C
ATOM   2809  CB  LEU   282      57.640  50.640 130.710  1.00  0.00           C
ATOM   2810  CG  LEU   282      58.550  49.990 131.760  1.00  0.00           C
ATOM   2811  CD1 LEU   282      59.980  50.250 131.210  1.00  0.00           C
ATOM   2812  CD2 LEU   282      58.280  50.740 133.030  1.00  0.00           C
ATOM   2813  C   LEU   282      55.450  51.760 130.370  1.00  0.00           C
ATOM   2814  O   LEU   282      55.250  52.830 130.980  1.00  0.00           O
ATOM   2815  N   GLY   283      54.790  51.440 129.300  1.00  0.00           N
ATOM   2816  H   GLY   283      55.100  50.630 128.800  1.00  0.00           H
ATOM   2817  CA  GLY   283      54.250  52.390 128.310  1.00  0.00           C
ATOM   2818  C   GLY   283      53.530  51.620 127.150  1.00  0.00           C
ATOM   2819  O   GLY   283      52.330  51.920 126.940  1.00  0.00           O
ATOM   2820  N   SER   284      54.340  51.000 126.280  1.00  0.00           N
ATOM   2821  H   SER   284      55.250  51.350 126.090  1.00  0.00           H
ATOM   2822  CA  SER   284      53.790  50.080 125.170  1.00  0.00           C
ATOM   2823  CB  SER   284      54.920  49.860 124.150  1.00  0.00           C
ATOM   2824  OG  SER   284      54.420  49.060 123.060  1.00  0.00           O
ATOM   2825  HG  SER   284      54.950  48.210 123.110  1.00  0.00           H
ATOM   2826  C   SER   284      53.100  48.710 125.580  1.00  0.00           C
ATOM   2827  O   SER   284      53.260  48.240 126.680  1.00  0.00           O
ATOM   2828  N   ALA   285      52.120  48.260 124.780  1.00  0.00           N
ATOM   2829  H   ALA   285      52.120  48.590 123.840  1.00  0.00           H
ATOM   2830  CA  ALA   285      51.470  46.910 124.900  1.00  0.00           C
ATOM   2831  CB  ALA   285      49.950  47.080 124.890  1.00  0.00           C
ATOM   2832  C   ALA   285      51.940  45.890 123.880  1.00  0.00           C
ATOM   2833  O   ALA   285      52.240  44.750 124.220  1.00  0.00           O
ATOM   2834  N   LEU   286      52.250  46.390 122.700  1.00  0.00           N
ATOM   2835  H   LEU   286      51.690  47.130 122.320  1.00  0.00           H
ATOM   2836  CA  LEU   286      53.260  45.730 121.750  1.00  0.00           C
ATOM   2837  CB  LEU   286      53.390  46.290 120.290  1.00  0.00           C
ATOM   2838  CG  LEU   286      52.110  46.020 119.500  1.00  0.00           C
ATOM   2839  CD1 LEU   286      51.710  47.170 118.620  1.00  0.00           C
ATOM   2840  CD2 LEU   286      52.310  44.790 118.600  1.00  0.00           C
ATOM   2841  C   LEU   286      54.640  45.550 122.330  1.00  0.00           C
ATOM   2842  O   LEU   286      55.130  46.480 122.960  1.00  0.00           O
ATOM   2843  N   LEU   287      55.330  44.470 121.940  1.00  0.00           N
ATOM   2844  H   LEU   287      54.870  43.650 121.610  1.00  0.00           H
ATOM   2845  CA  LEU   287      56.760  44.350 122.360  1.00  0.00           C
ATOM   2846  CB  LEU   287      57.190  42.920 122.380  1.00  0.00           C
ATOM   2847  CG  LEU   287      56.300  41.970 123.160  1.00  0.00           C
ATOM   2848  CD1 LEU   287      56.530  40.500 122.760  1.00  0.00           C
ATOM   2849  CD2 LEU   287      56.430  42.210 124.700  1.00  0.00           C
ATOM   2850  C   LEU   287      57.700  45.180 121.590  1.00  0.00           C
ATOM   2851  O   LEU   287      58.240  44.770 120.550  1.00  0.00           O
ATOM   2852  N   GLU   288      57.790  46.450 121.960  1.00  0.00           N
ATOM   2853  H   GLU   288      57.320  46.800 122.770  1.00  0.00           H
ATOM   2854  CA  GLU   288      58.390  47.540 121.160  1.00  0.00           C
ATOM   2855  CB  GLU   288      57.280  48.520 120.810  1.00  0.00           C
ATOM   2856  CG  GLU   288      56.530  48.160 119.510  1.00  0.00           C
ATOM   2857  CD  GLU   288      57.260  48.880 118.410  1.00  0.00           C
ATOM   2858  OE1 GLU   288      56.840  49.920 117.930  1.00  0.00           O
ATOM   2859  OE2 GLU   288      58.220  48.220 117.890  1.00  0.00           O
ATOM   2860  C   GLU   288      59.580  48.280 121.800  1.00  0.00           C
ATOM   2861  O   GLU   288      59.550  48.580 123.010  1.00  0.00           O
ATOM   2862  N   ASP   289      60.520  48.810 120.980  1.00  0.00           N
ATOM   2863  H   ASP   289      60.310  48.990 120.010  1.00  0.00           H
ATOM   2864  CA  ASP   289      61.860  49.340 121.390  1.00  0.00           C
ATOM   2865  CB  ASP   289      62.810  49.200 120.180  1.00  0.00           C
ATOM   2866  CG  ASP   289      62.500  49.990 118.970  1.00  0.00           C
ATOM   2867  OD1 ASP   289      63.410  50.100 118.170  1.00  0.00           O
ATOM   2868  OD2 ASP   289      61.310  50.250 118.640  1.00  0.00           O
ATOM   2869  C   ASP   289      61.920  50.730 122.060  1.00  0.00           C
ATOM   2870  O   ASP   289      62.710  51.570 121.700  1.00  0.00           O
ATOM   2871  N   GLU   290      61.130  50.920 123.120  1.00  0.00           N
ATOM   2872  H   GLU   290      60.540  50.230 123.540  1.00  0.00           H
ATOM   2873  CA  GLU   290      61.050  52.300 123.670  1.00  0.00           C
ATOM   2874  CB  GLU   290      59.870  52.420 124.710  1.00  0.00           C
ATOM   2875  CG  GLU   290      58.580  51.760 124.190  1.00  0.00           C
ATOM   2876  CD  GLU   290      57.350  52.110 125.050  1.00  0.00           C
ATOM   2877  OE1 GLU   290      57.080  51.310 125.930  1.00  0.00           O
ATOM   2878  OE2 GLU   290      56.720  53.220 124.840  1.00  0.00           O
ATOM   2879  C   GLU   290      62.360  52.940 124.270  1.00  0.00           C
ATOM   2880  O   GLU   290      63.050  53.700 123.600  1.00  0.00           O
ATOM   2881  N   PHE   291      62.840  52.230 125.290  1.00  0.00           N
ATOM   2882  H   PHE   291      62.530  51.290 125.470  1.00  0.00           H
ATOM   2883  CA  PHE   291      63.950  52.670 126.140  1.00  0.00           C
ATOM   2884  CB  PHE   291      64.040  51.730 127.340  1.00  0.00           C
ATOM   2885  CG  PHE   291      63.840  52.640 128.520  1.00  0.00           C
ATOM   2886  CD1 PHE   291      64.870  52.910 129.490  1.00  0.00           C
ATOM   2887  HD1 PHE   291      65.880  52.530 129.350  1.00  0.00           H
ATOM   2888  CD2 PHE   291      62.610  53.150 128.780  1.00  0.00           C
ATOM   2889  HD2 PHE   291      61.790  52.930 128.090  1.00  0.00           H
ATOM   2890  CE1 PHE   291      64.580  53.480 130.750  1.00  0.00           C
ATOM   2891  HE1 PHE   291      65.310  54.170 131.180  1.00  0.00           H
ATOM   2892  CE2 PHE   291      62.330  53.670 130.050  1.00  0.00           C
ATOM   2893  HE2 PHE   291      61.340  54.150 130.040  1.00  0.00           H
ATOM   2894  CZ  PHE   291      63.260  53.790 131.050  1.00  0.00           C
ATOM   2895  HZ  PHE   291      63.040  54.210 132.030  1.00  0.00           H
ATOM   2896  C   PHE   291      65.290  52.440 125.380  1.00  0.00           C
ATOM   2897  O   PHE   291      65.490  51.380 124.850  1.00  0.00           O
ATOM   2898  N   THR   292      66.340  53.240 125.700  1.00  0.00           N
ATOM   2899  H   THR   292      66.190  54.000 126.340  1.00  0.00           H
ATOM   2900  CA  THR   292      67.720  53.040 125.160  1.00  0.00           C
ATOM   2901  CB  THR   292      68.340  54.350 124.600  1.00  0.00           C
ATOM   2902  OG1 THR   292      68.600  55.190 125.740  1.00  0.00           O
ATOM   2903  HG1 THR   292      67.680  55.440 126.040  1.00  0.00           H
ATOM   2904  CG2 THR   292      67.270  55.040 123.700  1.00  0.00           C
ATOM   2905  C   THR   292      68.590  52.430 126.270  1.00  0.00           C
ATOM   2906  O   THR   292      68.490  52.900 127.420  1.00  0.00           O
ATOM   2907  N   PRO   293      69.680  51.760 125.850  1.00  0.00           N
ATOM   2908  CA  PRO   293      70.690  51.300 126.780  1.00  0.00           C
ATOM   2909  CB  PRO   293      71.560  50.390 125.920  1.00  0.00           C
ATOM   2910  CG  PRO   293      70.550  49.730 124.950  1.00  0.00           C
ATOM   2911  CD  PRO   293      69.730  50.970 124.580  1.00  0.00           C
ATOM   2912  C   PRO   293      71.340  52.420 127.600  1.00  0.00           C
ATOM   2913  O   PRO   293      71.930  52.090 128.650  1.00  0.00           O
ATOM   2914  N   PHE   294      71.460  53.590 127.020  1.00  0.00           N
ATOM   2915  H   PHE   294      71.630  53.670 126.030  1.00  0.00           H
ATOM   2916  CA  PHE   294      71.940  54.730 127.850  1.00  0.00           C
ATOM   2917  CB  PHE   294      72.090  55.910 126.840  1.00  0.00           C
ATOM   2918  CG  PHE   294      72.820  57.110 127.440  1.00  0.00           C
ATOM   2919  CD1 PHE   294      74.150  57.130 127.190  1.00  0.00           C
ATOM   2920  HD1 PHE   294      74.590  56.150 126.990  1.00  0.00           H
ATOM   2921  CD2 PHE   294      72.170  58.100 128.160  1.00  0.00           C
ATOM   2922  HD2 PHE   294      71.120  58.030 128.450  1.00  0.00           H
ATOM   2923  CE1 PHE   294      74.850  58.310 127.560  1.00  0.00           C
ATOM   2924  HE1 PHE   294      75.900  58.440 127.280  1.00  0.00           H
ATOM   2925  CE2 PHE   294      72.870  59.240 128.550  1.00  0.00           C
ATOM   2926  HE2 PHE   294      72.450  59.890 129.330  1.00  0.00           H
ATOM   2927  CZ  PHE   294      74.230  59.310 128.280  1.00  0.00           C
ATOM   2928  HZ  PHE   294      74.750  60.220 128.600  1.00  0.00           H
ATOM   2929  C   PHE   294      71.010  55.030 129.000  1.00  0.00           C
ATOM   2930  O   PHE   294      71.410  55.080 130.170  1.00  0.00           O
ATOM   2931  N   ASP   295      69.720  55.170 128.770  1.00  0.00           N
ATOM   2932  H   ASP   295      69.320  55.080 127.850  1.00  0.00           H
ATOM   2933  CA  ASP   295      68.750  55.410 129.910  1.00  0.00           C
ATOM   2934  CB  ASP   295      67.310  55.680 129.520  1.00  0.00           C
ATOM   2935  CG  ASP   295      67.160  56.290 128.140  1.00  0.00           C
ATOM   2936  OD1 ASP   295      66.450  55.690 127.310  1.00  0.00           O
ATOM   2937  OD2 ASP   295      67.710  57.400 127.930  1.00  0.00           O
ATOM   2938  C   ASP   295      68.660  54.270 130.960  1.00  0.00           C
ATOM   2939  O   ASP   295      68.680  54.530 132.170  1.00  0.00           O
ATOM   2940  N   VAL   296      68.640  53.010 130.520  1.00  0.00           N
ATOM   2941  H   VAL   296      68.470  52.810 129.560  1.00  0.00           H
ATOM   2942  CA  VAL   296      68.510  51.850 131.430  1.00  0.00           C
ATOM   2943  CB  VAL   296      67.990  50.580 130.750  1.00  0.00           C
ATOM   2944  CG1 VAL   296      69.050  49.970 129.840  1.00  0.00           C
ATOM   2945  CG2 VAL   296      67.520  49.520 131.710  1.00  0.00           C
ATOM   2946  C   VAL   296      69.800  51.640 132.280  1.00  0.00           C
ATOM   2947  O   VAL   296      69.630  51.310 133.480  1.00  0.00           O
ATOM   2948  N   VAL   297      71.010  51.800 131.770  1.00  0.00           N
ATOM   2949  H   VAL   297      71.170  51.760 130.780  1.00  0.00           H
ATOM   2950  CA  VAL   297      72.210  51.760 132.600  1.00  0.00           C
ATOM   2951  CB  VAL   297      73.530  51.710 131.780  1.00  0.00           C
ATOM   2952  CG1 VAL   297      74.840  51.820 132.630  1.00  0.00           C
ATOM   2953  CG2 VAL   297      73.630  50.390 130.990  1.00  0.00           C
ATOM   2954  C   VAL   297      72.230  52.980 133.530  1.00  0.00           C
ATOM   2955  O   VAL   297      72.470  52.820 134.740  1.00  0.00           O
ATOM   2956  N   ARG   298      71.800  54.100 133.080  1.00  0.00           N
ATOM   2957  H   ARG   298      71.480  54.410 132.180  1.00  0.00           H
ATOM   2958  CA  ARG   298      71.850  55.260 133.970  1.00  0.00           C
ATOM   2959  CB  ARG   298      71.770  56.540 133.230  1.00  0.00           C
ATOM   2960  CG  ARG   298      73.180  57.110 132.830  1.00  0.00           C
ATOM   2961  CD  ARG   298      73.110  58.510 132.120  1.00  0.00           C
ATOM   2962  NE  ARG   298      74.530  58.830 131.900  1.00  0.00           N
ATOM   2963  HE  ARG   298      75.040  58.230 131.290  1.00  0.00           H
ATOM   2964  CZ  ARG   298      75.340  59.760 132.440  1.00  0.00           C
ATOM   2965  NH1 ARG   298      74.820  60.650 133.280  1.00  0.00           N
ATOM   2966 1HH1 ARG   298      73.990  60.560 133.830  1.00  0.00           H
ATOM   2967 2HH1 ARG   298      75.280  61.530 133.430  1.00  0.00           H
ATOM   2968  NH2 ARG   298      76.560  60.020 132.030  1.00  0.00           N
ATOM   2969 1HH2 ARG   298      76.830  59.480 131.230  1.00  0.00           H
ATOM   2970 2HH2 ARG   298      77.230  60.520 132.580  1.00  0.00           H
ATOM   2971  C   ARG   298      70.920  55.140 135.170  1.00  0.00           C
ATOM   2972  O   ARG   298      71.250  55.420 136.360  1.00  0.00           O
ATOM   2973  N   GLN   299      69.650  54.960 134.860  1.00  0.00           N
ATOM   2974  H   GLN   299      69.330  54.800 133.930  1.00  0.00           H
ATOM   2975  CA  GLN   299      68.630  54.640 135.850  1.00  0.00           C
ATOM   2976  CB  GLN   299      67.280  54.690 135.230  1.00  0.00           C
ATOM   2977  CG  GLN   299      66.980  56.040 134.610  1.00  0.00           C
ATOM   2978  CD  GLN   299      65.500  56.120 134.090  1.00  0.00           C
ATOM   2979  OE1 GLN   299      65.160  55.750 132.990  1.00  0.00           O
ATOM   2980  NE2 GLN   299      64.630  56.580 134.950  1.00  0.00           N
ATOM   2981 1HE2 GLN   299      64.930  56.720 135.890  1.00  0.00           H
ATOM   2982 2HE2 GLN   299      63.640  56.490 134.850  1.00  0.00           H
ATOM   2983  C   GLN   299      68.810  53.550 136.930  1.00  0.00           C
ATOM   2984  O   GLN   299      68.440  53.770 138.080  1.00  0.00           O
ATOM   2985  N   CYS   300      69.490  52.490 136.440  1.00  0.00           N
ATOM   2986  H   CYS   300      69.620  52.440 135.450  1.00  0.00           H
ATOM   2987  CA  CYS   300      69.790  51.300 137.370  1.00  0.00           C
ATOM   2988  CB  CYS   300      69.970  50.110 136.490  1.00  0.00           C
ATOM   2989  SG  CYS   300      70.000  48.530 137.430  1.00  0.00           S
ATOM   2990  HG  CYS   300      71.320  48.380 137.400  1.00  0.00           H
ATOM   2991  C   CYS   300      71.100  51.570 138.180  1.00  0.00           C
ATOM   2992  O   CYS   300      71.000  51.590 139.400  1.00  0.00           O
ATOM   2993  N   SER   301      72.090  52.160 137.500  1.00  0.00           N
ATOM   2994  H   SER   301      72.030  52.260 136.510  1.00  0.00           H
ATOM   2995  CA  SER   301      73.250  52.700 138.150  1.00  0.00           C
ATOM   2996  CB  SER   301      74.440  52.850 137.190  1.00  0.00           C
ATOM   2997  OG  SER   301      75.230  51.630 136.990  1.00  0.00           O
ATOM   2998  HG  SER   301      75.960  51.840 136.340  1.00  0.00           H
ATOM   2999  C   SER   301      73.130  54.000 139.000  1.00  0.00           C
ATOM   3000  O   SER   301      74.130  54.390 139.580  1.00  0.00           O
ATOM   3001  N   GLY   302      71.900  54.570 139.110  1.00  0.00           N
ATOM   3002  H   GLY   302      71.100  54.100 138.750  1.00  0.00           H
ATOM   3003  CA  GLY   302      71.620  55.840 139.880  1.00  0.00           C
ATOM   3004  C   GLY   302      72.330  57.160 139.710  1.00  0.00           C
ATOM   3005  O   GLY   302      71.790  58.260 140.040  1.00  0.00           O
ATOM   3006  N   VAL   303      73.520  56.990 139.150  1.00  0.00           N
ATOM   3007  H   VAL   303      74.060  56.230 139.520  1.00  0.00           H
ATOM   3008  CA  VAL   303      74.350  58.090 138.680  1.00  0.00           C
ATOM   3009  CB  VAL   303      75.830  57.750 138.780  1.00  0.00           C
ATOM   3010  CG1 VAL   303      76.260  56.820 137.590  1.00  0.00           C
ATOM   3011  CG2 VAL   303      76.650  59.070 138.870  1.00  0.00           C
ATOM   3012  C   VAL   303      73.810  58.730 137.380  1.00  0.00           C
ATOM   3013  O   VAL   303      74.580  59.150 136.520  1.00  0.00           O
ATOM   3014  N   THR   304      72.600  59.260 137.490  1.00  0.00           N
ATOM   3015  H   THR   304      72.210  59.350 138.400  1.00  0.00           H
ATOM   3016  CA  THR   304      71.710  59.840 136.440  1.00  0.00           C
ATOM   3017  CB  THR   304      70.280  60.020 136.950  1.00  0.00           C
ATOM   3018  OG1 THR   304      70.250  60.950 138.080  1.00  0.00           O
ATOM   3019  HG1 THR   304      69.360  61.350 138.280  1.00  0.00           H
ATOM   3020  CG2 THR   304      69.690  58.700 137.340  1.00  0.00           C
ATOM   3021  C   THR   304      72.340  61.180 135.910  1.00  0.00           C
ATOM   3022  O   THR   304      72.280  61.340 134.740  1.00  0.00           O
ATOM   3023  N   PHE   305      72.990  61.990 136.720  1.00  0.00           N
ATOM   3024  H   PHE   305      73.200  61.680 137.650  1.00  0.00           H
ATOM   3025  CA  PHE   305      73.420  63.380 136.380  1.00  0.00           C
ATOM   3026  CB  PHE   305      72.430  64.580 136.810  1.00  0.00           C
ATOM   3027  CG  PHE   305      71.020  64.450 136.140  1.00  0.00           C
ATOM   3028  CD1 PHE   305      70.730  64.770 134.770  1.00  0.00           C
ATOM   3029  HD1 PHE   305      71.460  65.300 134.160  1.00  0.00           H
ATOM   3030  CD2 PHE   305      70.120  63.880 136.960  1.00  0.00           C
ATOM   3031  HD2 PHE   305      70.210  63.950 138.040  1.00  0.00           H
ATOM   3032  CE1 PHE   305      69.580  64.410 134.270  1.00  0.00           C
ATOM   3033  HE1 PHE   305      69.210  64.710 133.280  1.00  0.00           H
ATOM   3034  CE2 PHE   305      68.850  63.540 136.460  1.00  0.00           C
ATOM   3035  HE2 PHE   305      67.980  63.390 137.090  1.00  0.00           H
ATOM   3036  CZ  PHE   305      68.620  63.800 135.100  1.00  0.00           C
ATOM   3037  HZ  PHE   305      67.710  63.420 134.650  1.00  0.00           H
ATOM   3038  C   PHE   305      74.910  63.630 136.850  1.00  0.00           C
ATOM   3039  O   PHE   305      75.210  63.700 138.090  1.00  0.00           O
ATOM   3040  N   GLN   306      75.890  63.530 135.920  1.00  0.00           N
ATOM   3041  H   GLN   306      75.760  62.960 135.110  1.00  0.00           H
ATOM   3042  CA  GLN   306      77.330  63.650 136.110  1.00  0.00           C
ATOM   3043  CB  GLN   306      77.950  62.690 137.190  1.00  0.00           C
ATOM   3044  CG  GLN   306      79.450  62.920 137.420  1.00  0.00           C
ATOM   3045  CD  GLN   306      79.880  62.410 138.760  1.00  0.00           C
ATOM   3046  OE1 GLN   306      80.890  61.670 138.880  1.00  0.00           O
ATOM   3047  NE2 GLN   306      79.080  62.440 139.760  1.00  0.00           N
ATOM   3048 1HE2 GLN   306      78.110  62.710 139.740  1.00  0.00           H
ATOM   3049 2HE2 GLN   306      79.460  62.220 140.660  1.00  0.00           H
ATOM   3050  C   GLN   306      77.790  63.290 134.630  1.00  0.00           C
ATOM   3051  O1  GLN   306      78.550  64.060 134.080  1.00  0.00           O
ATOM   3052  O2  GLN   306      77.300  62.300 134.050  1.00  0.00           O
TER
ENDMDL
