# Supplementary material for: Microsecond MD Simulation and Multiple-Conformation Virtual Screening to Identify Potential Anti-COVID-19 Inhibitors Against SARS-CoV-2 Main Protease
Source: Front Chem. 2021 Jan 13;8:595273. doi: 10.3389/fchem.2020.595273 (PMC7873971; doi:10.3389/fchem.2020.595273)
Supplement: Supplementary file 2 [file Data_Sheet_1.ZIP › Ns_Pose_PDB/Ns_Pose_PDB/1_micro_6LU7_Apo/450ns.pdb]

REMARK    GENERATED BY TRJCONV
TITLE     Seq_1 - homology model built on 3M3V_A 2A5K_A - hbond-opt in water t= 450000.00000
REMARK    THIS IS A SIMULATION BOX
CRYST1   98.718   98.718   98.718  90.00  90.00  90.00 P 1           1
MODEL        1
ATOM      1  N   SER     1      14.380  59.400 131.480  1.00  0.00           N
ATOM      2  H1  SER     1      13.500  59.090 131.110  1.00  0.00           H
ATOM      3  H2  SER     1      14.260  59.970 132.290  1.00  0.00           H
ATOM      4  H3  SER     1      14.930  59.990 130.890  1.00  0.00           H
ATOM      5  CA  SER     1      15.130  58.150 131.840  1.00  0.00           C
ATOM      6  CB  SER     1      15.150  57.120 130.770  1.00  0.00           C
ATOM      7  OG  SER     1      13.880  56.570 130.540  1.00  0.00           O
ATOM      8  HG  SER     1      13.870  55.760 129.960  1.00  0.00           H
ATOM      9  C   SER     1      16.510  58.510 132.340  1.00  0.00           C
ATOM     10  O   SER     1      16.990  59.540 131.920  1.00  0.00           O
ATOM     11  N   GLY     2      17.050  57.730 133.270  1.00  0.00           N
ATOM     12  H   GLY     2      16.690  56.830 133.520  1.00  0.00           H
ATOM     13  CA  GLY     2      18.400  58.070 133.840  1.00  0.00           C
ATOM     14  C   GLY     2      18.500  59.460 134.460  1.00  0.00           C
ATOM     15  O   GLY     2      17.650  59.930 135.200  1.00  0.00           O
ATOM     16  N   PHE     3      19.700  60.070 134.170  1.00  0.00           N
ATOM     17  H   PHE     3      20.520  59.590 133.840  1.00  0.00           H
ATOM     18  CA  PHE     3      20.000  61.470 134.520  1.00  0.00           C
ATOM     19  CB  PHE     3      21.510  61.630 134.410  1.00  0.00           C
ATOM     20  CG  PHE     3      22.020  62.980 134.790  1.00  0.00           C
ATOM     21  CD1 PHE     3      22.500  63.160 136.090  1.00  0.00           C
ATOM     22  HD1 PHE     3      22.350  62.440 136.900  1.00  0.00           H
ATOM     23  CD2 PHE     3      22.310  63.940 133.900  1.00  0.00           C
ATOM     24  HD2 PHE     3      21.750  63.940 132.960  1.00  0.00           H
ATOM     25  CE1 PHE     3      23.350  64.190 136.480  1.00  0.00           C
ATOM     26  HE1 PHE     3      23.400  64.540 137.510  1.00  0.00           H
ATOM     27  CE2 PHE     3      23.140  65.000 134.200  1.00  0.00           C
ATOM     28  HE2 PHE     3      23.440  65.770 133.490  1.00  0.00           H
ATOM     29  CZ  PHE     3      23.740  65.070 135.490  1.00  0.00           C
ATOM     30  HZ  PHE     3      24.440  65.880 135.710  1.00  0.00           H
ATOM     31  C   PHE     3      19.130  62.540 133.870  1.00  0.00           C
ATOM     32  O   PHE     3      18.540  62.360 132.800  1.00  0.00           O
ATOM     33  N   ARG     4      19.090  63.660 134.500  1.00  0.00           N
ATOM     34  H   ARG     4      19.470  63.770 135.420  1.00  0.00           H
ATOM     35  CA  ARG     4      18.410  64.890 134.000  1.00  0.00           C
ATOM     36  CB  ARG     4      17.060  64.840 134.760  1.00  0.00           C
ATOM     37  CG  ARG     4      16.030  65.830 134.240  1.00  0.00           C
ATOM     38  CD  ARG     4      14.630  65.540 134.770  1.00  0.00           C
ATOM     39  NE  ARG     4      13.630  66.550 134.490  1.00  0.00           N
ATOM     40  HE  ARG     4      14.080  67.430 134.340  1.00  0.00           H
ATOM     41  CZ  ARG     4      12.270  66.470 134.520  1.00  0.00           C
ATOM     42  NH1 ARG     4      11.700  65.300 134.830  1.00  0.00           N
ATOM     43 1HH1 ARG     4      12.190  64.500 135.160  1.00  0.00           H
ATOM     44 2HH1 ARG     4      10.720  65.340 134.980  1.00  0.00           H
ATOM     45  NH2 ARG     4      11.450  67.540 134.600  1.00  0.00           N
ATOM     46 1HH2 ARG     4      11.810  68.460 134.530  1.00  0.00           H
ATOM     47 2HH2 ARG     4      10.480  67.350 134.420  1.00  0.00           H
ATOM     48  C   ARG     4      19.120  66.200 134.460  1.00  0.00           C
ATOM     49  O   ARG     4      19.670  66.280 135.570  1.00  0.00           O
ATOM     50  N   LYS     5      19.110  67.170 133.560  1.00  0.00           N
ATOM     51  H   LYS     5      18.730  67.190 132.640  1.00  0.00           H
ATOM     52  CA  LYS     5      19.550  68.490 133.970  1.00  0.00           C
ATOM     53  CB  LYS     5      19.800  69.320 132.700  1.00  0.00           C
ATOM     54  CG  LYS     5      20.850  68.650 131.800  1.00  0.00           C
ATOM     55  CD  LYS     5      22.270  69.090 132.110  1.00  0.00           C
ATOM     56  CE  LYS     5      23.200  68.300 131.230  1.00  0.00           C
ATOM     57  NZ  LYS     5      23.190  68.720 129.790  1.00  0.00           N
ATOM     58  HZ1 LYS     5      22.210  68.880 129.670  1.00  0.00           H
ATOM     59  HZ2 LYS     5      23.680  69.570 129.600  1.00  0.00           H
ATOM     60  HZ3 LYS     5      23.510  68.040 129.120  1.00  0.00           H
ATOM     61  C   LYS     5      18.520  69.170 134.910  1.00  0.00           C
ATOM     62  O   LYS     5      17.340  68.830 134.840  1.00  0.00           O
ATOM     63  N   MET     6      18.910  70.340 135.370  1.00  0.00           N
ATOM     64  H   MET     6      19.730  70.740 134.970  1.00  0.00           H
ATOM     65  CA  MET     6      18.060  71.140 136.280  1.00  0.00           C
ATOM     66  CB  MET     6      18.960  72.200 136.980  1.00  0.00           C
ATOM     67  CG  MET     6      19.840  71.550 138.040  1.00  0.00           C
ATOM     68  SD  MET     6      20.980  72.710 138.860  1.00  0.00           S
ATOM     69  CE  MET     6      21.460  71.570 140.130  1.00  0.00           C
ATOM     70  C   MET     6      16.690  71.560 135.640  1.00  0.00           C
ATOM     71  O   MET     6      16.500  71.570 134.450  1.00  0.00           O
ATOM     72  N   ALA     7      15.690  71.700 136.510  1.00  0.00           N
ATOM     73  H   ALA     7      15.780  71.340 137.440  1.00  0.00           H
ATOM     74  CA  ALA     7      14.320  72.050 136.110  1.00  0.00           C
ATOM     75  CB  ALA     7      13.300  71.590 137.130  1.00  0.00           C
ATOM     76  C   ALA     7      14.110  73.520 135.740  1.00  0.00           C
ATOM     77  O   ALA     7      13.370  74.250 136.400  1.00  0.00           O
ATOM     78  N   PHE     8      14.610  73.810 134.570  1.00  0.00           N
ATOM     79  H   PHE     8      15.070  73.130 134.000  1.00  0.00           H
ATOM     80  CA  PHE     8      14.680  75.160 134.110  1.00  0.00           C
ATOM     81  CB  PHE     8      15.550  75.230 132.840  1.00  0.00           C
ATOM     82  CG  PHE     8      15.950  76.580 132.270  1.00  0.00           C
ATOM     83  CD1 PHE     8      15.910  76.840 130.940  1.00  0.00           C
ATOM     84  HD1 PHE     8      15.690  76.070 130.200  1.00  0.00           H
ATOM     85  CD2 PHE     8      16.530  77.540 133.150  1.00  0.00           C
ATOM     86  HD2 PHE     8      16.740  77.260 134.180  1.00  0.00           H
ATOM     87  CE1 PHE     8      16.420  78.040 130.460  1.00  0.00           C
ATOM     88  HE1 PHE     8      16.210  78.300 129.420  1.00  0.00           H
ATOM     89  CE2 PHE     8      17.080  78.710 132.650  1.00  0.00           C
ATOM     90  HE2 PHE     8      17.530  79.380 133.380  1.00  0.00           H
ATOM     91  CZ  PHE     8      17.010  78.960 131.300  1.00  0.00           C
ATOM     92  HZ  PHE     8      17.250  79.940 130.880  1.00  0.00           H
ATOM     93  C   PHE     8      13.390  75.870 133.900  1.00  0.00           C
ATOM     94  O   PHE     8      12.550  75.340 133.160  1.00  0.00           O
ATOM     95  N   PRO     9      13.300  77.060 134.470  1.00  0.00           N
ATOM     96  CA  PRO     9      12.190  78.020 134.120  1.00  0.00           C
ATOM     97  CB  PRO     9      12.370  79.230 135.030  1.00  0.00           C
ATOM     98  CG  PRO     9      12.880  78.460 136.230  1.00  0.00           C
ATOM     99  CD  PRO     9      13.920  77.480 135.720  1.00  0.00           C
ATOM    100  C   PRO     9      12.190  78.480 132.630  1.00  0.00           C
ATOM    101  O   PRO     9      13.210  78.900 132.140  1.00  0.00           O
ATOM    102  N   SER    10      11.050  78.430 131.930  1.00  0.00           N
ATOM    103  H   SER    10      10.130  78.430 132.320  1.00  0.00           H
ATOM    104  CA  SER    10      11.010  78.610 130.490  1.00  0.00           C
ATOM    105  CB  SER    10       9.720  77.940 130.020  1.00  0.00           C
ATOM    106  OG  SER    10       9.520  78.130 128.610  1.00  0.00           O
ATOM    107  HG  SER    10      10.110  77.480 128.130  1.00  0.00           H
ATOM    108  C   SER    10      10.970  80.090 130.120  1.00  0.00           C
ATOM    109  O   SER    10      10.430  80.990 130.790  1.00  0.00           O
ATOM    110  N   GLY    11      11.910  80.450 129.220  1.00  0.00           N
ATOM    111  H   GLY    11      12.330  79.710 128.700  1.00  0.00           H
ATOM    112  CA  GLY    11      12.230  81.820 128.730  1.00  0.00           C
ATOM    113  C   GLY    11      12.720  82.960 129.580  1.00  0.00           C
ATOM    114  O   GLY    11      13.600  83.710 129.220  1.00  0.00           O
ATOM    115  N   LYS    12      12.150  83.040 130.740  1.00  0.00           N
ATOM    116  H   LYS    12      11.480  82.310 130.850  1.00  0.00           H
ATOM    117  CA  LYS    12      12.210  84.060 131.850  1.00  0.00           C
ATOM    118  CB  LYS    12      11.500  83.490 133.050  1.00  0.00           C
ATOM    119  CG  LYS    12      10.040  83.430 132.750  1.00  0.00           C
ATOM    120  CD  LYS    12       9.210  83.120 133.990  1.00  0.00           C
ATOM    121  CE  LYS    12       7.870  82.590 133.550  1.00  0.00           C
ATOM    122  NZ  LYS    12       7.080  81.860 134.530  1.00  0.00           N
ATOM    123  HZ1 LYS    12       6.620  82.480 135.170  1.00  0.00           H
ATOM    124  HZ2 LYS    12       6.450  81.230 134.090  1.00  0.00           H
ATOM    125  HZ3 LYS    12       7.700  81.310 135.080  1.00  0.00           H
ATOM    126  C   LYS    12      13.670  84.540 132.200  1.00  0.00           C
ATOM    127  O   LYS    12      13.870  85.740 131.970  1.00  0.00           O
ATOM    128  N   VAL    13      14.650  83.660 132.380  1.00  0.00           N
ATOM    129  H   VAL    13      14.470  82.690 132.520  1.00  0.00           H
ATOM    130  CA  VAL    13      16.050  83.930 132.700  1.00  0.00           C
ATOM    131  CB  VAL    13      16.670  82.710 133.390  1.00  0.00           C
ATOM    132  CG1 VAL    13      18.150  82.980 133.840  1.00  0.00           C
ATOM    133  CG2 VAL    13      16.000  82.260 134.710  1.00  0.00           C
ATOM    134  C   VAL    13      16.780  84.300 131.390  1.00  0.00           C
ATOM    135  O   VAL    13      17.530  85.260 131.480  1.00  0.00           O
ATOM    136  N   GLU    14      16.540  83.650 130.250  1.00  0.00           N
ATOM    137  H   GLU    14      16.020  82.800 130.280  1.00  0.00           H
ATOM    138  CA  GLU    14      17.260  84.030 129.020  1.00  0.00           C
ATOM    139  CB  GLU    14      17.050  83.070 127.820  1.00  0.00           C
ATOM    140  CG  GLU    14      17.500  81.590 128.150  1.00  0.00           C
ATOM    141  CD  GLU    14      16.650  80.620 127.430  1.00  0.00           C
ATOM    142  OE1 GLU    14      17.180  79.990 126.510  1.00  0.00           O
ATOM    143  OE2 GLU    14      15.610  80.380 128.020  1.00  0.00           O
ATOM    144  C   GLU    14      16.840  85.490 128.640  1.00  0.00           C
ATOM    145  O   GLU    14      17.690  86.340 128.370  1.00  0.00           O
ATOM    146  N   GLY    15      15.520  85.720 128.840  1.00  0.00           N
ATOM    147  H   GLY    15      14.810  85.050 129.060  1.00  0.00           H
ATOM    148  CA  GLY    15      14.800  86.990 128.490  1.00  0.00           C
ATOM    149  C   GLY    15      15.330  88.210 129.240  1.00  0.00           C
ATOM    150  O   GLY    15      15.230  89.340 128.760  1.00  0.00           O
ATOM    151  N   CYS    16      15.500  87.950 130.480  1.00  0.00           N
ATOM    152  H   CYS    16      14.910  87.350 131.020  1.00  0.00           H
ATOM    153  CA  CYS    16      16.320  88.780 131.400  1.00  0.00           C
ATOM    154  CB  CYS    16      16.400  88.290 132.850  1.00  0.00           C
ATOM    155  SG  CYS    16      14.700  88.270 133.510  1.00  0.00           S
ATOM    156  HG  CYS    16      14.540  86.950 133.450  1.00  0.00           H
ATOM    157  C   CYS    16      17.800  89.250 131.010  1.00  0.00           C
ATOM    158  O   CYS    16      18.260  90.310 131.440  1.00  0.00           O
ATOM    159  N   MET    17      18.530  88.350 130.410  1.00  0.00           N
ATOM    160  H   MET    17      18.190  87.460 130.110  1.00  0.00           H
ATOM    161  CA  MET    17      19.960  88.630 130.170  1.00  0.00           C
ATOM    162  CB  MET    17      20.740  87.320 129.940  1.00  0.00           C
ATOM    163  CG  MET    17      21.270  86.670 131.280  1.00  0.00           C
ATOM    164  SD  MET    17      22.440  87.670 132.220  1.00  0.00           S
ATOM    165  CE  MET    17      23.890  87.460 131.190  1.00  0.00           C
ATOM    166  C   MET    17      20.070  89.590 128.930  1.00  0.00           C
ATOM    167  O   MET    17      19.780  89.190 127.780  1.00  0.00           O
ATOM    168  N   VAL    18      20.590  90.780 129.200  1.00  0.00           N
ATOM    169  H   VAL    18      21.180  90.850 130.000  1.00  0.00           H
ATOM    170  CA  VAL    18      20.690  91.900 128.230  1.00  0.00           C
ATOM    171  CB  VAL    18      19.840  93.040 128.920  1.00  0.00           C
ATOM    172  CG1 VAL    18      18.320  92.710 129.080  1.00  0.00           C
ATOM    173  CG2 VAL    18      20.530  93.770 130.120  1.00  0.00           C
ATOM    174  C   VAL    18      22.210  92.230 127.960  1.00  0.00           C
ATOM    175  O   VAL    18      23.100  91.990 128.750  1.00  0.00           O
ATOM    176  N   GLN    19      22.410  93.040 126.950  1.00  0.00           N
ATOM    177  H   GLN    19      21.690  93.380 126.340  1.00  0.00           H
ATOM    178  CA  GLN    19      23.710  93.610 126.640  1.00  0.00           C
ATOM    179  CB  GLN    19      23.670  93.980 125.140  1.00  0.00           C
ATOM    180  CG  GLN    19      24.970  94.520 124.540  1.00  0.00           C
ATOM    181  CD  GLN    19      24.940  94.680 123.020  1.00  0.00           C
ATOM    182  OE1 GLN    19      24.720  93.730 122.180  1.00  0.00           O
ATOM    183  NE2 GLN    19      25.180  95.890 122.570  1.00  0.00           N
ATOM    184 1HE2 GLN    19      25.310  96.680 123.180  1.00  0.00           H
ATOM    185 2HE2 GLN    19      25.130  96.020 121.590  1.00  0.00           H
ATOM    186  C   GLN    19      23.720  94.980 127.380  1.00  0.00           C
ATOM    187  O   GLN    19      22.750  95.750 127.320  1.00  0.00           O
ATOM    188  N   VAL    20      24.870  95.320 127.870  1.00  0.00           N
ATOM    189  H   VAL    20      25.590  94.630 127.960  1.00  0.00           H
ATOM    190  CA  VAL    20      25.170  96.620 128.400  1.00  0.00           C
ATOM    191  CB  VAL    20      25.450  96.650 129.880  1.00  0.00           C
ATOM    192  CG1 VAL    20      25.480  98.090 130.380  1.00  0.00           C
ATOM    193  CG2 VAL    20      24.280  96.040 130.630  1.00  0.00           C
ATOM    194  C   VAL    20      26.300  97.250 127.680  1.00  0.00           C
ATOM    195  O   VAL    20      27.460  96.940 127.930  1.00  0.00           O
ATOM    196  N   THR    21      25.940  98.010 126.640  1.00  0.00           N
ATOM    197  H   THR    21      24.980  98.290 126.530  1.00  0.00           H
ATOM    198  CA  THR    21      26.930  98.710 125.820  1.00  0.00           C
ATOM    199  CB  THR    21      26.340  99.310 124.560  1.00  0.00           C
ATOM    200  OG1 THR    21      25.530  98.410 123.830  1.00  0.00           O
ATOM    201  HG1 THR    21      24.930  98.960 123.240  1.00  0.00           H
ATOM    202  CG2 THR    21      27.540  99.590 123.630  1.00  0.00           C
ATOM    203  C   THR    21      27.570  99.780 126.680  1.00  0.00           C
ATOM    204  O   THR    21      26.810 100.580 127.100  1.00  0.00           O
ATOM    205  N   CYS    22      28.910  99.830 126.660  1.00  0.00           N
ATOM    206  H   CYS    22      29.410  99.080 126.240  1.00  0.00           H
ATOM    207  CA  CYS    22      29.660 100.920 127.210  1.00  0.00           C
ATOM    208  CB  CYS    22      30.120 100.570 128.580  1.00  0.00           C
ATOM    209  SG  CYS    22      30.620 101.870 129.830  1.00  0.00           S
ATOM    210  HG  CYS    22      29.860 102.760 129.200  1.00  0.00           H
ATOM    211  C   CYS    22      30.810 101.320 126.230  1.00  0.00           C
ATOM    212  O   CYS    22      31.970 101.070 126.370  1.00  0.00           O
ATOM    213  N   GLY    23      30.450 102.190 125.300  1.00  0.00           N
ATOM    214  H   GLY    23      29.670 102.800 125.460  1.00  0.00           H
ATOM    215  CA  GLY    23      31.230 102.640 124.130  1.00  0.00           C
ATOM    216  C   GLY    23      31.750 101.490 123.250  1.00  0.00           C
ATOM    217  O   GLY    23      31.090 100.590 122.710  1.00  0.00           O
ATOM    218  N   THR    24      33.060 101.390 123.220  1.00  0.00           N
ATOM    219  H   THR    24      33.570 102.100 123.690  1.00  0.00           H
ATOM    220  CA  THR    24      33.870 100.420 122.490  1.00  0.00           C
ATOM    221  CB  THR    24      35.330 100.740 122.600  1.00  0.00           C
ATOM    222  OG1 THR    24      35.730 100.980 123.980  1.00  0.00           O
ATOM    223  HG1 THR    24      36.700 101.180 124.140  1.00  0.00           H
ATOM    224  CG2 THR    24      35.720 101.820 121.620  1.00  0.00           C
ATOM    225  C   THR    24      33.740  98.980 122.990  1.00  0.00           C
ATOM    226  O   THR    24      34.270  98.050 122.380  1.00  0.00           O
ATOM    227  N   THR    25      33.040  98.780 124.070  1.00  0.00           N
ATOM    228  H   THR    25      32.270  99.300 124.450  1.00  0.00           H
ATOM    229  CA  THR    25      32.900  97.460 124.700  1.00  0.00           C
ATOM    230  CB  THR    25      33.730  97.240 126.020  1.00  0.00           C
ATOM    231  OG1 THR    25      33.760  95.900 126.400  1.00  0.00           O
ATOM    232  HG1 THR    25      34.170  95.880 127.310  1.00  0.00           H
ATOM    233  CG2 THR    25      33.310  98.170 127.160  1.00  0.00           C
ATOM    234  C   THR    25      31.390  96.980 124.830  1.00  0.00           C
ATOM    235  O   THR    25      30.550  97.650 125.420  1.00  0.00           O
ATOM    236  N   THR    26      31.130  95.780 124.380  1.00  0.00           N
ATOM    237  H   THR    26      31.640  95.280 123.680  1.00  0.00           H
ATOM    238  CA  THR    26      29.760  95.170 124.550  1.00  0.00           C
ATOM    239  CB  THR    26      29.240  94.560 123.270  1.00  0.00           C
ATOM    240  OG1 THR    26      30.250  93.700 122.730  1.00  0.00           O
ATOM    241  HG1 THR    26      29.860  93.340 121.890  1.00  0.00           H
ATOM    242  CG2 THR    26      28.740  95.710 122.400  1.00  0.00           C
ATOM    243  C   THR    26      29.790  94.050 125.560  1.00  0.00           C
ATOM    244  O   THR    26      30.380  93.000 125.400  1.00  0.00           O
ATOM    245  N   LEU    27      29.190  94.460 126.690  1.00  0.00           N
ATOM    246  H   LEU    27      28.410  95.090 126.740  1.00  0.00           H
ATOM    247  CA  LEU    27      29.170  93.550 127.860  1.00  0.00           C
ATOM    248  CB  LEU    27      29.710  94.380 129.060  1.00  0.00           C
ATOM    249  CG  LEU    27      31.200  94.340 128.940  1.00  0.00           C
ATOM    250  CD1 LEU    27      31.690  95.510 129.840  1.00  0.00           C
ATOM    251  CD2 LEU    27      31.760  92.990 129.370  1.00  0.00           C
ATOM    252  C   LEU    27      27.890  92.920 128.370  1.00  0.00           C
ATOM    253  O   LEU    27      26.780  93.370 128.090  1.00  0.00           O
ATOM    254  N   ASN    28      28.010  91.760 129.020  1.00  0.00           N
ATOM    255  H   ASN    28      28.940  91.440 129.230  1.00  0.00           H
ATOM    256  CA  ASN    28      26.840  91.050 129.570  1.00  0.00           C
ATOM    257  CB  ASN    28      27.180  89.600 129.920  1.00  0.00           C
ATOM    258  CG  ASN    28      27.990  88.770 128.810  1.00  0.00           C
ATOM    259  OD1 ASN    28      27.430  88.400 127.790  1.00  0.00           O
ATOM    260  ND2 ASN    28      29.240  88.840 128.920  1.00  0.00           N
ATOM    261 1HD2 ASN    28      29.680  89.300 129.680  1.00  0.00           H
ATOM    262 2HD2 ASN    28      29.850  88.470 128.210  1.00  0.00           H
ATOM    263  C   ASN    28      26.270  91.750 130.760  1.00  0.00           C
ATOM    264  O   ASN    28      26.930  92.380 131.550  1.00  0.00           O
ATOM    265  N   GLY    29      24.970  91.530 130.970  1.00  0.00           N
ATOM    266  H   GLY    29      24.400  91.230 130.200  1.00  0.00           H
ATOM    267  CA  GLY    29      24.320  91.840 132.280  1.00  0.00           C
ATOM    268  C   GLY    29      22.810  91.440 132.440  1.00  0.00           C
ATOM    269  O   GLY    29      22.180  91.150 131.410  1.00  0.00           O
ATOM    270  N   LEU    30      22.350  91.320 133.680  1.00  0.00           N
ATOM    271  H   LEU    30      22.960  91.740 134.350  1.00  0.00           H
ATOM    272  CA  LEU    30      21.020  90.720 134.120  1.00  0.00           C
ATOM    273  CB  LEU    30      21.530  89.700 135.270  1.00  0.00           C
ATOM    274  CG  LEU    30      20.530  88.890 136.070  1.00  0.00           C
ATOM    275  CD1 LEU    30      19.750  87.950 135.230  1.00  0.00           C
ATOM    276  CD2 LEU    30      21.200  88.230 137.180  1.00  0.00           C
ATOM    277  C   LEU    30      20.080  91.730 134.810  1.00  0.00           C
ATOM    278  O   LEU    30      20.250  92.110 135.940  1.00  0.00           O
ATOM    279  N   TRP    31      18.850  91.800 134.250  1.00  0.00           N
ATOM    280  H   TRP    31      18.700  91.630 133.280  1.00  0.00           H
ATOM    281  CA  TRP    31      17.790  92.720 134.820  1.00  0.00           C
ATOM    282  CB  TRP    31      17.070  93.150 133.520  1.00  0.00           C
ATOM    283  CG  TRP    31      16.040  94.300 133.530  1.00  0.00           C
ATOM    284  CD1 TRP    31      15.750  95.170 134.510  1.00  0.00           C
ATOM    285  HD1 TRP    31      15.870  94.880 135.550  1.00  0.00           H
ATOM    286  CD2 TRP    31      15.420  94.840 132.430  1.00  0.00           C
ATOM    287  NE1 TRP    31      15.070  96.200 134.040  1.00  0.00           N
ATOM    288  HE1 TRP    31      14.890  97.040 134.550  1.00  0.00           H
ATOM    289  CE2 TRP    31      14.920  96.050 132.740  1.00  0.00           C
ATOM    290  CE3 TRP    31      15.200  94.310 131.210  1.00  0.00           C
ATOM    291  HE3 TRP    31      15.590  93.310 131.000  1.00  0.00           H
ATOM    292  CZ2 TRP    31      14.110  96.720 131.810  1.00  0.00           C
ATOM    293  HZ2 TRP    31      13.590  97.620 132.120  1.00  0.00           H
ATOM    294  CZ3 TRP    31      14.400  94.940 130.280  1.00  0.00           C
ATOM    295  HZ3 TRP    31      14.180  94.270 129.450  1.00  0.00           H
ATOM    296  CH2 TRP    31      13.800  96.180 130.610  1.00  0.00           C
ATOM    297  HH2 TRP    31      12.900  96.460 130.070  1.00  0.00           H
ATOM    298  C   TRP    31      16.860  92.100 135.850  1.00  0.00           C
ATOM    299  O   TRP    31      16.020  91.330 135.480  1.00  0.00           O
ATOM    300  N   LEU    32      16.970  92.610 137.090  1.00  0.00           N
ATOM    301  H   LEU    32      17.200  93.580 137.170  1.00  0.00           H
ATOM    302  CA  LEU    32      16.010  92.130 138.040  1.00  0.00           C
ATOM    303  CB  LEU    32      16.560  91.360 139.250  1.00  0.00           C
ATOM    304  CG  LEU    32      17.160  89.980 138.840  1.00  0.00           C
ATOM    305  CD1 LEU    32      17.490  89.120 140.100  1.00  0.00           C
ATOM    306  CD2 LEU    32      16.120  89.180 138.060  1.00  0.00           C
ATOM    307  C   LEU    32      15.030  93.190 138.490  1.00  0.00           C
ATOM    308  O   LEU    32      15.360  94.150 139.180  1.00  0.00           O
ATOM    309  N   ASP    33      13.830  93.100 137.920  1.00  0.00           N
ATOM    310  H   ASP    33      13.450  92.330 137.420  1.00  0.00           H
ATOM    311  CA  ASP    33      12.750  94.130 138.000  1.00  0.00           C
ATOM    312  CB  ASP    33      12.060  94.240 139.360  1.00  0.00           C
ATOM    313  CG  ASP    33      11.350  92.930 139.670  1.00  0.00           C
ATOM    314  OD1 ASP    33      11.610  92.370 140.740  1.00  0.00           O
ATOM    315  OD2 ASP    33      10.620  92.440 138.860  1.00  0.00           O
ATOM    316  C   ASP    33      13.000  95.510 137.330  1.00  0.00           C
ATOM    317  O   ASP    33      12.360  95.790 136.320  1.00  0.00           O
ATOM    318  N   ASP    34      13.520  96.480 138.090  1.00  0.00           N
ATOM    319  H   ASP    34      13.660  96.280 139.060  1.00  0.00           H
ATOM    320  CA  ASP    34      13.770  97.870 137.600  1.00  0.00           C
ATOM    321  CB  ASP    34      12.870  98.840 138.450  1.00  0.00           C
ATOM    322  CG  ASP    34      13.190  98.590 139.960  1.00  0.00           C
ATOM    323  OD1 ASP    34      12.340  98.060 140.640  1.00  0.00           O
ATOM    324  OD2 ASP    34      14.360  98.900 140.320  1.00  0.00           O
ATOM    325  C   ASP    34      15.240  98.310 137.610  1.00  0.00           C
ATOM    326  O   ASP    34      15.640  99.440 137.210  1.00  0.00           O
ATOM    327  N   VAL    35      16.040  97.340 137.850  1.00  0.00           N
ATOM    328  H   VAL    35      15.760  96.440 138.170  1.00  0.00           H
ATOM    329  CA  VAL    35      17.590  97.450 137.900  1.00  0.00           C
ATOM    330  CB  VAL    35      17.920  97.580 139.430  1.00  0.00           C
ATOM    331  CG1 VAL    35      17.710  96.360 140.330  1.00  0.00           C
ATOM    332  CG2 VAL    35      19.220  98.190 139.600  1.00  0.00           C
ATOM    333  C   VAL    35      18.260  96.330 137.120  1.00  0.00           C
ATOM    334  O   VAL    35      17.990  95.120 137.350  1.00  0.00           O
ATOM    335  N   VAL    36      19.180  96.720 136.290  1.00  0.00           N
ATOM    336  H   VAL    36      19.130  97.660 135.930  1.00  0.00           H
ATOM    337  CA  VAL    36      20.180  95.810 135.690  1.00  0.00           C
ATOM    338  CB  VAL    36      20.490  96.190 134.180  1.00  0.00           C
ATOM    339  CG1 VAL    36      21.370  95.170 133.430  1.00  0.00           C
ATOM    340  CG2 VAL    36      19.120  96.320 133.370  1.00  0.00           C
ATOM    341  C   VAL    36      21.500  95.530 136.460  1.00  0.00           C
ATOM    342  O   VAL    36      22.400  96.390 136.550  1.00  0.00           O
ATOM    343  N   TYR    37      21.790  94.250 136.800  1.00  0.00           N
ATOM    344  H   TYR    37      21.110  93.570 136.540  1.00  0.00           H
ATOM    345  CA  TYR    37      23.000  93.900 137.450  1.00  0.00           C
ATOM    346  CB  TYR    37      22.810  92.810 138.460  1.00  0.00           C
ATOM    347  CG  TYR    37      22.210  93.130 139.830  1.00  0.00           C
ATOM    348  CD1 TYR    37      20.820  92.990 139.950  1.00  0.00           C
ATOM    349  HD1 TYR    37      20.150  92.470 139.270  1.00  0.00           H
ATOM    350  CD2 TYR    37      23.060  93.500 140.860  1.00  0.00           C
ATOM    351  HD2 TYR    37      24.130  93.440 140.710  1.00  0.00           H
ATOM    352  CE1 TYR    37      20.220  93.380 141.130  1.00  0.00           C
ATOM    353  HE1 TYR    37      19.160  93.200 141.310  1.00  0.00           H
ATOM    354  CE2 TYR    37      22.460  93.940 142.020  1.00  0.00           C
ATOM    355  HE2 TYR    37      23.170  94.350 142.730  1.00  0.00           H
ATOM    356  CZ  TYR    37      21.060  93.930 142.140  1.00  0.00           C
ATOM    357  OH  TYR    37      20.540  94.240 143.310  1.00  0.00           O
ATOM    358  HH  TYR    37      19.680  93.740 143.430  1.00  0.00           H
ATOM    359  C   TYR    37      24.040  93.570 136.370  1.00  0.00           C
ATOM    360  O   TYR    37      23.760  92.800 135.490  1.00  0.00           O
ATOM    361  N   CYS    38      25.280  94.060 136.570  1.00  0.00           N
ATOM    362  H   CYS    38      25.380  94.890 137.120  1.00  0.00           H
ATOM    363  CA  CYS    38      26.460  93.700 135.770  1.00  0.00           C
ATOM    364  CB  CYS    38      26.340  94.580 134.510  1.00  0.00           C
ATOM    365  SG  CYS    38      27.660  94.540 133.240  1.00  0.00           S
ATOM    366  HG  CYS    38      27.210  93.590 132.420  1.00  0.00           H
ATOM    367  C   CYS    38      27.780  94.070 136.540  1.00  0.00           C
ATOM    368  O   CYS    38      27.730  95.090 137.210  1.00  0.00           O
ATOM    369  N   PRO    39      28.840  93.280 136.330  1.00  0.00           N
ATOM    370  CA  PRO    39      30.030  93.420 137.170  1.00  0.00           C
ATOM    371  CB  PRO    39      30.890  92.230 136.750  1.00  0.00           C
ATOM    372  CG  PRO    39      29.820  91.140 136.310  1.00  0.00           C
ATOM    373  CD  PRO    39      28.770  91.970 135.520  1.00  0.00           C
ATOM    374  C   PRO    39      30.700  94.730 136.860  1.00  0.00           C
ATOM    375  O   PRO    39      30.630  95.250 135.690  1.00  0.00           O
ATOM    376  N   ARG    40      31.620  95.100 137.800  1.00  0.00           N
ATOM    377  H   ARG    40      31.640  94.650 138.690  1.00  0.00           H
ATOM    378  CA  ARG    40      32.510  96.290 137.600  1.00  0.00           C
ATOM    379  CB  ARG    40      33.520  96.430 138.680  1.00  0.00           C
ATOM    380  CG  ARG    40      32.990  97.260 139.800  1.00  0.00           C
ATOM    381  CD  ARG    40      33.930  97.970 140.720  1.00  0.00           C
ATOM    382  NE  ARG    40      34.300  97.110 141.910  1.00  0.00           N
ATOM    383  HE  ARG    40      34.490  96.160 141.670  1.00  0.00           H
ATOM    384  CZ  ARG    40      34.440  97.510 143.230  1.00  0.00           C
ATOM    385  NH1 ARG    40      34.040  98.700 143.540  1.00  0.00           N
ATOM    386 1HH1 ARG    40      33.610  99.300 142.870  1.00  0.00           H
ATOM    387 2HH1 ARG    40      34.030  99.070 144.470  1.00  0.00           H
ATOM    388  NH2 ARG    40      35.020  96.730 144.170  1.00  0.00           N
ATOM    389 1HH2 ARG    40      35.380  95.820 144.000  1.00  0.00           H
ATOM    390 2HH2 ARG    40      34.770  97.040 145.090  1.00  0.00           H
ATOM    391  C   ARG    40      33.230  96.540 136.250  1.00  0.00           C
ATOM    392  O   ARG    40      33.460  97.700 135.840  1.00  0.00           O
ATOM    393  N   HIS    41      33.500  95.580 135.380  1.00  0.00           N
ATOM    394  H   HIS    41      33.250  94.660 135.660  1.00  0.00           H
ATOM    395  CA  HIS    41      34.100  95.830 133.990  1.00  0.00           C
ATOM    396  CB  HIS    41      33.880  94.500 133.260  1.00  0.00           C
ATOM    397  CG  HIS    41      34.890  93.460 133.720  1.00  0.00           C
ATOM    398  ND1 HIS    41      36.170  93.310 133.280  1.00  0.00           N
ATOM    399  CD2 HIS    41      34.710  92.340 134.420  1.00  0.00           C
ATOM    400  HD2 HIS    41      33.790  92.070 134.950  1.00  0.00           H
ATOM    401  CE1 HIS    41      36.730  92.240 133.810  1.00  0.00           C
ATOM    402  HE1 HIS    41      37.410  91.630 133.220  1.00  0.00           H
ATOM    403  NE2 HIS    41      35.830  91.640 134.550  1.00  0.00           N
ATOM    404  HE2 HIS    41      35.890  90.720 134.930  1.00  0.00           H
ATOM    405  C   HIS    41      33.450  96.930 133.200  1.00  0.00           C
ATOM    406  O   HIS    41      34.090  97.430 132.320  1.00  0.00           O
ATOM    407  N   VAL    42      32.060  97.180 133.280  1.00  0.00           N
ATOM    408  H   VAL    42      31.480  96.400 133.500  1.00  0.00           H
ATOM    409  CA  VAL    42      31.460  98.430 132.780  1.00  0.00           C
ATOM    410  CB  VAL    42      29.970  98.450 132.970  1.00  0.00           C
ATOM    411  CG1 VAL    42      29.190  97.620 132.020  1.00  0.00           C
ATOM    412  CG2 VAL    42      29.460  97.910 134.320  1.00  0.00           C
ATOM    413  C   VAL    42      31.930  99.800 133.350  1.00  0.00           C
ATOM    414  O   VAL    42      31.910 100.750 132.600  1.00  0.00           O
ATOM    415  N   ILE    43      32.510  99.830 134.510  1.00  0.00           N
ATOM    416  H   ILE    43      32.210  99.230 135.250  1.00  0.00           H
ATOM    417  CA  ILE    43      33.240 101.010 134.950  1.00  0.00           C
ATOM    418  CB  ILE    43      32.610 101.650 136.250  1.00  0.00           C
ATOM    419  CG1 ILE    43      32.720 100.670 137.430  1.00  0.00           C
ATOM    420  CG2 ILE    43      31.210 102.110 135.920  1.00  0.00           C
ATOM    421  CD  ILE    43      32.800 101.550 138.670  1.00  0.00           C
ATOM    422  C   ILE    43      34.810 100.990 135.120  1.00  0.00           C
ATOM    423  O   ILE    43      35.400 101.990 134.680  1.00  0.00           O
ATOM    424  N   CYS    44      35.330  99.730 135.250  1.00  0.00           N
ATOM    425  H   CYS    44      34.750  98.960 134.970  1.00  0.00           H
ATOM    426  CA  CYS    44      36.760  99.380 135.360  1.00  0.00           C
ATOM    427  CB  CYS    44      36.930  98.130 136.180  1.00  0.00           C
ATOM    428  SG  CYS    44      36.640  98.330 137.970  1.00  0.00           S
ATOM    429  HG  CYS    44      37.030  97.060 138.020  1.00  0.00           H
ATOM    430  C   CYS    44      37.400  99.290 133.980  1.00  0.00           C
ATOM    431  O   CYS    44      38.520  98.760 133.980  1.00  0.00           O
ATOM    432  N   THR    45      36.790  99.760 132.880  1.00  0.00           N
ATOM    433  H   THR    45      35.990 100.320 133.090  1.00  0.00           H
ATOM    434  CA  THR    45      37.220  99.960 131.470  1.00  0.00           C
ATOM    435  CB  THR    45      36.190 100.780 130.750  1.00  0.00           C
ATOM    436  OG1 THR    45      36.010 102.040 131.490  1.00  0.00           O
ATOM    437  HG1 THR    45      36.280 102.770 130.860  1.00  0.00           H
ATOM    438  CG2 THR    45      34.920  99.950 130.510  1.00  0.00           C
ATOM    439  C   THR    45      38.560 100.720 131.410  1.00  0.00           C
ATOM    440  O   THR    45      38.640 101.950 131.370  1.00  0.00           O
ATOM    441  N   SER    46      39.590 100.000 131.570  1.00  0.00           N
ATOM    442  H   SER    46      39.520  99.030 131.790  1.00  0.00           H
ATOM    443  CA  SER    46      40.960 100.490 131.680  1.00  0.00           C
ATOM    444  CB  SER    46      42.020  99.340 131.780  1.00  0.00           C
ATOM    445  OG  SER    46      41.770  98.440 130.650  1.00  0.00           O
ATOM    446  HG  SER    46      42.600  98.180 130.150  1.00  0.00           H
ATOM    447  C   SER    46      41.330 101.440 130.560  1.00  0.00           C
ATOM    448  O   SER    46      42.070 102.390 130.790  1.00  0.00           O
ATOM    449  N   GLU    47      41.010 101.070 129.310  1.00  0.00           N
ATOM    450  H   GLU    47      40.890 100.080 129.220  1.00  0.00           H
ATOM    451  CA  GLU    47      41.060 101.800 128.050  1.00  0.00           C
ATOM    452  CB  GLU    47      40.110 101.090 127.110  1.00  0.00           C
ATOM    453  CG  GLU    47      40.320 101.560 125.680  1.00  0.00           C
ATOM    454  CD  GLU    47      39.420 100.750 124.760  1.00  0.00           C
ATOM    455  OE1 GLU    47      39.890  99.700 124.320  1.00  0.00           O
ATOM    456  OE2 GLU    47      38.350 101.320 124.370  1.00  0.00           O
ATOM    457  C   GLU    47      40.740 103.310 128.160  1.00  0.00           C
ATOM    458  O   GLU    47      41.630 104.140 127.960  1.00  0.00           O
ATOM    459  N   ASP    48      39.560 103.670 128.630  1.00  0.00           N
ATOM    460  H   ASP    48      38.740 103.110 128.730  1.00  0.00           H
ATOM    461  CA  ASP    48      39.130 105.040 128.770  1.00  0.00           C
ATOM    462  CB  ASP    48      37.690 105.170 128.240  1.00  0.00           C
ATOM    463  CG  ASP    48      36.680 104.090 128.610  1.00  0.00           C
ATOM    464  OD1 ASP    48      36.380 103.240 127.750  1.00  0.00           O
ATOM    465  OD2 ASP    48      35.930 104.200 129.520  1.00  0.00           O
ATOM    466  C   ASP    48      39.350 105.690 130.140  1.00  0.00           C
ATOM    467  O   ASP    48      39.500 106.880 130.220  1.00  0.00           O
ATOM    468  N   MET    49      39.100 104.900 131.210  1.00  0.00           N
ATOM    469  H   MET    49      39.040 103.910 131.070  1.00  0.00           H
ATOM    470  CA  MET    49      39.040 105.450 132.600  1.00  0.00           C
ATOM    471  CB  MET    49      38.270 104.500 133.500  1.00  0.00           C
ATOM    472  CG  MET    49      36.790 104.510 133.160  1.00  0.00           C
ATOM    473  SD  MET    49      36.080 106.200 133.290  1.00  0.00           S
ATOM    474  CE  MET    49      36.410 106.720 134.980  1.00  0.00           C
ATOM    475  C   MET    49      40.400 105.870 133.250  1.00  0.00           C
ATOM    476  O   MET    49      40.440 106.800 134.070  1.00  0.00           O
ATOM    477  N   LEU    50      41.440 105.110 132.930  1.00  0.00           N
ATOM    478  H   LEU    50      41.270 104.340 132.330  1.00  0.00           H
ATOM    479  CA  LEU    50      42.880 105.430 133.220  1.00  0.00           C
ATOM    480  CB  LEU    50      43.300 106.800 132.650  1.00  0.00           C
ATOM    481  CG  LEU    50      43.210 106.800 131.100  1.00  0.00           C
ATOM    482  CD1 LEU    50      43.120 108.150 130.390  1.00  0.00           C
ATOM    483  CD2 LEU    50      44.460 106.100 130.500  1.00  0.00           C
ATOM    484  C   LEU    50      43.320 105.220 134.680  1.00  0.00           C
ATOM    485  O   LEU    50      44.030 104.260 135.030  1.00  0.00           O
ATOM    486  N   ASN    51      42.760 106.030 135.590  1.00  0.00           N
ATOM    487  H   ASN    51      42.120 106.760 135.360  1.00  0.00           H
ATOM    488  CA  ASN    51      42.820 105.880 137.040  1.00  0.00           C
ATOM    489  CB  ASN    51      42.100 107.070 137.700  1.00  0.00           C
ATOM    490  CG  ASN    51      42.100 107.100 139.190  1.00  0.00           C
ATOM    491  OD1 ASN    51      41.130 106.840 139.850  1.00  0.00           O
ATOM    492  ND2 ASN    51      43.250 107.220 139.840  1.00  0.00           N
ATOM    493 1HD2 ASN    51      44.070 107.540 139.380  1.00  0.00           H
ATOM    494 2HD2 ASN    51      43.220 107.010 140.820  1.00  0.00           H
ATOM    495  C   ASN    51      42.200 104.570 137.490  1.00  0.00           C
ATOM    496  O   ASN    51      41.310 104.070 136.780  1.00  0.00           O
ATOM    497  N   PRO    52      42.800 103.890 138.450  1.00  0.00           N
ATOM    498  CA  PRO    52      42.170 102.710 139.080  1.00  0.00           C
ATOM    499  CB  PRO    52      43.400 101.900 139.420  1.00  0.00           C
ATOM    500  CG  PRO    52      44.310 102.910 140.040  1.00  0.00           C
ATOM    501  CD  PRO    52      44.180 104.060 139.000  1.00  0.00           C
ATOM    502  C   PRO    52      41.150 102.800 140.210  1.00  0.00           C
ATOM    503  O   PRO    52      40.440 101.880 140.430  1.00  0.00           O
ATOM    504  N   ASN    53      40.980 103.970 140.880  1.00  0.00           N
ATOM    505  H   ASN    53      41.490 104.780 140.580  1.00  0.00           H
ATOM    506  CA  ASN    53      40.130 104.130 142.060  1.00  0.00           C
ATOM    507  CB  ASN    53      40.390 105.480 142.790  1.00  0.00           C
ATOM    508  CG  ASN    53      39.940 105.450 144.270  1.00  0.00           C
ATOM    509  OD1 ASN    53      40.030 104.440 144.910  1.00  0.00           O
ATOM    510  ND2 ASN    53      39.420 106.540 144.770  1.00  0.00           N
ATOM    511 1HD2 ASN    53      39.450 107.440 144.340  1.00  0.00           H
ATOM    512 2HD2 ASN    53      39.260 106.530 145.760  1.00  0.00           H
ATOM    513  C   ASN    53      38.620 103.920 141.680  1.00  0.00           C
ATOM    514  O   ASN    53      38.210 104.700 140.800  1.00  0.00           O
ATOM    515  N   TYR    54      37.940 102.840 142.200  1.00  0.00           N
ATOM    516  H   TYR    54      38.330 102.350 142.970  1.00  0.00           H
ATOM    517  CA  TYR    54      36.530 102.510 142.000  1.00  0.00           C
ATOM    518  CB  TYR    54      36.190 101.190 142.660  1.00  0.00           C
ATOM    519  CG  TYR    54      37.170 100.040 142.350  1.00  0.00           C
ATOM    520  CD1 TYR    54      37.570  99.220 143.390  1.00  0.00           C
ATOM    521  HD1 TYR    54      37.190  99.420 144.390  1.00  0.00           H
ATOM    522  CD2 TYR    54      37.720  99.770 141.120  1.00  0.00           C
ATOM    523  HD2 TYR    54      37.230 100.400 140.370  1.00  0.00           H
ATOM    524  CE1 TYR    54      38.490  98.180 143.270  1.00  0.00           C
ATOM    525  HE1 TYR    54      38.730  97.630 144.180  1.00  0.00           H
ATOM    526  CE2 TYR    54      38.570  98.690 140.880  1.00  0.00           C
ATOM    527  HE2 TYR    54      39.160  98.740 139.960  1.00  0.00           H
ATOM    528  CZ  TYR    54      38.910  97.840 141.950  1.00  0.00           C
ATOM    529  OH  TYR    54      39.630  96.800 141.850  1.00  0.00           O
ATOM    530  HH  TYR    54      39.380  96.220 142.630  1.00  0.00           H
ATOM    531  C   TYR    54      35.570 103.600 142.310  1.00  0.00           C
ATOM    532  O   TYR    54      34.650 103.780 141.510  1.00  0.00           O
ATOM    533  N   GLU    55      35.830 104.190 143.440  1.00  0.00           N
ATOM    534  H   GLU    55      36.490 103.800 144.080  1.00  0.00           H
ATOM    535  CA  GLU    55      35.140 105.400 143.990  1.00  0.00           C
ATOM    536  CB  GLU    55      35.480 105.720 145.450  1.00  0.00           C
ATOM    537  CG  GLU    55      34.910 104.750 146.510  1.00  0.00           C
ATOM    538  CD  GLU    55      35.730 103.460 146.690  1.00  0.00           C
ATOM    539  OE1 GLU    55      35.170 102.440 146.180  1.00  0.00           O
ATOM    540  OE2 GLU    55      36.720 103.610 147.420  1.00  0.00           O
ATOM    541  C   GLU    55      35.070 106.520 143.000  1.00  0.00           C
ATOM    542  O   GLU    55      33.970 106.910 142.590  1.00  0.00           O
ATOM    543  N   ASP    56      36.210 106.890 142.500  1.00  0.00           N
ATOM    544  H   ASP    56      37.050 106.480 142.850  1.00  0.00           H
ATOM    545  CA  ASP    56      36.400 107.890 141.430  1.00  0.00           C
ATOM    546  CB  ASP    56      37.910 108.270 141.410  1.00  0.00           C
ATOM    547  CG  ASP    56      38.230 109.300 142.450  1.00  0.00           C
ATOM    548  OD1 ASP    56      38.910 108.870 143.370  1.00  0.00           O
ATOM    549  OD2 ASP    56      37.830 110.470 142.310  1.00  0.00           O
ATOM    550  C   ASP    56      35.860 107.430 140.090  1.00  0.00           C
ATOM    551  O   ASP    56      35.250 108.280 139.460  1.00  0.00           O
ATOM    552  N   LEU    57      36.140 106.160 139.650  1.00  0.00           N
ATOM    553  H   LEU    57      36.890 105.640 140.040  1.00  0.00           H
ATOM    554  CA  LEU    57      35.550 105.540 138.500  1.00  0.00           C
ATOM    555  CB  LEU    57      35.860 104.010 138.460  1.00  0.00           C
ATOM    556  CG  LEU    57      37.070 103.780 137.540  1.00  0.00           C
ATOM    557  CD1 LEU    57      38.250 104.720 137.750  1.00  0.00           C
ATOM    558  CD2 LEU    57      37.560 102.360 137.520  1.00  0.00           C
ATOM    559  C   LEU    57      34.010 105.720 138.430  1.00  0.00           C
ATOM    560  O   LEU    57      33.600 106.390 137.500  1.00  0.00           O
ATOM    561  N   LEU    58      33.290 105.360 139.470  1.00  0.00           N
ATOM    562  H   LEU    58      33.690 104.700 140.100  1.00  0.00           H
ATOM    563  CA  LEU    58      31.810 105.560 139.620  1.00  0.00           C
ATOM    564  CB  LEU    58      31.460 105.010 141.010  1.00  0.00           C
ATOM    565  CG  LEU    58      29.950 104.940 141.290  1.00  0.00           C
ATOM    566  CD1 LEU    58      29.230 103.860 140.550  1.00  0.00           C
ATOM    567  CD2 LEU    58      29.700 104.840 142.800  1.00  0.00           C
ATOM    568  C   LEU    58      31.440 107.110 139.590  1.00  0.00           C
ATOM    569  O   LEU    58      30.630 107.460 138.720  1.00  0.00           O
ATOM    570  N   ILE    59      32.180 107.950 140.340  1.00  0.00           N
ATOM    571  H   ILE    59      32.680 107.580 141.120  1.00  0.00           H
ATOM    572  CA  ILE    59      31.800 109.360 140.440  1.00  0.00           C
ATOM    573  CB  ILE    59      32.330 109.950 141.770  1.00  0.00           C
ATOM    574  CG1 ILE    59      31.610 109.140 142.850  1.00  0.00           C
ATOM    575  CG2 ILE    59      31.940 111.430 141.930  1.00  0.00           C
ATOM    576  CD  ILE    59      32.250 109.330 144.210  1.00  0.00           C
ATOM    577  C   ILE    59      31.960 110.120 139.190  1.00  0.00           C
ATOM    578  O   ILE    59      31.180 111.030 138.860  1.00  0.00           O
ATOM    579  N   ARG    60      32.970 109.720 138.380  1.00  0.00           N
ATOM    580  H   ARG    60      33.750 109.290 138.840  1.00  0.00           H
ATOM    581  CA  ARG    60      33.360 110.180 137.030  1.00  0.00           C
ATOM    582  CB  ARG    60      34.890 109.900 136.780  1.00  0.00           C
ATOM    583  CG  ARG    60      35.800 110.870 137.570  1.00  0.00           C
ATOM    584  CD  ARG    60      37.270 110.540 137.270  1.00  0.00           C
ATOM    585  NE  ARG    60      37.990 111.340 138.230  1.00  0.00           N
ATOM    586  HE  ARG    60      37.370 111.990 138.660  1.00  0.00           H
ATOM    587  CZ  ARG    60      39.330 111.490 138.290  1.00  0.00           C
ATOM    588  NH1 ARG    60      40.180 110.820 137.450  1.00  0.00           N
ATOM    589 1HH1 ARG    60      39.680 110.280 136.780  1.00  0.00           H
ATOM    590 2HH1 ARG    60      41.180 110.880 137.500  1.00  0.00           H
ATOM    591  NH2 ARG    60      39.780 112.520 139.050  1.00  0.00           N
ATOM    592 1HH2 ARG    60      39.170 113.140 139.540  1.00  0.00           H
ATOM    593 2HH2 ARG    60      40.760 112.710 139.180  1.00  0.00           H
ATOM    594  C   ARG    60      32.540 109.680 135.900  1.00  0.00           C
ATOM    595  O   ARG    60      32.180 110.470 135.050  1.00  0.00           O
ATOM    596  N   LYS    61      32.180 108.380 135.970  1.00  0.00           N
ATOM    597  H   LYS    61      32.520 107.710 136.630  1.00  0.00           H
ATOM    598  CA  LYS    61      31.350 107.770 134.880  1.00  0.00           C
ATOM    599  CB  LYS    61      31.680 106.270 134.820  1.00  0.00           C
ATOM    600  CG  LYS    61      31.680 105.910 133.340  1.00  0.00           C
ATOM    601  CD  LYS    61      32.220 104.480 133.110  1.00  0.00           C
ATOM    602  CE  LYS    61      32.210 104.060 131.640  1.00  0.00           C
ATOM    603  NZ  LYS    61      33.340 103.220 131.210  1.00  0.00           N
ATOM    604  HZ1 LYS    61      33.070 102.750 130.370  1.00  0.00           H
ATOM    605  HZ2 LYS    61      34.070 103.860 130.960  1.00  0.00           H
ATOM    606  HZ3 LYS    61      33.720 102.630 131.930  1.00  0.00           H
ATOM    607  C   LYS    61      29.810 108.040 134.990  1.00  0.00           C
ATOM    608  O   LYS    61      29.220 107.620 136.000  1.00  0.00           O
ATOM    609  N   SER    62      29.190 108.750 133.980  1.00  0.00           N
ATOM    610  H   SER    62      29.710 108.980 133.160  1.00  0.00           H
ATOM    611  CA  SER    62      27.730 109.070 134.060  1.00  0.00           C
ATOM    612  CB  SER    62      27.580 110.280 133.030  1.00  0.00           C
ATOM    613  OG  SER    62      26.230 110.750 133.060  1.00  0.00           O
ATOM    614  HG  SER    62      25.930 110.850 132.110  1.00  0.00           H
ATOM    615  C   SER    62      26.890 107.910 133.570  1.00  0.00           C
ATOM    616  O   SER    62      27.280 107.130 132.720  1.00  0.00           O
ATOM    617  N   ASN    63      25.630 107.980 133.920  1.00  0.00           N
ATOM    618  H   ASN    63      25.330 108.490 134.730  1.00  0.00           H
ATOM    619  CA  ASN    63      24.650 106.970 133.450  1.00  0.00           C
ATOM    620  CB  ASN    63      23.270 107.110 134.040  1.00  0.00           C
ATOM    621  CG  ASN    63      22.820 108.590 134.030  1.00  0.00           C
ATOM    622  OD1 ASN    63      22.900 109.250 133.050  1.00  0.00           O
ATOM    623  ND2 ASN    63      22.210 109.100 135.070  1.00  0.00           N
ATOM    624 1HD2 ASN    63      21.800 108.510 135.770  1.00  0.00           H
ATOM    625 2HD2 ASN    63      22.050 110.070 135.260  1.00  0.00           H
ATOM    626  C   ASN    63      24.570 106.890 131.930  1.00  0.00           C
ATOM    627  O   ASN    63      24.540 105.770 131.400  1.00  0.00           O
ATOM    628  N   HIS    64      24.710 108.050 131.200  1.00  0.00           N
ATOM    629  H   HIS    64      24.330 108.880 131.620  1.00  0.00           H
ATOM    630  CA  HIS    64      24.840 108.010 129.710  1.00  0.00           C
ATOM    631  CB  HIS    64      24.640 109.330 128.980  1.00  0.00           C
ATOM    632  CG  HIS    64      25.720 110.420 129.400  1.00  0.00           C
ATOM    633  ND1 HIS    64      25.540 111.330 130.280  1.00  0.00           N
ATOM    634  CD2 HIS    64      26.820 110.630 128.730  1.00  0.00           C
ATOM    635  HD2 HIS    64      27.130 110.130 127.810  1.00  0.00           H
ATOM    636  CE1 HIS    64      26.520 112.220 130.140  1.00  0.00           C
ATOM    637  HE1 HIS    64      26.620 113.170 130.670  1.00  0.00           H
ATOM    638  NE2 HIS    64      27.290 111.790 129.200  1.00  0.00           N
ATOM    639  HE2 HIS    64      28.110 112.240 128.850  1.00  0.00           H
ATOM    640  C   HIS    64      25.890 107.130 129.000  1.00  0.00           C
ATOM    641  O   HIS    64      25.680 106.560 127.930  1.00  0.00           O
ATOM    642  N   ASN    65      26.990 106.950 129.760  1.00  0.00           N
ATOM    643  H   ASN    65      27.020 107.340 130.670  1.00  0.00           H
ATOM    644  CA  ASN    65      28.130 106.060 129.390  1.00  0.00           C
ATOM    645  CB  ASN    65      29.200 106.110 130.460  1.00  0.00           C
ATOM    646  CG  ASN    65      29.930 107.400 130.380  1.00  0.00           C
ATOM    647  OD1 ASN    65      29.670 108.350 131.080  1.00  0.00           O
ATOM    648  ND2 ASN    65      30.910 107.560 129.540  1.00  0.00           N
ATOM    649 1HD2 ASN    65      31.200 106.820 128.930  1.00  0.00           H
ATOM    650 2HD2 ASN    65      31.370 108.440 129.560  1.00  0.00           H
ATOM    651  C   ASN    65      27.730 104.610 129.170  1.00  0.00           C
ATOM    652  O   ASN    65      28.530 103.880 128.540  1.00  0.00           O
ATOM    653  N   PHE    66      26.590 104.250 129.680  1.00  0.00           N
ATOM    654  H   PHE    66      26.000 104.850 130.210  1.00  0.00           H
ATOM    655  CA  PHE    66      26.110 102.860 129.510  1.00  0.00           C
ATOM    656  CB  PHE    66      25.900 102.230 130.920  1.00  0.00           C
ATOM    657  CG  PHE    66      26.910 102.640 131.990  1.00  0.00           C
ATOM    658  CD1 PHE    66      28.130 101.990 132.160  1.00  0.00           C
ATOM    659  HD1 PHE    66      28.420 101.060 131.680  1.00  0.00           H
ATOM    660  CD2 PHE    66      26.550 103.690 132.810  1.00  0.00           C
ATOM    661  HD2 PHE    66      25.540 104.090 132.810  1.00  0.00           H
ATOM    662  CE1 PHE    66      29.000 102.500 133.180  1.00  0.00           C
ATOM    663  HE1 PHE    66      29.920 101.960 133.380  1.00  0.00           H
ATOM    664  CE2 PHE    66      27.450 104.250 133.710  1.00  0.00           C
ATOM    665  HE2 PHE    66      27.360 105.170 134.290  1.00  0.00           H
ATOM    666  CZ  PHE    66      28.700 103.640 133.850  1.00  0.00           C
ATOM    667  HZ  PHE    66      29.190 103.860 134.790  1.00  0.00           H
ATOM    668  C   PHE    66      24.800 102.860 128.700  1.00  0.00           C
ATOM    669  O   PHE    66      24.120 103.930 128.820  1.00  0.00           O
ATOM    670  N   LEU    67      24.510 101.770 127.950  1.00  0.00           N
ATOM    671  H   LEU    67      25.230 101.190 127.560  1.00  0.00           H
ATOM    672  CA  LEU    67      23.230 101.640 127.170  1.00  0.00           C
ATOM    673  CB  LEU    67      23.340 102.230 125.750  1.00  0.00           C
ATOM    674  CG  LEU    67      22.080 102.050 124.850  1.00  0.00           C
ATOM    675  CD1 LEU    67      20.910 102.930 125.400  1.00  0.00           C
ATOM    676  CD2 LEU    67      22.580 102.370 123.450  1.00  0.00           C
ATOM    677  C   LEU    67      22.680 100.150 127.180  1.00  0.00           C
ATOM    678  O   LEU    67      23.370  99.270 126.750  1.00  0.00           O
ATOM    679  N   VAL    68      21.630  99.990 127.990  1.00  0.00           N
ATOM    680  H   VAL    68      21.150 100.700 128.500  1.00  0.00           H
ATOM    681  CA  VAL    68      20.920  98.720 128.090  1.00  0.00           C
ATOM    682  CB  VAL    68      20.030  98.680 129.400  1.00  0.00           C
ATOM    683  CG1 VAL    68      19.160  97.420 129.590  1.00  0.00           C
ATOM    684  CG2 VAL    68      20.960  98.880 130.580  1.00  0.00           C
ATOM    685  C   VAL    68      20.190  98.350 126.800  1.00  0.00           C
ATOM    686  O   VAL    68      19.440  99.150 126.270  1.00  0.00           O
ATOM    687  N   GLN    69      20.510  97.150 126.330  1.00  0.00           N
ATOM    688  H   GLN    69      21.200  96.520 126.690  1.00  0.00           H
ATOM    689  CA  GLN    69      20.090  96.730 124.960  1.00  0.00           C
ATOM    690  CB  GLN    69      21.240  97.020 123.960  1.00  0.00           C
ATOM    691  CG  GLN    69      20.660  96.870 122.500  1.00  0.00           C
ATOM    692  CD  GLN    69      21.530  97.300 121.310  1.00  0.00           C
ATOM    693  OE1 GLN    69      21.530  98.400 120.800  1.00  0.00           O
ATOM    694  NE2 GLN    69      22.180  96.330 120.750  1.00  0.00           N
ATOM    695 1HE2 GLN    69      22.200  95.350 120.960  1.00  0.00           H
ATOM    696 2HE2 GLN    69      22.690  96.500 119.920  1.00  0.00           H
ATOM    697  C   GLN    69      19.660  95.260 124.980  1.00  0.00           C
ATOM    698  O   GLN    69      20.430  94.310 125.110  1.00  0.00           O
ATOM    699  N   ALA    70      18.330  95.130 125.200  1.00  0.00           N
ATOM    700  H   ALA    70      17.750  95.930 125.340  1.00  0.00           H
ATOM    701  CA  ALA    70      17.640  93.810 125.200  1.00  0.00           C
ATOM    702  CB  ALA    70      16.410  93.850 126.060  1.00  0.00           C
ATOM    703  C   ALA    70      17.320  93.440 123.700  1.00  0.00           C
ATOM    704  O   ALA    70      16.200  93.240 123.280  1.00  0.00           O
ATOM    705  N   GLY    71      18.380  93.210 122.990  1.00  0.00           N
ATOM    706  H   GLY    71      19.240  93.020 123.460  1.00  0.00           H
ATOM    707  CA  GLY    71      18.380  92.930 121.550  1.00  0.00           C
ATOM    708  C   GLY    71      18.190  94.240 120.730  1.00  0.00           C
ATOM    709  O   GLY    71      19.120  94.910 120.360  1.00  0.00           O
ATOM    710  N   ASN    72      17.010  94.340 120.060  1.00  0.00           N
ATOM    711  H   ASN    72      16.410  93.560 119.930  1.00  0.00           H
ATOM    712  CA  ASN    72      16.660  95.500 119.280  1.00  0.00           C
ATOM    713  CB  ASN    72      15.650  95.130 118.210  1.00  0.00           C
ATOM    714  CG  ASN    72      14.250  94.650 118.730  1.00  0.00           C
ATOM    715  OD1 ASN    72      14.110  94.190 119.870  1.00  0.00           O
ATOM    716  ND2 ASN    72      13.260  95.130 118.090  1.00  0.00           N
ATOM    717 1HD2 ASN    72      13.420  95.890 117.460  1.00  0.00           H
ATOM    718 2HD2 ASN    72      12.280  94.910 118.140  1.00  0.00           H
ATOM    719  C   ASN    72      16.120  96.630 120.230  1.00  0.00           C
ATOM    720  O   ASN    72      16.540  97.740 119.840  1.00  0.00           O
ATOM    721  N   VAL    73      15.510  96.350 121.360  1.00  0.00           N
ATOM    722  H   VAL    73      15.670  95.420 121.680  1.00  0.00           H
ATOM    723  CA  VAL    73      14.820  97.360 122.260  1.00  0.00           C
ATOM    724  CB  VAL    73      13.600  96.830 123.060  1.00  0.00           C
ATOM    725  CG1 VAL    73      12.340  96.630 122.170  1.00  0.00           C
ATOM    726  CG2 VAL    73      14.040  95.500 123.680  1.00  0.00           C
ATOM    727  C   VAL    73      15.820  97.930 123.280  1.00  0.00           C
ATOM    728  O   VAL    73      16.500  97.300 124.110  1.00  0.00           O
ATOM    729  N   GLN    74      16.260  99.180 122.920  1.00  0.00           N
ATOM    730  H   GLN    74      16.100  99.430 121.960  1.00  0.00           H
ATOM    731  CA  GLN    74      17.170 100.050 123.720  1.00  0.00           C
ATOM    732  CB  GLN    74      17.680 101.170 122.740  1.00  0.00           C
ATOM    733  CG  GLN    74      18.760 100.520 121.850  1.00  0.00           C
ATOM    734  CD  GLN    74      19.440 101.440 120.820  1.00  0.00           C
ATOM    735  OE1 GLN    74      19.280 102.680 120.940  1.00  0.00           O
ATOM    736  NE2 GLN    74      20.450 100.860 120.130  1.00  0.00           N
ATOM    737 1HE2 GLN    74      20.620  99.890 120.280  1.00  0.00           H
ATOM    738 2HE2 GLN    74      20.960 101.420 119.470  1.00  0.00           H
ATOM    739  C   GLN    74      16.490 100.690 124.960  1.00  0.00           C
ATOM    740  O   GLN    74      15.510 101.460 124.860  1.00  0.00           O
ATOM    741  N   LEU    75      17.000 100.250 126.130  1.00  0.00           N
ATOM    742  H   LEU    75      17.680  99.520 126.080  1.00  0.00           H
ATOM    743  CA  LEU    75      16.550 100.710 127.420  1.00  0.00           C
ATOM    744  CB  LEU    75      16.320  99.540 128.460  1.00  0.00           C
ATOM    745  CG  LEU    75      15.040  98.660 128.410  1.00  0.00           C
ATOM    746  CD1 LEU    75      13.790  99.550 128.690  1.00  0.00           C
ATOM    747  CD2 LEU    75      14.810  97.750 127.110  1.00  0.00           C
ATOM    748  C   LEU    75      17.570 101.770 127.990  1.00  0.00           C
ATOM    749  O   LEU    75      18.770 101.600 127.990  1.00  0.00           O
ATOM    750  N   ARG    76      17.040 102.840 128.590  1.00  0.00           N
ATOM    751  H   ARG    76      16.090 102.810 128.910  1.00  0.00           H
ATOM    752  CA  ARG    76      17.810 104.030 129.020  1.00  0.00           C
ATOM    753  CB  ARG    76      17.160 105.420 128.800  1.00  0.00           C
ATOM    754  CG  ARG    76      16.940 105.900 127.280  1.00  0.00           C
ATOM    755  CD  ARG    76      18.120 105.750 126.240  1.00  0.00           C
ATOM    756  NE  ARG    76      19.240 106.660 126.390  1.00  0.00           N
ATOM    757  HE  ARG    76      19.140 107.430 127.020  1.00  0.00           H
ATOM    758  CZ  ARG    76      20.300 106.810 125.610  1.00  0.00           C
ATOM    759  NH1 ARG    76      20.390 106.300 124.390  1.00  0.00           N
ATOM    760 1HH1 ARG    76      19.710 105.680 123.990  1.00  0.00           H
ATOM    761 2HH1 ARG    76      21.160 106.490 123.780  1.00  0.00           H
ATOM    762  NH2 ARG    76      21.480 107.060 126.140  1.00  0.00           N
ATOM    763 1HH2 ARG    76      21.450 107.080 127.140  1.00  0.00           H
ATOM    764 2HH2 ARG    76      22.360 107.140 125.680  1.00  0.00           H
ATOM    765  C   ARG    76      18.160 103.900 130.520  1.00  0.00           C
ATOM    766  O   ARG    76      17.310 103.950 131.330  1.00  0.00           O
ATOM    767  N   VAL    77      19.460 104.120 130.760  1.00  0.00           N
ATOM    768  H   VAL    77      20.060 104.450 130.030  1.00  0.00           H
ATOM    769  CA  VAL    77      20.030 104.070 132.080  1.00  0.00           C
ATOM    770  CB  VAL    77      21.500 103.710 132.060  1.00  0.00           C
ATOM    771  CG1 VAL    77      21.930 103.580 133.570  1.00  0.00           C
ATOM    772  CG2 VAL    77      21.780 102.240 131.630  1.00  0.00           C
ATOM    773  C   VAL    77      19.960 105.460 132.690  1.00  0.00           C
ATOM    774  O   VAL    77      20.610 106.480 132.330  1.00  0.00           O
ATOM    775  N   ILE    78      19.030 105.530 133.610  1.00  0.00           N
ATOM    776  H   ILE    78      18.490 104.760 133.940  1.00  0.00           H
ATOM    777  CA  ILE    78      18.900 106.850 134.380  1.00  0.00           C
ATOM    778  CB  ILE    78      17.450 107.320 134.350  1.00  0.00           C
ATOM    779  CG1 ILE    78      16.420 106.330 134.850  1.00  0.00           C
ATOM    780  CG2 ILE    78      17.130 107.660 132.870  1.00  0.00           C
ATOM    781  CD  ILE    78      15.040 106.960 135.090  1.00  0.00           C
ATOM    782  C   ILE    78      19.570 106.800 135.720  1.00  0.00           C
ATOM    783  O   ILE    78      19.570 107.810 136.430  1.00  0.00           O
ATOM    784  N   GLY    79      20.060 105.600 136.200  1.00  0.00           N
ATOM    785  H   GLY    79      19.890 104.720 135.750  1.00  0.00           H
ATOM    786  CA  GLY    79      20.880 105.670 137.430  1.00  0.00           C
ATOM    787  C   GLY    79      21.930 104.560 137.400  1.00  0.00           C
ATOM    788  O   GLY    79      21.680 103.500 136.830  1.00  0.00           O
ATOM    789  N   HIS    80      22.980 104.840 138.150  1.00  0.00           N
ATOM    790  H   HIS    80      23.080 105.770 138.500  1.00  0.00           H
ATOM    791  CA  HIS    80      24.220 104.070 138.220  1.00  0.00           C
ATOM    792  CB  HIS    80      25.200 104.520 137.130  1.00  0.00           C
ATOM    793  CG  HIS    80      25.490 106.020 137.250  1.00  0.00           C
ATOM    794  ND1 HIS    80      24.790 107.080 136.840  1.00  0.00           N
ATOM    795  CD2 HIS    80      26.610 106.550 137.770  1.00  0.00           C
ATOM    796  HD2 HIS    80      27.420 105.990 138.230  1.00  0.00           H
ATOM    797  CE1 HIS    80      25.390 108.230 137.170  1.00  0.00           C
ATOM    798  HE1 HIS    80      25.080 109.240 136.910  1.00  0.00           H
ATOM    799  NE2 HIS    80      26.560 107.890 137.770  1.00  0.00           N
ATOM    800  HE2 HIS    80      27.390 108.430 137.920  1.00  0.00           H
ATOM    801  C   HIS    80      24.690 104.110 139.700  1.00  0.00           C
ATOM    802  O   HIS    80      25.010 105.200 140.160  1.00  0.00           O
ATOM    803  N   SER    81      24.390 103.010 140.400  1.00  0.00           N
ATOM    804  H   SER    81      23.800 102.330 139.950  1.00  0.00           H
ATOM    805  CA  SER    81      24.790 102.750 141.810  1.00  0.00           C
ATOM    806  CB  SER    81      23.530 102.660 142.720  1.00  0.00           C
ATOM    807  OG  SER    81      22.750 103.820 142.360  1.00  0.00           O
ATOM    808  HG  SER    81      23.330 104.590 142.630  1.00  0.00           H
ATOM    809  C   SER    81      25.590 101.430 141.990  1.00  0.00           C
ATOM    810  O   SER    81      25.230 100.490 141.370  1.00  0.00           O
ATOM    811  N   MET    82      26.620 101.440 142.860  1.00  0.00           N
ATOM    812  H   MET    82      26.780 102.130 143.560  1.00  0.00           H
ATOM    813  CA  MET    82      27.590 100.320 142.940  1.00  0.00           C
ATOM    814  CB  MET    82      29.040 100.840 143.000  1.00  0.00           C
ATOM    815  CG  MET    82      29.970  99.720 142.460  1.00  0.00           C
ATOM    816  SD  MET    82      31.630 100.420 142.130  1.00  0.00           S
ATOM    817  CE  MET    82      32.130 101.160 143.670  1.00  0.00           C
ATOM    818  C   MET    82      27.350  99.490 144.220  1.00  0.00           C
ATOM    819  O   MET    82      26.980 100.010 145.300  1.00  0.00           O
ATOM    820  N   GLN    83      27.490  98.170 144.040  1.00  0.00           N
ATOM    821  H   GLN    83      27.680  97.730 143.170  1.00  0.00           H
ATOM    822  CA  GLN    83      27.220  97.290 145.160  1.00  0.00           C
ATOM    823  CB  GLN    83      25.870  96.620 144.700  1.00  0.00           C
ATOM    824  CG  GLN    83      25.100  95.920 145.890  1.00  0.00           C
ATOM    825  CD  GLN    83      23.970  95.000 145.480  1.00  0.00           C
ATOM    826  OE1 GLN    83      22.840  95.370 145.220  1.00  0.00           O
ATOM    827  NE2 GLN    83      24.150  93.730 145.470  1.00  0.00           N
ATOM    828 1HE2 GLN    83      25.080  93.400 145.610  1.00  0.00           H
ATOM    829 2HE2 GLN    83      23.410  93.060 145.470  1.00  0.00           H
ATOM    830  C   GLN    83      28.430  96.310 145.330  1.00  0.00           C
ATOM    831  O   GLN    83      28.460  95.220 144.880  1.00  0.00           O
ATOM    832  N   ASN    84      29.510  96.900 145.740  1.00  0.00           N
ATOM    833  H   ASN    84      29.450  97.810 146.150  1.00  0.00           H
ATOM    834  CA  ASN    84      30.900  96.340 145.670  1.00  0.00           C
ATOM    835  CB  ASN    84      31.290  95.390 146.790  1.00  0.00           C
ATOM    836  CG  ASN    84      32.790  95.210 146.870  1.00  0.00           C
ATOM    837  OD1 ASN    84      33.670  95.970 146.470  1.00  0.00           O
ATOM    838  ND2 ASN    84      33.140  94.000 147.180  1.00  0.00           N
ATOM    839 1HD2 ASN    84      32.500  93.310 147.510  1.00  0.00           H
ATOM    840 2HD2 ASN    84      34.100  93.820 146.970  1.00  0.00           H
ATOM    841  C   ASN    84      31.330  95.850 144.260  1.00  0.00           C
ATOM    842  O   ASN    84      31.500  96.670 143.340  1.00  0.00           O
ATOM    843  N   CYS    85      31.260  94.570 143.970  1.00  0.00           N
ATOM    844  H   CYS    85      31.040  93.890 144.670  1.00  0.00           H
ATOM    845  CA  CYS    85      31.710  94.140 142.610  1.00  0.00           C
ATOM    846  CB  CYS    85      32.180  92.700 142.750  1.00  0.00           C
ATOM    847  SG  CYS    85      33.830  92.570 143.450  1.00  0.00           S
ATOM    848  HG  CYS    85      34.460  93.550 142.820  1.00  0.00           H
ATOM    849  C   CYS    85      30.730  94.260 141.460  1.00  0.00           C
ATOM    850  O   CYS    85      31.080  94.060 140.270  1.00  0.00           O
ATOM    851  N   VAL    86      29.580  94.790 141.750  1.00  0.00           N
ATOM    852  H   VAL    86      29.350  95.100 142.670  1.00  0.00           H
ATOM    853  CA  VAL    86      28.580  94.950 140.680  1.00  0.00           C
ATOM    854  CB  VAL    86      27.510  93.830 140.710  1.00  0.00           C
ATOM    855  CG1 VAL    86      28.060  92.450 140.340  1.00  0.00           C
ATOM    856  CG2 VAL    86      26.800  93.820 142.050  1.00  0.00           C
ATOM    857  C   VAL    86      27.880  96.330 140.610  1.00  0.00           C
ATOM    858  O   VAL    86      27.810  97.000 141.660  1.00  0.00           O
ATOM    859  N   LEU    87      27.350  96.610 139.420  1.00  0.00           N
ATOM    860  H   LEU    87      27.410  96.040 138.600  1.00  0.00           H
ATOM    861  CA  LEU    87      26.690  97.920 139.190  1.00  0.00           C
ATOM    862  CB  LEU    87      27.500  98.620 138.000  1.00  0.00           C
ATOM    863  CG  LEU    87      27.740 100.070 138.220  1.00  0.00           C
ATOM    864  CD1 LEU    87      28.970 100.270 139.070  1.00  0.00           C
ATOM    865  CD2 LEU    87      27.750 100.760 136.880  1.00  0.00           C
ATOM    866  C   LEU    87      25.230  97.760 138.820  1.00  0.00           C
ATOM    867  O   LEU    87      24.900  96.820 138.100  1.00  0.00           O
ATOM    868  N   LYS    88      24.460  98.430 139.660  1.00  0.00           N
ATOM    869  H   LYS    88      24.770  98.890 140.490  1.00  0.00           H
ATOM    870  CA  LYS    88      23.020  98.530 139.590  1.00  0.00           C
ATOM    871  CB  LYS    88      22.470  98.890 140.960  1.00  0.00           C
ATOM    872  CG  LYS    88      22.860  98.000 142.160  1.00  0.00           C
ATOM    873  CD  LYS    88      22.340  98.860 143.370  1.00  0.00           C
ATOM    874  CE  LYS    88      20.830  98.660 143.740  1.00  0.00           C
ATOM    875  NZ  LYS    88      20.470  97.360 144.380  1.00  0.00           N
ATOM    876  HZ1 LYS    88      19.470  97.350 144.500  1.00  0.00           H
ATOM    877  HZ2 LYS    88      20.770  96.560 143.870  1.00  0.00           H
ATOM    878  HZ3 LYS    88      20.890  97.260 145.280  1.00  0.00           H
ATOM    879  C   LYS    88      22.590  99.620 138.590  1.00  0.00           C
ATOM    880  O   LYS    88      22.710 100.770 138.830  1.00  0.00           O
ATOM    881  N   LEU    89      22.200  99.150 137.370  1.00  0.00           N
ATOM    882  H   LEU    89      22.340  98.210 137.070  1.00  0.00           H
ATOM    883  CA  LEU    89      21.820 100.030 136.210  1.00  0.00           C
ATOM    884  CB  LEU    89      22.500  99.480 134.950  1.00  0.00           C
ATOM    885  CG  LEU    89      24.020  99.670 134.970  1.00  0.00           C
ATOM    886  CD1 LEU    89      24.720  98.510 134.250  1.00  0.00           C
ATOM    887  CD2 LEU    89      24.480 100.980 134.490  1.00  0.00           C
ATOM    888  C   LEU    89      20.350 100.170 136.280  1.00  0.00           C
ATOM    889  O   LEU    89      19.580  99.340 135.770  1.00  0.00           O
ATOM    890  N   LYS    90      19.950 101.350 136.750  1.00  0.00           N
ATOM    891  H   LYS    90      20.540 102.090 137.060  1.00  0.00           H
ATOM    892  CA  LYS    90      18.520 101.630 136.880  1.00  0.00           C
ATOM    893  CB  LYS    90      18.300 102.560 138.040  1.00  0.00           C
ATOM    894  CG  LYS    90      18.920 101.990 139.330  1.00  0.00           C
ATOM    895  CD  LYS    90      18.420 102.890 140.440  1.00  0.00           C
ATOM    896  CE  LYS    90      19.030 102.740 141.790  1.00  0.00           C
ATOM    897  NZ  LYS    90      18.590 103.920 142.560  1.00  0.00           N
ATOM    898  HZ1 LYS    90      19.070 103.900 143.430  1.00  0.00           H
ATOM    899  HZ2 LYS    90      18.850 104.750 142.070  1.00  0.00           H
ATOM    900  HZ3 LYS    90      17.620 103.770 142.740  1.00  0.00           H
ATOM    901  C   LYS    90      17.810 102.170 135.640  1.00  0.00           C
ATOM    902  O   LYS    90      18.200 103.220 135.120  1.00  0.00           O
ATOM    903  N   VAL    91      16.700 101.550 135.130  1.00  0.00           N
ATOM    904  H   VAL    91      16.510 100.630 135.470  1.00  0.00           H
ATOM    905  CA  VAL    91      16.170 101.840 133.790  1.00  0.00           C
ATOM    906  CB  VAL    91      16.040 100.540 132.970  1.00  0.00           C
ATOM    907  CG1 VAL    91      17.450  99.940 132.680  1.00  0.00           C
ATOM    908  CG2 VAL    91      15.100  99.520 133.620  1.00  0.00           C
ATOM    909  C   VAL    91      14.840 102.600 133.870  1.00  0.00           C
ATOM    910  O   VAL    91      14.150 102.520 134.860  1.00  0.00           O
ATOM    911  N   ASP    92      14.490 103.020 132.690  1.00  0.00           N
ATOM    912  H   ASP    92      15.080 102.960 131.880  1.00  0.00           H
ATOM    913  CA  ASP    92      13.250 103.900 132.520  1.00  0.00           C
ATOM    914  CB  ASP    92      13.360 104.550 131.150  1.00  0.00           C
ATOM    915  CG  ASP    92      13.400 103.480 130.000  1.00  0.00           C
ATOM    916  OD1 ASP    92      14.500 103.220 129.500  1.00  0.00           O
ATOM    917  OD2 ASP    92      12.310 103.000 129.570  1.00  0.00           O
ATOM    918  C   ASP    92      11.930 103.180 132.810  1.00  0.00           C
ATOM    919  O   ASP    92      10.960 103.890 133.120  1.00  0.00           O
ATOM    920  N   THR    93      11.850 101.850 132.550  1.00  0.00           N
ATOM    921  H   THR    93      12.690 101.300 132.520  1.00  0.00           H
ATOM    922  CA  THR    93      10.600 101.100 132.520  1.00  0.00           C
ATOM    923  CB  THR    93      10.050 100.830 131.130  1.00  0.00           C
ATOM    924  OG1 THR    93      11.140 100.480 130.220  1.00  0.00           O
ATOM    925  HG1 THR    93      11.610 101.300 129.890  1.00  0.00           H
ATOM    926  CG2 THR    93       9.220 101.940 130.560  1.00  0.00           C
ATOM    927  C   THR    93      10.860  99.730 133.160  1.00  0.00           C
ATOM    928  O   THR    93      12.040  99.390 133.360  1.00  0.00           O
ATOM    929  N   ALA    94       9.850  98.880 133.540  1.00  0.00           N
ATOM    930  H   ALA    94       8.940  99.170 133.260  1.00  0.00           H
ATOM    931  CA  ALA    94      10.030  97.540 134.260  1.00  0.00           C
ATOM    932  CB  ALA    94       8.730  97.130 135.030  1.00  0.00           C
ATOM    933  C   ALA    94      10.570  96.370 133.340  1.00  0.00           C
ATOM    934  O   ALA    94      10.520  96.400 132.110  1.00  0.00           O
ATOM    935  N   ASN    95      11.130  95.300 133.940  1.00  0.00           N
ATOM    936  H   ASN    95      11.680  95.410 134.770  1.00  0.00           H
ATOM    937  CA  ASN    95      11.150  93.960 133.220  1.00  0.00           C
ATOM    938  CB  ASN    95      12.460  93.360 133.610  1.00  0.00           C
ATOM    939  CG  ASN    95      12.760  91.900 133.250  1.00  0.00           C
ATOM    940  OD1 ASN    95      11.890  91.030 133.340  1.00  0.00           O
ATOM    941  ND2 ASN    95      14.020  91.520 133.160  1.00  0.00           N
ATOM    942 1HD2 ASN    95      14.780  92.140 133.360  1.00  0.00           H
ATOM    943 2HD2 ASN    95      14.240  90.580 132.890  1.00  0.00           H
ATOM    944  C   ASN    95       9.940  93.020 133.310  1.00  0.00           C
ATOM    945  O   ASN    95       9.450  92.800 134.430  1.00  0.00           O
ATOM    946  N   PRO    96       9.480  92.550 132.160  1.00  0.00           N
ATOM    947  CA  PRO    96       8.330  91.620 132.000  1.00  0.00           C
ATOM    948  CB  PRO    96       7.880  91.800 130.570  1.00  0.00           C
ATOM    949  CG  PRO    96       9.200  92.060 129.840  1.00  0.00           C
ATOM    950  CD  PRO    96      10.000  92.880 130.870  1.00  0.00           C
ATOM    951  C   PRO    96       8.520  90.120 132.240  1.00  0.00           C
ATOM    952  O   PRO    96       7.600  89.350 132.410  1.00  0.00           O
ATOM    953  N   LYS    97       9.800  89.670 132.310  1.00  0.00           N
ATOM    954  H   LYS    97      10.590  90.240 132.540  1.00  0.00           H
ATOM    955  CA  LYS    97      10.220  88.230 132.430  1.00  0.00           C
ATOM    956  CB  LYS    97      11.380  87.980 131.520  1.00  0.00           C
ATOM    957  CG  LYS    97      10.980  88.180 130.060  1.00  0.00           C
ATOM    958  CD  LYS    97      10.910  86.820 129.320  1.00  0.00           C
ATOM    959  CE  LYS    97      10.450  87.290 127.970  1.00  0.00           C
ATOM    960  NZ  LYS    97      10.330  86.080 127.180  1.00  0.00           N
ATOM    961  HZ1 LYS    97       9.800  86.170 126.330  1.00  0.00           H
ATOM    962  HZ2 LYS    97      11.250  85.790 126.910  1.00  0.00           H
ATOM    963  HZ3 LYS    97      10.030  85.320 127.770  1.00  0.00           H
ATOM    964  C   LYS    97      10.490  87.730 133.890  1.00  0.00           C
ATOM    965  O   LYS    97      10.010  86.680 134.350  1.00  0.00           O
ATOM    966  N   THR    98      11.150  88.610 134.710  1.00  0.00           N
ATOM    967  H   THR    98      11.210  89.580 134.470  1.00  0.00           H
ATOM    968  CA  THR    98      11.710  88.280 136.020  1.00  0.00           C
ATOM    969  CB  THR    98      11.720  89.600 136.860  1.00  0.00           C
ATOM    970  OG1 THR    98      10.660  90.590 136.650  1.00  0.00           O
ATOM    971  HG1 THR    98      10.770  91.340 137.310  1.00  0.00           H
ATOM    972  CG2 THR    98      13.120  90.180 136.560  1.00  0.00           C
ATOM    973  C   THR    98      10.930  87.210 136.860  1.00  0.00           C
ATOM    974  O   THR    98      10.050  87.660 137.600  1.00  0.00           O
ATOM    975  N   PRO    99      11.450  85.990 136.930  1.00  0.00           N
ATOM    976  CA  PRO    99      10.940  84.880 137.720  1.00  0.00           C
ATOM    977  CB  PRO    99      11.580  83.630 137.130  1.00  0.00           C
ATOM    978  CG  PRO    99      12.950  84.140 136.790  1.00  0.00           C
ATOM    979  CD  PRO    99      12.660  85.570 136.160  1.00  0.00           C
ATOM    980  C   PRO    99      11.460  85.070 139.200  1.00  0.00           C
ATOM    981  O   PRO    99      12.280  86.000 139.420  1.00  0.00           O
ATOM    982  N   LYS   100      10.790  84.410 140.140  1.00  0.00           N
ATOM    983  H   LYS   100      10.240  83.600 139.980  1.00  0.00           H
ATOM    984  CA  LYS   100      11.060  84.610 141.610  1.00  0.00           C
ATOM    985  CB  LYS   100      10.030  83.820 142.460  1.00  0.00           C
ATOM    986  CG  LYS   100      10.140  84.120 143.980  1.00  0.00           C
ATOM    987  CD  LYS   100       9.180  83.280 144.910  1.00  0.00           C
ATOM    988  CE  LYS   100       9.070  83.770 146.340  1.00  0.00           C
ATOM    989  NZ  LYS   100       8.120  82.960 147.170  1.00  0.00           N
ATOM    990  HZ1 LYS   100       8.140  83.210 148.140  1.00  0.00           H
ATOM    991  HZ2 LYS   100       7.240  83.150 146.730  1.00  0.00           H
ATOM    992  HZ3 LYS   100       8.330  81.990 147.110  1.00  0.00           H
ATOM    993  C   LYS   100      12.440  84.100 142.030  1.00  0.00           C
ATOM    994  O   LYS   100      12.780  82.940 141.700  1.00  0.00           O
ATOM    995  N   TYR   101      13.260  85.070 142.380  1.00  0.00           N
ATOM    996  H   TYR   101      12.860  85.900 142.770  1.00  0.00           H
ATOM    997  CA  TYR   101      14.700  84.960 142.610  1.00  0.00           C
ATOM    998  CB  TYR   101      15.520  86.130 141.980  1.00  0.00           C
ATOM    999  CG  TYR   101      15.090  87.540 142.160  1.00  0.00           C
ATOM   1000  CD1 TYR   101      14.220  87.900 141.140  1.00  0.00           C
ATOM   1001  HD1 TYR   101      14.170  87.280 140.250  1.00  0.00           H
ATOM   1002  CD2 TYR   101      15.550  88.540 143.050  1.00  0.00           C
ATOM   1003  HD2 TYR   101      16.030  88.300 144.000  1.00  0.00           H
ATOM   1004  CE1 TYR   101      13.680  89.180 140.990  1.00  0.00           C
ATOM   1005  HE1 TYR   101      13.080  89.410 140.100  1.00  0.00           H
ATOM   1006  CE2 TYR   101      15.050  89.810 142.900  1.00  0.00           C
ATOM   1007  HE2 TYR   101      15.540  90.610 143.460  1.00  0.00           H
ATOM   1008  CZ  TYR   101      14.110  90.130 141.910  1.00  0.00           C
ATOM   1009  OH  TYR   101      13.900  91.480 141.740  1.00  0.00           O
ATOM   1010  HH  TYR   101      13.020  91.590 141.280  1.00  0.00           H
ATOM   1011  C   TYR   101      15.080  84.960 144.100  1.00  0.00           C
ATOM   1012  O   TYR   101      14.550  85.750 144.900  1.00  0.00           O
ATOM   1013  N   LYS   102      16.070  84.100 144.360  1.00  0.00           N
ATOM   1014  H   LYS   102      16.420  83.470 143.660  1.00  0.00           H
ATOM   1015  CA  LYS   102      16.620  83.890 145.690  1.00  0.00           C
ATOM   1016  CB  LYS   102      16.390  82.520 146.240  1.00  0.00           C
ATOM   1017  CG  LYS   102      16.030  82.580 147.780  1.00  0.00           C
ATOM   1018  CD  LYS   102      16.080  81.210 148.500  1.00  0.00           C
ATOM   1019  CE  LYS   102      15.220  80.110 147.850  1.00  0.00           C
ATOM   1020  NZ  LYS   102      15.640  78.810 148.400  1.00  0.00           N
ATOM   1021  HZ1 LYS   102      15.280  78.100 147.800  1.00  0.00           H
ATOM   1022  HZ2 LYS   102      16.630  78.650 148.420  1.00  0.00           H
ATOM   1023  HZ3 LYS   102      15.230  78.590 149.290  1.00  0.00           H
ATOM   1024  C   LYS   102      18.140  84.130 145.520  1.00  0.00           C
ATOM   1025  O   LYS   102      18.660  83.600 144.570  1.00  0.00           O
ATOM   1026  N   PHE   103      18.820  84.590 146.540  1.00  0.00           N
ATOM   1027  H   PHE   103      18.320  84.690 147.400  1.00  0.00           H
ATOM   1028  CA  PHE   103      20.200  84.940 146.460  1.00  0.00           C
ATOM   1029  CB  PHE   103      20.470  86.420 146.700  1.00  0.00           C
ATOM   1030  CG  PHE   103      19.830  87.370 145.730  1.00  0.00           C
ATOM   1031  CD1 PHE   103      19.420  88.530 146.300  1.00  0.00           C
ATOM   1032  HD1 PHE   103      19.510  88.620 147.380  1.00  0.00           H
ATOM   1033  CD2 PHE   103      19.550  87.110 144.410  1.00  0.00           C
ATOM   1034  HD2 PHE   103      19.890  86.270 143.810  1.00  0.00           H
ATOM   1035  CE1 PHE   103      18.770  89.440 145.580  1.00  0.00           C
ATOM   1036  HE1 PHE   103      18.410  90.340 146.070  1.00  0.00           H
ATOM   1037  CE2 PHE   103      18.960  88.160 143.660  1.00  0.00           C
ATOM   1038  HE2 PHE   103      19.180  88.120 142.590  1.00  0.00           H
ATOM   1039  CZ  PHE   103      18.580  89.360 144.180  1.00  0.00           C
ATOM   1040  HZ  PHE   103      18.390  90.190 143.500  1.00  0.00           H
ATOM   1041  C   PHE   103      21.180  84.210 147.370  1.00  0.00           C
ATOM   1042  O   PHE   103      21.180  84.470 148.590  1.00  0.00           O
ATOM   1043  N   VAL   104      21.880  83.240 146.770  1.00  0.00           N
ATOM   1044  H   VAL   104      22.020  83.240 145.780  1.00  0.00           H
ATOM   1045  CA  VAL   104      22.680  82.370 147.590  1.00  0.00           C
ATOM   1046  CB  VAL   104      22.060  80.940 147.600  1.00  0.00           C
ATOM   1047  CG1 VAL   104      20.790  80.860 148.500  1.00  0.00           C
ATOM   1048  CG2 VAL   104      21.810  80.390 146.210  1.00  0.00           C
ATOM   1049  C   VAL   104      24.180  82.440 147.290  1.00  0.00           C
ATOM   1050  O   VAL   104      24.640  82.770 146.220  1.00  0.00           O
ATOM   1051  N   ARG   105      24.910  82.000 148.340  1.00  0.00           N
ATOM   1052  H   ARG   105      24.430  81.960 149.220  1.00  0.00           H
ATOM   1053  CA  ARG   105      26.380  81.810 148.200  1.00  0.00           C
ATOM   1054  CB  ARG   105      27.020  82.500 149.430  1.00  0.00           C
ATOM   1055  CG  ARG   105      28.550  82.660 149.570  1.00  0.00           C
ATOM   1056  CD  ARG   105      29.000  83.830 148.650  1.00  0.00           C
ATOM   1057  NE  ARG   105      30.450  84.010 148.750  1.00  0.00           N
ATOM   1058  HE  ARG   105      30.940  83.410 149.400  1.00  0.00           H
ATOM   1059  CZ  ARG   105      31.150  84.960 148.080  1.00  0.00           C
ATOM   1060  NH1 ARG   105      30.640  85.700 147.170  1.00  0.00           N
ATOM   1061 1HH1 ARG   105      29.680  85.550 146.920  1.00  0.00           H
ATOM   1062 2HH1 ARG   105      31.160  86.460 146.780  1.00  0.00           H
ATOM   1063  NH2 ARG   105      32.390  85.310 148.610  1.00  0.00           N
ATOM   1064 1HH2 ARG   105      32.660  84.880 149.470  1.00  0.00           H
ATOM   1065 2HH2 ARG   105      33.080  85.860 148.140  1.00  0.00           H
ATOM   1066  C   ARG   105      26.710  80.300 148.190  1.00  0.00           C
ATOM   1067  O   ARG   105      26.120  79.610 148.990  1.00  0.00           O
ATOM   1068  N   ILE   106      27.320  79.760 147.130  1.00  0.00           N
ATOM   1069  H   ILE   106      27.580  80.320 146.340  1.00  0.00           H
ATOM   1070  CA  ILE   106      27.530  78.310 147.010  1.00  0.00           C
ATOM   1071  CB  ILE   106      27.230  77.950 145.520  1.00  0.00           C
ATOM   1072  CG1 ILE   106      27.100  76.440 145.270  1.00  0.00           C
ATOM   1073  CG2 ILE   106      28.300  78.440 144.560  1.00  0.00           C
ATOM   1074  CD  ILE   106      25.660  76.020 145.460  1.00  0.00           C
ATOM   1075  C   ILE   106      28.870  77.720 147.570  1.00  0.00           C
ATOM   1076  O   ILE   106      29.860  78.520 147.690  1.00  0.00           O
ATOM   1077  N   GLN   107      28.800  76.510 148.080  1.00  0.00           N
ATOM   1078  H   GLN   107      28.020  75.990 148.450  1.00  0.00           H
ATOM   1079  CA  GLN   107      29.980  75.630 148.230  1.00  0.00           C
ATOM   1080  CB  GLN   107      29.640  74.270 148.860  1.00  0.00           C
ATOM   1081  CG  GLN   107      29.580  74.380 150.340  1.00  0.00           C
ATOM   1082  CD  GLN   107      29.510  72.960 151.030  1.00  0.00           C
ATOM   1083  OE1 GLN   107      30.510  72.260 151.010  1.00  0.00           O
ATOM   1084  NE2 GLN   107      28.370  72.590 151.610  1.00  0.00           N
ATOM   1085 1HE2 GLN   107      27.580  73.200 151.590  1.00  0.00           H
ATOM   1086 2HE2 GLN   107      28.270  71.750 152.140  1.00  0.00           H
ATOM   1087  C   GLN   107      30.870  75.290 147.000  1.00  0.00           C
ATOM   1088  O   GLN   107      30.310  75.250 145.870  1.00  0.00           O
ATOM   1089  N   PRO   108      32.180  74.980 147.230  1.00  0.00           N
ATOM   1090  CA  PRO   108      33.110  74.450 146.220  1.00  0.00           C
ATOM   1091  CB  PRO   108      34.410  74.130 147.010  1.00  0.00           C
ATOM   1092  CG  PRO   108      34.400  75.250 148.130  1.00  0.00           C
ATOM   1093  CD  PRO   108      32.900  75.430 148.420  1.00  0.00           C
ATOM   1094  C   PRO   108      32.540  73.100 145.710  1.00  0.00           C
ATOM   1095  O   PRO   108      31.650  72.500 146.340  1.00  0.00           O
ATOM   1096  N   GLY   109      33.110  72.610 144.640  1.00  0.00           N
ATOM   1097  H   GLY   109      33.760  73.220 144.180  1.00  0.00           H
ATOM   1098  CA  GLY   109      32.630  71.380 144.000  1.00  0.00           C
ATOM   1099  C   GLY   109      31.190  71.130 143.530  1.00  0.00           C
ATOM   1100  O   GLY   109      31.020  70.540 142.460  1.00  0.00           O
ATOM   1101  N   GLN   110      30.230  71.640 144.240  1.00  0.00           N
ATOM   1102  H   GLN   110      30.500  72.220 145.010  1.00  0.00           H
ATOM   1103  CA  GLN   110      28.730  71.530 143.920  1.00  0.00           C
ATOM   1104  CB  GLN   110      27.870  72.170 145.050  1.00  0.00           C
ATOM   1105  CG  GLN   110      28.150  71.640 146.460  1.00  0.00           C
ATOM   1106  CD  GLN   110      27.170  71.950 147.570  1.00  0.00           C
ATOM   1107  OE1 GLN   110      27.010  72.990 148.210  1.00  0.00           O
ATOM   1108  NE2 GLN   110      26.400  70.920 147.800  1.00  0.00           N
ATOM   1109 1HE2 GLN   110      26.460  70.050 147.300  1.00  0.00           H
ATOM   1110 2HE2 GLN   110      25.660  71.060 148.460  1.00  0.00           H
ATOM   1111  C   GLN   110      28.250  72.130 142.580  1.00  0.00           C
ATOM   1112  O   GLN   110      28.210  73.370 142.470  1.00  0.00           O
ATOM   1113  N   THR   111      27.830  71.300 141.620  1.00  0.00           N
ATOM   1114  H   THR   111      27.640  70.320 141.690  1.00  0.00           H
ATOM   1115  CA  THR   111      27.460  71.840 140.340  1.00  0.00           C
ATOM   1116  CB  THR   111      27.390  70.920 139.120  1.00  0.00           C
ATOM   1117  OG1 THR   111      26.590  69.730 139.320  1.00  0.00           O
ATOM   1118  HG1 THR   111      26.910  69.290 140.150  1.00  0.00           H
ATOM   1119  CG2 THR   111      28.740  70.530 138.700  1.00  0.00           C
ATOM   1120  C   THR   111      26.060  72.530 140.280  1.00  0.00           C
ATOM   1121  O   THR   111      25.150  72.230 141.060  1.00  0.00           O
ATOM   1122  N   PHE   112      26.040  73.580 139.480  1.00  0.00           N
ATOM   1123  H   PHE   112      26.880  73.840 139.000  1.00  0.00           H
ATOM   1124  CA  PHE   112      24.900  74.510 139.260  1.00  0.00           C
ATOM   1125  CB  PHE   112      24.940  75.550 140.320  1.00  0.00           C
ATOM   1126  CG  PHE   112      26.100  76.640 140.340  1.00  0.00           C
ATOM   1127  CD1 PHE   112      27.120  76.400 141.210  1.00  0.00           C
ATOM   1128  HD1 PHE   112      27.080  75.720 142.060  1.00  0.00           H
ATOM   1129  CD2 PHE   112      26.170  77.690 139.360  1.00  0.00           C
ATOM   1130  HD2 PHE   112      25.410  77.750 138.580  1.00  0.00           H
ATOM   1131  CE1 PHE   112      28.270  77.160 141.070  1.00  0.00           C
ATOM   1132  HE1 PHE   112      29.150  77.050 141.700  1.00  0.00           H
ATOM   1133  CE2 PHE   112      27.300  78.470 139.340  1.00  0.00           C
ATOM   1134  HE2 PHE   112      27.330  79.370 138.730  1.00  0.00           H
ATOM   1135  CZ  PHE   112      28.340  78.140 140.140  1.00  0.00           C
ATOM   1136  HZ  PHE   112      29.310  78.540 139.830  1.00  0.00           H
ATOM   1137  C   PHE   112      24.820  74.950 137.780  1.00  0.00           C
ATOM   1138  O   PHE   112      25.780  75.220 137.080  1.00  0.00           O
ATOM   1139  N   SER   113      23.590  75.270 137.410  1.00  0.00           N
ATOM   1140  H   SER   113      22.900  75.540 138.070  1.00  0.00           H
ATOM   1141  CA  SER   113      23.150  75.550 135.940  1.00  0.00           C
ATOM   1142  CB  SER   113      21.660  75.440 135.730  1.00  0.00           C
ATOM   1143  OG  SER   113      21.250  74.100 135.980  1.00  0.00           O
ATOM   1144  HG  SER   113      20.970  74.140 136.940  1.00  0.00           H
ATOM   1145  C   SER   113      23.520  77.020 135.580  1.00  0.00           C
ATOM   1146  O   SER   113      23.120  78.000 136.250  1.00  0.00           O
ATOM   1147  N   VAL   114      24.700  77.120 135.030  1.00  0.00           N
ATOM   1148  H   VAL   114      25.350  76.360 135.000  1.00  0.00           H
ATOM   1149  CA  VAL   114      25.410  78.320 134.490  1.00  0.00           C
ATOM   1150  CB  VAL   114      26.910  78.300 134.370  1.00  0.00           C
ATOM   1151  CG1 VAL   114      27.510  79.520 133.730  1.00  0.00           C
ATOM   1152  CG2 VAL   114      27.390  78.110 135.790  1.00  0.00           C
ATOM   1153  C   VAL   114      24.760  78.640 133.100  1.00  0.00           C
ATOM   1154  O   VAL   114      24.800  77.750 132.170  1.00  0.00           O
ATOM   1155  N   LEU   115      24.020  79.700 132.960  1.00  0.00           N
ATOM   1156  H   LEU   115      24.100  80.380 133.680  1.00  0.00           H
ATOM   1157  CA  LEU   115      23.570  80.240 131.600  1.00  0.00           C
ATOM   1158  CB  LEU   115      22.200  81.030 131.760  1.00  0.00           C
ATOM   1159  CG  LEU   115      21.760  81.770 130.470  1.00  0.00           C
ATOM   1160  CD1 LEU   115      21.370  80.710 129.370  1.00  0.00           C
ATOM   1161  CD2 LEU   115      20.660  82.840 130.710  1.00  0.00           C
ATOM   1162  C   LEU   115      24.700  81.010 130.910  1.00  0.00           C
ATOM   1163  O   LEU   115      25.180  82.020 131.430  1.00  0.00           O
ATOM   1164  N   ALA   116      25.370  80.390 129.940  1.00  0.00           N
ATOM   1165  H   ALA   116      24.980  79.520 129.630  1.00  0.00           H
ATOM   1166  CA  ALA   116      26.480  80.980 129.130  1.00  0.00           C
ATOM   1167  CB  ALA   116      26.960  79.820 128.300  1.00  0.00           C
ATOM   1168  C   ALA   116      25.880  82.050 128.200  1.00  0.00           C
ATOM   1169  O   ALA   116      24.790  81.860 127.660  1.00  0.00           O
ATOM   1170  N   CYS   117      26.540  83.150 128.340  1.00  0.00           N
ATOM   1171  H   CYS   117      27.200  83.200 129.090  1.00  0.00           H
ATOM   1172  CA  CYS   117      26.230  84.400 127.600  1.00  0.00           C
ATOM   1173  CB  CYS   117      25.520  85.380 128.520  1.00  0.00           C
ATOM   1174  SG  CYS   117      24.970  86.960 127.760  1.00  0.00           S
ATOM   1175  HG  CYS   117      26.210  87.420 127.760  1.00  0.00           H
ATOM   1176  C   CYS   117      27.510  85.070 127.120  1.00  0.00           C
ATOM   1177  O   CYS   117      28.440  85.330 127.930  1.00  0.00           O
ATOM   1178  N   TYR   118      27.500  85.480 125.850  1.00  0.00           N
ATOM   1179  H   TYR   118      26.650  85.450 125.330  1.00  0.00           H
ATOM   1180  CA  TYR   118      28.720  86.130 125.270  1.00  0.00           C
ATOM   1181  CB  TYR   118      29.360  85.150 124.270  1.00  0.00           C
ATOM   1182  CG  TYR   118      29.430  83.700 124.690  1.00  0.00           C
ATOM   1183  CD1 TYR   118      28.590  82.830 124.000  1.00  0.00           C
ATOM   1184  HD1 TYR   118      28.250  83.110 123.000  1.00  0.00           H
ATOM   1185  CD2 TYR   118      30.140  83.200 125.760  1.00  0.00           C
ATOM   1186  HD2 TYR   118      30.960  83.760 126.210  1.00  0.00           H
ATOM   1187  CE1 TYR   118      28.450  81.510 124.270  1.00  0.00           C
ATOM   1188  HE1 TYR   118      27.910  80.750 123.690  1.00  0.00           H
ATOM   1189  CE2 TYR   118      30.030  81.840 126.080  1.00  0.00           C
ATOM   1190  HE2 TYR   118      30.450  81.620 127.060  1.00  0.00           H
ATOM   1191  CZ  TYR   118      29.200  80.980 125.310  1.00  0.00           C
ATOM   1192  OH  TYR   118      29.090  79.650 125.630  1.00  0.00           O
ATOM   1193  HH  TYR   118      28.190  79.280 125.380  1.00  0.00           H
ATOM   1194  C   TYR   118      28.340  87.490 124.630  1.00  0.00           C
ATOM   1195  O   TYR   118      27.370  87.660 123.860  1.00  0.00           O
ATOM   1196  N   ASN   119      29.100  88.540 125.140  1.00  0.00           N
ATOM   1197  H   ASN   119      29.940  88.310 125.630  1.00  0.00           H
ATOM   1198  CA  ASN   119      28.980  89.990 124.660  1.00  0.00           C
ATOM   1199  CB  ASN   119      29.690  90.130 123.320  1.00  0.00           C
ATOM   1200  CG  ASN   119      31.190  90.210 123.290  1.00  0.00           C
ATOM   1201  OD1 ASN   119      31.880  89.240 123.720  1.00  0.00           O
ATOM   1202  ND2 ASN   119      31.720  91.440 123.130  1.00  0.00           N
ATOM   1203 1HD2 ASN   119      31.200  92.290 123.120  1.00  0.00           H
ATOM   1204 2HD2 ASN   119      32.720  91.430 123.230  1.00  0.00           H
ATOM   1205  C   ASN   119      27.490  90.420 124.610  1.00  0.00           C
ATOM   1206  O   ASN   119      27.020  90.930 123.630  1.00  0.00           O
ATOM   1207  N   GLY   120      26.780  89.980 125.650  1.00  0.00           N
ATOM   1208  H   GLY   120      27.180  89.450 126.400  1.00  0.00           H
ATOM   1209  CA  GLY   120      25.390  90.460 125.860  1.00  0.00           C
ATOM   1210  C   GLY   120      24.210  89.650 125.180  1.00  0.00           C
ATOM   1211  O   GLY   120      23.150  90.220 124.820  1.00  0.00           O
ATOM   1212  N   SER   121      24.530  88.500 124.570  1.00  0.00           N
ATOM   1213  H   SER   121      25.440  88.070 124.580  1.00  0.00           H
ATOM   1214  CA  SER   121      23.540  87.680 123.860  1.00  0.00           C
ATOM   1215  CB  SER   121      23.720  87.750 122.380  1.00  0.00           C
ATOM   1216  OG  SER   121      22.460  87.220 121.840  1.00  0.00           O
ATOM   1217  HG  SER   121      21.920  88.010 121.560  1.00  0.00           H
ATOM   1218  C   SER   121      23.780  86.220 124.410  1.00  0.00           C
ATOM   1219  O   SER   121      24.940  85.800 124.430  1.00  0.00           O
ATOM   1220  N   PRO   122      22.750  85.710 125.150  1.00  0.00           N
ATOM   1221  CA  PRO   122      22.670  84.440 125.890  1.00  0.00           C
ATOM   1222  CB  PRO   122      21.360  84.490 126.570  1.00  0.00           C
ATOM   1223  CG  PRO   122      20.590  85.660 126.130  1.00  0.00           C
ATOM   1224  CD  PRO   122      21.670  86.610 125.640  1.00  0.00           C
ATOM   1225  C   PRO   122      22.680  83.170 124.980  1.00  0.00           C
ATOM   1226  O   PRO   122      21.990  83.090 123.960  1.00  0.00           O
ATOM   1227  N   SER   123      23.270  82.070 125.490  1.00  0.00           N
ATOM   1228  H   SER   123      23.690  81.950 126.390  1.00  0.00           H
ATOM   1229  CA  SER   123      23.290  80.820 124.660  1.00  0.00           C
ATOM   1230  CB  SER   123      24.130  80.900 123.340  1.00  0.00           C
ATOM   1231  OG  SER   123      23.590  79.900 122.430  1.00  0.00           O
ATOM   1232  HG  SER   123      22.730  80.300 122.120  1.00  0.00           H
ATOM   1233  C   SER   123      23.840  79.630 125.470  1.00  0.00           C
ATOM   1234  O   SER   123      24.910  79.610 126.080  1.00  0.00           O
ATOM   1235  N   GLY   124      22.820  78.840 125.820  1.00  0.00           N
ATOM   1236  H   GLY   124      21.870  79.170 125.740  1.00  0.00           H
ATOM   1237  CA  GLY   124      22.910  77.490 126.430  1.00  0.00           C
ATOM   1238  C   GLY   124      23.090  77.290 127.920  1.00  0.00           C
ATOM   1239  O   GLY   124      23.890  77.960 128.610  1.00  0.00           O
ATOM   1240  N   VAL   125      22.360  76.250 128.390  1.00  0.00           N
ATOM   1241  H   VAL   125      21.870  75.670 127.740  1.00  0.00           H
ATOM   1242  CA  VAL   125      22.360  75.730 129.750  1.00  0.00           C
ATOM   1243  CB  VAL   125      21.000  75.160 130.230  1.00  0.00           C
ATOM   1244  CG1 VAL   125      21.010  74.590 131.630  1.00  0.00           C
ATOM   1245  CG2 VAL   125      19.800  76.180 130.160  1.00  0.00           C
ATOM   1246  C   VAL   125      23.650  74.860 129.930  1.00  0.00           C
ATOM   1247  O   VAL   125      23.650  73.680 129.500  1.00  0.00           O
ATOM   1248  N   TYR   126      24.550  75.270 130.740  1.00  0.00           N
ATOM   1249  H   TYR   126      24.600  76.160 131.190  1.00  0.00           H
ATOM   1250  CA  TYR   126      25.740  74.450 131.010  1.00  0.00           C
ATOM   1251  CB  TYR   126      26.940  75.290 130.530  1.00  0.00           C
ATOM   1252  CG  TYR   126      28.290  74.500 130.510  1.00  0.00           C
ATOM   1253  CD1 TYR   126      28.700  73.580 129.580  1.00  0.00           C
ATOM   1254  HD1 TYR   126      28.130  73.320 128.690  1.00  0.00           H
ATOM   1255  CD2 TYR   126      29.020  74.650 131.650  1.00  0.00           C
ATOM   1256  HD2 TYR   126      28.750  75.190 132.550  1.00  0.00           H
ATOM   1257  CE1 TYR   126      29.860  72.910 129.730  1.00  0.00           C
ATOM   1258  HE1 TYR   126      30.270  72.370 128.880  1.00  0.00           H
ATOM   1259  CE2 TYR   126      30.200  73.950 131.830  1.00  0.00           C
ATOM   1260  HE2 TYR   126      30.870  74.300 132.610  1.00  0.00           H
ATOM   1261  CZ  TYR   126      30.620  73.090 130.860  1.00  0.00           C
ATOM   1262  OH  TYR   126      31.880  72.590 130.970  1.00  0.00           O
ATOM   1263  HH  TYR   126      31.890  72.370 131.950  1.00  0.00           H
ATOM   1264  C   TYR   126      25.930  74.170 132.510  1.00  0.00           C
ATOM   1265  O   TYR   126      26.010  75.130 133.210  1.00  0.00           O
ATOM   1266  N   GLN   127      25.920  72.910 132.900  1.00  0.00           N
ATOM   1267  H   GLN   127      26.020  72.100 132.320  1.00  0.00           H
ATOM   1268  CA  GLN   127      25.950  72.480 134.290  1.00  0.00           C
ATOM   1269  CB  GLN   127      25.190  71.150 134.510  1.00  0.00           C
ATOM   1270  CG  GLN   127      25.170  70.840 136.020  1.00  0.00           C
ATOM   1271  CD  GLN   127      24.170  69.870 136.550  1.00  0.00           C
ATOM   1272  OE1 GLN   127      23.200  69.470 136.040  1.00  0.00           O
ATOM   1273  NE2 GLN   127      24.360  69.390 137.800  1.00  0.00           N
ATOM   1274 1HE2 GLN   127      25.120  69.650 138.400  1.00  0.00           H
ATOM   1275 2HE2 GLN   127      23.600  68.930 138.270  1.00  0.00           H
ATOM   1276  C   GLN   127      27.450  72.550 134.790  1.00  0.00           C
ATOM   1277  O   GLN   127      28.290  71.880 134.250  1.00  0.00           O
ATOM   1278  N   CYS   128      27.730  73.460 135.700  1.00  0.00           N
ATOM   1279  H   CYS   128      27.000  73.930 136.200  1.00  0.00           H
ATOM   1280  CA  CYS   128      29.120  73.760 136.020  1.00  0.00           C
ATOM   1281  CB  CYS   128      29.660  75.000 135.220  1.00  0.00           C
ATOM   1282  SG  CYS   128      31.450  75.260 134.950  1.00  0.00           S
ATOM   1283  HG  CYS   128      31.800  74.010 135.220  1.00  0.00           H
ATOM   1284  C   CYS   128      29.550  73.910 137.530  1.00  0.00           C
ATOM   1285  O   CYS   128      28.650  74.120 138.370  1.00  0.00           O
ATOM   1286  N   ALA   129      30.820  73.790 137.870  1.00  0.00           N
ATOM   1287  H   ALA   129      31.500  73.470 137.200  1.00  0.00           H
ATOM   1288  CA  ALA   129      31.260  73.800 139.260  1.00  0.00           C
ATOM   1289  CB  ALA   129      31.670  72.400 139.600  1.00  0.00           C
ATOM   1290  C   ALA   129      32.510  74.600 139.570  1.00  0.00           C
ATOM   1291  O   ALA   129      33.270  74.940 138.650  1.00  0.00           O
ATOM   1292  N   MET   130      32.680  74.900 140.850  1.00  0.00           N
ATOM   1293  H   MET   130      31.970  74.720 141.530  1.00  0.00           H
ATOM   1294  CA  MET   130      33.890  75.580 141.230  1.00  0.00           C
ATOM   1295  CB  MET   130      33.720  76.620 142.360  1.00  0.00           C
ATOM   1296  CG  MET   130      32.960  77.820 141.960  1.00  0.00           C
ATOM   1297  SD  MET   130      32.880  79.110 143.200  1.00  0.00           S
ATOM   1298  CE  MET   130      32.010  78.190 144.510  1.00  0.00           C
ATOM   1299  C   MET   130      34.850  74.490 141.870  1.00  0.00           C
ATOM   1300  O   MET   130      34.290  73.690 142.620  1.00  0.00           O
ATOM   1301  N   ARG   131      36.070  74.630 141.470  1.00  0.00           N
ATOM   1302  H   ARG   131      36.270  75.270 140.730  1.00  0.00           H
ATOM   1303  CA  ARG   131      37.270  73.960 142.110  1.00  0.00           C
ATOM   1304  CB  ARG   131      38.530  74.390 141.300  1.00  0.00           C
ATOM   1305  CG  ARG   131      38.750  73.670 139.970  1.00  0.00           C
ATOM   1306  CD  ARG   131      40.180  74.040 139.500  1.00  0.00           C
ATOM   1307  NE  ARG   131      40.400  73.530 138.130  1.00  0.00           N
ATOM   1308  HE  ARG   131      40.630  72.550 138.130  1.00  0.00           H
ATOM   1309  CZ  ARG   131      40.410  74.250 137.020  1.00  0.00           C
ATOM   1310  NH1 ARG   131      40.250  75.570 137.140  1.00  0.00           N
ATOM   1311 1HH1 ARG   131      40.210  76.030 138.020  1.00  0.00           H
ATOM   1312 2HH1 ARG   131      40.140  76.110 136.310  1.00  0.00           H
ATOM   1313  NH2 ARG   131      40.340  73.750 135.800  1.00  0.00           N
ATOM   1314 1HH2 ARG   131      39.980  72.820 135.750  1.00  0.00           H
ATOM   1315 2HH2 ARG   131      40.450  74.300 134.970  1.00  0.00           H
ATOM   1316  C   ARG   131      37.450  74.210 143.640  1.00  0.00           C
ATOM   1317  O   ARG   131      36.870  75.210 144.080  1.00  0.00           O
ATOM   1318  N   PRO   132      38.210  73.360 144.340  1.00  0.00           N
ATOM   1319  CA  PRO   132      38.560  73.720 145.780  1.00  0.00           C
ATOM   1320  CB  PRO   132      39.680  72.750 146.160  1.00  0.00           C
ATOM   1321  CG  PRO   132      39.470  71.520 145.240  1.00  0.00           C
ATOM   1322  CD  PRO   132      38.800  72.100 143.960  1.00  0.00           C
ATOM   1323  C   PRO   132      39.040  75.120 146.050  1.00  0.00           C
ATOM   1324  O   PRO   132      38.390  75.700 146.940  1.00  0.00           O
ATOM   1325  N   ASN   133      39.790  75.680 145.090  1.00  0.00           N
ATOM   1326  H   ASN   133      40.320  75.220 144.380  1.00  0.00           H
ATOM   1327  CA  ASN   133      40.230  77.120 145.320  1.00  0.00           C
ATOM   1328  CB  ASN   133      41.750  77.320 145.210  1.00  0.00           C
ATOM   1329  CG  ASN   133      42.430  76.730 146.450  1.00  0.00           C
ATOM   1330  OD1 ASN   133      42.360  77.260 147.540  1.00  0.00           O
ATOM   1331  ND2 ASN   133      42.710  75.460 146.380  1.00  0.00           N
ATOM   1332 1HD2 ASN   133      42.530  74.930 145.550  1.00  0.00           H
ATOM   1333 2HD2 ASN   133      42.800  75.030 147.270  1.00  0.00           H
ATOM   1334  C   ASN   133      39.470  78.170 144.430  1.00  0.00           C
ATOM   1335  O   ASN   133      40.080  79.060 143.890  1.00  0.00           O
ATOM   1336  N   PHE   134      38.120  78.060 144.290  1.00  0.00           N
ATOM   1337  H   PHE   134      37.610  77.310 144.700  1.00  0.00           H
ATOM   1338  CA  PHE   134      37.190  79.070 143.720  1.00  0.00           C
ATOM   1339  CB  PHE   134      37.020  80.150 144.840  1.00  0.00           C
ATOM   1340  CG  PHE   134      36.480  79.490 146.140  1.00  0.00           C
ATOM   1341  CD1 PHE   134      35.120  79.370 146.180  1.00  0.00           C
ATOM   1342  HD1 PHE   134      34.500  79.600 145.320  1.00  0.00           H
ATOM   1343  CD2 PHE   134      37.330  79.230 147.240  1.00  0.00           C
ATOM   1344  HD2 PHE   134      38.410  79.290 147.150  1.00  0.00           H
ATOM   1345  CE1 PHE   134      34.600  78.890 147.360  1.00  0.00           C
ATOM   1346  HE1 PHE   134      33.530  78.700 147.440  1.00  0.00           H
ATOM   1347  CE2 PHE   134      36.720  78.710 148.370  1.00  0.00           C
ATOM   1348  HE2 PHE   134      37.300  78.350 149.220  1.00  0.00           H
ATOM   1349  CZ  PHE   134      35.370  78.550 148.450  1.00  0.00           C
ATOM   1350  HZ  PHE   134      34.870  78.490 149.420  1.00  0.00           H
ATOM   1351  C   PHE   134      37.350  79.650 142.380  1.00  0.00           C
ATOM   1352  O   PHE   134      36.870  80.750 142.150  1.00  0.00           O
ATOM   1353  N   THR   135      38.020  78.880 141.580  1.00  0.00           N
ATOM   1354  H   THR   135      38.830  78.400 141.900  1.00  0.00           H
ATOM   1355  CA  THR   135      37.980  79.100 140.110  1.00  0.00           C
ATOM   1356  CB  THR   135      39.360  79.130 139.520  1.00  0.00           C
ATOM   1357  OG1 THR   135      39.910  77.780 139.330  1.00  0.00           O
ATOM   1358  HG1 THR   135      40.410  77.480 140.140  1.00  0.00           H
ATOM   1359  CG2 THR   135      40.150  80.240 140.050  1.00  0.00           C
ATOM   1360  C   THR   135      37.090  78.020 139.470  1.00  0.00           C
ATOM   1361  O   THR   135      36.810  76.960 140.000  1.00  0.00           O
ATOM   1362  N   ILE   136      36.400  78.440 138.400  1.00  0.00           N
ATOM   1363  H   ILE   136      36.600  79.370 138.090  1.00  0.00           H
ATOM   1364  CA  ILE   136      35.370  77.680 137.710  1.00  0.00           C
ATOM   1365  CB  ILE   136      34.380  78.570 136.920  1.00  0.00           C
ATOM   1366  CG1 ILE   136      32.990  77.920 136.990  1.00  0.00           C
ATOM   1367  CG2 ILE   136      34.850  78.760 135.500  1.00  0.00           C
ATOM   1368  CD  ILE   136      31.870  78.810 136.490  1.00  0.00           C
ATOM   1369  C   ILE   136      35.940  76.520 136.840  1.00  0.00           C
ATOM   1370  O   ILE   136      37.090  76.620 136.400  1.00  0.00           O
ATOM   1371  N   LYS   137      35.340  75.370 136.870  1.00  0.00           N
ATOM   1372  H   LYS   137      34.450  75.240 137.310  1.00  0.00           H
ATOM   1373  CA  LYS   137      35.760  74.200 136.150  1.00  0.00           C
ATOM   1374  CB  LYS   137      35.270  72.830 136.770  1.00  0.00           C
ATOM   1375  CG  LYS   137      35.650  72.660 138.250  1.00  0.00           C
ATOM   1376  CD  LYS   137      35.670  71.180 138.660  1.00  0.00           C
ATOM   1377  CE  LYS   137      35.980  71.090 140.190  1.00  0.00           C
ATOM   1378  NZ  LYS   137      36.460  69.760 140.510  1.00  0.00           N
ATOM   1379  HZ1 LYS   137      36.410  69.580 141.490  1.00  0.00           H
ATOM   1380  HZ2 LYS   137      35.910  69.050 140.060  1.00  0.00           H
ATOM   1381  HZ3 LYS   137      37.410  69.670 140.180  1.00  0.00           H
ATOM   1382  C   LYS   137      35.740  74.250 134.640  1.00  0.00           C
ATOM   1383  O   LYS   137      36.840  74.390 134.030  1.00  0.00           O
ATOM   1384  N   GLY   138      34.620  74.030 133.980  1.00  0.00           N
ATOM   1385  H   GLY   138      33.780  73.750 134.450  1.00  0.00           H
ATOM   1386  CA  GLY   138      34.350  74.100 132.590  1.00  0.00           C
ATOM   1387  C   GLY   138      34.880  75.420 131.920  1.00  0.00           C
ATOM   1388  O   GLY   138      35.190  76.450 132.500  1.00  0.00           O
ATOM   1389  N   SER   139      35.050  75.160 130.660  1.00  0.00           N
ATOM   1390  H   SER   139      35.190  74.220 130.350  1.00  0.00           H
ATOM   1391  CA  SER   139      35.510  76.250 129.760  1.00  0.00           C
ATOM   1392  CB  SER   139      36.380  75.760 128.620  1.00  0.00           C
ATOM   1393  OG  SER   139      35.830  74.610 128.000  1.00  0.00           O
ATOM   1394  HG  SER   139      35.130  75.000 127.400  1.00  0.00           H
ATOM   1395  C   SER   139      34.430  77.210 129.230  1.00  0.00           C
ATOM   1396  O   SER   139      33.270  76.880 128.990  1.00  0.00           O
ATOM   1397  N   PHE   140      34.770  78.480 129.240  1.00  0.00           N
ATOM   1398  H   PHE   140      35.540  78.720 129.840  1.00  0.00           H
ATOM   1399  CA  PHE   140      33.950  79.510 128.650  1.00  0.00           C
ATOM   1400  CB  PHE   140      33.510  80.490 129.680  1.00  0.00           C
ATOM   1401  CG  PHE   140      32.560  79.980 130.760  1.00  0.00           C
ATOM   1402  CD1 PHE   140      31.220  79.830 130.420  1.00  0.00           C
ATOM   1403  HD1 PHE   140      30.710  80.570 129.810  1.00  0.00           H
ATOM   1404  CD2 PHE   140      33.010  79.220 131.840  1.00  0.00           C
ATOM   1405  HD2 PHE   140      33.990  79.510 132.230  1.00  0.00           H
ATOM   1406  CE1 PHE   140      30.500  78.880 131.090  1.00  0.00           C
ATOM   1407  HE1 PHE   140      29.420  78.870 131.010  1.00  0.00           H
ATOM   1408  CE2 PHE   140      32.230  78.230 132.510  1.00  0.00           C
ATOM   1409  HE2 PHE   140      32.690  77.680 133.340  1.00  0.00           H
ATOM   1410  CZ  PHE   140      30.960  78.040 132.070  1.00  0.00           C
ATOM   1411  HZ  PHE   140      30.370  77.170 132.390  1.00  0.00           H
ATOM   1412  C   PHE   140      34.680  80.300 127.500  1.00  0.00           C
ATOM   1413  O   PHE   140      35.900  80.470 127.610  1.00  0.00           O
ATOM   1414  N   LEU   141      33.840  80.550 126.490  1.00  0.00           N
ATOM   1415  H   LEU   141      32.950  80.110 126.550  1.00  0.00           H
ATOM   1416  CA  LEU   141      34.130  81.350 125.250  1.00  0.00           C
ATOM   1417  CB  LEU   141      32.980  81.340 124.290  1.00  0.00           C
ATOM   1418  CG  LEU   141      32.760  79.960 123.620  1.00  0.00           C
ATOM   1419  CD1 LEU   141      31.340  79.650 123.100  1.00  0.00           C
ATOM   1420  CD2 LEU   141      33.720  79.840 122.440  1.00  0.00           C
ATOM   1421  C   LEU   141      34.540  82.770 125.640  1.00  0.00           C
ATOM   1422  O   LEU   141      34.250  83.340 126.710  1.00  0.00           O
ATOM   1423  N   ASN   142      35.040  83.420 124.600  1.00  0.00           N
ATOM   1424  H   ASN   142      35.380  82.910 123.800  1.00  0.00           H
ATOM   1425  CA  ASN   142      35.330  84.890 124.530  1.00  0.00           C
ATOM   1426  CB  ASN   142      36.120  85.160 123.220  1.00  0.00           C
ATOM   1427  CG  ASN   142      37.230  84.080 122.870  1.00  0.00           C
ATOM   1428  OD1 ASN   142      36.940  82.900 122.590  1.00  0.00           O
ATOM   1429  ND2 ASN   142      38.470  84.260 123.360  1.00  0.00           N
ATOM   1430 1HD2 ASN   142      38.630  85.090 123.890  1.00  0.00           H
ATOM   1431 2HD2 ASN   142      39.260  83.720 123.060  1.00  0.00           H
ATOM   1432  C   ASN   142      34.070  85.720 124.560  1.00  0.00           C
ATOM   1433  O   ASN   142      32.970  85.320 124.270  1.00  0.00           O
ATOM   1434  N   GLY   143      34.220  86.540 125.590  1.00  0.00           N
ATOM   1435  H   GLY   143      34.930  86.470 126.290  1.00  0.00           H
ATOM   1436  CA  GLY   143      33.230  87.610 125.910  1.00  0.00           C
ATOM   1437  C   GLY   143      32.180  87.210 126.950  1.00  0.00           C
ATOM   1438  O   GLY   143      31.120  87.840 127.060  1.00  0.00           O
ATOM   1439  N   SER   144      32.500  86.170 127.700  1.00  0.00           N
ATOM   1440  H   SER   144      33.460  85.880 127.690  1.00  0.00           H
ATOM   1441  CA  SER   144      31.580  85.600 128.650  1.00  0.00           C
ATOM   1442  CB  SER   144      32.200  84.230 129.230  1.00  0.00           C
ATOM   1443  OG  SER   144      33.470  84.420 129.930  1.00  0.00           O
ATOM   1444  HG  SER   144      34.090  84.970 129.370  1.00  0.00           H
ATOM   1445  C   SER   144      31.270  86.390 130.010  1.00  0.00           C
ATOM   1446  O   SER   144      30.260  86.080 130.610  1.00  0.00           O
ATOM   1447  N   CYS   145      32.190  87.180 130.450  1.00  0.00           N
ATOM   1448  H   CYS   145      33.030  87.320 129.940  1.00  0.00           H
ATOM   1449  CA  CYS   145      32.000  88.000 131.670  1.00  0.00           C
ATOM   1450  CB  CYS   145      33.270  88.930 131.910  1.00  0.00           C
ATOM   1451  SG  CYS   145      33.630  90.110 130.570  1.00  0.00           S
ATOM   1452  HG  CYS   145      34.240  89.230 129.780  1.00  0.00           H
ATOM   1453  C   CYS   145      30.760  88.930 131.910  1.00  0.00           C
ATOM   1454  O   CYS   145      30.440  89.820 131.080  1.00  0.00           O
ATOM   1455  N   GLY   146      29.930  88.500 132.910  1.00  0.00           N
ATOM   1456  H   GLY   146      30.360  88.060 133.700  1.00  0.00           H
ATOM   1457  CA  GLY   146      28.510  88.780 133.130  1.00  0.00           C
ATOM   1458  C   GLY   146      27.630  87.530 133.220  1.00  0.00           C
ATOM   1459  O   GLY   146      26.720  87.530 134.010  1.00  0.00           O
ATOM   1460  N   SER   147      27.990  86.450 132.460  1.00  0.00           N
ATOM   1461  H   SER   147      28.730  86.490 131.780  1.00  0.00           H
ATOM   1462  CA  SER   147      27.230  85.120 132.490  1.00  0.00           C
ATOM   1463  CB  SER   147      27.880  83.850 131.870  1.00  0.00           C
ATOM   1464  OG  SER   147      28.120  84.090 130.480  1.00  0.00           O
ATOM   1465  HG  SER   147      28.900  84.710 130.330  1.00  0.00           H
ATOM   1466  C   SER   147      26.800  84.600 133.890  1.00  0.00           C
ATOM   1467  O   SER   147      27.600  84.570 134.780  1.00  0.00           O
ATOM   1468  N   VAL   148      25.590  84.050 133.990  1.00  0.00           N
ATOM   1469  H   VAL   148      24.970  83.950 133.200  1.00  0.00           H
ATOM   1470  CA  VAL   148      25.020  83.820 135.330  1.00  0.00           C
ATOM   1471  CB  VAL   148      23.740  84.600 135.430  1.00  0.00           C
ATOM   1472  CG1 VAL   148      23.950  86.070 135.850  1.00  0.00           C
ATOM   1473  CG2 VAL   148      22.910  84.580 134.150  1.00  0.00           C
ATOM   1474  C   VAL   148      24.780  82.330 135.710  1.00  0.00           C
ATOM   1475  O   VAL   148      24.360  81.530 134.840  1.00  0.00           O
ATOM   1476  N   GLY   149      24.850  82.120 137.010  1.00  0.00           N
ATOM   1477  H   GLY   149      25.340  82.690 137.670  1.00  0.00           H
ATOM   1478  CA  GLY   149      24.420  80.860 137.570  1.00  0.00           C
ATOM   1479  C   GLY   149      23.280  80.810 138.560  1.00  0.00           C
ATOM   1480  O   GLY   149      23.110  81.580 139.480  1.00  0.00           O
ATOM   1481  N   PHE   150      22.660  79.640 138.450  1.00  0.00           N
ATOM   1482  H   PHE   150      22.630  79.220 137.540  1.00  0.00           H
ATOM   1483  CA  PHE   150      21.590  79.240 139.380  1.00  0.00           C
ATOM   1484  CB  PHE   150      20.270  79.700 138.820  1.00  0.00           C
ATOM   1485  CG  PHE   150      20.210  79.860 137.270  1.00  0.00           C
ATOM   1486  CD1 PHE   150      20.050  78.730 136.550  1.00  0.00           C
ATOM   1487  HD1 PHE   150      19.800  77.770 137.020  1.00  0.00           H
ATOM   1488  CD2 PHE   150      20.580  81.060 136.680  1.00  0.00           C
ATOM   1489  HD2 PHE   150      20.360  81.940 137.280  1.00  0.00           H
ATOM   1490  CE1 PHE   150      20.120  78.870 135.200  1.00  0.00           C
ATOM   1491  HE1 PHE   150      19.960  78.000 134.560  1.00  0.00           H
ATOM   1492  CE2 PHE   150      20.760  81.240 135.330  1.00  0.00           C
ATOM   1493  HE2 PHE   150      20.870  82.260 134.970  1.00  0.00           H
ATOM   1494  CZ  PHE   150      20.450  80.090 134.670  1.00  0.00           C
ATOM   1495  HZ  PHE   150      20.430  80.230 133.590  1.00  0.00           H
ATOM   1496  C   PHE   150      21.500  77.790 139.810  1.00  0.00           C
ATOM   1497  O   PHE   150      21.530  76.820 139.030  1.00  0.00           O
ATOM   1498  N   ASN   151      20.940  77.580 141.000  1.00  0.00           N
ATOM   1499  H   ASN   151      21.050  78.330 141.660  1.00  0.00           H
ATOM   1500  CA  ASN   151      20.270  76.360 141.520  1.00  0.00           C
ATOM   1501  CB  ASN   151      20.510  76.170 143.020  1.00  0.00           C
ATOM   1502  CG  ASN   151      20.360  74.640 143.280  1.00  0.00           C
ATOM   1503  OD1 ASN   151      19.280  74.150 143.370  1.00  0.00           O
ATOM   1504  ND2 ASN   151      21.390  73.870 143.170  1.00  0.00           N
ATOM   1505 1HD2 ASN   151      22.300  74.200 142.920  1.00  0.00           H
ATOM   1506 2HD2 ASN   151      21.300  72.890 143.320  1.00  0.00           H
ATOM   1507  C   ASN   151      18.810  76.500 141.160  1.00  0.00           C
ATOM   1508  O   ASN   151      18.190  77.540 141.460  1.00  0.00           O
ATOM   1509  N   ILE   152      18.180  75.340 140.980  1.00  0.00           N
ATOM   1510  H   ILE   152      18.660  74.470 140.920  1.00  0.00           H
ATOM   1511  CA  ILE   152      16.710  75.220 140.820  1.00  0.00           C
ATOM   1512  CB  ILE   152      16.320  74.580 139.450  1.00  0.00           C
ATOM   1513  CG1 ILE   152      16.960  75.260 138.240  1.00  0.00           C
ATOM   1514  CG2 ILE   152      14.740  74.710 139.210  1.00  0.00           C
ATOM   1515  CD  ILE   152      16.860  76.820 138.090  1.00  0.00           C
ATOM   1516  C   ILE   152      16.150  74.470 142.050  1.00  0.00           C
ATOM   1517  O   ILE   152      16.130  73.210 142.100  1.00  0.00           O
ATOM   1518  N   ASP   153      15.810  75.270 143.030  1.00  0.00           N
ATOM   1519  H   ASP   153      15.720  76.250 142.830  1.00  0.00           H
ATOM   1520  CA  ASP   153      15.360  74.930 144.410  1.00  0.00           C
ATOM   1521  CB  ASP   153      15.770  76.040 145.390  1.00  0.00           C
ATOM   1522  CG  ASP   153      15.530  75.660 146.840  1.00  0.00           C
ATOM   1523  OD1 ASP   153      14.530  76.090 147.400  1.00  0.00           O
ATOM   1524  OD2 ASP   153      16.430  75.100 147.500  1.00  0.00           O
ATOM   1525  C   ASP   153      13.810  74.840 144.440  1.00  0.00           C
ATOM   1526  O   ASP   153      13.050  75.650 143.850  1.00  0.00           O
ATOM   1527  N   TYR   154      13.330  74.050 145.360  1.00  0.00           N
ATOM   1528  H   TYR   154      13.950  73.580 145.990  1.00  0.00           H
ATOM   1529  CA  TYR   154      11.900  73.920 145.720  1.00  0.00           C
ATOM   1530  CB  TYR   154      11.630  72.940 146.890  1.00  0.00           C
ATOM   1531  CG  TYR   154      11.680  71.490 146.410  1.00  0.00           C
ATOM   1532  CD1 TYR   154      10.540  71.020 145.700  1.00  0.00           C
ATOM   1533  HD1 TYR   154       9.720  71.720 145.540  1.00  0.00           H
ATOM   1534  CD2 TYR   154      12.660  70.600 146.890  1.00  0.00           C
ATOM   1535  HD2 TYR   154      13.330  70.870 147.710  1.00  0.00           H
ATOM   1536  CE1 TYR   154      10.390  69.680 145.360  1.00  0.00           C
ATOM   1537  HE1 TYR   154       9.750  69.300 144.560  1.00  0.00           H
ATOM   1538  CE2 TYR   154      12.520  69.290 146.520  1.00  0.00           C
ATOM   1539  HE2 TYR   154      13.260  68.580 146.880  1.00  0.00           H
ATOM   1540  CZ  TYR   154      11.400  68.820 145.810  1.00  0.00           C
ATOM   1541  OH  TYR   154      11.330  67.460 145.580  1.00  0.00           O
ATOM   1542  HH  TYR   154      10.400  67.310 145.240  1.00  0.00           H
ATOM   1543  C   TYR   154      11.120  75.210 145.880  1.00  0.00           C
ATOM   1544  O   TYR   154      10.030  75.410 145.310  1.00  0.00           O
ATOM   1545  N   ASP   155      11.730  76.160 146.530  1.00  0.00           N
ATOM   1546  H   ASP   155      12.680  76.070 146.830  1.00  0.00           H
ATOM   1547  CA  ASP   155      11.210  77.480 146.820  1.00  0.00           C
ATOM   1548  CB  ASP   155      11.910  78.310 147.910  1.00  0.00           C
ATOM   1549  CG  ASP   155      11.180  79.600 148.220  1.00  0.00           C
ATOM   1550  OD1 ASP   155      10.360  79.660 149.150  1.00  0.00           O
ATOM   1551  OD2 ASP   155      11.490  80.550 147.550  1.00  0.00           O
ATOM   1552  C   ASP   155      11.110  78.380 145.590  1.00  0.00           C
ATOM   1553  O   ASP   155       9.990  78.780 145.220  1.00  0.00           O
ATOM   1554  N   CYS   156      12.170  78.330 144.770  1.00  0.00           N
ATOM   1555  H   CYS   156      12.760  77.520 144.740  1.00  0.00           H
ATOM   1556  CA  CYS   156      12.360  79.270 143.650  1.00  0.00           C
ATOM   1557  CB  CYS   156      12.150  80.710 143.980  1.00  0.00           C
ATOM   1558  SG  CYS   156      13.240  81.150 145.400  1.00  0.00           S
ATOM   1559  HG  CYS   156      12.550  80.590 146.390  1.00  0.00           H
ATOM   1560  C   CYS   156      13.790  79.170 142.980  1.00  0.00           C
ATOM   1561  O   CYS   156      14.410  78.160 143.230  1.00  0.00           O
ATOM   1562  N   VAL   157      14.190  80.020 142.070  1.00  0.00           N
ATOM   1563  H   VAL   157      13.720  80.900 141.930  1.00  0.00           H
ATOM   1564  CA  VAL   157      15.500  80.020 141.330  1.00  0.00           C
ATOM   1565  CB  VAL   157      15.280  80.820 140.000  1.00  0.00           C
ATOM   1566  CG1 VAL   157      16.540  80.750 139.190  1.00  0.00           C
ATOM   1567  CG2 VAL   157      13.930  80.610 139.320  1.00  0.00           C
ATOM   1568  C   VAL   157      16.540  80.700 142.250  1.00  0.00           C
ATOM   1569  O   VAL   157      16.660  81.910 142.350  1.00  0.00           O
ATOM   1570  N   SER   158      17.340  79.790 142.760  1.00  0.00           N
ATOM   1571  H   SER   158      17.310  78.840 142.450  1.00  0.00           H
ATOM   1572  CA  SER   158      18.430  80.180 143.630  1.00  0.00           C
ATOM   1573  CB  SER   158      18.730  79.160 144.770  1.00  0.00           C
ATOM   1574  OG  SER   158      17.970  79.510 145.900  1.00  0.00           O
ATOM   1575  HG  SER   158      18.080  78.750 146.540  1.00  0.00           H
ATOM   1576  C   SER   158      19.720  80.560 142.910  1.00  0.00           C
ATOM   1577  O   SER   158      20.710  79.830 142.740  1.00  0.00           O
ATOM   1578  N   PHE   159      19.870  81.890 142.860  1.00  0.00           N
ATOM   1579  H   PHE   159      19.340  82.590 143.350  1.00  0.00           H
ATOM   1580  CA  PHE   159      21.090  82.520 142.300  1.00  0.00           C
ATOM   1581  CB  PHE   159      20.710  83.900 141.790  1.00  0.00           C
ATOM   1582  CG  PHE   159      19.840  83.990 140.510  1.00  0.00           C
ATOM   1583  CD1 PHE   159      20.500  84.490 139.420  1.00  0.00           C
ATOM   1584  HD1 PHE   159      21.560  84.270 139.290  1.00  0.00           H
ATOM   1585  CD2 PHE   159      18.430  83.880 140.540  1.00  0.00           C
ATOM   1586  HD2 PHE   159      17.870  83.800 141.470  1.00  0.00           H
ATOM   1587  CE1 PHE   159      19.750  84.910 138.310  1.00  0.00           C
ATOM   1588  HE1 PHE   159      20.260  85.270 137.410  1.00  0.00           H
ATOM   1589  CE2 PHE   159      17.730  84.180 139.400  1.00  0.00           C
ATOM   1590  HE2 PHE   159      16.670  83.950 139.300  1.00  0.00           H
ATOM   1591  CZ  PHE   159      18.380  84.750 138.310  1.00  0.00           C
ATOM   1592  HZ  PHE   159      17.720  84.850 137.450  1.00  0.00           H
ATOM   1593  C   PHE   159      22.380  82.490 143.130  1.00  0.00           C
ATOM   1594  O   PHE   159      22.520  82.980 144.240  1.00  0.00           O
ATOM   1595  N   CYS   160      23.290  81.780 142.530  1.00  0.00           N
ATOM   1596  H   CYS   160      23.140  81.170 141.750  1.00  0.00           H
ATOM   1597  CA  CYS   160      24.600  81.650 143.170  1.00  0.00           C
ATOM   1598  CB  CYS   160      24.940  80.190 143.110  1.00  0.00           C
ATOM   1599  SG  CYS   160      24.730  79.550 141.390  1.00  0.00           S
ATOM   1600  HG  CYS   160      25.920  78.960 141.410  1.00  0.00           H
ATOM   1601  C   CYS   160      25.790  82.520 142.650  1.00  0.00           C
ATOM   1602  O   CYS   160      26.820  82.650 143.310  1.00  0.00           O
ATOM   1603  N   TYR   161      25.770  82.950 141.340  1.00  0.00           N
ATOM   1604  H   TYR   161      24.940  82.860 140.790  1.00  0.00           H
ATOM   1605  CA  TYR   161      27.030  83.410 140.640  1.00  0.00           C
ATOM   1606  CB  TYR   161      27.540  82.100 140.130  1.00  0.00           C
ATOM   1607  CG  TYR   161      29.010  82.070 139.950  1.00  0.00           C
ATOM   1608  CD1 TYR   161      29.770  81.560 141.020  1.00  0.00           C
ATOM   1609  HD1 TYR   161      29.300  81.260 141.960  1.00  0.00           H
ATOM   1610  CD2 TYR   161      29.560  82.360 138.710  1.00  0.00           C
ATOM   1611  HD2 TYR   161      28.890  82.260 137.860  1.00  0.00           H
ATOM   1612  CE1 TYR   161      31.130  81.290 140.870  1.00  0.00           C
ATOM   1613  HE1 TYR   161      31.640  80.600 141.540  1.00  0.00           H
ATOM   1614  CE2 TYR   161      30.910  82.170 138.570  1.00  0.00           C
ATOM   1615  HE2 TYR   161      31.350  82.450 137.610  1.00  0.00           H
ATOM   1616  CZ  TYR   161      31.690  81.610 139.580  1.00  0.00           C
ATOM   1617  OH  TYR   161      33.050  81.550 139.390  1.00  0.00           O
ATOM   1618  HH  TYR   161      33.140  81.760 138.410  1.00  0.00           H
ATOM   1619  C   TYR   161      26.700  84.350 139.510  1.00  0.00           C
ATOM   1620  O   TYR   161      25.760  84.050 138.720  1.00  0.00           O
ATOM   1621  N   MET   162      27.650  85.240 139.280  1.00  0.00           N
ATOM   1622  H   MET   162      28.360  85.400 139.970  1.00  0.00           H
ATOM   1623  CA  MET   162      27.780  86.040 138.020  1.00  0.00           C
ATOM   1624  CB  MET   162      27.210  87.460 138.380  1.00  0.00           C
ATOM   1625  CG  MET   162      27.400  88.520 137.320  1.00  0.00           C
ATOM   1626  SD  MET   162      26.200  89.850 137.600  1.00  0.00           S
ATOM   1627  CE  MET   162      24.700  89.190 137.000  1.00  0.00           C
ATOM   1628  C   MET   162      29.290  86.110 137.830  1.00  0.00           C
ATOM   1629  O   MET   162      30.070  86.520 138.700  1.00  0.00           O
ATOM   1630  N   HIS   163      29.660  85.760 136.630  1.00  0.00           N
ATOM   1631  H   HIS   163      28.960  85.520 135.960  1.00  0.00           H
ATOM   1632  CA  HIS   163      31.090  85.690 136.110  1.00  0.00           C
ATOM   1633  CB  HIS   163      31.010  84.850 134.820  1.00  0.00           C
ATOM   1634  CG  HIS   163      32.380  84.650 134.040  1.00  0.00           C
ATOM   1635  ND1 HIS   163      33.560  84.860 134.590  1.00  0.00           N
ATOM   1636  CD2 HIS   163      32.630  84.140 132.840  1.00  0.00           C
ATOM   1637  HD2 HIS   163      31.870  83.710 132.190  1.00  0.00           H
ATOM   1638  CE1 HIS   163      34.530  84.560 133.720  1.00  0.00           C
ATOM   1639  HE1 HIS   163      35.570  84.830 133.890  1.00  0.00           H
ATOM   1640  NE2 HIS   163      33.920  84.120 132.570  1.00  0.00           N
ATOM   1641  HE2 HIS   163      34.350  83.820 131.720  1.00  0.00           H
ATOM   1642  C   HIS   163      31.680  87.080 135.870  1.00  0.00           C
ATOM   1643  O   HIS   163      31.050  87.880 135.110  1.00  0.00           O
ATOM   1644  N   HIS   164      32.910  87.210 136.290  1.00  0.00           N
ATOM   1645  H   HIS   164      33.480  86.400 136.420  1.00  0.00           H
ATOM   1646  CA  HIS   164      33.580  88.540 136.310  1.00  0.00           C
ATOM   1647  CB  HIS   164      33.810  88.960 137.790  1.00  0.00           C
ATOM   1648  CG  HIS   164      34.380  90.310 138.180  1.00  0.00           C
ATOM   1649  ND1 HIS   164      35.440  90.920 137.730  1.00  0.00           N
ATOM   1650  CD2 HIS   164      33.860  91.090 139.130  1.00  0.00           C
ATOM   1651  HD2 HIS   164      32.900  90.790 139.560  1.00  0.00           H
ATOM   1652  CE1 HIS   164      35.490  92.120 138.400  1.00  0.00           C
ATOM   1653  HE1 HIS   164      36.330  92.810 138.320  1.00  0.00           H
ATOM   1654  NE2 HIS   164      34.530  92.190 139.280  1.00  0.00           N
ATOM   1655  HE2 HIS   164      34.340  92.930 139.920  1.00  0.00           H
ATOM   1656  C   HIS   164      34.870  88.590 135.550  1.00  0.00           C
ATOM   1657  O   HIS   164      34.960  89.120 134.450  1.00  0.00           O
ATOM   1658  N   MET   165      35.890  87.960 136.090  1.00  0.00           N
ATOM   1659  H   MET   165      35.680  87.420 136.900  1.00  0.00           H
ATOM   1660  CA  MET   165      37.300  87.910 135.600  1.00  0.00           C
ATOM   1661  CB  MET   165      38.230  87.780 136.810  1.00  0.00           C
ATOM   1662  CG  MET   165      38.580  89.170 137.440  1.00  0.00           C
ATOM   1663  SD  MET   165      39.160  90.350 136.170  1.00  0.00           S
ATOM   1664  CE  MET   165      38.740  91.870 137.010  1.00  0.00           C
ATOM   1665  C   MET   165      37.670  86.890 134.530  1.00  0.00           C
ATOM   1666  O   MET   165      37.850  85.700 134.780  1.00  0.00           O
ATOM   1667  N   GLU   166      37.450  87.370 133.320  1.00  0.00           N
ATOM   1668  H   GLU   166      36.740  88.060 133.160  1.00  0.00           H
ATOM   1669  CA  GLU   166      38.050  86.850 132.010  1.00  0.00           C
ATOM   1670  CB  GLU   166      37.290  87.450 130.860  1.00  0.00           C
ATOM   1671  CG  GLU   166      36.070  86.590 130.630  1.00  0.00           C
ATOM   1672  CD  GLU   166      35.280  86.860 129.390  1.00  0.00           C
ATOM   1673  OE1 GLU   166      34.900  88.030 129.190  1.00  0.00           O
ATOM   1674  OE2 GLU   166      35.270  85.980 128.520  1.00  0.00           O
ATOM   1675  C   GLU   166      39.530  87.090 131.900  1.00  0.00           C
ATOM   1676  O   GLU   166      40.020  87.950 131.190  1.00  0.00           O
ATOM   1677  N   LEU   167      40.210  86.500 132.880  1.00  0.00           N
ATOM   1678  H   LEU   167      39.650  85.870 133.410  1.00  0.00           H
ATOM   1679  CA  LEU   167      41.630  86.530 133.040  1.00  0.00           C
ATOM   1680  CB  LEU   167      42.020  85.810 134.320  1.00  0.00           C
ATOM   1681  CG  LEU   167      41.610  86.580 135.550  1.00  0.00           C
ATOM   1682  CD1 LEU   167      42.110  85.830 136.840  1.00  0.00           C
ATOM   1683  CD2 LEU   167      42.010  88.110 135.610  1.00  0.00           C
ATOM   1684  C   LEU   167      42.520  86.050 131.910  1.00  0.00           C
ATOM   1685  O   LEU   167      42.310  84.890 131.520  1.00  0.00           O
ATOM   1686  N   PRO   168      43.600  86.810 131.610  1.00  0.00           N
ATOM   1687  CA  PRO   168      44.480  86.310 130.550  1.00  0.00           C
ATOM   1688  CB  PRO   168      45.330  87.490 130.180  1.00  0.00           C
ATOM   1689  CG  PRO   168      44.620  88.760 130.700  1.00  0.00           C
ATOM   1690  CD  PRO   168      43.770  88.270 131.850  1.00  0.00           C
ATOM   1691  C   PRO   168      45.380  85.060 130.730  1.00  0.00           C
ATOM   1692  O   PRO   168      45.640  84.430 129.700  1.00  0.00           O
ATOM   1693  N   THR   169      45.500  84.760 131.990  1.00  0.00           N
ATOM   1694  H   THR   169      45.470  85.500 132.670  1.00  0.00           H
ATOM   1695  CA  THR   169      46.010  83.550 132.620  1.00  0.00           C
ATOM   1696  CB  THR   169      46.200  83.800 134.120  1.00  0.00           C
ATOM   1697  OG1 THR   169      45.580  85.010 134.590  1.00  0.00           O
ATOM   1698  HG1 THR   169      45.530  85.070 135.580  1.00  0.00           H
ATOM   1699  CG2 THR   169      47.680  83.640 134.440  1.00  0.00           C
ATOM   1700  C   THR   169      44.990  82.380 132.440  1.00  0.00           C
ATOM   1701  O   THR   169      45.240  81.300 132.920  1.00  0.00           O
ATOM   1702  N   GLY   170      43.740  82.530 131.880  1.00  0.00           N
ATOM   1703  H   GLY   170      43.630  83.370 131.360  1.00  0.00           H
ATOM   1704  CA  GLY   170      42.820  81.350 131.670  1.00  0.00           C
ATOM   1705  C   GLY   170      41.920  80.990 132.820  1.00  0.00           C
ATOM   1706  O   GLY   170      40.830  80.480 132.580  1.00  0.00           O
ATOM   1707  N   VAL   171      42.430  81.040 134.070  1.00  0.00           N
ATOM   1708  H   VAL   171      43.420  81.180 134.140  1.00  0.00           H
ATOM   1709  CA  VAL   171      41.580  80.870 135.290  1.00  0.00           C
ATOM   1710  CB  VAL   171      42.370  81.050 136.610  1.00  0.00           C
ATOM   1711  CG1 VAL   171      43.070  79.710 136.870  1.00  0.00           C
ATOM   1712  CG2 VAL   171      43.250  82.300 136.620  1.00  0.00           C
ATOM   1713  C   VAL   171      40.280  81.740 135.330  1.00  0.00           C
ATOM   1714  O   VAL   171      40.460  82.890 135.570  1.00  0.00           O
ATOM   1715  N   HIS   172      39.100  81.190 135.250  1.00  0.00           N
ATOM   1716  H   HIS   172      38.870  80.220 135.100  1.00  0.00           H
ATOM   1717  CA  HIS   172      37.850  82.000 135.310  1.00  0.00           C
ATOM   1718  CB  HIS   172      36.740  81.570 134.330  1.00  0.00           C
ATOM   1719  CG  HIS   172      36.850  82.030 132.870  1.00  0.00           C
ATOM   1720  ND1 HIS   172      35.920  82.080 131.910  1.00  0.00           N
ATOM   1721  CD2 HIS   172      38.020  82.490 132.310  1.00  0.00           C
ATOM   1722  HD2 HIS   172      39.060  82.560 132.650  1.00  0.00           H
ATOM   1723  CE1 HIS   172      36.420  82.480 130.800  1.00  0.00           C
ATOM   1724  HE1 HIS   172      36.010  82.260 129.810  1.00  0.00           H
ATOM   1725  NE2 HIS   172      37.670  82.760 131.030  1.00  0.00           N
ATOM   1726  HE2 HIS   172      38.320  83.050 130.330  1.00  0.00           H
ATOM   1727  C   HIS   172      37.190  82.030 136.720  1.00  0.00           C
ATOM   1728  O   HIS   172      37.210  81.050 137.480  1.00  0.00           O
ATOM   1729  N   ALA   173      36.940  83.280 137.020  1.00  0.00           N
ATOM   1730  H   ALA   173      36.870  84.020 136.350  1.00  0.00           H
ATOM   1731  CA  ALA   173      36.580  83.680 138.360  1.00  0.00           C
ATOM   1732  CB  ALA   173      37.680  84.510 139.090  1.00  0.00           C
ATOM   1733  C   ALA   173      35.250  84.500 138.190  1.00  0.00           C
ATOM   1734  O   ALA   173      35.170  85.430 137.450  1.00  0.00           O
ATOM   1735  N   GLY   174      34.530  84.430 139.280  1.00  0.00           N
ATOM   1736  H   GLY   174      34.810  83.760 139.960  1.00  0.00           H
ATOM   1737  CA  GLY   174      33.280  85.210 139.440  1.00  0.00           C
ATOM   1738  C   GLY   174      33.060  85.860 140.810  1.00  0.00           C
ATOM   1739  O   GLY   174      33.730  85.680 141.780  1.00  0.00           O
ATOM   1740  N   THR   175      31.920  86.600 140.760  1.00  0.00           N
ATOM   1741  H   THR   175      31.440  86.710 139.890  1.00  0.00           H
ATOM   1742  CA  THR   175      31.210  87.190 141.900  1.00  0.00           C
ATOM   1743  CB  THR   175      31.100  88.750 141.690  1.00  0.00           C
ATOM   1744  OG1 THR   175      30.560  89.430 142.820  1.00  0.00           O
ATOM   1745  HG1 THR   175      29.560  89.420 142.830  1.00  0.00           H
ATOM   1746  CG2 THR   175      30.200  89.070 140.480  1.00  0.00           C
ATOM   1747  C   THR   175      29.850  86.580 142.160  1.00  0.00           C
ATOM   1748  O   THR   175      29.410  85.710 141.450  1.00  0.00           O
ATOM   1749  N   ASP   176      29.310  86.750 143.380  1.00  0.00           N
ATOM   1750  H   ASP   176      29.850  87.170 144.110  1.00  0.00           H
ATOM   1751  CA  ASP   176      27.900  86.520 143.650  1.00  0.00           C
ATOM   1752  CB  ASP   176      27.730  86.040 145.120  1.00  0.00           C
ATOM   1753  CG  ASP   176      27.910  87.120 146.240  1.00  0.00           C
ATOM   1754  OD1 ASP   176      27.280  86.920 147.250  1.00  0.00           O
ATOM   1755  OD2 ASP   176      28.660  88.080 146.030  1.00  0.00           O
ATOM   1756  C   ASP   176      27.110  87.770 143.250  1.00  0.00           C
ATOM   1757  O   ASP   176      27.670  88.810 142.800  1.00  0.00           O
ATOM   1758  N   LEU   177      25.760  87.700 143.480  1.00  0.00           N
ATOM   1759  H   LEU   177      25.320  86.890 143.850  1.00  0.00           H
ATOM   1760  CA  LEU   177      24.840  88.790 143.240  1.00  0.00           C
ATOM   1761  CB  LEU   177      23.340  88.450 142.900  1.00  0.00           C
ATOM   1762  CG  LEU   177      23.170  88.000 141.490  1.00  0.00           C
ATOM   1763  CD1 LEU   177      21.680  87.740 141.110  1.00  0.00           C
ATOM   1764  CD2 LEU   177      23.680  89.000 140.450  1.00  0.00           C
ATOM   1765  C   LEU   177      24.890  89.880 144.300  1.00  0.00           C
ATOM   1766  O   LEU   177      24.610  90.990 143.920  1.00  0.00           O
ATOM   1767  N   GLU   178      25.020  89.540 145.560  1.00  0.00           N
ATOM   1768  H   GLU   178      24.910  88.570 145.770  1.00  0.00           H
ATOM   1769  CA  GLU   178      25.400  90.570 146.580  1.00  0.00           C
ATOM   1770  CB  GLU   178      25.590  89.830 147.930  1.00  0.00           C
ATOM   1771  CG  GLU   178      25.110  90.800 148.980  1.00  0.00           C
ATOM   1772  CD  GLU   178      25.240  90.200 150.360  1.00  0.00           C
ATOM   1773  OE1 GLU   178      26.230  89.490 150.660  1.00  0.00           O
ATOM   1774  OE2 GLU   178      24.210  90.300 151.040  1.00  0.00           O
ATOM   1775  C   GLU   178      26.620  91.400 146.210  1.00  0.00           C
ATOM   1776  O   GLU   178      26.400  92.610 146.310  1.00  0.00           O
ATOM   1777  N   GLY   179      27.700  90.900 145.610  1.00  0.00           N
ATOM   1778  H   GLY   179      27.890  89.920 145.650  1.00  0.00           H
ATOM   1779  CA  GLY   179      28.790  91.780 145.080  1.00  0.00           C
ATOM   1780  C   GLY   179      30.200  91.450 145.620  1.00  0.00           C
ATOM   1781  O   GLY   179      30.980  92.360 145.770  1.00  0.00           O
ATOM   1782  N   ASN   180      30.470  90.170 145.960  1.00  0.00           N
ATOM   1783  H   ASN   180      29.910  89.340 145.940  1.00  0.00           H
ATOM   1784  CA  ASN   180      31.850  89.860 146.380  1.00  0.00           C
ATOM   1785  CB  ASN   180      31.910  89.690 147.920  1.00  0.00           C
ATOM   1786  CG  ASN   180      31.560  90.960 148.720  1.00  0.00           C
ATOM   1787  OD1 ASN   180      32.160  92.050 148.770  1.00  0.00           O
ATOM   1788  ND2 ASN   180      30.310  91.000 149.060  1.00  0.00           N
ATOM   1789 1HD2 ASN   180      29.670  90.230 148.980  1.00  0.00           H
ATOM   1790 2HD2 ASN   180      29.970  91.920 149.230  1.00  0.00           H
ATOM   1791  C   ASN   180      32.340  88.570 145.590  1.00  0.00           C
ATOM   1792  O   ASN   180      31.690  87.540 145.400  1.00  0.00           O
ATOM   1793  N   PHE   181      33.610  88.690 145.210  1.00  0.00           N
ATOM   1794  H   PHE   181      34.200  89.430 145.540  1.00  0.00           H
ATOM   1795  CA  PHE   181      34.280  87.570 144.480  1.00  0.00           C
ATOM   1796  CB  PHE   181      35.690  87.920 144.180  1.00  0.00           C
ATOM   1797  CG  PHE   181      35.890  88.630 142.820  1.00  0.00           C
ATOM   1798  CD1 PHE   181      36.090  87.990 141.650  1.00  0.00           C
ATOM   1799  HD1 PHE   181      35.760  86.960 141.530  1.00  0.00           H
ATOM   1800  CD2 PHE   181      36.240  89.940 142.890  1.00  0.00           C
ATOM   1801  HD2 PHE   181      36.130  90.390 143.880  1.00  0.00           H
ATOM   1802  CE1 PHE   181      36.610  88.590 140.530  1.00  0.00           C
ATOM   1803  HE1 PHE   181      36.420  88.050 139.600  1.00  0.00           H
ATOM   1804  CE2 PHE   181      36.790  90.640 141.820  1.00  0.00           C
ATOM   1805  HE2 PHE   181      37.400  91.500 142.120  1.00  0.00           H
ATOM   1806  CZ  PHE   181      36.950  89.930 140.590  1.00  0.00           C
ATOM   1807  HZ  PHE   181      37.050  90.460 139.640  1.00  0.00           H
ATOM   1808  C   PHE   181      34.380  86.340 145.440  1.00  0.00           C
ATOM   1809  O   PHE   181      34.420  86.530 146.690  1.00  0.00           O
ATOM   1810  N   TYR   182      34.210  85.150 144.950  1.00  0.00           N
ATOM   1811  H   TYR   182      33.780  85.100 144.040  1.00  0.00           H
ATOM   1812  CA  TYR   182      34.430  83.870 145.700  1.00  0.00           C
ATOM   1813  CB  TYR   182      34.000  82.800 144.780  1.00  0.00           C
ATOM   1814  CG  TYR   182      32.500  82.650 144.900  1.00  0.00           C
ATOM   1815  CD1 TYR   182      32.090  81.770 145.850  1.00  0.00           C
ATOM   1816  HD1 TYR   182      32.850  81.430 146.550  1.00  0.00           H
ATOM   1817  CD2 TYR   182      31.570  83.190 144.010  1.00  0.00           C
ATOM   1818  HD2 TYR   182      32.010  83.700 143.150  1.00  0.00           H
ATOM   1819  CE1 TYR   182      30.730  81.430 145.950  1.00  0.00           C
ATOM   1820  HE1 TYR   182      30.440  80.720 146.720  1.00  0.00           H
ATOM   1821  CE2 TYR   182      30.210  82.960 144.190  1.00  0.00           C
ATOM   1822  HE2 TYR   182      29.400  83.390 143.590  1.00  0.00           H
ATOM   1823  CZ  TYR   182      29.840  82.010 145.090  1.00  0.00           C
ATOM   1824  OH  TYR   182      28.510  81.780 145.260  1.00  0.00           O
ATOM   1825  HH  TYR   182      27.920  82.170 144.550  1.00  0.00           H
ATOM   1826  C   TYR   182      35.860  83.670 146.190  1.00  0.00           C
ATOM   1827  O   TYR   182      36.130  82.990 147.190  1.00  0.00           O
ATOM   1828  N   GLY   183      36.800  84.070 145.320  1.00  0.00           N
ATOM   1829  H   GLY   183      36.630  84.130 144.330  1.00  0.00           H
ATOM   1830  CA  GLY   183      38.200  84.140 145.710  1.00  0.00           C
ATOM   1831  C   GLY   183      38.920  85.550 145.560  1.00  0.00           C
ATOM   1832  O   GLY   183      38.280  86.550 145.280  1.00  0.00           O
ATOM   1833  N   PRO   184      40.140  85.560 146.120  1.00  0.00           N
ATOM   1834  CA  PRO   184      41.010  86.710 146.130  1.00  0.00           C
ATOM   1835  CB  PRO   184      42.220  86.320 147.000  1.00  0.00           C
ATOM   1836  CG  PRO   184      42.260  84.800 147.040  1.00  0.00           C
ATOM   1837  CD  PRO   184      40.800  84.380 146.790  1.00  0.00           C
ATOM   1838  C   PRO   184      41.480  87.370 144.790  1.00  0.00           C
ATOM   1839  O   PRO   184      42.550  87.000 144.270  1.00  0.00           O
ATOM   1840  N   PHE   185      40.650  88.240 144.300  1.00  0.00           N
ATOM   1841  H   PHE   185      39.780  88.450 144.740  1.00  0.00           H
ATOM   1842  CA  PHE   185      40.970  88.950 143.030  1.00  0.00           C
ATOM   1843  CB  PHE   185      40.220  88.260 141.860  1.00  0.00           C
ATOM   1844  CG  PHE   185      40.580  86.780 141.780  1.00  0.00           C
ATOM   1845  CD1 PHE   185      41.720  86.310 141.130  1.00  0.00           C
ATOM   1846  HD1 PHE   185      42.660  86.860 141.050  1.00  0.00           H
ATOM   1847  CD2 PHE   185      39.650  85.840 142.260  1.00  0.00           C
ATOM   1848  HD2 PHE   185      38.860  86.210 142.920  1.00  0.00           H
ATOM   1849  CE1 PHE   185      41.750  84.960 140.800  1.00  0.00           C
ATOM   1850  HE1 PHE   185      42.590  84.620 140.190  1.00  0.00           H
ATOM   1851  CE2 PHE   185      39.740  84.490 142.020  1.00  0.00           C
ATOM   1852  HE2 PHE   185      38.920  83.870 142.360  1.00  0.00           H
ATOM   1853  CZ  PHE   185      40.820  84.050 141.280  1.00  0.00           C
ATOM   1854  HZ  PHE   185      40.700  83.070 140.830  1.00  0.00           H
ATOM   1855  C   PHE   185      40.470  90.380 143.100  1.00  0.00           C
ATOM   1856  O   PHE   185      39.720  90.760 143.950  1.00  0.00           O
ATOM   1857  N   VAL   186      41.030  91.280 142.300  1.00  0.00           N
ATOM   1858  H   VAL   186      41.800  90.990 141.720  1.00  0.00           H
ATOM   1859  CA  VAL   186      40.670  92.710 142.320  1.00  0.00           C
ATOM   1860  CB  VAL   186      41.930  93.620 142.540  1.00  0.00           C
ATOM   1861  CG1 VAL   186      42.180  93.700 144.050  1.00  0.00           C
ATOM   1862  CG2 VAL   186      43.270  93.170 141.910  1.00  0.00           C
ATOM   1863  C   VAL   186      39.940  92.970 140.980  1.00  0.00           C
ATOM   1864  O   VAL   186      40.380  92.430 139.970  1.00  0.00           O
ATOM   1865  N   ASP   187      38.970  93.880 141.050  1.00  0.00           N
ATOM   1866  H   ASP   187      38.790  94.310 141.940  1.00  0.00           H
ATOM   1867  CA  ASP   187      38.030  94.220 139.980  1.00  0.00           C
ATOM   1868  CB  ASP   187      36.820  94.980 140.620  1.00  0.00           C
ATOM   1869  CG  ASP   187      35.840  94.270 141.530  1.00  0.00           C
ATOM   1870  OD1 ASP   187      36.170  94.200 142.780  1.00  0.00           O
ATOM   1871  OD2 ASP   187      34.620  94.220 141.200  1.00  0.00           O
ATOM   1872  C   ASP   187      38.690  94.890 138.770  1.00  0.00           C
ATOM   1873  O   ASP   187      37.970  95.040 137.760  1.00  0.00           O
ATOM   1874  N   ARG   188      39.730  95.670 138.970  1.00  0.00           N
ATOM   1875  H   ARG   188      40.000  96.100 139.830  1.00  0.00           H
ATOM   1876  CA  ARG   188      40.450  96.360 137.870  1.00  0.00           C
ATOM   1877  CB  ARG   188      41.340  97.450 138.450  1.00  0.00           C
ATOM   1878  CG  ARG   188      42.480  96.870 139.260  1.00  0.00           C
ATOM   1879  CD  ARG   188      43.460  97.940 139.810  1.00  0.00           C
ATOM   1880  NE  ARG   188      42.660  98.770 140.700  1.00  0.00           N
ATOM   1881  HE  ARG   188      41.760  99.060 140.370  1.00  0.00           H
ATOM   1882  CZ  ARG   188      42.790  99.170 141.990  1.00  0.00           C
ATOM   1883  NH1 ARG   188      43.890  98.860 142.680  1.00  0.00           N
ATOM   1884 1HH1 ARG   188      44.650  98.460 142.150  1.00  0.00           H
ATOM   1885 2HH1 ARG   188      43.980  98.870 143.680  1.00  0.00           H
ATOM   1886  NH2 ARG   188      41.840  99.840 142.660  1.00  0.00           N
ATOM   1887 1HH2 ARG   188      41.080 100.160 142.100  1.00  0.00           H
ATOM   1888 2HH2 ARG   188      41.780  99.740 143.660  1.00  0.00           H
ATOM   1889  C   ARG   188      41.030  95.490 136.790  1.00  0.00           C
ATOM   1890  O   ARG   188      41.550  94.410 137.110  1.00  0.00           O
ATOM   1891  N   GLN   189      40.990  95.970 135.560  1.00  0.00           N
ATOM   1892  H   GLN   189      40.720  96.930 135.470  1.00  0.00           H
ATOM   1893  CA  GLN   189      41.380  95.210 134.320  1.00  0.00           C
ATOM   1894  CB  GLN   189      40.610  95.860 133.170  1.00  0.00           C
ATOM   1895  CG  GLN   189      39.240  95.300 133.000  1.00  0.00           C
ATOM   1896  CD  GLN   189      38.520  95.880 131.800  1.00  0.00           C
ATOM   1897  OE1 GLN   189      39.050  96.630 130.970  1.00  0.00           O
ATOM   1898  NE2 GLN   189      37.250  95.660 131.740  1.00  0.00           N
ATOM   1899 1HE2 GLN   189      36.750  95.140 132.430  1.00  0.00           H
ATOM   1900 2HE2 GLN   189      36.870  95.760 130.820  1.00  0.00           H
ATOM   1901  C   GLN   189      42.880  94.910 133.930  1.00  0.00           C
ATOM   1902  O   GLN   189      43.330  95.070 132.800  1.00  0.00           O
ATOM   1903  N   THR   190      43.350  94.010 134.820  1.00  0.00           N
ATOM   1904  H   THR   190      42.810  93.890 135.650  1.00  0.00           H
ATOM   1905  CA  THR   190      44.690  93.410 134.930  1.00  0.00           C
ATOM   1906  CB  THR   190      45.410  93.960 136.180  1.00  0.00           C
ATOM   1907  OG1 THR   190      44.500  93.760 137.260  1.00  0.00           O
ATOM   1908  HG1 THR   190      44.990  93.920 138.110  1.00  0.00           H
ATOM   1909  CG2 THR   190      45.840  95.400 136.160  1.00  0.00           C
ATOM   1910  C   THR   190      44.750  91.860 134.720  1.00  0.00           C
ATOM   1911  O   THR   190      43.670  91.280 134.630  1.00  0.00           O
ATOM   1912  N   ALA   191      45.940  91.350 134.380  1.00  0.00           N
ATOM   1913  H   ALA   191      46.720  91.970 134.240  1.00  0.00           H
ATOM   1914  CA  ALA   191      46.220  89.920 134.490  1.00  0.00           C
ATOM   1915  CB  ALA   191      47.310  89.270 133.600  1.00  0.00           C
ATOM   1916  C   ALA   191      46.600  89.450 135.910  1.00  0.00           C
ATOM   1917  O   ALA   191      47.630  89.910 136.510  1.00  0.00           O
ATOM   1918  N   GLN   192      45.630  88.770 136.470  1.00  0.00           N
ATOM   1919  H   GLN   192      44.680  88.860 136.160  1.00  0.00           H
ATOM   1920  CA  GLN   192      45.760  88.380 137.870  1.00  0.00           C
ATOM   1921  CB  GLN   192      44.490  88.880 138.580  1.00  0.00           C
ATOM   1922  CG  GLN   192      44.360  90.330 138.310  1.00  0.00           C
ATOM   1923  CD  GLN   192      43.280  91.020 139.150  1.00  0.00           C
ATOM   1924  OE1 GLN   192      43.000  90.610 140.240  1.00  0.00           O
ATOM   1925  NE2 GLN   192      42.870  92.130 138.710  1.00  0.00           N
ATOM   1926 1HE2 GLN   192      43.310  92.680 138.000  1.00  0.00           H
ATOM   1927 2HE2 GLN   192      42.000  92.480 139.050  1.00  0.00           H
ATOM   1928  C   GLN   192      45.910  86.820 137.970  1.00  0.00           C
ATOM   1929  O   GLN   192      45.600  86.040 137.110  1.00  0.00           O
ATOM   1930  N   ALA   193      46.530  86.410 139.080  1.00  0.00           N
ATOM   1931  H   ALA   193      47.020  87.050 139.680  1.00  0.00           H
ATOM   1932  CA  ALA   193      46.840  84.960 139.310  1.00  0.00           C
ATOM   1933  CB  ALA   193      48.240  84.860 139.940  1.00  0.00           C
ATOM   1934  C   ALA   193      45.870  84.080 140.060  1.00  0.00           C
ATOM   1935  O   ALA   193      44.930  84.580 140.740  1.00  0.00           O
ATOM   1936  N   ALA   194      45.900  82.770 139.830  1.00  0.00           N
ATOM   1937  H   ALA   194      46.130  82.470 138.900  1.00  0.00           H
ATOM   1938  CA  ALA   194      45.240  81.750 140.620  1.00  0.00           C
ATOM   1939  CB  ALA   194      43.700  81.660 140.530  1.00  0.00           C
ATOM   1940  C   ALA   194      45.870  80.300 140.400  1.00  0.00           C
ATOM   1941  O   ALA   194      46.110  79.960 139.250  1.00  0.00           O
ATOM   1942  N   GLY   195      45.810  79.560 141.530  1.00  0.00           N
ATOM   1943  H   GLY   195      45.160  79.770 142.260  1.00  0.00           H
ATOM   1944  CA  GLY   195      46.310  78.170 141.650  1.00  0.00           C
ATOM   1945  C   GLY   195      45.320  77.170 140.930  1.00  0.00           C
ATOM   1946  O   GLY   195      44.100  77.300 141.090  1.00  0.00           O
ATOM   1947  N   THR   196      45.940  76.330 140.170  1.00  0.00           N
ATOM   1948  H   THR   196      46.930  76.390 140.090  1.00  0.00           H
ATOM   1949  CA  THR   196      45.230  75.300 139.350  1.00  0.00           C
ATOM   1950  CB  THR   196      45.750  75.210 137.920  1.00  0.00           C
ATOM   1951  OG1 THR   196      47.180  75.180 137.920  1.00  0.00           O
ATOM   1952  HG1 THR   196      47.570  75.240 137.000  1.00  0.00           H
ATOM   1953  CG2 THR   196      45.290  76.420 137.150  1.00  0.00           C
ATOM   1954  C   THR   196      45.240  73.880 139.960  1.00  0.00           C
ATOM   1955  O   THR   196      46.270  73.210 139.950  1.00  0.00           O
ATOM   1956  N   ASP   197      44.160  73.760 140.710  1.00  0.00           N
ATOM   1957  H   ASP   197      43.620  74.540 141.010  1.00  0.00           H
ATOM   1958  CA  ASP   197      43.860  72.430 141.310  1.00  0.00           C
ATOM   1959  CB  ASP   197      42.510  72.460 142.060  1.00  0.00           C
ATOM   1960  CG  ASP   197      42.300  73.440 143.200  1.00  0.00           C
ATOM   1961  OD1 ASP   197      41.450  74.280 143.000  1.00  0.00           O
ATOM   1962  OD2 ASP   197      43.130  73.550 144.150  1.00  0.00           O
ATOM   1963  C   ASP   197      43.880  71.310 140.320  1.00  0.00           C
ATOM   1964  O   ASP   197      43.220  71.320 139.280  1.00  0.00           O
ATOM   1965  N   THR   198      44.580  70.280 140.740  1.00  0.00           N
ATOM   1966  H   THR   198      45.130  70.250 141.570  1.00  0.00           H
ATOM   1967  CA  THR   198      44.810  69.160 139.790  1.00  0.00           C
ATOM   1968  CB  THR   198      45.860  68.170 140.300  1.00  0.00           C
ATOM   1969  OG1 THR   198      45.850  67.970 141.660  1.00  0.00           O
ATOM   1970  HG1 THR   198      46.760  67.610 141.890  1.00  0.00           H
ATOM   1971  CG2 THR   198      47.180  68.690 139.830  1.00  0.00           C
ATOM   1972  C   THR   198      43.580  68.260 139.610  1.00  0.00           C
ATOM   1973  O   THR   198      42.560  68.370 140.320  1.00  0.00           O
ATOM   1974  N   THR   199      43.600  67.700 138.430  1.00  0.00           N
ATOM   1975  H   THR   199      43.940  68.260 137.680  1.00  0.00           H
ATOM   1976  CA  THR   199      42.460  66.880 137.970  1.00  0.00           C
ATOM   1977  CB  THR   199      42.730  66.620 136.500  1.00  0.00           C
ATOM   1978  OG1 THR   199      43.260  67.800 135.910  1.00  0.00           O
ATOM   1979  HG1 THR   199      42.600  68.530 135.740  1.00  0.00           H
ATOM   1980  CG2 THR   199      41.420  66.260 135.780  1.00  0.00           C
ATOM   1981  C   THR   199      42.120  65.600 138.700  1.00  0.00           C
ATOM   1982  O   THR   199      42.820  64.630 138.610  1.00  0.00           O
ATOM   1983  N   ILE   200      40.920  65.590 139.350  1.00  0.00           N
ATOM   1984  H   ILE   200      40.390  66.430 139.460  1.00  0.00           H
ATOM   1985  CA  ILE   200      40.440  64.420 140.170  1.00  0.00           C
ATOM   1986  CB  ILE   200      39.810  64.740 141.530  1.00  0.00           C
ATOM   1987  CG1 ILE   200      38.940  66.000 141.470  1.00  0.00           C
ATOM   1988  CG2 ILE   200      40.900  64.800 142.520  1.00  0.00           C
ATOM   1989  CD  ILE   200      38.320  66.540 142.730  1.00  0.00           C
ATOM   1990  C   ILE   200      39.610  63.290 139.480  1.00  0.00           C
ATOM   1991  O   ILE   200      38.480  63.360 139.060  1.00  0.00           O
ATOM   1992  N   THR   201      40.170  62.140 139.620  1.00  0.00           N
ATOM   1993  H   THR   201      40.850  61.910 140.320  1.00  0.00           H
ATOM   1994  CA  THR   201      39.810  60.930 138.950  1.00  0.00           C
ATOM   1995  CB  THR   201      40.770  59.730 139.070  1.00  0.00           C
ATOM   1996  OG1 THR   201      41.440  59.790 140.340  1.00  0.00           O
ATOM   1997  HG1 THR   201      42.410  59.600 140.270  1.00  0.00           H
ATOM   1998  CG2 THR   201      41.770  59.650 137.970  1.00  0.00           C
ATOM   1999  C   THR   201      38.400  60.480 139.320  1.00  0.00           C
ATOM   2000  O   THR   201      37.640  60.200 138.410  1.00  0.00           O
ATOM   2001  N   VAL   202      38.050  60.530 140.630  1.00  0.00           N
ATOM   2002  H   VAL   202      38.760  60.640 141.330  1.00  0.00           H
ATOM   2003  CA  VAL   202      36.720  60.180 141.160  1.00  0.00           C
ATOM   2004  CB  VAL   202      36.660  60.210 142.700  1.00  0.00           C
ATOM   2005  CG1 VAL   202      36.850  61.630 143.190  1.00  0.00           C
ATOM   2006  CG2 VAL   202      35.290  59.590 143.220  1.00  0.00           C
ATOM   2007  C   VAL   202      35.580  60.910 140.450  1.00  0.00           C
ATOM   2008  O   VAL   202      34.560  60.350 140.050  1.00  0.00           O
ATOM   2009  N   ASN   203      35.740  62.210 140.250  1.00  0.00           N
ATOM   2010  H   ASN   203      36.290  62.660 140.950  1.00  0.00           H
ATOM   2011  CA  ASN   203      34.850  63.110 139.490  1.00  0.00           C
ATOM   2012  CB  ASN   203      35.150  64.560 139.880  1.00  0.00           C
ATOM   2013  CG  ASN   203      35.010  64.800 141.370  1.00  0.00           C
ATOM   2014  OD1 ASN   203      35.920  64.600 142.160  1.00  0.00           O
ATOM   2015  ND2 ASN   203      33.890  65.340 141.760  1.00  0.00           N
ATOM   2016 1HD2 ASN   203      33.170  65.440 141.080  1.00  0.00           H
ATOM   2017 2HD2 ASN   203      33.860  65.740 142.680  1.00  0.00           H
ATOM   2018  C   ASN   203      34.890  62.950 138.000  1.00  0.00           C
ATOM   2019  O   ASN   203      33.830  62.700 137.390  1.00  0.00           O
ATOM   2020  N   VAL   204      36.010  62.460 137.510  1.00  0.00           N
ATOM   2021  H   VAL   204      36.820  62.540 138.100  1.00  0.00           H
ATOM   2022  CA  VAL   204      36.140  62.030 136.110  1.00  0.00           C
ATOM   2023  CB  VAL   204      37.650  61.990 135.700  1.00  0.00           C
ATOM   2024  CG1 VAL   204      37.790  61.530 134.230  1.00  0.00           C
ATOM   2025  CG2 VAL   204      38.140  63.440 135.730  1.00  0.00           C
ATOM   2026  C   VAL   204      35.320  60.730 135.900  1.00  0.00           C
ATOM   2027  O   VAL   204      34.760  60.450 134.810  1.00  0.00           O
ATOM   2028  N   LEU   205      35.440  59.720 136.750  1.00  0.00           N
ATOM   2029  H   LEU   205      36.160  59.770 137.450  1.00  0.00           H
ATOM   2030  CA  LEU   205      34.700  58.500 136.730  1.00  0.00           C
ATOM   2031  CB  LEU   205      35.150  57.460 137.770  1.00  0.00           C
ATOM   2032  CG  LEU   205      36.420  56.740 137.380  1.00  0.00           C
ATOM   2033  CD1 LEU   205      36.690  55.650 138.410  1.00  0.00           C
ATOM   2034  CD2 LEU   205      36.450  56.180 136.050  1.00  0.00           C
ATOM   2035  C   LEU   205      33.180  58.730 136.880  1.00  0.00           C
ATOM   2036  O   LEU   205      32.350  58.240 136.100  1.00  0.00           O
ATOM   2037  N   ALA   206      32.840  59.650 137.750  1.00  0.00           N
ATOM   2038  H   ALA   206      33.510  60.010 138.400  1.00  0.00           H
ATOM   2039  CA  ALA   206      31.450  60.160 137.910  1.00  0.00           C
ATOM   2040  CB  ALA   206      31.400  61.140 139.120  1.00  0.00           C
ATOM   2041  C   ALA   206      30.830  60.870 136.680  1.00  0.00           C
ATOM   2042  O   ALA   206      29.690  60.660 136.410  1.00  0.00           O
ATOM   2043  N   TRP   207      31.720  61.570 135.970  1.00  0.00           N
ATOM   2044  H   TRP   207      32.650  61.750 136.300  1.00  0.00           H
ATOM   2045  CA  TRP   207      31.490  62.200 134.640  1.00  0.00           C
ATOM   2046  CB  TRP   207      32.730  62.940 134.230  1.00  0.00           C
ATOM   2047  CG  TRP   207      32.430  63.950 133.150  1.00  0.00           C
ATOM   2048  CD1 TRP   207      32.410  65.230 133.450  1.00  0.00           C
ATOM   2049  HD1 TRP   207      32.900  65.510 134.380  1.00  0.00           H
ATOM   2050  CD2 TRP   207      32.270  63.840 131.770  1.00  0.00           C
ATOM   2051  NE1 TRP   207      32.170  65.990 132.360  1.00  0.00           N
ATOM   2052  HE1 TRP   207      32.400  66.950 132.240  1.00  0.00           H
ATOM   2053  CE2 TRP   207      32.130  65.130 131.310  1.00  0.00           C
ATOM   2054  CE3 TRP   207      32.250  62.800 130.890  1.00  0.00           C
ATOM   2055  HE3 TRP   207      31.980  61.780 131.180  1.00  0.00           H
ATOM   2056  CZ2 TRP   207      32.020  65.390 129.960  1.00  0.00           C
ATOM   2057  HZ2 TRP   207      31.620  66.340 129.620  1.00  0.00           H
ATOM   2058  CZ3 TRP   207      32.220  63.040 129.530  1.00  0.00           C
ATOM   2059  HZ3 TRP   207      32.200  62.160 128.880  1.00  0.00           H
ATOM   2060  CH2 TRP   207      32.080  64.300 129.030  1.00  0.00           C
ATOM   2061  HH2 TRP   207      32.190  64.500 127.970  1.00  0.00           H
ATOM   2062  C   TRP   207      31.110  61.040 133.660  1.00  0.00           C
ATOM   2063  O   TRP   207      30.020  61.120 133.060  1.00  0.00           O
ATOM   2064  N   LEU   208      31.860  59.910 133.680  1.00  0.00           N
ATOM   2065  H   LEU   208      32.710  59.830 134.190  1.00  0.00           H
ATOM   2066  CA  LEU   208      31.600  58.730 132.840  1.00  0.00           C
ATOM   2067  CB  LEU   208      32.770  57.720 132.810  1.00  0.00           C
ATOM   2068  CG  LEU   208      33.780  58.040 131.760  1.00  0.00           C
ATOM   2069  CD1 LEU   208      34.810  56.890 131.810  1.00  0.00           C
ATOM   2070  CD2 LEU   208      33.040  58.220 130.410  1.00  0.00           C
ATOM   2071  C   LEU   208      30.220  58.030 133.150  1.00  0.00           C
ATOM   2072  O   LEU   208      29.390  57.890 132.270  1.00  0.00           O
ATOM   2073  N   TYR   209      29.980  57.840 134.490  1.00  0.00           N
ATOM   2074  H   TYR   209      30.740  58.010 135.120  1.00  0.00           H
ATOM   2075  CA  TYR   209      28.640  57.430 134.970  1.00  0.00           C
ATOM   2076  CB  TYR   209      28.580  57.140 136.500  1.00  0.00           C
ATOM   2077  CG  TYR   209      29.390  55.900 136.910  1.00  0.00           C
ATOM   2078  CD1 TYR   209      29.170  54.710 136.150  1.00  0.00           C
ATOM   2079  HD1 TYR   209      28.420  54.700 135.360  1.00  0.00           H
ATOM   2080  CD2 TYR   209      30.380  55.940 137.950  1.00  0.00           C
ATOM   2081  HD2 TYR   209      30.550  56.870 138.490  1.00  0.00           H
ATOM   2082  CE1 TYR   209      29.960  53.590 136.410  1.00  0.00           C
ATOM   2083  HE1 TYR   209      29.890  52.710 135.770  1.00  0.00           H
ATOM   2084  CE2 TYR   209      31.060  54.790 138.160  1.00  0.00           C
ATOM   2085  HE2 TYR   209      32.030  54.770 138.650  1.00  0.00           H
ATOM   2086  CZ  TYR   209      30.800  53.630 137.460  1.00  0.00           C
ATOM   2087  OH  TYR   209      31.180  52.480 138.140  1.00  0.00           O
ATOM   2088  HH  TYR   209      30.890  51.680 137.620  1.00  0.00           H
ATOM   2089  C   TYR   209      27.450  58.260 134.570  1.00  0.00           C
ATOM   2090  O   TYR   209      26.470  57.750 134.060  1.00  0.00           O
ATOM   2091  N   ALA   210      27.610  59.590 134.650  1.00  0.00           N
ATOM   2092  H   ALA   210      28.230  59.830 135.390  1.00  0.00           H
ATOM   2093  CA  ALA   210      26.450  60.470 134.290  1.00  0.00           C
ATOM   2094  CB  ALA   210      26.610  61.900 134.810  1.00  0.00           C
ATOM   2095  C   ALA   210      26.160  60.520 132.790  1.00  0.00           C
ATOM   2096  O   ALA   210      25.070  60.090 132.350  1.00  0.00           O
ATOM   2097  N   ALA   211      27.330  60.580 132.040  1.00  0.00           N
ATOM   2098  H   ALA   211      28.150  60.860 132.530  1.00  0.00           H
ATOM   2099  CA  ALA   211      27.420  60.360 130.590  1.00  0.00           C
ATOM   2100  CB  ALA   211      28.890  60.450 130.130  1.00  0.00           C
ATOM   2101  C   ALA   211      26.640  59.080 130.100  1.00  0.00           C
ATOM   2102  O   ALA   211      25.610  59.170 129.380  1.00  0.00           O
ATOM   2103  N   VAL   212      27.020  57.910 130.640  1.00  0.00           N
ATOM   2104  H   VAL   212      27.710  57.780 131.360  1.00  0.00           H
ATOM   2105  CA  VAL   212      26.380  56.610 130.240  1.00  0.00           C
ATOM   2106  CB  VAL   212      27.130  55.390 130.590  1.00  0.00           C
ATOM   2107  CG1 VAL   212      28.530  55.470 129.950  1.00  0.00           C
ATOM   2108  CG2 VAL   212      27.510  55.190 132.080  1.00  0.00           C
ATOM   2109  C   VAL   212      24.880  56.380 130.560  1.00  0.00           C
ATOM   2110  O   VAL   212      24.130  55.560 130.010  1.00  0.00           O
ATOM   2111  N   ILE   213      24.420  57.050 131.630  1.00  0.00           N
ATOM   2112  H   ILE   213      25.070  57.440 132.280  1.00  0.00           H
ATOM   2113  CA  ILE   213      23.010  57.090 132.000  1.00  0.00           C
ATOM   2114  CB  ILE   213      22.870  56.920 133.580  1.00  0.00           C
ATOM   2115  CG1 ILE   213      21.510  56.280 133.960  1.00  0.00           C
ATOM   2116  CG2 ILE   213      22.860  58.290 134.230  1.00  0.00           C
ATOM   2117  CD  ILE   213      21.640  55.630 135.370  1.00  0.00           C
ATOM   2118  C   ILE   213      22.180  58.230 131.390  1.00  0.00           C
ATOM   2119  O   ILE   213      20.930  58.170 131.360  1.00  0.00           O
ATOM   2120  N   ASN   214      22.850  59.260 130.990  1.00  0.00           N
ATOM   2121  H   ASN   214      23.770  59.520 131.260  1.00  0.00           H
ATOM   2122  CA  ASN   214      22.190  60.330 130.160  1.00  0.00           C
ATOM   2123  CB  ASN   214      22.920  61.680 130.380  1.00  0.00           C
ATOM   2124  CG  ASN   214      22.070  62.790 129.690  1.00  0.00           C
ATOM   2125  OD1 ASN   214      22.400  63.280 128.620  1.00  0.00           O
ATOM   2126  ND2 ASN   214      20.930  62.980 130.250  1.00  0.00           N
ATOM   2127 1HD2 ASN   214      20.590  62.360 130.960  1.00  0.00           H
ATOM   2128 2HD2 ASN   214      20.390  63.780 130.000  1.00  0.00           H
ATOM   2129  C   ASN   214      22.180  59.970 128.660  1.00  0.00           C
ATOM   2130  O   ASN   214      21.110  59.920 128.120  1.00  0.00           O
ATOM   2131  N   GLY   215      23.330  59.590 128.140  1.00  0.00           N
ATOM   2132  H   GLY   215      24.090  59.400 128.770  1.00  0.00           H
ATOM   2133  CA  GLY   215      23.600  59.320 126.720  1.00  0.00           C
ATOM   2134  C   GLY   215      24.290  57.930 126.540  1.00  0.00           C
ATOM   2135  O   GLY   215      23.880  56.940 127.130  1.00  0.00           O
ATOM   2136  N   ASP   216      24.930  57.760 125.400  1.00  0.00           N
ATOM   2137  H   ASP   216      25.130  58.530 124.800  1.00  0.00           H
ATOM   2138  CA  ASP   216      25.410  56.460 124.960  1.00  0.00           C
ATOM   2139  CB  ASP   216      25.730  56.520 123.480  1.00  0.00           C
ATOM   2140  CG  ASP   216      25.720  55.160 122.780  1.00  0.00           C
ATOM   2141  OD1 ASP   216      26.760  54.460 122.760  1.00  0.00           O
ATOM   2142  OD2 ASP   216      24.690  54.690 122.290  1.00  0.00           O
ATOM   2143  C   ASP   216      26.570  55.740 125.750  1.00  0.00           C
ATOM   2144  O   ASP   216      27.450  56.440 126.220  1.00  0.00           O
ATOM   2145  N   ARG   217      26.550  54.430 125.850  1.00  0.00           N
ATOM   2146  H   ARG   217      26.010  53.980 125.140  1.00  0.00           H
ATOM   2147  CA  ARG   217      27.480  53.600 126.550  1.00  0.00           C
ATOM   2148  CB  ARG   217      26.730  52.350 127.050  1.00  0.00           C
ATOM   2149  CG  ARG   217      25.830  52.500 128.280  1.00  0.00           C
ATOM   2150  CD  ARG   217      24.990  51.230 128.560  1.00  0.00           C
ATOM   2151  NE  ARG   217      24.030  50.900 127.580  1.00  0.00           N
ATOM   2152  HE  ARG   217      24.370  50.110 127.070  1.00  0.00           H
ATOM   2153  CZ  ARG   217      22.780  51.370 127.370  1.00  0.00           C
ATOM   2154  NH1 ARG   217      22.200  52.310 128.180  1.00  0.00           N
ATOM   2155 1HH1 ARG   217      22.720  52.770 128.900  1.00  0.00           H
ATOM   2156 2HH1 ARG   217      21.220  52.460 128.090  1.00  0.00           H
ATOM   2157  NH2 ARG   217      22.160  51.090 126.270  1.00  0.00           N
ATOM   2158 1HH2 ARG   217      22.660  50.590 125.570  1.00  0.00           H
ATOM   2159 2HH2 ARG   217      21.250  51.430 126.050  1.00  0.00           H
ATOM   2160  C   ARG   217      28.770  53.200 125.780  1.00  0.00           C
ATOM   2161  O   ARG   217      29.530  52.420 126.310  1.00  0.00           O
ATOM   2162  N   TRP   218      28.980  53.790 124.610  1.00  0.00           N
ATOM   2163  H   TRP   218      28.190  54.280 124.260  1.00  0.00           H
ATOM   2164  CA  TRP   218      30.130  53.530 123.690  1.00  0.00           C
ATOM   2165  CB  TRP   218      30.080  54.600 122.580  1.00  0.00           C
ATOM   2166  CG  TRP   218      30.280  56.040 123.090  1.00  0.00           C
ATOM   2167  CD1 TRP   218      29.660  56.810 124.000  1.00  0.00           C
ATOM   2168  HD1 TRP   218      28.620  56.660 124.270  1.00  0.00           H
ATOM   2169  CD2 TRP   218      31.530  56.660 122.880  1.00  0.00           C
ATOM   2170  NE1 TRP   218      30.460  57.780 124.430  1.00  0.00           N
ATOM   2171  HE1 TRP   218      30.270  58.360 125.210  1.00  0.00           H
ATOM   2172  CE2 TRP   218      31.580  57.790 123.710  1.00  0.00           C
ATOM   2173  CE3 TRP   218      32.700  56.380 122.210  1.00  0.00           C
ATOM   2174  HE3 TRP   218      32.560  55.660 121.410  1.00  0.00           H
ATOM   2175  CZ2 TRP   218      32.750  58.560 123.870  1.00  0.00           C
ATOM   2176  HZ2 TRP   218      32.710  59.430 124.530  1.00  0.00           H
ATOM   2177  CZ3 TRP   218      33.900  57.090 122.400  1.00  0.00           C
ATOM   2178  HZ3 TRP   218      34.840  56.650 122.070  1.00  0.00           H
ATOM   2179  CH2 TRP   218      33.890  58.150 123.260  1.00  0.00           C
ATOM   2180  HH2 TRP   218      34.650  58.940 123.190  1.00  0.00           H
ATOM   2181  C   TRP   218      31.590  53.570 124.270  1.00  0.00           C
ATOM   2182  O   TRP   218      32.530  52.990 123.700  1.00  0.00           O
ATOM   2183  N   PHE   219      31.710  54.250 125.300  1.00  0.00           N
ATOM   2184  H   PHE   219      31.110  55.050 125.340  1.00  0.00           H
ATOM   2185  CA  PHE   219      32.960  54.400 126.070  1.00  0.00           C
ATOM   2186  CB  PHE   219      32.730  55.170 127.370  1.00  0.00           C
ATOM   2187  CG  PHE   219      32.010  56.540 127.270  1.00  0.00           C
ATOM   2188  CD1 PHE   219      30.630  56.590 127.510  1.00  0.00           C
ATOM   2189  HD1 PHE   219      29.950  55.740 127.420  1.00  0.00           H
ATOM   2190  CD2 PHE   219      32.630  57.740 127.130  1.00  0.00           C
ATOM   2191  HD2 PHE   219      33.690  57.750 126.880  1.00  0.00           H
ATOM   2192  CE1 PHE   219      29.900  57.800 127.620  1.00  0.00           C
ATOM   2193  HE1 PHE   219      28.930  57.890 128.090  1.00  0.00           H
ATOM   2194  CE2 PHE   219      32.010  59.010 127.190  1.00  0.00           C
ATOM   2195  HE2 PHE   219      32.510  59.980 127.150  1.00  0.00           H
ATOM   2196  CZ  PHE   219      30.630  58.990 127.440  1.00  0.00           C
ATOM   2197  HZ  PHE   219      30.050  59.910 127.540  1.00  0.00           H
ATOM   2198  C   PHE   219      33.630  53.050 126.420  1.00  0.00           C
ATOM   2199  O   PHE   219      34.810  52.840 126.150  1.00  0.00           O
ATOM   2200  N   LEU   220      32.760  52.130 126.720  1.00  0.00           N
ATOM   2201  H   LEU   220      31.830  52.200 126.350  1.00  0.00           H
ATOM   2202  CA  LEU   220      32.980  50.860 127.400  1.00  0.00           C
ATOM   2203  CB  LEU   220      31.530  50.590 127.890  1.00  0.00           C
ATOM   2204  CG  LEU   220      31.240  50.920 129.360  1.00  0.00           C
ATOM   2205  CD1 LEU   220      32.360  50.500 130.360  1.00  0.00           C
ATOM   2206  CD2 LEU   220      30.560  52.230 129.560  1.00  0.00           C
ATOM   2207  C   LEU   220      33.720  49.730 126.600  1.00  0.00           C
ATOM   2208  O   LEU   220      33.190  49.000 125.780  1.00  0.00           O
ATOM   2209  N   ASN   221      34.880  49.470 127.160  1.00  0.00           N
ATOM   2210  H   ASN   221      35.290  50.120 127.810  1.00  0.00           H
ATOM   2211  CA  ASN   221      35.760  48.380 126.700  1.00  0.00           C
ATOM   2212  CB  ASN   221      36.820  48.800 125.620  1.00  0.00           C
ATOM   2213  CG  ASN   221      37.540  47.560 125.120  1.00  0.00           C
ATOM   2214  OD1 ASN   221      37.020  46.440 125.050  1.00  0.00           O
ATOM   2215  ND2 ASN   221      38.780  47.770 124.730  1.00  0.00           N
ATOM   2216 1HD2 ASN   221      39.120  48.710 124.610  1.00  0.00           H
ATOM   2217 2HD2 ASN   221      39.430  47.030 124.590  1.00  0.00           H
ATOM   2218  C   ASN   221      36.470  47.640 127.840  1.00  0.00           C
ATOM   2219  O   ASN   221      36.510  48.260 128.920  1.00  0.00           O
ATOM   2220  N   ARG   222      36.320  46.320 127.880  1.00  0.00           N
ATOM   2221  H   ARG   222      35.850  45.860 127.130  1.00  0.00           H
ATOM   2222  CA  ARG   222      36.950  45.400 128.880  1.00  0.00           C
ATOM   2223  CB  ARG   222      36.190  44.110 128.740  1.00  0.00           C
ATOM   2224  CG  ARG   222      34.810  44.430 129.310  1.00  0.00           C
ATOM   2225  CD  ARG   222      33.820  43.300 129.160  1.00  0.00           C
ATOM   2226  NE  ARG   222      32.450  43.590 129.550  1.00  0.00           N
ATOM   2227  HE  ARG   222      32.220  44.150 130.340  1.00  0.00           H
ATOM   2228  CZ  ARG   222      31.390  43.080 128.870  1.00  0.00           C
ATOM   2229  NH1 ARG   222      31.440  42.460 127.760  1.00  0.00           N
ATOM   2230 1HH1 ARG   222      32.310  42.200 127.330  1.00  0.00           H
ATOM   2231 2HH1 ARG   222      30.610  42.150 127.310  1.00  0.00           H
ATOM   2232  NH2 ARG   222      30.220  43.120 129.450  1.00  0.00           N
ATOM   2233 1HH2 ARG   222      30.080  43.450 130.390  1.00  0.00           H
ATOM   2234 2HH2 ARG   222      29.450  43.060 128.820  1.00  0.00           H
ATOM   2235  C   ARG   222      38.450  45.190 128.740  1.00  0.00           C
ATOM   2236  O   ARG   222      38.910  44.880 127.680  1.00  0.00           O
ATOM   2237  N   PHE   223      39.110  45.150 129.910  1.00  0.00           N
ATOM   2238  H   PHE   223      38.670  45.030 130.800  1.00  0.00           H
ATOM   2239  CA  PHE   223      40.560  44.980 130.110  1.00  0.00           C
ATOM   2240  CB  PHE   223      41.320  46.260 129.940  1.00  0.00           C
ATOM   2241  CG  PHE   223      41.240  46.750 128.530  1.00  0.00           C
ATOM   2242  CD1 PHE   223      42.230  46.270 127.700  1.00  0.00           C
ATOM   2243  HD1 PHE   223      42.550  45.230 127.690  1.00  0.00           H
ATOM   2244  CD2 PHE   223      40.550  47.920 128.250  1.00  0.00           C
ATOM   2245  HD2 PHE   223      39.970  48.410 129.040  1.00  0.00           H
ATOM   2246  CE1 PHE   223      42.460  47.010 126.530  1.00  0.00           C
ATOM   2247  HE1 PHE   223      43.030  46.510 125.750  1.00  0.00           H
ATOM   2248  CE2 PHE   223      40.830  48.640 127.140  1.00  0.00           C
ATOM   2249  HE2 PHE   223      40.090  49.380 126.830  1.00  0.00           H
ATOM   2250  CZ  PHE   223      41.780  48.200 126.270  1.00  0.00           C
ATOM   2251  HZ  PHE   223      41.740  48.740 125.320  1.00  0.00           H
ATOM   2252  C   PHE   223      41.130  44.290 131.340  1.00  0.00           C
ATOM   2253  O   PHE   223      40.540  44.280 132.400  1.00  0.00           O
ATOM   2254  N   THR   224      42.380  43.840 131.070  1.00  0.00           N
ATOM   2255  H   THR   224      42.760  43.800 130.140  1.00  0.00           H
ATOM   2256  CA  THR   224      43.230  43.260 132.080  1.00  0.00           C
ATOM   2257  CB  THR   224      44.310  42.460 131.370  1.00  0.00           C
ATOM   2258  OG1 THR   224      45.200  43.310 130.620  1.00  0.00           O
ATOM   2259  HG1 THR   224      45.920  43.710 131.200  1.00  0.00           H
ATOM   2260  CG2 THR   224      43.810  41.220 130.590  1.00  0.00           C
ATOM   2261  C   THR   224      43.780  44.280 133.130  1.00  0.00           C
ATOM   2262  O   THR   224      44.630  43.880 133.900  1.00  0.00           O
ATOM   2263  N   THR   225      43.450  45.550 133.010  1.00  0.00           N
ATOM   2264  H   THR   225      43.080  45.850 132.130  1.00  0.00           H
ATOM   2265  CA  THR   225      43.800  46.610 133.910  1.00  0.00           C
ATOM   2266  CB  THR   225      43.160  47.890 133.250  1.00  0.00           C
ATOM   2267  OG1 THR   225      43.520  48.020 131.820  1.00  0.00           O
ATOM   2268  HG1 THR   225      44.520  48.070 131.770  1.00  0.00           H
ATOM   2269  CG2 THR   225      43.610  49.190 133.970  1.00  0.00           C
ATOM   2270  C   THR   225      43.310  46.450 135.390  1.00  0.00           C
ATOM   2271  O   THR   225      42.110  46.550 135.640  1.00  0.00           O
ATOM   2272  N   THR   226      44.290  46.250 136.300  1.00  0.00           N
ATOM   2273  H   THR   226      45.140  45.800 136.030  1.00  0.00           H
ATOM   2274  CA  THR   226      44.100  46.500 137.770  1.00  0.00           C
ATOM   2275  CB  THR   226      45.140  45.720 138.580  1.00  0.00           C
ATOM   2276  OG1 THR   226      46.480  46.260 138.380  1.00  0.00           O
ATOM   2277  HG1 THR   226      46.760  46.160 137.430  1.00  0.00           H
ATOM   2278  CG2 THR   226      45.000  44.220 138.200  1.00  0.00           C
ATOM   2279  C   THR   226      44.100  47.980 138.200  1.00  0.00           C
ATOM   2280  O   THR   226      44.030  48.890 137.360  1.00  0.00           O
ATOM   2281  N   LEU   227      43.920  48.270 139.500  1.00  0.00           N
ATOM   2282  H   LEU   227      43.820  47.630 140.270  1.00  0.00           H
ATOM   2283  CA  LEU   227      43.870  49.670 140.000  1.00  0.00           C
ATOM   2284  CB  LEU   227      43.210  49.790 141.390  1.00  0.00           C
ATOM   2285  CG  LEU   227      42.800  51.170 141.880  1.00  0.00           C
ATOM   2286  CD1 LEU   227      41.690  51.790 141.030  1.00  0.00           C
ATOM   2287  CD2 LEU   227      42.550  51.400 143.380  1.00  0.00           C
ATOM   2288  C   LEU   227      45.270  50.250 140.050  1.00  0.00           C
ATOM   2289  O   LEU   227      45.340  51.360 139.520  1.00  0.00           O
ATOM   2290  N   ASN   228      46.330  49.530 140.360  1.00  0.00           N
ATOM   2291  H   ASN   228      46.280  48.610 140.740  1.00  0.00           H
ATOM   2292  CA  ASN   228      47.690  50.070 140.270  1.00  0.00           C
ATOM   2293  CB  ASN   228      48.520  49.060 141.120  1.00  0.00           C
ATOM   2294  CG  ASN   228      48.070  48.930 142.570  1.00  0.00           C
ATOM   2295  OD1 ASN   228      47.180  48.090 142.800  1.00  0.00           O
ATOM   2296  ND2 ASN   228      48.750  49.540 143.550  1.00  0.00           N
ATOM   2297 1HD2 ASN   228      49.540  50.140 143.470  1.00  0.00           H
ATOM   2298 2HD2 ASN   228      48.380  49.370 144.460  1.00  0.00           H
ATOM   2299  C   ASN   228      48.140  50.230 138.790  1.00  0.00           C
ATOM   2300  O   ASN   228      48.610  51.330 138.480  1.00  0.00           O
ATOM   2301  N   ASP   229      47.590  49.390 137.870  1.00  0.00           N
ATOM   2302  H   ASP   229      47.100  48.570 138.150  1.00  0.00           H
ATOM   2303  CA  ASP   229      47.760  49.550 136.450  1.00  0.00           C
ATOM   2304  CB  ASP   229      47.160  48.330 135.710  1.00  0.00           C
ATOM   2305  CG  ASP   229      47.810  46.940 135.920  1.00  0.00           C
ATOM   2306  OD1 ASP   229      49.000  46.880 136.130  1.00  0.00           O
ATOM   2307  OD2 ASP   229      47.050  45.950 135.740  1.00  0.00           O
ATOM   2308  C   ASP   229      47.160  50.840 135.890  1.00  0.00           C
ATOM   2309  O   ASP   229      47.930  51.650 135.310  1.00  0.00           O
ATOM   2310  N   PHE   230      45.940  51.200 136.330  1.00  0.00           N
ATOM   2311  H   PHE   230      45.310  50.580 136.800  1.00  0.00           H
ATOM   2312  CA  PHE   230      45.270  52.530 136.110  1.00  0.00           C
ATOM   2313  CB  PHE   230      43.820  52.570 136.700  1.00  0.00           C
ATOM   2314  CG  PHE   230      43.070  53.860 136.530  1.00  0.00           C
ATOM   2315  CD1 PHE   230      42.760  54.240 135.250  1.00  0.00           C
ATOM   2316  HD1 PHE   230      43.120  53.620 134.430  1.00  0.00           H
ATOM   2317  CD2 PHE   230      42.610  54.590 137.650  1.00  0.00           C
ATOM   2318  HD2 PHE   230      42.850  54.360 138.690  1.00  0.00           H
ATOM   2319  CE1 PHE   230      41.810  55.260 134.950  1.00  0.00           C
ATOM   2320  HE1 PHE   230      41.590  55.570 133.930  1.00  0.00           H
ATOM   2321  CE2 PHE   230      41.660  55.530 137.350  1.00  0.00           C
ATOM   2322  HE2 PHE   230      41.520  56.290 138.110  1.00  0.00           H
ATOM   2323  CZ  PHE   230      41.250  55.820 136.060  1.00  0.00           C
ATOM   2324  HZ  PHE   230      40.300  56.330 135.880  1.00  0.00           H
ATOM   2325  C   PHE   230      46.090  53.650 136.630  1.00  0.00           C
ATOM   2326  O   PHE   230      46.330  54.620 135.890  1.00  0.00           O
ATOM   2327  N   ASN   231      46.350  53.560 137.920  1.00  0.00           N
ATOM   2328  H   ASN   231      46.100  52.770 138.480  1.00  0.00           H
ATOM   2329  CA  ASN   231      47.110  54.660 138.630  1.00  0.00           C
ATOM   2330  CB  ASN   231      47.260  54.310 140.130  1.00  0.00           C
ATOM   2331  CG  ASN   231      45.970  54.410 141.000  1.00  0.00           C
ATOM   2332  OD1 ASN   231      44.830  54.780 140.650  1.00  0.00           O
ATOM   2333  ND2 ASN   231      46.050  53.950 142.220  1.00  0.00           N
ATOM   2334 1HD2 ASN   231      46.920  53.630 142.590  1.00  0.00           H
ATOM   2335 2HD2 ASN   231      45.250  54.000 142.810  1.00  0.00           H
ATOM   2336  C   ASN   231      48.400  55.060 137.960  1.00  0.00           C
ATOM   2337  O   ASN   231      48.620  56.220 137.740  1.00  0.00           O
ATOM   2338  N   LEU   232      49.210  54.100 137.580  1.00  0.00           N
ATOM   2339  H   LEU   232      49.070  53.140 137.820  1.00  0.00           H
ATOM   2340  CA  LEU   232      50.490  54.320 136.870  1.00  0.00           C
ATOM   2341  CB  LEU   232      50.990  52.880 136.610  1.00  0.00           C
ATOM   2342  CG  LEU   232      51.940  52.120 137.560  1.00  0.00           C
ATOM   2343  CD1 LEU   232      51.900  50.670 137.150  1.00  0.00           C
ATOM   2344  CD2 LEU   232      53.240  52.840 137.630  1.00  0.00           C
ATOM   2345  C   LEU   232      50.240  55.070 135.510  1.00  0.00           C
ATOM   2346  O   LEU   232      50.970  55.980 135.070  1.00  0.00           O
ATOM   2347  N   VAL   233      49.250  54.600 134.740  1.00  0.00           N
ATOM   2348  H   VAL   233      49.010  53.640 134.860  1.00  0.00           H
ATOM   2349  CA  VAL   233      48.770  55.310 133.510  1.00  0.00           C
ATOM   2350  CB  VAL   233      47.900  54.420 132.630  1.00  0.00           C
ATOM   2351  CG1 VAL   233      47.450  55.010 131.330  1.00  0.00           C
ATOM   2352  CG2 VAL   233      48.630  53.090 132.470  1.00  0.00           C
ATOM   2353  C   VAL   233      48.100  56.730 133.700  1.00  0.00           C
ATOM   2354  O   VAL   233      48.370  57.740 132.960  1.00  0.00           O
ATOM   2355  N   ALA   234      47.230  56.790 134.740  1.00  0.00           N
ATOM   2356  H   ALA   234      46.810  55.940 135.080  1.00  0.00           H
ATOM   2357  CA  ALA   234      46.640  58.020 135.180  1.00  0.00           C
ATOM   2358  CB  ALA   234      45.600  57.830 136.310  1.00  0.00           C
ATOM   2359  C   ALA   234      47.580  59.140 135.610  1.00  0.00           C
ATOM   2360  O   ALA   234      47.600  60.260 135.130  1.00  0.00           O
ATOM   2361  N   MET   235      48.540  58.730 136.440  1.00  0.00           N
ATOM   2362  H   MET   235      48.450  57.850 136.900  1.00  0.00           H
ATOM   2363  CA  MET   235      49.640  59.560 136.950  1.00  0.00           C
ATOM   2364  CB  MET   235      50.340  58.920 138.140  1.00  0.00           C
ATOM   2365  CG  MET   235      50.070  59.720 139.450  1.00  0.00           C
ATOM   2366  SD  MET   235      50.940  61.360 139.460  1.00  0.00           S
ATOM   2367  CE  MET   235      52.640  60.810 139.240  1.00  0.00           C
ATOM   2368  C   MET   235      50.740  60.000 135.930  1.00  0.00           C
ATOM   2369  O   MET   235      51.150  61.210 135.850  1.00  0.00           O
ATOM   2370  N   LYS   236      51.040  59.100 135.000  1.00  0.00           N
ATOM   2371  H   LYS   236      50.850  58.130 135.140  1.00  0.00           H
ATOM   2372  CA  LYS   236      51.710  59.490 133.730  1.00  0.00           C
ATOM   2373  CB  LYS   236      51.920  58.220 132.870  1.00  0.00           C
ATOM   2374  CG  LYS   236      52.920  58.530 131.750  1.00  0.00           C
ATOM   2375  CD  LYS   236      52.880  57.310 130.940  1.00  0.00           C
ATOM   2376  CE  LYS   236      54.070  57.080 130.000  1.00  0.00           C
ATOM   2377  NZ  LYS   236      53.800  56.020 129.000  1.00  0.00           N
ATOM   2378  HZ1 LYS   236      52.920  56.170 128.550  1.00  0.00           H
ATOM   2379  HZ2 LYS   236      54.470  56.070 128.260  1.00  0.00           H
ATOM   2380  HZ3 LYS   236      53.900  55.080 129.320  1.00  0.00           H
ATOM   2381  C   LYS   236      50.880  60.550 132.890  1.00  0.00           C
ATOM   2382  O   LYS   236      51.360  61.660 132.690  1.00  0.00           O
ATOM   2383  N   TYR   237      49.560  60.280 132.630  1.00  0.00           N
ATOM   2384  H   TYR   237      49.260  59.330 132.660  1.00  0.00           H
ATOM   2385  CA  TYR   237      48.660  61.260 131.970  1.00  0.00           C
ATOM   2386  CB  TYR   237      47.620  60.490 131.160  1.00  0.00           C
ATOM   2387  CG  TYR   237      48.180  59.730 129.910  1.00  0.00           C
ATOM   2388  CD1 TYR   237      48.190  58.360 129.930  1.00  0.00           C
ATOM   2389  HD1 TYR   237      47.440  57.760 130.450  1.00  0.00           H
ATOM   2390  CD2 TYR   237      48.990  60.380 129.020  1.00  0.00           C
ATOM   2391  HD2 TYR   237      48.870  61.450 128.830  1.00  0.00           H
ATOM   2392  CE1 TYR   237      49.060  57.590 129.100  1.00  0.00           C
ATOM   2393  HE1 TYR   237      48.960  56.510 129.180  1.00  0.00           H
ATOM   2394  CE2 TYR   237      49.820  59.730 128.140  1.00  0.00           C
ATOM   2395  HE2 TYR   237      50.610  60.290 127.640  1.00  0.00           H
ATOM   2396  CZ  TYR   237      49.920  58.310 128.230  1.00  0.00           C
ATOM   2397  OH  TYR   237      50.870  57.660 127.530  1.00  0.00           O
ATOM   2398  HH  TYR   237      51.350  58.260 126.890  1.00  0.00           H
ATOM   2399  C   TYR   237      47.990  62.260 132.940  1.00  0.00           C
ATOM   2400  O   TYR   237      46.860  62.720 132.640  1.00  0.00           O
ATOM   2401  N   ASN   238      48.690  62.540 134.050  1.00  0.00           N
ATOM   2402  H   ASN   238      49.570  62.110 134.260  1.00  0.00           H
ATOM   2403  CA  ASN   238      48.380  63.670 134.950  1.00  0.00           C
ATOM   2404  CB  ASN   238      48.770  65.050 134.330  1.00  0.00           C
ATOM   2405  CG  ASN   238      50.280  65.230 134.370  1.00  0.00           C
ATOM   2406  OD1 ASN   238      50.860  65.430 135.450  1.00  0.00           O
ATOM   2407  ND2 ASN   238      50.960  65.050 133.290  1.00  0.00           N
ATOM   2408 1HD2 ASN   238      50.520  64.900 132.400  1.00  0.00           H
ATOM   2409 2HD2 ASN   238      51.960  65.050 133.310  1.00  0.00           H
ATOM   2410  C   ASN   238      46.920  63.630 135.520  1.00  0.00           C
ATOM   2411  O   ASN   238      46.230  64.660 135.560  1.00  0.00           O
ATOM   2412  N   TYR   239      46.370  62.460 135.730  1.00  0.00           N
ATOM   2413  H   TYR   239      46.790  61.610 135.400  1.00  0.00           H
ATOM   2414  CA  TYR   239      45.190  62.310 136.620  1.00  0.00           C
ATOM   2415  CB  TYR   239      44.220  61.360 135.950  1.00  0.00           C
ATOM   2416  CG  TYR   239      43.350  61.910 134.790  1.00  0.00           C
ATOM   2417  CD1 TYR   239      42.160  62.540 135.110  1.00  0.00           C
ATOM   2418  HD1 TYR   239      41.940  62.610 136.170  1.00  0.00           H
ATOM   2419  CD2 TYR   239      43.900  62.030 133.540  1.00  0.00           C
ATOM   2420  HD2 TYR   239      44.720  61.460 133.090  1.00  0.00           H
ATOM   2421  CE1 TYR   239      41.490  63.420 134.190  1.00  0.00           C
ATOM   2422  HE1 TYR   239      40.530  63.770 134.570  1.00  0.00           H
ATOM   2423  CE2 TYR   239      43.260  62.910 132.600  1.00  0.00           C
ATOM   2424  HE2 TYR   239      43.720  63.060 131.630  1.00  0.00           H
ATOM   2425  CZ  TYR   239      42.110  63.600 132.940  1.00  0.00           C
ATOM   2426  OH  TYR   239      41.500  64.340 131.940  1.00  0.00           O
ATOM   2427  HH  TYR   239      40.540  64.530 132.140  1.00  0.00           H
ATOM   2428  C   TYR   239      45.630  61.800 137.980  1.00  0.00           C
ATOM   2429  O   TYR   239      46.620  61.100 138.140  1.00  0.00           O
ATOM   2430  N   GLU   240      44.900  62.240 139.020  1.00  0.00           N
ATOM   2431  H   GLU   240      44.210  62.950 138.910  1.00  0.00           H
ATOM   2432  CA  GLU   240      45.240  61.700 140.350  1.00  0.00           C
ATOM   2433  CB  GLU   240      44.550  62.550 141.450  1.00  0.00           C
ATOM   2434  CG  GLU   240      45.030  64.010 141.540  1.00  0.00           C
ATOM   2435  CD  GLU   240      45.070  64.360 143.070  1.00  0.00           C
ATOM   2436  OE1 GLU   240      46.090  64.660 143.700  1.00  0.00           O
ATOM   2437  OE2 GLU   240      43.920  64.360 143.640  1.00  0.00           O
ATOM   2438  C   GLU   240      45.050  60.160 140.510  1.00  0.00           C
ATOM   2439  O   GLU   240      44.040  59.590 139.990  1.00  0.00           O
ATOM   2440  N   PRO   241      45.900  59.470 141.350  1.00  0.00           N
ATOM   2441  CA  PRO   241      45.810  58.060 141.780  1.00  0.00           C
ATOM   2442  CB  PRO   241      47.080  57.800 142.540  1.00  0.00           C
ATOM   2443  CG  PRO   241      47.570  59.140 143.060  1.00  0.00           C
ATOM   2444  CD  PRO   241      47.050  60.140 142.040  1.00  0.00           C
ATOM   2445  C   PRO   241      44.540  57.800 142.620  1.00  0.00           C
ATOM   2446  O   PRO   241      44.150  58.580 143.490  1.00  0.00           O
ATOM   2447  N   LEU   242      43.900  56.710 142.240  1.00  0.00           N
ATOM   2448  H   LEU   242      44.320  56.110 141.550  1.00  0.00           H
ATOM   2449  CA  LEU   242      42.620  56.370 142.810  1.00  0.00           C
ATOM   2450  CB  LEU   242      41.710  55.720 141.700  1.00  0.00           C
ATOM   2451  CG  LEU   242      40.220  55.740 142.000  1.00  0.00           C
ATOM   2452  CD1 LEU   242      39.660  57.200 141.960  1.00  0.00           C
ATOM   2453  CD2 LEU   242      39.450  54.820 141.060  1.00  0.00           C
ATOM   2454  C   LEU   242      42.950  55.430 144.020  1.00  0.00           C
ATOM   2455  O   LEU   242      43.750  54.470 144.090  1.00  0.00           O
ATOM   2456  N   THR   243      42.070  55.620 145.010  1.00  0.00           N
ATOM   2457  H   THR   243      41.190  55.980 144.710  1.00  0.00           H
ATOM   2458  CA  THR   243      42.080  54.920 146.320  1.00  0.00           C
ATOM   2459  CB  THR   243      41.950  55.950 147.490  1.00  0.00           C
ATOM   2460  OG1 THR   243      40.520  56.390 147.580  1.00  0.00           O
ATOM   2461  HG1 THR   243      40.330  56.760 146.670  1.00  0.00           H
ATOM   2462  CG2 THR   243      42.760  57.210 147.270  1.00  0.00           C
ATOM   2463  C   THR   243      40.950  53.870 146.440  1.00  0.00           C
ATOM   2464  O   THR   243      40.000  53.890 145.650  1.00  0.00           O
ATOM   2465  N   GLN   244      41.120  52.970 147.380  1.00  0.00           N
ATOM   2466  H   GLN   244      42.040  52.760 147.690  1.00  0.00           H
ATOM   2467  CA  GLN   244      40.060  52.100 147.850  1.00  0.00           C
ATOM   2468  CB  GLN   244      40.720  51.170 148.850  1.00  0.00           C
ATOM   2469  CG  GLN   244      40.080  49.810 149.060  1.00  0.00           C
ATOM   2470  CD  GLN   244      40.210  48.790 147.920  1.00  0.00           C
ATOM   2471  OE1 GLN   244      41.210  48.720 147.260  1.00  0.00           O
ATOM   2472  NE2 GLN   244      39.060  48.290 147.480  1.00  0.00           N
ATOM   2473 1HE2 GLN   244      38.130  48.580 147.700  1.00  0.00           H
ATOM   2474 2HE2 GLN   244      39.200  47.710 146.670  1.00  0.00           H
ATOM   2475  C   GLN   244      38.810  52.700 148.440  1.00  0.00           C
ATOM   2476  O   GLN   244      37.680  52.250 148.120  1.00  0.00           O
ATOM   2477  N   ASP   245      39.000  53.840 149.140  1.00  0.00           N
ATOM   2478  H   ASP   245      39.930  54.070 149.440  1.00  0.00           H
ATOM   2479  CA  ASP   245      37.940  54.630 149.750  1.00  0.00           C
ATOM   2480  CB  ASP   245      38.550  55.740 150.590  1.00  0.00           C
ATOM   2481  CG  ASP   245      39.200  55.210 151.820  1.00  0.00           C
ATOM   2482  OD1 ASP   245      40.270  54.610 151.650  1.00  0.00           O
ATOM   2483  OD2 ASP   245      38.640  55.430 152.950  1.00  0.00           O
ATOM   2484  C   ASP   245      36.990  55.160 148.600  1.00  0.00           C
ATOM   2485  O   ASP   245      35.790  55.090 148.790  1.00  0.00           O
ATOM   2486  N   HIS   246      37.490  55.890 147.590  1.00  0.00           N
ATOM   2487  H   HIS   246      38.400  56.300 147.590  1.00  0.00           H
ATOM   2488  CA  HIS   246      36.770  56.180 146.350  1.00  0.00           C
ATOM   2489  CB  HIS   246      37.700  56.610 145.190  1.00  0.00           C
ATOM   2490  CG  HIS   246      38.560  57.760 145.520  1.00  0.00           C
ATOM   2491  ND1 HIS   246      39.870  57.740 145.440  1.00  0.00           N
ATOM   2492  CD2 HIS   246      38.180  58.970 145.810  1.00  0.00           C
ATOM   2493  HD2 HIS   246      37.180  59.360 145.950  1.00  0.00           H
ATOM   2494  CE1 HIS   246      40.340  58.970 145.470  1.00  0.00           C
ATOM   2495  HE1 HIS   246      41.240  59.300 144.960  1.00  0.00           H
ATOM   2496  NE2 HIS   246      39.270  59.730 145.810  1.00  0.00           N
ATOM   2497  HE2 HIS   246      39.340  60.720 145.670  1.00  0.00           H
ATOM   2498  C   HIS   246      35.980  55.030 145.760  1.00  0.00           C
ATOM   2499  O   HIS   246      34.790  55.140 145.560  1.00  0.00           O
ATOM   2500  N   VAL   247      36.530  53.840 145.650  1.00  0.00           N
ATOM   2501  H   VAL   247      37.530  53.730 145.720  1.00  0.00           H
ATOM   2502  CA  VAL   247      35.830  52.650 145.050  1.00  0.00           C
ATOM   2503  CB  VAL   247      36.910  51.560 144.770  1.00  0.00           C
ATOM   2504  CG1 VAL   247      36.160  50.280 144.300  1.00  0.00           C
ATOM   2505  CG2 VAL   247      37.960  52.020 143.800  1.00  0.00           C
ATOM   2506  C   VAL   247      34.720  52.040 145.970  1.00  0.00           C
ATOM   2507  O   VAL   247      33.600  51.900 145.500  1.00  0.00           O
ATOM   2508  N   ASP   248      34.930  52.190 147.250  1.00  0.00           N
ATOM   2509  H   ASP   248      35.830  52.460 147.590  1.00  0.00           H
ATOM   2510  CA  ASP   248      33.940  51.950 148.290  1.00  0.00           C
ATOM   2511  CB  ASP   248      34.570  52.100 149.670  1.00  0.00           C
ATOM   2512  CG  ASP   248      33.800  51.390 150.810  1.00  0.00           C
ATOM   2513  OD1 ASP   248      34.280  50.280 151.020  1.00  0.00           O
ATOM   2514  OD2 ASP   248      32.740  51.860 151.320  1.00  0.00           O
ATOM   2515  C   ASP   248      32.800  52.930 148.130  1.00  0.00           C
ATOM   2516  O   ASP   248      31.730  52.460 147.670  1.00  0.00           O
ATOM   2517  N   ILE   249      33.090  54.240 147.950  1.00  0.00           N
ATOM   2518  H   ILE   249      34.030  54.490 148.150  1.00  0.00           H
ATOM   2519  CA  ILE   249      32.100  55.270 147.890  1.00  0.00           C
ATOM   2520  CB  ILE   249      32.420  56.740 148.170  1.00  0.00           C
ATOM   2521  CG1 ILE   249      33.450  57.460 147.310  1.00  0.00           C
ATOM   2522  CG2 ILE   249      33.060  56.730 149.560  1.00  0.00           C
ATOM   2523  CD  ILE   249      33.170  58.930 147.340  1.00  0.00           C
ATOM   2524  C   ILE   249      31.290  55.210 146.590  1.00  0.00           C
ATOM   2525  O   ILE   249      30.090  55.430 146.540  1.00  0.00           O
ATOM   2526  N   LEU   250      31.960  54.900 145.490  1.00  0.00           N
ATOM   2527  H   LEU   250      32.960  54.850 145.460  1.00  0.00           H
ATOM   2528  CA  LEU   250      31.430  54.740 144.140  1.00  0.00           C
ATOM   2529  CB  LEU   250      32.590  54.600 143.230  1.00  0.00           C
ATOM   2530  CG  LEU   250      33.300  55.900 142.870  1.00  0.00           C
ATOM   2531  CD1 LEU   250      34.290  55.590 141.740  1.00  0.00           C
ATOM   2532  CD2 LEU   250      32.270  56.840 142.180  1.00  0.00           C
ATOM   2533  C   LEU   250      30.520  53.540 144.040  1.00  0.00           C
ATOM   2534  O   LEU   250      30.010  53.280 143.000  1.00  0.00           O
ATOM   2535  N   GLY   251      30.220  52.870 145.130  1.00  0.00           N
ATOM   2536  H   GLY   251      30.670  53.010 146.010  1.00  0.00           H
ATOM   2537  CA  GLY   251      29.400  51.610 145.140  1.00  0.00           C
ATOM   2538  C   GLY   251      27.940  51.880 144.670  1.00  0.00           C
ATOM   2539  O   GLY   251      27.550  51.270 143.710  1.00  0.00           O
ATOM   2540  N   PRO   252      27.130  52.610 145.390  1.00  0.00           N
ATOM   2541  CA  PRO   252      25.760  52.980 144.910  1.00  0.00           C
ATOM   2542  CB  PRO   252      25.250  54.080 145.880  1.00  0.00           C
ATOM   2543  CG  PRO   252      25.910  53.590 147.170  1.00  0.00           C
ATOM   2544  CD  PRO   252      27.230  53.010 146.770  1.00  0.00           C
ATOM   2545  C   PRO   252      25.760  53.520 143.470  1.00  0.00           C
ATOM   2546  O   PRO   252      25.180  52.730 142.680  1.00  0.00           O
ATOM   2547  N   LEU   253      26.690  54.430 143.080  1.00  0.00           N
ATOM   2548  H   LEU   253      27.070  55.070 143.760  1.00  0.00           H
ATOM   2549  CA  LEU   253      26.870  54.790 141.650  1.00  0.00           C
ATOM   2550  CB  LEU   253      27.920  55.860 141.700  1.00  0.00           C
ATOM   2551  CG  LEU   253      27.740  57.020 140.690  1.00  0.00           C
ATOM   2552  CD1 LEU   253      26.290  57.570 140.650  1.00  0.00           C
ATOM   2553  CD2 LEU   253      28.930  57.950 140.930  1.00  0.00           C
ATOM   2554  C   LEU   253      26.960  53.690 140.600  1.00  0.00           C
ATOM   2555  O   LEU   253      26.410  53.740 139.490  1.00  0.00           O
ATOM   2556  N   SER   254      27.770  52.690 140.920  1.00  0.00           N
ATOM   2557  H   SER   254      28.200  52.560 141.810  1.00  0.00           H
ATOM   2558  CA  SER   254      28.070  51.610 139.960  1.00  0.00           C
ATOM   2559  CB  SER   254      29.480  51.030 140.260  1.00  0.00           C
ATOM   2560  OG  SER   254      29.880  50.960 141.650  1.00  0.00           O
ATOM   2561  HG  SER   254      30.310  51.830 141.910  1.00  0.00           H
ATOM   2562  C   SER   254      26.960  50.510 139.960  1.00  0.00           C
ATOM   2563  O   SER   254      26.640  50.050 138.880  1.00  0.00           O
ATOM   2564  N   ALA   255      26.160  50.440 141.060  1.00  0.00           N
ATOM   2565  H   ALA   255      26.370  51.030 141.840  1.00  0.00           H
ATOM   2566  CA  ALA   255      24.970  49.630 141.170  1.00  0.00           C
ATOM   2567  CB  ALA   255      24.730  49.460 142.670  1.00  0.00           C
ATOM   2568  C   ALA   255      23.770  50.360 140.590  1.00  0.00           C
ATOM   2569  O   ALA   255      23.030  49.820 139.820  1.00  0.00           O
ATOM   2570  N   GLN   256      23.740  51.660 140.770  1.00  0.00           N
ATOM   2571  H   GLN   256      24.320  52.120 141.440  1.00  0.00           H
ATOM   2572  CA  GLN   256      22.860  52.570 139.940  1.00  0.00           C
ATOM   2573  CB  GLN   256      23.080  53.980 140.590  1.00  0.00           C
ATOM   2574  CG  GLN   256      22.140  54.980 139.860  1.00  0.00           C
ATOM   2575  CD  GLN   256      20.790  55.130 140.570  1.00  0.00           C
ATOM   2576  OE1 GLN   256      19.710  55.140 139.970  1.00  0.00           O
ATOM   2577  NE2 GLN   256      20.790  55.260 141.870  1.00  0.00           N
ATOM   2578 1HE2 GLN   256      21.550  55.000 142.460  1.00  0.00           H
ATOM   2579 2HE2 GLN   256      19.910  55.520 142.260  1.00  0.00           H
ATOM   2580  C   GLN   256      23.050  52.530 138.440  1.00  0.00           C
ATOM   2581  O   GLN   256      21.990  52.270 137.900  1.00  0.00           O
ATOM   2582  N   THR   257      24.290  52.550 137.890  1.00  0.00           N
ATOM   2583  H   THR   257      25.120  52.850 138.340  1.00  0.00           H
ATOM   2584  CA  THR   257      24.390  52.470 136.420  1.00  0.00           C
ATOM   2585  CB  THR   257      25.700  53.040 135.820  1.00  0.00           C
ATOM   2586  OG1 THR   257      26.770  52.340 136.520  1.00  0.00           O
ATOM   2587  HG1 THR   257      27.270  52.990 137.100  1.00  0.00           H
ATOM   2588  CG2 THR   257      25.810  54.530 136.080  1.00  0.00           C
ATOM   2589  C   THR   257      24.440  51.020 135.940  1.00  0.00           C
ATOM   2590  O   THR   257      23.940  50.730 134.860  1.00  0.00           O
ATOM   2591  N   GLY   258      24.800  50.100 136.790  1.00  0.00           N
ATOM   2592  H   GLY   258      25.290  50.350 137.630  1.00  0.00           H
ATOM   2593  CA  GLY   258      24.980  48.690 136.470  1.00  0.00           C
ATOM   2594  C   GLY   258      26.390  48.200 136.090  1.00  0.00           C
ATOM   2595  O   GLY   258      26.750  47.060 136.220  1.00  0.00           O
ATOM   2596  N   ILE   259      27.300  49.120 135.720  1.00  0.00           N
ATOM   2597  H   ILE   259      27.010  50.070 135.790  1.00  0.00           H
ATOM   2598  CA  ILE   259      28.740  48.860 135.520  1.00  0.00           C
ATOM   2599  CB  ILE   259      29.150  49.330 134.030  1.00  0.00           C
ATOM   2600  CG1 ILE   259      28.000  49.160 133.020  1.00  0.00           C
ATOM   2601  CG2 ILE   259      30.440  48.630 133.520  1.00  0.00           C
ATOM   2602  CD  ILE   259      27.800  50.320 131.970  1.00  0.00           C
ATOM   2603  C   ILE   259      29.790  49.270 136.560  1.00  0.00           C
ATOM   2604  O   ILE   259      30.050  50.400 137.040  1.00  0.00           O
ATOM   2605  N   ALA   260      30.630  48.260 136.850  1.00  0.00           N
ATOM   2606  H   ALA   260      30.420  47.430 136.340  1.00  0.00           H
ATOM   2607  CA  ALA   260      31.730  48.170 137.760  1.00  0.00           C
ATOM   2608  CB  ALA   260      32.230  46.700 137.910  1.00  0.00           C
ATOM   2609  C   ALA   260      32.810  49.200 137.370  1.00  0.00           C
ATOM   2610  O   ALA   260      33.000  49.670 136.320  1.00  0.00           O
ATOM   2611  N   VAL   261      33.460  49.650 138.410  1.00  0.00           N
ATOM   2612  H   VAL   261      33.450  49.170 139.290  1.00  0.00           H
ATOM   2613  CA  VAL   261      34.560  50.720 138.480  1.00  0.00           C
ATOM   2614  CB  VAL   261      34.840  51.160 139.930  1.00  0.00           C
ATOM   2615  CG1 VAL   261      36.140  51.980 140.190  1.00  0.00           C
ATOM   2616  CG2 VAL   261      33.600  51.800 140.530  1.00  0.00           C
ATOM   2617  C   VAL   261      35.810  50.400 137.720  1.00  0.00           C
ATOM   2618  O   VAL   261      36.340  51.290 137.040  1.00  0.00           O
ATOM   2619  N   LEU   262      36.280  49.130 137.730  1.00  0.00           N
ATOM   2620  H   LEU   262      35.850  48.490 138.370  1.00  0.00           H
ATOM   2621  CA  LEU   262      37.360  48.630 136.900  1.00  0.00           C
ATOM   2622  CB  LEU   262      37.970  47.350 137.520  1.00  0.00           C
ATOM   2623  CG  LEU   262      39.110  47.550 138.600  1.00  0.00           C
ATOM   2624  CD1 LEU   262      40.390  47.760 137.860  1.00  0.00           C
ATOM   2625  CD2 LEU   262      38.650  48.550 139.580  1.00  0.00           C
ATOM   2626  C   LEU   262      37.130  48.480 135.380  1.00  0.00           C
ATOM   2627  O   LEU   262      37.970  49.150 134.650  1.00  0.00           O
ATOM   2628  N   ASP   263      35.820  48.330 135.010  1.00  0.00           N
ATOM   2629  H   ASP   263      35.190  47.890 135.650  1.00  0.00           H
ATOM   2630  CA  ASP   263      35.350  48.500 133.600  1.00  0.00           C
ATOM   2631  CB  ASP   263      33.910  47.940 133.560  1.00  0.00           C
ATOM   2632  CG  ASP   263      33.800  46.390 133.500  1.00  0.00           C
ATOM   2633  OD1 ASP   263      33.500  45.790 134.540  1.00  0.00           O
ATOM   2634  OD2 ASP   263      34.310  45.810 132.510  1.00  0.00           O
ATOM   2635  C   ASP   263      35.440  49.880 133.100  1.00  0.00           C
ATOM   2636  O   ASP   263      35.770  50.090 131.960  1.00  0.00           O
ATOM   2637  N   MET   264      35.180  50.900 133.870  1.00  0.00           N
ATOM   2638  H   MET   264      34.560  50.690 134.630  1.00  0.00           H
ATOM   2639  CA  MET   264      35.320  52.420 133.670  1.00  0.00           C
ATOM   2640  CB  MET   264      34.570  53.200 134.820  1.00  0.00           C
ATOM   2641  CG  MET   264      33.120  52.750 135.200  1.00  0.00           C
ATOM   2642  SD  MET   264      32.010  52.320 133.870  1.00  0.00           S
ATOM   2643  CE  MET   264      31.770  54.000 133.230  1.00  0.00           C
ATOM   2644  C   MET   264      36.880  52.730 133.630  1.00  0.00           C
ATOM   2645  O   MET   264      37.240  53.650 132.880  1.00  0.00           O
ATOM   2646  N   CYS   265      37.680  52.340 134.600  1.00  0.00           N
ATOM   2647  H   CYS   265      37.380  51.920 135.460  1.00  0.00           H
ATOM   2648  CA  CYS   265      39.160  52.480 134.640  1.00  0.00           C
ATOM   2649  CB  CYS   265      39.870  51.830 135.820  1.00  0.00           C
ATOM   2650  SG  CYS   265      39.340  52.440 137.400  1.00  0.00           S
ATOM   2651  HG  CYS   265      39.970  53.610 137.380  1.00  0.00           H
ATOM   2652  C   CYS   265      39.780  51.930 133.350  1.00  0.00           C
ATOM   2653  O   CYS   265      40.350  52.800 132.670  1.00  0.00           O
ATOM   2654  N   ALA   266      39.280  50.740 132.930  1.00  0.00           N
ATOM   2655  H   ALA   266      38.780  50.120 133.540  1.00  0.00           H
ATOM   2656  CA  ALA   266      39.710  50.000 131.730  1.00  0.00           C
ATOM   2657  CB  ALA   266      39.100  48.590 131.730  1.00  0.00           C
ATOM   2658  C   ALA   266      39.450  50.810 130.460  1.00  0.00           C
ATOM   2659  O   ALA   266      40.430  51.220 129.840  1.00  0.00           O
ATOM   2660  N   SER   267      38.240  51.360 130.370  1.00  0.00           N
ATOM   2661  H   SER   267      37.450  51.050 130.900  1.00  0.00           H
ATOM   2662  CA  SER   267      37.740  52.300 129.370  1.00  0.00           C
ATOM   2663  CB  SER   267      36.280  52.380 129.560  1.00  0.00           C
ATOM   2664  OG  SER   267      35.670  51.070 129.400  1.00  0.00           O
ATOM   2665  HG  SER   267      35.820  50.420 130.150  1.00  0.00           H
ATOM   2666  C   SER   267      38.370  53.700 129.490  1.00  0.00           C
ATOM   2667  O   SER   267      38.870  54.230 128.520  1.00  0.00           O
ATOM   2668  N   LEU   268      38.470  54.250 130.680  1.00  0.00           N
ATOM   2669  H   LEU   268      38.060  53.870 131.510  1.00  0.00           H
ATOM   2670  CA  LEU   268      39.100  55.570 130.740  1.00  0.00           C
ATOM   2671  CB  LEU   268      39.040  56.190 132.120  1.00  0.00           C
ATOM   2672  CG  LEU   268      39.370  57.660 132.120  1.00  0.00           C
ATOM   2673  CD1 LEU   268      38.220  58.370 131.440  1.00  0.00           C
ATOM   2674  CD2 LEU   268      39.490  58.260 133.550  1.00  0.00           C
ATOM   2675  C   LEU   268      40.500  55.660 130.220  1.00  0.00           C
ATOM   2676  O   LEU   268      40.900  56.490 129.420  1.00  0.00           O
ATOM   2677  N   LYS   269      41.340  54.720 130.580  1.00  0.00           N
ATOM   2678  H   LYS   269      41.100  54.300 131.470  1.00  0.00           H
ATOM   2679  CA  LYS   269      42.680  54.300 130.040  1.00  0.00           C
ATOM   2680  CB  LYS   269      42.950  52.910 130.640  1.00  0.00           C
ATOM   2681  CG  LYS   269      44.360  52.460 130.260  1.00  0.00           C
ATOM   2682  CD  LYS   269      44.330  50.920 130.170  1.00  0.00           C
ATOM   2683  CE  LYS   269      43.460  50.340 129.010  1.00  0.00           C
ATOM   2684  NZ  LYS   269      43.770  48.940 128.830  1.00  0.00           N
ATOM   2685  HZ1 LYS   269      43.260  48.570 128.060  1.00  0.00           H
ATOM   2686  HZ2 LYS   269      44.760  48.870 128.710  1.00  0.00           H
ATOM   2687  HZ3 LYS   269      43.540  48.500 129.700  1.00  0.00           H
ATOM   2688  C   LYS   269      42.860  54.390 128.550  1.00  0.00           C
ATOM   2689  O   LYS   269      43.550  55.290 128.020  1.00  0.00           O
ATOM   2690  N   GLU   270      42.010  53.700 127.820  1.00  0.00           N
ATOM   2691  H   GLU   270      41.560  52.930 128.280  1.00  0.00           H
ATOM   2692  CA  GLU   270      41.940  53.690 126.350  1.00  0.00           C
ATOM   2693  CB  GLU   270      41.050  52.560 125.900  1.00  0.00           C
ATOM   2694  CG  GLU   270      40.580  52.520 124.430  1.00  0.00           C
ATOM   2695  CD  GLU   270      39.710  51.260 124.090  1.00  0.00           C
ATOM   2696  OE1 GLU   270      40.330  50.150 124.010  1.00  0.00           O
ATOM   2697  OE2 GLU   270      38.430  51.420 124.040  1.00  0.00           O
ATOM   2698  C   GLU   270      41.560  55.000 125.740  1.00  0.00           C
ATOM   2699  O   GLU   270      42.330  55.560 124.940  1.00  0.00           O
ATOM   2700  N   LEU   271      40.530  55.610 126.410  1.00  0.00           N
ATOM   2701  H   LEU   271      39.910  55.100 127.020  1.00  0.00           H
ATOM   2702  CA  LEU   271      40.000  56.990 126.180  1.00  0.00           C
ATOM   2703  CB  LEU   271      38.690  57.350 126.900  1.00  0.00           C
ATOM   2704  CG  LEU   271      37.310  56.930 126.470  1.00  0.00           C
ATOM   2705  CD1 LEU   271      36.450  56.200 127.580  1.00  0.00           C
ATOM   2706  CD2 LEU   271      36.590  58.140 125.950  1.00  0.00           C
ATOM   2707  C   LEU   271      40.980  58.110 126.310  1.00  0.00           C
ATOM   2708  O   LEU   271      41.210  58.760 125.260  1.00  0.00           O
ATOM   2709  N   LEU   272      41.790  58.090 127.380  1.00  0.00           N
ATOM   2710  H   LEU   272      41.650  57.350 128.040  1.00  0.00           H
ATOM   2711  CA  LEU   272      42.900  59.050 127.680  1.00  0.00           C
ATOM   2712  CB  LEU   272      43.460  58.830 129.050  1.00  0.00           C
ATOM   2713  CG  LEU   272      42.470  59.270 130.130  1.00  0.00           C
ATOM   2714  CD1 LEU   272      43.160  59.060 131.520  1.00  0.00           C
ATOM   2715  CD2 LEU   272      42.140  60.720 129.990  1.00  0.00           C
ATOM   2716  C   LEU   272      44.010  58.780 126.690  1.00  0.00           C
ATOM   2717  O   LEU   272      44.490  59.740 126.090  1.00  0.00           O
ATOM   2718  N   GLN   273      44.250  57.510 126.210  1.00  0.00           N
ATOM   2719  H   GLN   273      43.900  56.680 126.650  1.00  0.00           H
ATOM   2720  CA  GLN   273      45.410  57.200 125.340  1.00  0.00           C
ATOM   2721  CB  GLN   273      45.500  55.680 125.310  1.00  0.00           C
ATOM   2722  CG  GLN   273      46.290  54.910 126.360  1.00  0.00           C
ATOM   2723  CD  GLN   273      46.130  53.370 126.240  1.00  0.00           C
ATOM   2724  OE1 GLN   273      45.200  52.780 126.740  1.00  0.00           O
ATOM   2725  NE2 GLN   273      46.940  52.710 125.440  1.00  0.00           N
ATOM   2726 1HE2 GLN   273      47.530  53.240 124.840  1.00  0.00           H
ATOM   2727 2HE2 GLN   273      46.950  51.710 125.350  1.00  0.00           H
ATOM   2728  C   GLN   273      45.180  57.740 123.910  1.00  0.00           C
ATOM   2729  O   GLN   273      46.190  58.130 123.220  1.00  0.00           O
ATOM   2730  N   ASN   274      43.920  57.730 123.530  1.00  0.00           N
ATOM   2731  H   ASN   274      43.370  56.960 123.860  1.00  0.00           H
ATOM   2732  CA  ASN   274      43.380  58.410 122.320  1.00  0.00           C
ATOM   2733  CB  ASN   274      41.980  57.830 122.020  1.00  0.00           C
ATOM   2734  CG  ASN   274      42.090  56.370 121.770  1.00  0.00           C
ATOM   2735  OD1 ASN   274      43.190  55.770 121.710  1.00  0.00           O
ATOM   2736  ND2 ASN   274      40.980  55.680 121.630  1.00  0.00           N
ATOM   2737 1HD2 ASN   274      40.090  56.150 121.710  1.00  0.00           H
ATOM   2738 2HD2 ASN   274      41.050  54.700 121.480  1.00  0.00           H
ATOM   2739  C   ASN   274      43.290  59.980 122.410  1.00  0.00           C
ATOM   2740  O   ASN   274      43.330  60.650 121.410  1.00  0.00           O
ATOM   2741  N   GLY   275      43.150  60.360 123.660  1.00  0.00           N
ATOM   2742  H   GLY   275      43.060  59.620 124.320  1.00  0.00           H
ATOM   2743  CA  GLY   275      43.070  61.750 124.050  1.00  0.00           C
ATOM   2744  C   GLY   275      41.730  62.110 124.730  1.00  0.00           C
ATOM   2745  O   GLY   275      40.680  61.540 124.420  1.00  0.00           O
ATOM   2746  N   MET   276      41.770  63.130 125.570  1.00  0.00           N
ATOM   2747  H   MET   276      42.690  63.450 125.800  1.00  0.00           H
ATOM   2748  CA  MET   276      40.740  63.620 126.510  1.00  0.00           C
ATOM   2749  CB  MET   276      41.310  64.710 127.460  1.00  0.00           C
ATOM   2750  CG  MET   276      42.440  64.160 128.300  1.00  0.00           C
ATOM   2751  SD  MET   276      43.970  63.620 127.350  1.00  0.00           S
ATOM   2752  CE  MET   276      44.930  63.250 128.760  1.00  0.00           C
ATOM   2753  C   MET   276      39.290  64.020 126.050  1.00  0.00           C
ATOM   2754  O   MET   276      38.480  64.470 126.880  1.00  0.00           O
ATOM   2755  N   ASN   277      38.990  63.660 124.780  1.00  0.00           N
ATOM   2756  H   ASN   277      39.610  63.070 124.270  1.00  0.00           H
ATOM   2757  CA  ASN   277      37.610  63.780 124.280  1.00  0.00           C
ATOM   2758  CB  ASN   277      37.650  63.970 122.750  1.00  0.00           C
ATOM   2759  CG  ASN   277      36.250  64.250 122.230  1.00  0.00           C
ATOM   2760  OD1 ASN   277      35.390  63.380 122.040  1.00  0.00           O
ATOM   2761  ND2 ASN   277      35.970  65.530 122.010  1.00  0.00           N
ATOM   2762 1HD2 ASN   277      36.620  66.210 122.360  1.00  0.00           H
ATOM   2763 2HD2 ASN   277      35.330  65.720 121.260  1.00  0.00           H
ATOM   2764  C   ASN   277      36.660  62.670 124.750  1.00  0.00           C
ATOM   2765  O   ASN   277      36.900  61.450 124.590  1.00  0.00           O
ATOM   2766  N   GLY   278      35.630  63.120 125.430  1.00  0.00           N
ATOM   2767  H   GLY   278      35.580  63.990 125.920  1.00  0.00           H
ATOM   2768  CA  GLY   278      34.530  62.130 125.730  1.00  0.00           C
ATOM   2769  C   GLY   278      33.180  62.430 125.110  1.00  0.00           C
ATOM   2770  O   GLY   278      32.200  61.790 125.480  1.00  0.00           O
ATOM   2771  N   ARG   279      33.330  63.010 123.950  1.00  0.00           N
ATOM   2772  H   ARG   279      34.200  63.100 123.460  1.00  0.00           H
ATOM   2773  CA  ARG   279      32.130  63.530 123.140  1.00  0.00           C
ATOM   2774  CB  ARG   279      31.320  62.330 122.510  1.00  0.00           C
ATOM   2775  CG  ARG   279      31.870  61.420 121.330  1.00  0.00           C
ATOM   2776  CD  ARG   279      30.880  60.310 121.230  1.00  0.00           C
ATOM   2777  NE  ARG   279      31.450  59.280 120.290  1.00  0.00           N
ATOM   2778  HE  ARG   279      32.380  59.430 119.960  1.00  0.00           H
ATOM   2779  CZ  ARG   279      30.880  58.170 119.810  1.00  0.00           C
ATOM   2780  NH1 ARG   279      29.630  57.750 120.050  1.00  0.00           N
ATOM   2781 1HH1 ARG   279      29.080  58.350 120.630  1.00  0.00           H
ATOM   2782 2HH1 ARG   279      29.360  56.810 119.860  1.00  0.00           H
ATOM   2783  NH2 ARG   279      31.660  57.460 119.000  1.00  0.00           N
ATOM   2784 1HH2 ARG   279      32.600  57.740 118.810  1.00  0.00           H
ATOM   2785 2HH2 ARG   279      31.250  56.900 118.280  1.00  0.00           H
ATOM   2786  C   ARG   279      31.240  64.520 123.860  1.00  0.00           C
ATOM   2787  O   ARG   279      31.490  65.020 124.950  1.00  0.00           O
ATOM   2788  N   THR   280      30.460  65.220 123.020  1.00  0.00           N
ATOM   2789  H   THR   280      30.540  65.070 122.030  1.00  0.00           H
ATOM   2790  CA  THR   280      29.380  66.240 123.450  1.00  0.00           C
ATOM   2791  CB  THR   280      29.030  67.130 122.250  1.00  0.00           C
ATOM   2792  OG1 THR   280      28.570  66.270 121.150  1.00  0.00           O
ATOM   2793  HG1 THR   280      27.590  66.390 121.070  1.00  0.00           H
ATOM   2794  CG2 THR   280      30.080  68.240 122.000  1.00  0.00           C
ATOM   2795  C   THR   280      28.110  65.810 124.190  1.00  0.00           C
ATOM   2796  O   THR   280      27.290  66.640 124.600  1.00  0.00           O
ATOM   2797  N   ILE   281      28.160  64.610 124.750  1.00  0.00           N
ATOM   2798  H   ILE   281      28.890  64.040 124.360  1.00  0.00           H
ATOM   2799  CA  ILE   281      27.030  63.990 125.430  1.00  0.00           C
ATOM   2800  CB  ILE   281      27.300  62.430 125.660  1.00  0.00           C
ATOM   2801  CG1 ILE   281      27.730  61.820 124.330  1.00  0.00           C
ATOM   2802  CG2 ILE   281      26.140  61.730 126.320  1.00  0.00           C
ATOM   2803  CD  ILE   281      28.620  60.560 124.580  1.00  0.00           C
ATOM   2804  C   ILE   281      26.540  64.780 126.730  1.00  0.00           C
ATOM   2805  O   ILE   281      25.340  65.060 126.850  1.00  0.00           O
ATOM   2806  N   LEU   282      27.440  65.170 127.580  1.00  0.00           N
ATOM   2807  H   LEU   282      28.420  65.130 127.380  1.00  0.00           H
ATOM   2808  CA  LEU   282      27.130  65.740 128.900  1.00  0.00           C
ATOM   2809  CB  LEU   282      27.980  65.030 129.950  1.00  0.00           C
ATOM   2810  CG  LEU   282      27.240  64.890 131.310  1.00  0.00           C
ATOM   2811  CD1 LEU   282      25.980  64.010 131.020  1.00  0.00           C
ATOM   2812  CD2 LEU   282      28.090  64.160 132.320  1.00  0.00           C
ATOM   2813  C   LEU   282      27.240  67.260 129.070  1.00  0.00           C
ATOM   2814  O   LEU   282      26.430  67.860 129.770  1.00  0.00           O
ATOM   2815  N   GLY   283      28.310  67.780 128.450  1.00  0.00           N
ATOM   2816  H   GLY   283      28.840  67.190 127.830  1.00  0.00           H
ATOM   2817  CA  GLY   283      28.710  69.230 128.590  1.00  0.00           C
ATOM   2818  C   GLY   283      29.960  69.600 127.840  1.00  0.00           C
ATOM   2819  O   GLY   283      29.790  70.000 126.680  1.00  0.00           O
ATOM   2820  N   SER   284      31.010  69.780 128.570  1.00  0.00           N
ATOM   2821  H   SER   284      30.990  69.620 129.550  1.00  0.00           H
ATOM   2822  CA  SER   284      32.350  70.020 127.860  1.00  0.00           C
ATOM   2823  CB  SER   284      33.440  70.860 128.570  1.00  0.00           C
ATOM   2824  OG  SER   284      33.110  72.270 128.750  1.00  0.00           O
ATOM   2825  HG  SER   284      32.720  72.340 129.670  1.00  0.00           H
ATOM   2826  C   SER   284      32.810  68.730 127.210  1.00  0.00           C
ATOM   2827  O   SER   284      32.480  67.640 127.730  1.00  0.00           O
ATOM   2828  N   ALA   285      33.650  68.940 126.180  1.00  0.00           N
ATOM   2829  H   ALA   285      33.780  69.870 125.840  1.00  0.00           H
ATOM   2830  CA  ALA   285      34.190  67.750 125.390  1.00  0.00           C
ATOM   2831  CB  ALA   285      34.930  68.250 124.200  1.00  0.00           C
ATOM   2832  C   ALA   285      35.230  66.880 126.150  1.00  0.00           C
ATOM   2833  O   ALA   285      35.070  65.710 126.390  1.00  0.00           O
ATOM   2834  N   LEU   286      36.100  67.610 126.910  1.00  0.00           N
ATOM   2835  H   LEU   286      36.060  68.610 126.870  1.00  0.00           H
ATOM   2836  CA  LEU   286      37.090  67.100 127.830  1.00  0.00           C
ATOM   2837  CB  LEU   286      38.120  68.140 128.160  1.00  0.00           C
ATOM   2838  CG  LEU   286      38.760  68.780 126.930  1.00  0.00           C
ATOM   2839  CD1 LEU   286      39.630  69.980 127.250  1.00  0.00           C
ATOM   2840  CD2 LEU   286      39.390  67.720 126.020  1.00  0.00           C
ATOM   2841  C   LEU   286      36.660  66.360 129.100  1.00  0.00           C
ATOM   2842  O   LEU   286      35.890  66.880 129.940  1.00  0.00           O
ATOM   2843  N   LEU   287      37.310  65.220 129.370  1.00  0.00           N
ATOM   2844  H   LEU   287      37.800  64.820 128.610  1.00  0.00           H
ATOM   2845  CA  LEU   287      37.170  64.370 130.560  1.00  0.00           C
ATOM   2846  CB  LEU   287      37.830  63.060 130.120  1.00  0.00           C
ATOM   2847  CG  LEU   287      37.010  62.220 129.160  1.00  0.00           C
ATOM   2848  CD1 LEU   287      37.870  60.980 128.840  1.00  0.00           C
ATOM   2849  CD2 LEU   287      35.670  61.740 129.750  1.00  0.00           C
ATOM   2850  C   LEU   287      37.830  64.930 131.840  1.00  0.00           C
ATOM   2851  O   LEU   287      38.950  64.580 132.190  1.00  0.00           O
ATOM   2852  N   GLU   288      37.250  66.010 132.300  1.00  0.00           N
ATOM   2853  H   GLU   288      36.300  66.230 132.060  1.00  0.00           H
ATOM   2854  CA  GLU   288      37.660  66.830 133.500  1.00  0.00           C
ATOM   2855  CB  GLU   288      38.140  68.230 133.170  1.00  0.00           C
ATOM   2856  CG  GLU   288      39.490  68.340 132.500  1.00  0.00           C
ATOM   2857  CD  GLU   288      39.970  69.790 132.590  1.00  0.00           C
ATOM   2858  OE1 GLU   288      40.030  70.190 133.740  1.00  0.00           O
ATOM   2859  OE2 GLU   288      40.070  70.510 131.600  1.00  0.00           O
ATOM   2860  C   GLU   288      36.620  66.910 134.580  1.00  0.00           C
ATOM   2861  O   GLU   288      35.410  66.990 134.290  1.00  0.00           O
ATOM   2862  N   ASP   289      37.180  67.070 135.750  1.00  0.00           N
ATOM   2863  H   ASP   289      37.980  67.670 135.790  1.00  0.00           H
ATOM   2864  CA  ASP   289      36.520  66.790 137.090  1.00  0.00           C
ATOM   2865  CB  ASP   289      37.680  66.900 138.110  1.00  0.00           C
ATOM   2866  CG  ASP   289      38.370  68.200 138.240  1.00  0.00           C
ATOM   2867  OD1 ASP   289      39.350  68.230 138.970  1.00  0.00           O
ATOM   2868  OD2 ASP   289      38.120  69.170 137.480  1.00  0.00           O
ATOM   2869  C   ASP   289      35.320  67.570 137.580  1.00  0.00           C
ATOM   2870  O   ASP   289      35.110  67.840 138.770  1.00  0.00           O
ATOM   2871  N   GLU   290      34.400  67.870 136.640  1.00  0.00           N
ATOM   2872  H   GLU   290      34.470  67.480 135.720  1.00  0.00           H
ATOM   2873  CA  GLU   290      33.270  68.830 136.840  1.00  0.00           C
ATOM   2874  CB  GLU   290      32.610  69.110 135.480  1.00  0.00           C
ATOM   2875  CG  GLU   290      31.650  70.350 135.470  1.00  0.00           C
ATOM   2876  CD  GLU   290      32.280  71.600 134.840  1.00  0.00           C
ATOM   2877  OE1 GLU   290      32.580  71.470 133.640  1.00  0.00           O
ATOM   2878  OE2 GLU   290      32.500  72.650 135.500  1.00  0.00           O
ATOM   2879  C   GLU   290      32.160  68.440 137.860  1.00  0.00           C
ATOM   2880  O   GLU   290      31.830  69.210 138.750  1.00  0.00           O
ATOM   2881  N   PHE   291      31.720  67.210 137.720  1.00  0.00           N
ATOM   2882  H   PHE   291      31.840  66.680 136.880  1.00  0.00           H
ATOM   2883  CA  PHE   291      30.570  66.730 138.580  1.00  0.00           C
ATOM   2884  CB  PHE   291      29.740  65.640 137.840  1.00  0.00           C
ATOM   2885  CG  PHE   291      29.000  66.180 136.620  1.00  0.00           C
ATOM   2886  CD1 PHE   291      27.710  66.610 136.900  1.00  0.00           C
ATOM   2887  HD1 PHE   291      27.380  66.670 137.940  1.00  0.00           H
ATOM   2888  CD2 PHE   291      29.610  66.560 135.400  1.00  0.00           C
ATOM   2889  HD2 PHE   291      30.540  66.030 135.180  1.00  0.00           H
ATOM   2890  CE1 PHE   291      27.130  67.490 136.020  1.00  0.00           C
ATOM   2891  HE1 PHE   291      26.150  67.930 136.220  1.00  0.00           H
ATOM   2892  CE2 PHE   291      29.110  67.480 134.480  1.00  0.00           C
ATOM   2893  HE2 PHE   291      29.370  67.560 133.430  1.00  0.00           H
ATOM   2894  CZ  PHE   291      27.850  67.910 134.920  1.00  0.00           C
ATOM   2895  HZ  PHE   291      27.440  68.820 134.490  1.00  0.00           H
ATOM   2896  C   PHE   291      30.870  66.220 140.030  1.00  0.00           C
ATOM   2897  O   PHE   291      31.750  65.320 140.080  1.00  0.00           O
ATOM   2898  N   THR   292      29.850  66.310 140.880  1.00  0.00           N
ATOM   2899  H   THR   292      29.160  67.030 140.870  1.00  0.00           H
ATOM   2900  CA  THR   292      29.860  65.600 142.160  1.00  0.00           C
ATOM   2901  CB  THR   292      29.280  66.410 143.330  1.00  0.00           C
ATOM   2902  OG1 THR   292      27.890  66.640 143.360  1.00  0.00           O
ATOM   2903  HG1 THR   292      27.630  67.410 142.770  1.00  0.00           H
ATOM   2904  CG2 THR   292      29.990  67.710 143.620  1.00  0.00           C
ATOM   2905  C   THR   292      29.060  64.260 142.120  1.00  0.00           C
ATOM   2906  O   THR   292      28.000  64.250 141.530  1.00  0.00           O
ATOM   2907  N   PRO   293      29.570  63.200 142.750  1.00  0.00           N
ATOM   2908  CA  PRO   293      28.950  61.880 142.950  1.00  0.00           C
ATOM   2909  CB  PRO   293      29.850  60.980 143.830  1.00  0.00           C
ATOM   2910  CG  PRO   293      31.240  61.560 143.470  1.00  0.00           C
ATOM   2911  CD  PRO   293      31.030  63.060 143.190  1.00  0.00           C
ATOM   2912  C   PRO   293      27.530  62.130 143.600  1.00  0.00           C
ATOM   2913  O   PRO   293      26.560  61.710 143.040  1.00  0.00           O
ATOM   2914  N   PHE   294      27.410  63.030 144.580  1.00  0.00           N
ATOM   2915  H   PHE   294      28.160  63.160 145.220  1.00  0.00           H
ATOM   2916  CA  PHE   294      26.080  63.440 145.050  1.00  0.00           C
ATOM   2917  CB  PHE   294      26.120  64.350 146.290  1.00  0.00           C
ATOM   2918  CG  PHE   294      25.090  64.140 147.450  1.00  0.00           C
ATOM   2919  CD1 PHE   294      25.640  64.240 148.690  1.00  0.00           C
ATOM   2920  HD1 PHE   294      26.610  64.730 148.830  1.00  0.00           H
ATOM   2921  CD2 PHE   294      23.780  63.660 147.290  1.00  0.00           C
ATOM   2922  HD2 PHE   294      23.330  63.570 146.300  1.00  0.00           H
ATOM   2923  CE1 PHE   294      24.870  63.840 149.780  1.00  0.00           C
ATOM   2924  HE1 PHE   294      25.180  64.300 150.710  1.00  0.00           H
ATOM   2925  CE2 PHE   294      23.150  63.050 148.360  1.00  0.00           C
ATOM   2926  HE2 PHE   294      22.430  62.300 148.060  1.00  0.00           H
ATOM   2927  CZ  PHE   294      23.680  63.140 149.660  1.00  0.00           C
ATOM   2928  HZ  PHE   294      23.100  62.730 150.490  1.00  0.00           H
ATOM   2929  C   PHE   294      25.040  63.970 144.020  1.00  0.00           C
ATOM   2930  O   PHE   294      23.950  63.380 143.910  1.00  0.00           O
ATOM   2931  N   ASP   295      25.420  64.950 143.240  1.00  0.00           N
ATOM   2932  H   ASP   295      26.290  65.420 143.400  1.00  0.00           H
ATOM   2933  CA  ASP   295      24.600  65.530 142.170  1.00  0.00           C
ATOM   2934  CB  ASP   295      25.290  66.550 141.260  1.00  0.00           C
ATOM   2935  CG  ASP   295      25.650  67.880 141.800  1.00  0.00           C
ATOM   2936  OD1 ASP   295      26.760  68.340 141.580  1.00  0.00           O
ATOM   2937  OD2 ASP   295      24.810  68.470 142.510  1.00  0.00           O
ATOM   2938  C   ASP   295      24.180  64.440 141.190  1.00  0.00           C
ATOM   2939  O   ASP   295      23.100  64.400 140.710  1.00  0.00           O
ATOM   2940  N   VAL   296      25.060  63.440 140.860  1.00  0.00           N
ATOM   2941  H   VAL   296      26.030  63.430 141.120  1.00  0.00           H
ATOM   2942  CA  VAL   296      24.670  62.310 139.880  1.00  0.00           C
ATOM   2943  CB  VAL   296      25.850  61.470 139.370  1.00  0.00           C
ATOM   2944  CG1 VAL   296      25.440  60.540 138.210  1.00  0.00           C
ATOM   2945  CG2 VAL   296      27.110  62.250 139.060  1.00  0.00           C
ATOM   2946  C   VAL   296      23.550  61.440 140.380  1.00  0.00           C
ATOM   2947  O   VAL   296      22.630  61.120 139.590  1.00  0.00           O
ATOM   2948  N   VAL   297      23.690  61.130 141.680  1.00  0.00           N
ATOM   2949  H   VAL   297      24.380  61.650 142.180  1.00  0.00           H
ATOM   2950  CA  VAL   297      22.690  60.350 142.400  1.00  0.00           C
ATOM   2951  CB  VAL   297      23.190  59.850 143.750  1.00  0.00           C
ATOM   2952  CG1 VAL   297      22.380  58.720 144.490  1.00  0.00           C
ATOM   2953  CG2 VAL   297      24.450  59.090 143.650  1.00  0.00           C
ATOM   2954  C   VAL   297      21.330  61.090 142.520  1.00  0.00           C
ATOM   2955  O   VAL   297      20.390  60.660 141.880  1.00  0.00           O
ATOM   2956  N   ARG   298      21.470  62.370 142.870  1.00  0.00           N
ATOM   2957  H   ARG   298      22.360  62.810 142.950  1.00  0.00           H
ATOM   2958  CA  ARG   298      20.310  63.290 143.000  1.00  0.00           C
ATOM   2959  CB  ARG   298      20.770  64.590 143.690  1.00  0.00           C
ATOM   2960  CG  ARG   298      20.560  64.560 145.230  1.00  0.00           C
ATOM   2961  CD  ARG   298      20.840  65.890 145.710  1.00  0.00           C
ATOM   2962  NE  ARG   298      20.630  65.980 147.140  1.00  0.00           N
ATOM   2963  HE  ARG   298      19.700  65.830 147.470  1.00  0.00           H
ATOM   2964  CZ  ARG   298      21.530  66.310 147.960  1.00  0.00           C
ATOM   2965  NH1 ARG   298      22.730  66.840 147.630  1.00  0.00           N
ATOM   2966 1HH1 ARG   298      23.000  66.820 146.660  1.00  0.00           H
ATOM   2967 2HH1 ARG   298      23.360  67.250 148.280  1.00  0.00           H
ATOM   2968  NH2 ARG   298      21.480  65.770 149.220  1.00  0.00           N
ATOM   2969 1HH2 ARG   298      20.790  65.160 149.610  1.00  0.00           H
ATOM   2970 2HH2 ARG   298      22.220  66.110 149.800  1.00  0.00           H
ATOM   2971  C   ARG   298      19.410  63.620 141.820  1.00  0.00           C
ATOM   2972  O   ARG   298      18.270  63.270 141.740  1.00  0.00           O
ATOM   2973  N   GLN   299      20.180  63.910 140.750  1.00  0.00           N
ATOM   2974  H   GLN   299      21.160  64.040 140.890  1.00  0.00           H
ATOM   2975  CA  GLN   299      19.500  64.090 139.400  1.00  0.00           C
ATOM   2976  CB  GLN   299      20.440  64.970 138.600  1.00  0.00           C
ATOM   2977  CG  GLN   299      20.450  66.390 139.130  1.00  0.00           C
ATOM   2978  CD  GLN   299      21.400  67.410 138.500  1.00  0.00           C
ATOM   2979  OE1 GLN   299      22.280  68.060 139.040  1.00  0.00           O
ATOM   2980  NE2 GLN   299      21.390  67.480 137.210  1.00  0.00           N
ATOM   2981 1HE2 GLN   299      20.720  66.920 136.720  1.00  0.00           H
ATOM   2982 2HE2 GLN   299      22.020  68.090 136.720  1.00  0.00           H
ATOM   2983  C   GLN   299      19.210  62.780 138.570  1.00  0.00           C
ATOM   2984  O   GLN   299      18.690  62.880 137.490  1.00  0.00           O
ATOM   2985  N   CYS   300      19.690  61.610 139.080  1.00  0.00           N
ATOM   2986  H   CYS   300      20.290  61.540 139.880  1.00  0.00           H
ATOM   2987  CA  CYS   300      19.180  60.320 138.610  1.00  0.00           C
ATOM   2988  CB  CYS   300      20.230  59.200 138.680  1.00  0.00           C
ATOM   2989  SG  CYS   300      21.600  59.450 137.510  1.00  0.00           S
ATOM   2990  HG  CYS   300      22.390  59.980 138.440  1.00  0.00           H
ATOM   2991  C   CYS   300      17.860  59.890 139.190  1.00  0.00           C
ATOM   2992  O   CYS   300      17.010  59.390 138.480  1.00  0.00           O
ATOM   2993  N   SER   301      17.640  60.120 140.430  1.00  0.00           N
ATOM   2994  H   SER   301      18.410  60.330 141.030  1.00  0.00           H
ATOM   2995  CA  SER   301      16.280  60.080 141.030  1.00  0.00           C
ATOM   2996  CB  SER   301      16.500  60.580 142.510  1.00  0.00           C
ATOM   2997  OG  SER   301      15.400  60.350 143.380  1.00  0.00           O
ATOM   2998  HG  SER   301      15.120  59.400 143.270  1.00  0.00           H
ATOM   2999  C   SER   301      15.190  61.030 140.380  1.00  0.00           C
ATOM   3000  O   SER   301      14.200  60.630 139.840  1.00  0.00           O
ATOM   3001  N   GLY   302      15.640  62.310 140.190  1.00  0.00           N
ATOM   3002  H   GLY   302      16.470  62.610 140.650  1.00  0.00           H
ATOM   3003  CA  GLY   302      14.890  63.410 139.550  1.00  0.00           C
ATOM   3004  C   GLY   302      15.120  64.800 140.160  1.00  0.00           C
ATOM   3005  O   GLY   302      15.940  65.000 141.070  1.00  0.00           O
ATOM   3006  N   VAL   303      14.350  65.800 139.710  1.00  0.00           N
ATOM   3007  H   VAL   303      13.430  65.500 139.450  1.00  0.00           H
ATOM   3008  CA  VAL   303      14.560  67.230 139.930  1.00  0.00           C
ATOM   3009  CB  VAL   303      14.800  68.010 138.610  1.00  0.00           C
ATOM   3010  CG1 VAL   303      16.040  67.600 137.790  1.00  0.00           C
ATOM   3011  CG2 VAL   303      13.560  68.100 137.790  1.00  0.00           C
ATOM   3012  C   VAL   303      13.440  67.830 140.840  1.00  0.00           C
ATOM   3013  O   VAL   303      12.400  67.230 141.090  1.00  0.00           O
ATOM   3014  N   THR   304      13.740  69.090 141.210  1.00  0.00           N
ATOM   3015  H   THR   304      14.680  69.410 141.120  1.00  0.00           H
ATOM   3016  CA  THR   304      12.900  69.880 142.260  1.00  0.00           C
ATOM   3017  CB  THR   304      13.610  71.160 142.660  1.00  0.00           C
ATOM   3018  OG1 THR   304      14.130  71.920 141.530  1.00  0.00           O
ATOM   3019  HG1 THR   304      14.760  72.640 141.830  1.00  0.00           H
ATOM   3020  CG2 THR   304      14.560  70.980 143.860  1.00  0.00           C
ATOM   3021  C   THR   304      11.460  70.070 141.800  1.00  0.00           C
ATOM   3022  O   THR   304      10.580  69.360 142.300  1.00  0.00           O
ATOM   3023  N   PHE   305      11.240  70.830 140.800  1.00  0.00           N
ATOM   3024  H   PHE   305      12.070  71.020 140.260  1.00  0.00           H
ATOM   3025  CA  PHE   305       9.960  71.120 140.160  1.00  0.00           C
ATOM   3026  CB  PHE   305      10.080  72.440 139.390  1.00  0.00           C
ATOM   3027  CG  PHE   305      10.560  73.710 140.090  1.00  0.00           C
ATOM   3028  CD1 PHE   305      10.290  74.010 141.420  1.00  0.00           C
ATOM   3029  HD1 PHE   305       9.890  73.290 142.130  1.00  0.00           H
ATOM   3030  CD2 PHE   305      11.100  74.750 139.290  1.00  0.00           C
ATOM   3031  HD2 PHE   305      11.100  74.710 138.200  1.00  0.00           H
ATOM   3032  CE1 PHE   305      10.610  75.300 141.960  1.00  0.00           C
ATOM   3033  HE1 PHE   305      10.440  75.490 143.020  1.00  0.00           H
ATOM   3034  CE2 PHE   305      11.260  76.050 139.780  1.00  0.00           C
ATOM   3035  HE2 PHE   305      11.480  76.850 139.070  1.00  0.00           H
ATOM   3036  CZ  PHE   305      11.050  76.360 141.170  1.00  0.00           C
ATOM   3037  HZ  PHE   305      11.140  77.330 141.660  1.00  0.00           H
ATOM   3038  C   PHE   305       9.160  70.070 139.380  1.00  0.00           C
ATOM   3039  O   PHE   305       8.760  70.180 138.160  1.00  0.00           O
ATOM   3040  N   GLN   306       9.130  68.990 140.110  1.00  0.00           N
ATOM   3041  H   GLN   306       9.390  68.950 141.070  1.00  0.00           H
ATOM   3042  CA  GLN   306       8.330  67.820 139.690  1.00  0.00           C
ATOM   3043  CB  GLN   306       9.190  66.560 139.660  1.00  0.00           C
ATOM   3044  CG  GLN   306      10.200  66.570 138.530  1.00  0.00           C
ATOM   3045  CD  GLN   306      10.690  65.160 138.320  1.00  0.00           C
ATOM   3046  OE1 GLN   306      11.840  64.790 138.490  1.00  0.00           O
ATOM   3047  NE2 GLN   306       9.920  64.210 137.860  1.00  0.00           N
ATOM   3048 1HE2 GLN   306       8.960  64.290 137.610  1.00  0.00           H
ATOM   3049 2HE2 GLN   306      10.380  63.330 137.940  1.00  0.00           H
ATOM   3050  C   GLN   306       7.200  67.630 140.740  1.00  0.00           C
ATOM   3051  O1  GLN   306       6.290  66.800 140.420  1.00  0.00           O
ATOM   3052  O2  GLN   306       7.110  68.210 141.820  1.00  0.00           O
TER
ENDMDL
