# Supplementary material for: Microsecond MD Simulation and Multiple-Conformation Virtual Screening to Identify Potential Anti-COVID-19 Inhibitors Against SARS-CoV-2 Main Protease
Source: Front Chem. 2021 Jan 13;8:595273. doi: 10.3389/fchem.2020.595273 (PMC7873971; doi:10.3389/fchem.2020.595273)
Supplement: Supplementary file 2 [file Data_Sheet_1.ZIP › Ns_Pose_PDB/Ns_Pose_PDB/1_micro_6LU7_Apo/500ns.pdb]

REMARK    GENERATED BY TRJCONV
TITLE     Seq_1 - homology model built on 3M3V_A 2A5K_A - hbond-opt in water t= 500000.00000
REMARK    THIS IS A SIMULATION BOX
CRYST1   98.544   98.544   98.544  90.00  90.00  90.00 P 1           1
MODEL        1
ATOM      1  N   SER     1      42.170  46.810 126.080  1.00  0.00           N
ATOM      2  H1  SER     1      42.730  46.120 125.620  1.00  0.00           H
ATOM      3  H2  SER     1      41.920  46.640 127.040  1.00  0.00           H
ATOM      4  H3  SER     1      41.300  46.890 125.590  1.00  0.00           H
ATOM      5  CA  SER     1      42.760  48.130 125.980  1.00  0.00           C
ATOM      6  CB  SER     1      43.570  48.150 124.680  1.00  0.00           C
ATOM      7  OG  SER     1      44.760  47.430 124.990  1.00  0.00           O
ATOM      8  HG  SER     1      45.360  47.560 124.200  1.00  0.00           H
ATOM      9  C   SER     1      41.660  49.180 125.880  1.00  0.00           C
ATOM     10  O   SER     1      40.590  48.790 125.460  1.00  0.00           O
ATOM     11  N   GLY     2      41.690  50.140 126.830  1.00  0.00           N
ATOM     12  H   GLY     2      42.400  50.170 127.530  1.00  0.00           H
ATOM     13  CA  GLY     2      40.740  51.270 126.860  1.00  0.00           C
ATOM     14  C   GLY     2      40.410  52.160 125.590  1.00  0.00           C
ATOM     15  O   GLY     2      41.310  52.370 124.750  1.00  0.00           O
ATOM     16  N   PHE     3      39.230  52.670 125.570  1.00  0.00           N
ATOM     17  H   PHE     3      38.600  52.320 126.270  1.00  0.00           H
ATOM     18  CA  PHE     3      38.690  53.600 124.570  1.00  0.00           C
ATOM     19  CB  PHE     3      37.170  53.870 124.920  1.00  0.00           C
ATOM     20  CG  PHE     3      36.390  54.500 123.860  1.00  0.00           C
ATOM     21  CD1 PHE     3      36.360  55.830 123.700  1.00  0.00           C
ATOM     22  HD1 PHE     3      36.360  56.410 124.620  1.00  0.00           H
ATOM     23  CD2 PHE     3      35.920  53.700 122.770  1.00  0.00           C
ATOM     24  HD2 PHE     3      35.810  52.640 123.000  1.00  0.00           H
ATOM     25  CE1 PHE     3      36.010  56.480 122.510  1.00  0.00           C
ATOM     26  HE1 PHE     3      35.680  57.520 122.550  1.00  0.00           H
ATOM     27  CE2 PHE     3      35.560  54.330 121.640  1.00  0.00           C
ATOM     28  HE2 PHE     3      35.070  53.680 120.910  1.00  0.00           H
ATOM     29  CZ  PHE     3      35.590  55.710 121.470  1.00  0.00           C
ATOM     30  HZ  PHE     3      35.290  55.980 120.450  1.00  0.00           H
ATOM     31  C   PHE     3      39.510  54.900 124.510  1.00  0.00           C
ATOM     32  O   PHE     3      39.700  55.560 125.540  1.00  0.00           O
ATOM     33  N   ARG     4      40.320  54.990 123.450  1.00  0.00           N
ATOM     34  H   ARG     4      40.610  54.110 123.060  1.00  0.00           H
ATOM     35  CA  ARG     4      40.940  56.300 122.980  1.00  0.00           C
ATOM     36  CB  ARG     4      42.270  56.090 122.250  1.00  0.00           C
ATOM     37  CG  ARG     4      43.460  55.980 123.180  1.00  0.00           C
ATOM     38  CD  ARG     4      44.830  55.560 122.710  1.00  0.00           C
ATOM     39  NE  ARG     4      45.850  55.480 123.770  1.00  0.00           N
ATOM     40  HE  ARG     4      45.500  55.520 124.700  1.00  0.00           H
ATOM     41  CZ  ARG     4      47.180  55.380 123.680  1.00  0.00           C
ATOM     42  NH1 ARG     4      47.680  55.280 122.480  1.00  0.00           N
ATOM     43 1HH1 ARG     4      47.050  55.370 121.710  1.00  0.00           H
ATOM     44 2HH1 ARG     4      48.650  55.310 122.230  1.00  0.00           H
ATOM     45  NH2 ARG     4      47.920  55.340 124.770  1.00  0.00           N
ATOM     46 1HH2 ARG     4      47.550  55.430 125.700  1.00  0.00           H
ATOM     47 2HH2 ARG     4      48.910  55.310 124.670  1.00  0.00           H
ATOM     48  C   ARG     4      40.000  57.170 122.130  1.00  0.00           C
ATOM     49  O   ARG     4      39.460  56.700 121.140  1.00  0.00           O
ATOM     50  N   LYS     5      39.620  58.310 122.690  1.00  0.00           N
ATOM     51  H   LYS     5      39.960  58.580 123.600  1.00  0.00           H
ATOM     52  CA  LYS     5      38.720  59.340 122.140  1.00  0.00           C
ATOM     53  CB  LYS     5      38.510  60.420 123.160  1.00  0.00           C
ATOM     54  CG  LYS     5      37.350  60.050 124.070  1.00  0.00           C
ATOM     55  CD  LYS     5      36.920  61.390 124.700  1.00  0.00           C
ATOM     56  CE  LYS     5      35.770  61.120 125.630  1.00  0.00           C
ATOM     57  NZ  LYS     5      35.350  62.200 126.440  1.00  0.00           N
ATOM     58  HZ1 LYS     5      34.470  62.500 126.080  1.00  0.00           H
ATOM     59  HZ2 LYS     5      35.320  62.040 127.430  1.00  0.00           H
ATOM     60  HZ3 LYS     5      35.970  62.960 126.250  1.00  0.00           H
ATOM     61  C   LYS     5      39.390  59.870 120.900  1.00  0.00           C
ATOM     62  O   LYS     5      40.690  59.840 120.720  1.00  0.00           O
ATOM     63  N   MET     6      38.560  60.490 120.090  1.00  0.00           N
ATOM     64  H   MET     6      37.580  60.590 120.250  1.00  0.00           H
ATOM     65  CA  MET     6      39.020  60.990 118.720  1.00  0.00           C
ATOM     66  CB  MET     6      37.800  61.240 117.830  1.00  0.00           C
ATOM     67  CG  MET     6      38.080  60.850 116.380  1.00  0.00           C
ATOM     68  SD  MET     6      36.730  61.420 115.260  1.00  0.00           S
ATOM     69  CE  MET     6      36.420  59.980 114.330  1.00  0.00           C
ATOM     70  C   MET     6      39.950  62.160 118.910  1.00  0.00           C
ATOM     71  O   MET     6      39.640  63.160 119.520  1.00  0.00           O
ATOM     72  N   ALA     7      41.160  62.010 118.350  1.00  0.00           N
ATOM     73  H   ALA     7      41.500  61.150 117.970  1.00  0.00           H
ATOM     74  CA  ALA     7      42.300  62.930 118.460  1.00  0.00           C
ATOM     75  CB  ALA     7      43.440  62.360 117.590  1.00  0.00           C
ATOM     76  C   ALA     7      42.040  64.390 117.940  1.00  0.00           C
ATOM     77  O   ALA     7      42.640  64.910 117.000  1.00  0.00           O
ATOM     78  N   PHE     8      41.330  65.120 118.790  1.00  0.00           N
ATOM     79  H   PHE     8      40.860  64.620 119.510  1.00  0.00           H
ATOM     80  CA  PHE     8      41.180  66.590 118.870  1.00  0.00           C
ATOM     81  CB  PHE     8      40.260  66.900 120.050  1.00  0.00           C
ATOM     82  CG  PHE     8      39.910  68.410 120.260  1.00  0.00           C
ATOM     83  CD1 PHE     8      39.010  69.030 119.400  1.00  0.00           C
ATOM     84  HD1 PHE     8      38.700  68.560 118.470  1.00  0.00           H
ATOM     85  CD2 PHE     8      40.190  69.060 121.460  1.00  0.00           C
ATOM     86  HD2 PHE     8      41.150  68.830 121.920  1.00  0.00           H
ATOM     87  CE1 PHE     8      38.300  70.150 119.880  1.00  0.00           C
ATOM     88  HE1 PHE     8      37.410  70.390 119.290  1.00  0.00           H
ATOM     89  CE2 PHE     8      39.490  70.180 121.940  1.00  0.00           C
ATOM     90  HE2 PHE     8      39.410  70.440 122.990  1.00  0.00           H
ATOM     91  CZ  PHE     8      38.500  70.720 121.140  1.00  0.00           C
ATOM     92  HZ  PHE     8      37.760  71.450 121.470  1.00  0.00           H
ATOM     93  C   PHE     8      42.520  67.240 119.050  1.00  0.00           C
ATOM     94  O   PHE     8      43.250  66.960 119.980  1.00  0.00           O
ATOM     95  N   PRO     9      42.880  68.190 118.120  1.00  0.00           N
ATOM     96  CA  PRO     9      44.050  69.030 118.280  1.00  0.00           C
ATOM     97  CB  PRO     9      44.110  69.760 116.950  1.00  0.00           C
ATOM     98  CG  PRO     9      43.490  68.810 115.990  1.00  0.00           C
ATOM     99  CD  PRO     9      42.420  68.030 116.760  1.00  0.00           C
ATOM    100  C   PRO     9      43.680  69.980 119.450  1.00  0.00           C
ATOM    101  O   PRO     9      42.640  70.670 119.400  1.00  0.00           O
ATOM    102  N   SER    10      44.620  70.160 120.390  1.00  0.00           N
ATOM    103  H   SER    10      45.460  69.620 120.360  1.00  0.00           H
ATOM    104  CA  SER    10      44.440  71.070 121.560  1.00  0.00           C
ATOM    105  CB  SER    10      45.380  70.640 122.740  1.00  0.00           C
ATOM    106  OG  SER    10      45.110  69.380 123.380  1.00  0.00           O
ATOM    107  HG  SER    10      45.250  68.670 122.690  1.00  0.00           H
ATOM    108  C   SER    10      44.650  72.530 121.290  1.00  0.00           C
ATOM    109  O   SER    10      45.580  72.810 120.490  1.00  0.00           O
ATOM    110  N   GLY    11      43.750  73.360 121.770  1.00  0.00           N
ATOM    111  H   GLY    11      42.930  73.070 122.270  1.00  0.00           H
ATOM    112  CA  GLY    11      43.990  74.850 121.650  1.00  0.00           C
ATOM    113  C   GLY    11      43.580  75.430 120.290  1.00  0.00           C
ATOM    114  O   GLY    11      43.000  76.530 120.160  1.00  0.00           O
ATOM    115  N   LYS    12      43.900  74.650 119.270  1.00  0.00           N
ATOM    116  H   LYS    12      44.400  73.820 119.500  1.00  0.00           H
ATOM    117  CA  LYS    12      43.730  74.870 117.820  1.00  0.00           C
ATOM    118  CB  LYS    12      44.350  73.730 117.000  1.00  0.00           C
ATOM    119  CG  LYS    12      45.830  73.750 117.270  1.00  0.00           C
ATOM    120  CD  LYS    12      46.600  72.500 116.950  1.00  0.00           C
ATOM    121  CE  LYS    12      48.050  72.560 117.400  1.00  0.00           C
ATOM    122  NZ  LYS    12      48.680  71.280 117.120  1.00  0.00           N
ATOM    123  HZ1 LYS    12      48.600  71.090 116.140  1.00  0.00           H
ATOM    124  HZ2 LYS    12      49.650  71.420 117.290  1.00  0.00           H
ATOM    125  HZ3 LYS    12      48.400  70.490 117.660  1.00  0.00           H
ATOM    126  C   LYS    12      42.290  75.210 117.350  1.00  0.00           C
ATOM    127  O   LYS    12      41.960  76.350 116.910  1.00  0.00           O
ATOM    128  N   VAL    13      41.340  74.360 117.780  1.00  0.00           N
ATOM    129  H   VAL    13      41.550  73.760 118.550  1.00  0.00           H
ATOM    130  CA  VAL    13      39.940  74.420 117.330  1.00  0.00           C
ATOM    131  CB  VAL    13      39.230  73.060 117.230  1.00  0.00           C
ATOM    132  CG1 VAL    13      37.790  73.230 116.650  1.00  0.00           C
ATOM    133  CG2 VAL    13      40.120  72.260 116.290  1.00  0.00           C
ATOM    134  C   VAL    13      39.250  75.360 118.350  1.00  0.00           C
ATOM    135  O   VAL    13      38.300  76.040 118.030  1.00  0.00           O
ATOM    136  N   GLU    14      39.470  75.200 119.620  1.00  0.00           N
ATOM    137  H   GLU    14      39.810  74.330 119.990  1.00  0.00           H
ATOM    138  CA  GLU    14      39.050  76.230 120.620  1.00  0.00           C
ATOM    139  CB  GLU    14      39.450  75.810 122.020  1.00  0.00           C
ATOM    140  CG  GLU    14      38.370  74.910 122.600  1.00  0.00           C
ATOM    141  CD  GLU    14      38.600  74.620 124.060  1.00  0.00           C
ATOM    142  OE1 GLU    14      37.710  74.470 124.890  1.00  0.00           O
ATOM    143  OE2 GLU    14      39.790  74.600 124.460  1.00  0.00           O
ATOM    144  C   GLU    14      39.510  77.650 120.330  1.00  0.00           C
ATOM    145  O   GLU    14      38.760  78.550 120.670  1.00  0.00           O
ATOM    146  N   GLY    15      40.680  77.920 119.730  1.00  0.00           N
ATOM    147  H   GLY    15      41.490  77.330 119.750  1.00  0.00           H
ATOM    148  CA  GLY    15      40.980  79.280 119.420  1.00  0.00           C
ATOM    149  C   GLY    15      40.500  79.760 117.990  1.00  0.00           C
ATOM    150  O   GLY    15      40.590  80.860 117.610  1.00  0.00           O
ATOM    151  N   CYS    16      40.270  78.760 117.130  1.00  0.00           N
ATOM    152  H   CYS    16      40.550  77.830 117.360  1.00  0.00           H
ATOM    153  CA  CYS    16      39.370  79.020 115.950  1.00  0.00           C
ATOM    154  CB  CYS    16      39.330  77.840 114.990  1.00  0.00           C
ATOM    155  SG  CYS    16      40.990  77.540 114.190  1.00  0.00           S
ATOM    156  HG  CYS    16      41.510  76.900 115.230  1.00  0.00           H
ATOM    157  C   CYS    16      37.900  79.370 116.310  1.00  0.00           C
ATOM    158  O   CYS    16      37.180  79.930 115.460  1.00  0.00           O
ATOM    159  N   MET    17      37.370  79.080 117.500  1.00  0.00           N
ATOM    160  H   MET    17      37.690  78.300 118.040  1.00  0.00           H
ATOM    161  CA  MET    17      36.010  79.470 117.880  1.00  0.00           C
ATOM    162  CB  MET    17      35.410  78.530 118.950  1.00  0.00           C
ATOM    163  CG  MET    17      34.370  77.680 118.290  1.00  0.00           C
ATOM    164  SD  MET    17      32.990  78.610 117.620  1.00  0.00           S
ATOM    165  CE  MET    17      32.230  77.580 116.360  1.00  0.00           C
ATOM    166  C   MET    17      36.210  80.910 118.400  1.00  0.00           C
ATOM    167  O   MET    17      36.900  81.140 119.390  1.00  0.00           O
ATOM    168  N   VAL    18      35.470  81.730 117.770  1.00  0.00           N
ATOM    169  H   VAL    18      34.900  81.350 117.040  1.00  0.00           H
ATOM    170  CA  VAL    18      35.470  83.210 117.980  1.00  0.00           C
ATOM    171  CB  VAL    18      36.090  83.940 116.820  1.00  0.00           C
ATOM    172  CG1 VAL    18      37.550  83.690 116.620  1.00  0.00           C
ATOM    173  CG2 VAL    18      35.320  83.700 115.450  1.00  0.00           C
ATOM    174  C   VAL    18      34.030  83.570 118.350  1.00  0.00           C
ATOM    175  O   VAL    18      33.150  82.960 117.740  1.00  0.00           O
ATOM    176  N   GLN    19      33.970  84.610 119.180  1.00  0.00           N
ATOM    177  H   GLN    19      34.760  85.200 119.340  1.00  0.00           H
ATOM    178  CA  GLN    19      32.670  85.160 119.580  1.00  0.00           C
ATOM    179  CB  GLN    19      32.970  85.850 120.860  1.00  0.00           C
ATOM    180  CG  GLN    19      31.740  86.440 121.560  1.00  0.00           C
ATOM    181  CD  GLN    19      32.140  87.240 122.770  1.00  0.00           C
ATOM    182  OE1 GLN    19      32.480  86.760 123.830  1.00  0.00           O
ATOM    183  NE2 GLN    19      31.880  88.530 122.600  1.00  0.00           N
ATOM    184 1HE2 GLN    19      31.600  88.930 121.730  1.00  0.00           H
ATOM    185 2HE2 GLN    19      32.010  89.220 123.310  1.00  0.00           H
ATOM    186  C   GLN    19      32.270  86.110 118.410  1.00  0.00           C
ATOM    187  O   GLN    19      32.960  87.070 118.080  1.00  0.00           O
ATOM    188  N   VAL    20      31.010  86.010 117.920  1.00  0.00           N
ATOM    189  H   VAL    20      30.390  85.230 118.020  1.00  0.00           H
ATOM    190  CA  VAL    20      30.380  86.980 117.010  1.00  0.00           C
ATOM    191  CB  VAL    20      29.940  86.430 115.660  1.00  0.00           C
ATOM    192  CG1 VAL    20      29.480  87.570 114.780  1.00  0.00           C
ATOM    193  CG2 VAL    20      30.960  85.550 114.990  1.00  0.00           C
ATOM    194  C   VAL    20      29.320  87.880 117.730  1.00  0.00           C
ATOM    195  O   VAL    20      28.130  87.570 117.790  1.00  0.00           O
ATOM    196  N   THR    21      29.790  89.020 118.180  1.00  0.00           N
ATOM    197  H   THR    21      30.740  89.320 118.050  1.00  0.00           H
ATOM    198  CA  THR    21      29.010  90.130 118.860  1.00  0.00           C
ATOM    199  CB  THR    21      29.970  90.980 119.730  1.00  0.00           C
ATOM    200  OG1 THR    21      30.810  90.180 120.540  1.00  0.00           O
ATOM    201  HG1 THR    21      31.690  90.650 120.640  1.00  0.00           H
ATOM    202  CG2 THR    21      29.160  91.880 120.700  1.00  0.00           C
ATOM    203  C   THR    21      28.290  91.000 117.800  1.00  0.00           C
ATOM    204  O   THR    21      28.630  92.180 117.560  1.00  0.00           O
ATOM    205  N   CYS    22      27.380  90.410 117.090  1.00  0.00           N
ATOM    206  H   CYS    22      27.110  89.480 117.340  1.00  0.00           H
ATOM    207  CA  CYS    22      26.510  91.080 116.140  1.00  0.00           C
ATOM    208  CB  CYS    22      25.610  90.120 115.320  1.00  0.00           C
ATOM    209  SG  CYS    22      24.670  90.900 113.940  1.00  0.00           S
ATOM    210  HG  CYS    22      24.090  89.780 113.510  1.00  0.00           H
ATOM    211  C   CYS    22      25.660  92.100 116.880  1.00  0.00           C
ATOM    212  O   CYS    22      24.760  91.720 117.610  1.00  0.00           O
ATOM    213  N   GLY    23      26.150  93.350 116.970  1.00  0.00           N
ATOM    214  H   GLY    23      27.130  93.490 116.810  1.00  0.00           H
ATOM    215  CA  GLY    23      25.530  94.460 117.740  1.00  0.00           C
ATOM    216  C   GLY    23      25.430  94.080 119.220  1.00  0.00           C
ATOM    217  O   GLY    23      26.510  94.030 119.790  1.00  0.00           O
ATOM    218  N   THR    24      24.360  93.450 119.760  1.00  0.00           N
ATOM    219  H   THR    24      23.520  93.420 119.210  1.00  0.00           H
ATOM    220  CA  THR    24      24.320  93.000 121.210  1.00  0.00           C
ATOM    221  CB  THR    24      23.300  93.700 122.150  1.00  0.00           C
ATOM    222  OG1 THR    24      21.910  93.570 121.750  1.00  0.00           O
ATOM    223  HG1 THR    24      21.820  94.110 120.900  1.00  0.00           H
ATOM    224  CG2 THR    24      23.670  95.160 122.290  1.00  0.00           C
ATOM    225  C   THR    24      23.980  91.480 121.350  1.00  0.00           C
ATOM    226  O   THR    24      24.060  90.960 122.460  1.00  0.00           O
ATOM    227  N   THR    25      23.890  90.780 120.270  1.00  0.00           N
ATOM    228  H   THR    25      24.140  91.210 119.400  1.00  0.00           H
ATOM    229  CA  THR    25      23.670  89.310 120.210  1.00  0.00           C
ATOM    230  CB  THR    25      22.640  88.990 119.170  1.00  0.00           C
ATOM    231  OG1 THR    25      21.530  89.900 119.300  1.00  0.00           O
ATOM    232  HG1 THR    25      21.730  90.790 118.880  1.00  0.00           H
ATOM    233  CG2 THR    25      22.130  87.530 119.340  1.00  0.00           C
ATOM    234  C   THR    25      24.910  88.520 119.840  1.00  0.00           C
ATOM    235  O   THR    25      25.340  88.580 118.700  1.00  0.00           O
ATOM    236  N   THR    26      25.440  87.820 120.840  1.00  0.00           N
ATOM    237  H   THR    26      25.010  87.870 121.740  1.00  0.00           H
ATOM    238  CA  THR    26      26.700  87.110 120.820  1.00  0.00           C
ATOM    239  CB  THR    26      27.320  87.140 122.200  1.00  0.00           C
ATOM    240  OG1 THR    26      26.440  86.460 123.170  1.00  0.00           O
ATOM    241  HG1 THR    26      26.570  85.470 123.170  1.00  0.00           H
ATOM    242  CG2 THR    26      27.600  88.510 122.820  1.00  0.00           C
ATOM    243  C   THR    26      26.620  85.700 120.250  1.00  0.00           C
ATOM    244  O   THR    26      26.440  84.740 120.960  1.00  0.00           O
ATOM    245  N   LEU    27      26.630  85.590 118.900  1.00  0.00           N
ATOM    246  H   LEU    27      26.830  86.430 118.390  1.00  0.00           H
ATOM    247  CA  LEU    27      26.600  84.250 118.250  1.00  0.00           C
ATOM    248  CB  LEU    27      25.970  84.330 116.840  1.00  0.00           C
ATOM    249  CG  LEU    27      24.580  84.930 116.880  1.00  0.00           C
ATOM    250  CD1 LEU    27      24.590  86.430 116.500  1.00  0.00           C
ATOM    251  CD2 LEU    27      23.700  84.240 115.810  1.00  0.00           C
ATOM    252  C   LEU    27      28.030  83.550 118.250  1.00  0.00           C
ATOM    253  O   LEU    27      29.040  84.200 118.530  1.00  0.00           O
ATOM    254  N   ASN    28      28.060  82.390 117.740  1.00  0.00           N
ATOM    255  H   ASN    28      27.250  82.110 117.220  1.00  0.00           H
ATOM    256  CA  ASN    28      29.240  81.500 117.570  1.00  0.00           C
ATOM    257  CB  ASN    28      28.760  80.090 117.780  1.00  0.00           C
ATOM    258  CG  ASN    28      28.120  79.840 119.190  1.00  0.00           C
ATOM    259  OD1 ASN    28      28.690  79.870 120.270  1.00  0.00           O
ATOM    260  ND2 ASN    28      26.900  79.300 119.190  1.00  0.00           N
ATOM    261 1HD2 ASN    28      26.420  79.290 118.310  1.00  0.00           H
ATOM    262 2HD2 ASN    28      26.450  78.890 119.980  1.00  0.00           H
ATOM    263  C   ASN    28      29.730  81.450 116.100  1.00  0.00           C
ATOM    264  O   ASN    28      28.920  81.400 115.110  1.00  0.00           O
ATOM    265  N   GLY    29      31.030  81.530 115.880  1.00  0.00           N
ATOM    266  H   GLY    29      31.640  81.900 116.580  1.00  0.00           H
ATOM    267  CA  GLY    29      31.630  81.240 114.600  1.00  0.00           C
ATOM    268  C   GLY    29      33.010  80.540 114.590  1.00  0.00           C
ATOM    269  O   GLY    29      33.880  80.820 115.440  1.00  0.00           O
ATOM    270  N   LEU    30      33.280  80.000 113.450  1.00  0.00           N
ATOM    271  H   LEU    30      32.600  79.880 112.720  1.00  0.00           H
ATOM    272  CA  LEU    30      34.570  79.310 113.200  1.00  0.00           C
ATOM    273  CB  LEU    30      34.240  78.010 112.500  1.00  0.00           C
ATOM    274  CG  LEU    30      35.410  77.050 112.470  1.00  0.00           C
ATOM    275  CD1 LEU    30      35.670  76.380 113.830  1.00  0.00           C
ATOM    276  CD2 LEU    30      35.040  75.970 111.500  1.00  0.00           C
ATOM    277  C   LEU    30      35.470  80.210 112.310  1.00  0.00           C
ATOM    278  O   LEU    30      35.100  80.430 111.170  1.00  0.00           O
ATOM    279  N   TRP    31      36.540  80.790 112.890  1.00  0.00           N
ATOM    280  H   TRP    31      36.670  80.770 113.880  1.00  0.00           H
ATOM    281  CA  TRP    31      37.460  81.700 112.150  1.00  0.00           C
ATOM    282  CB  TRP    31      38.120  82.630 113.190  1.00  0.00           C
ATOM    283  CG  TRP    31      39.050  83.760 112.510  1.00  0.00           C
ATOM    284  CD1 TRP    31      39.000  84.270 111.280  1.00  0.00           C
ATOM    285  HD1 TRP    31      38.410  83.930 110.440  1.00  0.00           H
ATOM    286  CD2 TRP    31      39.840  84.530 113.310  1.00  0.00           C
ATOM    287  NE1 TRP    31      39.700  85.370 111.320  1.00  0.00           N
ATOM    288  HE1 TRP    31      39.730  86.030 110.570  1.00  0.00           H
ATOM    289  CE2 TRP    31      40.280  85.550 112.500  1.00  0.00           C
ATOM    290  CE3 TRP    31      40.370  84.370 114.610  1.00  0.00           C
ATOM    291  HE3 TRP    31      40.000  83.580 115.260  1.00  0.00           H
ATOM    292  CZ2 TRP    31      41.260  86.410 112.970  1.00  0.00           C
ATOM    293  HZ2 TRP    31      41.470  87.320 112.400  1.00  0.00           H
ATOM    294  CZ3 TRP    31      41.340  85.210 115.090  1.00  0.00           C
ATOM    295  HZ3 TRP    31      41.880  84.980 116.010  1.00  0.00           H
ATOM    296  CH2 TRP    31      41.830  86.240 114.250  1.00  0.00           C
ATOM    297  HH2 TRP    31      42.830  86.680 114.350  1.00  0.00           H
ATOM    298  C   TRP    31      38.520  80.860 111.380  1.00  0.00           C
ATOM    299  O   TRP    31      39.550  80.480 111.990  1.00  0.00           O
ATOM    300  N   LEU    32      38.300  80.700 110.090  1.00  0.00           N
ATOM    301  H   LEU    32      37.520  81.120 109.620  1.00  0.00           H
ATOM    302  CA  LEU    32      39.230  80.000 109.190  1.00  0.00           C
ATOM    303  CB  LEU    32      38.440  78.980 108.320  1.00  0.00           C
ATOM    304  CG  LEU    32      38.060  77.680 109.060  1.00  0.00           C
ATOM    305  CD1 LEU    32      37.370  76.750 108.040  1.00  0.00           C
ATOM    306  CD2 LEU    32      39.210  77.000 109.860  1.00  0.00           C
ATOM    307  C   LEU    32      40.060  80.940 108.280  1.00  0.00           C
ATOM    308  O   LEU    32      39.650  81.450 107.280  1.00  0.00           O
ATOM    309  N   ASP    33      41.300  81.170 108.710  1.00  0.00           N
ATOM    310  H   ASP    33      41.610  80.530 109.410  1.00  0.00           H
ATOM    311  CA  ASP    33      42.350  82.110 108.260  1.00  0.00           C
ATOM    312  CB  ASP    33      42.880  81.610 106.970  1.00  0.00           C
ATOM    313  CG  ASP    33      43.650  80.340 106.940  1.00  0.00           C
ATOM    314  OD1 ASP    33      44.180  79.910 107.960  1.00  0.00           O
ATOM    315  OD2 ASP    33      43.800  79.860 105.830  1.00  0.00           O
ATOM    316  C   ASP    33      41.790  83.530 108.230  1.00  0.00           C
ATOM    317  O   ASP    33      41.750  84.170 109.330  1.00  0.00           O
ATOM    318  N   ASP    34      41.260  83.980 107.160  1.00  0.00           N
ATOM    319  H   ASP    34      41.290  83.540 106.260  1.00  0.00           H
ATOM    320  CA  ASP    34      40.530  85.250 107.080  1.00  0.00           C
ATOM    321  CB  ASP    34      41.110  86.020 105.890  1.00  0.00           C
ATOM    322  CG  ASP    34      41.010  85.390 104.530  1.00  0.00           C
ATOM    323  OD1 ASP    34      40.990  84.190 104.420  1.00  0.00           O
ATOM    324  OD2 ASP    34      40.870  86.220 103.590  1.00  0.00           O
ATOM    325  C   ASP    34      39.010  85.160 107.280  1.00  0.00           C
ATOM    326  O   ASP    34      38.430  86.130 107.690  1.00  0.00           O
ATOM    327  N   VAL    35      38.420  83.950 107.000  1.00  0.00           N
ATOM    328  H   VAL    35      38.920  83.120 106.750  1.00  0.00           H
ATOM    329  CA  VAL    35      36.910  83.850 107.020  1.00  0.00           C
ATOM    330  CB  VAL    35      36.500  82.990 105.770  1.00  0.00           C
ATOM    331  CG1 VAL    35      34.970  82.880 105.580  1.00  0.00           C
ATOM    332  CG2 VAL    35      37.090  83.570 104.450  1.00  0.00           C
ATOM    333  C   VAL    35      36.170  83.270 108.290  1.00  0.00           C
ATOM    334  O   VAL    35      36.350  82.150 108.570  1.00  0.00           O
ATOM    335  N   VAL    36      35.340  84.120 108.940  1.00  0.00           N
ATOM    336  H   VAL    36      35.270  85.070 108.630  1.00  0.00           H
ATOM    337  CA  VAL    36      34.480  83.740 110.020  1.00  0.00           C
ATOM    338  CB  VAL    36      34.400  84.940 111.020  1.00  0.00           C
ATOM    339  CG1 VAL    36      33.570  84.570 112.260  1.00  0.00           C
ATOM    340  CG2 VAL    36      35.740  85.380 111.580  1.00  0.00           C
ATOM    341  C   VAL    36      33.150  83.110 109.520  1.00  0.00           C
ATOM    342  O   VAL    36      32.300  83.770 108.880  1.00  0.00           O
ATOM    343  N   TYR    37      33.130  81.770 109.610  1.00  0.00           N
ATOM    344  H   TYR    37      33.870  81.250 110.050  1.00  0.00           H
ATOM    345  CA  TYR    37      31.940  80.930 109.350  1.00  0.00           C
ATOM    346  CB  TYR    37      32.420  79.490 108.890  1.00  0.00           C
ATOM    347  CG  TYR    37      32.990  79.410 107.470  1.00  0.00           C
ATOM    348  CD1 TYR    37      32.180  79.150 106.400  1.00  0.00           C
ATOM    349  HD1 TYR    37      31.240  78.620 106.560  1.00  0.00           H
ATOM    350  CD2 TYR    37      34.370  79.460 107.290  1.00  0.00           C
ATOM    351  HD2 TYR    37      34.960  79.920 108.090  1.00  0.00           H
ATOM    352  CE1 TYR    37      32.760  78.960 105.150  1.00  0.00           C
ATOM    353  HE1 TYR    37      32.070  78.720 104.340  1.00  0.00           H
ATOM    354  CE2 TYR    37      34.940  79.250 106.060  1.00  0.00           C
ATOM    355  HE2 TYR    37      35.920  79.710 105.930  1.00  0.00           H
ATOM    356  CZ  TYR    37      34.130  78.990 105.000  1.00  0.00           C
ATOM    357  OH  TYR    37      34.680  79.080 103.740  1.00  0.00           O
ATOM    358  HH  TYR    37      35.680  79.130 103.810  1.00  0.00           H
ATOM    359  C   TYR    37      30.910  80.810 110.460  1.00  0.00           C
ATOM    360  O   TYR    37      31.280  80.240 111.500  1.00  0.00           O
ATOM    361  N   CYS    38      29.840  81.480 110.230  1.00  0.00           N
ATOM    362  H   CYS    38      29.610  82.040 109.430  1.00  0.00           H
ATOM    363  CA  CYS    38      28.630  81.460 111.090  1.00  0.00           C
ATOM    364  CB  CYS    38      28.460  82.830 111.900  1.00  0.00           C
ATOM    365  SG  CYS    38      27.150  82.820 113.140  1.00  0.00           S
ATOM    366  HG  CYS    38      27.880  82.490 114.210  1.00  0.00           H
ATOM    367  C   CYS    38      27.340  81.170 110.310  1.00  0.00           C
ATOM    368  O   CYS    38      27.210  81.740 109.240  1.00  0.00           O
ATOM    369  N   PRO    39      26.330  80.400 110.820  1.00  0.00           N
ATOM    370  CA  PRO    39      25.020  80.140 110.260  1.00  0.00           C
ATOM    371  CB  PRO    39      24.280  79.320 111.380  1.00  0.00           C
ATOM    372  CG  PRO    39      25.100  79.650 112.630  1.00  0.00           C
ATOM    373  CD  PRO    39      26.510  79.690 112.110  1.00  0.00           C
ATOM    374  C   PRO    39      24.250  81.460 110.060  1.00  0.00           C
ATOM    375  O   PRO    39      24.520  82.520 110.650  1.00  0.00           O
ATOM    376  N   ARG    40      23.280  81.300 109.130  1.00  0.00           N
ATOM    377  H   ARG    40      23.140  80.390 108.730  1.00  0.00           H
ATOM    378  CA  ARG    40      22.420  82.380 108.610  1.00  0.00           C
ATOM    379  CB  ARG    40      21.180  81.810 107.910  1.00  0.00           C
ATOM    380  CG  ARG    40      21.350  81.640 106.440  1.00  0.00           C
ATOM    381  CD  ARG    40      20.090  81.560 105.570  1.00  0.00           C
ATOM    382  NE  ARG    40      20.390  81.820 104.130  1.00  0.00           N
ATOM    383  HE  ARG    40      21.360  81.850 103.890  1.00  0.00           H
ATOM    384  CZ  ARG    40      19.530  82.070 103.180  1.00  0.00           C
ATOM    385  NH1 ARG    40      18.210  82.090 103.440  1.00  0.00           N
ATOM    386 1HH1 ARG    40      17.980  81.990 104.410  1.00  0.00           H
ATOM    387 2HH1 ARG    40      17.520  82.150 102.730  1.00  0.00           H
ATOM    388  NH2 ARG    40      19.880  82.330 101.940  1.00  0.00           N
ATOM    389 1HH2 ARG    40      20.870  82.300 101.820  1.00  0.00           H
ATOM    390 2HH2 ARG    40      19.180  82.460 101.230  1.00  0.00           H
ATOM    391  C   ARG    40      21.930  83.410 109.630  1.00  0.00           C
ATOM    392  O   ARG    40      22.120  84.550 109.380  1.00  0.00           O
ATOM    393  N   HIS    41      21.490  82.960 110.790  1.00  0.00           N
ATOM    394  H   HIS    41      21.280  81.980 110.820  1.00  0.00           H
ATOM    395  CA  HIS    41      21.040  83.720 111.930  1.00  0.00           C
ATOM    396  CB  HIS    41      21.280  82.900 113.170  1.00  0.00           C
ATOM    397  CG  HIS    41      20.030  82.530 113.940  1.00  0.00           C
ATOM    398  ND1 HIS    41      19.010  83.280 114.330  1.00  0.00           N
ATOM    399  CD2 HIS    41      19.940  81.290 114.470  1.00  0.00           C
ATOM    400  HD2 HIS    41      20.730  80.530 114.530  1.00  0.00           H
ATOM    401  CE1 HIS    41      18.290  82.520 115.110  1.00  0.00           C
ATOM    402  HE1 HIS    41      17.450  82.860 115.720  1.00  0.00           H
ATOM    403  NE2 HIS    41      18.880  81.360 115.270  1.00  0.00           N
ATOM    404  HE2 HIS    41      18.650  80.630 115.920  1.00  0.00           H
ATOM    405  C   HIS    41      21.810  85.100 112.150  1.00  0.00           C
ATOM    406  O   HIS    41      21.100  86.100 112.100  1.00  0.00           O
ATOM    407  N   VAL    42      23.110  85.170 111.940  1.00  0.00           N
ATOM    408  H   VAL    42      23.550  84.320 111.630  1.00  0.00           H
ATOM    409  CA  VAL    42      23.960  86.320 112.270  1.00  0.00           C
ATOM    410  CB  VAL    42      25.420  86.000 112.070  1.00  0.00           C
ATOM    411  CG1 VAL    42      25.730  85.770 110.590  1.00  0.00           C
ATOM    412  CG2 VAL    42      26.370  87.070 112.670  1.00  0.00           C
ATOM    413  C   VAL    42      23.510  87.660 111.660  1.00  0.00           C
ATOM    414  O   VAL    42      23.690  88.650 112.330  1.00  0.00           O
ATOM    415  N   ILE    43      22.850  87.600 110.490  1.00  0.00           N
ATOM    416  H   ILE    43      22.360  86.790 110.170  1.00  0.00           H
ATOM    417  CA  ILE    43      22.130  88.780 109.950  1.00  0.00           C
ATOM    418  CB  ILE    43      22.080  88.670 108.450  1.00  0.00           C
ATOM    419  CG1 ILE    43      21.490  87.420 107.860  1.00  0.00           C
ATOM    420  CG2 ILE    43      23.450  88.820 107.830  1.00  0.00           C
ATOM    421  CD  ILE    43      21.620  87.170 106.360  1.00  0.00           C
ATOM    422  C   ILE    43      20.750  89.120 110.550  1.00  0.00           C
ATOM    423  O   ILE    43      20.520  90.290 110.790  1.00  0.00           O
ATOM    424  N   CYS    44      20.060  88.140 110.980  1.00  0.00           N
ATOM    425  H   CYS    44      20.420  87.260 111.300  1.00  0.00           H
ATOM    426  CA  CYS    44      18.600  88.230 111.180  1.00  0.00           C
ATOM    427  CB  CYS    44      18.030  86.790 110.990  1.00  0.00           C
ATOM    428  SG  CYS    44      18.630  85.930 109.470  1.00  0.00           S
ATOM    429  HG  CYS    44      17.790  84.920 109.670  1.00  0.00           H
ATOM    430  C   CYS    44      18.220  88.700 112.630  1.00  0.00           C
ATOM    431  O   CYS    44      17.120  88.450 113.080  1.00  0.00           O
ATOM    432  N   THR    45      19.140  89.340 113.270  1.00  0.00           N
ATOM    433  H   THR    45      19.900  89.670 112.710  1.00  0.00           H
ATOM    434  CA  THR    45      19.170  89.850 114.650  1.00  0.00           C
ATOM    435  CB  THR    45      20.570  90.360 114.820  1.00  0.00           C
ATOM    436  OG1 THR    45      20.900  91.430 113.930  1.00  0.00           O
ATOM    437  HG1 THR    45      20.460  92.270 114.240  1.00  0.00           H
ATOM    438  CG2 THR    45      21.630  89.250 114.920  1.00  0.00           C
ATOM    439  C   THR    45      18.080  90.850 114.970  1.00  0.00           C
ATOM    440  O   THR    45      18.020  91.890 114.310  1.00  0.00           O
ATOM    441  N   SER    46      17.240  90.390 115.880  1.00  0.00           N
ATOM    442  H   SER    46      17.280  89.440 116.200  1.00  0.00           H
ATOM    443  CA  SER    46      15.960  91.050 116.290  1.00  0.00           C
ATOM    444  CB  SER    46      15.170  90.390 117.420  1.00  0.00           C
ATOM    445  OG  SER    46      15.860  90.400 118.710  1.00  0.00           O
ATOM    446  HG  SER    46      16.800  90.090 118.600  1.00  0.00           H
ATOM    447  C   SER    46      16.050  92.580 116.680  1.00  0.00           C
ATOM    448  O   SER    46      15.060  93.350 116.570  1.00  0.00           O
ATOM    449  N   GLU    47      17.130  92.850 117.470  1.00  0.00           N
ATOM    450  H   GLU    47      17.610  92.170 118.020  1.00  0.00           H
ATOM    451  CA  GLU    47      17.460  94.260 117.870  1.00  0.00           C
ATOM    452  CB  GLU    47      18.810  94.270 118.630  1.00  0.00           C
ATOM    453  CG  GLU    47      19.890  93.680 117.760  1.00  0.00           C
ATOM    454  CD  GLU    47      21.250  93.660 118.450  1.00  0.00           C
ATOM    455  OE1 GLU    47      22.040  92.740 118.180  1.00  0.00           O
ATOM    456  OE2 GLU    47      21.510  94.550 119.320  1.00  0.00           O
ATOM    457  C   GLU    47      17.550  95.340 116.800  1.00  0.00           C
ATOM    458  O   GLU    47      17.330  96.540 117.100  1.00  0.00           O
ATOM    459  N   ASP    48      17.900  94.910 115.590  1.00  0.00           N
ATOM    460  H   ASP    48      18.380  94.040 115.550  1.00  0.00           H
ATOM    461  CA  ASP    48      17.970  95.840 114.440  1.00  0.00           C
ATOM    462  CB  ASP    48      19.400  96.290 114.290  1.00  0.00           C
ATOM    463  CG  ASP    48      20.430  95.230 113.790  1.00  0.00           C
ATOM    464  OD1 ASP    48      20.270  94.060 114.150  1.00  0.00           O
ATOM    465  OD2 ASP    48      21.440  95.670 113.150  1.00  0.00           O
ATOM    466  C   ASP    48      17.460  95.360 113.050  1.00  0.00           C
ATOM    467  O   ASP    48      17.090  96.250 112.260  1.00  0.00           O
ATOM    468  N   MET    49      17.180  94.060 112.940  1.00  0.00           N
ATOM    469  H   MET    49      17.340  93.420 113.690  1.00  0.00           H
ATOM    470  CA  MET    49      16.880  93.490 111.550  1.00  0.00           C
ATOM    471  CB  MET    49      18.110  92.700 111.090  1.00  0.00           C
ATOM    472  CG  MET    49      19.360  93.540 111.110  1.00  0.00           C
ATOM    473  SD  MET    49      19.210  94.750 109.770  1.00  0.00           S
ATOM    474  CE  MET    49      20.670  95.720 110.220  1.00  0.00           C
ATOM    475  C   MET    49      15.640  92.610 111.530  1.00  0.00           C
ATOM    476  O   MET    49      15.780  91.390 111.460  1.00  0.00           O
ATOM    477  N   LEU    50      14.540  93.290 111.490  1.00  0.00           N
ATOM    478  H   LEU    50      14.440  94.260 111.280  1.00  0.00           H
ATOM    479  CA  LEU    50      13.220  92.640 111.530  1.00  0.00           C
ATOM    480  CB  LEU    50      12.210  93.540 112.220  1.00  0.00           C
ATOM    481  CG  LEU    50      12.670  94.000 113.600  1.00  0.00           C
ATOM    482  CD1 LEU    50      11.940  95.280 113.970  1.00  0.00           C
ATOM    483  CD2 LEU    50      12.620  92.840 114.590  1.00  0.00           C
ATOM    484  C   LEU    50      12.620  92.210 110.220  1.00  0.00           C
ATOM    485  O   LEU    50      11.790  91.320 110.230  1.00  0.00           O
ATOM    486  N   ASN    51      13.090  92.780 109.100  1.00  0.00           N
ATOM    487  H   ASN    51      13.780  93.500 109.160  1.00  0.00           H
ATOM    488  CA  ASN    51      12.690  92.310 107.700  1.00  0.00           C
ATOM    489  CB  ASN    51      13.490  93.280 106.820  1.00  0.00           C
ATOM    490  CG  ASN    51      13.120  93.200 105.370  1.00  0.00           C
ATOM    491  OD1 ASN    51      13.040  92.210 104.640  1.00  0.00           O
ATOM    492  ND2 ASN    51      12.820  94.370 104.820  1.00  0.00           N
ATOM    493 1HD2 ASN    51      12.720  95.190 105.370  1.00  0.00           H
ATOM    494 2HD2 ASN    51      12.850  94.510 103.830  1.00  0.00           H
ATOM    495  C   ASN    51      12.960  90.780 107.450  1.00  0.00           C
ATOM    496  O   ASN    51      14.030  90.230 107.820  1.00  0.00           O
ATOM    497  N   PRO    52      12.010  90.150 106.720  1.00  0.00           N
ATOM    498  CA  PRO    52      12.140  88.800 106.090  1.00  0.00           C
ATOM    499  CB  PRO    52      10.780  88.670 105.350  1.00  0.00           C
ATOM    500  CG  PRO    52       9.850  89.360 106.270  1.00  0.00           C
ATOM    501  CD  PRO    52      10.620  90.610 106.740  1.00  0.00           C
ATOM    502  C   PRO    52      13.320  88.470 105.260  1.00  0.00           C
ATOM    503  O   PRO    52      14.110  87.590 105.680  1.00  0.00           O
ATOM    504  N   ASN    53      13.670  89.380 104.390  1.00  0.00           N
ATOM    505  H   ASN    53      13.330  90.320 104.360  1.00  0.00           H
ATOM    506  CA  ASN    53      14.540  89.050 103.230  1.00  0.00           C
ATOM    507  CB  ASN    53      14.170  89.960 102.110  1.00  0.00           C
ATOM    508  CG  ASN    53      14.720  89.550 100.780  1.00  0.00           C
ATOM    509  OD1 ASN    53      14.380  88.410 100.380  1.00  0.00           O
ATOM    510  ND2 ASN    53      15.330  90.470 100.080  1.00  0.00           N
ATOM    511 1HD2 ASN    53      15.350  91.400 100.450  1.00  0.00           H
ATOM    512 2HD2 ASN    53      15.870  90.320  99.250  1.00  0.00           H
ATOM    513  C   ASN    53      16.060  89.120 103.590  1.00  0.00           C
ATOM    514  O   ASN    53      16.620  90.150 103.950  1.00  0.00           O
ATOM    515  N   TYR    54      16.570  87.970 103.390  1.00  0.00           N
ATOM    516  H   TYR    54      16.010  87.230 103.000  1.00  0.00           H
ATOM    517  CA  TYR    54      17.960  87.660 103.700  1.00  0.00           C
ATOM    518  CB  TYR    54      18.200  86.180 103.310  1.00  0.00           C
ATOM    519  CG  TYR    54      17.540  85.390 104.340  1.00  0.00           C
ATOM    520  CD1 TYR    54      16.200  84.990 104.150  1.00  0.00           C
ATOM    521  HD1 TYR    54      15.780  85.530 103.300  1.00  0.00           H
ATOM    522  CD2 TYR    54      18.240  85.100 105.460  1.00  0.00           C
ATOM    523  HD2 TYR    54      19.290  85.390 105.520  1.00  0.00           H
ATOM    524  CE1 TYR    54      15.550  84.240 105.070  1.00  0.00           C
ATOM    525  HE1 TYR    54      14.640  83.680 104.870  1.00  0.00           H
ATOM    526  CE2 TYR    54      17.620  84.280 106.420  1.00  0.00           C
ATOM    527  HE2 TYR    54      18.100  84.130 107.390  1.00  0.00           H
ATOM    528  CZ  TYR    54      16.290  83.840 106.170  1.00  0.00           C
ATOM    529  OH  TYR    54      15.780  82.880 106.960  1.00  0.00           O
ATOM    530  HH  TYR    54      16.180  82.950 107.880  1.00  0.00           H
ATOM    531  C   TYR    54      19.030  88.590 102.930  1.00  0.00           C
ATOM    532  O   TYR    54      20.050  89.060 103.470  1.00  0.00           O
ATOM    533  N   GLU    55      18.770  88.850 101.650  1.00  0.00           N
ATOM    534  H   GLU    55      18.160  88.270 101.110  1.00  0.00           H
ATOM    535  CA  GLU    55      19.530  89.910 100.900  1.00  0.00           C
ATOM    536  CB  GLU    55      19.170  89.860  99.410  1.00  0.00           C
ATOM    537  CG  GLU    55      19.800  88.680  98.630  1.00  0.00           C
ATOM    538  CD  GLU    55      19.170  88.210  97.370  1.00  0.00           C
ATOM    539  OE1 GLU    55      18.210  87.490  97.480  1.00  0.00           O
ATOM    540  OE2 GLU    55      19.620  88.590  96.290  1.00  0.00           O
ATOM    541  C   GLU    55      19.540  91.300 101.500  1.00  0.00           C
ATOM    542  O   GLU    55      20.630  91.840 101.740  1.00  0.00           O
ATOM    543  N   ASP    56      18.360  91.760 101.730  1.00  0.00           N
ATOM    544  H   ASP    56      17.610  91.680 101.070  1.00  0.00           H
ATOM    545  CA  ASP    56      18.210  93.030 102.460  1.00  0.00           C
ATOM    546  CB  ASP    56      16.720  93.480 102.490  1.00  0.00           C
ATOM    547  CG  ASP    56      16.240  93.890 101.100  1.00  0.00           C
ATOM    548  OD1 ASP    56      16.800  94.670 100.260  1.00  0.00           O
ATOM    549  OD2 ASP    56      15.280  93.250 100.690  1.00  0.00           O
ATOM    550  C   ASP    56      18.900  93.120 103.800  1.00  0.00           C
ATOM    551  O   ASP    56      19.640  94.100 103.950  1.00  0.00           O
ATOM    552  N   LEU    57      18.750  92.100 104.630  1.00  0.00           N
ATOM    553  H   LEU    57      17.960  91.480 104.630  1.00  0.00           H
ATOM    554  CA  LEU    57      19.520  92.160 105.900  1.00  0.00           C
ATOM    555  CB  LEU    57      19.140  91.030 106.810  1.00  0.00           C
ATOM    556  CG  LEU    57      17.610  90.830 107.020  1.00  0.00           C
ATOM    557  CD1 LEU    57      17.360  89.590 107.830  1.00  0.00           C
ATOM    558  CD2 LEU    57      16.910  92.090 107.520  1.00  0.00           C
ATOM    559  C   LEU    57      21.010  92.390 105.630  1.00  0.00           C
ATOM    560  O   LEU    57      21.670  93.280 106.150  1.00  0.00           O
ATOM    561  N   LEU    58      21.420  91.520 104.690  1.00  0.00           N
ATOM    562  H   LEU    58      20.930  90.650 104.610  1.00  0.00           H
ATOM    563  CA  LEU    58      22.900  91.500 104.290  1.00  0.00           C
ATOM    564  CB  LEU    58      22.930  90.550 103.080  1.00  0.00           C
ATOM    565  CG  LEU    58      24.290  90.050 102.570  1.00  0.00           C
ATOM    566  CD1 LEU    58      25.000  89.070 103.560  1.00  0.00           C
ATOM    567  CD2 LEU    58      24.020  89.460 101.210  1.00  0.00           C
ATOM    568  C   LEU    58      23.490  92.850 103.890  1.00  0.00           C
ATOM    569  O   LEU    58      24.620  93.100 104.330  1.00  0.00           O
ATOM    570  N   ILE    59      22.760  93.560 103.080  1.00  0.00           N
ATOM    571  H   ILE    59      22.000  93.160 102.570  1.00  0.00           H
ATOM    572  CA  ILE    59      23.130  94.920 102.690  1.00  0.00           C
ATOM    573  CB  ILE    59      22.510  95.220 101.310  1.00  0.00           C
ATOM    574  CG1 ILE    59      22.430  94.020 100.370  1.00  0.00           C
ATOM    575  CG2 ILE    59      23.330  96.330 100.600  1.00  0.00           C
ATOM    576  CD  ILE    59      23.800  93.360 100.000  1.00  0.00           C
ATOM    577  C   ILE    59      22.800  96.000 103.710  1.00  0.00           C
ATOM    578  O   ILE    59      23.630  96.820 104.020  1.00  0.00           O
ATOM    579  N   ARG    60      21.630  95.870 104.300  1.00  0.00           N
ATOM    580  H   ARG    60      21.040  95.110 104.030  1.00  0.00           H
ATOM    581  CA  ARG    60      21.100  96.790 105.400  1.00  0.00           C
ATOM    582  CB  ARG    60      19.640  96.540 105.820  1.00  0.00           C
ATOM    583  CG  ARG    60      18.710  96.720 104.530  1.00  0.00           C
ATOM    584  CD  ARG    60      18.640  98.250 104.140  1.00  0.00           C
ATOM    585  NE  ARG    60      19.090  98.490 102.740  1.00  0.00           N
ATOM    586  HE  ARG    60      20.040  98.770 102.680  1.00  0.00           H
ATOM    587  CZ  ARG    60      18.460  98.130 101.620  1.00  0.00           C
ATOM    588  NH1 ARG    60      17.220  97.610 101.620  1.00  0.00           N
ATOM    589 1HH1 ARG    60      16.770  97.690 102.510  1.00  0.00           H
ATOM    590 2HH1 ARG    60      16.750  97.210 100.820  1.00  0.00           H
ATOM    591  NH2 ARG    60      19.020  98.440 100.470  1.00  0.00           N
ATOM    592 1HH2 ARG    60      19.900  98.910 100.460  1.00  0.00           H
ATOM    593 2HH2 ARG    60      18.530  98.170  99.640  1.00  0.00           H
ATOM    594  C   ARG    60      21.960  96.880 106.690  1.00  0.00           C
ATOM    595  O   ARG    60      22.110  97.950 107.310  1.00  0.00           O
ATOM    596  N   LYS    61      22.680  95.840 106.990  1.00  0.00           N
ATOM    597  H   LYS    61      22.330  94.930 106.740  1.00  0.00           H
ATOM    598  CA  LYS    61      23.800  95.760 108.000  1.00  0.00           C
ATOM    599  CB  LYS    61      24.370  94.340 108.100  1.00  0.00           C
ATOM    600  CG  LYS    61      23.620  93.270 108.910  1.00  0.00           C
ATOM    601  CD  LYS    61      23.580  93.720 110.380  1.00  0.00           C
ATOM    602  CE  LYS    61      22.840  92.810 111.300  1.00  0.00           C
ATOM    603  NZ  LYS    61      22.930  93.010 112.740  1.00  0.00           N
ATOM    604  HZ1 LYS    61      23.800  92.900 113.210  1.00  0.00           H
ATOM    605  HZ2 LYS    61      22.490  93.870 113.020  1.00  0.00           H
ATOM    606  HZ3 LYS    61      22.390  92.270 113.130  1.00  0.00           H
ATOM    607  C   LYS    61      24.950  96.710 107.690  1.00  0.00           C
ATOM    608  O   LYS    61      25.420  96.840 106.570  1.00  0.00           O
ATOM    609  N   SER    62      25.410  97.340 108.770  1.00  0.00           N
ATOM    610  H   SER    62      24.970  97.300 109.670  1.00  0.00           H
ATOM    611  CA  SER    62      26.750  98.000 108.720  1.00  0.00           C
ATOM    612  CB  SER    62      26.610  99.290 109.530  1.00  0.00           C
ATOM    613  OG  SER    62      27.840  99.960 109.570  1.00  0.00           O
ATOM    614  HG  SER    62      27.930 100.460 110.430  1.00  0.00           H
ATOM    615  C   SER    62      27.870  97.230 109.360  1.00  0.00           C
ATOM    616  O   SER    62      27.690  96.620 110.380  1.00  0.00           O
ATOM    617  N   ASN    63      29.010  97.150 108.720  1.00  0.00           N
ATOM    618  H   ASN    63      29.210  97.740 107.930  1.00  0.00           H
ATOM    619  CA  ASN    63      30.160  96.320 109.160  1.00  0.00           C
ATOM    620  CB  ASN    63      31.330  96.600 108.230  1.00  0.00           C
ATOM    621  CG  ASN    63      30.970  96.400 106.820  1.00  0.00           C
ATOM    622  OD1 ASN    63      30.000  96.830 106.280  1.00  0.00           O
ATOM    623  ND2 ASN    63      31.720  95.550 106.120  1.00  0.00           N
ATOM    624 1HD2 ASN    63      32.520  95.040 106.410  1.00  0.00           H
ATOM    625 2HD2 ASN    63      31.420  95.510 105.170  1.00  0.00           H
ATOM    626  C   ASN    63      30.610  96.520 110.640  1.00  0.00           C
ATOM    627  O   ASN    63      30.730  95.510 111.330  1.00  0.00           O
ATOM    628  N   HIS    64      30.420  97.760 111.170  1.00  0.00           N
ATOM    629  H   HIS    64      30.350  98.550 110.570  1.00  0.00           H
ATOM    630  CA  HIS    64      30.630  98.080 112.590  1.00  0.00           C
ATOM    631  CB  HIS    64      30.480  99.610 112.850  1.00  0.00           C
ATOM    632  CG  HIS    64      29.040 100.270 112.810  1.00  0.00           C
ATOM    633  ND1 HIS    64      28.450 100.970 111.840  1.00  0.00           N
ATOM    634  CD2 HIS    64      28.340 100.430 113.930  1.00  0.00           C
ATOM    635  HD2 HIS    64      28.790 100.180 114.890  1.00  0.00           H
ATOM    636  CE1 HIS    64      27.450 101.580 112.470  1.00  0.00           C
ATOM    637  HE1 HIS    64      26.690 102.190 111.990  1.00  0.00           H
ATOM    638  NE2 HIS    64      27.380 101.270 113.720  1.00  0.00           N
ATOM    639  HE2 HIS    64      27.010 101.840 114.450  1.00  0.00           H
ATOM    640  C   HIS    64      29.750  97.270 113.560  1.00  0.00           C
ATOM    641  O   HIS    64      30.300  96.940 114.650  1.00  0.00           O
ATOM    642  N   ASN    65      28.650  96.740 113.040  1.00  0.00           N
ATOM    643  H   ASN    65      28.430  96.840 112.070  1.00  0.00           H
ATOM    644  CA  ASN    65      27.830  95.810 113.880  1.00  0.00           C
ATOM    645  CB  ASN    65      26.410  95.650 113.300  1.00  0.00           C
ATOM    646  CG  ASN    65      25.340  95.010 114.090  1.00  0.00           C
ATOM    647  OD1 ASN    65      25.340  93.770 114.220  1.00  0.00           O
ATOM    648  ND2 ASN    65      24.530  95.780 114.760  1.00  0.00           N
ATOM    649 1HD2 ASN    65      24.590  96.780 114.860  1.00  0.00           H
ATOM    650 2HD2 ASN    65      23.710  95.360 115.140  1.00  0.00           H
ATOM    651  C   ASN    65      28.510  94.490 114.150  1.00  0.00           C
ATOM    652  O   ASN    65      28.620  94.240 115.370  1.00  0.00           O
ATOM    653  N   PHE    66      29.180  93.880 113.150  1.00  0.00           N
ATOM    654  H   PHE    66      29.620  94.440 112.450  1.00  0.00           H
ATOM    655  CA  PHE    66      29.840  92.540 113.290  1.00  0.00           C
ATOM    656  CB  PHE    66      30.140  91.910 111.930  1.00  0.00           C
ATOM    657  CG  PHE    66      29.040  91.370 111.000  1.00  0.00           C
ATOM    658  CD1 PHE    66      27.910  90.770 111.510  1.00  0.00           C
ATOM    659  HD1 PHE    66      27.880  90.210 112.440  1.00  0.00           H
ATOM    660  CD2 PHE    66      29.130  91.790 109.670  1.00  0.00           C
ATOM    661  HD2 PHE    66      30.130  91.940 109.260  1.00  0.00           H
ATOM    662  CE1 PHE    66      26.810  90.690 110.640  1.00  0.00           C
ATOM    663  HE1 PHE    66      25.820  90.540 111.070  1.00  0.00           H
ATOM    664  CE2 PHE    66      28.000  91.730 108.860  1.00  0.00           C
ATOM    665  HE2 PHE    66      28.080  91.940 107.790  1.00  0.00           H
ATOM    666  CZ  PHE    66      26.820  91.210 109.360  1.00  0.00           C
ATOM    667  HZ  PHE    66      25.950  91.080 108.720  1.00  0.00           H
ATOM    668  C   PHE    66      31.130  92.450 114.130  1.00  0.00           C
ATOM    669  O   PHE    66      32.280  92.300 113.660  1.00  0.00           O
ATOM    670  N   LEU    67      30.980  92.620 115.450  1.00  0.00           N
ATOM    671  H   LEU    67      30.080  92.710 115.860  1.00  0.00           H
ATOM    672  CA  LEU    67      32.150  92.250 116.240  1.00  0.00           C
ATOM    673  CB  LEU    67      32.160  92.890 117.600  1.00  0.00           C
ATOM    674  CG  LEU    67      32.260  94.420 117.820  1.00  0.00           C
ATOM    675  CD1 LEU    67      32.060  94.960 119.220  1.00  0.00           C
ATOM    676  CD2 LEU    67      33.710  94.890 117.390  1.00  0.00           C
ATOM    677  C   LEU    67      32.550  90.760 116.390  1.00  0.00           C
ATOM    678  O   LEU    67      31.930  89.970 117.120  1.00  0.00           O
ATOM    679  N   VAL    68      33.630  90.520 115.700  1.00  0.00           N
ATOM    680  H   VAL    68      33.900  91.170 114.990  1.00  0.00           H
ATOM    681  CA  VAL    68      34.270  89.190 115.740  1.00  0.00           C
ATOM    682  CB  VAL    68      34.740  88.720 114.360  1.00  0.00           C
ATOM    683  CG1 VAL    68      35.290  87.290 114.540  1.00  0.00           C
ATOM    684  CG2 VAL    68      33.540  88.740 113.400  1.00  0.00           C
ATOM    685  C   VAL    68      35.370  89.210 116.820  1.00  0.00           C
ATOM    686  O   VAL    68      36.380  89.890 116.690  1.00  0.00           O
ATOM    687  N   GLN    69      34.960  88.790 118.010  1.00  0.00           N
ATOM    688  H   GLN    69      34.140  88.230 118.090  1.00  0.00           H
ATOM    689  CA  GLN    69      35.820  88.800 119.210  1.00  0.00           C
ATOM    690  CB  GLN    69      35.070  89.170 120.440  1.00  0.00           C
ATOM    691  CG  GLN    69      35.980  89.370 121.600  1.00  0.00           C
ATOM    692  CD  GLN    69      35.110  89.700 122.840  1.00  0.00           C
ATOM    693  OE1 GLN    69      34.630  90.800 123.150  1.00  0.00           O
ATOM    694  NE2 GLN    69      34.860  88.670 123.630  1.00  0.00           N
ATOM    695 1HE2 GLN    69      35.060  87.730 123.340  1.00  0.00           H
ATOM    696 2HE2 GLN    69      34.510  88.900 124.530  1.00  0.00           H
ATOM    697  C   GLN    69      36.700  87.550 119.330  1.00  0.00           C
ATOM    698  O   GLN    69      36.180  86.400 119.540  1.00  0.00           O
ATOM    699  N   ALA    70      37.960  87.790 119.030  1.00  0.00           N
ATOM    700  H   ALA    70      38.290  88.540 118.450  1.00  0.00           H
ATOM    701  CA  ALA    70      38.940  86.740 119.020  1.00  0.00           C
ATOM    702  CB  ALA    70      39.880  86.880 117.790  1.00  0.00           C
ATOM    703  C   ALA    70      39.780  86.850 120.250  1.00  0.00           C
ATOM    704  O   ALA    70      40.860  87.450 120.280  1.00  0.00           O
ATOM    705  N   GLY    71      39.250  86.490 121.420  1.00  0.00           N
ATOM    706  H   GLY    71      38.550  85.780 121.370  1.00  0.00           H
ATOM    707  CA  GLY    71      39.830  86.470 122.780  1.00  0.00           C
ATOM    708  C   GLY    71      40.110  87.820 123.430  1.00  0.00           C
ATOM    709  O   GLY    71      39.170  88.540 123.810  1.00  0.00           O
ATOM    710  N   ASN    72      41.270  88.370 122.990  1.00  0.00           N
ATOM    711  H   ASN    72      41.870  87.990 122.290  1.00  0.00           H
ATOM    712  CA  ASN    72      41.670  89.740 123.250  1.00  0.00           C
ATOM    713  CB  ASN    72      43.170  89.950 123.350  1.00  0.00           C
ATOM    714  CG  ASN    72      43.570  91.110 124.240  1.00  0.00           C
ATOM    715  OD1 ASN    72      44.010  90.970 125.410  1.00  0.00           O
ATOM    716  ND2 ASN    72      43.680  92.210 123.690  1.00  0.00           N
ATOM    717 1HD2 ASN    72      43.590  92.290 122.700  1.00  0.00           H
ATOM    718 2HD2 ASN    72      43.960  92.940 124.310  1.00  0.00           H
ATOM    719  C   ASN    72      41.040  90.710 122.180  1.00  0.00           C
ATOM    720  O   ASN    72      40.380  91.680 122.560  1.00  0.00           O
ATOM    721  N   VAL    73      41.490  90.490 120.950  1.00  0.00           N
ATOM    722  H   VAL    73      41.790  89.580 120.670  1.00  0.00           H
ATOM    723  CA  VAL    73      41.330  91.350 119.780  1.00  0.00           C
ATOM    724  CB  VAL    73      42.180  90.880 118.550  1.00  0.00           C
ATOM    725  CG1 VAL    73      42.500  92.120 117.700  1.00  0.00           C
ATOM    726  CG2 VAL    73      43.480  90.190 118.850  1.00  0.00           C
ATOM    727  C   VAL    73      39.860  91.500 119.340  1.00  0.00           C
ATOM    728  O   VAL    73      39.110  90.500 119.500  1.00  0.00           O
ATOM    729  N   GLN    74      39.380  92.670 119.050  1.00  0.00           N
ATOM    730  H   GLN    74      40.000  93.440 119.180  1.00  0.00           H
ATOM    731  CA  GLN    74      38.020  92.810 118.380  1.00  0.00           C
ATOM    732  CB  GLN    74      37.100  93.800 119.140  1.00  0.00           C
ATOM    733  CG  GLN    74      36.580  93.080 120.380  1.00  0.00           C
ATOM    734  CD  GLN    74      35.820  93.940 121.380  1.00  0.00           C
ATOM    735  OE1 GLN    74      34.620  94.110 121.220  1.00  0.00           O
ATOM    736  NE2 GLN    74      36.490  94.400 122.450  1.00  0.00           N
ATOM    737 1HE2 GLN    74      37.480  94.310 122.470  1.00  0.00           H
ATOM    738 2HE2 GLN    74      35.900  94.880 123.100  1.00  0.00           H
ATOM    739  C   GLN    74      38.200  93.200 116.900  1.00  0.00           C
ATOM    740  O   GLN    74      38.800  94.220 116.600  1.00  0.00           O
ATOM    741  N   LEU    75      37.840  92.290 116.020  1.00  0.00           N
ATOM    742  H   LEU    75      37.270  91.510 116.260  1.00  0.00           H
ATOM    743  CA  LEU    75      38.270  92.340 114.590  1.00  0.00           C
ATOM    744  CB  LEU    75      38.090  90.900 113.990  1.00  0.00           C
ATOM    745  CG  LEU    75      39.170  89.970 114.490  1.00  0.00           C
ATOM    746  CD1 LEU    75      38.790  88.530 114.390  1.00  0.00           C
ATOM    747  CD2 LEU    75      40.440  90.190 113.670  1.00  0.00           C
ATOM    748  C   LEU    75      37.360  93.250 113.820  1.00  0.00           C
ATOM    749  O   LEU    75      36.270  93.590 114.260  1.00  0.00           O
ATOM    750  N   ARG    76      37.860  93.610 112.610  1.00  0.00           N
ATOM    751  H   ARG    76      38.720  93.290 112.210  1.00  0.00           H
ATOM    752  CA  ARG    76      37.090  94.470 111.740  1.00  0.00           C
ATOM    753  CB  ARG    76      37.930  95.700 111.330  1.00  0.00           C
ATOM    754  CG  ARG    76      38.170  96.560 112.520  1.00  0.00           C
ATOM    755  CD  ARG    76      39.170  97.680 112.370  1.00  0.00           C
ATOM    756  NE  ARG    76      40.440  97.260 111.720  1.00  0.00           N
ATOM    757  HE  ARG    76      40.790  96.360 112.000  1.00  0.00           H
ATOM    758  CZ  ARG    76      41.300  97.990 111.020  1.00  0.00           C
ATOM    759  NH1 ARG    76      41.050  99.260 110.810  1.00  0.00           N
ATOM    760 1HH1 ARG    76      40.160  99.660 111.040  1.00  0.00           H
ATOM    761 2HH1 ARG    76      41.810  99.840 110.520  1.00  0.00           H
ATOM    762  NH2 ARG    76      42.350  97.350 110.500  1.00  0.00           N
ATOM    763 1HH2 ARG    76      42.490  96.410 110.800  1.00  0.00           H
ATOM    764 2HH2 ARG    76      43.010  97.830 109.920  1.00  0.00           H
ATOM    765  C   ARG    76      36.730  93.670 110.470  1.00  0.00           C
ATOM    766  O   ARG    76      37.540  93.130 109.760  1.00  0.00           O
ATOM    767  N   VAL    77      35.410  93.640 110.170  1.00  0.00           N
ATOM    768  H   VAL    77      34.670  93.870 110.810  1.00  0.00           H
ATOM    769  CA  VAL    77      34.960  92.930 108.980  1.00  0.00           C
ATOM    770  CB  VAL    77      33.530  92.260 109.080  1.00  0.00           C
ATOM    771  CG1 VAL    77      33.080  91.590 107.780  1.00  0.00           C
ATOM    772  CG2 VAL    77      33.460  91.240 110.130  1.00  0.00           C
ATOM    773  C   VAL    77      35.100  93.720 107.720  1.00  0.00           C
ATOM    774  O   VAL    77      34.090  94.270 107.280  1.00  0.00           O
ATOM    775  N   ILE    78      36.200  93.500 107.030  1.00  0.00           N
ATOM    776  H   ILE    78      36.950  92.940 107.390  1.00  0.00           H
ATOM    777  CA  ILE    78      36.470  94.020 105.650  1.00  0.00           C
ATOM    778  CB  ILE    78      37.930  93.880 105.400  1.00  0.00           C
ATOM    779  CG1 ILE    78      38.370  94.850 104.320  1.00  0.00           C
ATOM    780  CG2 ILE    78      38.290  92.470 105.090  1.00  0.00           C
ATOM    781  CD  ILE    78      38.480  96.250 104.920  1.00  0.00           C
ATOM    782  C   ILE    78      35.540  93.590 104.450  1.00  0.00           C
ATOM    783  O   ILE    78      35.680  94.140 103.360  1.00  0.00           O
ATOM    784  N   GLY    79      34.730  92.570 104.710  1.00  0.00           N
ATOM    785  H   GLY    79      34.920  92.030 105.530  1.00  0.00           H
ATOM    786  CA  GLY    79      33.680  92.120 103.750  1.00  0.00           C
ATOM    787  C   GLY    79      32.810  90.970 104.160  1.00  0.00           C
ATOM    788  O   GLY    79      33.220  90.020 104.690  1.00  0.00           O
ATOM    789  N   HIS    80      31.510  91.060 104.000  1.00  0.00           N
ATOM    790  H   HIS    80      31.080  91.960 103.960  1.00  0.00           H
ATOM    791  CA  HIS    80      30.510  89.950 104.260  1.00  0.00           C
ATOM    792  CB  HIS    80      29.510  90.400 105.350  1.00  0.00           C
ATOM    793  CG  HIS    80      28.860  91.730 104.890  1.00  0.00           C
ATOM    794  ND1 HIS    80      29.470  92.860 104.580  1.00  0.00           N
ATOM    795  CD2 HIS    80      27.510  91.980 104.920  1.00  0.00           C
ATOM    796  HD2 HIS    80      26.740  91.240 105.140  1.00  0.00           H
ATOM    797  CE1 HIS    80      28.490  93.750 104.480  1.00  0.00           C
ATOM    798  HE1 HIS    80      28.770  94.810 104.410  1.00  0.00           H
ATOM    799  NE2 HIS    80      27.290  93.250 104.600  1.00  0.00           N
ATOM    800  HE2 HIS    80      26.400  93.700 104.560  1.00  0.00           H
ATOM    801  C   HIS    80      29.690  89.390 103.040  1.00  0.00           C
ATOM    802  O   HIS    80      29.290  90.020 102.070  1.00  0.00           O
ATOM    803  N   SER    81      29.760  88.070 103.010  1.00  0.00           N
ATOM    804  H   SER    81      30.420  87.560 103.550  1.00  0.00           H
ATOM    805  CA  SER    81      29.130  87.210 102.010  1.00  0.00           C
ATOM    806  CB  SER    81      30.260  86.770 100.980  1.00  0.00           C
ATOM    807  OG  SER    81      29.690  85.930  99.940  1.00  0.00           O
ATOM    808  HG  SER    81      29.740  86.300  99.020  1.00  0.00           H
ATOM    809  C   SER    81      28.300  86.000 102.510  1.00  0.00           C
ATOM    810  O   SER    81      28.710  85.240 103.430  1.00  0.00           O
ATOM    811  N   MET    82      27.200  85.770 101.750  1.00  0.00           N
ATOM    812  H   MET    82      27.050  86.250 100.880  1.00  0.00           H
ATOM    813  CA  MET    82      26.320  84.620 102.000  1.00  0.00           C
ATOM    814  CB  MET    82      24.860  85.030 101.940  1.00  0.00           C
ATOM    815  CG  MET    82      23.920  84.020 102.550  1.00  0.00           C
ATOM    816  SD  MET    82      22.110  84.290 102.720  1.00  0.00           S
ATOM    817  CE  MET    82      22.030  86.040 102.400  1.00  0.00           C
ATOM    818  C   MET    82      26.570  83.480 101.030  1.00  0.00           C
ATOM    819  O   MET    82      26.380  83.650  99.810  1.00  0.00           O
ATOM    820  N   GLN    83      26.680  82.290 101.620  1.00  0.00           N
ATOM    821  H   GLN    83      26.620  82.050 102.590  1.00  0.00           H
ATOM    822  CA  GLN    83      27.030  81.110 100.940  1.00  0.00           C
ATOM    823  CB  GLN    83      28.480  80.800 101.170  1.00  0.00           C
ATOM    824  CG  GLN    83      28.860  79.660 100.180  1.00  0.00           C
ATOM    825  CD  GLN    83      30.410  79.360 100.170  1.00  0.00           C
ATOM    826  OE1 GLN    83      31.190  79.710  99.260  1.00  0.00           O
ATOM    827  NE2 GLN    83      30.880  78.700 101.160  1.00  0.00           N
ATOM    828 1HE2 GLN    83      30.250  78.350 101.850  1.00  0.00           H
ATOM    829 2HE2 GLN    83      31.860  78.510 101.190  1.00  0.00           H
ATOM    830  C   GLN    83      26.010  80.020 101.160  1.00  0.00           C
ATOM    831  O   GLN    83      25.960  79.400 102.200  1.00  0.00           O
ATOM    832  N   ASN    84      24.920  80.290 100.500  1.00  0.00           N
ATOM    833  H   ASN    84      25.010  80.970  99.780  1.00  0.00           H
ATOM    834  CA  ASN    84      23.570  79.680 100.630  1.00  0.00           C
ATOM    835  CB  ASN    84      23.560  78.450  99.680  1.00  0.00           C
ATOM    836  CG  ASN    84      22.140  77.890  99.510  1.00  0.00           C
ATOM    837  OD1 ASN    84      21.540  77.260 100.330  1.00  0.00           O
ATOM    838  ND2 ASN    84      21.650  77.970  98.280  1.00  0.00           N
ATOM    839 1HD2 ASN    84      22.250  78.230  97.520  1.00  0.00           H
ATOM    840 2HD2 ASN    84      20.660  77.840  98.140  1.00  0.00           H
ATOM    841  C   ASN    84      23.060  79.570 102.090  1.00  0.00           C
ATOM    842  O   ASN    84      22.480  80.560 102.570  1.00  0.00           O
ATOM    843  N   CYS    85      23.080  78.380 102.670  1.00  0.00           N
ATOM    844  H   CYS    85      23.150  77.540 102.120  1.00  0.00           H
ATOM    845  CA  CYS    85      22.670  78.210 104.130  1.00  0.00           C
ATOM    846  CB  CYS    85      22.530  76.700 104.460  1.00  0.00           C
ATOM    847  SG  CYS    85      20.950  76.010 103.950  1.00  0.00           S
ATOM    848  HG  CYS    85      20.190  76.960 104.460  1.00  0.00           H
ATOM    849  C   CYS    85      23.560  78.900 105.200  1.00  0.00           C
ATOM    850  O   CYS    85      23.070  79.220 106.300  1.00  0.00           O
ATOM    851  N   VAL    86      24.810  79.240 104.870  1.00  0.00           N
ATOM    852  H   VAL    86      25.220  78.950 104.000  1.00  0.00           H
ATOM    853  CA  VAL    86      25.910  79.730 105.770  1.00  0.00           C
ATOM    854  CB  VAL    86      27.200  78.780 105.810  1.00  0.00           C
ATOM    855  CG1 VAL    86      28.100  78.980 104.570  1.00  0.00           C
ATOM    856  CG2 VAL    86      28.050  79.060 107.070  1.00  0.00           C
ATOM    857  C   VAL    86      26.420  81.210 105.370  1.00  0.00           C
ATOM    858  O   VAL    86      26.150  81.790 104.290  1.00  0.00           O
ATOM    859  N   LEU    87      26.980  81.900 106.340  1.00  0.00           N
ATOM    860  H   LEU    87      26.920  81.560 107.280  1.00  0.00           H
ATOM    861  CA  LEU    87      27.700  83.130 106.030  1.00  0.00           C
ATOM    862  CB  LEU    87      27.350  84.280 106.960  1.00  0.00           C
ATOM    863  CG  LEU    87      26.480  85.230 106.260  1.00  0.00           C
ATOM    864  CD1 LEU    87      24.930  84.970 106.350  1.00  0.00           C
ATOM    865  CD2 LEU    87      26.780  86.710 106.680  1.00  0.00           C
ATOM    866  C   LEU    87      29.230  82.900 106.140  1.00  0.00           C
ATOM    867  O   LEU    87      29.750  82.310 107.070  1.00  0.00           O
ATOM    868  N   LYS    88      29.920  83.750 105.330  1.00  0.00           N
ATOM    869  H   LYS    88      29.370  84.150 104.610  1.00  0.00           H
ATOM    870  CA  LYS    88      31.400  83.950 105.210  1.00  0.00           C
ATOM    871  CB  LYS    88      31.910  83.700 103.800  1.00  0.00           C
ATOM    872  CG  LYS    88      31.570  82.280 103.210  1.00  0.00           C
ATOM    873  CD  LYS    88      32.170  82.160 101.790  1.00  0.00           C
ATOM    874  CE  LYS    88      33.700  82.050 101.860  1.00  0.00           C
ATOM    875  NZ  LYS    88      34.300  81.620 100.540  1.00  0.00           N
ATOM    876  HZ1 LYS    88      35.300  81.710 100.530  1.00  0.00           H
ATOM    877  HZ2 LYS    88      34.080  80.650 100.450  1.00  0.00           H
ATOM    878  HZ3 LYS    88      33.950  82.150  99.770  1.00  0.00           H
ATOM    879  C   LYS    88      31.830  85.400 105.560  1.00  0.00           C
ATOM    880  O   LYS    88      31.650  86.350 104.780  1.00  0.00           O
ATOM    881  N   LEU    89      32.200  85.610 106.820  1.00  0.00           N
ATOM    882  H   LEU    89      32.380  84.950 107.550  1.00  0.00           H
ATOM    883  CA  LEU    89      32.530  86.960 107.310  1.00  0.00           C
ATOM    884  CB  LEU    89      32.000  87.030 108.760  1.00  0.00           C
ATOM    885  CG  LEU    89      30.470  86.760 108.960  1.00  0.00           C
ATOM    886  CD1 LEU    89      30.350  86.120 110.380  1.00  0.00           C
ATOM    887  CD2 LEU    89      29.750  88.110 108.910  1.00  0.00           C
ATOM    888  C   LEU    89      34.050  87.190 107.300  1.00  0.00           C
ATOM    889  O   LEU    89      34.820  86.580 108.040  1.00  0.00           O
ATOM    890  N   LYS    90      34.550  88.020 106.400  1.00  0.00           N
ATOM    891  H   LYS    90      33.950  88.730 106.040  1.00  0.00           H
ATOM    892  CA  LYS    90      36.030  88.250 106.210  1.00  0.00           C
ATOM    893  CB  LYS    90      36.490  88.450 104.750  1.00  0.00           C
ATOM    894  CG  LYS    90      36.730  87.130 103.950  1.00  0.00           C
ATOM    895  CD  LYS    90      37.390  87.230 102.570  1.00  0.00           C
ATOM    896  CE  LYS    90      36.710  88.110 101.490  1.00  0.00           C
ATOM    897  NZ  LYS    90      37.140  87.640 100.150  1.00  0.00           N
ATOM    898  HZ1 LYS    90      36.760  88.170  99.390  1.00  0.00           H
ATOM    899  HZ2 LYS    90      38.140  87.680 100.160  1.00  0.00           H
ATOM    900  HZ3 LYS    90      36.950  86.670  99.990  1.00  0.00           H
ATOM    901  C   LYS    90      36.600  89.420 107.020  1.00  0.00           C
ATOM    902  O   LYS    90      36.250  90.590 106.780  1.00  0.00           O
ATOM    903  N   VAL    91      37.440  89.010 108.000  1.00  0.00           N
ATOM    904  H   VAL    91      37.700  88.050 108.140  1.00  0.00           H
ATOM    905  CA  VAL    91      38.220  89.970 108.820  1.00  0.00           C
ATOM    906  CB  VAL    91      38.510  89.320 110.180  1.00  0.00           C
ATOM    907  CG1 VAL    91      37.220  88.890 110.840  1.00  0.00           C
ATOM    908  CG2 VAL    91      39.510  88.180 110.040  1.00  0.00           C
ATOM    909  C   VAL    91      39.440  90.500 108.000  1.00  0.00           C
ATOM    910  O   VAL    91      39.650  90.120 106.870  1.00  0.00           O
ATOM    911  N   ASP    92      39.850  91.640 108.520  1.00  0.00           N
ATOM    912  H   ASP    92      39.380  92.040 109.310  1.00  0.00           H
ATOM    913  CA  ASP    92      41.080  92.410 108.090  1.00  0.00           C
ATOM    914  CB  ASP    92      41.130  93.680 108.870  1.00  0.00           C
ATOM    915  CG  ASP    92      41.540  93.520 110.360  1.00  0.00           C
ATOM    916  OD1 ASP    92      42.580  94.130 110.740  1.00  0.00           O
ATOM    917  OD2 ASP    92      40.710  92.960 111.200  1.00  0.00           O
ATOM    918  C   ASP    92      42.380  91.600 108.140  1.00  0.00           C
ATOM    919  O   ASP    92      43.200  91.680 107.180  1.00  0.00           O
ATOM    920  N   THR    93      42.620  90.960 109.270  1.00  0.00           N
ATOM    921  H   THR    93      41.920  90.990 109.980  1.00  0.00           H
ATOM    922  CA  THR    93      43.850  90.210 109.600  1.00  0.00           C
ATOM    923  CB  THR    93      44.620  90.990 110.670  1.00  0.00           C
ATOM    924  OG1 THR    93      43.750  91.380 111.730  1.00  0.00           O
ATOM    925  HG1 THR    93      43.200  92.180 111.510  1.00  0.00           H
ATOM    926  CG2 THR    93      45.290  92.190 110.040  1.00  0.00           C
ATOM    927  C   THR    93      43.720  88.680 109.990  1.00  0.00           C
ATOM    928  O   THR    93      42.650  88.240 110.490  1.00  0.00           O
ATOM    929  N   ALA    94      44.600  87.840 109.510  1.00  0.00           N
ATOM    930  H   ALA    94      45.360  88.080 108.900  1.00  0.00           H
ATOM    931  CA  ALA    94      44.420  86.380 109.600  1.00  0.00           C
ATOM    932  CB  ALA    94      45.350  85.600 108.680  1.00  0.00           C
ATOM    933  C   ALA    94      44.610  85.770 110.990  1.00  0.00           C
ATOM    934  O   ALA    94      45.330  86.360 111.850  1.00  0.00           O
ATOM    935  N   ASN    95      43.960  84.600 111.190  1.00  0.00           N
ATOM    936  H   ASN    95      43.480  84.210 110.400  1.00  0.00           H
ATOM    937  CA  ASN    95      44.010  83.750 112.420  1.00  0.00           C
ATOM    938  CB  ASN    95      42.830  82.780 112.540  1.00  0.00           C
ATOM    939  CG  ASN    95      42.670  82.070 113.870  1.00  0.00           C
ATOM    940  OD1 ASN    95      43.260  82.500 114.900  1.00  0.00           O
ATOM    941  ND2 ASN    95      41.730  81.190 113.810  1.00  0.00           N
ATOM    942 1HD2 ASN    95      41.140  81.080 113.010  1.00  0.00           H
ATOM    943 2HD2 ASN    95      41.400  80.880 114.700  1.00  0.00           H
ATOM    944  C   ASN    95      45.320  82.930 112.550  1.00  0.00           C
ATOM    945  O   ASN    95      45.730  82.270 111.620  1.00  0.00           O
ATOM    946  N   PRO    96      46.020  83.260 113.610  1.00  0.00           N
ATOM    947  CA  PRO    96      47.150  82.460 114.200  1.00  0.00           C
ATOM    948  CB  PRO    96      47.770  83.260 115.310  1.00  0.00           C
ATOM    949  CG  PRO    96      46.830  84.420 115.580  1.00  0.00           C
ATOM    950  CD  PRO    96      45.950  84.530 114.280  1.00  0.00           C
ATOM    951  C   PRO    96      46.740  80.970 114.540  1.00  0.00           C
ATOM    952  O   PRO    96      47.480  80.130 114.110  1.00  0.00           O
ATOM    953  N   LYS    97      45.560  80.760 115.190  1.00  0.00           N
ATOM    954  H   LYS    97      45.020  81.590 115.330  1.00  0.00           H
ATOM    955  CA  LYS    97      45.230  79.400 115.780  1.00  0.00           C
ATOM    956  CB  LYS    97      44.380  79.670 117.000  1.00  0.00           C
ATOM    957  CG  LYS    97      45.140  80.540 118.000  1.00  0.00           C
ATOM    958  CD  LYS    97      44.360  80.540 119.290  1.00  0.00           C
ATOM    959  CE  LYS    97      44.880  81.510 120.270  1.00  0.00           C
ATOM    960  NZ  LYS    97      44.080  81.610 121.500  1.00  0.00           N
ATOM    961  HZ1 LYS    97      43.270  82.180 121.360  1.00  0.00           H
ATOM    962  HZ2 LYS    97      43.720  80.700 121.710  1.00  0.00           H
ATOM    963  HZ3 LYS    97      44.610  81.990 122.250  1.00  0.00           H
ATOM    964  C   LYS    97      44.700  78.190 114.880  1.00  0.00           C
ATOM    965  O   LYS    97      44.420  77.120 115.300  1.00  0.00           O
ATOM    966  N   THR    98      44.870  78.440 113.570  1.00  0.00           N
ATOM    967  H   THR    98      45.500  79.120 113.200  1.00  0.00           H
ATOM    968  CA  THR    98      44.380  77.590 112.490  1.00  0.00           C
ATOM    969  CB  THR    98      44.270  78.230 111.090  1.00  0.00           C
ATOM    970  OG1 THR    98      45.400  78.890 110.670  1.00  0.00           O
ATOM    971  HG1 THR    98      45.120  79.340 109.820  1.00  0.00           H
ATOM    972  CG2 THR    98      43.120  79.160 110.950  1.00  0.00           C
ATOM    973  C   THR    98      45.040  76.170 112.440  1.00  0.00           C
ATOM    974  O   THR    98      46.270  76.140 112.650  1.00  0.00           O
ATOM    975  N   PRO    99      44.320  75.080 112.240  1.00  0.00           N
ATOM    976  CA  PRO    99      44.960  73.790 111.890  1.00  0.00           C
ATOM    977  CB  PRO    99      44.280  72.730 112.830  1.00  0.00           C
ATOM    978  CG  PRO    99      42.870  73.280 112.930  1.00  0.00           C
ATOM    979  CD  PRO    99      43.050  74.780 112.940  1.00  0.00           C
ATOM    980  C   PRO    99      44.900  73.500 110.330  1.00  0.00           C
ATOM    981  O   PRO    99      44.270  74.270 109.660  1.00  0.00           O
ATOM    982  N   LYS   100      45.420  72.350 109.870  1.00  0.00           N
ATOM    983  H   LYS   100      46.160  71.940 110.400  1.00  0.00           H
ATOM    984  CA  LYS   100      45.330  71.940 108.440  1.00  0.00           C
ATOM    985  CB  LYS   100      46.370  70.790 108.120  1.00  0.00           C
ATOM    986  CG  LYS   100      47.750  71.230 107.700  1.00  0.00           C
ATOM    987  CD  LYS   100      48.350  69.900 107.460  1.00  0.00           C
ATOM    988  CE  LYS   100      49.840  70.070 107.260  1.00  0.00           C
ATOM    989  NZ  LYS   100      50.160  70.270 105.860  1.00  0.00           N
ATOM    990  HZ1 LYS   100      49.640  70.990 105.410  1.00  0.00           H
ATOM    991  HZ2 LYS   100      51.130  70.480 105.720  1.00  0.00           H
ATOM    992  HZ3 LYS   100      49.940  69.430 105.370  1.00  0.00           H
ATOM    993  C   LYS   100      43.900  71.530 108.030  1.00  0.00           C
ATOM    994  O   LYS   100      43.680  70.360 107.680  1.00  0.00           O
ATOM    995  N   TYR   101      43.050  72.520 107.860  1.00  0.00           N
ATOM    996  H   TYR   101      43.310  73.490 107.880  1.00  0.00           H
ATOM    997  CA  TYR   101      41.640  72.220 107.480  1.00  0.00           C
ATOM    998  CB  TYR   101      40.800  73.460 107.850  1.00  0.00           C
ATOM    999  CG  TYR   101      41.190  74.730 107.200  1.00  0.00           C
ATOM   1000  CD1 TYR   101      42.070  75.650 107.730  1.00  0.00           C
ATOM   1001  HD1 TYR   101      42.590  75.440 108.670  1.00  0.00           H
ATOM   1002  CD2 TYR   101      40.360  75.040 106.150  1.00  0.00           C
ATOM   1003  HD2 TYR   101      39.660  74.290 105.770  1.00  0.00           H
ATOM   1004  CE1 TYR   101      42.150  76.870 107.120  1.00  0.00           C
ATOM   1005  HE1 TYR   101      43.030  77.480 107.320  1.00  0.00           H
ATOM   1006  CE2 TYR   101      40.390  76.300 105.560  1.00  0.00           C
ATOM   1007  HE2 TYR   101      39.600  76.590 104.870  1.00  0.00           H
ATOM   1008  CZ  TYR   101      41.350  77.190 106.100  1.00  0.00           C
ATOM   1009  OH  TYR   101      41.660  78.310 105.400  1.00  0.00           O
ATOM   1010  HH  TYR   101      42.540  78.690 105.710  1.00  0.00           H
ATOM   1011  C   TYR   101      41.320  71.870 106.030  1.00  0.00           C
ATOM   1012  O   TYR   101      41.780  72.370 105.020  1.00  0.00           O
ATOM   1013  N   LYS   102      40.380  70.920 106.050  1.00  0.00           N
ATOM   1014  H   LYS   102      40.210  70.460 106.920  1.00  0.00           H
ATOM   1015  CA  LYS   102      39.710  70.400 104.840  1.00  0.00           C
ATOM   1016  CB  LYS   102      40.290  68.990 104.530  1.00  0.00           C
ATOM   1017  CG  LYS   102      40.020  68.670 103.050  1.00  0.00           C
ATOM   1018  CD  LYS   102      40.760  67.330 102.670  1.00  0.00           C
ATOM   1019  CE  LYS   102      40.010  66.140 103.240  1.00  0.00           C
ATOM   1020  NZ  LYS   102      40.820  64.950 103.400  1.00  0.00           N
ATOM   1021  HZ1 LYS   102      40.970  64.750 102.430  1.00  0.00           H
ATOM   1022  HZ2 LYS   102      41.740  65.160 103.740  1.00  0.00           H
ATOM   1023  HZ3 LYS   102      40.380  64.180 103.850  1.00  0.00           H
ATOM   1024  C   LYS   102      38.200  70.230 105.090  1.00  0.00           C
ATOM   1025  O   LYS   102      37.720  70.120 106.200  1.00  0.00           O
ATOM   1026  N   PHE   103      37.490  70.440 103.980  1.00  0.00           N
ATOM   1027  H   PHE   103      37.960  70.680 103.130  1.00  0.00           H
ATOM   1028  CA  PHE   103      36.010  70.390 104.000  1.00  0.00           C
ATOM   1029  CB  PHE   103      35.230  71.650 103.490  1.00  0.00           C
ATOM   1030  CG  PHE   103      35.640  73.020 103.990  1.00  0.00           C
ATOM   1031  CD1 PHE   103      35.570  74.200 103.200  1.00  0.00           C
ATOM   1032  HD1 PHE   103      35.040  74.210 102.240  1.00  0.00           H
ATOM   1033  CD2 PHE   103      36.130  73.200 105.290  1.00  0.00           C
ATOM   1034  HD2 PHE   103      35.910  72.450 106.050  1.00  0.00           H
ATOM   1035  CE1 PHE   103      36.050  75.390 103.710  1.00  0.00           C
ATOM   1036  HE1 PHE   103      35.980  76.230 103.030  1.00  0.00           H
ATOM   1037  CE2 PHE   103      36.660  74.390 105.720  1.00  0.00           C
ATOM   1038  HE2 PHE   103      36.910  74.440 106.780  1.00  0.00           H
ATOM   1039  CZ  PHE   103      36.670  75.500 104.940  1.00  0.00           C
ATOM   1040  HZ  PHE   103      37.290  76.360 105.170  1.00  0.00           H
ATOM   1041  C   PHE   103      35.460  69.200 103.210  1.00  0.00           C
ATOM   1042  O   PHE   103      35.980  68.780 102.140  1.00  0.00           O
ATOM   1043  N   VAL   104      34.470  68.510 103.840  1.00  0.00           N
ATOM   1044  H   VAL   104      34.040  68.810 104.690  1.00  0.00           H
ATOM   1045  CA  VAL   104      33.870  67.290 103.210  1.00  0.00           C
ATOM   1046  CB  VAL   104      34.590  65.960 103.660  1.00  0.00           C
ATOM   1047  CG1 VAL   104      35.710  65.550 102.750  1.00  0.00           C
ATOM   1048  CG2 VAL   104      34.920  65.840 105.160  1.00  0.00           C
ATOM   1049  C   VAL   104      32.340  67.160 103.440  1.00  0.00           C
ATOM   1050  O   VAL   104      31.670  68.050 103.960  1.00  0.00           O
ATOM   1051  N   ARG   105      31.770  66.060 102.900  1.00  0.00           N
ATOM   1052  H   ARG   105      32.310  65.520 102.250  1.00  0.00           H
ATOM   1053  CA  ARG   105      30.350  65.740 103.080  1.00  0.00           C
ATOM   1054  CB  ARG   105      29.590  65.790 101.750  1.00  0.00           C
ATOM   1055  CG  ARG   105      28.070  65.600 101.740  1.00  0.00           C
ATOM   1056  CD  ARG   105      27.380  66.850 102.260  1.00  0.00           C
ATOM   1057  NE  ARG   105      25.970  66.710 102.110  1.00  0.00           N
ATOM   1058  HE  ARG   105      25.720  65.890 101.600  1.00  0.00           H
ATOM   1059  CZ  ARG   105      24.910  67.380 102.670  1.00  0.00           C
ATOM   1060  NH1 ARG   105      25.180  68.380 103.460  1.00  0.00           N
ATOM   1061 1HH1 ARG   105      26.120  68.730 103.470  1.00  0.00           H
ATOM   1062 2HH1 ARG   105      24.370  68.840 103.820  1.00  0.00           H
ATOM   1063  NH2 ARG   105      23.620  66.940 102.460  1.00  0.00           N
ATOM   1064 1HH2 ARG   105      23.490  66.210 101.780  1.00  0.00           H
ATOM   1065 2HH2 ARG   105      22.830  67.370 102.890  1.00  0.00           H
ATOM   1066  C   ARG   105      30.230  64.330 103.700  1.00  0.00           C
ATOM   1067  O   ARG   105      30.930  63.420 103.280  1.00  0.00           O
ATOM   1068  N   ILE   106      29.580  64.380 104.870  1.00  0.00           N
ATOM   1069  H   ILE   106      29.020  65.170 105.110  1.00  0.00           H
ATOM   1070  CA  ILE   106      29.180  63.150 105.600  1.00  0.00           C
ATOM   1071  CB  ILE   106      29.110  63.240 107.120  1.00  0.00           C
ATOM   1072  CG1 ILE   106      28.380  64.500 107.630  1.00  0.00           C
ATOM   1073  CG2 ILE   106      30.480  63.130 107.700  1.00  0.00           C
ATOM   1074  CD  ILE   106      27.910  64.420 109.030  1.00  0.00           C
ATOM   1075  C   ILE   106      27.920  62.460 105.110  1.00  0.00           C
ATOM   1076  O   ILE   106      27.020  63.150 104.690  1.00  0.00           O
ATOM   1077  N   GLN   107      27.990  61.150 104.910  1.00  0.00           N
ATOM   1078  H   GLN   107      28.890  60.740 104.770  1.00  0.00           H
ATOM   1079  CA  GLN   107      26.810  60.260 104.640  1.00  0.00           C
ATOM   1080  CB  GLN   107      27.120  59.330 103.440  1.00  0.00           C
ATOM   1081  CG  GLN   107      27.280  60.250 102.170  1.00  0.00           C
ATOM   1082  CD  GLN   107      26.150  61.250 101.890  1.00  0.00           C
ATOM   1083  OE1 GLN   107      25.050  60.930 102.150  1.00  0.00           O
ATOM   1084  NE2 GLN   107      26.540  62.380 101.310  1.00  0.00           N
ATOM   1085 1HE2 GLN   107      27.500  62.570 101.100  1.00  0.00           H
ATOM   1086 2HE2 GLN   107      25.810  63.040 101.110  1.00  0.00           H
ATOM   1087  C   GLN   107      26.570  59.370 105.910  1.00  0.00           C
ATOM   1088  O   GLN   107      27.530  59.050 106.660  1.00  0.00           O
ATOM   1089  N   PRO   108      25.340  58.920 106.160  1.00  0.00           N
ATOM   1090  CA  PRO   108      25.110  57.960 107.260  1.00  0.00           C
ATOM   1091  CB  PRO   108      23.670  57.630 107.050  1.00  0.00           C
ATOM   1092  CG  PRO   108      23.000  58.820 106.470  1.00  0.00           C
ATOM   1093  CD  PRO   108      24.080  59.440 105.630  1.00  0.00           C
ATOM   1094  C   PRO   108      25.950  56.670 107.330  1.00  0.00           C
ATOM   1095  O   PRO   108      25.720  55.760 106.610  1.00  0.00           O
ATOM   1096  N   GLY   109      26.840  56.710 108.320  1.00  0.00           N
ATOM   1097  H   GLY   109      26.810  57.470 108.980  1.00  0.00           H
ATOM   1098  CA  GLY   109      27.910  55.770 108.600  1.00  0.00           C
ATOM   1099  C   GLY   109      28.560  55.850 109.970  1.00  0.00           C
ATOM   1100  O   GLY   109      27.800  55.980 110.920  1.00  0.00           O
ATOM   1101  N   GLN   110      29.880  55.670 110.030  1.00  0.00           N
ATOM   1102  H   GLN   110      30.350  55.570 109.150  1.00  0.00           H
ATOM   1103  CA  GLN   110      30.750  55.720 111.240  1.00  0.00           C
ATOM   1104  CB  GLN   110      32.170  55.360 110.770  1.00  0.00           C
ATOM   1105  CG  GLN   110      32.300  53.860 110.770  1.00  0.00           C
ATOM   1106  CD  GLN   110      33.740  53.420 110.790  1.00  0.00           C
ATOM   1107  OE1 GLN   110      34.390  53.110 109.780  1.00  0.00           O
ATOM   1108  NE2 GLN   110      34.320  53.420 111.970  1.00  0.00           N
ATOM   1109 1HE2 GLN   110      33.770  53.660 112.770  1.00  0.00           H
ATOM   1110 2HE2 GLN   110      35.310  53.310 111.970  1.00  0.00           H
ATOM   1111  C   GLN   110      30.800  56.990 112.160  1.00  0.00           C
ATOM   1112  O   GLN   110      30.410  58.070 111.700  1.00  0.00           O
ATOM   1113  N   THR   111      31.350  56.960 113.420  1.00  0.00           N
ATOM   1114  H   THR   111      31.970  56.280 113.810  1.00  0.00           H
ATOM   1115  CA  THR   111      31.390  58.150 114.300  1.00  0.00           C
ATOM   1116  CB  THR   111      31.730  57.790 115.820  1.00  0.00           C
ATOM   1117  OG1 THR   111      33.120  57.470 115.990  1.00  0.00           O
ATOM   1118  HG1 THR   111      33.410  56.790 115.320  1.00  0.00           H
ATOM   1119  CG2 THR   111      30.710  56.870 116.600  1.00  0.00           C
ATOM   1120  C   THR   111      32.310  59.390 113.960  1.00  0.00           C
ATOM   1121  O   THR   111      33.430  59.140 113.560  1.00  0.00           O
ATOM   1122  N   PHE   112      31.880  60.600 114.210  1.00  0.00           N
ATOM   1123  H   PHE   112      30.910  60.810 114.220  1.00  0.00           H
ATOM   1124  CA  PHE   112      32.750  61.820 114.010  1.00  0.00           C
ATOM   1125  CB  PHE   112      32.360  62.440 112.650  1.00  0.00           C
ATOM   1126  CG  PHE   112      30.920  63.090 112.520  1.00  0.00           C
ATOM   1127  CD1 PHE   112      30.900  64.400 112.910  1.00  0.00           C
ATOM   1128  HD1 PHE   112      31.820  64.930 113.150  1.00  0.00           H
ATOM   1129  CD2 PHE   112      29.780  62.290 112.490  1.00  0.00           C
ATOM   1130  HD2 PHE   112      29.850  61.280 112.070  1.00  0.00           H
ATOM   1131  CE1 PHE   112      29.680  65.030 113.210  1.00  0.00           C
ATOM   1132  HE1 PHE   112      29.600  66.100 113.400  1.00  0.00           H
ATOM   1133  CE2 PHE   112      28.550  62.870 112.810  1.00  0.00           C
ATOM   1134  HE2 PHE   112      27.720  62.170 112.830  1.00  0.00           H
ATOM   1135  CZ  PHE   112      28.520  64.210 113.120  1.00  0.00           C
ATOM   1136  HZ  PHE   112      27.520  64.600 112.910  1.00  0.00           H
ATOM   1137  C   PHE   112      32.640  62.780 115.180  1.00  0.00           C
ATOM   1138  O   PHE   112      31.650  62.850 115.920  1.00  0.00           O
ATOM   1139  N   SER   113      33.590  63.720 115.200  1.00  0.00           N
ATOM   1140  H   SER   113      34.100  64.020 114.400  1.00  0.00           H
ATOM   1141  CA  SER   113      33.750  64.600 116.380  1.00  0.00           C
ATOM   1142  CB  SER   113      35.250  65.010 116.590  1.00  0.00           C
ATOM   1143  OG  SER   113      35.980  63.830 116.840  1.00  0.00           O
ATOM   1144  HG  SER   113      35.850  63.230 116.050  1.00  0.00           H
ATOM   1145  C   SER   113      33.050  65.930 116.130  1.00  0.00           C
ATOM   1146  O   SER   113      33.150  66.440 115.020  1.00  0.00           O
ATOM   1147  N   VAL   114      32.560  66.470 117.230  1.00  0.00           N
ATOM   1148  H   VAL   114      32.260  65.920 118.010  1.00  0.00           H
ATOM   1149  CA  VAL   114      31.920  67.780 117.310  1.00  0.00           C
ATOM   1150  CB  VAL   114      30.400  67.600 117.400  1.00  0.00           C
ATOM   1151  CG1 VAL   114      29.520  68.800 117.550  1.00  0.00           C
ATOM   1152  CG2 VAL   114      29.920  66.790 116.170  1.00  0.00           C
ATOM   1153  C   VAL   114      32.330  68.610 118.470  1.00  0.00           C
ATOM   1154  O   VAL   114      32.260  68.190 119.630  1.00  0.00           O
ATOM   1155  N   LEU   115      32.930  69.790 118.100  1.00  0.00           N
ATOM   1156  H   LEU   115      33.160  70.020 117.150  1.00  0.00           H
ATOM   1157  CA  LEU   115      32.980  70.900 118.990  1.00  0.00           C
ATOM   1158  CB  LEU   115      34.030  71.900 118.510  1.00  0.00           C
ATOM   1159  CG  LEU   115      34.190  72.970 119.600  1.00  0.00           C
ATOM   1160  CD1 LEU   115      35.200  72.330 120.600  1.00  0.00           C
ATOM   1161  CD2 LEU   115      34.980  74.130 119.120  1.00  0.00           C
ATOM   1162  C   LEU   115      31.600  71.510 119.200  1.00  0.00           C
ATOM   1163  O   LEU   115      30.920  71.680 118.180  1.00  0.00           O
ATOM   1164  N   ALA   116      31.160  71.580 120.460  1.00  0.00           N
ATOM   1165  H   ALA   116      31.630  71.230 121.270  1.00  0.00           H
ATOM   1166  CA  ALA   116      29.910  72.280 120.810  1.00  0.00           C
ATOM   1167  CB  ALA   116      29.230  71.440 121.830  1.00  0.00           C
ATOM   1168  C   ALA   116      30.250  73.690 121.250  1.00  0.00           C
ATOM   1169  O   ALA   116      31.170  73.960 122.010  1.00  0.00           O
ATOM   1170  N   CYS   117      29.420  74.670 120.830  1.00  0.00           N
ATOM   1171  H   CYS   117      28.710  74.450 120.170  1.00  0.00           H
ATOM   1172  CA  CYS   117      29.670  76.070 121.220  1.00  0.00           C
ATOM   1173  CB  CYS   117      30.320  76.790 119.970  1.00  0.00           C
ATOM   1174  SG  CYS   117      31.230  78.240 120.340  1.00  0.00           S
ATOM   1175  HG  CYS   117      31.650  78.760 119.190  1.00  0.00           H
ATOM   1176  C   CYS   117      28.420  76.900 121.480  1.00  0.00           C
ATOM   1177  O   CYS   117      27.440  76.910 120.750  1.00  0.00           O
ATOM   1178  N   TYR   118      28.430  77.420 122.640  1.00  0.00           N
ATOM   1179  H   TYR   118      29.280  77.540 123.150  1.00  0.00           H
ATOM   1180  CA  TYR   118      27.290  78.160 123.290  1.00  0.00           C
ATOM   1181  CB  TYR   118      26.950  77.470 124.640  1.00  0.00           C
ATOM   1182  CG  TYR   118      26.310  76.120 124.320  1.00  0.00           C
ATOM   1183  CD1 TYR   118      24.980  75.980 124.070  1.00  0.00           C
ATOM   1184  HD1 TYR   118      24.260  76.800 124.100  1.00  0.00           H
ATOM   1185  CD2 TYR   118      27.180  75.010 124.180  1.00  0.00           C
ATOM   1186  HD2 TYR   118      28.150  75.020 124.690  1.00  0.00           H
ATOM   1187  CE1 TYR   118      24.530  74.750 123.670  1.00  0.00           C
ATOM   1188  HE1 TYR   118      23.520  74.680 123.270  1.00  0.00           H
ATOM   1189  CE2 TYR   118      26.690  73.740 123.750  1.00  0.00           C
ATOM   1190  HE2 TYR   118      27.430  73.000 123.450  1.00  0.00           H
ATOM   1191  CZ  TYR   118      25.360  73.630 123.640  1.00  0.00           C
ATOM   1192  OH  TYR   118      24.660  72.480 123.870  1.00  0.00           O
ATOM   1193  HH  TYR   118      25.200  71.640 123.900  1.00  0.00           H
ATOM   1194  C   TYR   118      27.420  79.710 123.370  1.00  0.00           C
ATOM   1195  O   TYR   118      28.340  80.180 123.980  1.00  0.00           O
ATOM   1196  N   ASN   119      26.570  80.440 122.720  1.00  0.00           N
ATOM   1197  H   ASN   119      25.920  80.140 122.030  1.00  0.00           H
ATOM   1198  CA  ASN   119      26.600  81.930 122.830  1.00  0.00           C
ATOM   1199  CB  ASN   119      25.960  82.400 124.150  1.00  0.00           C
ATOM   1200  CG  ASN   119      24.440  82.340 124.160  1.00  0.00           C
ATOM   1201  OD1 ASN   119      23.790  83.110 123.430  1.00  0.00           O
ATOM   1202  ND2 ASN   119      23.850  81.350 124.810  1.00  0.00           N
ATOM   1203 1HD2 ASN   119      24.340  80.770 125.460  1.00  0.00           H
ATOM   1204 2HD2 ASN   119      23.000  80.900 124.540  1.00  0.00           H
ATOM   1205  C   ASN   119      27.970  82.700 122.580  1.00  0.00           C
ATOM   1206  O   ASN   119      28.330  83.600 123.360  1.00  0.00           O
ATOM   1207  N   GLY   120      28.810  82.080 121.810  1.00  0.00           N
ATOM   1208  H   GLY   120      28.550  81.220 121.390  1.00  0.00           H
ATOM   1209  CA  GLY   120      30.090  82.670 121.490  1.00  0.00           C
ATOM   1210  C   GLY   120      31.180  82.260 122.460  1.00  0.00           C
ATOM   1211  O   GLY   120      32.250  82.880 122.590  1.00  0.00           O
ATOM   1212  N   SER   121      31.020  81.070 123.020  1.00  0.00           N
ATOM   1213  H   SER   121      30.110  80.660 123.040  1.00  0.00           H
ATOM   1214  CA  SER   121      32.030  80.500 123.810  1.00  0.00           C
ATOM   1215  CB  SER   121      31.610  80.790 125.260  1.00  0.00           C
ATOM   1216  OG  SER   121      32.520  80.080 126.150  1.00  0.00           O
ATOM   1217  HG  SER   121      32.230  79.990 127.100  1.00  0.00           H
ATOM   1218  C   SER   121      32.050  78.970 123.650  1.00  0.00           C
ATOM   1219  O   SER   121      30.970  78.380 123.720  1.00  0.00           O
ATOM   1220  N   PRO   122      33.270  78.310 123.400  1.00  0.00           N
ATOM   1221  CA  PRO   122      33.490  76.880 123.230  1.00  0.00           C
ATOM   1222  CB  PRO   122      34.850  76.720 122.580  1.00  0.00           C
ATOM   1223  CG  PRO   122      35.560  77.970 123.080  1.00  0.00           C
ATOM   1224  CD  PRO   122      34.520  79.070 123.190  1.00  0.00           C
ATOM   1225  C   PRO   122      33.140  76.120 124.490  1.00  0.00           C
ATOM   1226  O   PRO   122      33.550  76.470 125.620  1.00  0.00           O
ATOM   1227  N   SER   123      32.440  75.000 124.290  1.00  0.00           N
ATOM   1228  H   SER   123      32.410  74.640 123.360  1.00  0.00           H
ATOM   1229  CA  SER   123      31.980  74.120 125.380  1.00  0.00           C
ATOM   1230  CB  SER   123      30.520  74.490 125.660  1.00  0.00           C
ATOM   1231  OG  SER   123      30.250  74.590 127.070  1.00  0.00           O
ATOM   1232  HG  SER   123      30.860  75.330 127.340  1.00  0.00           H
ATOM   1233  C   SER   123      31.920  72.670 125.020  1.00  0.00           C
ATOM   1234  O   SER   123      30.890  72.130 124.630  1.00  0.00           O
ATOM   1235  N   GLY   124      33.070  72.040 124.860  1.00  0.00           N
ATOM   1236  H   GLY   124      33.960  72.480 125.000  1.00  0.00           H
ATOM   1237  CA  GLY   124      33.190  70.580 124.850  1.00  0.00           C
ATOM   1238  C   GLY   124      33.340  69.890 123.460  1.00  0.00           C
ATOM   1239  O   GLY   124      32.790  70.380 122.460  1.00  0.00           O
ATOM   1240  N   VAL   125      33.990  68.730 123.430  1.00  0.00           N
ATOM   1241  H   VAL   125      34.180  68.290 124.310  1.00  0.00           H
ATOM   1242  CA  VAL   125      34.230  67.890 122.210  1.00  0.00           C
ATOM   1243  CB  VAL   125      35.720  67.930 121.750  1.00  0.00           C
ATOM   1244  CG1 VAL   125      36.670  67.400 122.820  1.00  0.00           C
ATOM   1245  CG2 VAL   125      35.900  67.480 120.330  1.00  0.00           C
ATOM   1246  C   VAL   125      33.690  66.470 122.450  1.00  0.00           C
ATOM   1247  O   VAL   125      34.100  65.720 123.330  1.00  0.00           O
ATOM   1248  N   TYR   126      32.630  66.230 121.680  1.00  0.00           N
ATOM   1249  H   TYR   126      32.260  66.910 121.040  1.00  0.00           H
ATOM   1250  CA  TYR   126      31.780  65.070 121.800  1.00  0.00           C
ATOM   1251  CB  TYR   126      30.320  65.450 121.880  1.00  0.00           C
ATOM   1252  CG  TYR   126      29.930  66.380 123.040  1.00  0.00           C
ATOM   1253  CD1 TYR   126      29.900  67.720 122.860  1.00  0.00           C
ATOM   1254  HD1 TYR   126      29.680  68.150 121.890  1.00  0.00           H
ATOM   1255  CD2 TYR   126      29.900  65.860 124.330  1.00  0.00           C
ATOM   1256  HD2 TYR   126      29.460  64.880 124.510  1.00  0.00           H
ATOM   1257  CE1 TYR   126      30.010  68.550 123.990  1.00  0.00           C
ATOM   1258  HE1 TYR   126      30.120  69.620 123.820  1.00  0.00           H
ATOM   1259  CE2 TYR   126      30.020  66.670 125.430  1.00  0.00           C
ATOM   1260  HE2 TYR   126      30.300  66.170 126.360  1.00  0.00           H
ATOM   1261  CZ  TYR   126      30.090  68.000 125.260  1.00  0.00           C
ATOM   1262  OH  TYR   126      29.740  68.750 126.280  1.00  0.00           O
ATOM   1263  HH  TYR   126      29.110  69.450 125.950  1.00  0.00           H
ATOM   1264  C   TYR   126      31.900  64.250 120.490  1.00  0.00           C
ATOM   1265  O   TYR   126      31.960  64.880 119.410  1.00  0.00           O
ATOM   1266  N   GLN   127      32.020  62.950 120.590  1.00  0.00           N
ATOM   1267  H   GLN   127      32.150  62.520 121.490  1.00  0.00           H
ATOM   1268  CA  GLN   127      31.800  62.100 119.410  1.00  0.00           C
ATOM   1269  CB  GLN   127      32.550  60.730 119.520  1.00  0.00           C
ATOM   1270  CG  GLN   127      34.030  60.970 119.370  1.00  0.00           C
ATOM   1271  CD  GLN   127      34.770  59.660 119.220  1.00  0.00           C
ATOM   1272  OE1 GLN   127      35.700  59.430 119.950  1.00  0.00           O
ATOM   1273  NE2 GLN   127      34.480  58.770 118.290  1.00  0.00           N
ATOM   1274 1HE2 GLN   127      33.750  58.890 117.610  1.00  0.00           H
ATOM   1275 2HE2 GLN   127      34.940  57.890 118.290  1.00  0.00           H
ATOM   1276  C   GLN   127      30.340  61.780 119.160  1.00  0.00           C
ATOM   1277  O   GLN   127      29.600  61.380 120.030  1.00  0.00           O
ATOM   1278  N   CYS   128      29.880  61.850 117.900  1.00  0.00           N
ATOM   1279  H   CYS   128      30.540  61.920 117.160  1.00  0.00           H
ATOM   1280  CA  CYS   128      28.460  61.630 117.540  1.00  0.00           C
ATOM   1281  CB  CYS   128      27.700  62.960 117.680  1.00  0.00           C
ATOM   1282  SG  CYS   128      25.850  62.810 117.680  1.00  0.00           S
ATOM   1283  HG  CYS   128      25.830  62.120 118.820  1.00  0.00           H
ATOM   1284  C   CYS   128      28.390  61.090 116.180  1.00  0.00           C
ATOM   1285  O   CYS   128      29.460  60.900 115.570  1.00  0.00           O
ATOM   1286  N   ALA   129      27.230  60.510 115.960  1.00  0.00           N
ATOM   1287  H   ALA   129      26.560  60.600 116.690  1.00  0.00           H
ATOM   1288  CA  ALA   129      26.890  59.870 114.650  1.00  0.00           C
ATOM   1289  CB  ALA   129      26.960  58.360 114.760  1.00  0.00           C
ATOM   1290  C   ALA   129      25.530  60.170 114.020  1.00  0.00           C
ATOM   1291  O   ALA   129      24.540  60.530 114.670  1.00  0.00           O
ATOM   1292  N   MET   130      25.510  59.970 112.660  1.00  0.00           N
ATOM   1293  H   MET   130      26.350  59.650 112.220  1.00  0.00           H
ATOM   1294  CA  MET   130      24.240  60.030 111.820  1.00  0.00           C
ATOM   1295  CB  MET   130      24.570  60.220 110.340  1.00  0.00           C
ATOM   1296  CG  MET   130      25.720  61.160 110.090  1.00  0.00           C
ATOM   1297  SD  MET   130      25.910  61.390 108.280  1.00  0.00           S
ATOM   1298  CE  MET   130      24.730  62.640 108.030  1.00  0.00           C
ATOM   1299  C   MET   130      23.260  58.890 111.980  1.00  0.00           C
ATOM   1300  O   MET   130      23.590  57.710 111.900  1.00  0.00           O
ATOM   1301  N   ARG   131      21.990  59.250 111.810  1.00  0.00           N
ATOM   1302  H   ARG   131      21.630  60.180 111.930  1.00  0.00           H
ATOM   1303  CA  ARG   131      20.860  58.270 111.680  1.00  0.00           C
ATOM   1304  CB  ARG   131      19.470  58.780 112.220  1.00  0.00           C
ATOM   1305  CG  ARG   131      19.420  59.100 113.710  1.00  0.00           C
ATOM   1306  CD  ARG   131      18.000  59.290 114.190  1.00  0.00           C
ATOM   1307  NE  ARG   131      18.110  59.640 115.590  1.00  0.00           N
ATOM   1308  HE  ARG   131      18.580  58.950 116.150  1.00  0.00           H
ATOM   1309  CZ  ARG   131      18.060  60.830 116.130  1.00  0.00           C
ATOM   1310  NH1 ARG   131      17.930  61.920 115.340  1.00  0.00           N
ATOM   1311 1HH1 ARG   131      17.940  61.910 114.340  1.00  0.00           H
ATOM   1312 2HH1 ARG   131      17.580  62.690 115.870  1.00  0.00           H
ATOM   1313  NH2 ARG   131      18.280  60.910 117.450  1.00  0.00           N
ATOM   1314 1HH2 ARG   131      18.350  60.050 117.970  1.00  0.00           H
ATOM   1315 2HH2 ARG   131      18.580  61.770 117.850  1.00  0.00           H
ATOM   1316  C   ARG   131      20.770  58.120 110.160  1.00  0.00           C
ATOM   1317  O   ARG   131      21.140  59.000 109.390  1.00  0.00           O
ATOM   1318  N   PRO   132      20.270  56.970 109.670  1.00  0.00           N
ATOM   1319  CA  PRO   132      20.000  56.850 108.220  1.00  0.00           C
ATOM   1320  CB  PRO   132      19.130  55.590 108.260  1.00  0.00           C
ATOM   1321  CG  PRO   132      19.890  54.670 109.190  1.00  0.00           C
ATOM   1322  CD  PRO   132      20.250  55.620 110.350  1.00  0.00           C
ATOM   1323  C   PRO   132      19.240  58.020 107.570  1.00  0.00           C
ATOM   1324  O   PRO   132      19.750  58.510 106.570  1.00  0.00           O
ATOM   1325  N   ASN   133      18.210  58.590 108.110  1.00  0.00           N
ATOM   1326  H   ASN   133      17.810  58.330 108.990  1.00  0.00           H
ATOM   1327  CA  ASN   133      17.570  59.840 107.720  1.00  0.00           C
ATOM   1328  CB  ASN   133      16.080  59.880 108.110  1.00  0.00           C
ATOM   1329  CG  ASN   133      15.130  59.010 107.320  1.00  0.00           C
ATOM   1330  OD1 ASN   133      14.740  59.300 106.240  1.00  0.00           O
ATOM   1331  ND2 ASN   133      14.920  57.830 107.830  1.00  0.00           N
ATOM   1332 1HD2 ASN   133      15.450  57.510 108.620  1.00  0.00           H
ATOM   1333 2HD2 ASN   133      14.400  57.190 107.260  1.00  0.00           H
ATOM   1334  C   ASN   133      18.360  61.120 108.060  1.00  0.00           C
ATOM   1335  O   ASN   133      17.750  62.040 108.520  1.00  0.00           O
ATOM   1336  N   PHE   134      19.700  61.120 107.930  1.00  0.00           N
ATOM   1337  H   PHE   134      20.210  60.260 107.840  1.00  0.00           H
ATOM   1338  CA  PHE   134      20.580  62.280 108.130  1.00  0.00           C
ATOM   1339  CB  PHE   134      20.400  63.490 107.170  1.00  0.00           C
ATOM   1340  CG  PHE   134      20.820  63.200 105.740  1.00  0.00           C
ATOM   1341  CD1 PHE   134      22.160  63.270 105.360  1.00  0.00           C
ATOM   1342  HD1 PHE   134      23.050  63.430 105.970  1.00  0.00           H
ATOM   1343  CD2 PHE   134      19.890  62.390 105.050  1.00  0.00           C
ATOM   1344  HD2 PHE   134      18.830  62.420 105.290  1.00  0.00           H
ATOM   1345  CE1 PHE   134      22.490  62.570 104.160  1.00  0.00           C
ATOM   1346  HE1 PHE   134      23.560  62.430 103.990  1.00  0.00           H
ATOM   1347  CE2 PHE   134      20.270  61.680 103.970  1.00  0.00           C
ATOM   1348  HE2 PHE   134      19.480  61.240 103.350  1.00  0.00           H
ATOM   1349  CZ  PHE   134      21.580  61.750 103.520  1.00  0.00           C
ATOM   1350  HZ  PHE   134      21.900  61.340 102.560  1.00  0.00           H
ATOM   1351  C   PHE   134      20.710  62.870 109.540  1.00  0.00           C
ATOM   1352  O   PHE   134      21.730  63.420 109.860  1.00  0.00           O
ATOM   1353  N   THR   135      19.750  62.820 110.400  1.00  0.00           N
ATOM   1354  H   THR   135      18.840  62.510 110.110  1.00  0.00           H
ATOM   1355  CA  THR   135      19.870  63.550 111.690  1.00  0.00           C
ATOM   1356  CB  THR   135      18.560  63.590 112.420  1.00  0.00           C
ATOM   1357  OG1 THR   135      17.930  62.320 112.510  1.00  0.00           O
ATOM   1358  HG1 THR   135      16.970  62.390 112.210  1.00  0.00           H
ATOM   1359  CG2 THR   135      17.610  64.590 111.760  1.00  0.00           C
ATOM   1360  C   THR   135      20.880  62.890 112.620  1.00  0.00           C
ATOM   1361  O   THR   135      20.950  61.690 112.710  1.00  0.00           O
ATOM   1362  N   ILE   136      21.440  63.760 113.450  1.00  0.00           N
ATOM   1363  H   ILE   136      21.290  64.750 113.360  1.00  0.00           H
ATOM   1364  CA  ILE   136      22.420  63.420 114.520  1.00  0.00           C
ATOM   1365  CB  ILE   136      23.380  64.580 114.900  1.00  0.00           C
ATOM   1366  CG1 ILE   136      22.780  66.010 115.040  1.00  0.00           C
ATOM   1367  CG2 ILE   136      24.440  64.560 113.810  1.00  0.00           C
ATOM   1368  CD  ILE   136      23.560  66.900 115.960  1.00  0.00           C
ATOM   1369  C   ILE   136      21.730  62.800 115.750  1.00  0.00           C
ATOM   1370  O   ILE   136      20.680  63.330 116.210  1.00  0.00           O
ATOM   1371  N   LYS   137      22.430  61.840 116.310  1.00  0.00           N
ATOM   1372  H   LYS   137      23.110  61.310 115.800  1.00  0.00           H
ATOM   1373  CA  LYS   137      22.080  61.150 117.540  1.00  0.00           C
ATOM   1374  CB  LYS   137      22.740  59.760 117.600  1.00  0.00           C
ATOM   1375  CG  LYS   137      22.310  58.890 116.390  1.00  0.00           C
ATOM   1376  CD  LYS   137      22.790  57.490 116.480  1.00  0.00           C
ATOM   1377  CE  LYS   137      22.520  56.760 115.200  1.00  0.00           C
ATOM   1378  NZ  LYS   137      22.530  55.310 115.360  1.00  0.00           N
ATOM   1379  HZ1 LYS   137      22.420  54.820 114.500  1.00  0.00           H
ATOM   1380  HZ2 LYS   137      23.450  55.000 115.610  1.00  0.00           H
ATOM   1381  HZ3 LYS   137      21.850  54.970 116.010  1.00  0.00           H
ATOM   1382  C   LYS   137      22.220  61.940 118.900  1.00  0.00           C
ATOM   1383  O   LYS   137      21.630  61.660 119.920  1.00  0.00           O
ATOM   1384  N   GLY   138      23.070  62.980 118.750  1.00  0.00           N
ATOM   1385  H   GLY   138      23.680  62.910 117.970  1.00  0.00           H
ATOM   1386  CA  GLY   138      23.260  64.080 119.770  1.00  0.00           C
ATOM   1387  C   GLY   138      22.040  64.930 119.990  1.00  0.00           C
ATOM   1388  O   GLY   138      20.950  64.710 119.500  1.00  0.00           O
ATOM   1389  N   SER   139      22.400  65.960 120.820  1.00  0.00           N
ATOM   1390  H   SER   139      23.350  66.210 120.960  1.00  0.00           H
ATOM   1391  CA  SER   139      21.380  67.040 121.110  1.00  0.00           C
ATOM   1392  CB  SER   139      20.300  66.570 122.160  1.00  0.00           C
ATOM   1393  OG  SER   139      19.340  67.560 122.150  1.00  0.00           O
ATOM   1394  HG  SER   139      18.700  67.360 121.400  1.00  0.00           H
ATOM   1395  C   SER   139      22.130  68.140 121.860  1.00  0.00           C
ATOM   1396  O   SER   139      23.130  67.890 122.550  1.00  0.00           O
ATOM   1397  N   PHE   140      21.490  69.300 121.780  1.00  0.00           N
ATOM   1398  H   PHE   140      20.630  69.300 121.260  1.00  0.00           H
ATOM   1399  CA  PHE   140      22.100  70.570 122.040  1.00  0.00           C
ATOM   1400  CB  PHE   140      22.400  71.440 120.750  1.00  0.00           C
ATOM   1401  CG  PHE   140      23.510  70.910 119.880  1.00  0.00           C
ATOM   1402  CD1 PHE   140      24.840  71.090 120.290  1.00  0.00           C
ATOM   1403  HD1 PHE   140      25.120  71.450 121.280  1.00  0.00           H
ATOM   1404  CD2 PHE   140      23.270  70.420 118.610  1.00  0.00           C
ATOM   1405  HD2 PHE   140      22.240  70.340 118.280  1.00  0.00           H
ATOM   1406  CE1 PHE   140      25.850  70.800 119.370  1.00  0.00           C
ATOM   1407  HE1 PHE   140      26.870  71.030 119.670  1.00  0.00           H
ATOM   1408  CE2 PHE   140      24.250  70.200 117.690  1.00  0.00           C
ATOM   1409  HE2 PHE   140      23.980  70.170 116.630  1.00  0.00           H
ATOM   1410  CZ  PHE   140      25.600  70.370 118.030  1.00  0.00           C
ATOM   1411  HZ  PHE   140      26.380  70.320 117.280  1.00  0.00           H
ATOM   1412  C   PHE   140      21.190  71.500 122.960  1.00  0.00           C
ATOM   1413  O   PHE   140      19.970  71.370 122.870  1.00  0.00           O
ATOM   1414  N   LEU   141      21.790  72.300 123.820  1.00  0.00           N
ATOM   1415  H   LEU   141      22.740  72.160 124.100  1.00  0.00           H
ATOM   1416  CA  LEU   141      21.020  73.360 124.530  1.00  0.00           C
ATOM   1417  CB  LEU   141      21.740  73.600 125.830  1.00  0.00           C
ATOM   1418  CG  LEU   141      21.900  72.420 126.770  1.00  0.00           C
ATOM   1419  CD1 LEU   141      22.880  73.010 127.850  1.00  0.00           C
ATOM   1420  CD2 LEU   141      20.620  72.030 127.460  1.00  0.00           C
ATOM   1421  C   LEU   141      20.810  74.640 123.640  1.00  0.00           C
ATOM   1422  O   LEU   141      21.050  74.620 122.420  1.00  0.00           O
ATOM   1423  N   ASN   142      20.240  75.710 124.310  1.00  0.00           N
ATOM   1424  H   ASN   142      19.780  75.590 125.190  1.00  0.00           H
ATOM   1425  CA  ASN   142      19.900  77.040 123.790  1.00  0.00           C
ATOM   1426  CB  ASN   142      18.800  77.800 124.660  1.00  0.00           C
ATOM   1427  CG  ASN   142      18.630  79.290 124.370  1.00  0.00           C
ATOM   1428  OD1 ASN   142      18.480  79.660 123.230  1.00  0.00           O
ATOM   1429  ND2 ASN   142      18.790  80.130 125.380  1.00  0.00           N
ATOM   1430 1HD2 ASN   142      18.890  79.800 126.310  1.00  0.00           H
ATOM   1431 2HD2 ASN   142      18.840  81.100 125.150  1.00  0.00           H
ATOM   1432  C   ASN   142      21.170  77.910 123.580  1.00  0.00           C
ATOM   1433  O   ASN   142      21.960  78.180 124.520  1.00  0.00           O
ATOM   1434  N   GLY   143      21.370  78.290 122.290  1.00  0.00           N
ATOM   1435  H   GLY   143      20.650  78.070 121.630  1.00  0.00           H
ATOM   1436  CA  GLY   143      22.510  79.110 121.860  1.00  0.00           C
ATOM   1437  C   GLY   143      23.570  78.220 121.210  1.00  0.00           C
ATOM   1438  O   GLY   143      24.810  78.440 121.210  1.00  0.00           O
ATOM   1439  N   SER   144      23.140  77.100 120.740  1.00  0.00           N
ATOM   1440  H   SER   144      22.190  77.110 120.430  1.00  0.00           H
ATOM   1441  CA  SER   144      24.010  76.010 120.270  1.00  0.00           C
ATOM   1442  CB  SER   144      23.440  74.620 120.340  1.00  0.00           C
ATOM   1443  OG  SER   144      22.040  74.610 119.880  1.00  0.00           O
ATOM   1444  HG  SER   144      21.530  74.710 120.730  1.00  0.00           H
ATOM   1445  C   SER   144      24.350  76.110 118.770  1.00  0.00           C
ATOM   1446  O   SER   144      25.130  75.290 118.330  1.00  0.00           O
ATOM   1447  N   CYS   145      23.530  76.900 118.050  1.00  0.00           N
ATOM   1448  H   CYS   145      22.640  77.080 118.470  1.00  0.00           H
ATOM   1449  CA  CYS   145      23.720  77.300 116.630  1.00  0.00           C
ATOM   1450  CB  CYS   145      22.770  78.240 115.950  1.00  0.00           C
ATOM   1451  SG  CYS   145      20.950  77.850 116.070  1.00  0.00           S
ATOM   1452  HG  CYS   145      20.960  77.870 117.400  1.00  0.00           H
ATOM   1453  C   CYS   145      25.170  77.930 116.440  1.00  0.00           C
ATOM   1454  O   CYS   145      25.380  79.090 116.780  1.00  0.00           O
ATOM   1455  N   GLY   146      25.970  77.310 115.640  1.00  0.00           N
ATOM   1456  H   GLY   146      25.560  76.640 115.020  1.00  0.00           H
ATOM   1457  CA  GLY   146      27.410  77.600 115.520  1.00  0.00           C
ATOM   1458  C   GLY   146      28.280  76.300 115.670  1.00  0.00           C
ATOM   1459  O   GLY   146      29.430  76.390 115.350  1.00  0.00           O
ATOM   1460  N   SER   147      27.760  75.360 116.480  1.00  0.00           N
ATOM   1461  H   SER   147      26.910  75.490 116.980  1.00  0.00           H
ATOM   1462  CA  SER   147      28.440  74.140 116.880  1.00  0.00           C
ATOM   1463  CB  SER   147      27.480  73.260 117.710  1.00  0.00           C
ATOM   1464  OG  SER   147      27.080  73.880 118.990  1.00  0.00           O
ATOM   1465  HG  SER   147      26.200  74.320 118.860  1.00  0.00           H
ATOM   1466  C   SER   147      28.980  73.380 115.660  1.00  0.00           C
ATOM   1467  O   SER   147      28.130  73.020 114.790  1.00  0.00           O
ATOM   1468  N   VAL   148      30.280  73.040 115.650  1.00  0.00           N
ATOM   1469  H   VAL   148      30.640  72.860 116.560  1.00  0.00           H
ATOM   1470  CA  VAL   148      30.920  72.610 114.360  1.00  0.00           C
ATOM   1471  CB  VAL   148      32.000  73.630 113.860  1.00  0.00           C
ATOM   1472  CG1 VAL   148      33.060  73.920 114.940  1.00  0.00           C
ATOM   1473  CG2 VAL   148      32.700  73.110 112.580  1.00  0.00           C
ATOM   1474  C   VAL   148      31.440  71.130 114.450  1.00  0.00           C
ATOM   1475  O   VAL   148      32.320  70.890 115.270  1.00  0.00           O
ATOM   1476  N   GLY   149      31.280  70.320 113.400  1.00  0.00           N
ATOM   1477  H   GLY   149      31.000  70.800 112.570  1.00  0.00           H
ATOM   1478  CA  GLY   149      31.680  68.910 113.240  1.00  0.00           C
ATOM   1479  C   GLY   149      32.900  68.720 112.340  1.00  0.00           C
ATOM   1480  O   GLY   149      32.930  69.240 111.210  1.00  0.00           O
ATOM   1481  N   PHE   150      33.610  67.690 112.800  1.00  0.00           N
ATOM   1482  H   PHE   150      33.260  67.060 113.490  1.00  0.00           H
ATOM   1483  CA  PHE   150      34.850  67.250 112.100  1.00  0.00           C
ATOM   1484  CB  PHE   150      36.100  68.050 112.510  1.00  0.00           C
ATOM   1485  CG  PHE   150      36.070  68.610 113.920  1.00  0.00           C
ATOM   1486  CD1 PHE   150      35.530  69.850 114.210  1.00  0.00           C
ATOM   1487  HD1 PHE   150      35.140  70.440 113.380  1.00  0.00           H
ATOM   1488  CD2 PHE   150      36.640  67.830 114.900  1.00  0.00           C
ATOM   1489  HD2 PHE   150      37.170  66.910 114.660  1.00  0.00           H
ATOM   1490  CE1 PHE   150      35.630  70.360 115.510  1.00  0.00           C
ATOM   1491  HE1 PHE   150      34.900  71.140 115.740  1.00  0.00           H
ATOM   1492  CE2 PHE   150      36.650  68.340 116.160  1.00  0.00           C
ATOM   1493  HE2 PHE   150      37.340  67.790 116.800  1.00  0.00           H
ATOM   1494  CZ  PHE   150      36.200  69.590 116.520  1.00  0.00           C
ATOM   1495  HZ  PHE   150      36.380  70.030 117.500  1.00  0.00           H
ATOM   1496  C   PHE   150      35.230  65.750 112.310  1.00  0.00           C
ATOM   1497  O   PHE   150      34.850  65.120 113.330  1.00  0.00           O
ATOM   1498  N   ASN   151      36.050  65.200 111.390  1.00  0.00           N
ATOM   1499  H   ASN   151      36.030  65.560 110.460  1.00  0.00           H
ATOM   1500  CA  ASN   151      36.700  63.840 111.410  1.00  0.00           C
ATOM   1501  CB  ASN   151      36.280  63.070 110.170  1.00  0.00           C
ATOM   1502  CG  ASN   151      34.800  62.670 109.990  1.00  0.00           C
ATOM   1503  OD1 ASN   151      33.960  63.510 109.770  1.00  0.00           O
ATOM   1504  ND2 ASN   151      34.450  61.420 110.170  1.00  0.00           N
ATOM   1505 1HD2 ASN   151      35.280  60.870 110.160  1.00  0.00           H
ATOM   1506 2HD2 ASN   151      33.540  61.050 110.350  1.00  0.00           H
ATOM   1507  C   ASN   151      38.260  63.950 111.390  1.00  0.00           C
ATOM   1508  O   ASN   151      38.800  64.780 110.720  1.00  0.00           O
ATOM   1509  N   ILE   152      38.920  63.220 112.250  1.00  0.00           N
ATOM   1510  H   ILE   152      38.510  62.560 112.880  1.00  0.00           H
ATOM   1511  CA  ILE   152      40.390  63.410 112.350  1.00  0.00           C
ATOM   1512  CB  ILE   152      40.870  63.320 113.790  1.00  0.00           C
ATOM   1513  CG1 ILE   152      40.090  64.020 114.910  1.00  0.00           C
ATOM   1514  CG2 ILE   152      42.360  63.560 113.880  1.00  0.00           C
ATOM   1515  CD  ILE   152      39.830  65.500 114.550  1.00  0.00           C
ATOM   1516  C   ILE   152      41.190  62.420 111.430  1.00  0.00           C
ATOM   1517  O   ILE   152      41.570  61.370 111.940  1.00  0.00           O
ATOM   1518  N   ASP   153      41.280  62.600 110.150  1.00  0.00           N
ATOM   1519  H   ASP   153      40.490  63.020 109.700  1.00  0.00           H
ATOM   1520  CA  ASP   153      42.120  61.860 109.180  1.00  0.00           C
ATOM   1521  CB  ASP   153      41.740  62.470 107.800  1.00  0.00           C
ATOM   1522  CG  ASP   153      40.270  62.060 107.390  1.00  0.00           C
ATOM   1523  OD1 ASP   153      39.290  62.730 107.660  1.00  0.00           O
ATOM   1524  OD2 ASP   153      40.370  61.040 106.740  1.00  0.00           O
ATOM   1525  C   ASP   153      43.660  62.050 109.370  1.00  0.00           C
ATOM   1526  O   ASP   153      44.040  63.030 110.010  1.00  0.00           O
ATOM   1527  N   TYR   154      44.270  61.060 108.820  1.00  0.00           N
ATOM   1528  H   TYR   154      43.660  60.340 108.470  1.00  0.00           H
ATOM   1529  CA  TYR   154      45.750  61.000 108.600  1.00  0.00           C
ATOM   1530  CB  TYR   154      46.180  59.830 107.740  1.00  0.00           C
ATOM   1531  CG  TYR   154      46.140  58.480 108.380  1.00  0.00           C
ATOM   1532  CD1 TYR   154      45.160  57.580 108.030  1.00  0.00           C
ATOM   1533  HD1 TYR   154      44.230  57.920 107.560  1.00  0.00           H
ATOM   1534  CD2 TYR   154      47.030  58.100 109.340  1.00  0.00           C
ATOM   1535  HD2 TYR   154      47.930  58.710 109.410  1.00  0.00           H
ATOM   1536  CE1 TYR   154      45.130  56.270 108.580  1.00  0.00           C
ATOM   1537  HE1 TYR   154      44.410  55.540 108.210  1.00  0.00           H
ATOM   1538  CE2 TYR   154      46.970  56.890 110.050  1.00  0.00           C
ATOM   1539  HE2 TYR   154      47.820  56.720 110.720  1.00  0.00           H
ATOM   1540  CZ  TYR   154      46.010  55.990 109.630  1.00  0.00           C
ATOM   1541  OH  TYR   154      45.960  54.770 110.270  1.00  0.00           O
ATOM   1542  HH  TYR   154      46.560  54.720 111.060  1.00  0.00           H
ATOM   1543  C   TYR   154      46.580  62.200 108.270  1.00  0.00           C
ATOM   1544  O   TYR   154      47.500  62.570 108.970  1.00  0.00           O
ATOM   1545  N   ASP   155      46.300  63.010 107.270  1.00  0.00           N
ATOM   1546  H   ASP   155      45.780  62.750 106.450  1.00  0.00           H
ATOM   1547  CA  ASP   155      47.040  64.270 106.920  1.00  0.00           C
ATOM   1548  CB  ASP   155      47.130  64.280 105.390  1.00  0.00           C
ATOM   1549  CG  ASP   155      45.820  64.340 104.640  1.00  0.00           C
ATOM   1550  OD1 ASP   155      44.960  63.420 104.720  1.00  0.00           O
ATOM   1551  OD2 ASP   155      45.610  65.260 103.860  1.00  0.00           O
ATOM   1552  C   ASP   155      46.280  65.580 107.440  1.00  0.00           C
ATOM   1553  O   ASP   155      46.910  66.650 107.720  1.00  0.00           O
ATOM   1554  N   CYS   156      44.950  65.480 107.500  1.00  0.00           N
ATOM   1555  H   CYS   156      44.520  64.580 107.460  1.00  0.00           H
ATOM   1556  CA  CYS   156      44.070  66.700 107.610  1.00  0.00           C
ATOM   1557  CB  CYS   156      43.660  67.260 106.250  1.00  0.00           C
ATOM   1558  SG  CYS   156      42.860  66.000 105.230  1.00  0.00           S
ATOM   1559  HG  CYS   156      43.960  65.610 104.590  1.00  0.00           H
ATOM   1560  C   CYS   156      42.860  66.580 108.550  1.00  0.00           C
ATOM   1561  O   CYS   156      42.620  65.520 109.130  1.00  0.00           O
ATOM   1562  N   VAL   157      42.460  67.740 109.080  1.00  0.00           N
ATOM   1563  H   VAL   157      42.890  68.600 108.810  1.00  0.00           H
ATOM   1564  CA  VAL   157      41.220  67.900 109.940  1.00  0.00           C
ATOM   1565  CB  VAL   157      41.440  69.080 110.940  1.00  0.00           C
ATOM   1566  CG1 VAL   157      40.090  69.490 111.600  1.00  0.00           C
ATOM   1567  CG2 VAL   157      42.470  68.860 112.100  1.00  0.00           C
ATOM   1568  C   VAL   157      40.050  68.180 109.000  1.00  0.00           C
ATOM   1569  O   VAL   157      39.840  69.300 108.500  1.00  0.00           O
ATOM   1570  N   SER   158      39.370  67.040 108.690  1.00  0.00           N
ATOM   1571  H   SER   158      39.650  66.100 108.870  1.00  0.00           H
ATOM   1572  CA  SER   158      38.230  67.090 107.740  1.00  0.00           C
ATOM   1573  CB  SER   158      38.030  65.760 107.060  1.00  0.00           C
ATOM   1574  OG  SER   158      39.300  65.310 106.510  1.00  0.00           O
ATOM   1575  HG  SER   158      39.290  64.320 106.630  1.00  0.00           H
ATOM   1576  C   SER   158      36.860  67.470 108.350  1.00  0.00           C
ATOM   1577  O   SER   158      36.260  66.630 108.990  1.00  0.00           O
ATOM   1578  N   PHE   159      36.470  68.710 107.980  1.00  0.00           N
ATOM   1579  H   PHE   159      37.060  69.220 107.360  1.00  0.00           H
ATOM   1580  CA  PHE   159      35.260  69.350 108.530  1.00  0.00           C
ATOM   1581  CB  PHE   159      35.320  70.870 108.690  1.00  0.00           C
ATOM   1582  CG  PHE   159      36.320  71.360 109.760  1.00  0.00           C
ATOM   1583  CD1 PHE   159      35.910  71.640 111.010  1.00  0.00           C
ATOM   1584  HD1 PHE   159      34.880  71.430 111.310  1.00  0.00           H
ATOM   1585  CD2 PHE   159      37.620  71.610 109.420  1.00  0.00           C
ATOM   1586  HD2 PHE   159      37.930  71.560 108.370  1.00  0.00           H
ATOM   1587  CE1 PHE   159      36.770  72.200 111.920  1.00  0.00           C
ATOM   1588  HE1 PHE   159      36.380  72.320 112.930  1.00  0.00           H
ATOM   1589  CE2 PHE   159      38.490  72.160 110.280  1.00  0.00           C
ATOM   1590  HE2 PHE   159      39.550  72.140 110.060  1.00  0.00           H
ATOM   1591  CZ  PHE   159      38.070  72.490 111.610  1.00  0.00           C
ATOM   1592  HZ  PHE   159      38.710  72.950 112.360  1.00  0.00           H
ATOM   1593  C   PHE   159      34.020  68.920 107.690  1.00  0.00           C
ATOM   1594  O   PHE   159      33.890  69.210 106.500  1.00  0.00           O
ATOM   1595  N   CYS   160      33.020  68.580 108.500  1.00  0.00           N
ATOM   1596  H   CYS   160      33.040  68.740 109.490  1.00  0.00           H
ATOM   1597  CA  CYS   160      31.870  67.890 107.850  1.00  0.00           C
ATOM   1598  CB  CYS   160      32.060  66.380 107.940  1.00  0.00           C
ATOM   1599  SG  CYS   160      31.990  65.790 109.660  1.00  0.00           S
ATOM   1600  HG  CYS   160      32.750  64.740 109.390  1.00  0.00           H
ATOM   1601  C   CYS   160      30.440  68.270 108.260  1.00  0.00           C
ATOM   1602  O   CYS   160      29.500  67.960 107.530  1.00  0.00           O
ATOM   1603  N   TYR   161      30.260  69.220 109.230  1.00  0.00           N
ATOM   1604  H   TYR   161      31.100  69.440 109.710  1.00  0.00           H
ATOM   1605  CA  TYR   161      28.970  69.560 109.880  1.00  0.00           C
ATOM   1606  CB  TYR   161      28.590  68.470 110.870  1.00  0.00           C
ATOM   1607  CG  TYR   161      27.150  68.620 111.360  1.00  0.00           C
ATOM   1608  CD1 TYR   161      26.110  68.100 110.560  1.00  0.00           C
ATOM   1609  HD1 TYR   161      26.250  67.680 109.570  1.00  0.00           H
ATOM   1610  CD2 TYR   161      26.850  69.190 112.580  1.00  0.00           C
ATOM   1611  HD2 TYR   161      27.560  69.690 113.240  1.00  0.00           H
ATOM   1612  CE1 TYR   161      24.770  68.180 110.900  1.00  0.00           C
ATOM   1613  HE1 TYR   161      23.930  67.890 110.270  1.00  0.00           H
ATOM   1614  CE2 TYR   161      25.540  69.310 113.020  1.00  0.00           C
ATOM   1615  HE2 TYR   161      25.330  70.070 113.770  1.00  0.00           H
ATOM   1616  CZ  TYR   161      24.530  68.820 112.130  1.00  0.00           C
ATOM   1617  OH  TYR   161      23.310  68.620 112.590  1.00  0.00           O
ATOM   1618  HH  TYR   161      23.210  69.340 113.280  1.00  0.00           H
ATOM   1619  C   TYR   161      29.140  70.960 110.520  1.00  0.00           C
ATOM   1620  O   TYR   161      30.210  71.320 111.100  1.00  0.00           O
ATOM   1621  N   MET   162      28.110  71.780 110.350  1.00  0.00           N
ATOM   1622  H   MET   162      27.300  71.430 109.870  1.00  0.00           H
ATOM   1623  CA  MET   162      28.010  73.110 110.940  1.00  0.00           C
ATOM   1624  CB  MET   162      28.390  74.250 109.980  1.00  0.00           C
ATOM   1625  CG  MET   162      28.640  75.640 110.740  1.00  0.00           C
ATOM   1626  SD  MET   162      30.250  75.850 111.570  1.00  0.00           S
ATOM   1627  CE  MET   162      30.050  77.310 112.610  1.00  0.00           C
ATOM   1628  C   MET   162      26.570  73.360 111.330  1.00  0.00           C
ATOM   1629  O   MET   162      25.600  73.470 110.560  1.00  0.00           O
ATOM   1630  N   HIS   163      26.380  73.460 112.650  1.00  0.00           N
ATOM   1631  H   HIS   163      27.080  73.110 113.270  1.00  0.00           H
ATOM   1632  CA  HIS   163      25.020  73.630 113.210  1.00  0.00           C
ATOM   1633  CB  HIS   163      25.000  73.100 114.660  1.00  0.00           C
ATOM   1634  CG  HIS   163      23.600  73.120 115.320  1.00  0.00           C
ATOM   1635  ND1 HIS   163      22.340  73.210 114.810  1.00  0.00           N
ATOM   1636  CD2 HIS   163      23.490  73.390 116.600  1.00  0.00           C
ATOM   1637  HD2 HIS   163      24.300  73.360 117.330  1.00  0.00           H
ATOM   1638  CE1 HIS   163      21.550  73.570 115.800  1.00  0.00           C
ATOM   1639  HE1 HIS   163      20.500  73.870 115.770  1.00  0.00           H
ATOM   1640  NE2 HIS   163      22.240  73.680 116.950  1.00  0.00           N
ATOM   1641  HE2 HIS   163      21.870  73.970 117.830  1.00  0.00           H
ATOM   1642  C   HIS   163      24.240  74.980 113.000  1.00  0.00           C
ATOM   1643  O   HIS   163      24.700  76.080 113.300  1.00  0.00           O
ATOM   1644  N   HIS   164      22.980  74.870 112.560  1.00  0.00           N
ATOM   1645  H   HIS   164      22.300  74.170 112.770  1.00  0.00           H
ATOM   1646  CA  HIS   164      22.340  76.010 111.850  1.00  0.00           C
ATOM   1647  CB  HIS   164      22.310  75.720 110.350  1.00  0.00           C
ATOM   1648  CG  HIS   164      21.570  76.730 109.450  1.00  0.00           C
ATOM   1649  ND1 HIS   164      20.610  77.520 109.890  1.00  0.00           N
ATOM   1650  CD2 HIS   164      21.550  76.840 108.110  1.00  0.00           C
ATOM   1651  HD2 HIS   164      22.140  76.240 107.420  1.00  0.00           H
ATOM   1652  CE1 HIS   164      20.030  78.170 108.890  1.00  0.00           C
ATOM   1653  HE1 HIS   164      19.400  79.050 109.010  1.00  0.00           H
ATOM   1654  NE2 HIS   164      20.580  77.770 107.740  1.00  0.00           N
ATOM   1655  HE2 HIS   164      20.280  77.840 106.790  1.00  0.00           H
ATOM   1656  C   HIS   164      20.950  76.410 112.500  1.00  0.00           C
ATOM   1657  O   HIS   164      20.670  77.600 112.660  1.00  0.00           O
ATOM   1658  N   MET   165      20.180  75.330 112.800  1.00  0.00           N
ATOM   1659  H   MET   165      20.340  74.360 112.600  1.00  0.00           H
ATOM   1660  CA  MET   165      18.820  75.790 113.260  1.00  0.00           C
ATOM   1661  CB  MET   165      17.700  75.470 112.350  1.00  0.00           C
ATOM   1662  CG  MET   165      17.790  76.020 110.920  1.00  0.00           C
ATOM   1663  SD  MET   165      16.060  75.870 110.260  1.00  0.00           S
ATOM   1664  CE  MET   165      16.180  74.240 109.580  1.00  0.00           C
ATOM   1665  C   MET   165      18.450  75.130 114.580  1.00  0.00           C
ATOM   1666  O   MET   165      18.370  73.880 114.630  1.00  0.00           O
ATOM   1667  N   GLU   166      17.870  75.920 115.490  1.00  0.00           N
ATOM   1668  H   GLU   166      17.760  76.900 115.290  1.00  0.00           H
ATOM   1669  CA  GLU   166      17.380  75.560 116.860  1.00  0.00           C
ATOM   1670  CB  GLU   166      18.020  76.530 117.840  1.00  0.00           C
ATOM   1671  CG  GLU   166      19.310  75.910 118.330  1.00  0.00           C
ATOM   1672  CD  GLU   166      20.020  76.900 119.280  1.00  0.00           C
ATOM   1673  OE1 GLU   166      19.590  77.110 120.490  1.00  0.00           O
ATOM   1674  OE2 GLU   166      20.790  77.740 118.790  1.00  0.00           O
ATOM   1675  C   GLU   166      15.830  75.670 116.800  1.00  0.00           C
ATOM   1676  O   GLU   166      15.160  76.660 116.940  1.00  0.00           O
ATOM   1677  N   LEU   167      15.260  74.540 116.410  1.00  0.00           N
ATOM   1678  H   LEU   167      15.710  73.650 116.480  1.00  0.00           H
ATOM   1679  CA  LEU   167      13.800  74.390 116.150  1.00  0.00           C
ATOM   1680  CB  LEU   167      13.770  73.340 115.000  1.00  0.00           C
ATOM   1681  CG  LEU   167      14.710  73.330 113.830  1.00  0.00           C
ATOM   1682  CD1 LEU   167      14.600  72.040 113.070  1.00  0.00           C
ATOM   1683  CD2 LEU   167      14.350  74.490 112.860  1.00  0.00           C
ATOM   1684  C   LEU   167      12.990  73.990 117.350  1.00  0.00           C
ATOM   1685  O   LEU   167      13.300  73.040 118.030  1.00  0.00           O
ATOM   1686  N   PRO   168      11.810  74.610 117.580  1.00  0.00           N
ATOM   1687  CA  PRO   168      11.010  74.470 118.800  1.00  0.00           C
ATOM   1688  CB  PRO   168       9.760  75.380 118.650  1.00  0.00           C
ATOM   1689  CG  PRO   168      10.150  76.310 117.490  1.00  0.00           C
ATOM   1690  CD  PRO   168      11.430  75.840 116.810  1.00  0.00           C
ATOM   1691  C   PRO   168      10.580  73.000 119.050  1.00  0.00           C
ATOM   1692  O   PRO   168      10.180  72.680 120.130  1.00  0.00           O
ATOM   1693  N   THR   169      10.620  72.170 118.000  1.00  0.00           N
ATOM   1694  H   THR   169      10.650  72.580 117.090  1.00  0.00           H
ATOM   1695  CA  THR   169      10.260  70.770 118.050  1.00  0.00           C
ATOM   1696  CB  THR   169       9.830  70.200 116.690  1.00  0.00           C
ATOM   1697  OG1 THR   169      10.690  70.870 115.770  1.00  0.00           O
ATOM   1698  HG1 THR   169      10.360  70.610 114.860  1.00  0.00           H
ATOM   1699  CG2 THR   169       8.330  70.570 116.410  1.00  0.00           C
ATOM   1700  C   THR   169      11.210  69.770 118.730  1.00  0.00           C
ATOM   1701  O   THR   169      11.330  68.660 118.280  1.00  0.00           O
ATOM   1702  N   GLY   170      11.960  70.300 119.640  1.00  0.00           N
ATOM   1703  H   GLY   170      11.590  71.090 120.130  1.00  0.00           H
ATOM   1704  CA  GLY   170      13.090  69.650 120.270  1.00  0.00           C
ATOM   1705  C   GLY   170      14.390  69.310 119.480  1.00  0.00           C
ATOM   1706  O   GLY   170      15.460  69.220 120.070  1.00  0.00           O
ATOM   1707  N   VAL   171      14.200  69.160 118.150  1.00  0.00           N
ATOM   1708  H   VAL   171      13.430  69.540 117.630  1.00  0.00           H
ATOM   1709  CA  VAL   171      15.200  68.730 117.170  1.00  0.00           C
ATOM   1710  CB  VAL   171      14.540  68.050 115.970  1.00  0.00           C
ATOM   1711  CG1 VAL   171      13.930  66.670 116.340  1.00  0.00           C
ATOM   1712  CG2 VAL   171      13.490  68.940 115.260  1.00  0.00           C
ATOM   1713  C   VAL   171      16.050  69.850 116.690  1.00  0.00           C
ATOM   1714  O   VAL   171      15.590  70.960 116.680  1.00  0.00           O
ATOM   1715  N   HIS   172      17.290  69.540 116.270  1.00  0.00           N
ATOM   1716  H   HIS   172      17.800  68.820 116.740  1.00  0.00           H
ATOM   1717  CA  HIS   172      18.150  70.640 115.760  1.00  0.00           C
ATOM   1718  CB  HIS   172      19.320  70.920 116.780  1.00  0.00           C
ATOM   1719  CG  HIS   172      18.990  70.970 118.280  1.00  0.00           C
ATOM   1720  ND1 HIS   172      19.140  69.990 119.190  1.00  0.00           N
ATOM   1721  CD2 HIS   172      18.420  71.980 118.910  1.00  0.00           C
ATOM   1722  HD2 HIS   172      18.100  72.880 118.380  1.00  0.00           H
ATOM   1723  CE1 HIS   172      18.660  70.440 120.350  1.00  0.00           C
ATOM   1724  HE1 HIS   172      18.780  70.010 121.340  1.00  0.00           H
ATOM   1725  NE2 HIS   172      18.240  71.700 120.170  1.00  0.00           N
ATOM   1726  HE2 HIS   172      17.910  72.310 120.890  1.00  0.00           H
ATOM   1727  C   HIS   172      18.710  70.230 114.410  1.00  0.00           C
ATOM   1728  O   HIS   172      19.040  69.050 114.200  1.00  0.00           O
ATOM   1729  N   ALA   173      19.000  71.220 113.490  1.00  0.00           N
ATOM   1730  H   ALA   173      18.980  72.200 113.650  1.00  0.00           H
ATOM   1731  CA  ALA   173      19.370  70.860 112.080  1.00  0.00           C
ATOM   1732  CB  ALA   173      18.180  71.040 111.040  1.00  0.00           C
ATOM   1733  C   ALA   173      20.530  71.630 111.500  1.00  0.00           C
ATOM   1734  O   ALA   173      20.690  72.810 111.850  1.00  0.00           O
ATOM   1735  N   GLY   174      21.480  70.980 110.810  1.00  0.00           N
ATOM   1736  H   GLY   174      21.350  70.030 110.530  1.00  0.00           H
ATOM   1737  CA  GLY   174      22.760  71.520 110.240  1.00  0.00           C
ATOM   1738  C   GLY   174      22.990  71.570 108.740  1.00  0.00           C
ATOM   1739  O   GLY   174      22.470  70.670 108.030  1.00  0.00           O
ATOM   1740  N   THR   175      23.840  72.550 108.480  1.00  0.00           N
ATOM   1741  H   THR   175      24.240  73.080 109.230  1.00  0.00           H
ATOM   1742  CA  THR   175      24.440  72.740 107.150  1.00  0.00           C
ATOM   1743  CB  THR   175      24.450  74.270 106.900  1.00  0.00           C
ATOM   1744  OG1 THR   175      24.890  74.480 105.580  1.00  0.00           O
ATOM   1745  HG1 THR   175      25.850  74.200 105.510  1.00  0.00           H
ATOM   1746  CG2 THR   175      25.210  75.130 107.950  1.00  0.00           C
ATOM   1747  C   THR   175      25.950  72.250 107.080  1.00  0.00           C
ATOM   1748  O   THR   175      26.500  71.890 108.130  1.00  0.00           O
ATOM   1749  N   ASP   176      26.410  72.080 105.810  1.00  0.00           N
ATOM   1750  H   ASP   176      25.880  71.900 104.990  1.00  0.00           H
ATOM   1751  CA  ASP   176      27.920  71.910 105.630  1.00  0.00           C
ATOM   1752  CB  ASP   176      28.270  70.870 104.580  1.00  0.00           C
ATOM   1753  CG  ASP   176      27.700  71.170 103.150  1.00  0.00           C
ATOM   1754  OD1 ASP   176      27.500  72.380 102.910  1.00  0.00           O
ATOM   1755  OD2 ASP   176      27.610  70.280 102.280  1.00  0.00           O
ATOM   1756  C   ASP   176      28.640  73.290 105.510  1.00  0.00           C
ATOM   1757  O   ASP   176      27.920  74.280 105.340  1.00  0.00           O
ATOM   1758  N   LEU   177      30.000  73.350 105.470  1.00  0.00           N
ATOM   1759  H   LEU   177      30.600  72.600 105.740  1.00  0.00           H
ATOM   1760  CA  LEU   177      30.700  74.600 105.260  1.00  0.00           C
ATOM   1761  CB  LEU   177      32.090  74.610 105.950  1.00  0.00           C
ATOM   1762  CG  LEU   177      32.170  74.480 107.480  1.00  0.00           C
ATOM   1763  CD1 LEU   177      32.260  73.050 107.980  1.00  0.00           C
ATOM   1764  CD2 LEU   177      33.270  75.340 108.060  1.00  0.00           C
ATOM   1765  C   LEU   177      30.660  75.060 103.830  1.00  0.00           C
ATOM   1766  O   LEU   177      30.910  76.210 103.530  1.00  0.00           O
ATOM   1767  N   GLU   178      30.070  74.330 102.890  1.00  0.00           N
ATOM   1768  H   GLU   178      29.700  73.420 103.090  1.00  0.00           H
ATOM   1769  CA  GLU   178      29.870  74.770 101.500  1.00  0.00           C
ATOM   1770  CB  GLU   178      29.880  73.630 100.520  1.00  0.00           C
ATOM   1771  CG  GLU   178      30.160  74.090  99.080  1.00  0.00           C
ATOM   1772  CD  GLU   178      30.020  73.030  97.990  1.00  0.00           C
ATOM   1773  OE1 GLU   178      29.920  73.420  96.770  1.00  0.00           O
ATOM   1774  OE2 GLU   178      30.110  71.840  98.250  1.00  0.00           O
ATOM   1775  C   GLU   178      28.600  75.580 101.460  1.00  0.00           C
ATOM   1776  O   GLU   178      28.540  76.580 100.790  1.00  0.00           O
ATOM   1777  N   GLY   179      27.620  75.110 102.230  1.00  0.00           N
ATOM   1778  H   GLY   179      27.660  74.210 102.660  1.00  0.00           H
ATOM   1779  CA  GLY   179      26.370  75.840 102.240  1.00  0.00           C
ATOM   1780  C   GLY   179      24.970  75.060 102.150  1.00  0.00           C
ATOM   1781  O   GLY   179      23.890  75.580 102.110  1.00  0.00           O
ATOM   1782  N   ASN   180      25.120  73.770 102.360  1.00  0.00           N
ATOM   1783  H   ASN   180      26.050  73.410 102.470  1.00  0.00           H
ATOM   1784  CA  ASN   180      24.080  72.790 102.060  1.00  0.00           C
ATOM   1785  CB  ASN   180      24.460  71.840 100.960  1.00  0.00           C
ATOM   1786  CG  ASN   180      25.360  72.480  99.870  1.00  0.00           C
ATOM   1787  OD1 ASN   180      24.950  73.050  98.860  1.00  0.00           O
ATOM   1788  ND2 ASN   180      26.630  72.410 100.070  1.00  0.00           N
ATOM   1789 1HD2 ASN   180      27.000  72.150 100.970  1.00  0.00           H
ATOM   1790 2HD2 ASN   180      27.230  72.690  99.320  1.00  0.00           H
ATOM   1791  C   ASN   180      23.580  71.950 103.290  1.00  0.00           C
ATOM   1792  O   ASN   180      24.360  71.380 104.080  1.00  0.00           O
ATOM   1793  N   PHE   181      22.270  71.950 103.430  1.00  0.00           N
ATOM   1794  H   PHE   181      21.660  72.490 102.860  1.00  0.00           H
ATOM   1795  CA  PHE   181      21.640  71.240 104.580  1.00  0.00           C
ATOM   1796  CB  PHE   181      20.160  71.490 104.640  1.00  0.00           C
ATOM   1797  CG  PHE   181      19.770  72.650 105.590  1.00  0.00           C
ATOM   1798  CD1 PHE   181      19.940  72.450 106.980  1.00  0.00           C
ATOM   1799  HD1 PHE   181      20.220  71.450 107.320  1.00  0.00           H
ATOM   1800  CD2 PHE   181      19.160  73.850 105.300  1.00  0.00           C
ATOM   1801  HD2 PHE   181      18.900  74.080 104.270  1.00  0.00           H
ATOM   1802  CE1 PHE   181      19.680  73.380 107.920  1.00  0.00           C
ATOM   1803  HE1 PHE   181      19.990  73.330 108.970  1.00  0.00           H
ATOM   1804  CE2 PHE   181      18.870  74.820 106.210  1.00  0.00           C
ATOM   1805  HE2 PHE   181      18.150  75.600 105.940  1.00  0.00           H
ATOM   1806  CZ  PHE   181      19.250  74.660 107.540  1.00  0.00           C
ATOM   1807  HZ  PHE   181      19.130  75.470 108.260  1.00  0.00           H
ATOM   1808  C   PHE   181      21.970  69.750 104.660  1.00  0.00           C
ATOM   1809  O   PHE   181      22.400  69.150 103.660  1.00  0.00           O
ATOM   1810  N   TYR   182      21.780  69.200 105.900  1.00  0.00           N
ATOM   1811  H   TYR   182      22.120  69.660 106.720  1.00  0.00           H
ATOM   1812  CA  TYR   182      21.530  67.790 105.980  1.00  0.00           C
ATOM   1813  CB  TYR   182      22.440  67.170 107.120  1.00  0.00           C
ATOM   1814  CG  TYR   182      23.900  67.210 106.540  1.00  0.00           C
ATOM   1815  CD1 TYR   182      24.520  66.040 106.070  1.00  0.00           C
ATOM   1816  HD1 TYR   182      24.020  65.070 106.090  1.00  0.00           H
ATOM   1817  CD2 TYR   182      24.660  68.280 106.880  1.00  0.00           C
ATOM   1818  HD2 TYR   182      24.240  69.150 107.370  1.00  0.00           H
ATOM   1819  CE1 TYR   182      25.840  66.070 105.810  1.00  0.00           C
ATOM   1820  HE1 TYR   182      26.350  65.300 105.240  1.00  0.00           H
ATOM   1821  CE2 TYR   182      26.020  68.300 106.650  1.00  0.00           C
ATOM   1822  HE2 TYR   182      26.590  69.150 107.000  1.00  0.00           H
ATOM   1823  CZ  TYR   182      26.610  67.170 106.110  1.00  0.00           C
ATOM   1824  OH  TYR   182      27.850  67.180 105.590  1.00  0.00           O
ATOM   1825  HH  TYR   182      28.340  67.880 106.110  1.00  0.00           H
ATOM   1826  C   TYR   182      20.100  67.280 106.200  1.00  0.00           C
ATOM   1827  O   TYR   182      19.670  67.090 107.320  1.00  0.00           O
ATOM   1828  N   GLY   183      19.500  66.760 105.200  1.00  0.00           N
ATOM   1829  H   GLY   183      20.020  66.550 104.370  1.00  0.00           H
ATOM   1830  CA  GLY   183      18.040  66.550 105.090  1.00  0.00           C
ATOM   1831  C   GLY   183      17.390  67.650 104.290  1.00  0.00           C
ATOM   1832  O   GLY   183      18.020  68.560 103.810  1.00  0.00           O
ATOM   1833  N   PRO   184      16.080  67.470 104.010  1.00  0.00           N
ATOM   1834  CA  PRO   184      15.330  68.600 103.370  1.00  0.00           C
ATOM   1835  CB  PRO   184      14.060  67.920 102.950  1.00  0.00           C
ATOM   1836  CG  PRO   184      13.810  66.830 103.980  1.00  0.00           C
ATOM   1837  CD  PRO   184      15.240  66.300 104.300  1.00  0.00           C
ATOM   1838  C   PRO   184      15.070  69.960 104.030  1.00  0.00           C
ATOM   1839  O   PRO   184      14.150  70.650 103.550  1.00  0.00           O
ATOM   1840  N   PHE   185      15.920  70.400 104.920  1.00  0.00           N
ATOM   1841  H   PHE   185      16.890  70.380 104.680  1.00  0.00           H
ATOM   1842  CA  PHE   185      15.500  71.410 105.920  1.00  0.00           C
ATOM   1843  CB  PHE   185      16.440  71.320 107.190  1.00  0.00           C
ATOM   1844  CG  PHE   185      16.190  70.040 108.010  1.00  0.00           C
ATOM   1845  CD1 PHE   185      15.090  69.980 108.920  1.00  0.00           C
ATOM   1846  HD1 PHE   185      14.240  70.620 108.700  1.00  0.00           H
ATOM   1847  CD2 PHE   185      17.170  69.090 108.020  1.00  0.00           C
ATOM   1848  HD2 PHE   185      18.160  69.260 107.580  1.00  0.00           H
ATOM   1849  CE1 PHE   185      15.030  68.930 109.800  1.00  0.00           C
ATOM   1850  HE1 PHE   185      14.190  68.750 110.460  1.00  0.00           H
ATOM   1851  CE2 PHE   185      17.100  68.020 108.960  1.00  0.00           C
ATOM   1852  HE2 PHE   185      17.930  67.330 109.090  1.00  0.00           H
ATOM   1853  CZ  PHE   185      16.010  67.950 109.800  1.00  0.00           C
ATOM   1854  HZ  PHE   185      15.830  67.120 110.490  1.00  0.00           H
ATOM   1855  C   PHE   185      15.430  72.850 105.350  1.00  0.00           C
ATOM   1856  O   PHE   185      16.110  73.150 104.350  1.00  0.00           O
ATOM   1857  N   VAL   186      14.580  73.690 105.840  1.00  0.00           N
ATOM   1858  H   VAL   186      13.880  73.420 106.490  1.00  0.00           H
ATOM   1859  CA  VAL   186      14.470  75.090 105.320  1.00  0.00           C
ATOM   1860  CB  VAL   186      13.060  75.270 104.850  1.00  0.00           C
ATOM   1861  CG1 VAL   186      12.700  76.720 104.560  1.00  0.00           C
ATOM   1862  CG2 VAL   186      12.970  74.520 103.500  1.00  0.00           C
ATOM   1863  C   VAL   186      14.930  76.120 106.420  1.00  0.00           C
ATOM   1864  O   VAL   186      14.210  76.260 107.390  1.00  0.00           O
ATOM   1865  N   ASP   187      15.740  77.050 105.830  1.00  0.00           N
ATOM   1866  H   ASP   187      16.020  76.850 104.900  1.00  0.00           H
ATOM   1867  CA  ASP   187      16.620  78.040 106.490  1.00  0.00           C
ATOM   1868  CB  ASP   187      17.290  78.880 105.350  1.00  0.00           C
ATOM   1869  CG  ASP   187      18.200  78.030 104.500  1.00  0.00           C
ATOM   1870  OD1 ASP   187      19.330  77.930 104.960  1.00  0.00           O
ATOM   1871  OD2 ASP   187      17.790  77.570 103.440  1.00  0.00           O
ATOM   1872  C   ASP   187      16.230  79.050 107.600  1.00  0.00           C
ATOM   1873  O   ASP   187      16.970  79.940 108.000  1.00  0.00           O
ATOM   1874  N   ARG   188      15.060  78.690 108.150  1.00  0.00           N
ATOM   1875  H   ARG   188      14.630  77.810 107.990  1.00  0.00           H
ATOM   1876  CA  ARG   188      14.380  79.500 109.230  1.00  0.00           C
ATOM   1877  CB  ARG   188      13.130  80.100 108.520  1.00  0.00           C
ATOM   1878  CG  ARG   188      12.150  79.140 107.760  1.00  0.00           C
ATOM   1879  CD  ARG   188      11.130  79.850 106.930  1.00  0.00           C
ATOM   1880  NE  ARG   188      10.070  78.950 106.320  1.00  0.00           N
ATOM   1881  HE  ARG   188      10.170  78.000 106.620  1.00  0.00           H
ATOM   1882  CZ  ARG   188       8.970  79.190 105.560  1.00  0.00           C
ATOM   1883  NH1 ARG   188       8.610  80.520 105.370  1.00  0.00           N
ATOM   1884 1HH1 ARG   188       9.230  81.250 105.630  1.00  0.00           H
ATOM   1885 2HH1 ARG   188       7.710  80.770 105.020  1.00  0.00           H
ATOM   1886  NH2 ARG   188       8.310  78.150 104.970  1.00  0.00           N
ATOM   1887 1HH2 ARG   188       8.550  77.230 105.270  1.00  0.00           H
ATOM   1888 2HH2 ARG   188       7.480  78.360 104.450  1.00  0.00           H
ATOM   1889  C   ARG   188      13.960  78.600 110.440  1.00  0.00           C
ATOM   1890  O   ARG   188      13.350  77.560 110.240  1.00  0.00           O
ATOM   1891  N   GLN   189      14.030  79.220 111.660  1.00  0.00           N
ATOM   1892  H   GLN   189      13.970  80.220 111.760  1.00  0.00           H
ATOM   1893  CA  GLN   189      14.040  78.420 112.870  1.00  0.00           C
ATOM   1894  CB  GLN   189      14.650  79.280 113.990  1.00  0.00           C
ATOM   1895  CG  GLN   189      15.990  80.000 113.690  1.00  0.00           C
ATOM   1896  CD  GLN   189      17.220  79.010 113.780  1.00  0.00           C
ATOM   1897  OE1 GLN   189      17.440  78.310 114.710  1.00  0.00           O
ATOM   1898  NE2 GLN   189      18.130  79.180 112.900  1.00  0.00           N
ATOM   1899 1HE2 GLN   189      18.050  79.880 112.190  1.00  0.00           H
ATOM   1900 2HE2 GLN   189      19.000  78.810 113.220  1.00  0.00           H
ATOM   1901  C   GLN   189      12.680  77.820 113.390  1.00  0.00           C
ATOM   1902  O   GLN   189      12.560  77.380 114.520  1.00  0.00           O
ATOM   1903  N   THR   190      11.770  77.640 112.430  1.00  0.00           N
ATOM   1904  H   THR   190      12.060  77.600 111.470  1.00  0.00           H
ATOM   1905  CA  THR   190      10.380  77.270 112.550  1.00  0.00           C
ATOM   1906  CB  THR   190       9.520  77.510 111.300  1.00  0.00           C
ATOM   1907  OG1 THR   190      10.160  76.850 110.200  1.00  0.00           O
ATOM   1908  HG1 THR   190       9.440  76.520 109.590  1.00  0.00           H
ATOM   1909  CG2 THR   190       9.320  78.960 111.020  1.00  0.00           C
ATOM   1910  C   THR   190      10.210  75.780 112.910  1.00  0.00           C
ATOM   1911  O   THR   190      11.060  75.060 112.460  1.00  0.00           O
ATOM   1912  N   ALA   191       9.150  75.450 113.740  1.00  0.00           N
ATOM   1913  H   ALA   191       8.480  76.150 114.000  1.00  0.00           H
ATOM   1914  CA  ALA   191       8.800  74.100 114.280  1.00  0.00           C
ATOM   1915  CB  ALA   191       7.510  74.210 115.160  1.00  0.00           C
ATOM   1916  C   ALA   191       8.640  73.010 113.180  1.00  0.00           C
ATOM   1917  O   ALA   191       7.620  72.360 113.090  1.00  0.00           O
ATOM   1918  N   GLN   192       9.580  72.810 112.230  1.00  0.00           N
ATOM   1919  H   GLN   192      10.330  73.470 112.190  1.00  0.00           H
ATOM   1920  CA  GLN   192       9.810  71.760 111.260  1.00  0.00           C
ATOM   1921  CB  GLN   192      11.090  72.160 110.490  1.00  0.00           C
ATOM   1922  CG  GLN   192      10.730  73.220 109.470  1.00  0.00           C
ATOM   1923  CD  GLN   192      11.960  73.790 108.690  1.00  0.00           C
ATOM   1924  OE1 GLN   192      12.480  73.080 107.870  1.00  0.00           O
ATOM   1925  NE2 GLN   192      12.240  75.030 108.990  1.00  0.00           N
ATOM   1926 1HE2 GLN   192      11.740  75.470 109.730  1.00  0.00           H
ATOM   1927 2HE2 GLN   192      12.950  75.520 108.480  1.00  0.00           H
ATOM   1928  C   GLN   192       9.980  70.400 111.920  1.00  0.00           C
ATOM   1929  O   GLN   192      10.530  70.250 112.980  1.00  0.00           O
ATOM   1930  N   ALA   193       9.440  69.350 111.320  1.00  0.00           N
ATOM   1931  H   ALA   193       8.760  69.420 110.590  1.00  0.00           H
ATOM   1932  CA  ALA   193       9.700  67.960 111.750  1.00  0.00           C
ATOM   1933  CB  ALA   193       8.740  67.000 111.040  1.00  0.00           C
ATOM   1934  C   ALA   193      11.150  67.440 111.420  1.00  0.00           C
ATOM   1935  O   ALA   193      11.630  67.890 110.330  1.00  0.00           O
ATOM   1936  N   ALA   194      11.550  66.330 111.990  1.00  0.00           N
ATOM   1937  H   ALA   194      10.990  65.930 112.720  1.00  0.00           H
ATOM   1938  CA  ALA   194      12.790  65.670 111.600  1.00  0.00           C
ATOM   1939  CB  ALA   194      13.800  66.220 112.530  1.00  0.00           C
ATOM   1940  C   ALA   194      12.880  64.130 111.560  1.00  0.00           C
ATOM   1941  O   ALA   194      12.580  63.480 112.570  1.00  0.00           O
ATOM   1942  N   GLY   195      13.410  63.600 110.480  1.00  0.00           N
ATOM   1943  H   GLY   195      13.770  64.110 109.710  1.00  0.00           H
ATOM   1944  CA  GLY   195      13.560  62.130 110.380  1.00  0.00           C
ATOM   1945  C   GLY   195      14.430  61.400 111.470  1.00  0.00           C
ATOM   1946  O   GLY   195      15.590  61.730 111.840  1.00  0.00           O
ATOM   1947  N   THR   196      13.640  60.440 111.980  1.00  0.00           N
ATOM   1948  H   THR   196      12.700  60.260 111.670  1.00  0.00           H
ATOM   1949  CA  THR   196      14.120  59.660 113.140  1.00  0.00           C
ATOM   1950  CB  THR   196      13.270  60.130 114.360  1.00  0.00           C
ATOM   1951  OG1 THR   196      13.370  61.560 114.510  1.00  0.00           O
ATOM   1952  HG1 THR   196      13.070  62.030 113.680  1.00  0.00           H
ATOM   1953  CG2 THR   196      13.850  59.540 115.640  1.00  0.00           C
ATOM   1954  C   THR   196      14.040  58.110 112.980  1.00  0.00           C
ATOM   1955  O   THR   196      13.030  57.400 113.030  1.00  0.00           O
ATOM   1956  N   ASP   197      15.140  57.550 112.500  1.00  0.00           N
ATOM   1957  H   ASP   197      15.810  58.020 111.920  1.00  0.00           H
ATOM   1958  CA  ASP   197      15.330  56.070 112.490  1.00  0.00           C
ATOM   1959  CB  ASP   197      16.570  55.680 111.680  1.00  0.00           C
ATOM   1960  CG  ASP   197      16.450  56.180 110.220  1.00  0.00           C
ATOM   1961  OD1 ASP   197      16.710  57.360 110.040  1.00  0.00           O
ATOM   1962  OD2 ASP   197      16.080  55.420 109.290  1.00  0.00           O
ATOM   1963  C   ASP   197      15.460  55.350 113.820  1.00  0.00           C
ATOM   1964  O   ASP   197      16.260  55.790 114.630  1.00  0.00           O
ATOM   1965  N   THR   198      14.780  54.250 114.010  1.00  0.00           N
ATOM   1966  H   THR   198      14.400  53.650 113.310  1.00  0.00           H
ATOM   1967  CA  THR   198      14.580  53.560 115.380  1.00  0.00           C
ATOM   1968  CB  THR   198      13.610  52.440 115.330  1.00  0.00           C
ATOM   1969  OG1 THR   198      13.920  51.510 114.250  1.00  0.00           O
ATOM   1970  HG1 THR   198      14.070  50.630 114.700  1.00  0.00           H
ATOM   1971  CG2 THR   198      12.140  52.780 115.600  1.00  0.00           C
ATOM   1972  C   THR   198      15.810  53.190 116.140  1.00  0.00           C
ATOM   1973  O   THR   198      16.720  52.470 115.670  1.00  0.00           O
ATOM   1974  N   THR   199      15.850  53.510 117.440  1.00  0.00           N
ATOM   1975  H   THR   199      14.970  53.680 117.890  1.00  0.00           H
ATOM   1976  CA  THR   199      16.970  53.440 118.320  1.00  0.00           C
ATOM   1977  CB  THR   199      16.690  54.190 119.640  1.00  0.00           C
ATOM   1978  OG1 THR   199      15.350  53.960 120.180  1.00  0.00           O
ATOM   1979  HG1 THR   199      15.260  54.560 120.970  1.00  0.00           H
ATOM   1980  CG2 THR   199      17.150  55.660 119.500  1.00  0.00           C
ATOM   1981  C   THR   199      17.430  51.960 118.750  1.00  0.00           C
ATOM   1982  O   THR   199      16.800  51.280 119.550  1.00  0.00           O
ATOM   1983  N   ILE   200      18.590  51.640 118.220  1.00  0.00           N
ATOM   1984  H   ILE   200      19.070  52.330 117.680  1.00  0.00           H
ATOM   1985  CA  ILE   200      19.220  50.300 118.330  1.00  0.00           C
ATOM   1986  CB  ILE   200      20.060  49.800 117.140  1.00  0.00           C
ATOM   1987  CG1 ILE   200      20.670  50.920 116.270  1.00  0.00           C
ATOM   1988  CG2 ILE   200      19.190  48.930 116.210  1.00  0.00           C
ATOM   1989  CD  ILE   200      21.580  50.220 115.320  1.00  0.00           C
ATOM   1990  C   ILE   200      19.920  49.800 119.550  1.00  0.00           C
ATOM   1991  O   ILE   200      20.800  50.530 120.040  1.00  0.00           O
ATOM   1992  N   THR   201      19.380  48.820 120.280  1.00  0.00           N
ATOM   1993  H   THR   201      18.680  48.230 119.870  1.00  0.00           H
ATOM   1994  CA  THR   201      19.910  48.320 121.580  1.00  0.00           C
ATOM   1995  CB  THR   201      19.280  47.090 122.190  1.00  0.00           C
ATOM   1996  OG1 THR   201      18.770  46.270 121.130  1.00  0.00           O
ATOM   1997  HG1 THR   201      17.770  46.330 121.120  1.00  0.00           H
ATOM   1998  CG2 THR   201      18.090  47.390 123.100  1.00  0.00           C
ATOM   1999  C   THR   201      21.400  48.050 121.490  1.00  0.00           C
ATOM   2000  O   THR   201      22.140  48.540 122.360  1.00  0.00           O
ATOM   2001  N   VAL   202      21.880  47.450 120.380  1.00  0.00           N
ATOM   2002  H   VAL   202      21.280  46.980 119.740  1.00  0.00           H
ATOM   2003  CA  VAL   202      23.310  47.190 120.140  1.00  0.00           C
ATOM   2004  CB  VAL   202      23.530  46.340 118.840  1.00  0.00           C
ATOM   2005  CG1 VAL   202      22.800  46.880 117.570  1.00  0.00           C
ATOM   2006  CG2 VAL   202      24.990  45.920 118.490  1.00  0.00           C
ATOM   2007  C   VAL   202      24.250  48.400 120.040  1.00  0.00           C
ATOM   2008  O   VAL   202      25.180  48.460 120.860  1.00  0.00           O
ATOM   2009  N   ASN   203      23.760  49.510 119.480  1.00  0.00           N
ATOM   2010  H   ASN   203      22.830  49.660 119.160  1.00  0.00           H
ATOM   2011  CA  ASN   203      24.570  50.770 119.530  1.00  0.00           C
ATOM   2012  CB  ASN   203      24.080  51.820 118.540  1.00  0.00           C
ATOM   2013  CG  ASN   203      24.450  51.350 117.100  1.00  0.00           C
ATOM   2014  OD1 ASN   203      24.350  50.160 116.830  1.00  0.00           O
ATOM   2015  ND2 ASN   203      24.670  52.350 116.270  1.00  0.00           N
ATOM   2016 1HD2 ASN   203      24.640  53.250 116.700  1.00  0.00           H
ATOM   2017 2HD2 ASN   203      24.910  52.140 115.320  1.00  0.00           H
ATOM   2018  C   ASN   203      24.830  51.420 120.940  1.00  0.00           C
ATOM   2019  O   ASN   203      25.990  51.490 121.330  1.00  0.00           O
ATOM   2020  N   VAL   204      23.720  51.550 121.710  1.00  0.00           N
ATOM   2021  H   VAL   204      22.780  51.720 121.410  1.00  0.00           H
ATOM   2022  CA  VAL   204      23.790  51.900 123.190  1.00  0.00           C
ATOM   2023  CB  VAL   204      22.460  52.320 123.800  1.00  0.00           C
ATOM   2024  CG1 VAL   204      22.380  53.770 124.080  1.00  0.00           C
ATOM   2025  CG2 VAL   204      21.260  51.840 123.000  1.00  0.00           C
ATOM   2026  C   VAL   204      24.520  50.840 124.020  1.00  0.00           C
ATOM   2027  O   VAL   204      25.030  51.110 125.120  1.00  0.00           O
ATOM   2028  N   LEU   205      24.610  49.570 123.650  1.00  0.00           N
ATOM   2029  H   LEU   205      23.860  49.170 123.130  1.00  0.00           H
ATOM   2030  CA  LEU   205      25.510  48.490 124.280  1.00  0.00           C
ATOM   2031  CB  LEU   205      25.100  47.070 124.070  1.00  0.00           C
ATOM   2032  CG  LEU   205      23.800  46.720 124.790  1.00  0.00           C
ATOM   2033  CD1 LEU   205      23.140  45.400 124.280  1.00  0.00           C
ATOM   2034  CD2 LEU   205      23.840  46.640 126.290  1.00  0.00           C
ATOM   2035  C   LEU   205      27.040  48.730 124.010  1.00  0.00           C
ATOM   2036  O   LEU   205      27.820  48.920 124.980  1.00  0.00           O
ATOM   2037  N   ALA   206      27.380  48.840 122.750  1.00  0.00           N
ATOM   2038  H   ALA   206      26.650  48.630 122.100  1.00  0.00           H
ATOM   2039  CA  ALA   206      28.730  49.220 122.410  1.00  0.00           C
ATOM   2040  CB  ALA   206      28.960  49.150 120.910  1.00  0.00           C
ATOM   2041  C   ALA   206      29.210  50.600 122.940  1.00  0.00           C
ATOM   2042  O   ALA   206      30.420  50.790 123.180  1.00  0.00           O
ATOM   2043  N   TRP   207      28.250  51.560 123.000  1.00  0.00           N
ATOM   2044  H   TRP   207      27.340  51.440 122.600  1.00  0.00           H
ATOM   2045  CA  TRP   207      28.370  52.890 123.680  1.00  0.00           C
ATOM   2046  CB  TRP   207      27.030  53.650 123.440  1.00  0.00           C
ATOM   2047  CG  TRP   207      27.200  55.170 123.700  1.00  0.00           C
ATOM   2048  CD1 TRP   207      28.030  55.920 123.080  1.00  0.00           C
ATOM   2049  HD1 TRP   207      28.810  55.690 122.350  1.00  0.00           H
ATOM   2050  CD2 TRP   207      26.360  55.930 124.420  1.00  0.00           C
ATOM   2051  NE1 TRP   207      27.640  57.190 123.130  1.00  0.00           N
ATOM   2052  HE1 TRP   207      28.050  57.920 122.580  1.00  0.00           H
ATOM   2053  CE2 TRP   207      26.660  57.230 124.060  1.00  0.00           C
ATOM   2054  CE3 TRP   207      25.280  55.730 125.270  1.00  0.00           C
ATOM   2055  HE3 TRP   207      24.800  54.750 125.280  1.00  0.00           H
ATOM   2056  CZ2 TRP   207      25.880  58.250 124.600  1.00  0.00           C
ATOM   2057  HZ2 TRP   207      26.060  59.240 124.180  1.00  0.00           H
ATOM   2058  CZ3 TRP   207      24.540  56.780 125.830  1.00  0.00           C
ATOM   2059  HZ3 TRP   207      23.670  56.670 126.470  1.00  0.00           H
ATOM   2060  CH2 TRP   207      24.890  58.020 125.460  1.00  0.00           C
ATOM   2061  HH2 TRP   207      24.430  58.860 125.970  1.00  0.00           H
ATOM   2062  C   TRP   207      28.660  52.940 125.150  1.00  0.00           C
ATOM   2063  O   TRP   207      29.660  53.510 125.530  1.00  0.00           O
ATOM   2064  N   LEU   208      27.840  52.160 125.890  1.00  0.00           N
ATOM   2065  H   LEU   208      26.990  51.830 125.490  1.00  0.00           H
ATOM   2066  CA  LEU   208      28.180  51.720 127.300  1.00  0.00           C
ATOM   2067  CB  LEU   208      26.950  51.030 127.840  1.00  0.00           C
ATOM   2068  CG  LEU   208      25.950  51.850 128.660  1.00  0.00           C
ATOM   2069  CD1 LEU   208      25.390  53.100 127.950  1.00  0.00           C
ATOM   2070  CD2 LEU   208      24.990  50.790 129.270  1.00  0.00           C
ATOM   2071  C   LEU   208      29.500  50.890 127.520  1.00  0.00           C
ATOM   2072  O   LEU   208      30.210  51.210 128.460  1.00  0.00           O
ATOM   2073  N   TYR   209      29.810  49.960 126.580  1.00  0.00           N
ATOM   2074  H   TYR   209      29.010  49.520 126.160  1.00  0.00           H
ATOM   2075  CA  TYR   209      31.100  49.220 126.540  1.00  0.00           C
ATOM   2076  CB  TYR   209      31.110  48.080 125.470  1.00  0.00           C
ATOM   2077  CG  TYR   209      30.570  46.770 125.980  1.00  0.00           C
ATOM   2078  CD1 TYR   209      31.310  46.010 126.870  1.00  0.00           C
ATOM   2079  HD1 TYR   209      32.030  46.490 127.530  1.00  0.00           H
ATOM   2080  CD2 TYR   209      29.540  46.190 125.240  1.00  0.00           C
ATOM   2081  HD2 TYR   209      29.020  46.710 124.430  1.00  0.00           H
ATOM   2082  CE1 TYR   209      30.980  44.660 126.980  1.00  0.00           C
ATOM   2083  HE1 TYR   209      31.630  43.960 127.500  1.00  0.00           H
ATOM   2084  CE2 TYR   209      29.240  44.880 125.360  1.00  0.00           C
ATOM   2085  HE2 TYR   209      28.390  44.510 124.780  1.00  0.00           H
ATOM   2086  CZ  TYR   209      29.920  44.120 126.280  1.00  0.00           C
ATOM   2087  OH  TYR   209      29.760  42.760 126.380  1.00  0.00           O
ATOM   2088  HH  TYR   209      30.390  42.310 127.020  1.00  0.00           H
ATOM   2089  C   TYR   209      32.350  50.170 126.340  1.00  0.00           C
ATOM   2090  O   TYR   209      33.340  50.130 127.060  1.00  0.00           O
ATOM   2091  N   ALA   210      32.170  50.990 125.280  1.00  0.00           N
ATOM   2092  H   ALA   210      31.440  50.910 124.600  1.00  0.00           H
ATOM   2093  CA  ALA   210      33.090  52.100 125.090  1.00  0.00           C
ATOM   2094  CB  ALA   210      32.560  52.850 123.830  1.00  0.00           C
ATOM   2095  C   ALA   210      33.240  53.050 126.320  1.00  0.00           C
ATOM   2096  O   ALA   210      34.350  53.180 126.820  1.00  0.00           O
ATOM   2097  N   ALA   211      32.100  53.450 126.870  1.00  0.00           N
ATOM   2098  H   ALA   211      31.260  53.460 126.320  1.00  0.00           H
ATOM   2099  CA  ALA   211      32.130  54.150 128.090  1.00  0.00           C
ATOM   2100  CB  ALA   211      30.880  54.990 128.240  1.00  0.00           C
ATOM   2101  C   ALA   211      32.630  53.420 129.340  1.00  0.00           C
ATOM   2102  O   ALA   211      33.510  54.010 129.970  1.00  0.00           O
ATOM   2103  N   VAL   212      32.350  52.150 129.610  1.00  0.00           N
ATOM   2104  H   VAL   212      31.480  51.780 129.290  1.00  0.00           H
ATOM   2105  CA  VAL   212      32.990  51.460 130.760  1.00  0.00           C
ATOM   2106  CB  VAL   212      32.450  50.060 131.080  1.00  0.00           C
ATOM   2107  CG1 VAL   212      30.990  50.190 131.510  1.00  0.00           C
ATOM   2108  CG2 VAL   212      32.730  49.030 129.990  1.00  0.00           C
ATOM   2109  C   VAL   212      34.550  51.330 130.780  1.00  0.00           C
ATOM   2110  O   VAL   212      35.160  51.090 131.810  1.00  0.00           O
ATOM   2111  N   ILE   213      35.130  51.360 129.550  1.00  0.00           N
ATOM   2112  H   ILE   213      34.600  51.020 128.770  1.00  0.00           H
ATOM   2113  CA  ILE   213      36.580  51.400 129.350  1.00  0.00           C
ATOM   2114  CB  ILE   213      37.100  50.190 128.460  1.00  0.00           C
ATOM   2115  CG1 ILE   213      36.370  50.100 127.090  1.00  0.00           C
ATOM   2116  CG2 ILE   213      37.120  48.940 129.320  1.00  0.00           C
ATOM   2117  CD  ILE   213      36.960  49.030 126.170  1.00  0.00           C
ATOM   2118  C   ILE   213      37.160  52.760 128.940  1.00  0.00           C
ATOM   2119  O   ILE   213      38.250  52.880 128.350  1.00  0.00           O
ATOM   2120  N   ASN   214      36.330  53.820 128.880  1.00  0.00           N
ATOM   2121  H   ASN   214      35.390  53.690 128.560  1.00  0.00           H
ATOM   2122  CA  ASN   214      36.850  55.190 128.900  1.00  0.00           C
ATOM   2123  CB  ASN   214      36.040  55.960 127.860  1.00  0.00           C
ATOM   2124  CG  ASN   214      36.540  57.390 127.470  1.00  0.00           C
ATOM   2125  OD1 ASN   214      36.050  58.380 127.840  1.00  0.00           O
ATOM   2126  ND2 ASN   214      37.650  57.450 126.800  1.00  0.00           N
ATOM   2127 1HD2 ASN   214      38.130  56.580 126.630  1.00  0.00           H
ATOM   2128 2HD2 ASN   214      38.140  58.310 126.740  1.00  0.00           H
ATOM   2129  C   ASN   214      36.740  55.980 130.250  1.00  0.00           C
ATOM   2130  O   ASN   214      37.580  56.750 130.720  1.00  0.00           O
ATOM   2131  N   GLY   215      35.590  55.740 130.870  1.00  0.00           N
ATOM   2132  H   GLY   215      34.910  55.070 130.580  1.00  0.00           H
ATOM   2133  CA  GLY   215      35.220  56.290 132.190  1.00  0.00           C
ATOM   2134  C   GLY   215      34.380  55.330 133.020  1.00  0.00           C
ATOM   2135  O   GLY   215      34.560  54.100 133.020  1.00  0.00           O
ATOM   2136  N   ASP   216      33.390  55.960 133.630  1.00  0.00           N
ATOM   2137  H   ASP   216      33.070  56.890 133.460  1.00  0.00           H
ATOM   2138  CA  ASP   216      32.690  55.250 134.740  1.00  0.00           C
ATOM   2139  CB  ASP   216      31.690  56.280 135.370  1.00  0.00           C
ATOM   2140  CG  ASP   216      31.560  56.110 136.840  1.00  0.00           C
ATOM   2141  OD1 ASP   216      31.160  57.120 137.500  1.00  0.00           O
ATOM   2142  OD2 ASP   216      31.650  54.940 137.330  1.00  0.00           O
ATOM   2143  C   ASP   216      31.960  54.050 134.400  1.00  0.00           C
ATOM   2144  O   ASP   216      31.360  53.890 133.350  1.00  0.00           O
ATOM   2145  N   ARG   217      32.130  53.070 135.290  1.00  0.00           N
ATOM   2146  H   ARG   217      32.700  53.210 136.110  1.00  0.00           H
ATOM   2147  CA  ARG   217      31.300  51.800 135.310  1.00  0.00           C
ATOM   2148  CB  ARG   217      32.120  50.550 135.840  1.00  0.00           C
ATOM   2149  CG  ARG   217      33.380  50.350 134.950  1.00  0.00           C
ATOM   2150  CD  ARG   217      34.530  49.410 135.300  1.00  0.00           C
ATOM   2151  NE  ARG   217      35.680  49.580 134.390  1.00  0.00           N
ATOM   2152  HE  ARG   217      36.000  50.520 134.250  1.00  0.00           H
ATOM   2153  CZ  ARG   217      36.330  48.720 133.640  1.00  0.00           C
ATOM   2154  NH1 ARG   217      35.930  47.430 133.640  1.00  0.00           N
ATOM   2155 1HH1 ARG   217      35.140  47.070 134.140  1.00  0.00           H
ATOM   2156 2HH1 ARG   217      36.280  46.730 133.010  1.00  0.00           H
ATOM   2157  NH2 ARG   217      37.500  49.080 133.110  1.00  0.00           N
ATOM   2158 1HH2 ARG   217      37.920  49.970 133.320  1.00  0.00           H
ATOM   2159 2HH2 ARG   217      38.080  48.380 132.710  1.00  0.00           H
ATOM   2160  C   ARG   217      29.860  51.850 135.940  1.00  0.00           C
ATOM   2161  O   ARG   217      29.080  50.960 135.510  1.00  0.00           O
ATOM   2162  N   TRP   218      29.330  53.020 136.360  1.00  0.00           N
ATOM   2163  H   TRP   218      29.890  53.840 136.230  1.00  0.00           H
ATOM   2164  CA  TRP   218      28.130  53.240 137.160  1.00  0.00           C
ATOM   2165  CB  TRP   218      27.990  54.780 137.390  1.00  0.00           C
ATOM   2166  CG  TRP   218      27.390  55.470 136.130  1.00  0.00           C
ATOM   2167  CD1 TRP   218      27.990  55.530 134.970  1.00  0.00           C
ATOM   2168  HD1 TRP   218      29.050  55.280 134.860  1.00  0.00           H
ATOM   2169  CD2 TRP   218      26.100  55.840 136.000  1.00  0.00           C
ATOM   2170  NE1 TRP   218      27.160  55.990 134.050  1.00  0.00           N
ATOM   2171  HE1 TRP   218      27.420  56.370 133.170  1.00  0.00           H
ATOM   2172  CE2 TRP   218      25.920  56.100 134.650  1.00  0.00           C
ATOM   2173  CE3 TRP   218      25.140  56.130 136.910  1.00  0.00           C
ATOM   2174  HE3 TRP   218      25.300  55.760 137.930  1.00  0.00           H
ATOM   2175  CZ2 TRP   218      24.740  56.610 134.220  1.00  0.00           C
ATOM   2176  HZ2 TRP   218      24.600  56.740 133.140  1.00  0.00           H
ATOM   2177  CZ3 TRP   218      23.960  56.650 136.480  1.00  0.00           C
ATOM   2178  HZ3 TRP   218      23.130  56.540 137.180  1.00  0.00           H
ATOM   2179  CH2 TRP   218      23.710  56.900 135.120  1.00  0.00           C
ATOM   2180  HH2 TRP   218      22.710  57.210 134.810  1.00  0.00           H
ATOM   2181  C   TRP   218      26.820  52.640 136.740  1.00  0.00           C
ATOM   2182  O   TRP   218      25.890  52.380 137.520  1.00  0.00           O
ATOM   2183  N   PHE   219      26.710  52.460 135.410  1.00  0.00           N
ATOM   2184  H   PHE   219      27.300  53.000 134.810  1.00  0.00           H
ATOM   2185  CA  PHE   219      25.660  51.680 134.660  1.00  0.00           C
ATOM   2186  CB  PHE   219      26.050  51.660 133.160  1.00  0.00           C
ATOM   2187  CG  PHE   219      26.710  52.790 132.400  1.00  0.00           C
ATOM   2188  CD1 PHE   219      28.120  52.820 132.350  1.00  0.00           C
ATOM   2189  HD1 PHE   219      28.730  52.290 133.080  1.00  0.00           H
ATOM   2190  CD2 PHE   219      25.990  53.760 131.730  1.00  0.00           C
ATOM   2191  HD2 PHE   219      24.920  53.590 131.570  1.00  0.00           H
ATOM   2192  CE1 PHE   219      28.710  53.740 131.590  1.00  0.00           C
ATOM   2193  HE1 PHE   219      29.770  53.590 131.370  1.00  0.00           H
ATOM   2194  CE2 PHE   219      26.620  54.840 131.150  1.00  0.00           C
ATOM   2195  HE2 PHE   219      26.110  55.710 130.740  1.00  0.00           H
ATOM   2196  CZ  PHE   219      28.010  54.800 131.060  1.00  0.00           C
ATOM   2197  HZ  PHE   219      28.560  55.620 130.600  1.00  0.00           H
ATOM   2198  C   PHE   219      25.430  50.200 135.050  1.00  0.00           C
ATOM   2199  O   PHE   219      24.240  49.840 135.230  1.00  0.00           O
ATOM   2200  N   LEU   220      26.510  49.500 135.350  1.00  0.00           N
ATOM   2201  H   LEU   220      27.380  49.970 135.460  1.00  0.00           H
ATOM   2202  CA  LEU   220      26.650  48.030 135.410  1.00  0.00           C
ATOM   2203  CB  LEU   220      28.120  47.590 135.540  1.00  0.00           C
ATOM   2204  CG  LEU   220      28.800  47.640 134.170  1.00  0.00           C
ATOM   2205  CD1 LEU   220      30.360  47.670 134.260  1.00  0.00           C
ATOM   2206  CD2 LEU   220      28.280  46.590 133.220  1.00  0.00           C
ATOM   2207  C   LEU   220      25.880  47.410 136.520  1.00  0.00           C
ATOM   2208  O   LEU   220      26.240  47.510 137.660  1.00  0.00           O
ATOM   2209  N   ASN   221      24.670  46.900 136.160  1.00  0.00           N
ATOM   2210  H   ASN   221      24.460  46.760 135.190  1.00  0.00           H
ATOM   2211  CA  ASN   221      23.800  46.150 137.100  1.00  0.00           C
ATOM   2212  CB  ASN   221      22.380  46.610 137.170  1.00  0.00           C
ATOM   2213  CG  ASN   221      22.130  47.950 137.950  1.00  0.00           C
ATOM   2214  OD1 ASN   221      21.790  48.050 139.110  1.00  0.00           O
ATOM   2215  ND2 ASN   221      22.610  49.020 137.430  1.00  0.00           N
ATOM   2216 1HD2 ASN   221      23.080  49.020 136.550  1.00  0.00           H
ATOM   2217 2HD2 ASN   221      22.560  49.840 138.000  1.00  0.00           H
ATOM   2218  C   ASN   221      23.760  44.690 136.580  1.00  0.00           C
ATOM   2219  O   ASN   221      23.200  44.360 135.530  1.00  0.00           O
ATOM   2220  N   ARG   222      24.740  43.980 137.100  1.00  0.00           N
ATOM   2221  H   ARG   222      25.090  44.340 137.960  1.00  0.00           H
ATOM   2222  CA  ARG   222      25.150  42.670 136.620  1.00  0.00           C
ATOM   2223  CB  ARG   222      26.520  42.370 137.210  1.00  0.00           C
ATOM   2224  CG  ARG   222      27.570  43.440 136.860  1.00  0.00           C
ATOM   2225  CD  ARG   222      28.600  43.470 138.000  1.00  0.00           C
ATOM   2226  NE  ARG   222      29.400  44.700 137.890  1.00  0.00           N
ATOM   2227  HE  ARG   222      30.040  44.630 137.130  1.00  0.00           H
ATOM   2228  CZ  ARG   222      29.380  45.790 138.710  1.00  0.00           C
ATOM   2229  NH1 ARG   222      28.510  45.840 139.720  1.00  0.00           N
ATOM   2230 1HH1 ARG   222      27.770  45.170 139.810  1.00  0.00           H
ATOM   2231 2HH1 ARG   222      28.490  46.640 140.320  1.00  0.00           H
ATOM   2232  NH2 ARG   222      30.310  46.710 138.610  1.00  0.00           N
ATOM   2233 1HH2 ARG   222      31.060  46.650 137.960  1.00  0.00           H
ATOM   2234 2HH2 ARG   222      30.160  47.600 139.060  1.00  0.00           H
ATOM   2235  C   ARG   222      24.120  41.570 136.880  1.00  0.00           C
ATOM   2236  O   ARG   222      24.290  40.750 137.820  1.00  0.00           O
ATOM   2237  N   PHE   223      23.050  41.480 136.100  1.00  0.00           N
ATOM   2238  H   PHE   223      23.030  42.040 135.270  1.00  0.00           H
ATOM   2239  CA  PHE   223      22.090  40.330 136.230  1.00  0.00           C
ATOM   2240  CB  PHE   223      20.690  40.860 136.680  1.00  0.00           C
ATOM   2241  CG  PHE   223      20.670  41.670 137.940  1.00  0.00           C
ATOM   2242  CD1 PHE   223      20.790  41.060 139.170  1.00  0.00           C
ATOM   2243  HD1 PHE   223      21.400  40.160 139.190  1.00  0.00           H
ATOM   2244  CD2 PHE   223      20.160  42.920 137.890  1.00  0.00           C
ATOM   2245  HD2 PHE   223      20.080  43.470 136.950  1.00  0.00           H
ATOM   2246  CE1 PHE   223      20.390  41.620 140.370  1.00  0.00           C
ATOM   2247  HE1 PHE   223      19.920  40.950 141.080  1.00  0.00           H
ATOM   2248  CE2 PHE   223      19.830  43.610 139.070  1.00  0.00           C
ATOM   2249  HE2 PHE   223      19.390  44.600 139.050  1.00  0.00           H
ATOM   2250  CZ  PHE   223      19.940  42.960 140.300  1.00  0.00           C
ATOM   2251  HZ  PHE   223      19.950  43.510 141.240  1.00  0.00           H
ATOM   2252  C   PHE   223      21.980  39.470 134.940  1.00  0.00           C
ATOM   2253  O   PHE   223      21.940  39.980 133.870  1.00  0.00           O
ATOM   2254  N   THR   224      21.610  38.220 135.150  1.00  0.00           N
ATOM   2255  H   THR   224      21.350  37.910 136.070  1.00  0.00           H
ATOM   2256  CA  THR   224      21.650  37.180 134.040  1.00  0.00           C
ATOM   2257  CB  THR   224      22.150  35.810 134.470  1.00  0.00           C
ATOM   2258  OG1 THR   224      21.240  35.340 135.520  1.00  0.00           O
ATOM   2259  HG1 THR   224      21.540  34.490 135.950  1.00  0.00           H
ATOM   2260  CG2 THR   224      23.590  35.860 134.960  1.00  0.00           C
ATOM   2261  C   THR   224      20.320  36.960 133.240  1.00  0.00           C
ATOM   2262  O   THR   224      19.840  35.870 132.780  1.00  0.00           O
ATOM   2263  N   THR   225      19.690  38.100 132.940  1.00  0.00           N
ATOM   2264  H   THR   225      20.220  38.940 132.960  1.00  0.00           H
ATOM   2265  CA  THR   225      18.400  38.250 132.290  1.00  0.00           C
ATOM   2266  CB  THR   225      17.750  39.550 132.740  1.00  0.00           C
ATOM   2267  OG1 THR   225      17.650  39.480 134.200  1.00  0.00           O
ATOM   2268  HG1 THR   225      17.080  40.210 134.580  1.00  0.00           H
ATOM   2269  CG2 THR   225      16.340  39.760 132.240  1.00  0.00           C
ATOM   2270  C   THR   225      18.300  37.900 130.760  1.00  0.00           C
ATOM   2271  O   THR   225      18.760  38.680 129.890  1.00  0.00           O
ATOM   2272  N   THR   226      17.500  36.960 130.380  1.00  0.00           N
ATOM   2273  H   THR   226      16.800  36.690 131.040  1.00  0.00           H
ATOM   2274  CA  THR   226      17.570  36.250 129.000  1.00  0.00           C
ATOM   2275  CB  THR   226      17.040  34.810 128.900  1.00  0.00           C
ATOM   2276  OG1 THR   226      15.730  34.730 129.580  1.00  0.00           O
ATOM   2277  HG1 THR   226      15.270  33.910 129.240  1.00  0.00           H
ATOM   2278  CG2 THR   226      18.070  33.840 129.440  1.00  0.00           C
ATOM   2279  C   THR   226      17.030  37.190 127.950  1.00  0.00           C
ATOM   2280  O   THR   226      15.980  37.860 128.140  1.00  0.00           O
ATOM   2281  N   LEU   227      17.750  37.240 126.810  1.00  0.00           N
ATOM   2282  H   LEU   227      18.550  36.680 126.600  1.00  0.00           H
ATOM   2283  CA  LEU   227      17.350  38.080 125.640  1.00  0.00           C
ATOM   2284  CB  LEU   227      18.210  37.610 124.400  1.00  0.00           C
ATOM   2285  CG  LEU   227      19.720  37.700 124.550  1.00  0.00           C
ATOM   2286  CD1 LEU   227      20.440  37.060 123.360  1.00  0.00           C
ATOM   2287  CD2 LEU   227      20.110  39.180 124.800  1.00  0.00           C
ATOM   2288  C   LEU   227      15.850  38.200 125.390  1.00  0.00           C
ATOM   2289  O   LEU   227      15.480  39.400 125.380  1.00  0.00           O
ATOM   2290  N   ASN   228      15.020  37.220 125.170  1.00  0.00           N
ATOM   2291  H   ASN   228      15.330  36.270 125.110  1.00  0.00           H
ATOM   2292  CA  ASN   228      13.510  37.380 124.950  1.00  0.00           C
ATOM   2293  CB  ASN   228      12.880  35.970 124.860  1.00  0.00           C
ATOM   2294  CG  ASN   228      12.970  35.420 123.470  1.00  0.00           C
ATOM   2295  OD1 ASN   228      13.240  36.100 122.490  1.00  0.00           O
ATOM   2296  ND2 ASN   228      12.510  34.190 123.360  1.00  0.00           N
ATOM   2297 1HD2 ASN   228      12.180  33.760 124.200  1.00  0.00           H
ATOM   2298 2HD2 ASN   228      12.590  33.700 122.500  1.00  0.00           H
ATOM   2299  C   ASN   228      12.770  38.100 126.110  1.00  0.00           C
ATOM   2300  O   ASN   228      11.790  38.720 125.830  1.00  0.00           O
ATOM   2301  N   ASP   229      13.360  38.070 127.300  1.00  0.00           N
ATOM   2302  H   ASP   229      14.160  37.520 127.540  1.00  0.00           H
ATOM   2303  CA  ASP   229      12.690  38.770 128.430  1.00  0.00           C
ATOM   2304  CB  ASP   229      12.920  38.050 129.740  1.00  0.00           C
ATOM   2305  CG  ASP   229      12.250  38.620 130.990  1.00  0.00           C
ATOM   2306  OD1 ASP   229      11.010  38.420 131.110  1.00  0.00           O
ATOM   2307  OD2 ASP   229      12.970  39.140 131.820  1.00  0.00           O
ATOM   2308  C   ASP   229      13.030  40.270 128.470  1.00  0.00           C
ATOM   2309  O   ASP   229      12.150  41.170 128.550  1.00  0.00           O
ATOM   2310  N   PHE   230      14.310  40.490 128.130  1.00  0.00           N
ATOM   2311  H   PHE   230      14.930  39.710 127.970  1.00  0.00           H
ATOM   2312  CA  PHE   230      14.920  41.800 127.900  1.00  0.00           C
ATOM   2313  CB  PHE   230      16.420  41.560 127.710  1.00  0.00           C
ATOM   2314  CG  PHE   230      17.190  42.770 127.260  1.00  0.00           C
ATOM   2315  CD1 PHE   230      17.140  43.990 127.950  1.00  0.00           C
ATOM   2316  HD1 PHE   230      16.930  44.020 129.010  1.00  0.00           H
ATOM   2317  CD2 PHE   230      17.790  42.760 126.020  1.00  0.00           C
ATOM   2318  HD2 PHE   230      18.140  41.830 125.570  1.00  0.00           H
ATOM   2319  CE1 PHE   230      17.530  45.180 127.380  1.00  0.00           C
ATOM   2320  HE1 PHE   230      17.270  46.140 127.820  1.00  0.00           H
ATOM   2321  CE2 PHE   230      18.190  43.930 125.370  1.00  0.00           C
ATOM   2322  HE2 PHE   230      18.780  43.900 124.450  1.00  0.00           H
ATOM   2323  CZ  PHE   230      18.050  45.140 126.080  1.00  0.00           C
ATOM   2324  HZ  PHE   230      18.540  46.010 125.640  1.00  0.00           H
ATOM   2325  C   PHE   230      14.330  42.460 126.650  1.00  0.00           C
ATOM   2326  O   PHE   230      13.860  43.580 126.760  1.00  0.00           O
ATOM   2327  N   ASN   231      14.200  41.700 125.580  1.00  0.00           N
ATOM   2328  H   ASN   231      14.700  40.840 125.460  1.00  0.00           H
ATOM   2329  CA  ASN   231      13.550  42.150 124.320  1.00  0.00           C
ATOM   2330  CB  ASN   231      13.650  41.070 123.270  1.00  0.00           C
ATOM   2331  CG  ASN   231      14.980  41.040 122.600  1.00  0.00           C
ATOM   2332  OD1 ASN   231      15.930  41.750 122.870  1.00  0.00           O
ATOM   2333  ND2 ASN   231      14.910  40.400 121.470  1.00  0.00           N
ATOM   2334 1HD2 ASN   231      14.030  40.070 121.140  1.00  0.00           H
ATOM   2335 2HD2 ASN   231      15.780  40.130 121.040  1.00  0.00           H
ATOM   2336  C   ASN   231      12.160  42.670 124.600  1.00  0.00           C
ATOM   2337  O   ASN   231      11.830  43.760 124.090  1.00  0.00           O
ATOM   2338  N   LEU   232      11.300  42.010 125.370  1.00  0.00           N
ATOM   2339  H   LEU   232      11.480  41.040 125.520  1.00  0.00           H
ATOM   2340  CA  LEU   232      10.010  42.590 125.700  1.00  0.00           C
ATOM   2341  CB  LEU   232       9.250  41.620 126.660  1.00  0.00           C
ATOM   2342  CG  LEU   232       8.770  40.340 125.960  1.00  0.00           C
ATOM   2343  CD1 LEU   232       8.510  39.220 126.900  1.00  0.00           C
ATOM   2344  CD2 LEU   232       7.470  40.550 125.160  1.00  0.00           C
ATOM   2345  C   LEU   232       9.990  43.900 126.460  1.00  0.00           C
ATOM   2346  O   LEU   232       9.100  44.710 126.190  1.00  0.00           O
ATOM   2347  N   VAL   233      10.830  44.040 127.470  1.00  0.00           N
ATOM   2348  H   VAL   233      11.290  43.250 127.890  1.00  0.00           H
ATOM   2349  CA  VAL   233      11.010  45.250 128.210  1.00  0.00           C
ATOM   2350  CB  VAL   233      11.740  45.130 129.590  1.00  0.00           C
ATOM   2351  CG1 VAL   233      13.220  44.660 129.490  1.00  0.00           C
ATOM   2352  CG2 VAL   233      11.740  46.370 130.430  1.00  0.00           C
ATOM   2353  C   VAL   233      11.610  46.460 127.440  1.00  0.00           C
ATOM   2354  O   VAL   233      11.090  47.580 127.450  1.00  0.00           O
ATOM   2355  N   ALA   234      12.550  46.070 126.550  1.00  0.00           N
ATOM   2356  H   ALA   234      12.840  45.110 126.510  1.00  0.00           H
ATOM   2357  CA  ALA   234      13.040  47.060 125.540  1.00  0.00           C
ATOM   2358  CB  ALA   234      14.200  46.410 124.790  1.00  0.00           C
ATOM   2359  C   ALA   234      12.040  47.590 124.480  1.00  0.00           C
ATOM   2360  O   ALA   234      11.980  48.770 124.160  1.00  0.00           O
ATOM   2361  N   MET   235      11.100  46.720 124.160  1.00  0.00           N
ATOM   2362  H   MET   235      11.300  45.740 124.250  1.00  0.00           H
ATOM   2363  CA  MET   235       9.850  46.900 123.390  1.00  0.00           C
ATOM   2364  CB  MET   235       9.440  45.610 122.700  1.00  0.00           C
ATOM   2365  CG  MET   235      10.530  45.140 121.720  1.00  0.00           C
ATOM   2366  SD  MET   235       9.820  44.210 120.390  1.00  0.00           S
ATOM   2367  CE  MET   235       9.580  45.310 119.010  1.00  0.00           C
ATOM   2368  C   MET   235       8.730  47.710 124.110  1.00  0.00           C
ATOM   2369  O   MET   235       8.040  48.510 123.560  1.00  0.00           O
ATOM   2370  N   LYS   236       8.590  47.600 125.450  1.00  0.00           N
ATOM   2371  H   LYS   236       8.660  46.680 125.830  1.00  0.00           H
ATOM   2372  CA  LYS   236       7.740  48.530 126.220  1.00  0.00           C
ATOM   2373  CB  LYS   236       7.800  48.060 127.670  1.00  0.00           C
ATOM   2374  CG  LYS   236       6.900  46.860 127.980  1.00  0.00           C
ATOM   2375  CD  LYS   236       7.000  46.400 129.430  1.00  0.00           C
ATOM   2376  CE  LYS   236       5.910  45.330 129.700  1.00  0.00           C
ATOM   2377  NZ  LYS   236       5.640  45.280 131.130  1.00  0.00           N
ATOM   2378  HZ1 LYS   236       5.270  44.390 131.410  1.00  0.00           H
ATOM   2379  HZ2 LYS   236       6.460  45.380 131.700  1.00  0.00           H
ATOM   2380  HZ3 LYS   236       4.960  45.920 131.490  1.00  0.00           H
ATOM   2381  C   LYS   236       8.290  49.970 126.250  1.00  0.00           C
ATOM   2382  O   LYS   236       7.520  50.850 125.790  1.00  0.00           O
ATOM   2383  N   TYR   237       9.620  50.050 126.380  1.00  0.00           N
ATOM   2384  H   TYR   237      10.170  49.270 126.670  1.00  0.00           H
ATOM   2385  CA  TYR   237      10.370  51.340 126.230  1.00  0.00           C
ATOM   2386  CB  TYR   237      11.650  51.180 127.090  1.00  0.00           C
ATOM   2387  CG  TYR   237      11.430  51.420 128.550  1.00  0.00           C
ATOM   2388  CD1 TYR   237      11.310  52.740 129.080  1.00  0.00           C
ATOM   2389  HD1 TYR   237      11.250  53.650 128.500  1.00  0.00           H
ATOM   2390  CD2 TYR   237      11.170  50.280 129.310  1.00  0.00           C
ATOM   2391  HD2 TYR   237      11.590  49.320 129.030  1.00  0.00           H
ATOM   2392  CE1 TYR   237      11.060  52.920 130.440  1.00  0.00           C
ATOM   2393  HE1 TYR   237      11.490  53.820 130.870  1.00  0.00           H
ATOM   2394  CE2 TYR   237      10.810  50.530 130.590  1.00  0.00           C
ATOM   2395  HE2 TYR   237      10.490  49.710 131.240  1.00  0.00           H
ATOM   2396  CZ  TYR   237      10.700  51.790 131.180  1.00  0.00           C
ATOM   2397  OH  TYR   237      10.130  51.860 132.390  1.00  0.00           O
ATOM   2398  HH  TYR   237      10.270  52.810 132.660  1.00  0.00           H
ATOM   2399  C   TYR   237      10.580  51.860 124.770  1.00  0.00           C
ATOM   2400  O   TYR   237      11.500  52.650 124.480  1.00  0.00           O
ATOM   2401  N   ASN   238       9.910  51.230 123.840  1.00  0.00           N
ATOM   2402  H   ASN   238       9.080  50.770 124.140  1.00  0.00           H
ATOM   2403  CA  ASN   238      10.050  51.300 122.360  1.00  0.00           C
ATOM   2404  CB  ASN   238       9.370  52.640 121.990  1.00  0.00           C
ATOM   2405  CG  ASN   238       7.910  52.470 122.280  1.00  0.00           C
ATOM   2406  OD1 ASN   238       7.230  51.470 122.090  1.00  0.00           O
ATOM   2407  ND2 ASN   238       7.310  53.620 122.570  1.00  0.00           N
ATOM   2408 1HD2 ASN   238       7.740  54.510 122.710  1.00  0.00           H
ATOM   2409 2HD2 ASN   238       6.350  53.580 122.260  1.00  0.00           H
ATOM   2410  C   ASN   238      11.420  51.160 121.660  1.00  0.00           C
ATOM   2411  O   ASN   238      11.510  51.460 120.480  1.00  0.00           O
ATOM   2412  N   TYR   239      12.450  50.600 122.320  1.00  0.00           N
ATOM   2413  H   TYR   239      12.290  49.980 123.090  1.00  0.00           H
ATOM   2414  CA  TYR   239      13.760  50.360 121.620  1.00  0.00           C
ATOM   2415  CB  TYR   239      14.920  50.230 122.650  1.00  0.00           C
ATOM   2416  CG  TYR   239      15.440  51.520 123.250  1.00  0.00           C
ATOM   2417  CD1 TYR   239      16.700  51.960 122.960  1.00  0.00           C
ATOM   2418  HD1 TYR   239      17.300  51.380 122.250  1.00  0.00           H
ATOM   2419  CD2 TYR   239      14.700  52.210 124.170  1.00  0.00           C
ATOM   2420  HD2 TYR   239      13.810  51.770 124.610  1.00  0.00           H
ATOM   2421  CE1 TYR   239      17.200  53.090 123.600  1.00  0.00           C
ATOM   2422  HE1 TYR   239      18.270  53.250 123.430  1.00  0.00           H
ATOM   2423  CE2 TYR   239      15.190  53.410 124.720  1.00  0.00           C
ATOM   2424  HE2 TYR   239      14.530  53.960 125.390  1.00  0.00           H
ATOM   2425  CZ  TYR   239      16.460  53.900 124.460  1.00  0.00           C
ATOM   2426  OH  TYR   239      17.020  54.960 125.070  1.00  0.00           O
ATOM   2427  HH  TYR   239      17.980  55.000 124.780  1.00  0.00           H
ATOM   2428  C   TYR   239      13.790  49.070 120.850  1.00  0.00           C
ATOM   2429  O   TYR   239      13.120  48.100 121.100  1.00  0.00           O
ATOM   2430  N   GLU   240      14.700  48.980 119.870  1.00  0.00           N
ATOM   2431  H   GLU   240      15.410  49.680 119.790  1.00  0.00           H
ATOM   2432  CA  GLU   240      14.890  47.800 119.020  1.00  0.00           C
ATOM   2433  CB  GLU   240      15.960  48.100 117.930  1.00  0.00           C
ATOM   2434  CG  GLU   240      15.650  49.100 116.800  1.00  0.00           C
ATOM   2435  CD  GLU   240      14.650  48.700 115.690  1.00  0.00           C
ATOM   2436  OE1 GLU   240      13.440  48.950 115.800  1.00  0.00           O
ATOM   2437  OE2 GLU   240      15.110  48.180 114.620  1.00  0.00           O
ATOM   2438  C   GLU   240      15.290  46.520 119.700  1.00  0.00           C
ATOM   2439  O   GLU   240      16.120  46.550 120.630  1.00  0.00           O
ATOM   2440  N   PRO   241      14.770  45.360 119.210  1.00  0.00           N
ATOM   2441  CA  PRO   241      15.090  44.040 119.730  1.00  0.00           C
ATOM   2442  CB  PRO   241      14.120  43.100 119.100  1.00  0.00           C
ATOM   2443  CG  PRO   241      13.070  43.870 118.370  1.00  0.00           C
ATOM   2444  CD  PRO   241      13.670  45.310 118.300  1.00  0.00           C
ATOM   2445  C   PRO   241      16.480  43.660 119.370  1.00  0.00           C
ATOM   2446  O   PRO   241      16.930  43.960 118.280  1.00  0.00           O
ATOM   2447  N   LEU   242      17.080  42.880 120.270  1.00  0.00           N
ATOM   2448  H   LEU   242      16.590  42.490 121.040  1.00  0.00           H
ATOM   2449  CA  LEU   242      18.490  42.440 120.160  1.00  0.00           C
ATOM   2450  CB  LEU   242      19.080  42.670 121.580  1.00  0.00           C
ATOM   2451  CG  LEU   242      20.510  42.430 121.790  1.00  0.00           C
ATOM   2452  CD1 LEU   242      21.250  43.540 121.050  1.00  0.00           C
ATOM   2453  CD2 LEU   242      20.800  42.570 123.270  1.00  0.00           C
ATOM   2454  C   LEU   242      18.590  40.990 119.650  1.00  0.00           C
ATOM   2455  O   LEU   242      18.210  40.020 120.300  1.00  0.00           O
ATOM   2456  N   THR   243      18.980  40.860 118.390  1.00  0.00           N
ATOM   2457  H   THR   243      19.430  41.660 118.000  1.00  0.00           H
ATOM   2458  CA  THR   243      18.980  39.650 117.460  1.00  0.00           C
ATOM   2459  CB  THR   243      18.690  40.170 116.010  1.00  0.00           C
ATOM   2460  OG1 THR   243      19.770  41.060 115.530  1.00  0.00           O
ATOM   2461  HG1 THR   243      19.780  41.930 116.010  1.00  0.00           H
ATOM   2462  CG2 THR   243      17.430  41.020 115.730  1.00  0.00           C
ATOM   2463  C   THR   243      20.310  38.810 117.530  1.00  0.00           C
ATOM   2464  O   THR   243      21.240  39.210 118.170  1.00  0.00           O
ATOM   2465  N   GLN   244      20.340  37.610 116.950  1.00  0.00           N
ATOM   2466  H   GLN   244      19.540  37.320 116.420  1.00  0.00           H
ATOM   2467  CA  GLN   244      21.560  36.810 116.910  1.00  0.00           C
ATOM   2468  CB  GLN   244      21.280  35.510 116.250  1.00  0.00           C
ATOM   2469  CG  GLN   244      22.500  34.590 116.360  1.00  0.00           C
ATOM   2470  CD  GLN   244      22.130  33.140 116.740  1.00  0.00           C
ATOM   2471  OE1 GLN   244      21.420  32.930 117.740  1.00  0.00           O
ATOM   2472  NE2 GLN   244      22.330  32.190 115.850  1.00  0.00           N
ATOM   2473 1HE2 GLN   244      22.600  32.340 114.900  1.00  0.00           H
ATOM   2474 2HE2 GLN   244      22.100  31.240 116.050  1.00  0.00           H
ATOM   2475  C   GLN   244      22.830  37.560 116.330  1.00  0.00           C
ATOM   2476  O   GLN   244      23.880  37.580 116.920  1.00  0.00           O
ATOM   2477  N   ASP   245      22.680  38.160 115.150  1.00  0.00           N
ATOM   2478  H   ASP   245      21.870  37.990 114.600  1.00  0.00           H
ATOM   2479  CA  ASP   245      23.730  39.020 114.530  1.00  0.00           C
ATOM   2480  CB  ASP   245      23.480  39.440 113.060  1.00  0.00           C
ATOM   2481  CG  ASP   245      23.670  38.240 112.140  1.00  0.00           C
ATOM   2482  OD1 ASP   245      22.550  37.800 111.600  1.00  0.00           O
ATOM   2483  OD2 ASP   245      24.840  37.820 111.810  1.00  0.00           O
ATOM   2484  C   ASP   245      24.200  40.240 115.320  1.00  0.00           C
ATOM   2485  O   ASP   245      25.400  40.580 115.420  1.00  0.00           O
ATOM   2486  N   HIS   246      23.270  40.660 116.230  1.00  0.00           N
ATOM   2487  H   HIS   246      22.360  40.420 115.880  1.00  0.00           H
ATOM   2488  CA  HIS   246      23.590  41.670 117.230  1.00  0.00           C
ATOM   2489  CB  HIS   246      22.330  42.340 117.820  1.00  0.00           C
ATOM   2490  CG  HIS   246      21.440  43.190 116.840  1.00  0.00           C
ATOM   2491  ND1 HIS   246      20.150  43.330 117.100  1.00  0.00           N
ATOM   2492  CD2 HIS   246      21.770  43.910 115.830  1.00  0.00           C
ATOM   2493  HD2 HIS   246      22.770  44.070 115.410  1.00  0.00           H
ATOM   2494  CE1 HIS   246      19.640  44.190 116.190  1.00  0.00           C
ATOM   2495  HE1 HIS   246      18.590  44.490 116.210  1.00  0.00           H
ATOM   2496  NE2 HIS   246      20.680  44.640 115.450  1.00  0.00           N
ATOM   2497  HE2 HIS   246      20.630  45.460 114.890  1.00  0.00           H
ATOM   2498  C   HIS   246      24.550  41.180 118.300  1.00  0.00           C
ATOM   2499  O   HIS   246      25.580  41.830 118.570  1.00  0.00           O
ATOM   2500  N   VAL   247      24.070  40.150 119.030  1.00  0.00           N
ATOM   2501  H   VAL   247      23.160  39.750 118.910  1.00  0.00           H
ATOM   2502  CA  VAL   247      24.850  39.540 120.110  1.00  0.00           C
ATOM   2503  CB  VAL   247      23.940  38.570 120.750  1.00  0.00           C
ATOM   2504  CG1 VAL   247      24.490  37.800 121.930  1.00  0.00           C
ATOM   2505  CG2 VAL   247      22.590  39.230 121.120  1.00  0.00           C
ATOM   2506  C   VAL   247      26.200  39.030 119.540  1.00  0.00           C
ATOM   2507  O   VAL   247      27.240  39.380 120.160  1.00  0.00           O
ATOM   2508  N   ASP   248      26.200  38.530 118.300  1.00  0.00           N
ATOM   2509  H   ASP   248      25.400  38.100 117.890  1.00  0.00           H
ATOM   2510  CA  ASP   248      27.470  38.170 117.620  1.00  0.00           C
ATOM   2511  CB  ASP   248      27.110  37.630 116.230  1.00  0.00           C
ATOM   2512  CG  ASP   248      28.260  36.780 115.570  1.00  0.00           C
ATOM   2513  OD1 ASP   248      27.940  35.760 114.890  1.00  0.00           O
ATOM   2514  OD2 ASP   248      29.390  37.260 115.700  1.00  0.00           O
ATOM   2515  C   ASP   248      28.570  39.300 117.510  1.00  0.00           C
ATOM   2516  O   ASP   248      29.630  39.210 118.120  1.00  0.00           O
ATOM   2517  N   ILE   249      27.980  40.430 117.070  1.00  0.00           N
ATOM   2518  H   ILE   249      27.050  40.430 116.710  1.00  0.00           H
ATOM   2519  CA  ILE   249      28.940  41.610 116.920  1.00  0.00           C
ATOM   2520  CB  ILE   249      28.640  42.550 115.700  1.00  0.00           C
ATOM   2521  CG1 ILE   249      27.420  43.400 115.960  1.00  0.00           C
ATOM   2522  CG2 ILE   249      28.510  41.650 114.540  1.00  0.00           C
ATOM   2523  CD  ILE   249      27.110  44.460 114.890  1.00  0.00           C
ATOM   2524  C   ILE   249      29.430  42.360 118.180  1.00  0.00           C
ATOM   2525  O   ILE   249      30.380  43.120 118.190  1.00  0.00           O
ATOM   2526  N   LEU   250      28.730  42.070 119.310  1.00  0.00           N
ATOM   2527  H   LEU   250      27.850  41.600 119.260  1.00  0.00           H
ATOM   2528  CA  LEU   250      29.260  42.380 120.630  1.00  0.00           C
ATOM   2529  CB  LEU   250      28.140  42.520 121.630  1.00  0.00           C
ATOM   2530  CG  LEU   250      27.330  43.770 121.420  1.00  0.00           C
ATOM   2531  CD1 LEU   250      25.890  43.580 121.910  1.00  0.00           C
ATOM   2532  CD2 LEU   250      28.000  44.910 122.170  1.00  0.00           C
ATOM   2533  C   LEU   250      30.310  41.400 121.140  1.00  0.00           C
ATOM   2534  O   LEU   250      30.960  41.650 122.200  1.00  0.00           O
ATOM   2535  N   GLY   251      30.650  40.350 120.440  1.00  0.00           N
ATOM   2536  H   GLY   251      30.250  40.020 119.580  1.00  0.00           H
ATOM   2537  CA  GLY   251      31.710  39.380 120.750  1.00  0.00           C
ATOM   2538  C   GLY   251      33.160  39.810 120.860  1.00  0.00           C
ATOM   2539  O   GLY   251      33.780  39.680 121.890  1.00  0.00           O
ATOM   2540  N   PRO   252      33.630  40.620 119.930  1.00  0.00           N
ATOM   2541  CA  PRO   252      34.960  41.290 119.980  1.00  0.00           C
ATOM   2542  CB  PRO   252      35.020  42.030 118.680  1.00  0.00           C
ATOM   2543  CG  PRO   252      34.350  41.030 117.760  1.00  0.00           C
ATOM   2544  CD  PRO   252      33.120  40.580 118.570  1.00  0.00           C
ATOM   2545  C   PRO   252      35.000  42.290 121.190  1.00  0.00           C
ATOM   2546  O   PRO   252      35.900  42.090 121.990  1.00  0.00           O
ATOM   2547  N   LEU   253      33.880  42.950 121.470  1.00  0.00           N
ATOM   2548  H   LEU   253      33.030  42.760 120.980  1.00  0.00           H
ATOM   2549  CA  LEU   253      33.770  43.900 122.620  1.00  0.00           C
ATOM   2550  CB  LEU   253      32.600  44.930 122.310  1.00  0.00           C
ATOM   2551  CG  LEU   253      32.960  45.610 121.010  1.00  0.00           C
ATOM   2552  CD1 LEU   253      31.730  46.540 120.720  1.00  0.00           C
ATOM   2553  CD2 LEU   253      34.190  46.500 121.040  1.00  0.00           C
ATOM   2554  C   LEU   253      33.690  43.260 123.970  1.00  0.00           C
ATOM   2555  O   LEU   253      34.440  43.590 124.930  1.00  0.00           O
ATOM   2556  N   SER   254      32.910  42.160 124.010  1.00  0.00           N
ATOM   2557  H   SER   254      32.280  41.970 123.250  1.00  0.00           H
ATOM   2558  CA  SER   254      32.840  41.310 125.230  1.00  0.00           C
ATOM   2559  CB  SER   254      31.620  40.340 125.180  1.00  0.00           C
ATOM   2560  OG  SER   254      31.950  39.240 124.350  1.00  0.00           O
ATOM   2561  HG  SER   254      31.140  38.770 124.000  1.00  0.00           H
ATOM   2562  C   SER   254      34.140  40.600 125.490  1.00  0.00           C
ATOM   2563  O   SER   254      34.620  40.600 126.650  1.00  0.00           O
ATOM   2564  N   ALA   255      34.850  40.080 124.420  1.00  0.00           N
ATOM   2565  H   ALA   255      34.500  40.170 123.490  1.00  0.00           H
ATOM   2566  CA  ALA   255      36.150  39.430 124.610  1.00  0.00           C
ATOM   2567  CB  ALA   255      36.560  38.650 123.350  1.00  0.00           C
ATOM   2568  C   ALA   255      37.220  40.410 125.000  1.00  0.00           C
ATOM   2569  O   ALA   255      37.890  40.130 125.960  1.00  0.00           O
ATOM   2570  N   GLN   256      37.380  41.590 124.330  1.00  0.00           N
ATOM   2571  H   GLN   256      36.890  41.810 123.490  1.00  0.00           H
ATOM   2572  CA  GLN   256      38.280  42.670 124.730  1.00  0.00           C
ATOM   2573  CB  GLN   256      38.460  43.650 123.540  1.00  0.00           C
ATOM   2574  CG  GLN   256      39.150  43.060 122.310  1.00  0.00           C
ATOM   2575  CD  GLN   256      39.420  44.130 121.280  1.00  0.00           C
ATOM   2576  OE1 GLN   256      39.760  45.310 121.570  1.00  0.00           O
ATOM   2577  NE2 GLN   256      39.410  43.770 120.020  1.00  0.00           N
ATOM   2578 1HE2 GLN   256      39.210  42.820 119.780  1.00  0.00           H
ATOM   2579 2HE2 GLN   256      39.590  44.430 119.290  1.00  0.00           H
ATOM   2580  C   GLN   256      38.110  43.440 126.030  1.00  0.00           C
ATOM   2581  O   GLN   256      38.990  44.260 126.380  1.00  0.00           O
ATOM   2582  N   THR   257      36.890  43.420 126.590  1.00  0.00           N
ATOM   2583  H   THR   257      36.100  43.380 125.980  1.00  0.00           H
ATOM   2584  CA  THR   257      36.560  44.000 127.920  1.00  0.00           C
ATOM   2585  CB  THR   257      35.200  44.730 127.920  1.00  0.00           C
ATOM   2586  OG1 THR   257      34.280  43.680 127.630  1.00  0.00           O
ATOM   2587  HG1 THR   257      34.050  43.720 126.660  1.00  0.00           H
ATOM   2588  CG2 THR   257      35.170  45.940 127.020  1.00  0.00           C
ATOM   2589  C   THR   257      36.580  43.070 129.110  1.00  0.00           C
ATOM   2590  O   THR   257      37.060  43.440 130.170  1.00  0.00           O
ATOM   2591  N   GLY   258      36.190  41.780 128.950  1.00  0.00           N
ATOM   2592  H   GLY   258      35.870  41.650 128.010  1.00  0.00           H
ATOM   2593  CA  GLY   258      36.030  40.730 129.950  1.00  0.00           C
ATOM   2594  C   GLY   258      34.600  40.920 130.560  1.00  0.00           C
ATOM   2595  O   GLY   258      34.220  40.190 131.510  1.00  0.00           O
ATOM   2596  N   ILE   259      33.730  41.860 130.100  1.00  0.00           N
ATOM   2597  H   ILE   259      34.010  42.430 129.320  1.00  0.00           H
ATOM   2598  CA  ILE   259      32.350  41.990 130.520  1.00  0.00           C
ATOM   2599  CB  ILE   259      32.020  43.410 130.800  1.00  0.00           C
ATOM   2600  CG1 ILE   259      33.000  43.980 131.790  1.00  0.00           C
ATOM   2601  CG2 ILE   259      30.620  43.540 131.360  1.00  0.00           C
ATOM   2602  CD  ILE   259      32.830  45.530 131.750  1.00  0.00           C
ATOM   2603  C   ILE   259      31.370  41.450 129.500  1.00  0.00           C
ATOM   2604  O   ILE   259      31.470  41.750 128.340  1.00  0.00           O
ATOM   2605  N   ALA   260      30.520  40.510 129.960  1.00  0.00           N
ATOM   2606  H   ALA   260      30.690  40.060 130.840  1.00  0.00           H
ATOM   2607  CA  ALA   260      29.550  39.830 129.100  1.00  0.00           C
ATOM   2608  CB  ALA   260      29.040  38.540 129.720  1.00  0.00           C
ATOM   2609  C   ALA   260      28.360  40.740 128.690  1.00  0.00           C
ATOM   2610  O   ALA   260      27.800  41.530 129.470  1.00  0.00           O
ATOM   2611  N   VAL   261      27.750  40.440 127.530  1.00  0.00           N
ATOM   2612  H   VAL   261      28.010  39.660 126.950  1.00  0.00           H
ATOM   2613  CA  VAL   261      26.460  41.060 127.040  1.00  0.00           C
ATOM   2614  CB  VAL   261      25.990  40.520 125.640  1.00  0.00           C
ATOM   2615  CG1 VAL   261      24.730  41.080 125.040  1.00  0.00           C
ATOM   2616  CG2 VAL   261      27.180  40.310 124.710  1.00  0.00           C
ATOM   2617  C   VAL   261      25.190  40.880 127.920  1.00  0.00           C
ATOM   2618  O   VAL   261      24.490  41.900 127.990  1.00  0.00           O
ATOM   2619  N   LEU   262      25.080  39.800 128.730  1.00  0.00           N
ATOM   2620  H   LEU   262      25.700  39.020 128.670  1.00  0.00           H
ATOM   2621  CA  LEU   262      23.870  39.520 129.590  1.00  0.00           C
ATOM   2622  CB  LEU   262      23.920  38.180 130.270  1.00  0.00           C
ATOM   2623  CG  LEU   262      23.630  36.900 129.380  1.00  0.00           C
ATOM   2624  CD1 LEU   262      23.590  35.690 130.340  1.00  0.00           C
ATOM   2625  CD2 LEU   262      22.320  37.010 128.600  1.00  0.00           C
ATOM   2626  C   LEU   262      23.900  40.560 130.780  1.00  0.00           C
ATOM   2627  O   LEU   262      23.060  41.480 130.650  1.00  0.00           O
ATOM   2628  N   ASP   263      25.110  40.770 131.350  1.00  0.00           N
ATOM   2629  H   ASP   263      25.890  40.220 131.060  1.00  0.00           H
ATOM   2630  CA  ASP   263      25.400  41.830 132.400  1.00  0.00           C
ATOM   2631  CB  ASP   263      26.840  41.870 132.900  1.00  0.00           C
ATOM   2632  CG  ASP   263      27.450  40.530 133.320  1.00  0.00           C
ATOM   2633  OD1 ASP   263      27.870  39.750 132.500  1.00  0.00           O
ATOM   2634  OD2 ASP   263      27.660  40.310 134.540  1.00  0.00           O
ATOM   2635  C   ASP   263      25.080  43.210 131.740  1.00  0.00           C
ATOM   2636  O   ASP   263      24.380  44.020 132.350  1.00  0.00           O
ATOM   2637  N   MET   264      25.590  43.490 130.570  1.00  0.00           N
ATOM   2638  H   MET   264      26.230  42.890 130.090  1.00  0.00           H
ATOM   2639  CA  MET   264      25.340  44.760 129.830  1.00  0.00           C
ATOM   2640  CB  MET   264      26.360  45.070 128.720  1.00  0.00           C
ATOM   2641  CG  MET   264      27.670  45.560 129.310  1.00  0.00           C
ATOM   2642  SD  MET   264      28.260  47.090 128.460  1.00  0.00           S
ATOM   2643  CE  MET   264      29.170  47.940 129.760  1.00  0.00           C
ATOM   2644  C   MET   264      23.860  44.930 129.380  1.00  0.00           C
ATOM   2645  O   MET   264      23.310  45.970 129.740  1.00  0.00           O
ATOM   2646  N   CYS   265      23.140  43.900 129.000  1.00  0.00           N
ATOM   2647  H   CYS   265      23.420  42.950 129.110  1.00  0.00           H
ATOM   2648  CA  CYS   265      21.730  44.060 128.630  1.00  0.00           C
ATOM   2649  CB  CYS   265      21.180  42.810 127.930  1.00  0.00           C
ATOM   2650  SG  CYS   265      22.000  42.710 126.270  1.00  0.00           S
ATOM   2651  HG  CYS   265      23.240  42.540 126.730  1.00  0.00           H
ATOM   2652  C   CYS   265      20.900  44.410 129.910  1.00  0.00           C
ATOM   2653  O   CYS   265      20.120  45.390 129.990  1.00  0.00           O
ATOM   2654  N   ALA   266      21.210  43.600 130.940  1.00  0.00           N
ATOM   2655  H   ALA   266      21.770  42.780 130.850  1.00  0.00           H
ATOM   2656  CA  ALA   266      20.590  43.760 132.280  1.00  0.00           C
ATOM   2657  CB  ALA   266      21.010  42.670 133.250  1.00  0.00           C
ATOM   2658  C   ALA   266      20.650  45.180 132.820  1.00  0.00           C
ATOM   2659  O   ALA   266      19.660  45.880 132.960  1.00  0.00           O
ATOM   2660  N   SER   267      21.820  45.700 132.650  1.00  0.00           N
ATOM   2661  H   SER   267      22.640  45.160 132.430  1.00  0.00           H
ATOM   2662  CA  SER   267      22.250  47.110 133.000  1.00  0.00           C
ATOM   2663  CB  SER   267      23.690  47.360 132.690  1.00  0.00           C
ATOM   2664  OG  SER   267      24.500  46.490 133.450  1.00  0.00           O
ATOM   2665  HG  SER   267      24.530  45.650 132.920  1.00  0.00           H
ATOM   2666  C   SER   267      21.340  48.170 132.300  1.00  0.00           C
ATOM   2667  O   SER   267      20.490  48.810 132.920  1.00  0.00           O
ATOM   2668  N   LEU   268      21.260  48.100 130.930  1.00  0.00           N
ATOM   2669  H   LEU   268      21.740  47.340 130.490  1.00  0.00           H
ATOM   2670  CA  LEU   268      20.420  48.950 130.090  1.00  0.00           C
ATOM   2671  CB  LEU   268      20.800  48.530 128.630  1.00  0.00           C
ATOM   2672  CG  LEU   268      20.070  49.250 127.520  1.00  0.00           C
ATOM   2673  CD1 LEU   268      20.260  50.760 127.570  1.00  0.00           C
ATOM   2674  CD2 LEU   268      20.520  48.730 126.080  1.00  0.00           C
ATOM   2675  C   LEU   268      18.930  48.970 130.490  1.00  0.00           C
ATOM   2676  O   LEU   268      18.350  49.980 130.830  1.00  0.00           O
ATOM   2677  N   LYS   269      18.350  47.740 130.650  1.00  0.00           N
ATOM   2678  H   LYS   269      18.800  46.910 130.310  1.00  0.00           H
ATOM   2679  CA  LYS   269      17.010  47.490 131.150  1.00  0.00           C
ATOM   2680  CB  LYS   269      16.800  45.950 131.430  1.00  0.00           C
ATOM   2681  CG  LYS   269      15.440  45.650 132.130  1.00  0.00           C
ATOM   2682  CD  LYS   269      15.280  44.260 132.780  1.00  0.00           C
ATOM   2683  CE  LYS   269      13.830  44.110 133.260  1.00  0.00           C
ATOM   2684  NZ  LYS   269      13.560  42.900 134.030  1.00  0.00           N
ATOM   2685  HZ1 LYS   269      12.860  43.000 134.730  1.00  0.00           H
ATOM   2686  HZ2 LYS   269      13.260  42.170 133.420  1.00  0.00           H
ATOM   2687  HZ3 LYS   269      14.410  42.530 134.400  1.00  0.00           H
ATOM   2688  C   LYS   269      16.810  48.250 132.500  1.00  0.00           C
ATOM   2689  O   LYS   269      15.970  49.090 132.600  1.00  0.00           O
ATOM   2690  N   GLU   270      17.760  48.090 133.460  1.00  0.00           N
ATOM   2691  H   GLU   270      18.620  47.630 133.210  1.00  0.00           H
ATOM   2692  CA  GLU   270      17.690  48.780 134.770  1.00  0.00           C
ATOM   2693  CB  GLU   270      18.770  48.390 135.750  1.00  0.00           C
ATOM   2694  CG  GLU   270      18.860  46.930 136.070  1.00  0.00           C
ATOM   2695  CD  GLU   270      17.820  46.390 137.080  1.00  0.00           C
ATOM   2696  OE1 GLU   270      17.040  47.030 137.860  1.00  0.00           O
ATOM   2697  OE2 GLU   270      17.800  45.150 137.170  1.00  0.00           O
ATOM   2698  C   GLU   270      17.790  50.290 134.610  1.00  0.00           C
ATOM   2699  O   GLU   270      16.930  50.980 135.220  1.00  0.00           O
ATOM   2700  N   LEU   271      18.640  50.870 133.780  1.00  0.00           N
ATOM   2701  H   LEU   271      19.410  50.280 133.500  1.00  0.00           H
ATOM   2702  CA  LEU   271      18.720  52.310 133.440  1.00  0.00           C
ATOM   2703  CB  LEU   271      19.760  52.440 132.320  1.00  0.00           C
ATOM   2704  CG  LEU   271      21.100  52.940 132.780  1.00  0.00           C
ATOM   2705  CD1 LEU   271      22.120  52.640 131.710  1.00  0.00           C
ATOM   2706  CD2 LEU   271      21.170  54.430 133.170  1.00  0.00           C
ATOM   2707  C   LEU   271      17.420  52.910 132.840  1.00  0.00           C
ATOM   2708  O   LEU   271      17.070  54.020 133.250  1.00  0.00           O
ATOM   2709  N   LEU   272      16.800  52.190 131.960  1.00  0.00           N
ATOM   2710  H   LEU   272      17.260  51.450 131.470  1.00  0.00           H
ATOM   2711  CA  LEU   272      15.410  52.640 131.450  1.00  0.00           C
ATOM   2712  CB  LEU   272      14.940  51.770 130.230  1.00  0.00           C
ATOM   2713  CG  LEU   272      15.840  51.910 128.960  1.00  0.00           C
ATOM   2714  CD1 LEU   272      15.690  50.720 128.030  1.00  0.00           C
ATOM   2715  CD2 LEU   272      15.470  53.160 128.170  1.00  0.00           C
ATOM   2716  C   LEU   272      14.320  52.700 132.510  1.00  0.00           C
ATOM   2717  O   LEU   272      13.840  53.780 132.880  1.00  0.00           O
ATOM   2718  N   GLN   273      14.330  51.690 133.340  1.00  0.00           N
ATOM   2719  H   GLN   273      14.730  50.800 133.140  1.00  0.00           H
ATOM   2720  CA  GLN   273      13.370  51.710 134.440  1.00  0.00           C
ATOM   2721  CB  GLN   273      13.320  50.320 135.170  1.00  0.00           C
ATOM   2722  CG  GLN   273      12.960  49.170 134.250  1.00  0.00           C
ATOM   2723  CD  GLN   273      12.770  47.900 135.100  1.00  0.00           C
ATOM   2724  OE1 GLN   273      13.640  47.570 135.910  1.00  0.00           O
ATOM   2725  NE2 GLN   273      11.770  47.140 134.760  1.00  0.00           N
ATOM   2726 1HE2 GLN   273      11.110  47.570 134.140  1.00  0.00           H
ATOM   2727 2HE2 GLN   273      11.740  46.180 135.040  1.00  0.00           H
ATOM   2728  C   GLN   273      13.660  52.810 135.560  1.00  0.00           C
ATOM   2729  O   GLN   273      12.760  53.460 136.070  1.00  0.00           O
ATOM   2730  N   ASN   274      14.960  53.040 135.820  1.00  0.00           N
ATOM   2731  H   ASN   274      15.640  52.380 135.500  1.00  0.00           H
ATOM   2732  CA  ASN   274      15.500  54.090 136.670  1.00  0.00           C
ATOM   2733  CB  ASN   274      16.940  53.740 136.850  1.00  0.00           C
ATOM   2734  CG  ASN   274      17.760  54.730 137.710  1.00  0.00           C
ATOM   2735  OD1 ASN   274      18.040  55.890 137.420  1.00  0.00           O
ATOM   2736  ND2 ASN   274      17.930  54.310 138.920  1.00  0.00           N
ATOM   2737 1HD2 ASN   274      17.480  53.500 139.300  1.00  0.00           H
ATOM   2738 2HD2 ASN   274      18.450  54.920 139.520  1.00  0.00           H
ATOM   2739  C   ASN   274      15.390  55.560 136.190  1.00  0.00           C
ATOM   2740  O   ASN   274      14.690  56.330 136.860  1.00  0.00           O
ATOM   2741  N   GLY   275      15.990  55.900 135.030  1.00  0.00           N
ATOM   2742  H   GLY   275      16.550  55.270 134.500  1.00  0.00           H
ATOM   2743  CA  GLY   275      15.860  57.270 134.470  1.00  0.00           C
ATOM   2744  C   GLY   275      16.740  57.340 133.230  1.00  0.00           C
ATOM   2745  O   GLY   275      17.910  57.050 133.400  1.00  0.00           O
ATOM   2746  N   MET   276      16.310  58.040 132.200  1.00  0.00           N
ATOM   2747  H   MET   276      15.760  58.850 132.400  1.00  0.00           H
ATOM   2748  CA  MET   276      16.700  57.910 130.770  1.00  0.00           C
ATOM   2749  CB  MET   276      15.570  58.670 130.030  1.00  0.00           C
ATOM   2750  CG  MET   276      14.240  57.890 130.070  1.00  0.00           C
ATOM   2751  SD  MET   276      14.360  56.300 129.180  1.00  0.00           S
ATOM   2752  CE  MET   276      12.630  55.940 129.420  1.00  0.00           C
ATOM   2753  C   MET   276      18.130  58.360 130.280  1.00  0.00           C
ATOM   2754  O   MET   276      18.450  58.530 129.090  1.00  0.00           O
ATOM   2755  N   ASN   277      18.960  58.390 131.250  1.00  0.00           N
ATOM   2756  H   ASN   277      18.800  57.780 132.020  1.00  0.00           H
ATOM   2757  CA  ASN   277      20.250  59.120 131.100  1.00  0.00           C
ATOM   2758  CB  ASN   277      20.330  60.230 132.130  1.00  0.00           C
ATOM   2759  CG  ASN   277      21.580  61.130 131.890  1.00  0.00           C
ATOM   2760  OD1 ASN   277      22.710  60.940 132.140  1.00  0.00           O
ATOM   2761  ND2 ASN   277      21.280  62.340 131.640  1.00  0.00           N
ATOM   2762 1HD2 ASN   277      20.330  62.650 131.550  1.00  0.00           H
ATOM   2763 2HD2 ASN   277      22.030  63.010 131.620  1.00  0.00           H
ATOM   2764  C   ASN   277      21.470  58.180 131.060  1.00  0.00           C
ATOM   2765  O   ASN   277      21.860  57.590 132.060  1.00  0.00           O
ATOM   2766  N   GLY   278      22.170  58.400 129.990  1.00  0.00           N
ATOM   2767  H   GLY   278      22.060  59.300 129.570  1.00  0.00           H
ATOM   2768  CA  GLY   278      23.380  57.700 129.630  1.00  0.00           C
ATOM   2769  C   GLY   278      24.650  58.470 130.050  1.00  0.00           C
ATOM   2770  O   GLY   278      25.730  57.980 129.750  1.00  0.00           O
ATOM   2771  N   ARG   279      24.640  59.730 130.530  1.00  0.00           N
ATOM   2772  H   ARG   279      23.780  60.180 130.760  1.00  0.00           H
ATOM   2773  CA  ARG   279      25.730  60.570 131.000  1.00  0.00           C
ATOM   2774  CB  ARG   279      26.410  59.950 132.250  1.00  0.00           C
ATOM   2775  CG  ARG   279      25.760  60.250 133.600  1.00  0.00           C
ATOM   2776  CD  ARG   279      26.710  59.800 134.780  1.00  0.00           C
ATOM   2777  NE  ARG   279      25.920  59.910 135.990  1.00  0.00           N
ATOM   2778  HE  ARG   279      25.140  60.530 136.020  1.00  0.00           H
ATOM   2779  CZ  ARG   279      26.230  59.340 137.160  1.00  0.00           C
ATOM   2780  NH1 ARG   279      27.270  58.560 137.270  1.00  0.00           N
ATOM   2781 1HH1 ARG   279      27.720  58.210 136.450  1.00  0.00           H
ATOM   2782 2HH1 ARG   279      27.750  58.480 138.150  1.00  0.00           H
ATOM   2783  NH2 ARG   279      25.490  59.460 138.210  1.00  0.00           N
ATOM   2784 1HH2 ARG   279      24.700  60.070 138.230  1.00  0.00           H
ATOM   2785 2HH2 ARG   279      25.680  58.780 138.920  1.00  0.00           H
ATOM   2786  C   ARG   279      26.800  60.890 129.920  1.00  0.00           C
ATOM   2787  O   ARG   279      27.260  60.030 129.120  1.00  0.00           O
ATOM   2788  N   THR   280      27.070  62.200 129.910  1.00  0.00           N
ATOM   2789  H   THR   280      26.670  62.700 130.680  1.00  0.00           H
ATOM   2790  CA  THR   280      27.910  62.840 128.880  1.00  0.00           C
ATOM   2791  CB  THR   280      27.800  64.320 129.020  1.00  0.00           C
ATOM   2792  OG1 THR   280      28.440  64.840 130.120  1.00  0.00           O
ATOM   2793  HG1 THR   280      29.170  65.490 129.910  1.00  0.00           H
ATOM   2794  CG2 THR   280      26.360  64.780 128.920  1.00  0.00           C
ATOM   2795  C   THR   280      29.380  62.460 128.670  1.00  0.00           C
ATOM   2796  O   THR   280      30.210  63.280 128.210  1.00  0.00           O
ATOM   2797  N   ILE   281      29.610  61.160 128.710  1.00  0.00           N
ATOM   2798  H   ILE   281      28.860  60.540 128.930  1.00  0.00           H
ATOM   2799  CA  ILE   281      30.970  60.600 128.740  1.00  0.00           C
ATOM   2800  CB  ILE   281      30.990  59.170 129.290  1.00  0.00           C
ATOM   2801  CG1 ILE   281      30.510  59.140 130.800  1.00  0.00           C
ATOM   2802  CG2 ILE   281      32.400  58.510 129.190  1.00  0.00           C
ATOM   2803  CD  ILE   281      30.390  57.660 131.220  1.00  0.00           C
ATOM   2804  C   ILE   281      31.520  60.690 127.330  1.00  0.00           C
ATOM   2805  O   ILE   281      32.590  61.220 127.090  1.00  0.00           O
ATOM   2806  N   LEU   282      30.770  60.130 126.380  1.00  0.00           N
ATOM   2807  H   LEU   282      29.830  59.870 126.610  1.00  0.00           H
ATOM   2808  CA  LEU   282      31.230  60.120 125.000  1.00  0.00           C
ATOM   2809  CB  LEU   282      30.740  58.840 124.270  1.00  0.00           C
ATOM   2810  CG  LEU   282      31.790  57.710 124.540  1.00  0.00           C
ATOM   2811  CD1 LEU   282      31.420  56.410 123.850  1.00  0.00           C
ATOM   2812  CD2 LEU   282      33.210  58.220 124.200  1.00  0.00           C
ATOM   2813  C   LEU   282      30.630  61.340 124.240  1.00  0.00           C
ATOM   2814  O   LEU   282      31.390  62.090 123.690  1.00  0.00           O
ATOM   2815  N   GLY   283      29.310  61.530 124.480  1.00  0.00           N
ATOM   2816  H   GLY   283      28.800  61.150 125.250  1.00  0.00           H
ATOM   2817  CA  GLY   283      28.470  62.510 123.750  1.00  0.00           C
ATOM   2818  C   GLY   283      27.160  62.950 124.390  1.00  0.00           C
ATOM   2819  O   GLY   283      27.130  64.010 124.950  1.00  0.00           O
ATOM   2820  N   SER   284      26.150  62.140 124.290  1.00  0.00           N
ATOM   2821  H   SER   284      26.090  61.570 123.470  1.00  0.00           H
ATOM   2822  CA  SER   284      24.820  62.460 124.880  1.00  0.00           C
ATOM   2823  CB  SER   284      23.760  61.620 124.180  1.00  0.00           C
ATOM   2824  OG  SER   284      23.600  62.120 122.830  1.00  0.00           O
ATOM   2825  HG  SER   284      24.340  61.830 122.210  1.00  0.00           H
ATOM   2826  C   SER   284      24.590  62.210 126.370  1.00  0.00           C
ATOM   2827  O   SER   284      25.370  61.490 127.030  1.00  0.00           O
ATOM   2828  N   ALA   285      23.750  63.110 126.830  1.00  0.00           N
ATOM   2829  H   ALA   285      23.670  64.010 126.400  1.00  0.00           H
ATOM   2830  CA  ALA   285      22.990  62.900 128.070  1.00  0.00           C
ATOM   2831  CB  ALA   285      22.260  64.210 128.470  1.00  0.00           C
ATOM   2832  C   ALA   285      22.020  61.700 128.060  1.00  0.00           C
ATOM   2833  O   ALA   285      22.540  60.670 128.460  1.00  0.00           O
ATOM   2834  N   LEU   286      21.050  61.750 127.110  1.00  0.00           N
ATOM   2835  H   LEU   286      21.010  62.550 126.510  1.00  0.00           H
ATOM   2836  CA  LEU   286      20.060  60.650 126.920  1.00  0.00           C
ATOM   2837  CB  LEU   286      19.010  61.120 125.980  1.00  0.00           C
ATOM   2838  CG  LEU   286      17.610  60.590 126.210  1.00  0.00           C
ATOM   2839  CD1 LEU   286      16.760  61.220 127.350  1.00  0.00           C
ATOM   2840  CD2 LEU   286      16.880  60.500 124.870  1.00  0.00           C
ATOM   2841  C   LEU   286      20.690  59.330 126.470  1.00  0.00           C
ATOM   2842  O   LEU   286      21.710  59.380 125.700  1.00  0.00           O
ATOM   2843  N   LEU   287      20.150  58.140 126.780  1.00  0.00           N
ATOM   2844  H   LEU   287      19.370  58.120 127.420  1.00  0.00           H
ATOM   2845  CA  LEU   287      20.450  56.820 126.150  1.00  0.00           C
ATOM   2846  CB  LEU   287      19.670  55.670 126.760  1.00  0.00           C
ATOM   2847  CG  LEU   287      20.250  55.300 128.110  1.00  0.00           C
ATOM   2848  CD1 LEU   287      19.320  54.330 128.880  1.00  0.00           C
ATOM   2849  CD2 LEU   287      21.500  54.450 127.970  1.00  0.00           C
ATOM   2850  C   LEU   287      20.260  56.650 124.670  1.00  0.00           C
ATOM   2851  O   LEU   287      19.480  55.830 124.140  1.00  0.00           O
ATOM   2852  N   GLU   288      21.070  57.420 123.960  1.00  0.00           N
ATOM   2853  H   GLU   288      21.610  58.140 124.390  1.00  0.00           H
ATOM   2854  CA  GLU   288      21.010  57.390 122.530  1.00  0.00           C
ATOM   2855  CB  GLU   288      20.980  58.880 122.050  1.00  0.00           C
ATOM   2856  CG  GLU   288      19.770  59.720 122.400  1.00  0.00           C
ATOM   2857  CD  GLU   288      18.560  59.720 121.440  1.00  0.00           C
ATOM   2858  OE1 GLU   288      18.210  58.770 120.760  1.00  0.00           O
ATOM   2859  OE2 GLU   288      17.900  60.760 121.450  1.00  0.00           O
ATOM   2860  C   GLU   288      22.050  56.520 121.790  1.00  0.00           C
ATOM   2861  O   GLU   288      23.110  56.350 122.320  1.00  0.00           O
ATOM   2862  N   ASP   289      21.650  55.970 120.670  1.00  0.00           N
ATOM   2863  H   ASP   289      20.940  56.420 120.120  1.00  0.00           H
ATOM   2864  CA  ASP   289      22.400  54.920 119.950  1.00  0.00           C
ATOM   2865  CB  ASP   289      21.380  54.040 119.160  1.00  0.00           C
ATOM   2866  CG  ASP   289      20.720  54.760 118.030  1.00  0.00           C
ATOM   2867  OD1 ASP   289      20.330  54.050 117.130  1.00  0.00           O
ATOM   2868  OD2 ASP   289      20.400  55.980 118.070  1.00  0.00           O
ATOM   2869  C   ASP   289      23.510  55.410 119.070  1.00  0.00           C
ATOM   2870  O   ASP   289      23.830  54.950 117.960  1.00  0.00           O
ATOM   2871  N   GLU   290      24.380  56.140 119.770  1.00  0.00           N
ATOM   2872  H   GLU   290      24.280  56.260 120.760  1.00  0.00           H
ATOM   2873  CA  GLU   290      25.430  56.900 119.100  1.00  0.00           C
ATOM   2874  CB  GLU   290      25.910  58.020 120.060  1.00  0.00           C
ATOM   2875  CG  GLU   290      24.860  59.090 120.330  1.00  0.00           C
ATOM   2876  CD  GLU   290      25.690  60.270 120.770  1.00  0.00           C
ATOM   2877  OE1 GLU   290      25.890  61.130 119.870  1.00  0.00           O
ATOM   2878  OE2 GLU   290      25.910  60.420 121.990  1.00  0.00           O
ATOM   2879  C   GLU   290      26.540  56.080 118.360  1.00  0.00           C
ATOM   2880  O   GLU   290      26.680  56.190 117.160  1.00  0.00           O
ATOM   2881  N   PHE   291      27.050  55.120 119.030  1.00  0.00           N
ATOM   2882  H   PHE   291      26.700  54.880 119.940  1.00  0.00           H
ATOM   2883  CA  PHE   291      28.140  54.180 118.630  1.00  0.00           C
ATOM   2884  CB  PHE   291      29.200  54.140 119.720  1.00  0.00           C
ATOM   2885  CG  PHE   291      30.230  55.250 119.680  1.00  0.00           C
ATOM   2886  CD1 PHE   291      31.530  54.880 119.420  1.00  0.00           C
ATOM   2887  HD1 PHE   291      31.800  53.920 118.960  1.00  0.00           H
ATOM   2888  CD2 PHE   291      29.900  56.530 120.110  1.00  0.00           C
ATOM   2889  HD2 PHE   291      28.870  56.890 120.100  1.00  0.00           H
ATOM   2890  CE1 PHE   291      32.540  55.720 119.790  1.00  0.00           C
ATOM   2891  HE1 PHE   291      33.520  55.350 119.490  1.00  0.00           H
ATOM   2892  CE2 PHE   291      30.970  57.360 120.490  1.00  0.00           C
ATOM   2893  HE2 PHE   291      30.800  58.360 120.890  1.00  0.00           H
ATOM   2894  CZ  PHE   291      32.240  56.910 120.370  1.00  0.00           C
ATOM   2895  HZ  PHE   291      33.060  57.460 120.830  1.00  0.00           H
ATOM   2896  C   PHE   291      27.910  52.810 117.980  1.00  0.00           C
ATOM   2897  O   PHE   291      27.600  51.750 118.520  1.00  0.00           O
ATOM   2898  N   THR   292      28.640  52.750 116.860  1.00  0.00           N
ATOM   2899  H   THR   292      28.910  53.590 116.400  1.00  0.00           H
ATOM   2900  CA  THR   292      28.900  51.490 116.080  1.00  0.00           C
ATOM   2901  CB  THR   292      29.200  51.920 114.620  1.00  0.00           C
ATOM   2902  OG1 THR   292      29.620  53.310 114.520  1.00  0.00           O
ATOM   2903  HG1 THR   292      30.600  53.360 114.370  1.00  0.00           H
ATOM   2904  CG2 THR   292      28.140  51.440 113.650  1.00  0.00           C
ATOM   2905  C   THR   292      30.030  50.610 116.450  1.00  0.00           C
ATOM   2906  O   THR   292      31.150  51.100 116.740  1.00  0.00           O
ATOM   2907  N   PRO   293      29.810  49.280 116.730  1.00  0.00           N
ATOM   2908  CA  PRO   293      30.870  48.390 117.050  1.00  0.00           C
ATOM   2909  CB  PRO   293      30.180  47.030 116.850  1.00  0.00           C
ATOM   2910  CG  PRO   293      28.840  47.260 117.500  1.00  0.00           C
ATOM   2911  CD  PRO   293      28.490  48.580 116.780  1.00  0.00           C
ATOM   2912  C   PRO   293      32.230  48.640 116.260  1.00  0.00           C
ATOM   2913  O   PRO   293      33.210  48.840 116.980  1.00  0.00           O
ATOM   2914  N   PHE   294      32.240  48.860 114.940  1.00  0.00           N
ATOM   2915  H   PHE   294      31.380  48.940 114.440  1.00  0.00           H
ATOM   2916  CA  PHE   294      33.530  49.140 114.160  1.00  0.00           C
ATOM   2917  CB  PHE   294      33.070  49.570 112.770  1.00  0.00           C
ATOM   2918  CG  PHE   294      34.040  49.270 111.650  1.00  0.00           C
ATOM   2919  CD1 PHE   294      33.640  48.450 110.560  1.00  0.00           C
ATOM   2920  HD1 PHE   294      32.860  47.710 110.710  1.00  0.00           H
ATOM   2921  CD2 PHE   294      35.240  49.980 111.550  1.00  0.00           C
ATOM   2922  HD2 PHE   294      35.630  50.700 112.270  1.00  0.00           H
ATOM   2923  CE1 PHE   294      34.470  48.390 109.430  1.00  0.00           C
ATOM   2924  HE1 PHE   294      34.110  47.860 108.550  1.00  0.00           H
ATOM   2925  CE2 PHE   294      36.040  49.940 110.480  1.00  0.00           C
ATOM   2926  HE2 PHE   294      36.640  50.850 110.450  1.00  0.00           H
ATOM   2927  CZ  PHE   294      35.650  49.150 109.350  1.00  0.00           C
ATOM   2928  HZ  PHE   294      36.240  49.200 108.430  1.00  0.00           H
ATOM   2929  C   PHE   294      34.440  50.240 114.710  1.00  0.00           C
ATOM   2930  O   PHE   294      35.670  50.060 114.950  1.00  0.00           O
ATOM   2931  N   ASP   295      33.760  51.370 115.050  1.00  0.00           N
ATOM   2932  H   ASP   295      32.880  51.570 114.630  1.00  0.00           H
ATOM   2933  CA  ASP   295      34.410  52.550 115.720  1.00  0.00           C
ATOM   2934  CB  ASP   295      33.470  53.740 116.010  1.00  0.00           C
ATOM   2935  CG  ASP   295      32.970  54.350 114.660  1.00  0.00           C
ATOM   2936  OD1 ASP   295      32.090  53.710 114.020  1.00  0.00           O
ATOM   2937  OD2 ASP   295      33.490  55.380 114.260  1.00  0.00           O
ATOM   2938  C   ASP   295      34.960  52.180 117.120  1.00  0.00           C
ATOM   2939  O   ASP   295      36.190  52.160 117.160  1.00  0.00           O
ATOM   2940  N   VAL   296      34.310  51.310 117.830  1.00  0.00           N
ATOM   2941  H   VAL   296      33.590  50.740 117.420  1.00  0.00           H
ATOM   2942  CA  VAL   296      34.750  51.060 119.220  1.00  0.00           C
ATOM   2943  CB  VAL   296      33.590  50.350 119.990  1.00  0.00           C
ATOM   2944  CG1 VAL   296      33.890  50.320 121.450  1.00  0.00           C
ATOM   2945  CG2 VAL   296      32.300  51.200 119.880  1.00  0.00           C
ATOM   2946  C   VAL   296      36.060  50.190 119.300  1.00  0.00           C
ATOM   2947  O   VAL   296      36.880  50.560 120.140  1.00  0.00           O
ATOM   2948  N   VAL   297      36.060  49.190 118.430  1.00  0.00           N
ATOM   2949  H   VAL   297      35.220  48.870 117.980  1.00  0.00           H
ATOM   2950  CA  VAL   297      37.260  48.340 118.230  1.00  0.00           C
ATOM   2951  CB  VAL   297      37.040  47.040 117.520  1.00  0.00           C
ATOM   2952  CG1 VAL   297      36.200  46.090 118.390  1.00  0.00           C
ATOM   2953  CG2 VAL   297      36.230  47.240 116.230  1.00  0.00           C
ATOM   2954  C   VAL   297      38.420  49.070 117.590  1.00  0.00           C
ATOM   2955  O   VAL   297      39.560  49.000 118.060  1.00  0.00           O
ATOM   2956  N   ARG   298      38.190  49.860 116.550  1.00  0.00           N
ATOM   2957  H   ARG   298      37.320  49.750 116.070  1.00  0.00           H
ATOM   2958  CA  ARG   298      39.210  50.790 115.940  1.00  0.00           C
ATOM   2959  CB  ARG   298      38.550  51.540 114.800  1.00  0.00           C
ATOM   2960  CG  ARG   298      38.640  50.710 113.540  1.00  0.00           C
ATOM   2961  CD  ARG   298      39.990  50.850 112.920  1.00  0.00           C
ATOM   2962  NE  ARG   298      40.130  49.750 111.960  1.00  0.00           N
ATOM   2963  HE  ARG   298      39.400  49.540 111.300  1.00  0.00           H
ATOM   2964  CZ  ARG   298      41.110  48.810 111.930  1.00  0.00           C
ATOM   2965  NH1 ARG   298      42.270  48.830 112.620  1.00  0.00           N
ATOM   2966 1HH1 ARG   298      42.510  49.610 113.200  1.00  0.00           H
ATOM   2967 2HH1 ARG   298      42.840  48.020 112.760  1.00  0.00           H
ATOM   2968  NH2 ARG   298      40.800  47.550 111.530  1.00  0.00           N
ATOM   2969 1HH2 ARG   298      39.840  47.380 111.280  1.00  0.00           H
ATOM   2970 2HH2 ARG   298      41.470  46.820 111.650  1.00  0.00           H
ATOM   2971  C   ARG   298      39.770  51.730 117.020  1.00  0.00           C
ATOM   2972  O   ARG   298      40.940  51.550 117.340  1.00  0.00           O
ATOM   2973  N   GLN   299      38.900  52.480 117.690  1.00  0.00           N
ATOM   2974  H   GLN   299      37.910  52.550 117.560  1.00  0.00           H
ATOM   2975  CA  GLN   299      39.400  53.270 118.850  1.00  0.00           C
ATOM   2976  CB  GLN   299      38.300  54.320 119.160  1.00  0.00           C
ATOM   2977  CG  GLN   299      38.180  55.300 117.990  1.00  0.00           C
ATOM   2978  CD  GLN   299      37.210  56.420 118.400  1.00  0.00           C
ATOM   2979  OE1 GLN   299      36.190  56.650 117.780  1.00  0.00           O
ATOM   2980  NE2 GLN   299      37.470  57.240 119.380  1.00  0.00           N
ATOM   2981 1HE2 GLN   299      38.310  57.090 119.890  1.00  0.00           H
ATOM   2982 2HE2 GLN   299      36.790  57.960 119.500  1.00  0.00           H
ATOM   2983  C   GLN   299      39.990  52.610 120.080  1.00  0.00           C
ATOM   2984  O   GLN   299      40.570  53.340 120.980  1.00  0.00           O
ATOM   2985  N   CYS   300      39.630  51.340 120.360  1.00  0.00           N
ATOM   2986  H   CYS   300      38.690  51.020 120.190  1.00  0.00           H
ATOM   2987  CA  CYS   300      40.260  50.490 121.380  1.00  0.00           C
ATOM   2988  CB  CYS   300      39.350  49.350 121.660  1.00  0.00           C
ATOM   2989  SG  CYS   300      37.830  49.670 122.620  1.00  0.00           S
ATOM   2990  HG  CYS   300      37.110  50.210 121.640  1.00  0.00           H
ATOM   2991  C   CYS   300      41.660  49.850 121.140  1.00  0.00           C
ATOM   2992  O   CYS   300      42.610  49.990 121.840  1.00  0.00           O
ATOM   2993  N   SER   301      41.840  49.490 119.860  1.00  0.00           N
ATOM   2994  H   SER   301      41.160  49.060 119.270  1.00  0.00           H
ATOM   2995  CA  SER   301      43.130  49.250 119.180  1.00  0.00           C
ATOM   2996  CB  SER   301      43.000  48.730 117.730  1.00  0.00           C
ATOM   2997  OG  SER   301      42.410  47.440 117.840  1.00  0.00           O
ATOM   2998  HG  SER   301      42.820  46.830 118.520  1.00  0.00           H
ATOM   2999  C   SER   301      43.910  50.580 119.160  1.00  0.00           C
ATOM   3000  O   SER   301      45.150  50.650 119.260  1.00  0.00           O
ATOM   3001  N   GLY   302      43.230  51.620 118.700  1.00  0.00           N
ATOM   3002  H   GLY   302      42.330  51.560 118.290  1.00  0.00           H
ATOM   3003  CA  GLY   302      43.780  53.020 118.810  1.00  0.00           C
ATOM   3004  C   GLY   302      43.450  54.040 117.690  1.00  0.00           C
ATOM   3005  O   GLY   302      43.120  53.660 116.580  1.00  0.00           O
ATOM   3006  N   VAL   303      43.390  55.310 118.180  1.00  0.00           N
ATOM   3007  H   VAL   303      43.640  55.620 119.090  1.00  0.00           H
ATOM   3008  CA  VAL   303      43.080  56.520 117.340  1.00  0.00           C
ATOM   3009  CB  VAL   303      42.700  57.700 118.120  1.00  0.00           C
ATOM   3010  CG1 VAL   303      41.220  57.700 118.580  1.00  0.00           C
ATOM   3011  CG2 VAL   303      43.730  57.890 119.290  1.00  0.00           C
ATOM   3012  C   VAL   303      44.170  56.840 116.320  1.00  0.00           C
ATOM   3013  O   VAL   303      45.210  56.220 116.210  1.00  0.00           O
ATOM   3014  N   THR   304      43.910  57.770 115.360  1.00  0.00           N
ATOM   3015  H   THR   304      43.000  58.180 115.290  1.00  0.00           H
ATOM   3016  CA  THR   304      44.800  58.260 114.280  1.00  0.00           C
ATOM   3017  CB  THR   304      44.050  59.110 113.280  1.00  0.00           C
ATOM   3018  OG1 THR   304      43.280  60.150 114.020  1.00  0.00           O
ATOM   3019  HG1 THR   304      42.740  60.650 113.350  1.00  0.00           H
ATOM   3020  CG2 THR   304      43.210  58.370 112.250  1.00  0.00           C
ATOM   3021  C   THR   304      46.060  59.020 114.660  1.00  0.00           C
ATOM   3022  O   THR   304      47.150  58.800 114.080  1.00  0.00           O
ATOM   3023  N   PHE   305      45.860  59.930 115.630  1.00  0.00           N
ATOM   3024  H   PHE   305      45.060  60.000 116.230  1.00  0.00           H
ATOM   3025  CA  PHE   305      46.980  60.630 116.210  1.00  0.00           C
ATOM   3026  CB  PHE   305      46.750  62.150 116.110  1.00  0.00           C
ATOM   3027  CG  PHE   305      47.010  62.730 114.710  1.00  0.00           C
ATOM   3028  CD1 PHE   305      48.230  63.330 114.400  1.00  0.00           C
ATOM   3029  HD1 PHE   305      49.060  63.250 115.100  1.00  0.00           H
ATOM   3030  CD2 PHE   305      46.130  62.400 113.660  1.00  0.00           C
ATOM   3031  HD2 PHE   305      45.190  61.930 113.940  1.00  0.00           H
ATOM   3032  CE1 PHE   305      48.500  63.740 113.040  1.00  0.00           C
ATOM   3033  HE1 PHE   305      49.300  64.470 112.880  1.00  0.00           H
ATOM   3034  CE2 PHE   305      46.400  62.800 112.380  1.00  0.00           C
ATOM   3035  HE2 PHE   305      45.560  62.770 111.680  1.00  0.00           H
ATOM   3036  CZ  PHE   305      47.580  63.460 112.070  1.00  0.00           C
ATOM   3037  HZ  PHE   305      47.870  63.750 111.060  1.00  0.00           H
ATOM   3038  C   PHE   305      47.030  60.200 117.630  1.00  0.00           C
ATOM   3039  O   PHE   305      46.040  60.420 118.350  1.00  0.00           O
ATOM   3040  N   GLN   306      48.220  59.710 118.020  1.00  0.00           N
ATOM   3041  H   GLN   306      48.990  59.550 117.420  1.00  0.00           H
ATOM   3042  CA  GLN   306      48.640  59.150 119.340  1.00  0.00           C
ATOM   3043  CB  GLN   306      47.750  57.900 119.630  1.00  0.00           C
ATOM   3044  CG  GLN   306      47.600  56.900 118.530  1.00  0.00           C
ATOM   3045  CD  GLN   306      47.010  55.560 119.040  1.00  0.00           C
ATOM   3046  OE1 GLN   306      45.890  55.530 119.530  1.00  0.00           O
ATOM   3047  NE2 GLN   306      47.770  54.520 118.850  1.00  0.00           N
ATOM   3048 1HE2 GLN   306      48.560  54.650 118.250  1.00  0.00           H
ATOM   3049 2HE2 GLN   306      47.650  53.690 119.390  1.00  0.00           H
ATOM   3050  C   GLN   306      50.150  58.690 119.240  1.00  0.00           C
ATOM   3051  O1  GLN   306      50.630  58.100 120.240  1.00  0.00           O
ATOM   3052  O2  GLN   306      50.870  59.160 118.340  1.00  0.00           O
TER
ENDMDL
