# Supplementary material for: Microsecond MD Simulation and Multiple-Conformation Virtual Screening to Identify Potential Anti-COVID-19 Inhibitors Against SARS-CoV-2 Main Protease
Source: Front Chem. 2021 Jan 13;8:595273. doi: 10.3389/fchem.2020.595273 (PMC7873971; doi:10.3389/fchem.2020.595273)
Supplement: Supplementary file 2 [file Data_Sheet_1.ZIP › Ns_Pose_PDB/Ns_Pose_PDB/1_micro_6LU7_Apo/50ns.pdb]

REMARK    GENERATED BY TRJCONV
TITLE     Seq_1 - homology model built on 3M3V_A 2A5K_A - hbond-opt in water t= 50000.00000
REMARK    THIS IS A SIMULATION BOX
CRYST1   98.531   98.531   98.531  90.00  90.00  90.00 P 1           1
MODEL        1
ATOM      1  N   SER     1      71.720  74.580  71.760  1.00  0.00           N
ATOM      2  H1  SER     1      71.100  73.990  71.230  1.00  0.00           H
ATOM      3  H2  SER     1      71.330  75.500  71.710  1.00  0.00           H
ATOM      4  H3  SER     1      72.610  74.570  71.320  1.00  0.00           H
ATOM      5  CA  SER     1      71.940  74.230  73.190  1.00  0.00           C
ATOM      6  CB  SER     1      71.100  75.170  74.000  1.00  0.00           C
ATOM      7  OG  SER     1      69.900  75.560  73.360  1.00  0.00           O
ATOM      8  HG  SER     1      69.450  76.330  73.820  1.00  0.00           H
ATOM      9  C   SER     1      71.550  72.750  73.510  1.00  0.00           C
ATOM     10  O   SER     1      70.690  72.160  72.850  1.00  0.00           O
ATOM     11  N   GLY     2      72.310  72.120  74.420  1.00  0.00           N
ATOM     12  H   GLY     2      72.930  72.670  74.980  1.00  0.00           H
ATOM     13  CA  GLY     2      71.960  70.820  74.910  1.00  0.00           C
ATOM     14  C   GLY     2      72.180  69.730  73.910  1.00  0.00           C
ATOM     15  O   GLY     2      73.110  69.920  73.110  1.00  0.00           O
ATOM     16  N   PHE     3      71.190  68.810  73.750  1.00  0.00           N
ATOM     17  H   PHE     3      70.310  68.980  74.190  1.00  0.00           H
ATOM     18  CA  PHE     3      71.360  67.650  72.900  1.00  0.00           C
ATOM     19  CB  PHE     3      70.300  66.560  72.980  1.00  0.00           C
ATOM     20  CG  PHE     3      70.330  65.690  74.270  1.00  0.00           C
ATOM     21  CD1 PHE     3      69.070  65.450  74.850  1.00  0.00           C
ATOM     22  HD1 PHE     3      68.230  66.090  74.590  1.00  0.00           H
ATOM     23  CD2 PHE     3      71.430  65.030  74.730  1.00  0.00           C
ATOM     24  HD2 PHE     3      72.390  65.140  74.220  1.00  0.00           H
ATOM     25  CE1 PHE     3      68.920  64.410  75.770  1.00  0.00           C
ATOM     26  HE1 PHE     3      67.900  64.050  75.940  1.00  0.00           H
ATOM     27  CE2 PHE     3      71.320  63.990  75.650  1.00  0.00           C
ATOM     28  HE2 PHE     3      72.220  63.630  76.140  1.00  0.00           H
ATOM     29  CZ  PHE     3      70.050  63.660  76.150  1.00  0.00           C
ATOM     30  HZ  PHE     3      69.970  62.930  76.950  1.00  0.00           H
ATOM     31  C   PHE     3      71.590  67.910  71.440  1.00  0.00           C
ATOM     32  O   PHE     3      70.850  68.540  70.720  1.00  0.00           O
ATOM     33  N   ARG     4      72.490  67.100  70.930  1.00  0.00           N
ATOM     34  H   ARG     4      72.790  66.220  71.300  1.00  0.00           H
ATOM     35  CA  ARG     4      73.230  67.430  69.710  1.00  0.00           C
ATOM     36  CB  ARG     4      74.740  67.090  69.990  1.00  0.00           C
ATOM     37  CG  ARG     4      75.340  68.170  70.870  1.00  0.00           C
ATOM     38  CD  ARG     4      76.860  68.050  70.970  1.00  0.00           C
ATOM     39  NE  ARG     4      77.510  68.200  69.660  1.00  0.00           N
ATOM     40  HE  ARG     4      76.940  67.680  69.030  1.00  0.00           H
ATOM     41  CZ  ARG     4      78.640  68.790  69.260  1.00  0.00           C
ATOM     42  NH1 ARG     4      79.360  69.170  70.260  1.00  0.00           N
ATOM     43 1HH1 ARG     4      79.090  68.960  71.200  1.00  0.00           H
ATOM     44 2HH1 ARG     4      80.250  69.630  70.170  1.00  0.00           H
ATOM     45  NH2 ARG     4      78.970  69.030  68.020  1.00  0.00           N
ATOM     46 1HH2 ARG     4      78.420  68.580  67.310  1.00  0.00           H
ATOM     47 2HH2 ARG     4      79.510  69.840  67.790  1.00  0.00           H
ATOM     48  C   ARG     4      72.810  66.610  68.500  1.00  0.00           C
ATOM     49  O   ARG     4      72.390  65.510  68.690  1.00  0.00           O
ATOM     50  N   LYS     5      72.990  67.230  67.360  1.00  0.00           N
ATOM     51  H   LYS     5      73.320  68.170  67.280  1.00  0.00           H
ATOM     52  CA  LYS     5      72.790  66.700  66.010  1.00  0.00           C
ATOM     53  CB  LYS     5      72.550  67.760  64.900  1.00  0.00           C
ATOM     54  CG  LYS     5      71.300  68.670  65.090  1.00  0.00           C
ATOM     55  CD  LYS     5      70.040  68.110  64.540  1.00  0.00           C
ATOM     56  CE  LYS     5      68.900  68.670  65.300  1.00  0.00           C
ATOM     57  NZ  LYS     5      67.660  68.080  64.780  1.00  0.00           N
ATOM     58  HZ1 LYS     5      67.660  68.100  63.780  1.00  0.00           H
ATOM     59  HZ2 LYS     5      67.550  67.120  65.030  1.00  0.00           H
ATOM     60  HZ3 LYS     5      66.920  68.680  65.080  1.00  0.00           H
ATOM     61  C   LYS     5      73.840  65.690  65.490  1.00  0.00           C
ATOM     62  O   LYS     5      74.950  66.150  65.260  1.00  0.00           O
ATOM     63  N   MET     6      73.580  64.380  65.620  1.00  0.00           N
ATOM     64  H   MET     6      72.630  64.090  65.740  1.00  0.00           H
ATOM     65  CA  MET     6      74.640  63.380  65.360  1.00  0.00           C
ATOM     66  CB  MET     6      74.410  62.050  66.100  1.00  0.00           C
ATOM     67  CG  MET     6      74.630  62.060  67.620  1.00  0.00           C
ATOM     68  SD  MET     6      74.100  60.630  68.660  1.00  0.00           S
ATOM     69  CE  MET     6      72.430  60.480  68.020  1.00  0.00           C
ATOM     70  C   MET     6      74.700  63.040  63.860  1.00  0.00           C
ATOM     71  O   MET     6      73.820  62.360  63.330  1.00  0.00           O
ATOM     72  N   ALA     7      75.800  63.550  63.280  1.00  0.00           N
ATOM     73  H   ALA     7      76.590  63.880  63.800  1.00  0.00           H
ATOM     74  CA  ALA     7      75.960  63.530  61.870  1.00  0.00           C
ATOM     75  CB  ALA     7      75.940  64.860  61.190  1.00  0.00           C
ATOM     76  C   ALA     7      77.230  62.730  61.380  1.00  0.00           C
ATOM     77  O   ALA     7      78.260  62.870  62.110  1.00  0.00           O
ATOM     78  N   PHE     8      77.180  62.060  60.200  1.00  0.00           N
ATOM     79  H   PHE     8      76.430  62.240  59.550  1.00  0.00           H
ATOM     80  CA  PHE     8      78.250  61.110  59.700  1.00  0.00           C
ATOM     81  CB  PHE     8      77.750  60.230  58.500  1.00  0.00           C
ATOM     82  CG  PHE     8      78.790  59.200  58.050  1.00  0.00           C
ATOM     83  CD1 PHE     8      79.690  59.520  57.050  1.00  0.00           C
ATOM     84  HD1 PHE     8      79.470  60.330  56.350  1.00  0.00           H
ATOM     85  CD2 PHE     8      79.080  58.220  58.920  1.00  0.00           C
ATOM     86  HD2 PHE     8      78.330  57.800  59.590  1.00  0.00           H
ATOM     87  CE1 PHE     8      80.950  58.890  56.920  1.00  0.00           C
ATOM     88  HE1 PHE     8      81.570  59.100  56.050  1.00  0.00           H
ATOM     89  CE2 PHE     8      80.230  57.480  58.740  1.00  0.00           C
ATOM     90  HE2 PHE     8      80.310  56.480  59.170  1.00  0.00           H
ATOM     91  CZ  PHE     8      81.210  57.770  57.790  1.00  0.00           C
ATOM     92  HZ  PHE     8      82.010  57.100  57.480  1.00  0.00           H
ATOM     93  C   PHE     8      79.550  61.920  59.480  1.00  0.00           C
ATOM     94  O   PHE     8      79.530  63.000  58.860  1.00  0.00           O
ATOM     95  N   PRO     9      80.690  61.440  60.040  1.00  0.00           N
ATOM     96  CA  PRO     9      82.060  61.850  59.740  1.00  0.00           C
ATOM     97  CB  PRO     9      82.890  60.930  60.560  1.00  0.00           C
ATOM     98  CG  PRO     9      82.040  60.640  61.790  1.00  0.00           C
ATOM     99  CD  PRO     9      80.590  60.630  61.230  1.00  0.00           C
ATOM    100  C   PRO     9      82.390  61.660  58.200  1.00  0.00           C
ATOM    101  O   PRO     9      83.100  60.730  57.770  1.00  0.00           O
ATOM    102  N   SER    10      81.910  62.710  57.530  1.00  0.00           N
ATOM    103  H   SER    10      81.430  63.480  57.960  1.00  0.00           H
ATOM    104  CA  SER    10      82.010  62.890  56.080  1.00  0.00           C
ATOM    105  CB  SER    10      81.200  64.090  55.570  1.00  0.00           C
ATOM    106  OG  SER    10      81.530  65.270  56.300  1.00  0.00           O
ATOM    107  HG  SER    10      82.220  65.790  55.790  1.00  0.00           H
ATOM    108  C   SER    10      83.320  62.980  55.340  1.00  0.00           C
ATOM    109  O   SER    10      83.230  62.290  54.340  1.00  0.00           O
ATOM    110  N   GLY    11      84.290  63.890  55.550  1.00  0.00           N
ATOM    111  H   GLY    11      84.040  64.790  55.910  1.00  0.00           H
ATOM    112  CA  GLY    11      85.690  63.720  55.000  1.00  0.00           C
ATOM    113  C   GLY    11      85.980  63.220  53.590  1.00  0.00           C
ATOM    114  O   GLY    11      86.220  63.920  52.620  1.00  0.00           O
ATOM    115  N   LYS    12      86.060  61.930  53.410  1.00  0.00           N
ATOM    116  H   LYS    12      85.990  61.270  54.160  1.00  0.00           H
ATOM    117  CA  LYS    12      86.240  61.310  52.080  1.00  0.00           C
ATOM    118  CB  LYS    12      86.290  59.820  52.110  1.00  0.00           C
ATOM    119  CG  LYS    12      87.620  59.410  52.730  1.00  0.00           C
ATOM    120  CD  LYS    12      87.650  57.900  52.690  1.00  0.00           C
ATOM    121  CE  LYS    12      88.920  57.250  53.310  1.00  0.00           C
ATOM    122  NZ  LYS    12      89.100  55.830  53.400  1.00  0.00           N
ATOM    123  HZ1 LYS    12      88.330  55.460  53.910  1.00  0.00           H
ATOM    124  HZ2 LYS    12      89.110  55.450  52.480  1.00  0.00           H
ATOM    125  HZ3 LYS    12      89.920  55.530  53.890  1.00  0.00           H
ATOM    126  C   LYS    12      85.110  61.630  51.090  1.00  0.00           C
ATOM    127  O   LYS    12      85.500  61.940  49.930  1.00  0.00           O
ATOM    128  N   VAL    13      83.820  61.800  51.620  1.00  0.00           N
ATOM    129  H   VAL    13      83.500  61.540  52.530  1.00  0.00           H
ATOM    130  CA  VAL    13      82.810  62.350  50.680  1.00  0.00           C
ATOM    131  CB  VAL    13      81.380  62.240  51.220  1.00  0.00           C
ATOM    132  CG1 VAL    13      80.230  62.380  50.180  1.00  0.00           C
ATOM    133  CG2 VAL    13      81.250  60.960  52.060  1.00  0.00           C
ATOM    134  C   VAL    13      83.240  63.810  50.260  1.00  0.00           C
ATOM    135  O   VAL    13      83.010  64.060  49.110  1.00  0.00           O
ATOM    136  N   GLU    14      83.810  64.620  51.200  1.00  0.00           N
ATOM    137  H   GLU    14      84.260  64.330  52.040  1.00  0.00           H
ATOM    138  CA  GLU    14      84.160  65.990  50.850  1.00  0.00           C
ATOM    139  CB  GLU    14      84.680  66.720  52.070  1.00  0.00           C
ATOM    140  CG  GLU    14      83.490  66.970  52.970  1.00  0.00           C
ATOM    141  CD  GLU    14      83.920  67.490  54.370  1.00  0.00           C
ATOM    142  OE1 GLU    14      83.490  66.950  55.420  1.00  0.00           O
ATOM    143  OE2 GLU    14      84.820  68.290  54.420  1.00  0.00           O
ATOM    144  C   GLU    14      85.170  66.120  49.700  1.00  0.00           C
ATOM    145  O   GLU    14      85.100  66.910  48.750  1.00  0.00           O
ATOM    146  N   GLY    15      86.080  65.140  49.790  1.00  0.00           N
ATOM    147  H   GLY    15      85.930  64.420  50.460  1.00  0.00           H
ATOM    148  CA  GLY    15      87.140  64.920  48.800  1.00  0.00           C
ATOM    149  C   GLY    15      86.570  64.510  47.420  1.00  0.00           C
ATOM    150  O   GLY    15      87.010  65.120  46.470  1.00  0.00           O
ATOM    151  N   CYS    16      85.720  63.420  47.440  1.00  0.00           N
ATOM    152  H   CYS    16      85.490  62.900  48.260  1.00  0.00           H
ATOM    153  CA  CYS    16      85.050  62.950  46.200  1.00  0.00           C
ATOM    154  CB  CYS    16      84.140  61.740  46.500  1.00  0.00           C
ATOM    155  SG  CYS    16      85.150  60.330  47.200  1.00  0.00           S
ATOM    156  HG  CYS    16      85.200  60.830  48.430  1.00  0.00           H
ATOM    157  C   CYS    16      84.190  64.010  45.470  1.00  0.00           C
ATOM    158  O   CYS    16      83.870  63.780  44.300  1.00  0.00           O
ATOM    159  N   MET    17      83.520  64.900  46.230  1.00  0.00           N
ATOM    160  H   MET    17      83.440  64.780  47.220  1.00  0.00           H
ATOM    161  CA  MET    17      82.580  65.920  45.720  1.00  0.00           C
ATOM    162  CB  MET    17      81.750  66.510  46.860  1.00  0.00           C
ATOM    163  CG  MET    17      80.380  66.950  46.490  1.00  0.00           C
ATOM    164  SD  MET    17      79.000  65.740  46.310  1.00  0.00           S
ATOM    165  CE  MET    17      78.170  66.560  45.040  1.00  0.00           C
ATOM    166  C   MET    17      83.320  66.990  44.920  1.00  0.00           C
ATOM    167  O   MET    17      84.140  67.710  45.410  1.00  0.00           O
ATOM    168  N   VAL    18      82.870  67.030  43.600  1.00  0.00           N
ATOM    169  H   VAL    18      82.050  66.520  43.340  1.00  0.00           H
ATOM    170  CA  VAL    18      83.630  67.800  42.590  1.00  0.00           C
ATOM    171  CB  VAL    18      84.360  66.840  41.600  1.00  0.00           C
ATOM    172  CG1 VAL    18      85.420  65.900  42.190  1.00  0.00           C
ATOM    173  CG2 VAL    18      83.420  65.960  40.790  1.00  0.00           C
ATOM    174  C   VAL    18      82.800  68.800  41.860  1.00  0.00           C
ATOM    175  O   VAL    18      81.660  68.630  41.590  1.00  0.00           O
ATOM    176  N   GLN    19      83.600  69.780  41.310  1.00  0.00           N
ATOM    177  H   GLN    19      84.590  69.750  41.360  1.00  0.00           H
ATOM    178  CA  GLN    19      83.110  70.940  40.510  1.00  0.00           C
ATOM    179  CB  GLN    19      84.150  72.040  40.730  1.00  0.00           C
ATOM    180  CG  GLN    19      83.870  73.520  40.490  1.00  0.00           C
ATOM    181  CD  GLN    19      85.210  74.240  40.630  1.00  0.00           C
ATOM    182  OE1 GLN    19      85.550  74.620  41.730  1.00  0.00           O
ATOM    183  NE2 GLN    19      85.770  74.610  39.510  1.00  0.00           N
ATOM    184 1HE2 GLN    19      85.270  74.450  38.660  1.00  0.00           H
ATOM    185 2HE2 GLN    19      86.660  75.070  39.590  1.00  0.00           H
ATOM    186  C   GLN    19      82.900  70.600  39.000  1.00  0.00           C
ATOM    187  O   GLN    19      83.760  70.020  38.420  1.00  0.00           O
ATOM    188  N   VAL    20      81.670  70.770  38.600  1.00  0.00           N
ATOM    189  H   VAL    20      80.870  70.740  39.190  1.00  0.00           H
ATOM    190  CA  VAL    20      81.330  70.720  37.150  1.00  0.00           C
ATOM    191  CB  VAL    20      80.190  69.730  36.740  1.00  0.00           C
ATOM    192  CG1 VAL    20      79.820  69.600  35.250  1.00  0.00           C
ATOM    193  CG2 VAL    20      80.370  68.290  37.230  1.00  0.00           C
ATOM    194  C   VAL    20      80.940  72.150  36.580  1.00  0.00           C
ATOM    195  O   VAL    20      80.320  72.900  37.330  1.00  0.00           O
ATOM    196  N   THR    21      81.620  72.610  35.510  1.00  0.00           N
ATOM    197  H   THR    21      82.530  72.320  35.220  1.00  0.00           H
ATOM    198  CA  THR    21      81.150  73.860  34.860  1.00  0.00           C
ATOM    199  CB  THR    21      82.160  75.020  34.830  1.00  0.00           C
ATOM    200  OG1 THR    21      83.070  75.120  35.960  1.00  0.00           O
ATOM    201  HG1 THR    21      83.160  76.110  36.110  1.00  0.00           H
ATOM    202  CG2 THR    21      81.530  76.340  34.330  1.00  0.00           C
ATOM    203  C   THR    21      80.770  73.370  33.420  1.00  0.00           C
ATOM    204  O   THR    21      81.610  73.120  32.580  1.00  0.00           O
ATOM    205  N   CYS    22      79.570  73.810  33.150  1.00  0.00           N
ATOM    206  H   CYS    22      78.950  74.260  33.790  1.00  0.00           H
ATOM    207  CA  CYS    22      78.830  73.540  31.890  1.00  0.00           C
ATOM    208  CB  CYS    22      77.320  73.160  32.050  1.00  0.00           C
ATOM    209  SG  CYS    22      76.550  72.750  30.470  1.00  0.00           S
ATOM    210  HG  CYS    22      75.300  72.710  30.920  1.00  0.00           H
ATOM    211  C   CYS    22      78.970  74.740  30.970  1.00  0.00           C
ATOM    212  O   CYS    22      78.030  75.590  30.940  1.00  0.00           O
ATOM    213  N   GLY    23      80.110  74.800  30.230  1.00  0.00           N
ATOM    214  H   GLY    23      80.460  73.940  29.870  1.00  0.00           H
ATOM    215  CA  GLY    23      80.530  76.080  29.680  1.00  0.00           C
ATOM    216  C   GLY    23      80.780  77.180  30.800  1.00  0.00           C
ATOM    217  O   GLY    23      81.930  77.250  31.340  1.00  0.00           O
ATOM    218  N   THR    24      79.740  77.790  31.270  1.00  0.00           N
ATOM    219  H   THR    24      78.810  77.430  31.160  1.00  0.00           H
ATOM    220  CA  THR    24      79.670  79.070  32.090  1.00  0.00           C
ATOM    221  CB  THR    24      78.860  80.130  31.300  1.00  0.00           C
ATOM    222  OG1 THR    24      77.420  79.910  31.190  1.00  0.00           O
ATOM    223  HG1 THR    24      77.120  80.790  30.810  1.00  0.00           H
ATOM    224  CG2 THR    24      79.580  80.540  29.990  1.00  0.00           C
ATOM    225  C   THR    24      79.080  78.840  33.450  1.00  0.00           C
ATOM    226  O   THR    24      79.680  79.270  34.450  1.00  0.00           O
ATOM    227  N   THR    25      77.970  78.120  33.510  1.00  0.00           N
ATOM    228  H   THR    25      77.440  77.940  32.680  1.00  0.00           H
ATOM    229  CA  THR    25      77.170  77.780  34.740  1.00  0.00           C
ATOM    230  CB  THR    25      75.790  77.260  34.400  1.00  0.00           C
ATOM    231  OG1 THR    25      75.130  78.200  33.500  1.00  0.00           O
ATOM    232  HG1 THR    25      74.320  77.820  33.050  1.00  0.00           H
ATOM    233  CG2 THR    25      74.900  77.020  35.640  1.00  0.00           C
ATOM    234  C   THR    25      77.760  76.670  35.620  1.00  0.00           C
ATOM    235  O   THR    25      78.110  75.570  35.080  1.00  0.00           O
ATOM    236  N   THR    26      78.170  77.020  36.770  1.00  0.00           N
ATOM    237  H   THR    26      78.340  77.990  36.950  1.00  0.00           H
ATOM    238  CA  THR    26      78.810  76.040  37.720  1.00  0.00           C
ATOM    239  CB  THR    26      79.620  76.780  38.720  1.00  0.00           C
ATOM    240  OG1 THR    26      80.100  78.060  38.290  1.00  0.00           O
ATOM    241  HG1 THR    26      80.420  78.520  39.120  1.00  0.00           H
ATOM    242  CG2 THR    26      80.820  75.910  39.170  1.00  0.00           C
ATOM    243  C   THR    26      77.850  75.140  38.480  1.00  0.00           C
ATOM    244  O   THR    26      76.980  75.700  39.080  1.00  0.00           O
ATOM    245  N   LEU    27      78.170  73.830  38.630  1.00  0.00           N
ATOM    246  H   LEU    27      78.940  73.420  38.130  1.00  0.00           H
ATOM    247  CA  LEU    27      77.270  72.950  39.370  1.00  0.00           C
ATOM    248  CB  LEU    27      76.280  72.330  38.390  1.00  0.00           C
ATOM    249  CG  LEU    27      74.840  72.080  39.030  1.00  0.00           C
ATOM    250  CD1 LEU    27      73.950  73.270  38.590  1.00  0.00           C
ATOM    251  CD2 LEU    27      74.260  70.760  38.610  1.00  0.00           C
ATOM    252  C   LEU    27      78.160  71.900  40.180  1.00  0.00           C
ATOM    253  O   LEU    27      79.340  71.910  39.970  1.00  0.00           O
ATOM    254  N   ASN    28      77.580  70.820  40.670  1.00  0.00           N
ATOM    255  H   ASN    28      76.780  70.480  40.170  1.00  0.00           H
ATOM    256  CA  ASN    28      78.070  69.820  41.670  1.00  0.00           C
ATOM    257  CB  ASN    28      77.160  69.860  42.920  1.00  0.00           C
ATOM    258  CG  ASN    28      77.250  71.240  43.680  1.00  0.00           C
ATOM    259  OD1 ASN    28      78.250  71.870  44.000  1.00  0.00           O
ATOM    260  ND2 ASN    28      76.140  71.750  44.200  1.00  0.00           N
ATOM    261 1HD2 ASN    28      75.260  71.380  43.900  1.00  0.00           H
ATOM    262 2HD2 ASN    28      76.210  72.580  44.750  1.00  0.00           H
ATOM    263  C   ASN    28      78.070  68.430  40.970  1.00  0.00           C
ATOM    264  O   ASN    28      77.510  68.300  39.880  1.00  0.00           O
ATOM    265  N   GLY    29      78.910  67.580  41.490  1.00  0.00           N
ATOM    266  H   GLY    29      79.710  67.880  42.010  1.00  0.00           H
ATOM    267  CA  GLY    29      78.900  66.120  41.160  1.00  0.00           C
ATOM    268  C   GLY    29      79.760  65.290  42.090  1.00  0.00           C
ATOM    269  O   GLY    29      80.810  65.720  42.540  1.00  0.00           O
ATOM    270  N   LEU    30      79.240  64.120  42.470  1.00  0.00           N
ATOM    271  H   LEU    30      78.450  63.720  42.010  1.00  0.00           H
ATOM    272  CA  LEU    30      80.020  63.090  43.160  1.00  0.00           C
ATOM    273  CB  LEU    30      79.050  62.430  44.070  1.00  0.00           C
ATOM    274  CG  LEU    30      79.760  61.680  45.240  1.00  0.00           C
ATOM    275  CD1 LEU    30      80.640  62.640  46.090  1.00  0.00           C
ATOM    276  CD2 LEU    30      78.750  61.040  46.170  1.00  0.00           C
ATOM    277  C   LEU    30      80.760  62.020  42.360  1.00  0.00           C
ATOM    278  O   LEU    30      80.220  61.220  41.650  1.00  0.00           O
ATOM    279  N   TRP    31      82.100  62.130  42.550  1.00  0.00           N
ATOM    280  H   TRP    31      82.530  62.950  42.910  1.00  0.00           H
ATOM    281  CA  TRP    31      83.060  61.210  41.940  1.00  0.00           C
ATOM    282  CB  TRP    31      84.400  61.910  41.570  1.00  0.00           C
ATOM    283  CG  TRP    31      85.480  61.050  40.960  1.00  0.00           C
ATOM    284  CD1 TRP    31      85.430  60.050  40.120  1.00  0.00           C
ATOM    285  HD1 TRP    31      84.480  59.670  39.740  1.00  0.00           H
ATOM    286  CD2 TRP    31      86.780  61.470  40.810  1.00  0.00           C
ATOM    287  NE1 TRP    31      86.610  59.710  39.580  1.00  0.00           N
ATOM    288  HE1 TRP    31      86.830  58.750  39.420  1.00  0.00           H
ATOM    289  CE2 TRP    31      87.480  60.690  39.980  1.00  0.00           C
ATOM    290  CE3 TRP    31      87.430  62.570  41.380  1.00  0.00           C
ATOM    291  HE3 TRP    31      87.010  63.120  42.210  1.00  0.00           H
ATOM    292  CZ2 TRP    31      88.840  60.920  39.690  1.00  0.00           C
ATOM    293  HZ2 TRP    31      89.340  60.390  38.890  1.00  0.00           H
ATOM    294  CZ3 TRP    31      88.790  62.770  41.150  1.00  0.00           C
ATOM    295  HZ3 TRP    31      89.290  63.580  41.690  1.00  0.00           H
ATOM    296  CH2 TRP    31      89.460  61.980  40.250  1.00  0.00           C
ATOM    297  HH2 TRP    31      90.450  62.160  39.830  1.00  0.00           H
ATOM    298  C   TRP    31      83.190  59.880  42.700  1.00  0.00           C
ATOM    299  O   TRP    31      83.910  59.800  43.650  1.00  0.00           O
ATOM    300  N   LEU    32      82.620  58.880  42.040  1.00  0.00           N
ATOM    301  H   LEU    32      82.250  59.070  41.130  1.00  0.00           H
ATOM    302  CA  LEU    32      82.640  57.530  42.550  1.00  0.00           C
ATOM    303  CB  LEU    32      81.190  57.150  42.910  1.00  0.00           C
ATOM    304  CG  LEU    32      80.540  57.760  44.140  1.00  0.00           C
ATOM    305  CD1 LEU    32      79.040  57.410  44.160  1.00  0.00           C
ATOM    306  CD2 LEU    32      81.450  57.520  45.350  1.00  0.00           C
ATOM    307  C   LEU    32      83.360  56.630  41.580  1.00  0.00           C
ATOM    308  O   LEU    32      82.830  56.360  40.510  1.00  0.00           O
ATOM    309  N   ASP    33      84.590  56.310  41.930  1.00  0.00           N
ATOM    310  H   ASP    33      85.150  56.670  42.670  1.00  0.00           H
ATOM    311  CA  ASP    33      85.450  55.430  41.110  1.00  0.00           C
ATOM    312  CB  ASP    33      85.020  53.960  41.120  1.00  0.00           C
ATOM    313  CG  ASP    33      85.070  53.410  42.570  1.00  0.00           C
ATOM    314  OD1 ASP    33      84.260  52.430  42.750  1.00  0.00           O
ATOM    315  OD2 ASP    33      85.850  53.870  43.410  1.00  0.00           O
ATOM    316  C   ASP    33      85.820  56.020  39.750  1.00  0.00           C
ATOM    317  O   ASP    33      86.680  56.910  39.710  1.00  0.00           O
ATOM    318  N   ASP    34      85.150  55.690  38.690  1.00  0.00           N
ATOM    319  H   ASP    34      84.440  54.990  38.760  1.00  0.00           H
ATOM    320  CA  ASP    34      85.480  56.340  37.350  1.00  0.00           C
ATOM    321  CB  ASP    34      86.120  55.310  36.380  1.00  0.00           C
ATOM    322  CG  ASP    34      85.500  53.870  36.180  1.00  0.00           C
ATOM    323  OD1 ASP    34      86.050  52.870  36.650  1.00  0.00           O
ATOM    324  OD2 ASP    34      84.340  53.750  35.760  1.00  0.00           O
ATOM    325  C   ASP    34      84.370  57.240  36.760  1.00  0.00           C
ATOM    326  O   ASP    34      84.650  57.980  35.820  1.00  0.00           O
ATOM    327  N   VAL    35      83.270  57.250  37.460  1.00  0.00           N
ATOM    328  H   VAL    35      83.280  56.760  38.330  1.00  0.00           H
ATOM    329  CA  VAL    35      82.110  58.120  37.220  1.00  0.00           C
ATOM    330  CB  VAL    35      80.710  57.370  37.010  1.00  0.00           C
ATOM    331  CG1 VAL    35      80.640  56.630  35.630  1.00  0.00           C
ATOM    332  CG2 VAL    35      80.400  56.500  38.240  1.00  0.00           C
ATOM    333  C   VAL    35      81.870  59.250  38.180  1.00  0.00           C
ATOM    334  O   VAL    35      82.160  59.120  39.360  1.00  0.00           O
ATOM    335  N   VAL    36      81.520  60.430  37.600  1.00  0.00           N
ATOM    336  H   VAL    36      81.560  60.600  36.610  1.00  0.00           H
ATOM    337  CA  VAL    36      81.090  61.520  38.480  1.00  0.00           C
ATOM    338  CB  VAL    36      81.700  62.810  38.040  1.00  0.00           C
ATOM    339  CG1 VAL    36      81.110  64.000  38.830  1.00  0.00           C
ATOM    340  CG2 VAL    36      83.220  62.770  38.060  1.00  0.00           C
ATOM    341  C   VAL    36      79.550  61.650  38.310  1.00  0.00           C
ATOM    342  O   VAL    36      79.030  61.690  37.170  1.00  0.00           O
ATOM    343  N   TYR    37      78.890  61.290  39.400  1.00  0.00           N
ATOM    344  H   TYR    37      79.380  61.030  40.230  1.00  0.00           H
ATOM    345  CA  TYR    37      77.470  61.330  39.660  1.00  0.00           C
ATOM    346  CB  TYR    37      77.040  60.530  40.860  1.00  0.00           C
ATOM    347  CG  TYR    37      77.090  58.990  40.460  1.00  0.00           C
ATOM    348  CD1 TYR    37      78.250  58.240  40.610  1.00  0.00           C
ATOM    349  HD1 TYR    37      79.180  58.790  40.490  1.00  0.00           H
ATOM    350  CD2 TYR    37      75.880  58.310  40.420  1.00  0.00           C
ATOM    351  HD2 TYR    37      74.910  58.810  40.460  1.00  0.00           H
ATOM    352  CE1 TYR    37      78.220  56.870  40.830  1.00  0.00           C
ATOM    353  HE1 TYR    37      79.090  56.270  41.130  1.00  0.00           H
ATOM    354  CE2 TYR    37      75.810  56.910  40.550  1.00  0.00           C
ATOM    355  HE2 TYR    37      74.860  56.390  40.670  1.00  0.00           H
ATOM    356  CZ  TYR    37      76.960  56.190  40.770  1.00  0.00           C
ATOM    357  OH  TYR    37      77.020  54.890  40.420  1.00  0.00           O
ATOM    358  HH  TYR    37      77.950  54.570  40.610  1.00  0.00           H
ATOM    359  C   TYR    37      76.940  62.810  39.870  1.00  0.00           C
ATOM    360  O   TYR    37      77.090  63.400  40.910  1.00  0.00           O
ATOM    361  N   CYS    38      76.730  63.400  38.670  1.00  0.00           N
ATOM    362  H   CYS    38      76.950  62.880  37.840  1.00  0.00           H
ATOM    363  CA  CYS    38      76.140  64.780  38.470  1.00  0.00           C
ATOM    364  CB  CYS    38      76.890  65.450  37.250  1.00  0.00           C
ATOM    365  SG  CYS    38      76.620  67.260  37.180  1.00  0.00           S
ATOM    366  HG  CYS    38      77.150  67.710  38.310  1.00  0.00           H
ATOM    367  C   CYS    38      74.630  64.640  38.140  1.00  0.00           C
ATOM    368  O   CYS    38      74.170  63.650  37.590  1.00  0.00           O
ATOM    369  N   PRO    39      73.790  65.650  38.460  1.00  0.00           N
ATOM    370  CA  PRO    39      72.370  65.710  38.060  1.00  0.00           C
ATOM    371  CB  PRO    39      71.740  66.420  39.270  1.00  0.00           C
ATOM    372  CG  PRO    39      72.820  67.460  39.580  1.00  0.00           C
ATOM    373  CD  PRO    39      74.110  66.740  39.360  1.00  0.00           C
ATOM    374  C   PRO    39      72.080  66.390  36.700  1.00  0.00           C
ATOM    375  O   PRO    39      72.960  66.980  36.100  1.00  0.00           O
ATOM    376  N   ARG    40      70.790  66.370  36.280  1.00  0.00           N
ATOM    377  H   ARG    40      70.140  65.860  36.830  1.00  0.00           H
ATOM    378  CA  ARG    40      70.380  66.940  34.940  1.00  0.00           C
ATOM    379  CB  ARG    40      68.940  66.640  34.650  1.00  0.00           C
ATOM    380  CG  ARG    40      68.760  65.350  33.880  1.00  0.00           C
ATOM    381  CD  ARG    40      67.350  64.800  33.740  1.00  0.00           C
ATOM    382  NE  ARG    40      67.320  63.450  33.250  1.00  0.00           N
ATOM    383  HE  ARG    40      68.210  63.000  33.350  1.00  0.00           H
ATOM    384  CZ  ARG    40      66.220  62.750  33.020  1.00  0.00           C
ATOM    385  NH1 ARG    40      65.020  63.320  32.960  1.00  0.00           N
ATOM    386 1HH1 ARG    40      64.890  64.310  33.060  1.00  0.00           H
ATOM    387 2HH1 ARG    40      64.190  62.770  32.900  1.00  0.00           H
ATOM    388  NH2 ARG    40      66.150  61.530  32.610  1.00  0.00           N
ATOM    389 1HH2 ARG    40      67.040  61.110  32.400  1.00  0.00           H
ATOM    390 2HH2 ARG    40      65.290  61.020  32.630  1.00  0.00           H
ATOM    391  C   ARG    40      70.600  68.480  34.670  1.00  0.00           C
ATOM    392  O   ARG    40      70.870  68.830  33.520  1.00  0.00           O
ATOM    393  N   HIS    41      70.720  69.280  35.700  1.00  0.00           N
ATOM    394  H   HIS    41      70.730  68.880  36.620  1.00  0.00           H
ATOM    395  CA  HIS    41      70.870  70.770  35.540  1.00  0.00           C
ATOM    396  CB  HIS    41      70.950  71.380  36.940  1.00  0.00           C
ATOM    397  CG  HIS    41      69.670  72.150  37.240  1.00  0.00           C
ATOM    398  ND1 HIS    41      68.920  72.850  36.380  1.00  0.00           N
ATOM    399  CD2 HIS    41      69.010  72.060  38.380  1.00  0.00           C
ATOM    400  HD2 HIS    41      69.210  71.350  39.190  1.00  0.00           H
ATOM    401  CE1 HIS    41      67.710  73.150  36.910  1.00  0.00           C
ATOM    402  HE1 HIS    41      66.790  73.380  36.370  1.00  0.00           H
ATOM    403  NE2 HIS    41      67.840  72.650  38.190  1.00  0.00           N
ATOM    404  HE2 HIS    41      67.210  72.790  38.960  1.00  0.00           H
ATOM    405  C   HIS    41      72.020  71.280  34.680  1.00  0.00           C
ATOM    406  O   HIS    41      72.050  72.300  34.030  1.00  0.00           O
ATOM    407  N   VAL    42      73.080  70.400  34.600  1.00  0.00           N
ATOM    408  H   VAL    42      73.180  69.590  35.180  1.00  0.00           H
ATOM    409  CA  VAL    42      74.260  70.580  33.710  1.00  0.00           C
ATOM    410  CB  VAL    42      75.410  69.630  34.040  1.00  0.00           C
ATOM    411  CG1 VAL    42      76.090  69.950  35.350  1.00  0.00           C
ATOM    412  CG2 VAL    42      74.920  68.230  33.980  1.00  0.00           C
ATOM    413  C   VAL    42      73.850  70.550  32.180  1.00  0.00           C
ATOM    414  O   VAL    42      74.240  71.460  31.510  1.00  0.00           O
ATOM    415  N   ILE    43      72.760  69.850  31.830  1.00  0.00           N
ATOM    416  H   ILE    43      72.200  69.260  32.410  1.00  0.00           H
ATOM    417  CA  ILE    43      72.270  69.940  30.430  1.00  0.00           C
ATOM    418  CB  ILE    43      72.040  68.510  29.940  1.00  0.00           C
ATOM    419  CG1 ILE    43      71.000  67.660  30.620  1.00  0.00           C
ATOM    420  CG2 ILE    43      73.370  67.770  29.910  1.00  0.00           C
ATOM    421  CD  ILE    43      70.860  66.230  30.110  1.00  0.00           C
ATOM    422  C   ILE    43      71.000  70.730  30.130  1.00  0.00           C
ATOM    423  O   ILE    43      70.770  71.110  28.980  1.00  0.00           O
ATOM    424  N   CYS    44      70.330  71.210  31.150  1.00  0.00           N
ATOM    425  H   CYS    44      70.810  71.400  32.000  1.00  0.00           H
ATOM    426  CA  CYS    44      68.980  71.760  31.110  1.00  0.00           C
ATOM    427  CB  CYS    44      68.410  71.650  32.510  1.00  0.00           C
ATOM    428  SG  CYS    44      67.700  69.970  32.720  1.00  0.00           S
ATOM    429  HG  CYS    44      66.500  70.210  32.190  1.00  0.00           H
ATOM    430  C   CYS    44      68.970  73.180  30.610  1.00  0.00           C
ATOM    431  O   CYS    44      69.960  73.890  30.540  1.00  0.00           O
ATOM    432  N   THR    45      67.740  73.710  30.640  1.00  0.00           N
ATOM    433  H   THR    45      66.890  73.190  30.620  1.00  0.00           H
ATOM    434  CA  THR    45      67.550  75.140  30.230  1.00  0.00           C
ATOM    435  CB  THR    45      66.090  75.510  29.920  1.00  0.00           C
ATOM    436  OG1 THR    45      65.230  75.030  30.920  1.00  0.00           O
ATOM    437  HG1 THR    45      64.350  74.900  30.460  1.00  0.00           H
ATOM    438  CG2 THR    45      65.740  75.030  28.540  1.00  0.00           C
ATOM    439  C   THR    45      68.010  76.090  31.290  1.00  0.00           C
ATOM    440  O   THR    45      67.850  75.780  32.450  1.00  0.00           O
ATOM    441  N   SER    46      68.580  77.250  30.900  1.00  0.00           N
ATOM    442  H   SER    46      68.830  77.310  29.930  1.00  0.00           H
ATOM    443  CA  SER    46      69.030  78.270  31.880  1.00  0.00           C
ATOM    444  CB  SER    46      70.130  79.090  31.170  1.00  0.00           C
ATOM    445  OG  SER    46      71.270  78.270  31.160  1.00  0.00           O
ATOM    446  HG  SER    46      71.580  77.940  30.260  1.00  0.00           H
ATOM    447  C   SER    46      68.010  79.300  32.350  1.00  0.00           C
ATOM    448  O   SER    46      67.700  79.310  33.530  1.00  0.00           O
ATOM    449  N   GLU    47      67.490  80.010  31.400  1.00  0.00           N
ATOM    450  H   GLU    47      67.520  79.930  30.400  1.00  0.00           H
ATOM    451  CA  GLU    47      66.590  81.160  31.760  1.00  0.00           C
ATOM    452  CB  GLU    47      66.490  82.250  30.690  1.00  0.00           C
ATOM    453  CG  GLU    47      67.780  82.940  30.330  1.00  0.00           C
ATOM    454  CD  GLU    47      68.700  82.260  29.330  1.00  0.00           C
ATOM    455  OE1 GLU    47      69.930  82.480  29.440  1.00  0.00           O
ATOM    456  OE2 GLU    47      68.140  81.650  28.400  1.00  0.00           O
ATOM    457  C   GLU    47      65.190  80.630  32.000  1.00  0.00           C
ATOM    458  O   GLU    47      64.630  80.780  33.070  1.00  0.00           O
ATOM    459  N   ASP    48      64.700  79.860  31.040  1.00  0.00           N
ATOM    460  H   ASP    48      65.290  79.780  30.230  1.00  0.00           H
ATOM    461  CA  ASP    48      63.460  79.010  30.940  1.00  0.00           C
ATOM    462  CB  ASP    48      63.480  78.480  29.510  1.00  0.00           C
ATOM    463  CG  ASP    48      63.530  79.560  28.430  1.00  0.00           C
ATOM    464  OD1 ASP    48      62.560  80.290  28.220  1.00  0.00           O
ATOM    465  OD2 ASP    48      64.590  79.720  27.820  1.00  0.00           O
ATOM    466  C   ASP    48      63.400  77.960  32.060  1.00  0.00           C
ATOM    467  O   ASP    48      64.430  77.720  32.710  1.00  0.00           O
ATOM    468  N   MET    49      62.220  77.580  32.480  1.00  0.00           N
ATOM    469  H   MET    49      61.380  78.120  32.410  1.00  0.00           H
ATOM    470  CA  MET    49      62.100  76.500  33.420  1.00  0.00           C
ATOM    471  CB  MET    49      61.030  76.930  34.420  1.00  0.00           C
ATOM    472  CG  MET    49      61.520  77.770  35.570  1.00  0.00           C
ATOM    473  SD  MET    49      61.950  79.520  35.400  1.00  0.00           S
ATOM    474  CE  MET    49      60.300  80.230  35.490  1.00  0.00           C
ATOM    475  C   MET    49      61.790  75.090  32.850  1.00  0.00           C
ATOM    476  O   MET    49      62.390  74.100  33.360  1.00  0.00           O
ATOM    477  N   LEU    50      61.000  75.110  31.770  1.00  0.00           N
ATOM    478  H   LEU    50      60.750  76.040  31.490  1.00  0.00           H
ATOM    479  CA  LEU    50      60.710  74.030  30.770  1.00  0.00           C
ATOM    480  CB  LEU    50      59.810  74.680  29.740  1.00  0.00           C
ATOM    481  CG  LEU    50      58.380  74.840  30.160  1.00  0.00           C
ATOM    482  CD1 LEU    50      57.660  75.840  29.220  1.00  0.00           C
ATOM    483  CD2 LEU    50      57.590  73.560  30.170  1.00  0.00           C
ATOM    484  C   LEU    50      61.960  73.540  30.050  1.00  0.00           C
ATOM    485  O   LEU    50      62.880  74.280  29.750  1.00  0.00           O
ATOM    486  N   ASN    51      61.960  72.240  29.830  1.00  0.00           N
ATOM    487  H   ASN    51      61.160  71.650  29.920  1.00  0.00           H
ATOM    488  CA  ASN    51      63.130  71.540  29.250  1.00  0.00           C
ATOM    489  CB  ASN    51      63.770  70.440  30.100  1.00  0.00           C
ATOM    490  CG  ASN    51      64.490  71.000  31.290  1.00  0.00           C
ATOM    491  OD1 ASN    51      65.280  71.880  31.110  1.00  0.00           O
ATOM    492  ND2 ASN    51      64.370  70.260  32.400  1.00  0.00           N
ATOM    493 1HD2 ASN    51      63.930  69.370  32.320  1.00  0.00           H
ATOM    494 2HD2 ASN    51      64.520  70.730  33.270  1.00  0.00           H
ATOM    495  C   ASN    51      62.700  70.970  27.920  1.00  0.00           C
ATOM    496  O   ASN    51      61.540  70.530  27.830  1.00  0.00           O
ATOM    497  N   PRO    52      63.590  70.870  26.890  1.00  0.00           N
ATOM    498  CA  PRO    52      63.390  70.000  25.760  1.00  0.00           C
ATOM    499  CB  PRO    52      64.380  70.460  24.690  1.00  0.00           C
ATOM    500  CG  PRO    52      64.760  71.860  25.180  1.00  0.00           C
ATOM    501  CD  PRO    52      64.620  71.870  26.700  1.00  0.00           C
ATOM    502  C   PRO    52      63.340  68.470  26.020  1.00  0.00           C
ATOM    503  O   PRO    52      63.190  68.080  27.220  1.00  0.00           O
ATOM    504  N   ASN    53      63.380  67.730  24.970  1.00  0.00           N
ATOM    505  H   ASN    53      63.100  67.930  24.030  1.00  0.00           H
ATOM    506  CA  ASN    53      63.590  66.270  25.160  1.00  0.00           C
ATOM    507  CB  ASN    53      62.950  65.560  23.980  1.00  0.00           C
ATOM    508  CG  ASN    53      62.970  64.030  23.860  1.00  0.00           C
ATOM    509  OD1 ASN    53      63.870  63.680  23.120  1.00  0.00           O
ATOM    510  ND2 ASN    53      62.080  63.280  24.450  1.00  0.00           N
ATOM    511 1HD2 ASN    53      61.260  63.540  24.950  1.00  0.00           H
ATOM    512 2HD2 ASN    53      62.270  62.310  24.300  1.00  0.00           H
ATOM    513  C   ASN    53      64.930  65.780  25.590  1.00  0.00           C
ATOM    514  O   ASN    53      65.980  66.210  25.160  1.00  0.00           O
ATOM    515  N   TYR    54      64.880  65.100  26.760  1.00  0.00           N
ATOM    516  H   TYR    54      64.020  64.870  27.200  1.00  0.00           H
ATOM    517  CA  TYR    54      66.170  64.670  27.400  1.00  0.00           C
ATOM    518  CB  TYR    54      66.140  64.200  28.880  1.00  0.00           C
ATOM    519  CG  TYR    54      65.400  65.060  29.900  1.00  0.00           C
ATOM    520  CD1 TYR    54      64.020  64.960  30.060  1.00  0.00           C
ATOM    521  HD1 TYR    54      63.450  64.150  29.610  1.00  0.00           H
ATOM    522  CD2 TYR    54      66.040  66.230  30.380  1.00  0.00           C
ATOM    523  HD2 TYR    54      67.020  66.570  30.030  1.00  0.00           H
ATOM    524  CE1 TYR    54      63.310  65.930  30.760  1.00  0.00           C
ATOM    525  HE1 TYR    54      62.220  65.900  30.700  1.00  0.00           H
ATOM    526  CE2 TYR    54      65.340  67.190  31.170  1.00  0.00           C
ATOM    527  HE2 TYR    54      65.920  67.880  31.780  1.00  0.00           H
ATOM    528  CZ  TYR    54      63.990  67.000  31.370  1.00  0.00           C
ATOM    529  OH  TYR    54      63.260  67.810  32.160  1.00  0.00           O
ATOM    530  HH  TYR    54      62.310  67.510  32.060  1.00  0.00           H
ATOM    531  C   TYR    54      67.080  63.810  26.500  1.00  0.00           C
ATOM    532  O   TYR    54      68.290  64.050  26.460  1.00  0.00           O
ATOM    533  N   GLU    55      66.550  62.880  25.660  1.00  0.00           N
ATOM    534  H   GLU    55      65.720  62.380  25.900  1.00  0.00           H
ATOM    535  CA  GLU    55      67.260  62.230  24.560  1.00  0.00           C
ATOM    536  CB  GLU    55      66.250  61.200  24.010  1.00  0.00           C
ATOM    537  CG  GLU    55      66.820  60.130  23.110  1.00  0.00           C
ATOM    538  CD  GLU    55      66.040  58.830  23.230  1.00  0.00           C
ATOM    539  OE1 GLU    55      66.680  57.950  23.860  1.00  0.00           O
ATOM    540  OE2 GLU    55      64.990  58.550  22.600  1.00  0.00           O
ATOM    541  C   GLU    55      67.890  63.110  23.500  1.00  0.00           C
ATOM    542  O   GLU    55      69.060  62.800  23.040  1.00  0.00           O
ATOM    543  N   ASP    56      67.140  64.180  23.110  1.00  0.00           N
ATOM    544  H   ASP    56      66.270  64.470  23.500  1.00  0.00           H
ATOM    545  CA  ASP    56      67.780  65.260  22.280  1.00  0.00           C
ATOM    546  CB  ASP    56      66.590  65.960  21.630  1.00  0.00           C
ATOM    547  CG  ASP    56      67.020  66.370  20.210  1.00  0.00           C
ATOM    548  OD1 ASP    56      67.470  67.520  20.030  1.00  0.00           O
ATOM    549  OD2 ASP    56      66.650  65.700  19.270  1.00  0.00           O
ATOM    550  C   ASP    56      68.890  66.120  22.980  1.00  0.00           C
ATOM    551  O   ASP    56      70.060  66.160  22.570  1.00  0.00           O
ATOM    552  N   LEU    57      68.520  66.480  24.230  1.00  0.00           N
ATOM    553  H   LEU    57      67.590  66.440  24.600  1.00  0.00           H
ATOM    554  CA  LEU    57      69.410  67.210  25.090  1.00  0.00           C
ATOM    555  CB  LEU    57      68.750  67.680  26.350  1.00  0.00           C
ATOM    556  CG  LEU    57      67.940  68.950  26.150  1.00  0.00           C
ATOM    557  CD1 LEU    57      67.200  69.290  27.380  1.00  0.00           C
ATOM    558  CD2 LEU    57      68.750  70.150  25.610  1.00  0.00           C
ATOM    559  C   LEU    57      70.790  66.530  25.440  1.00  0.00           C
ATOM    560  O   LEU    57      71.800  67.200  25.480  1.00  0.00           O
ATOM    561  N   LEU    58      70.700  65.190  25.740  1.00  0.00           N
ATOM    562  H   LEU    58      69.790  64.790  25.840  1.00  0.00           H
ATOM    563  CA  LEU    58      71.920  64.360  26.000  1.00  0.00           C
ATOM    564  CB  LEU    58      71.480  62.920  26.390  1.00  0.00           C
ATOM    565  CG  LEU    58      72.590  61.930  26.780  1.00  0.00           C
ATOM    566  CD1 LEU    58      73.040  62.190  28.210  1.00  0.00           C
ATOM    567  CD2 LEU    58      72.170  60.490  26.660  1.00  0.00           C
ATOM    568  C   LEU    58      72.910  64.440  24.870  1.00  0.00           C
ATOM    569  O   LEU    58      74.120  64.580  25.140  1.00  0.00           O
ATOM    570  N   ILE    59      72.460  64.410  23.650  1.00  0.00           N
ATOM    571  H   ILE    59      71.490  64.300  23.450  1.00  0.00           H
ATOM    572  CA  ILE    59      73.280  64.270  22.430  1.00  0.00           C
ATOM    573  CB  ILE    59      72.740  63.250  21.420  1.00  0.00           C
ATOM    574  CG1 ILE    59      71.300  63.310  20.840  1.00  0.00           C
ATOM    575  CG2 ILE    59      72.890  61.870  22.060  1.00  0.00           C
ATOM    576  CD  ILE    59      71.300  64.180  19.570  1.00  0.00           C
ATOM    577  C   ILE    59      73.760  65.570  21.820  1.00  0.00           C
ATOM    578  O   ILE    59      74.810  65.580  21.120  1.00  0.00           O
ATOM    579  N   ARG    60      73.010  66.650  22.090  1.00  0.00           N
ATOM    580  H   ARG    60      72.050  66.510  21.870  1.00  0.00           H
ATOM    581  CA  ARG    60      73.560  68.010  21.690  1.00  0.00           C
ATOM    582  CB  ARG    60      72.520  69.080  21.930  1.00  0.00           C
ATOM    583  CG  ARG    60      71.320  68.780  20.950  1.00  0.00           C
ATOM    584  CD  ARG    60      70.650  70.080  20.420  1.00  0.00           C
ATOM    585  NE  ARG    60      69.570  69.820  19.440  1.00  0.00           N
ATOM    586  HE  ARG    60      69.030  69.000  19.660  1.00  0.00           H
ATOM    587  CZ  ARG    60      69.360  70.300  18.160  1.00  0.00           C
ATOM    588  NH1 ARG    60      70.170  71.180  17.550  1.00  0.00           N
ATOM    589 1HH1 ARG    60      70.880  71.650  18.070  1.00  0.00           H
ATOM    590 2HH1 ARG    60      69.830  71.540  16.680  1.00  0.00           H
ATOM    591  NH2 ARG    60      68.320  69.940  17.460  1.00  0.00           N
ATOM    592 1HH2 ARG    60      67.480  69.530  17.830  1.00  0.00           H
ATOM    593 2HH2 ARG    60      68.270  69.970  16.460  1.00  0.00           H
ATOM    594  C   ARG    60      74.800  68.350  22.500  1.00  0.00           C
ATOM    595  O   ARG    60      75.700  68.920  21.890  1.00  0.00           O
ATOM    596  N   LYS    61      74.750  68.040  23.810  1.00  0.00           N
ATOM    597  H   LYS    61      74.010  67.530  24.240  1.00  0.00           H
ATOM    598  CA  LYS    61      75.970  68.240  24.640  1.00  0.00           C
ATOM    599  CB  LYS    61      75.710  68.000  26.120  1.00  0.00           C
ATOM    600  CG  LYS    61      74.850  69.130  26.700  1.00  0.00           C
ATOM    601  CD  LYS    61      75.500  70.480  26.770  1.00  0.00           C
ATOM    602  CE  LYS    61      74.500  71.580  27.180  1.00  0.00           C
ATOM    603  NZ  LYS    61      75.350  72.750  27.360  1.00  0.00           N
ATOM    604  HZ1 LYS    61      75.760  73.100  26.510  1.00  0.00           H
ATOM    605  HZ2 LYS    61      74.870  73.520  27.780  1.00  0.00           H
ATOM    606  HZ3 LYS    61      76.110  72.430  27.930  1.00  0.00           H
ATOM    607  C   LYS    61      77.270  67.570  24.260  1.00  0.00           C
ATOM    608  O   LYS    61      77.310  66.370  24.000  1.00  0.00           O
ATOM    609  N   SER    62      78.340  68.310  24.050  1.00  0.00           N
ATOM    610  H   SER    62      78.180  69.280  23.850  1.00  0.00           H
ATOM    611  CA  SER    62      79.650  67.690  23.700  1.00  0.00           C
ATOM    612  CB  SER    62      80.320  68.440  22.580  1.00  0.00           C
ATOM    613  OG  SER    62      81.620  68.040  22.130  1.00  0.00           O
ATOM    614  HG  SER    62      82.400  68.550  22.480  1.00  0.00           H
ATOM    615  C   SER    62      80.620  67.490  24.920  1.00  0.00           C
ATOM    616  O   SER    62      80.800  68.480  25.650  1.00  0.00           O
ATOM    617  N   ASN    63      81.510  66.500  24.900  1.00  0.00           N
ATOM    618  H   ASN    63      81.670  66.150  23.980  1.00  0.00           H
ATOM    619  CA  ASN    63      82.430  66.130  25.930  1.00  0.00           C
ATOM    620  CB  ASN    63      83.380  65.070  25.300  1.00  0.00           C
ATOM    621  CG  ASN    63      84.190  65.460  24.030  1.00  0.00           C
ATOM    622  OD1 ASN    63      83.960  66.500  23.420  1.00  0.00           O
ATOM    623  ND2 ASN    63      85.080  64.610  23.670  1.00  0.00           N
ATOM    624 1HD2 ASN    63      85.250  63.740  24.140  1.00  0.00           H
ATOM    625 2HD2 ASN    63      85.470  64.800  22.770  1.00  0.00           H
ATOM    626  C   ASN    63      83.230  67.310  26.640  1.00  0.00           C
ATOM    627  O   ASN    63      83.310  67.330  27.890  1.00  0.00           O
ATOM    628  N   HIS    64      83.720  68.250  25.790  1.00  0.00           N
ATOM    629  H   HIS    64      83.780  68.080  24.810  1.00  0.00           H
ATOM    630  CA  HIS    64      84.470  69.450  26.210  1.00  0.00           C
ATOM    631  CB  HIS    64      85.170  69.810  24.930  1.00  0.00           C
ATOM    632  CG  HIS    64      84.350  70.410  23.810  1.00  0.00           C
ATOM    633  ND1 HIS    64      83.670  69.820  22.860  1.00  0.00           N
ATOM    634  CD2 HIS    64      84.320  71.700  23.450  1.00  0.00           C
ATOM    635  HD2 HIS    64      84.350  72.540  24.140  1.00  0.00           H
ATOM    636  CE1 HIS    64      83.370  70.610  21.920  1.00  0.00           C
ATOM    637  HE1 HIS    64      82.850  70.330  21.000  1.00  0.00           H
ATOM    638  NE2 HIS    64      83.800  71.810  22.230  1.00  0.00           N
ATOM    639  HE2 HIS    64      83.540  72.650  21.760  1.00  0.00           H
ATOM    640  C   HIS    64      83.730  70.540  26.970  1.00  0.00           C
ATOM    641  O   HIS    64      84.310  71.430  27.520  1.00  0.00           O
ATOM    642  N   ASN    65      82.380  70.650  26.710  1.00  0.00           N
ATOM    643  H   ASN    65      81.830  69.990  26.190  1.00  0.00           H
ATOM    644  CA  ASN    65      81.550  71.620  27.470  1.00  0.00           C
ATOM    645  CB  ASN    65      80.180  71.750  26.740  1.00  0.00           C
ATOM    646  CG  ASN    65      79.280  72.880  27.150  1.00  0.00           C
ATOM    647  OD1 ASN    65      78.190  72.700  27.660  1.00  0.00           O
ATOM    648  ND2 ASN    65      79.630  74.080  27.040  1.00  0.00           N
ATOM    649 1HD2 ASN    65      80.510  74.450  26.740  1.00  0.00           H
ATOM    650 2HD2 ASN    65      78.900  74.710  27.310  1.00  0.00           H
ATOM    651  C   ASN    65      81.390  71.290  28.900  1.00  0.00           C
ATOM    652  O   ASN    65      80.950  72.130  29.710  1.00  0.00           O
ATOM    653  N   PHE    66      81.730  70.020  29.220  1.00  0.00           N
ATOM    654  H   PHE    66      81.820  69.380  28.460  1.00  0.00           H
ATOM    655  CA  PHE    66      81.930  69.560  30.590  1.00  0.00           C
ATOM    656  CB  PHE    66      81.480  68.110  30.540  1.00  0.00           C
ATOM    657  CG  PHE    66      80.060  67.790  30.210  1.00  0.00           C
ATOM    658  CD1 PHE    66      79.710  67.290  28.970  1.00  0.00           C
ATOM    659  HD1 PHE    66      80.460  67.040  28.230  1.00  0.00           H
ATOM    660  CD2 PHE    66      79.010  68.040  31.120  1.00  0.00           C
ATOM    661  HD2 PHE    66      79.160  68.400  32.140  1.00  0.00           H
ATOM    662  CE1 PHE    66      78.390  67.080  28.590  1.00  0.00           C
ATOM    663  HE1 PHE    66      78.170  66.680  27.610  1.00  0.00           H
ATOM    664  CE2 PHE    66      77.660  67.880  30.720  1.00  0.00           C
ATOM    665  HE2 PHE    66      76.950  68.020  31.530  1.00  0.00           H
ATOM    666  CZ  PHE    66      77.320  67.430  29.440  1.00  0.00           C
ATOM    667  HZ  PHE    66      76.370  67.740  29.020  1.00  0.00           H
ATOM    668  C   PHE    66      83.350  69.750  31.170  1.00  0.00           C
ATOM    669  O   PHE    66      84.130  68.790  31.320  1.00  0.00           O
ATOM    670  N   LEU    67      83.600  71.010  31.530  1.00  0.00           N
ATOM    671  H   LEU    67      82.920  71.740  31.500  1.00  0.00           H
ATOM    672  CA  LEU    67      84.880  71.430  32.160  1.00  0.00           C
ATOM    673  CB  LEU    67      85.120  72.970  32.090  1.00  0.00           C
ATOM    674  CG  LEU    67      85.180  73.560  30.660  1.00  0.00           C
ATOM    675  CD1 LEU    67      85.470  75.080  30.710  1.00  0.00           C
ATOM    676  CD2 LEU    67      86.450  72.960  29.970  1.00  0.00           C
ATOM    677  C   LEU    67      84.950  71.030  33.620  1.00  0.00           C
ATOM    678  O   LEU    67      84.600  71.830  34.460  1.00  0.00           O
ATOM    679  N   VAL    68      85.090  69.750  33.830  1.00  0.00           N
ATOM    680  H   VAL    68      85.070  69.180  33.000  1.00  0.00           H
ATOM    681  CA  VAL    68      84.980  69.100  35.130  1.00  0.00           C
ATOM    682  CB  VAL    68      84.760  67.570  35.010  1.00  0.00           C
ATOM    683  CG1 VAL    68      84.620  66.870  36.390  1.00  0.00           C
ATOM    684  CG2 VAL    68      83.380  67.280  34.280  1.00  0.00           C
ATOM    685  C   VAL    68      86.270  69.360  35.930  1.00  0.00           C
ATOM    686  O   VAL    68      87.380  68.860  35.600  1.00  0.00           O
ATOM    687  N   GLN    69      86.080  69.980  37.090  1.00  0.00           N
ATOM    688  H   GLN    69      85.180  70.320  37.340  1.00  0.00           H
ATOM    689  CA  GLN    69      87.270  70.220  37.980  1.00  0.00           C
ATOM    690  CB  GLN    69      87.350  71.670  38.210  1.00  0.00           C
ATOM    691  CG  GLN    69      88.750  72.010  38.730  1.00  0.00           C
ATOM    692  CD  GLN    69      89.060  73.490  38.630  1.00  0.00           C
ATOM    693  OE1 GLN    69      88.640  74.250  37.760  1.00  0.00           O
ATOM    694  NE2 GLN    69      89.920  73.930  39.540  1.00  0.00           N
ATOM    695 1HE2 GLN    69      90.360  73.270  40.160  1.00  0.00           H
ATOM    696 2HE2 GLN    69      90.280  74.860  39.630  1.00  0.00           H
ATOM    697  C   GLN    69      87.320  69.410  39.280  1.00  0.00           C
ATOM    698  O   GLN    69      86.470  69.560  40.190  1.00  0.00           O
ATOM    699  N   ALA    70      88.350  68.530  39.380  1.00  0.00           N
ATOM    700  H   ALA    70      89.040  68.480  38.650  1.00  0.00           H
ATOM    701  CA  ALA    70      88.590  67.780  40.630  1.00  0.00           C
ATOM    702  CB  ALA    70      89.140  66.420  40.240  1.00  0.00           C
ATOM    703  C   ALA    70      89.650  68.500  41.530  1.00  0.00           C
ATOM    704  O   ALA    70      90.800  68.010  41.760  1.00  0.00           O
ATOM    705  N   GLY    71      89.170  69.480  42.230  1.00  0.00           N
ATOM    706  H   GLY    71      88.190  69.590  42.110  1.00  0.00           H
ATOM    707  CA  GLY    71      90.030  70.420  43.010  1.00  0.00           C
ATOM    708  C   GLY    71      91.190  71.050  42.240  1.00  0.00           C
ATOM    709  O   GLY    71      91.030  72.060  41.610  1.00  0.00           O
ATOM    710  N   ASN    72      92.310  70.340  42.220  1.00  0.00           N
ATOM    711  H   ASN    72      92.370  69.420  42.600  1.00  0.00           H
ATOM    712  CA  ASN    72      93.540  70.690  41.470  1.00  0.00           C
ATOM    713  CB  ASN    72      94.720  70.010  42.180  1.00  0.00           C
ATOM    714  CG  ASN    72      94.630  68.520  42.410  1.00  0.00           C
ATOM    715  OD1 ASN    72      93.560  68.020  42.820  1.00  0.00           O
ATOM    716  ND2 ASN    72      95.760  67.810  42.300  1.00  0.00           N
ATOM    717 1HD2 ASN    72      96.620  68.310  42.220  1.00  0.00           H
ATOM    718 2HD2 ASN    72      95.590  66.820  42.270  1.00  0.00           H
ATOM    719  C   ASN    72      93.510  70.360  39.970  1.00  0.00           C
ATOM    720  O   ASN    72      94.090  71.160  39.200  1.00  0.00           O
ATOM    721  N   VAL    73      93.210  69.140  39.600  1.00  0.00           N
ATOM    722  H   VAL    73      92.710  68.480  40.160  1.00  0.00           H
ATOM    723  CA  VAL    73      93.320  68.680  38.220  1.00  0.00           C
ATOM    724  CB  VAL    73      93.870  67.220  38.080  1.00  0.00           C
ATOM    725  CG1 VAL    73      95.350  67.160  38.540  1.00  0.00           C
ATOM    726  CG2 VAL    73      93.110  66.240  39.010  1.00  0.00           C
ATOM    727  C   VAL    73      91.990  68.870  37.420  1.00  0.00           C
ATOM    728  O   VAL    73      90.960  68.680  38.040  1.00  0.00           O
ATOM    729  N   GLN    74      92.010  69.220  36.080  1.00  0.00           N
ATOM    730  H   GLN    74      92.850  69.580  35.680  1.00  0.00           H
ATOM    731  CA  GLN    74      90.700  69.140  35.400  1.00  0.00           C
ATOM    732  CB  GLN    74      90.540  70.150  34.320  1.00  0.00           C
ATOM    733  CG  GLN    74      90.090  71.550  34.760  1.00  0.00           C
ATOM    734  CD  GLN    74      89.830  72.380  33.430  1.00  0.00           C
ATOM    735  OE1 GLN    74      89.640  71.980  32.330  1.00  0.00           O
ATOM    736  NE2 GLN    74      89.790  73.700  33.570  1.00  0.00           N
ATOM    737 1HE2 GLN    74      89.870  74.220  34.420  1.00  0.00           H
ATOM    738 2HE2 GLN    74      89.490  74.190  32.750  1.00  0.00           H
ATOM    739  C   GLN    74      90.540  67.710  34.790  1.00  0.00           C
ATOM    740  O   GLN    74      91.390  67.250  34.070  1.00  0.00           O
ATOM    741  N   LEU    75      89.300  67.100  34.890  1.00  0.00           N
ATOM    742  H   LEU    75      88.450  67.600  34.990  1.00  0.00           H
ATOM    743  CA  LEU    75      89.040  65.770  34.260  1.00  0.00           C
ATOM    744  CB  LEU    75      88.130  64.910  35.120  1.00  0.00           C
ATOM    745  CG  LEU    75      88.570  64.740  36.550  1.00  0.00           C
ATOM    746  CD1 LEU    75      87.290  64.540  37.450  1.00  0.00           C
ATOM    747  CD2 LEU    75      89.460  63.550  36.830  1.00  0.00           C
ATOM    748  C   LEU    75      88.400  65.870  32.860  1.00  0.00           C
ATOM    749  O   LEU    75      87.690  66.810  32.650  1.00  0.00           O
ATOM    750  N   ARG    76      88.670  64.860  32.100  1.00  0.00           N
ATOM    751  H   ARG    76      89.090  64.040  32.480  1.00  0.00           H
ATOM    752  CA  ARG    76      88.190  64.830  30.610  1.00  0.00           C
ATOM    753  CB  ARG    76      89.270  64.750  29.550  1.00  0.00           C
ATOM    754  CG  ARG    76      90.050  66.050  29.560  1.00  0.00           C
ATOM    755  CD  ARG    76      90.840  66.100  28.290  1.00  0.00           C
ATOM    756  NE  ARG    76      91.950  67.050  28.220  1.00  0.00           N
ATOM    757  HE  ARG    76      91.690  67.980  27.960  1.00  0.00           H
ATOM    758  CZ  ARG    76      93.250  66.780  28.540  1.00  0.00           C
ATOM    759  NH1 ARG    76      93.730  65.570  28.750  1.00  0.00           N
ATOM    760 1HH1 ARG    76      93.240  64.700  28.730  1.00  0.00           H
ATOM    761 2HH1 ARG    76      94.600  65.650  29.240  1.00  0.00           H
ATOM    762  NH2 ARG    76      94.190  67.650  28.220  1.00  0.00           N
ATOM    763 1HH2 ARG    76      94.040  68.470  27.670  1.00  0.00           H
ATOM    764 2HH2 ARG    76      95.130  67.450  28.500  1.00  0.00           H
ATOM    765  C   ARG    76      87.240  63.650  30.380  1.00  0.00           C
ATOM    766  O   ARG    76      87.470  62.530  30.680  1.00  0.00           O
ATOM    767  N   VAL    77      86.030  64.040  30.070  1.00  0.00           N
ATOM    768  H   VAL    77      85.890  65.030  30.020  1.00  0.00           H
ATOM    769  CA  VAL    77      84.770  63.240  29.900  1.00  0.00           C
ATOM    770  CB  VAL    77      83.480  64.100  29.950  1.00  0.00           C
ATOM    771  CG1 VAL    77      82.210  63.290  29.700  1.00  0.00           C
ATOM    772  CG2 VAL    77      83.410  64.720  31.310  1.00  0.00           C
ATOM    773  C   VAL    77      84.860  62.300  28.740  1.00  0.00           C
ATOM    774  O   VAL    77      85.310  62.700  27.640  1.00  0.00           O
ATOM    775  N   ILE    78      84.850  61.000  29.110  1.00  0.00           N
ATOM    776  H   ILE    78      84.890  60.820  30.090  1.00  0.00           H
ATOM    777  CA  ILE    78      84.880  59.950  28.150  1.00  0.00           C
ATOM    778  CB  ILE    78      86.070  58.970  28.310  1.00  0.00           C
ATOM    779  CG1 ILE    78      86.110  58.500  29.810  1.00  0.00           C
ATOM    780  CG2 ILE    78      87.330  59.640  27.840  1.00  0.00           C
ATOM    781  CD  ILE    78      87.260  57.500  29.990  1.00  0.00           C
ATOM    782  C   ILE    78      83.580  59.380  27.620  1.00  0.00           C
ATOM    783  O   ILE    78      83.600  58.640  26.670  1.00  0.00           O
ATOM    784  N   GLY    79      82.550  59.620  28.450  1.00  0.00           N
ATOM    785  H   GLY    79      82.720  60.140  29.290  1.00  0.00           H
ATOM    786  CA  GLY    79      81.110  59.240  28.130  1.00  0.00           C
ATOM    787  C   GLY    79      79.980  59.610  29.140  1.00  0.00           C
ATOM    788  O   GLY    79      80.040  59.200  30.260  1.00  0.00           O
ATOM    789  N   HIS    80      79.080  60.490  28.700  1.00  0.00           N
ATOM    790  H   HIS    80      79.160  60.960  27.820  1.00  0.00           H
ATOM    791  CA  HIS    80      77.900  60.980  29.470  1.00  0.00           C
ATOM    792  CB  HIS    80      77.560  62.410  29.110  1.00  0.00           C
ATOM    793  CG  HIS    80      77.530  62.730  27.600  1.00  0.00           C
ATOM    794  ND1 HIS    80      78.680  63.210  27.020  1.00  0.00           N
ATOM    795  CD2 HIS    80      76.450  62.990  26.880  1.00  0.00           C
ATOM    796  HD2 HIS    80      75.400  62.760  27.060  1.00  0.00           H
ATOM    797  CE1 HIS    80      78.160  63.780  25.890  1.00  0.00           C
ATOM    798  HE1 HIS    80      78.790  64.270  25.140  1.00  0.00           H
ATOM    799  NE2 HIS    80      76.860  63.600  25.770  1.00  0.00           N
ATOM    800  HE2 HIS    80      76.250  64.160  25.220  1.00  0.00           H
ATOM    801  C   HIS    80      76.660  60.010  29.480  1.00  0.00           C
ATOM    802  O   HIS    80      76.020  59.830  28.450  1.00  0.00           O
ATOM    803  N   SER    81      76.600  59.180  30.490  1.00  0.00           N
ATOM    804  H   SER    81      77.210  59.320  31.260  1.00  0.00           H
ATOM    805  CA  SER    81      75.500  58.210  30.670  1.00  0.00           C
ATOM    806  CB  SER    81      75.880  56.990  31.530  1.00  0.00           C
ATOM    807  OG  SER    81      74.850  55.950  31.600  1.00  0.00           O
ATOM    808  HG  SER    81      74.560  55.580  30.720  1.00  0.00           H
ATOM    809  C   SER    81      74.420  58.850  31.570  1.00  0.00           C
ATOM    810  O   SER    81      74.720  59.780  32.270  1.00  0.00           O
ATOM    811  N   MET    82      73.160  58.650  31.140  1.00  0.00           N
ATOM    812  H   MET    82      73.060  58.180  30.270  1.00  0.00           H
ATOM    813  CA  MET    82      71.940  59.030  31.990  1.00  0.00           C
ATOM    814  CB  MET    82      71.030  59.910  31.130  1.00  0.00           C
ATOM    815  CG  MET    82      69.890  60.560  31.920  1.00  0.00           C
ATOM    816  SD  MET    82      68.830  61.690  30.900  1.00  0.00           S
ATOM    817  CE  MET    82      70.130  62.810  30.330  1.00  0.00           C
ATOM    818  C   MET    82      71.120  57.850  32.590  1.00  0.00           C
ATOM    819  O   MET    82      70.430  57.110  31.890  1.00  0.00           O
ATOM    820  N   GLN    83      71.280  57.710  33.910  1.00  0.00           N
ATOM    821  H   GLN    83      71.750  58.330  34.540  1.00  0.00           H
ATOM    822  CA  GLN    83      70.610  56.650  34.660  1.00  0.00           C
ATOM    823  CB  GLN    83      71.610  56.180  35.690  1.00  0.00           C
ATOM    824  CG  GLN    83      71.290  54.730  36.030  1.00  0.00           C
ATOM    825  CD  GLN    83      72.450  54.080  36.740  1.00  0.00           C
ATOM    826  OE1 GLN    83      73.270  53.270  36.290  1.00  0.00           O
ATOM    827  NE2 GLN    83      72.570  54.350  38.050  1.00  0.00           N
ATOM    828 1HE2 GLN    83      71.830  54.820  38.540  1.00  0.00           H
ATOM    829 2HE2 GLN    83      73.390  54.140  38.580  1.00  0.00           H
ATOM    830  C   GLN    83      69.400  57.230  35.380  1.00  0.00           C
ATOM    831  O   GLN    83      69.610  57.880  36.410  1.00  0.00           O
ATOM    832  N   ASN    84      68.210  56.790  34.940  1.00  0.00           N
ATOM    833  H   ASN    84      68.180  56.060  34.260  1.00  0.00           H
ATOM    834  CA  ASN    84      66.930  57.440  35.160  1.00  0.00           C
ATOM    835  CB  ASN    84      66.200  56.910  36.420  1.00  0.00           C
ATOM    836  CG  ASN    84      65.390  55.680  36.130  1.00  0.00           C
ATOM    837  OD1 ASN    84      64.410  55.600  35.440  1.00  0.00           O
ATOM    838  ND2 ASN    84      65.720  54.630  36.780  1.00  0.00           N
ATOM    839 1HD2 ASN    84      66.570  54.580  37.320  1.00  0.00           H
ATOM    840 2HD2 ASN    84      65.100  53.850  36.790  1.00  0.00           H
ATOM    841  C   ASN    84      66.970  58.940  35.040  1.00  0.00           C
ATOM    842  O   ASN    84      67.240  59.460  33.930  1.00  0.00           O
ATOM    843  N   CYS    85      67.060  59.660  36.220  1.00  0.00           N
ATOM    844  H   CYS    85      66.770  59.240  37.070  1.00  0.00           H
ATOM    845  CA  CYS    85      67.380  61.150  36.150  1.00  0.00           C
ATOM    846  CB  CYS    85      66.970  61.740  37.490  1.00  0.00           C
ATOM    847  SG  CYS    85      65.160  61.750  37.650  1.00  0.00           S
ATOM    848  HG  CYS    85      64.940  62.920  37.040  1.00  0.00           H
ATOM    849  C   CYS    85      68.900  61.490  36.020  1.00  0.00           C
ATOM    850  O   CYS    85      69.340  62.290  35.160  1.00  0.00           O
ATOM    851  N   VAL    86      69.710  60.770  36.820  1.00  0.00           N
ATOM    852  H   VAL    86      69.380  59.860  37.080  1.00  0.00           H
ATOM    853  CA  VAL    86      71.160  61.100  37.070  1.00  0.00           C
ATOM    854  CB  VAL    86      71.710  60.270  38.270  1.00  0.00           C
ATOM    855  CG1 VAL    86      73.160  60.580  38.620  1.00  0.00           C
ATOM    856  CG2 VAL    86      70.840  60.530  39.440  1.00  0.00           C
ATOM    857  C   VAL    86      72.190  60.940  35.860  1.00  0.00           C
ATOM    858  O   VAL    86      72.380  59.930  35.280  1.00  0.00           O
ATOM    859  N   LEU    87      73.000  61.970  35.790  1.00  0.00           N
ATOM    860  H   LEU    87      72.950  62.640  36.530  1.00  0.00           H
ATOM    861  CA  LEU    87      73.990  62.090  34.790  1.00  0.00           C
ATOM    862  CB  LEU    87      73.940  63.460  34.060  1.00  0.00           C
ATOM    863  CG  LEU    87      74.630  63.570  32.680  1.00  0.00           C
ATOM    864  CD1 LEU    87      73.880  62.750  31.660  1.00  0.00           C
ATOM    865  CD2 LEU    87      74.780  65.050  32.380  1.00  0.00           C
ATOM    866  C   LEU    87      75.440  61.750  35.240  1.00  0.00           C
ATOM    867  O   LEU    87      76.190  62.380  35.970  1.00  0.00           O
ATOM    868  N   LYS    88      75.820  60.640  34.700  1.00  0.00           N
ATOM    869  H   LYS    88      75.140  60.180  34.130  1.00  0.00           H
ATOM    870  CA  LYS    88      77.060  59.780  34.830  1.00  0.00           C
ATOM    871  CB  LYS    88      76.770  58.330  34.990  1.00  0.00           C
ATOM    872  CG  LYS    88      76.170  57.980  36.320  1.00  0.00           C
ATOM    873  CD  LYS    88      75.500  56.590  36.300  1.00  0.00           C
ATOM    874  CE  LYS    88      76.520  55.490  36.510  1.00  0.00           C
ATOM    875  NZ  LYS    88      76.110  54.050  36.590  1.00  0.00           N
ATOM    876  HZ1 LYS    88      75.590  53.950  37.440  1.00  0.00           H
ATOM    877  HZ2 LYS    88      75.550  53.870  35.780  1.00  0.00           H
ATOM    878  HZ3 LYS    88      76.900  53.450  36.710  1.00  0.00           H
ATOM    879  C   LYS    88      78.160  60.200  33.790  1.00  0.00           C
ATOM    880  O   LYS    88      78.240  59.780  32.640  1.00  0.00           O
ATOM    881  N   LEU    89      78.990  61.170  34.220  1.00  0.00           N
ATOM    882  H   LEU    89      78.900  61.710  35.060  1.00  0.00           H
ATOM    883  CA  LEU    89      80.170  61.510  33.460  1.00  0.00           C
ATOM    884  CB  LEU    89      80.700  62.930  33.840  1.00  0.00           C
ATOM    885  CG  LEU    89      79.640  64.020  33.750  1.00  0.00           C
ATOM    886  CD1 LEU    89      80.030  65.150  34.710  1.00  0.00           C
ATOM    887  CD2 LEU    89      79.770  64.690  32.370  1.00  0.00           C
ATOM    888  C   LEU    89      81.360  60.560  33.720  1.00  0.00           C
ATOM    889  O   LEU    89      81.970  60.630  34.840  1.00  0.00           O
ATOM    890  N   LYS    90      81.610  59.620  32.810  1.00  0.00           N
ATOM    891  H   LYS    90      80.990  59.320  32.090  1.00  0.00           H
ATOM    892  CA  LYS    90      82.770  58.740  33.000  1.00  0.00           C
ATOM    893  CB  LYS    90      82.560  57.470  32.170  1.00  0.00           C
ATOM    894  CG  LYS    90      83.580  56.350  32.550  1.00  0.00           C
ATOM    895  CD  LYS    90      83.160  55.080  31.790  1.00  0.00           C
ATOM    896  CE  LYS    90      83.820  53.820  32.360  1.00  0.00           C
ATOM    897  NZ  LYS    90      85.270  53.750  32.470  1.00  0.00           N
ATOM    898  HZ1 LYS    90      85.690  54.540  32.920  1.00  0.00           H
ATOM    899  HZ2 LYS    90      85.420  52.870  32.930  1.00  0.00           H
ATOM    900  HZ3 LYS    90      85.670  53.730  31.560  1.00  0.00           H
ATOM    901  C   LYS    90      84.010  59.590  32.720  1.00  0.00           C
ATOM    902  O   LYS    90      83.960  60.360  31.720  1.00  0.00           O
ATOM    903  N   VAL    91      85.000  59.460  33.600  1.00  0.00           N
ATOM    904  H   VAL    91      84.900  58.810  34.360  1.00  0.00           H
ATOM    905  CA  VAL    91      86.240  60.230  33.570  1.00  0.00           C
ATOM    906  CB  VAL    91      86.520  61.160  34.750  1.00  0.00           C
ATOM    907  CG1 VAL    91      85.380  62.180  34.760  1.00  0.00           C
ATOM    908  CG2 VAL    91      86.640  60.490  36.080  1.00  0.00           C
ATOM    909  C   VAL    91      87.460  59.330  33.270  1.00  0.00           C
ATOM    910  O   VAL    91      87.470  58.130  33.520  1.00  0.00           O
ATOM    911  N   ASP    92      88.520  60.030  32.960  1.00  0.00           N
ATOM    912  H   ASP    92      88.510  60.990  33.240  1.00  0.00           H
ATOM    913  CA  ASP    92      89.850  59.430  32.700  1.00  0.00           C
ATOM    914  CB  ASP    92      90.670  60.650  32.220  1.00  0.00           C
ATOM    915  CG  ASP    92      90.800  61.740  33.330  1.00  0.00           C
ATOM    916  OD1 ASP    92      91.680  61.580  34.160  1.00  0.00           O
ATOM    917  OD2 ASP    92      90.150  62.840  33.200  1.00  0.00           O
ATOM    918  C   ASP    92      90.710  58.730  33.800  1.00  0.00           C
ATOM    919  O   ASP    92      91.670  58.100  33.470  1.00  0.00           O
ATOM    920  N   THR    93      90.250  58.640  35.020  1.00  0.00           N
ATOM    921  H   THR    93      89.290  58.870  35.210  1.00  0.00           H
ATOM    922  CA  THR    93      90.980  58.180  36.200  1.00  0.00           C
ATOM    923  CB  THR    93      92.040  59.180  36.830  1.00  0.00           C
ATOM    924  OG1 THR    93      91.570  60.500  36.930  1.00  0.00           O
ATOM    925  HG1 THR    93      91.500  60.810  35.990  1.00  0.00           H
ATOM    926  CG2 THR    93      93.350  59.050  36.080  1.00  0.00           C
ATOM    927  C   THR    93      90.100  57.820  37.400  1.00  0.00           C
ATOM    928  O   THR    93      88.980  58.360  37.440  1.00  0.00           O
ATOM    929  N   ALA    94      90.590  56.900  38.230  1.00  0.00           N
ATOM    930  H   ALA    94      91.560  56.730  38.390  1.00  0.00           H
ATOM    931  CA  ALA    94      89.780  56.380  39.360  1.00  0.00           C
ATOM    932  CB  ALA    94      90.150  54.920  39.670  1.00  0.00           C
ATOM    933  C   ALA    94      90.030  57.310  40.580  1.00  0.00           C
ATOM    934  O   ALA    94      91.130  57.610  40.950  1.00  0.00           O
ATOM    935  N   ASN    95      89.010  57.540  41.380  1.00  0.00           N
ATOM    936  H   ASN    95      88.080  57.270  41.120  1.00  0.00           H
ATOM    937  CA  ASN    95      89.180  58.320  42.630  1.00  0.00           C
ATOM    938  CB  ASN    95      87.760  58.650  43.130  1.00  0.00           C
ATOM    939  CG  ASN    95      87.800  59.790  44.150  1.00  0.00           C
ATOM    940  OD1 ASN    95      88.620  59.970  45.040  1.00  0.00           O
ATOM    941  ND2 ASN    95      86.610  60.430  44.200  1.00  0.00           N
ATOM    942 1HD2 ASN    95      85.920  60.160  43.530  1.00  0.00           H
ATOM    943 2HD2 ASN    95      86.450  61.150  44.870  1.00  0.00           H
ATOM    944  C   ASN    95      89.940  57.580  43.730  1.00  0.00           C
ATOM    945  O   ASN    95      89.320  56.710  44.400  1.00  0.00           O
ATOM    946  N   PRO    96      91.040  58.180  44.200  1.00  0.00           N
ATOM    947  CA  PRO    96      91.820  57.550  45.320  1.00  0.00           C
ATOM    948  CB  PRO    96      93.160  58.290  45.400  1.00  0.00           C
ATOM    949  CG  PRO    96      93.190  59.190  44.210  1.00  0.00           C
ATOM    950  CD  PRO    96      91.730  59.400  43.820  1.00  0.00           C
ATOM    951  C   PRO    96      91.230  57.480  46.710  1.00  0.00           C
ATOM    952  O   PRO    96      91.400  56.420  47.310  1.00  0.00           O
ATOM    953  N   LYS    97      90.310  58.330  47.140  1.00  0.00           N
ATOM    954  H   LYS    97      90.110  59.160  46.630  1.00  0.00           H
ATOM    955  CA  LYS    97      89.670  58.300  48.460  1.00  0.00           C
ATOM    956  CB  LYS    97      89.630  59.760  48.910  1.00  0.00           C
ATOM    957  CG  LYS    97      90.920  60.400  49.440  1.00  0.00           C
ATOM    958  CD  LYS    97      90.770  61.860  49.950  1.00  0.00           C
ATOM    959  CE  LYS    97      92.090  62.410  50.470  1.00  0.00           C
ATOM    960  NZ  LYS    97      91.830  63.580  51.340  1.00  0.00           N
ATOM    961  HZ1 LYS    97      92.710  63.870  51.720  1.00  0.00           H
ATOM    962  HZ2 LYS    97      91.440  64.340  50.820  1.00  0.00           H
ATOM    963  HZ3 LYS    97      91.230  63.290  52.080  1.00  0.00           H
ATOM    964  C   LYS    97      88.230  57.740  48.540  1.00  0.00           C
ATOM    965  O   LYS    97      87.500  58.100  49.490  1.00  0.00           O
ATOM    966  N   THR    98      87.820  56.840  47.600  1.00  0.00           N
ATOM    967  H   THR    98      88.370  56.780  46.770  1.00  0.00           H
ATOM    968  CA  THR    98      86.470  56.230  47.630  1.00  0.00           C
ATOM    969  CB  THR    98      86.020  55.440  46.370  1.00  0.00           C
ATOM    970  OG1 THR    98      86.880  54.440  45.870  1.00  0.00           O
ATOM    971  HG1 THR    98      86.540  54.080  45.000  1.00  0.00           H
ATOM    972  CG2 THR    98      85.620  56.550  45.430  1.00  0.00           C
ATOM    973  C   THR    98      85.940  55.470  48.800  1.00  0.00           C
ATOM    974  O   THR    98      86.370  54.310  49.160  1.00  0.00           O
ATOM    975  N   PRO    99      85.080  56.150  49.580  1.00  0.00           N
ATOM    976  CA  PRO    99      84.540  55.510  50.810  1.00  0.00           C
ATOM    977  CB  PRO    99      83.670  56.640  51.430  1.00  0.00           C
ATOM    978  CG  PRO    99      83.200  57.500  50.220  1.00  0.00           C
ATOM    979  CD  PRO    99      84.360  57.430  49.200  1.00  0.00           C
ATOM    980  C   PRO    99      83.760  54.300  50.360  1.00  0.00           C
ATOM    981  O   PRO    99      83.320  54.280  49.220  1.00  0.00           O
ATOM    982  N   LYS   100      83.300  53.420  51.260  1.00  0.00           N
ATOM    983  H   LYS   100      83.650  53.460  52.190  1.00  0.00           H
ATOM    984  CA  LYS   100      82.560  52.260  50.840  1.00  0.00           C
ATOM    985  CB  LYS   100      82.810  51.120  51.900  1.00  0.00           C
ATOM    986  CG  LYS   100      84.290  50.750  51.940  1.00  0.00           C
ATOM    987  CD  LYS   100      84.780  50.270  53.300  1.00  0.00           C
ATOM    988  CE  LYS   100      83.790  49.190  53.780  1.00  0.00           C
ATOM    989  NZ  LYS   100      84.250  48.300  54.870  1.00  0.00           N
ATOM    990  HZ1 LYS   100      85.110  47.900  54.550  1.00  0.00           H
ATOM    991  HZ2 LYS   100      84.560  48.970  55.550  1.00  0.00           H
ATOM    992  HZ3 LYS   100      83.590  47.660  55.260  1.00  0.00           H
ATOM    993  C   LYS   100      81.040  52.470  50.570  1.00  0.00           C
ATOM    994  O   LYS   100      80.210  51.970  51.330  1.00  0.00           O
ATOM    995  N   TYR   101      80.730  52.990  49.360  1.00  0.00           N
ATOM    996  H   TYR   101      81.420  53.130  48.650  1.00  0.00           H
ATOM    997  CA  TYR   101      79.400  53.520  48.960  1.00  0.00           C
ATOM    998  CB  TYR   101      79.630  54.450  47.750  1.00  0.00           C
ATOM    999  CG  TYR   101      80.250  53.960  46.470  1.00  0.00           C
ATOM   1000  CD1 TYR   101      79.350  53.730  45.450  1.00  0.00           C
ATOM   1001  HD1 TYR   101      78.270  53.720  45.630  1.00  0.00           H
ATOM   1002  CD2 TYR   101      81.620  53.950  46.160  1.00  0.00           C
ATOM   1003  HD2 TYR   101      82.310  54.030  47.000  1.00  0.00           H
ATOM   1004  CE1 TYR   101      79.800  53.330  44.190  1.00  0.00           C
ATOM   1005  HE1 TYR   101      79.080  52.910  43.490  1.00  0.00           H
ATOM   1006  CE2 TYR   101      82.060  53.560  44.950  1.00  0.00           C
ATOM   1007  HE2 TYR   101      83.130  53.410  44.770  1.00  0.00           H
ATOM   1008  CZ  TYR   101      81.170  53.240  43.940  1.00  0.00           C
ATOM   1009  OH  TYR   101      81.650  53.330  42.640  1.00  0.00           O
ATOM   1010  HH  TYR   101      82.650  53.280  42.620  1.00  0.00           H
ATOM   1011  C   TYR   101      78.430  52.460  48.490  1.00  0.00           C
ATOM   1012  O   TYR   101      78.740  51.590  47.690  1.00  0.00           O
ATOM   1013  N   LYS   102      77.270  52.580  49.100  1.00  0.00           N
ATOM   1014  H   LYS   102      77.190  53.170  49.910  1.00  0.00           H
ATOM   1015  CA  LYS   102      76.050  51.730  48.990  1.00  0.00           C
ATOM   1016  CB  LYS   102      76.140  50.740  50.180  1.00  0.00           C
ATOM   1017  CG  LYS   102      74.910  49.810  50.240  1.00  0.00           C
ATOM   1018  CD  LYS   102      75.150  48.640  51.220  1.00  0.00           C
ATOM   1019  CE  LYS   102      76.300  47.720  50.800  1.00  0.00           C
ATOM   1020  NZ  LYS   102      76.130  46.300  51.150  1.00  0.00           N
ATOM   1021  HZ1 LYS   102      76.950  45.760  50.970  1.00  0.00           H
ATOM   1022  HZ2 LYS   102      76.020  46.190  52.140  1.00  0.00           H
ATOM   1023  HZ3 LYS   102      75.290  45.910  50.770  1.00  0.00           H
ATOM   1024  C   LYS   102      74.750  52.520  48.750  1.00  0.00           C
ATOM   1025  O   LYS   102      74.400  53.370  49.610  1.00  0.00           O
ATOM   1026  N   PHE   103      74.160  52.470  47.560  1.00  0.00           N
ATOM   1027  H   PHE   103      74.500  51.960  46.770  1.00  0.00           H
ATOM   1028  CA  PHE   103      72.860  53.140  47.310  1.00  0.00           C
ATOM   1029  CB  PHE   103      72.860  53.390  45.780  1.00  0.00           C
ATOM   1030  CG  PHE   103      74.170  53.970  45.160  1.00  0.00           C
ATOM   1031  CD1 PHE   103      74.890  55.040  45.610  1.00  0.00           C
ATOM   1032  HD1 PHE   103      74.490  55.690  46.390  1.00  0.00           H
ATOM   1033  CD2 PHE   103      74.560  53.350  43.970  1.00  0.00           C
ATOM   1034  HD2 PHE   103      74.160  52.410  43.590  1.00  0.00           H
ATOM   1035  CE1 PHE   103      75.960  55.530  44.910  1.00  0.00           C
ATOM   1036  HE1 PHE   103      76.510  56.380  45.320  1.00  0.00           H
ATOM   1037  CE2 PHE   103      75.630  53.880  43.220  1.00  0.00           C
ATOM   1038  HE2 PHE   103      75.980  53.310  42.360  1.00  0.00           H
ATOM   1039  CZ  PHE   103      76.350  54.970  43.740  1.00  0.00           C
ATOM   1040  HZ  PHE   103      77.210  55.350  43.190  1.00  0.00           H
ATOM   1041  C   PHE   103      71.590  52.580  47.940  1.00  0.00           C
ATOM   1042  O   PHE   103      71.330  51.410  47.580  1.00  0.00           O
ATOM   1043  N   VAL   104      70.820  53.320  48.720  1.00  0.00           N
ATOM   1044  H   VAL   104      71.160  54.200  49.040  1.00  0.00           H
ATOM   1045  CA  VAL   104      69.640  52.960  49.470  1.00  0.00           C
ATOM   1046  CB  VAL   104      69.890  52.520  50.940  1.00  0.00           C
ATOM   1047  CG1 VAL   104      70.750  51.220  51.080  1.00  0.00           C
ATOM   1048  CG2 VAL   104      70.390  53.710  51.750  1.00  0.00           C
ATOM   1049  C   VAL   104      68.530  53.980  49.340  1.00  0.00           C
ATOM   1050  O   VAL   104      68.710  55.100  48.850  1.00  0.00           O
ATOM   1051  N   ARG   105      67.360  53.520  49.790  1.00  0.00           N
ATOM   1052  H   ARG   105      67.190  52.540  49.800  1.00  0.00           H
ATOM   1053  CA  ARG   105      66.170  54.370  49.880  1.00  0.00           C
ATOM   1054  CB  ARG   105      64.930  53.440  49.650  1.00  0.00           C
ATOM   1055  CG  ARG   105      63.870  54.120  48.850  1.00  0.00           C
ATOM   1056  CD  ARG   105      64.280  54.370  47.370  1.00  0.00           C
ATOM   1057  NE  ARG   105      63.370  55.310  46.760  1.00  0.00           N
ATOM   1058  HE  ARG   105      62.680  55.720  47.360  1.00  0.00           H
ATOM   1059  CZ  ARG   105      63.530  55.880  45.580  1.00  0.00           C
ATOM   1060  NH1 ARG   105      64.640  55.730  44.900  1.00  0.00           N
ATOM   1061 1HH1 ARG   105      65.420  55.260  45.330  1.00  0.00           H
ATOM   1062 2HH1 ARG   105      64.650  55.960  43.930  1.00  0.00           H
ATOM   1063  NH2 ARG   105      62.610  56.680  45.210  1.00  0.00           N
ATOM   1064 1HH2 ARG   105      61.760  56.730  45.730  1.00  0.00           H
ATOM   1065 2HH2 ARG   105      62.530  57.130  44.320  1.00  0.00           H
ATOM   1066  C   ARG   105      66.160  54.970  51.280  1.00  0.00           C
ATOM   1067  O   ARG   105      66.240  54.260  52.270  1.00  0.00           O
ATOM   1068  N   ILE   106      65.640  56.200  51.310  1.00  0.00           N
ATOM   1069  H   ILE   106      65.420  56.720  50.480  1.00  0.00           H
ATOM   1070  CA  ILE   106      65.320  56.860  52.570  1.00  0.00           C
ATOM   1071  CB  ILE   106      65.960  58.220  52.640  1.00  0.00           C
ATOM   1072  CG1 ILE   106      65.800  58.670  54.090  1.00  0.00           C
ATOM   1073  CG2 ILE   106      65.300  59.210  51.750  1.00  0.00           C
ATOM   1074  CD  ILE   106      66.870  58.070  55.040  1.00  0.00           C
ATOM   1075  C   ILE   106      63.810  56.890  52.950  1.00  0.00           C
ATOM   1076  O   ILE   106      62.970  56.880  52.030  1.00  0.00           O
ATOM   1077  N   GLN   107      63.380  56.850  54.190  1.00  0.00           N
ATOM   1078  H   GLN   107      63.910  56.530  54.980  1.00  0.00           H
ATOM   1079  CA  GLN   107      61.940  57.070  54.590  1.00  0.00           C
ATOM   1080  CB  GLN   107      61.510  56.060  55.670  1.00  0.00           C
ATOM   1081  CG  GLN   107      60.820  54.780  55.200  1.00  0.00           C
ATOM   1082  CD  GLN   107      61.760  53.820  54.500  1.00  0.00           C
ATOM   1083  OE1 GLN   107      62.650  53.300  55.120  1.00  0.00           O
ATOM   1084  NE2 GLN   107      61.750  53.690  53.170  1.00  0.00           N
ATOM   1085 1HE2 GLN   107      61.160  54.230  52.580  1.00  0.00           H
ATOM   1086 2HE2 GLN   107      62.460  53.120  52.750  1.00  0.00           H
ATOM   1087  C   GLN   107      61.580  58.500  55.040  1.00  0.00           C
ATOM   1088  O   GLN   107      62.500  59.200  55.430  1.00  0.00           O
ATOM   1089  N   PRO   108      60.310  58.850  55.200  1.00  0.00           N
ATOM   1090  CA  PRO   108      59.940  60.000  55.970  1.00  0.00           C
ATOM   1091  CB  PRO   108      58.450  60.310  55.680  1.00  0.00           C
ATOM   1092  CG  PRO   108      58.300  59.650  54.290  1.00  0.00           C
ATOM   1093  CD  PRO   108      59.190  58.450  54.360  1.00  0.00           C
ATOM   1094  C   PRO   108      60.420  60.010  57.420  1.00  0.00           C
ATOM   1095  O   PRO   108      60.500  58.940  58.060  1.00  0.00           O
ATOM   1096  N   GLY   109      60.590  61.230  57.870  1.00  0.00           N
ATOM   1097  H   GLY   109      60.470  62.020  57.260  1.00  0.00           H
ATOM   1098  CA  GLY   109      60.820  61.620  59.270  1.00  0.00           C
ATOM   1099  C   GLY   109      62.160  61.140  59.950  1.00  0.00           C
ATOM   1100  O   GLY   109      62.550  61.830  60.890  1.00  0.00           O
ATOM   1101  N   GLN   110      62.800  60.150  59.490  1.00  0.00           N
ATOM   1102  H   GLN   110      62.630  59.800  58.570  1.00  0.00           H
ATOM   1103  CA  GLN   110      64.090  59.660  59.980  1.00  0.00           C
ATOM   1104  CB  GLN   110      64.480  58.280  59.500  1.00  0.00           C
ATOM   1105  CG  GLN   110      64.360  58.010  58.000  1.00  0.00           C
ATOM   1106  CD  GLN   110      64.920  56.710  57.640  1.00  0.00           C
ATOM   1107  OE1 GLN   110      64.370  56.040  56.750  1.00  0.00           O
ATOM   1108  NE2 GLN   110      66.150  56.360  58.060  1.00  0.00           N
ATOM   1109 1HE2 GLN   110      66.840  56.860  58.590  1.00  0.00           H
ATOM   1110 2HE2 GLN   110      66.400  55.520  57.580  1.00  0.00           H
ATOM   1111  C   GLN   110      65.390  60.480  59.680  1.00  0.00           C
ATOM   1112  O   GLN   110      65.690  60.890  58.570  1.00  0.00           O
ATOM   1113  N   THR   111      66.170  60.760  60.680  1.00  0.00           N
ATOM   1114  H   THR   111      65.940  60.370  61.580  1.00  0.00           H
ATOM   1115  CA  THR   111      67.340  61.670  60.510  1.00  0.00           C
ATOM   1116  CB  THR   111      67.680  62.290  61.820  1.00  0.00           C
ATOM   1117  OG1 THR   111      67.700  61.440  62.980  1.00  0.00           O
ATOM   1118  HG1 THR   111      67.820  62.020  63.780  1.00  0.00           H
ATOM   1119  CG2 THR   111      66.830  63.560  61.930  1.00  0.00           C
ATOM   1120  C   THR   111      68.580  61.010  59.920  1.00  0.00           C
ATOM   1121  O   THR   111      68.840  59.870  60.290  1.00  0.00           O
ATOM   1122  N   PHE   112      68.880  61.720  58.860  1.00  0.00           N
ATOM   1123  H   PHE   112      68.320  62.520  58.630  1.00  0.00           H
ATOM   1124  CA  PHE   112      70.080  61.580  58.050  1.00  0.00           C
ATOM   1125  CB  PHE   112      69.820  60.860  56.680  1.00  0.00           C
ATOM   1126  CG  PHE   112      68.860  61.630  55.780  1.00  0.00           C
ATOM   1127  CD1 PHE   112      67.480  61.610  55.890  1.00  0.00           C
ATOM   1128  HD1 PHE   112      66.960  61.010  56.640  1.00  0.00           H
ATOM   1129  CD2 PHE   112      69.470  62.230  54.670  1.00  0.00           C
ATOM   1130  HD2 PHE   112      70.550  62.210  54.560  1.00  0.00           H
ATOM   1131  CE1 PHE   112      66.650  62.120  54.870  1.00  0.00           C
ATOM   1132  HE1 PHE   112      65.580  62.180  55.040  1.00  0.00           H
ATOM   1133  CE2 PHE   112      68.630  62.660  53.690  1.00  0.00           C
ATOM   1134  HE2 PHE   112      69.080  63.270  52.910  1.00  0.00           H
ATOM   1135  CZ  PHE   112      67.260  62.650  53.770  1.00  0.00           C
ATOM   1136  HZ  PHE   112      66.680  62.840  52.870  1.00  0.00           H
ATOM   1137  C   PHE   112      70.980  62.830  57.740  1.00  0.00           C
ATOM   1138  O   PHE   112      70.550  63.950  57.870  1.00  0.00           O
ATOM   1139  N   SER   113      72.190  62.510  57.330  1.00  0.00           N
ATOM   1140  H   SER   113      72.340  61.610  56.920  1.00  0.00           H
ATOM   1141  CA  SER   113      73.340  63.430  57.070  1.00  0.00           C
ATOM   1142  CB  SER   113      74.680  62.780  57.370  1.00  0.00           C
ATOM   1143  OG  SER   113      74.710  62.600  58.790  1.00  0.00           O
ATOM   1144  HG  SER   113      74.240  61.750  59.030  1.00  0.00           H
ATOM   1145  C   SER   113      73.450  63.930  55.610  1.00  0.00           C
ATOM   1146  O   SER   113      74.040  63.240  54.730  1.00  0.00           O
ATOM   1147  N   VAL   114      73.040  65.160  55.340  1.00  0.00           N
ATOM   1148  H   VAL   114      72.540  65.630  56.060  1.00  0.00           H
ATOM   1149  CA  VAL   114      73.220  65.820  54.040  1.00  0.00           C
ATOM   1150  CB  VAL   114      71.870  66.470  53.550  1.00  0.00           C
ATOM   1151  CG1 VAL   114      71.820  66.740  52.020  1.00  0.00           C
ATOM   1152  CG2 VAL   114      70.600  65.690  53.860  1.00  0.00           C
ATOM   1153  C   VAL   114      74.400  66.740  53.880  1.00  0.00           C
ATOM   1154  O   VAL   114      74.380  67.830  54.510  1.00  0.00           O
ATOM   1155  N   LEU   115      75.350  66.350  53.060  1.00  0.00           N
ATOM   1156  H   LEU   115      75.250  65.530  52.490  1.00  0.00           H
ATOM   1157  CA  LEU   115      76.520  67.260  52.740  1.00  0.00           C
ATOM   1158  CB  LEU   115      77.610  66.310  52.080  1.00  0.00           C
ATOM   1159  CG  LEU   115      78.950  66.960  51.940  1.00  0.00           C
ATOM   1160  CD1 LEU   115      79.510  67.150  53.360  1.00  0.00           C
ATOM   1161  CD2 LEU   115      79.860  66.240  50.940  1.00  0.00           C
ATOM   1162  C   LEU   115      76.080  68.300  51.720  1.00  0.00           C
ATOM   1163  O   LEU   115      75.790  67.990  50.610  1.00  0.00           O
ATOM   1164  N   ALA   116      75.800  69.440  52.220  1.00  0.00           N
ATOM   1165  H   ALA   116      75.640  69.580  53.190  1.00  0.00           H
ATOM   1166  CA  ALA   116      75.560  70.680  51.330  1.00  0.00           C
ATOM   1167  CB  ALA   116      74.940  71.770  52.170  1.00  0.00           C
ATOM   1168  C   ALA   116      76.740  71.210  50.510  1.00  0.00           C
ATOM   1169  O   ALA   116      77.870  71.010  50.960  1.00  0.00           O
ATOM   1170  N   CYS   117      76.500  71.590  49.270  1.00  0.00           N
ATOM   1171  H   CYS   117      75.600  71.440  48.870  1.00  0.00           H
ATOM   1172  CA  CYS   117      77.590  71.800  48.230  1.00  0.00           C
ATOM   1173  CB  CYS   117      77.770  70.510  47.460  1.00  0.00           C
ATOM   1174  SG  CYS   117      79.310  70.510  46.430  1.00  0.00           S
ATOM   1175  HG  CYS   117      78.800  71.370  45.550  1.00  0.00           H
ATOM   1176  C   CYS   117      77.220  72.930  47.260  1.00  0.00           C
ATOM   1177  O   CYS   117      76.170  72.910  46.670  1.00  0.00           O
ATOM   1178  N   TYR   118      77.910  74.080  47.280  1.00  0.00           N
ATOM   1179  H   TYR   118      78.800  74.120  47.730  1.00  0.00           H
ATOM   1180  CA  TYR   118      77.440  75.270  46.600  1.00  0.00           C
ATOM   1181  CB  TYR   118      77.420  76.440  47.530  1.00  0.00           C
ATOM   1182  CG  TYR   118      76.470  76.270  48.690  1.00  0.00           C
ATOM   1183  CD1 TYR   118      75.130  76.160  48.490  1.00  0.00           C
ATOM   1184  HD1 TYR   118      74.680  76.460  47.540  1.00  0.00           H
ATOM   1185  CD2 TYR   118      76.990  76.110  49.940  1.00  0.00           C
ATOM   1186  HD2 TYR   118      78.070  76.080  50.110  1.00  0.00           H
ATOM   1187  CE1 TYR   118      74.220  75.860  49.470  1.00  0.00           C
ATOM   1188  HE1 TYR   118      73.150  75.720  49.310  1.00  0.00           H
ATOM   1189  CE2 TYR   118      76.120  75.750  51.010  1.00  0.00           C
ATOM   1190  HE2 TYR   118      76.520  75.690  52.020  1.00  0.00           H
ATOM   1191  CZ  TYR   118      74.730  75.640  50.700  1.00  0.00           C
ATOM   1192  OH  TYR   118      73.920  75.680  51.820  1.00  0.00           O
ATOM   1193  HH  TYR   118      74.480  75.690  52.650  1.00  0.00           H
ATOM   1194  C   TYR   118      78.280  75.690  45.390  1.00  0.00           C
ATOM   1195  O   TYR   118      79.480  75.540  45.490  1.00  0.00           O
ATOM   1196  N   ASN   119      77.600  75.560  44.230  1.00  0.00           N
ATOM   1197  H   ASN   119      76.680  75.190  44.140  1.00  0.00           H
ATOM   1198  CA  ASN   119      78.250  75.750  42.920  1.00  0.00           C
ATOM   1199  CB  ASN   119      78.300  77.290  42.580  1.00  0.00           C
ATOM   1200  CG  ASN   119      76.980  77.990  42.230  1.00  0.00           C
ATOM   1201  OD1 ASN   119      76.650  78.970  42.860  1.00  0.00           O
ATOM   1202  ND2 ASN   119      76.160  77.480  41.340  1.00  0.00           N
ATOM   1203 1HD2 ASN   119      76.400  76.750  40.700  1.00  0.00           H
ATOM   1204 2HD2 ASN   119      75.260  77.910  41.270  1.00  0.00           H
ATOM   1205  C   ASN   119      79.650  75.140  42.830  1.00  0.00           C
ATOM   1206  O   ASN   119      80.630  75.720  42.370  1.00  0.00           O
ATOM   1207  N   GLY   120      79.890  73.890  43.150  1.00  0.00           N
ATOM   1208  H   GLY   120      79.150  73.290  43.460  1.00  0.00           H
ATOM   1209  CA  GLY   120      81.160  73.150  43.110  1.00  0.00           C
ATOM   1210  C   GLY   120      81.980  73.060  44.440  1.00  0.00           C
ATOM   1211  O   GLY   120      83.050  72.510  44.370  1.00  0.00           O
ATOM   1212  N   SER   121      81.420  73.530  45.540  1.00  0.00           N
ATOM   1213  H   SER   121      80.540  73.980  45.460  1.00  0.00           H
ATOM   1214  CA  SER   121      82.100  73.480  46.860  1.00  0.00           C
ATOM   1215  CB  SER   121      82.620  74.820  47.300  1.00  0.00           C
ATOM   1216  OG  SER   121      83.400  74.730  48.470  1.00  0.00           O
ATOM   1217  HG  SER   121      84.290  74.390  48.180  1.00  0.00           H
ATOM   1218  C   SER   121      81.310  72.860  48.070  1.00  0.00           C
ATOM   1219  O   SER   121      80.330  73.460  48.430  1.00  0.00           O
ATOM   1220  N   PRO   122      81.800  71.770  48.710  1.00  0.00           N
ATOM   1221  CA  PRO   122      81.100  71.190  49.870  1.00  0.00           C
ATOM   1222  CB  PRO   122      81.790  69.880  50.160  1.00  0.00           C
ATOM   1223  CG  PRO   122      82.660  69.620  48.930  1.00  0.00           C
ATOM   1224  CD  PRO   122      82.900  70.960  48.230  1.00  0.00           C
ATOM   1225  C   PRO   122      81.220  72.100  51.120  1.00  0.00           C
ATOM   1226  O   PRO   122      82.310  72.660  51.280  1.00  0.00           O
ATOM   1227  N   SER   123      80.050  72.340  51.790  1.00  0.00           N
ATOM   1228  H   SER   123      79.180  71.910  51.550  1.00  0.00           H
ATOM   1229  CA  SER   123      80.020  73.210  52.990  1.00  0.00           C
ATOM   1230  CB  SER   123      78.660  73.990  53.090  1.00  0.00           C
ATOM   1231  OG  SER   123      77.500  73.220  52.930  1.00  0.00           O
ATOM   1232  HG  SER   123      76.780  73.880  53.170  1.00  0.00           H
ATOM   1233  C   SER   123      80.230  72.360  54.250  1.00  0.00           C
ATOM   1234  O   SER   123      81.190  72.560  54.980  1.00  0.00           O
ATOM   1235  N   GLY   124      79.210  71.590  54.590  1.00  0.00           N
ATOM   1236  H   GLY   124      78.280  71.790  54.270  1.00  0.00           H
ATOM   1237  CA  GLY   124      79.360  70.560  55.610  1.00  0.00           C
ATOM   1238  C   GLY   124      78.030  69.910  55.940  1.00  0.00           C
ATOM   1239  O   GLY   124      76.950  70.370  55.530  1.00  0.00           O
ATOM   1240  N   VAL   125      78.120  68.830  56.670  1.00  0.00           N
ATOM   1241  H   VAL   125      78.840  68.780  57.370  1.00  0.00           H
ATOM   1242  CA  VAL   125      76.930  67.990  56.880  1.00  0.00           C
ATOM   1243  CB  VAL   125      77.300  66.670  57.580  1.00  0.00           C
ATOM   1244  CG1 VAL   125      78.050  65.970  56.490  1.00  0.00           C
ATOM   1245  CG2 VAL   125      77.990  66.780  59.010  1.00  0.00           C
ATOM   1246  C   VAL   125      75.870  68.810  57.640  1.00  0.00           C
ATOM   1247  O   VAL   125      75.900  69.180  58.830  1.00  0.00           O
ATOM   1248  N   TYR   126      74.720  68.680  57.060  1.00  0.00           N
ATOM   1249  H   TYR   126      74.710  68.510  56.070  1.00  0.00           H
ATOM   1250  CA  TYR   126      73.480  69.220  57.700  1.00  0.00           C
ATOM   1251  CB  TYR   126      72.690  70.150  56.760  1.00  0.00           C
ATOM   1252  CG  TYR   126      71.540  70.950  57.370  1.00  0.00           C
ATOM   1253  CD1 TYR   126      71.780  72.150  58.070  1.00  0.00           C
ATOM   1254  HD1 TYR   126      72.390  72.970  57.700  1.00  0.00           H
ATOM   1255  CD2 TYR   126      70.280  70.350  57.470  1.00  0.00           C
ATOM   1256  HD2 TYR   126      69.910  69.680  56.700  1.00  0.00           H
ATOM   1257  CE1 TYR   126      70.770  72.650  58.900  1.00  0.00           C
ATOM   1258  HE1 TYR   126      70.990  73.540  59.500  1.00  0.00           H
ATOM   1259  CE2 TYR   126      69.340  70.760  58.380  1.00  0.00           C
ATOM   1260  HE2 TYR   126      68.330  70.350  58.380  1.00  0.00           H
ATOM   1261  CZ  TYR   126      69.580  71.950  59.100  1.00  0.00           C
ATOM   1262  OH  TYR   126      68.660  72.380  60.050  1.00  0.00           O
ATOM   1263  HH  TYR   126      67.840  71.830  59.870  1.00  0.00           H
ATOM   1264  C   TYR   126      72.540  68.010  58.040  1.00  0.00           C
ATOM   1265  O   TYR   126      71.930  67.440  57.070  1.00  0.00           O
ATOM   1266  N   GLN   127      72.580  67.450  59.240  1.00  0.00           N
ATOM   1267  H   GLN   127      73.150  67.750  60.000  1.00  0.00           H
ATOM   1268  CA  GLN   127      71.680  66.360  59.770  1.00  0.00           C
ATOM   1269  CB  GLN   127      72.170  65.930  61.180  1.00  0.00           C
ATOM   1270  CG  GLN   127      71.850  64.420  61.540  1.00  0.00           C
ATOM   1271  CD  GLN   127      70.800  64.350  62.600  1.00  0.00           C
ATOM   1272  OE1 GLN   127      69.980  65.230  62.780  1.00  0.00           O
ATOM   1273  NE2 GLN   127      70.700  63.200  63.280  1.00  0.00           N
ATOM   1274 1HE2 GLN   127      71.350  62.480  63.070  1.00  0.00           H
ATOM   1275 2HE2 GLN   127      70.040  62.960  63.990  1.00  0.00           H
ATOM   1276  C   GLN   127      70.230  66.830  59.870  1.00  0.00           C
ATOM   1277  O   GLN   127      70.010  67.910  60.390  1.00  0.00           O
ATOM   1278  N   CYS   128      69.370  66.120  59.100  1.00  0.00           N
ATOM   1279  H   CYS   128      69.730  65.330  58.580  1.00  0.00           H
ATOM   1280  CA  CYS   128      67.960  66.530  58.900  1.00  0.00           C
ATOM   1281  CB  CYS   128      67.890  67.570  57.740  1.00  0.00           C
ATOM   1282  SG  CYS   128      66.280  68.450  57.680  1.00  0.00           S
ATOM   1283  HG  CYS   128      66.170  68.430  59.000  1.00  0.00           H
ATOM   1284  C   CYS   128      67.150  65.300  58.640  1.00  0.00           C
ATOM   1285  O   CYS   128      67.540  64.200  58.270  1.00  0.00           O
ATOM   1286  N   ALA   129      65.820  65.500  58.530  1.00  0.00           N
ATOM   1287  H   ALA   129      65.440  66.420  58.440  1.00  0.00           H
ATOM   1288  CA  ALA   129      64.750  64.460  58.190  1.00  0.00           C
ATOM   1289  CB  ALA   129      63.990  64.100  59.520  1.00  0.00           C
ATOM   1290  C   ALA   129      63.850  65.060  57.060  1.00  0.00           C
ATOM   1291  O   ALA   129      64.050  66.170  56.630  1.00  0.00           O
ATOM   1292  N   MET   130      63.140  64.110  56.440  1.00  0.00           N
ATOM   1293  H   MET   130      63.380  63.150  56.590  1.00  0.00           H
ATOM   1294  CA  MET   130      62.060  64.380  55.460  1.00  0.00           C
ATOM   1295  CB  MET   130      62.160  63.250  54.430  1.00  0.00           C
ATOM   1296  CG  MET   130      63.380  63.460  53.590  1.00  0.00           C
ATOM   1297  SD  MET   130      63.620  62.150  52.340  1.00  0.00           S
ATOM   1298  CE  MET   130      63.750  63.060  50.840  1.00  0.00           C
ATOM   1299  C   MET   130      60.620  64.540  55.870  1.00  0.00           C
ATOM   1300  O   MET   130      60.090  63.820  56.620  1.00  0.00           O
ATOM   1301  N   ARG   131      59.930  65.500  55.290  1.00  0.00           N
ATOM   1302  H   ARG   131      60.370  66.310  54.890  1.00  0.00           H
ATOM   1303  CA  ARG   131      58.450  65.550  55.360  1.00  0.00           C
ATOM   1304  CB  ARG   131      57.810  66.780  54.730  1.00  0.00           C
ATOM   1305  CG  ARG   131      58.340  68.100  55.240  1.00  0.00           C
ATOM   1306  CD  ARG   131      57.600  69.320  54.690  1.00  0.00           C
ATOM   1307  NE  ARG   131      58.150  70.600  55.260  1.00  0.00           N
ATOM   1308  HE  ARG   131      58.050  70.780  56.230  1.00  0.00           H
ATOM   1309  CZ  ARG   131      59.010  71.430  54.640  1.00  0.00           C
ATOM   1310  NH1 ARG   131      59.480  71.200  53.410  1.00  0.00           N
ATOM   1311 1HH1 ARG   131      59.260  70.330  52.970  1.00  0.00           H
ATOM   1312 2HH1 ARG   131      60.110  71.860  52.990  1.00  0.00           H
ATOM   1313  NH2 ARG   131      59.380  72.600  55.240  1.00  0.00           N
ATOM   1314 1HH2 ARG   131      59.230  72.880  56.190  1.00  0.00           H
ATOM   1315 2HH2 ARG   131      59.680  73.270  54.550  1.00  0.00           H
ATOM   1316  C   ARG   131      57.770  64.260  54.750  1.00  0.00           C
ATOM   1317  O   ARG   131      58.320  63.720  53.860  1.00  0.00           O
ATOM   1318  N   PRO   132      56.560  63.940  55.130  1.00  0.00           N
ATOM   1319  CA  PRO   132      55.760  62.910  54.470  1.00  0.00           C
ATOM   1320  CB  PRO   132      54.510  62.770  55.300  1.00  0.00           C
ATOM   1321  CG  PRO   132      54.950  63.110  56.770  1.00  0.00           C
ATOM   1322  CD  PRO   132      56.160  64.090  56.540  1.00  0.00           C
ATOM   1323  C   PRO   132      55.580  62.980  52.920  1.00  0.00           C
ATOM   1324  O   PRO   132      55.760  61.930  52.320  1.00  0.00           O
ATOM   1325  N   ASN   133      55.520  64.140  52.280  1.00  0.00           N
ATOM   1326  H   ASN   133      55.180  64.990  52.680  1.00  0.00           H
ATOM   1327  CA  ASN   133      55.660  64.370  50.840  1.00  0.00           C
ATOM   1328  CB  ASN   133      55.190  65.760  50.380  1.00  0.00           C
ATOM   1329  CG  ASN   133      55.820  67.000  51.020  1.00  0.00           C
ATOM   1330  OD1 ASN   133      56.960  67.440  50.930  1.00  0.00           O
ATOM   1331  ND2 ASN   133      54.860  67.720  51.690  1.00  0.00           N
ATOM   1332 1HD2 ASN   133      53.980  67.230  51.740  1.00  0.00           H
ATOM   1333 2HD2 ASN   133      54.970  68.580  52.190  1.00  0.00           H
ATOM   1334  C   ASN   133      57.070  64.190  50.170  1.00  0.00           C
ATOM   1335  O   ASN   133      57.140  64.410  48.950  1.00  0.00           O
ATOM   1336  N   PHE   134      58.040  63.720  50.930  1.00  0.00           N
ATOM   1337  H   PHE   134      57.880  63.300  51.820  1.00  0.00           H
ATOM   1338  CA  PHE   134      59.410  63.610  50.430  1.00  0.00           C
ATOM   1339  CB  PHE   134      59.500  62.550  49.330  1.00  0.00           C
ATOM   1340  CG  PHE   134      59.330  61.180  49.900  1.00  0.00           C
ATOM   1341  CD1 PHE   134      60.250  60.500  50.670  1.00  0.00           C
ATOM   1342  HD1 PHE   134      61.220  60.980  50.780  1.00  0.00           H
ATOM   1343  CD2 PHE   134      58.100  60.600  49.540  1.00  0.00           C
ATOM   1344  HD2 PHE   134      57.300  61.150  49.050  1.00  0.00           H
ATOM   1345  CE1 PHE   134      59.990  59.240  51.110  1.00  0.00           C
ATOM   1346  HE1 PHE   134      60.600  58.860  51.930  1.00  0.00           H
ATOM   1347  CE2 PHE   134      57.840  59.320  50.030  1.00  0.00           C
ATOM   1348  HE2 PHE   134      56.830  58.910  49.900  1.00  0.00           H
ATOM   1349  CZ  PHE   134      58.760  58.640  50.800  1.00  0.00           C
ATOM   1350  HZ  PHE   134      58.620  57.590  51.060  1.00  0.00           H
ATOM   1351  C   PHE   134      60.290  64.820  50.160  1.00  0.00           C
ATOM   1352  O   PHE   134      61.350  64.830  49.480  1.00  0.00           O
ATOM   1353  N   THR   135      59.950  65.890  50.820  1.00  0.00           N
ATOM   1354  H   THR   135      59.060  65.990  51.250  1.00  0.00           H
ATOM   1355  CA  THR   135      60.850  67.130  50.900  1.00  0.00           C
ATOM   1356  CB  THR   135      60.210  68.520  50.680  1.00  0.00           C
ATOM   1357  OG1 THR   135      59.110  68.820  51.520  1.00  0.00           O
ATOM   1358  HG1 THR   135      58.220  68.450  51.280  1.00  0.00           H
ATOM   1359  CG2 THR   135      59.740  68.600  49.290  1.00  0.00           C
ATOM   1360  C   THR   135      61.690  67.210  52.230  1.00  0.00           C
ATOM   1361  O   THR   135      61.240  67.080  53.340  1.00  0.00           O
ATOM   1362  N   ILE   136      62.970  67.600  52.040  1.00  0.00           N
ATOM   1363  H   ILE   136      63.380  67.440  51.140  1.00  0.00           H
ATOM   1364  CA  ILE   136      63.920  67.850  53.130  1.00  0.00           C
ATOM   1365  CB  ILE   136      65.280  67.870  52.550  1.00  0.00           C
ATOM   1366  CG1 ILE   136      66.310  67.530  53.680  1.00  0.00           C
ATOM   1367  CG2 ILE   136      65.640  69.200  51.790  1.00  0.00           C
ATOM   1368  CD  ILE   136      66.060  66.020  54.090  1.00  0.00           C
ATOM   1369  C   ILE   136      63.420  69.070  53.920  1.00  0.00           C
ATOM   1370  O   ILE   136      62.840  69.970  53.320  1.00  0.00           O
ATOM   1371  N   LYS   137      63.450  68.940  55.220  1.00  0.00           N
ATOM   1372  H   LYS   137      63.460  68.000  55.550  1.00  0.00           H
ATOM   1373  CA  LYS   137      63.060  70.050  56.110  1.00  0.00           C
ATOM   1374  CB  LYS   137      62.600  69.560  57.500  1.00  0.00           C
ATOM   1375  CG  LYS   137      61.150  69.080  57.530  1.00  0.00           C
ATOM   1376  CD  LYS   137      60.940  68.240  58.770  1.00  0.00           C
ATOM   1377  CE  LYS   137      59.400  67.970  59.070  1.00  0.00           C
ATOM   1378  NZ  LYS   137      59.190  68.890  60.150  1.00  0.00           N
ATOM   1379  HZ1 LYS   137      58.350  68.700  60.660  1.00  0.00           H
ATOM   1380  HZ2 LYS   137      59.900  68.780  60.850  1.00  0.00           H
ATOM   1381  HZ3 LYS   137      59.040  69.780  59.730  1.00  0.00           H
ATOM   1382  C   LYS   137      64.040  71.220  56.160  1.00  0.00           C
ATOM   1383  O   LYS   137      63.530  72.320  55.980  1.00  0.00           O
ATOM   1384  N   GLY   138      65.340  70.910  56.130  1.00  0.00           N
ATOM   1385  H   GLY   138      65.650  70.020  56.470  1.00  0.00           H
ATOM   1386  CA  GLY   138      66.410  71.890  56.270  1.00  0.00           C
ATOM   1387  C   GLY   138      66.530  72.920  55.130  1.00  0.00           C
ATOM   1388  O   GLY   138      66.770  72.620  53.990  1.00  0.00           O
ATOM   1389  N   SER   139      66.850  74.150  55.540  1.00  0.00           N
ATOM   1390  H   SER   139      66.720  74.400  56.500  1.00  0.00           H
ATOM   1391  CA  SER   139      67.110  75.340  54.650  1.00  0.00           C
ATOM   1392  CB  SER   139      67.000  76.740  55.290  1.00  0.00           C
ATOM   1393  OG  SER   139      65.670  77.050  55.770  1.00  0.00           O
ATOM   1394  HG  SER   139      65.560  76.440  56.560  1.00  0.00           H
ATOM   1395  C   SER   139      68.540  75.270  54.040  1.00  0.00           C
ATOM   1396  O   SER   139      69.450  75.410  54.860  1.00  0.00           O
ATOM   1397  N   PHE   140      68.770  75.420  52.760  1.00  0.00           N
ATOM   1398  H   PHE   140      68.020  75.740  52.180  1.00  0.00           H
ATOM   1399  CA  PHE   140      70.150  75.540  52.230  1.00  0.00           C
ATOM   1400  CB  PHE   140      70.410  74.330  51.350  1.00  0.00           C
ATOM   1401  CG  PHE   140      70.480  72.940  52.110  1.00  0.00           C
ATOM   1402  CD1 PHE   140      71.670  72.580  52.740  1.00  0.00           C
ATOM   1403  HD1 PHE   140      72.510  73.270  52.740  1.00  0.00           H
ATOM   1404  CD2 PHE   140      69.350  72.170  52.300  1.00  0.00           C
ATOM   1405  HD2 PHE   140      68.350  72.480  52.030  1.00  0.00           H
ATOM   1406  CE1 PHE   140      71.850  71.410  53.500  1.00  0.00           C
ATOM   1407  HE1 PHE   140      72.780  71.270  54.050  1.00  0.00           H
ATOM   1408  CE2 PHE   140      69.460  70.990  53.080  1.00  0.00           C
ATOM   1409  HE2 PHE   140      68.570  70.460  53.420  1.00  0.00           H
ATOM   1410  CZ  PHE   140      70.710  70.610  53.660  1.00  0.00           C
ATOM   1411  HZ  PHE   140      70.840  69.590  54.040  1.00  0.00           H
ATOM   1412  C   PHE   140      70.250  76.880  51.330  1.00  0.00           C
ATOM   1413  O   PHE   140      69.290  77.370  50.770  1.00  0.00           O
ATOM   1414  N   LEU   141      71.490  77.260  51.010  1.00  0.00           N
ATOM   1415  H   LEU   141      72.260  76.870  51.520  1.00  0.00           H
ATOM   1416  CA  LEU   141      71.790  78.340  50.080  1.00  0.00           C
ATOM   1417  CB  LEU   141      73.210  78.880  50.290  1.00  0.00           C
ATOM   1418  CG  LEU   141      73.350  79.620  51.570  1.00  0.00           C
ATOM   1419  CD1 LEU   141      74.780  80.150  51.640  1.00  0.00           C
ATOM   1420  CD2 LEU   141      72.440  80.870  51.750  1.00  0.00           C
ATOM   1421  C   LEU   141      71.570  77.950  48.570  1.00  0.00           C
ATOM   1422  O   LEU   141      71.380  76.750  48.240  1.00  0.00           O
ATOM   1423  N   ASN   142      71.800  78.940  47.690  1.00  0.00           N
ATOM   1424  H   ASN   142      72.020  79.850  48.030  1.00  0.00           H
ATOM   1425  CA  ASN   142      71.760  78.740  46.230  1.00  0.00           C
ATOM   1426  CB  ASN   142      71.820  80.070  45.540  1.00  0.00           C
ATOM   1427  CG  ASN   142      71.800  80.110  44.000  1.00  0.00           C
ATOM   1428  OD1 ASN   142      72.610  80.760  43.300  1.00  0.00           O
ATOM   1429  ND2 ASN   142      70.660  79.700  43.480  1.00  0.00           N
ATOM   1430 1HD2 ASN   142      69.910  79.280  43.980  1.00  0.00           H
ATOM   1431 2HD2 ASN   142      70.530  79.770  42.490  1.00  0.00           H
ATOM   1432  C   ASN   142      72.840  77.870  45.670  1.00  0.00           C
ATOM   1433  O   ASN   142      74.000  78.090  46.000  1.00  0.00           O
ATOM   1434  N   GLY   143      72.500  77.130  44.620  1.00  0.00           N
ATOM   1435  H   GLY   143      71.600  77.100  44.180  1.00  0.00           H
ATOM   1436  CA  GLY   143      73.420  76.180  43.950  1.00  0.00           C
ATOM   1437  C   GLY   143      73.540  74.820  44.570  1.00  0.00           C
ATOM   1438  O   GLY   143      74.460  74.160  44.260  1.00  0.00           O
ATOM   1439  N   SER   144      72.500  74.400  45.330  1.00  0.00           N
ATOM   1440  H   SER   144      71.720  75.020  45.410  1.00  0.00           H
ATOM   1441  CA  SER   144      72.500  73.120  46.080  1.00  0.00           C
ATOM   1442  CB  SER   144      71.630  73.050  47.310  1.00  0.00           C
ATOM   1443  OG  SER   144      70.270  73.020  46.850  1.00  0.00           O
ATOM   1444  HG  SER   144      69.730  73.850  47.010  1.00  0.00           H
ATOM   1445  C   SER   144      72.260  71.910  45.220  1.00  0.00           C
ATOM   1446  O   SER   144      72.450  70.830  45.730  1.00  0.00           O
ATOM   1447  N   CYS   145      71.740  72.100  44.070  1.00  0.00           N
ATOM   1448  H   CYS   145      71.370  72.990  43.830  1.00  0.00           H
ATOM   1449  CA  CYS   145      71.520  70.910  43.210  1.00  0.00           C
ATOM   1450  CB  CYS   145      71.200  71.310  41.790  1.00  0.00           C
ATOM   1451  SG  CYS   145      69.720  72.330  41.560  1.00  0.00           S
ATOM   1452  HG  CYS   145      70.150  73.380  42.250  1.00  0.00           H
ATOM   1453  C   CYS   145      72.790  70.040  43.020  1.00  0.00           C
ATOM   1454  O   CYS   145      73.920  70.550  42.940  1.00  0.00           O
ATOM   1455  N   GLY   146      72.700  68.720  42.980  1.00  0.00           N
ATOM   1456  H   GLY   146      71.800  68.280  43.010  1.00  0.00           H
ATOM   1457  CA  GLY   146      73.850  67.820  43.230  1.00  0.00           C
ATOM   1458  C   GLY   146      74.220  67.430  44.680  1.00  0.00           C
ATOM   1459  O   GLY   146      74.920  66.460  44.790  1.00  0.00           O
ATOM   1460  N   SER   147      73.670  68.070  45.710  1.00  0.00           N
ATOM   1461  H   SER   147      73.200  68.940  45.610  1.00  0.00           H
ATOM   1462  CA  SER   147      74.090  67.790  47.100  1.00  0.00           C
ATOM   1463  CB  SER   147      73.880  68.840  48.190  1.00  0.00           C
ATOM   1464  OG  SER   147      74.320  70.040  47.800  1.00  0.00           O
ATOM   1465  HG  SER   147      73.650  70.390  47.150  1.00  0.00           H
ATOM   1466  C   SER   147      73.560  66.430  47.480  1.00  0.00           C
ATOM   1467  O   SER   147      72.500  65.980  47.110  1.00  0.00           O
ATOM   1468  N   VAL   148      74.450  65.790  48.290  1.00  0.00           N
ATOM   1469  H   VAL   148      75.120  66.400  48.720  1.00  0.00           H
ATOM   1470  CA  VAL   148      74.410  64.340  48.680  1.00  0.00           C
ATOM   1471  CB  VAL   148      75.690  63.600  48.160  1.00  0.00           C
ATOM   1472  CG1 VAL   148      75.770  63.800  46.600  1.00  0.00           C
ATOM   1473  CG2 VAL   148      76.960  64.120  48.770  1.00  0.00           C
ATOM   1474  C   VAL   148      73.940  64.010  50.170  1.00  0.00           C
ATOM   1475  O   VAL   148      74.630  64.410  51.110  1.00  0.00           O
ATOM   1476  N   GLY   149      73.080  63.030  50.310  1.00  0.00           N
ATOM   1477  H   GLY   149      72.770  62.560  49.480  1.00  0.00           H
ATOM   1478  CA  GLY   149      72.550  62.500  51.640  1.00  0.00           C
ATOM   1479  C   GLY   149      73.060  61.070  51.820  1.00  0.00           C
ATOM   1480  O   GLY   149      72.520  60.170  51.240  1.00  0.00           O
ATOM   1481  N   PHE   150      73.760  60.900  52.940  1.00  0.00           N
ATOM   1482  H   PHE   150      73.920  61.620  53.610  1.00  0.00           H
ATOM   1483  CA  PHE   150      74.130  59.620  53.450  1.00  0.00           C
ATOM   1484  CB  PHE   150      75.630  59.280  53.320  1.00  0.00           C
ATOM   1485  CG  PHE   150      76.550  60.510  53.490  1.00  0.00           C
ATOM   1486  CD1 PHE   150      77.030  60.770  54.770  1.00  0.00           C
ATOM   1487  HD1 PHE   150      76.760  60.120  55.600  1.00  0.00           H
ATOM   1488  CD2 PHE   150      76.680  61.500  52.490  1.00  0.00           C
ATOM   1489  HD2 PHE   150      76.290  61.290  51.490  1.00  0.00           H
ATOM   1490  CE1 PHE   150      77.570  62.040  55.100  1.00  0.00           C
ATOM   1491  HE1 PHE   150      77.890  62.250  56.120  1.00  0.00           H
ATOM   1492  CE2 PHE   150      77.240  62.730  52.780  1.00  0.00           C
ATOM   1493  HE2 PHE   150      77.610  63.300  51.930  1.00  0.00           H
ATOM   1494  CZ  PHE   150      77.730  63.040  54.100  1.00  0.00           C
ATOM   1495  HZ  PHE   150      78.230  63.960  54.420  1.00  0.00           H
ATOM   1496  C   PHE   150      73.590  59.300  54.820  1.00  0.00           C
ATOM   1497  O   PHE   150      73.310  60.240  55.550  1.00  0.00           O
ATOM   1498  N   ASN   151      73.310  57.990  54.990  1.00  0.00           N
ATOM   1499  H   ASN   151      73.300  57.330  54.240  1.00  0.00           H
ATOM   1500  CA  ASN   151      72.680  57.460  56.250  1.00  0.00           C
ATOM   1501  CB  ASN   151      71.520  56.470  55.840  1.00  0.00           C
ATOM   1502  CG  ASN   151      70.700  55.900  57.000  1.00  0.00           C
ATOM   1503  OD1 ASN   151      70.450  56.470  58.040  1.00  0.00           O
ATOM   1504  ND2 ASN   151      70.270  54.660  56.860  1.00  0.00           N
ATOM   1505 1HD2 ASN   151      70.420  54.190  55.990  1.00  0.00           H
ATOM   1506 2HD2 ASN   151      70.060  54.220  57.730  1.00  0.00           H
ATOM   1507  C   ASN   151      73.730  56.810  57.150  1.00  0.00           C
ATOM   1508  O   ASN   151      74.900  56.680  56.790  1.00  0.00           O
ATOM   1509  N   ILE   152      73.280  56.640  58.390  1.00  0.00           N
ATOM   1510  H   ILE   152      72.300  56.720  58.540  1.00  0.00           H
ATOM   1511  CA  ILE   152      74.130  56.160  59.470  1.00  0.00           C
ATOM   1512  CB  ILE   152      73.860  56.620  60.970  1.00  0.00           C
ATOM   1513  CG1 ILE   152      72.420  56.350  61.380  1.00  0.00           C
ATOM   1514  CG2 ILE   152      74.280  58.070  61.260  1.00  0.00           C
ATOM   1515  CD  ILE   152      72.250  56.450  62.870  1.00  0.00           C
ATOM   1516  C   ILE   152      74.260  54.590  59.440  1.00  0.00           C
ATOM   1517  O   ILE   152      73.320  53.800  59.530  1.00  0.00           O
ATOM   1518  N   ASP   153      75.510  54.200  59.250  1.00  0.00           N
ATOM   1519  H   ASP   153      76.140  54.680  58.640  1.00  0.00           H
ATOM   1520  CA  ASP   153      76.130  52.870  59.480  1.00  0.00           C
ATOM   1521  CB  ASP   153      75.850  52.000  58.250  1.00  0.00           C
ATOM   1522  CG  ASP   153      76.160  50.530  58.400  1.00  0.00           C
ATOM   1523  OD1 ASP   153      77.200  50.070  57.940  1.00  0.00           O
ATOM   1524  OD2 ASP   153      75.400  49.910  59.230  1.00  0.00           O
ATOM   1525  C   ASP   153      77.680  52.930  59.790  1.00  0.00           C
ATOM   1526  O   ASP   153      78.320  53.990  59.550  1.00  0.00           O
ATOM   1527  N   TYR   154      78.130  51.840  60.380  1.00  0.00           N
ATOM   1528  H   TYR   154      77.590  51.010  60.420  1.00  0.00           H
ATOM   1529  CA  TYR   154      79.600  51.760  60.860  1.00  0.00           C
ATOM   1530  CB  TYR   154      79.750  50.930  62.090  1.00  0.00           C
ATOM   1531  CG  TYR   154      78.980  51.420  63.310  1.00  0.00           C
ATOM   1532  CD1 TYR   154      77.690  50.950  63.530  1.00  0.00           C
ATOM   1533  HD1 TYR   154      77.160  50.380  62.760  1.00  0.00           H
ATOM   1534  CD2 TYR   154      79.550  52.360  64.160  1.00  0.00           C
ATOM   1535  HD2 TYR   154      80.640  52.310  64.230  1.00  0.00           H
ATOM   1536  CE1 TYR   154      76.880  51.470  64.540  1.00  0.00           C
ATOM   1537  HE1 TYR   154      76.020  50.870  64.820  1.00  0.00           H
ATOM   1538  CE2 TYR   154      78.760  53.000  65.090  1.00  0.00           C
ATOM   1539  HE2 TYR   154      79.120  53.900  65.580  1.00  0.00           H
ATOM   1540  CZ  TYR   154      77.480  52.530  65.230  1.00  0.00           C
ATOM   1541  OH  TYR   154      76.630  53.240  66.020  1.00  0.00           O
ATOM   1542  HH  TYR   154      76.910  54.180  66.190  1.00  0.00           H
ATOM   1543  C   TYR   154      80.550  51.110  59.940  1.00  0.00           C
ATOM   1544  O   TYR   154      81.740  50.960  60.240  1.00  0.00           O
ATOM   1545  N   ASP   155      80.040  50.580  58.770  1.00  0.00           N
ATOM   1546  H   ASP   155      79.080  50.340  58.660  1.00  0.00           H
ATOM   1547  CA  ASP   155      80.870  49.950  57.720  1.00  0.00           C
ATOM   1548  CB  ASP   155      80.670  48.470  57.850  1.00  0.00           C
ATOM   1549  CG  ASP   155      81.330  47.640  56.700  1.00  0.00           C
ATOM   1550  OD1 ASP   155      82.420  47.110  57.020  1.00  0.00           O
ATOM   1551  OD2 ASP   155      81.010  47.810  55.520  1.00  0.00           O
ATOM   1552  C   ASP   155      80.640  50.560  56.350  1.00  0.00           C
ATOM   1553  O   ASP   155      81.610  51.020  55.730  1.00  0.00           O
ATOM   1554  N   CYS   156      79.390  50.620  55.920  1.00  0.00           N
ATOM   1555  H   CYS   156      78.670  50.280  56.520  1.00  0.00           H
ATOM   1556  CA  CYS   156      79.160  50.890  54.480  1.00  0.00           C
ATOM   1557  CB  CYS   156      78.250  49.810  53.830  1.00  0.00           C
ATOM   1558  SG  CYS   156      79.080  48.240  53.440  1.00  0.00           S
ATOM   1559  HG  CYS   156      79.800  48.210  54.550  1.00  0.00           H
ATOM   1560  C   CYS   156      78.410  52.200  54.250  1.00  0.00           C
ATOM   1561  O   CYS   156      77.330  52.460  54.790  1.00  0.00           O
ATOM   1562  N   VAL   157      78.910  53.060  53.390  1.00  0.00           N
ATOM   1563  H   VAL   157      79.450  52.810  52.580  1.00  0.00           H
ATOM   1564  CA  VAL   157      78.350  54.420  53.360  1.00  0.00           C
ATOM   1565  CB  VAL   157      79.410  55.440  52.780  1.00  0.00           C
ATOM   1566  CG1 VAL   157      78.730  56.790  52.550  1.00  0.00           C
ATOM   1567  CG2 VAL   157      80.570  55.770  53.750  1.00  0.00           C
ATOM   1568  C   VAL   157      76.950  54.340  52.560  1.00  0.00           C
ATOM   1569  O   VAL   157      76.880  54.080  51.370  1.00  0.00           O
ATOM   1570  N   SER   158      75.970  54.150  53.410  1.00  0.00           N
ATOM   1571  H   SER   158      76.190  53.720  54.290  1.00  0.00           H
ATOM   1572  CA  SER   158      74.550  54.160  52.920  1.00  0.00           C
ATOM   1573  CB  SER   158      73.680  53.760  54.100  1.00  0.00           C
ATOM   1574  OG  SER   158      73.970  52.430  54.540  1.00  0.00           O
ATOM   1575  HG  SER   158      73.680  52.430  55.490  1.00  0.00           H
ATOM   1576  C   SER   158      74.150  55.520  52.380  1.00  0.00           C
ATOM   1577  O   SER   158      73.510  56.360  52.990  1.00  0.00           O
ATOM   1578  N   PHE   159      74.270  55.640  51.050  1.00  0.00           N
ATOM   1579  H   PHE   159      74.750  54.960  50.500  1.00  0.00           H
ATOM   1580  CA  PHE   159      73.870  56.840  50.230  1.00  0.00           C
ATOM   1581  CB  PHE   159      74.600  57.010  48.900  1.00  0.00           C
ATOM   1582  CG  PHE   159      75.910  57.660  49.360  1.00  0.00           C
ATOM   1583  CD1 PHE   159      77.060  56.910  49.210  1.00  0.00           C
ATOM   1584  HD1 PHE   159      76.980  55.840  49.040  1.00  0.00           H
ATOM   1585  CD2 PHE   159      76.030  59.060  49.490  1.00  0.00           C
ATOM   1586  HD2 PHE   159      75.090  59.590  49.680  1.00  0.00           H
ATOM   1587  CE1 PHE   159      78.280  57.540  49.220  1.00  0.00           C
ATOM   1588  HE1 PHE   159      79.220  56.990  49.170  1.00  0.00           H
ATOM   1589  CE2 PHE   159      77.290  59.690  49.500  1.00  0.00           C
ATOM   1590  HE2 PHE   159      77.370  60.770  49.390  1.00  0.00           H
ATOM   1591  CZ  PHE   159      78.430  58.930  49.310  1.00  0.00           C
ATOM   1592  HZ  PHE   159      79.390  59.370  49.580  1.00  0.00           H
ATOM   1593  C   PHE   159      72.420  56.660  49.880  1.00  0.00           C
ATOM   1594  O   PHE   159      71.890  55.700  49.380  1.00  0.00           O
ATOM   1595  N   CYS   160      71.720  57.650  50.410  1.00  0.00           N
ATOM   1596  H   CYS   160      72.200  58.460  50.750  1.00  0.00           H
ATOM   1597  CA  CYS   160      70.220  57.670  50.540  1.00  0.00           C
ATOM   1598  CB  CYS   160      69.790  57.550  52.020  1.00  0.00           C
ATOM   1599  SG  CYS   160      70.020  59.010  53.100  1.00  0.00           S
ATOM   1600  HG  CYS   160      68.730  59.310  53.070  1.00  0.00           H
ATOM   1601  C   CYS   160      69.410  58.790  49.820  1.00  0.00           C
ATOM   1602  O   CYS   160      68.260  58.580  49.430  1.00  0.00           O
ATOM   1603  N   TYR   161      70.080  59.910  49.570  1.00  0.00           N
ATOM   1604  H   TYR   161      71.070  59.900  49.740  1.00  0.00           H
ATOM   1605  CA  TYR   161      69.450  61.050  48.900  1.00  0.00           C
ATOM   1606  CB  TYR   161      68.670  61.840  49.940  1.00  0.00           C
ATOM   1607  CG  TYR   161      68.110  63.180  49.560  1.00  0.00           C
ATOM   1608  CD1 TYR   161      66.830  63.270  48.940  1.00  0.00           C
ATOM   1609  HD1 TYR   161      66.210  62.450  48.560  1.00  0.00           H
ATOM   1610  CD2 TYR   161      68.930  64.270  49.780  1.00  0.00           C
ATOM   1611  HD2 TYR   161      69.940  64.010  50.080  1.00  0.00           H
ATOM   1612  CE1 TYR   161      66.460  64.530  48.430  1.00  0.00           C
ATOM   1613  HE1 TYR   161      65.460  64.670  48.010  1.00  0.00           H
ATOM   1614  CE2 TYR   161      68.500  65.510  49.410  1.00  0.00           C
ATOM   1615  HE2 TYR   161      69.040  66.390  49.750  1.00  0.00           H
ATOM   1616  CZ  TYR   161      67.280  65.610  48.740  1.00  0.00           C
ATOM   1617  OH  TYR   161      66.710  66.830  48.540  1.00  0.00           O
ATOM   1618  HH  TYR   161      67.440  67.510  48.580  1.00  0.00           H
ATOM   1619  C   TYR   161      70.420  61.930  48.090  1.00  0.00           C
ATOM   1620  O   TYR   161      71.620  61.830  48.420  1.00  0.00           O
ATOM   1621  N   MET   162      69.960  62.500  46.990  1.00  0.00           N
ATOM   1622  H   MET   162      69.130  62.210  46.510  1.00  0.00           H
ATOM   1623  CA  MET   162      70.690  63.550  46.280  1.00  0.00           C
ATOM   1624  CB  MET   162      71.360  62.770  45.160  1.00  0.00           C
ATOM   1625  CG  MET   162      72.410  63.530  44.390  1.00  0.00           C
ATOM   1626  SD  MET   162      73.100  62.530  43.010  1.00  0.00           S
ATOM   1627  CE  MET   162      74.730  63.220  42.980  1.00  0.00           C
ATOM   1628  C   MET   162      69.740  64.600  45.630  1.00  0.00           C
ATOM   1629  O   MET   162      68.710  64.390  44.990  1.00  0.00           O
ATOM   1630  N   HIS   163      70.040  65.840  45.900  1.00  0.00           N
ATOM   1631  H   HIS   163      70.800  66.020  46.530  1.00  0.00           H
ATOM   1632  CA  HIS   163      69.410  67.090  45.440  1.00  0.00           C
ATOM   1633  CB  HIS   163      70.020  68.250  46.130  1.00  0.00           C
ATOM   1634  CG  HIS   163      69.210  68.970  47.210  1.00  0.00           C
ATOM   1635  ND1 HIS   163      69.030  68.500  48.460  1.00  0.00           N
ATOM   1636  CD2 HIS   163      68.780  70.230  47.170  1.00  0.00           C
ATOM   1637  HD2 HIS   163      68.680  70.730  46.210  1.00  0.00           H
ATOM   1638  CE1 HIS   163      68.500  69.520  49.140  1.00  0.00           C
ATOM   1639  HE1 HIS   163      68.090  69.450  50.140  1.00  0.00           H
ATOM   1640  NE2 HIS   163      68.430  70.590  48.400  1.00  0.00           N
ATOM   1641  HE2 HIS   163      68.060  71.490  48.650  1.00  0.00           H
ATOM   1642  C   HIS   163      69.540  67.210  43.890  1.00  0.00           C
ATOM   1643  O   HIS   163      70.550  67.530  43.190  1.00  0.00           O
ATOM   1644  N   HIS   164      68.330  67.380  43.350  1.00  0.00           N
ATOM   1645  H   HIS   164      67.500  67.410  43.910  1.00  0.00           H
ATOM   1646  CA  HIS   164      68.120  67.450  41.880  1.00  0.00           C
ATOM   1647  CB  HIS   164      67.170  66.310  41.490  1.00  0.00           C
ATOM   1648  CG  HIS   164      66.810  66.160  40.030  1.00  0.00           C
ATOM   1649  ND1 HIS   164      67.190  66.930  39.030  1.00  0.00           N
ATOM   1650  CD2 HIS   164      65.870  65.300  39.590  1.00  0.00           C
ATOM   1651  HD2 HIS   164      65.230  64.660  40.190  1.00  0.00           H
ATOM   1652  CE1 HIS   164      66.600  66.440  37.980  1.00  0.00           C
ATOM   1653  HE1 HIS   164      66.910  66.590  36.940  1.00  0.00           H
ATOM   1654  NE2 HIS   164      65.790  65.460  38.320  1.00  0.00           N
ATOM   1655  HE2 HIS   164      65.210  64.930  37.700  1.00  0.00           H
ATOM   1656  C   HIS   164      67.620  68.850  41.390  1.00  0.00           C
ATOM   1657  O   HIS   164      68.280  69.540  40.610  1.00  0.00           O
ATOM   1658  N   MET   165      66.590  69.360  42.030  1.00  0.00           N
ATOM   1659  H   MET   165      65.960  68.770  42.530  1.00  0.00           H
ATOM   1660  CA  MET   165      65.990  70.650  41.620  1.00  0.00           C
ATOM   1661  CB  MET   165      64.710  70.470  40.680  1.00  0.00           C
ATOM   1662  CG  MET   165      64.990  69.570  39.450  1.00  0.00           C
ATOM   1663  SD  MET   165      65.590  70.630  38.090  1.00  0.00           S
ATOM   1664  CE  MET   165      66.470  69.480  37.030  1.00  0.00           C
ATOM   1665  C   MET   165      65.710  71.680  42.700  1.00  0.00           C
ATOM   1666  O   MET   165      65.030  71.520  43.710  1.00  0.00           O
ATOM   1667  N   GLU   166      66.090  72.890  42.330  1.00  0.00           N
ATOM   1668  H   GLU   166      66.440  73.160  41.430  1.00  0.00           H
ATOM   1669  CA  GLU   166      65.860  74.020  43.210  1.00  0.00           C
ATOM   1670  CB  GLU   166      67.090  74.930  43.200  1.00  0.00           C
ATOM   1671  CG  GLU   166      68.190  74.520  44.200  1.00  0.00           C
ATOM   1672  CD  GLU   166      69.520  75.130  43.850  1.00  0.00           C
ATOM   1673  OE1 GLU   166      69.860  76.120  44.470  1.00  0.00           O
ATOM   1674  OE2 GLU   166      70.300  74.570  43.110  1.00  0.00           O
ATOM   1675  C   GLU   166      64.600  74.810  42.850  1.00  0.00           C
ATOM   1676  O   GLU   166      64.630  75.980  42.560  1.00  0.00           O
ATOM   1677  N   LEU   167      63.450  74.130  43.130  1.00  0.00           N
ATOM   1678  H   LEU   167      63.540  73.460  43.860  1.00  0.00           H
ATOM   1679  CA  LEU   167      62.070  74.560  42.710  1.00  0.00           C
ATOM   1680  CB  LEU   167      60.930  73.640  43.190  1.00  0.00           C
ATOM   1681  CG  LEU   167      60.840  72.250  42.520  1.00  0.00           C
ATOM   1682  CD1 LEU   167      59.620  71.570  43.140  1.00  0.00           C
ATOM   1683  CD2 LEU   167      60.700  72.270  41.030  1.00  0.00           C
ATOM   1684  C   LEU   167      61.620  75.970  43.160  1.00  0.00           C
ATOM   1685  O   LEU   167      61.570  76.250  44.370  1.00  0.00           O
ATOM   1686  N   PRO   168      61.120  76.780  42.160  1.00  0.00           N
ATOM   1687  CA  PRO   168      60.830  78.240  42.270  1.00  0.00           C
ATOM   1688  CB  PRO   168      60.380  78.600  40.870  1.00  0.00           C
ATOM   1689  CG  PRO   168      61.410  77.830  40.000  1.00  0.00           C
ATOM   1690  CD  PRO   168      61.280  76.470  40.660  1.00  0.00           C
ATOM   1691  C   PRO   168      59.730  78.640  43.300  1.00  0.00           C
ATOM   1692  O   PRO   168      59.500  79.860  43.460  1.00  0.00           O
ATOM   1693  N   THR   169      58.920  77.670  43.550  1.00  0.00           N
ATOM   1694  H   THR   169      58.840  76.800  43.050  1.00  0.00           H
ATOM   1695  CA  THR   169      58.020  77.620  44.770  1.00  0.00           C
ATOM   1696  CB  THR   169      57.080  76.450  44.760  1.00  0.00           C
ATOM   1697  OG1 THR   169      57.790  75.300  44.260  1.00  0.00           O
ATOM   1698  HG1 THR   169      57.180  74.540  44.020  1.00  0.00           H
ATOM   1699  CG2 THR   169      55.820  76.720  43.920  1.00  0.00           C
ATOM   1700  C   THR   169      58.640  77.630  46.150  1.00  0.00           C
ATOM   1701  O   THR   169      58.110  78.060  47.150  1.00  0.00           O
ATOM   1702  N   GLY   170      59.820  77.040  46.330  1.00  0.00           N
ATOM   1703  H   GLY   170      60.320  76.630  45.570  1.00  0.00           H
ATOM   1704  CA  GLY   170      60.630  77.100  47.550  1.00  0.00           C
ATOM   1705  C   GLY   170      61.230  75.790  48.020  1.00  0.00           C
ATOM   1706  O   GLY   170      62.420  75.760  48.350  1.00  0.00           O
ATOM   1707  N   VAL   171      60.420  74.780  47.840  1.00  0.00           N
ATOM   1708  H   VAL   171      59.490  74.940  47.500  1.00  0.00           H
ATOM   1709  CA  VAL   171      60.780  73.320  47.970  1.00  0.00           C
ATOM   1710  CB  VAL   171      59.540  72.440  47.700  1.00  0.00           C
ATOM   1711  CG1 VAL   171      58.550  72.540  48.840  1.00  0.00           C
ATOM   1712  CG2 VAL   171      58.870  72.720  46.360  1.00  0.00           C
ATOM   1713  C   VAL   171      61.970  72.890  47.160  1.00  0.00           C
ATOM   1714  O   VAL   171      62.470  73.720  46.340  1.00  0.00           O
ATOM   1715  N   HIS   172      62.740  71.950  47.810  1.00  0.00           N
ATOM   1716  H   HIS   172      62.750  71.860  48.800  1.00  0.00           H
ATOM   1717  CA  HIS   172      63.730  71.140  47.060  1.00  0.00           C
ATOM   1718  CB  HIS   172      64.960  71.020  47.950  1.00  0.00           C
ATOM   1719  CG  HIS   172      65.610  72.410  48.120  1.00  0.00           C
ATOM   1720  ND1 HIS   172      66.420  72.670  49.150  1.00  0.00           N
ATOM   1721  CD2 HIS   172      65.490  73.550  47.470  1.00  0.00           C
ATOM   1722  HD2 HIS   172      64.760  73.690  46.670  1.00  0.00           H
ATOM   1723  CE1 HIS   172      66.630  73.990  49.250  1.00  0.00           C
ATOM   1724  HE1 HIS   172      67.340  74.450  49.940  1.00  0.00           H
ATOM   1725  NE2 HIS   172      66.130  74.540  48.120  1.00  0.00           N
ATOM   1726  HE2 HIS   172      66.380  75.430  47.730  1.00  0.00           H
ATOM   1727  C   HIS   172      63.130  69.780  46.660  1.00  0.00           C
ATOM   1728  O   HIS   172      62.470  69.070  47.420  1.00  0.00           O
ATOM   1729  N   ALA   173      63.510  69.480  45.450  1.00  0.00           N
ATOM   1730  H   ALA   173      64.100  70.100  44.930  1.00  0.00           H
ATOM   1731  CA  ALA   173      63.180  68.180  44.880  1.00  0.00           C
ATOM   1732  CB  ALA   173      62.410  68.360  43.580  1.00  0.00           C
ATOM   1733  C   ALA   173      64.470  67.400  44.540  1.00  0.00           C
ATOM   1734  O   ALA   173      65.260  67.710  43.650  1.00  0.00           O
ATOM   1735  N   GLY   174      64.400  66.210  45.120  1.00  0.00           N
ATOM   1736  H   GLY   174      63.570  65.900  45.580  1.00  0.00           H
ATOM   1737  CA  GLY   174      65.510  65.220  45.220  1.00  0.00           C
ATOM   1738  C   GLY   174      65.240  63.860  44.520  1.00  0.00           C
ATOM   1739  O   GLY   174      64.030  63.470  44.420  1.00  0.00           O
ATOM   1740  N   THR   175      66.350  63.220  44.150  1.00  0.00           N
ATOM   1741  H   THR   175      67.300  63.520  44.240  1.00  0.00           H
ATOM   1742  CA  THR   175      66.420  61.810  43.710  1.00  0.00           C
ATOM   1743  CB  THR   175      67.140  61.600  42.380  1.00  0.00           C
ATOM   1744  OG1 THR   175      68.520  61.880  42.600  1.00  0.00           O
ATOM   1745  HG1 THR   175      69.020  61.030  42.770  1.00  0.00           H
ATOM   1746  CG2 THR   175      66.570  62.270  41.180  1.00  0.00           C
ATOM   1747  C   THR   175      67.090  60.970  44.780  1.00  0.00           C
ATOM   1748  O   THR   175      67.650  61.530  45.770  1.00  0.00           O
ATOM   1749  N   ASP   176      67.200  59.670  44.550  1.00  0.00           N
ATOM   1750  H   ASP   176      66.570  59.170  43.960  1.00  0.00           H
ATOM   1751  CA  ASP   176      68.360  58.940  45.250  1.00  0.00           C
ATOM   1752  CB  ASP   176      67.950  57.500  45.630  1.00  0.00           C
ATOM   1753  CG  ASP   176      67.910  56.430  44.560  1.00  0.00           C
ATOM   1754  OD1 ASP   176      68.000  55.270  44.820  1.00  0.00           O
ATOM   1755  OD2 ASP   176      67.790  56.880  43.380  1.00  0.00           O
ATOM   1756  C   ASP   176      69.690  59.090  44.340  1.00  0.00           C
ATOM   1757  O   ASP   176      69.680  59.270  43.130  1.00  0.00           O
ATOM   1758  N   LEU   177      70.830  58.740  44.940  1.00  0.00           N
ATOM   1759  H   LEU   177      70.940  58.280  45.820  1.00  0.00           H
ATOM   1760  CA  LEU   177      72.150  58.850  44.250  1.00  0.00           C
ATOM   1761  CB  LEU   177      73.200  58.700  45.390  1.00  0.00           C
ATOM   1762  CG  LEU   177      74.390  59.560  45.110  1.00  0.00           C
ATOM   1763  CD1 LEU   177      75.070  60.020  46.360  1.00  0.00           C
ATOM   1764  CD2 LEU   177      75.450  58.750  44.290  1.00  0.00           C
ATOM   1765  C   LEU   177      72.320  57.830  43.060  1.00  0.00           C
ATOM   1766  O   LEU   177      73.130  57.920  42.150  1.00  0.00           O
ATOM   1767  N   GLU   178      71.420  56.900  43.000  1.00  0.00           N
ATOM   1768  H   GLU   178      70.590  57.030  43.540  1.00  0.00           H
ATOM   1769  CA  GLU   178      71.310  55.820  41.980  1.00  0.00           C
ATOM   1770  CB  GLU   178      70.950  54.490  42.610  1.00  0.00           C
ATOM   1771  CG  GLU   178      71.450  53.230  41.920  1.00  0.00           C
ATOM   1772  CD  GLU   178      70.490  52.090  41.910  1.00  0.00           C
ATOM   1773  OE1 GLU   178      70.990  50.940  42.110  1.00  0.00           O
ATOM   1774  OE2 GLU   178      69.300  52.260  41.820  1.00  0.00           O
ATOM   1775  C   GLU   178      70.470  56.200  40.690  1.00  0.00           C
ATOM   1776  O   GLU   178      70.660  55.480  39.750  1.00  0.00           O
ATOM   1777  N   GLY   179      69.370  56.970  40.870  1.00  0.00           N
ATOM   1778  H   GLY   179      69.160  57.400  41.750  1.00  0.00           H
ATOM   1779  CA  GLY   179      68.570  57.450  39.680  1.00  0.00           C
ATOM   1780  C   GLY   179      67.250  58.030  40.000  1.00  0.00           C
ATOM   1781  O   GLY   179      66.790  58.830  39.210  1.00  0.00           O
ATOM   1782  N   ASN   180      66.450  57.500  40.920  1.00  0.00           N
ATOM   1783  H   ASN   180      66.860  56.990  41.680  1.00  0.00           H
ATOM   1784  CA  ASN   180      65.010  57.780  41.040  1.00  0.00           C
ATOM   1785  CB  ASN   180      64.280  56.490  41.560  1.00  0.00           C
ATOM   1786  CG  ASN   180      64.220  55.430  40.470  1.00  0.00           C
ATOM   1787  OD1 ASN   180      63.270  55.280  39.720  1.00  0.00           O
ATOM   1788  ND2 ASN   180      65.170  54.570  40.470  1.00  0.00           N
ATOM   1789 1HD2 ASN   180      66.000  54.460  41.020  1.00  0.00           H
ATOM   1790 2HD2 ASN   180      65.030  53.920  39.730  1.00  0.00           H
ATOM   1791  C   ASN   180      64.510  58.950  41.900  1.00  0.00           C
ATOM   1792  O   ASN   180      64.810  58.930  43.120  1.00  0.00           O
ATOM   1793  N   PHE   181      63.430  59.560  41.490  1.00  0.00           N
ATOM   1794  H   PHE   181      63.030  59.270  40.620  1.00  0.00           H
ATOM   1795  CA  PHE   181      62.650  60.580  42.260  1.00  0.00           C
ATOM   1796  CB  PHE   181      61.430  61.140  41.490  1.00  0.00           C
ATOM   1797  CG  PHE   181      61.640  62.620  41.180  1.00  0.00           C
ATOM   1798  CD1 PHE   181      61.910  62.970  39.840  1.00  0.00           C
ATOM   1799  HD1 PHE   181      61.740  62.300  38.990  1.00  0.00           H
ATOM   1800  CD2 PHE   181      61.720  63.530  42.170  1.00  0.00           C
ATOM   1801  HD2 PHE   181      61.400  63.370  43.200  1.00  0.00           H
ATOM   1802  CE1 PHE   181      62.190  64.320  39.520  1.00  0.00           C
ATOM   1803  HE1 PHE   181      62.290  64.600  38.470  1.00  0.00           H
ATOM   1804  CE2 PHE   181      62.010  64.860  41.880  1.00  0.00           C
ATOM   1805  HE2 PHE   181      62.100  65.560  42.710  1.00  0.00           H
ATOM   1806  CZ  PHE   181      62.250  65.250  40.580  1.00  0.00           C
ATOM   1807  HZ  PHE   181      62.560  66.270  40.370  1.00  0.00           H
ATOM   1808  C   PHE   181      62.210  60.150  43.690  1.00  0.00           C
ATOM   1809  O   PHE   181      61.660  59.050  43.910  1.00  0.00           O
ATOM   1810  N   TYR   182      62.210  61.150  44.540  1.00  0.00           N
ATOM   1811  H   TYR   182      62.720  61.990  44.370  1.00  0.00           H
ATOM   1812  CA  TYR   182      61.560  61.050  45.800  1.00  0.00           C
ATOM   1813  CB  TYR   182      62.460  61.550  46.940  1.00  0.00           C
ATOM   1814  CG  TYR   182      63.420  60.500  47.420  1.00  0.00           C
ATOM   1815  CD1 TYR   182      62.870  59.490  48.180  1.00  0.00           C
ATOM   1816  HD1 TYR   182      61.800  59.280  48.290  1.00  0.00           H
ATOM   1817  CD2 TYR   182      64.790  60.610  47.240  1.00  0.00           C
ATOM   1818  HD2 TYR   182      65.210  61.550  46.880  1.00  0.00           H
ATOM   1819  CE1 TYR   182      63.670  58.460  48.670  1.00  0.00           C
ATOM   1820  HE1 TYR   182      63.280  57.860  49.490  1.00  0.00           H
ATOM   1821  CE2 TYR   182      65.590  59.620  47.800  1.00  0.00           C
ATOM   1822  HE2 TYR   182      66.660  59.780  47.910  1.00  0.00           H
ATOM   1823  CZ  TYR   182      65.050  58.580  48.490  1.00  0.00           C
ATOM   1824  OH  TYR   182      65.870  57.680  48.990  1.00  0.00           O
ATOM   1825  HH  TYR   182      66.850  57.820  48.840  1.00  0.00           H
ATOM   1826  C   TYR   182      60.250  61.880  45.860  1.00  0.00           C
ATOM   1827  O   TYR   182      60.320  63.100  45.580  1.00  0.00           O
ATOM   1828  N   GLY   183      59.110  61.170  45.700  1.00  0.00           N
ATOM   1829  H   GLY   183      59.010  60.180  45.700  1.00  0.00           H
ATOM   1830  CA  GLY   183      57.830  61.850  45.610  1.00  0.00           C
ATOM   1831  C   GLY   183      57.420  62.080  44.150  1.00  0.00           C
ATOM   1832  O   GLY   183      58.210  62.170  43.240  1.00  0.00           O
ATOM   1833  N   PRO   184      56.160  62.430  43.990  1.00  0.00           N
ATOM   1834  CA  PRO   184      55.650  62.700  42.660  1.00  0.00           C
ATOM   1835  CB  PRO   184      54.130  62.780  42.890  1.00  0.00           C
ATOM   1836  CG  PRO   184      54.040  63.450  44.230  1.00  0.00           C
ATOM   1837  CD  PRO   184      55.190  62.780  45.000  1.00  0.00           C
ATOM   1838  C   PRO   184      56.060  63.940  41.830  1.00  0.00           C
ATOM   1839  O   PRO   184      55.290  64.420  40.990  1.00  0.00           O
ATOM   1840  N   PHE   185      57.300  64.420  42.010  1.00  0.00           N
ATOM   1841  H   PHE   185      57.910  63.980  42.670  1.00  0.00           H
ATOM   1842  CA  PHE   185      57.830  65.670  41.320  1.00  0.00           C
ATOM   1843  CB  PHE   185      58.910  66.380  42.170  1.00  0.00           C
ATOM   1844  CG  PHE   185      58.430  66.960  43.530  1.00  0.00           C
ATOM   1845  CD1 PHE   185      57.710  68.140  43.670  1.00  0.00           C
ATOM   1846  HD1 PHE   185      56.910  68.360  42.970  1.00  0.00           H
ATOM   1847  CD2 PHE   185      59.120  66.590  44.720  1.00  0.00           C
ATOM   1848  HD2 PHE   185      59.720  65.680  44.590  1.00  0.00           H
ATOM   1849  CE1 PHE   185      57.840  68.920  44.820  1.00  0.00           C
ATOM   1850  HE1 PHE   185      57.390  69.920  44.850  1.00  0.00           H
ATOM   1851  CE2 PHE   185      59.210  67.290  45.890  1.00  0.00           C
ATOM   1852  HE2 PHE   185      59.790  66.910  46.730  1.00  0.00           H
ATOM   1853  CZ  PHE   185      58.520  68.520  45.910  1.00  0.00           C
ATOM   1854  HZ  PHE   185      58.740  69.220  46.710  1.00  0.00           H
ATOM   1855  C   PHE   185      58.500  65.320  39.950  1.00  0.00           C
ATOM   1856  O   PHE   185      58.820  64.200  39.680  1.00  0.00           O
ATOM   1857  N   VAL   186      58.600  66.260  38.980  1.00  0.00           N
ATOM   1858  H   VAL   186      58.220  67.180  39.080  1.00  0.00           H
ATOM   1859  CA  VAL   186      59.250  66.040  37.670  1.00  0.00           C
ATOM   1860  CB  VAL   186      58.370  66.230  36.450  1.00  0.00           C
ATOM   1861  CG1 VAL   186      57.100  65.440  36.480  1.00  0.00           C
ATOM   1862  CG2 VAL   186      57.960  67.660  36.090  1.00  0.00           C
ATOM   1863  C   VAL   186      60.600  66.850  37.560  1.00  0.00           C
ATOM   1864  O   VAL   186      60.840  67.910  38.160  1.00  0.00           O
ATOM   1865  N   ASP   187      61.450  66.390  36.640  1.00  0.00           N
ATOM   1866  H   ASP   187      61.400  65.460  36.280  1.00  0.00           H
ATOM   1867  CA  ASP   187      62.830  66.990  36.410  1.00  0.00           C
ATOM   1868  CB  ASP   187      63.600  66.100  35.470  1.00  0.00           C
ATOM   1869  CG  ASP   187      63.650  64.570  35.770  1.00  0.00           C
ATOM   1870  OD1 ASP   187      62.550  63.990  35.760  1.00  0.00           O
ATOM   1871  OD2 ASP   187      64.770  64.180  36.220  1.00  0.00           O
ATOM   1872  C   ASP   187      62.970  68.410  35.790  1.00  0.00           C
ATOM   1873  O   ASP   187      64.130  68.770  35.620  1.00  0.00           O
ATOM   1874  N   ARG   188      61.940  68.970  35.160  1.00  0.00           N
ATOM   1875  H   ARG   188      61.370  68.430  34.530  1.00  0.00           H
ATOM   1876  CA  ARG   188      61.940  70.390  34.810  1.00  0.00           C
ATOM   1877  CB  ARG   188      61.080  70.760  33.630  1.00  0.00           C
ATOM   1878  CG  ARG   188      59.610  70.360  33.740  1.00  0.00           C
ATOM   1879  CD  ARG   188      58.890  70.660  32.440  1.00  0.00           C
ATOM   1880  NE  ARG   188      57.460  70.140  32.470  1.00  0.00           N
ATOM   1881  HE  ARG   188      56.860  70.220  33.270  1.00  0.00           H
ATOM   1882  CZ  ARG   188      56.860  69.430  31.530  1.00  0.00           C
ATOM   1883  NH1 ARG   188      57.570  69.030  30.480  1.00  0.00           N
ATOM   1884 1HH1 ARG   188      58.470  69.390  30.260  1.00  0.00           H
ATOM   1885 2HH1 ARG   188      57.220  68.240  29.980  1.00  0.00           H
ATOM   1886  NH2 ARG   188      55.600  69.130  31.450  1.00  0.00           N
ATOM   1887 1HH2 ARG   188      54.950  69.470  32.130  1.00  0.00           H
ATOM   1888 2HH2 ARG   188      55.160  68.420  30.890  1.00  0.00           H
ATOM   1889  C   ARG   188      61.590  71.260  36.050  1.00  0.00           C
ATOM   1890  O   ARG   188      60.670  70.900  36.820  1.00  0.00           O
ATOM   1891  N   GLN   189      62.430  72.220  36.350  1.00  0.00           N
ATOM   1892  H   GLN   189      63.300  72.240  35.870  1.00  0.00           H
ATOM   1893  CA  GLN   189      62.280  73.280  37.330  1.00  0.00           C
ATOM   1894  CB  GLN   189      63.660  73.930  37.480  1.00  0.00           C
ATOM   1895  CG  GLN   189      64.110  73.990  38.910  1.00  0.00           C
ATOM   1896  CD  GLN   189      65.570  74.560  39.100  1.00  0.00           C
ATOM   1897  OE1 GLN   189      66.250  73.930  39.850  1.00  0.00           O
ATOM   1898  NE2 GLN   189      66.000  75.620  38.440  1.00  0.00           N
ATOM   1899 1HE2 GLN   189      65.420  76.020  37.730  1.00  0.00           H
ATOM   1900 2HE2 GLN   189      66.940  75.910  38.640  1.00  0.00           H
ATOM   1901  C   GLN   189      61.130  74.300  37.210  1.00  0.00           C
ATOM   1902  O   GLN   189      61.320  75.440  37.630  1.00  0.00           O
ATOM   1903  N   THR   190      59.970  73.800  36.910  1.00  0.00           N
ATOM   1904  H   THR   190      59.960  72.840  36.620  1.00  0.00           H
ATOM   1905  CA  THR   190      58.670  74.480  37.080  1.00  0.00           C
ATOM   1906  CB  THR   190      57.580  73.800  36.270  1.00  0.00           C
ATOM   1907  OG1 THR   190      57.630  72.330  36.430  1.00  0.00           O
ATOM   1908  HG1 THR   190      56.910  71.860  35.920  1.00  0.00           H
ATOM   1909  CG2 THR   190      57.890  74.090  34.810  1.00  0.00           C
ATOM   1910  C   THR   190      58.240  74.530  38.570  1.00  0.00           C
ATOM   1911  O   THR   190      58.500  73.620  39.350  1.00  0.00           O
ATOM   1912  N   ALA   191      57.530  75.630  38.860  1.00  0.00           N
ATOM   1913  H   ALA   191      57.080  76.080  38.080  1.00  0.00           H
ATOM   1914  CA  ALA   191      56.980  75.920  40.220  1.00  0.00           C
ATOM   1915  CB  ALA   191      56.410  77.340  40.290  1.00  0.00           C
ATOM   1916  C   ALA   191      55.930  74.970  40.780  1.00  0.00           C
ATOM   1917  O   ALA   191      54.730  75.210  40.960  1.00  0.00           O
ATOM   1918  N   GLN   192      56.570  73.850  41.110  1.00  0.00           N
ATOM   1919  H   GLN   192      57.450  73.730  40.650  1.00  0.00           H
ATOM   1920  CA  GLN   192      55.850  72.690  41.620  1.00  0.00           C
ATOM   1921  CB  GLN   192      56.590  71.410  41.310  1.00  0.00           C
ATOM   1922  CG  GLN   192      56.780  71.120  39.770  1.00  0.00           C
ATOM   1923  CD  GLN   192      57.640  69.890  39.570  1.00  0.00           C
ATOM   1924  OE1 GLN   192      57.380  68.800  39.950  1.00  0.00           O
ATOM   1925  NE2 GLN   192      58.860  70.070  39.110  1.00  0.00           N
ATOM   1926 1HE2 GLN   192      59.090  70.960  38.730  1.00  0.00           H
ATOM   1927 2HE2 GLN   192      59.360  69.220  38.970  1.00  0.00           H
ATOM   1928  C   GLN   192      55.520  72.670  43.140  1.00  0.00           C
ATOM   1929  O   GLN   192      56.440  73.060  43.880  1.00  0.00           O
ATOM   1930  N   ALA   193      54.230  72.510  43.470  1.00  0.00           N
ATOM   1931  H   ALA   193      53.560  72.340  42.750  1.00  0.00           H
ATOM   1932  CA  ALA   193      53.730  72.490  44.870  1.00  0.00           C
ATOM   1933  CB  ALA   193      52.210  72.770  44.760  1.00  0.00           C
ATOM   1934  C   ALA   193      54.100  71.280  45.620  1.00  0.00           C
ATOM   1935  O   ALA   193      54.560  70.300  45.110  1.00  0.00           O
ATOM   1936  N   ALA   194      54.280  71.590  46.880  1.00  0.00           N
ATOM   1937  H   ALA   194      54.340  72.530  47.210  1.00  0.00           H
ATOM   1938  CA  ALA   194      54.440  70.610  47.890  1.00  0.00           C
ATOM   1939  CB  ALA   194      55.310  71.060  49.030  1.00  0.00           C
ATOM   1940  C   ALA   194      53.030  70.370  48.410  1.00  0.00           C
ATOM   1941  O   ALA   194      52.150  71.180  48.330  1.00  0.00           O
ATOM   1942  N   GLY   195      52.710  69.070  48.630  1.00  0.00           N
ATOM   1943  H   GLY   195      53.270  68.380  48.180  1.00  0.00           H
ATOM   1944  CA  GLY   195      51.510  68.580  49.330  1.00  0.00           C
ATOM   1945  C   GLY   195      51.330  69.010  50.810  1.00  0.00           C
ATOM   1946  O   GLY   195      52.190  69.760  51.350  1.00  0.00           O
ATOM   1947  N   THR   196      50.060  68.860  51.180  1.00  0.00           N
ATOM   1948  H   THR   196      49.590  68.020  50.920  1.00  0.00           H
ATOM   1949  CA  THR   196      49.660  69.270  52.540  1.00  0.00           C
ATOM   1950  CB  THR   196      48.480  70.230  52.560  1.00  0.00           C
ATOM   1951  OG1 THR   196      47.420  69.720  51.710  1.00  0.00           O
ATOM   1952  HG1 THR   196      47.240  70.350  50.950  1.00  0.00           H
ATOM   1953  CG2 THR   196      48.940  71.680  52.200  1.00  0.00           C
ATOM   1954  C   THR   196      49.450  68.130  53.580  1.00  0.00           C
ATOM   1955  O   THR   196      48.570  68.050  54.440  1.00  0.00           O
ATOM   1956  N   ASP   197      50.280  67.170  53.510  1.00  0.00           N
ATOM   1957  H   ASP   197      50.960  67.090  52.770  1.00  0.00           H
ATOM   1958  CA  ASP   197      50.390  65.980  54.370  1.00  0.00           C
ATOM   1959  CB  ASP   197      51.390  65.050  53.740  1.00  0.00           C
ATOM   1960  CG  ASP   197      52.770  65.640  53.230  1.00  0.00           C
ATOM   1961  OD1 ASP   197      52.650  66.340  52.160  1.00  0.00           O
ATOM   1962  OD2 ASP   197      53.760  65.600  53.990  1.00  0.00           O
ATOM   1963  C   ASP   197      50.690  66.160  55.880  1.00  0.00           C
ATOM   1964  O   ASP   197      51.140  67.160  56.370  1.00  0.00           O
ATOM   1965  N   THR   198      50.110  65.130  56.570  1.00  0.00           N
ATOM   1966  H   THR   198      49.620  64.410  56.080  1.00  0.00           H
ATOM   1967  CA  THR   198      50.200  64.950  58.050  1.00  0.00           C
ATOM   1968  CB  THR   198      49.390  63.790  58.700  1.00  0.00           C
ATOM   1969  OG1 THR   198      49.920  62.540  58.240  1.00  0.00           O
ATOM   1970  HG1 THR   198      50.910  62.660  58.190  1.00  0.00           H
ATOM   1971  CG2 THR   198      47.850  63.970  58.540  1.00  0.00           C
ATOM   1972  C   THR   198      51.640  64.860  58.610  1.00  0.00           C
ATOM   1973  O   THR   198      52.270  63.790  58.580  1.00  0.00           O
ATOM   1974  N   THR   199      52.110  65.910  59.340  1.00  0.00           N
ATOM   1975  H   THR   199      51.570  66.750  59.420  1.00  0.00           H
ATOM   1976  CA  THR   199      53.490  65.960  59.820  1.00  0.00           C
ATOM   1977  CB  THR   199      53.960  67.390  59.870  1.00  0.00           C
ATOM   1978  OG1 THR   199      52.970  68.360  60.320  1.00  0.00           O
ATOM   1979  HG1 THR   199      53.330  69.040  60.960  1.00  0.00           H
ATOM   1980  CG2 THR   199      54.330  67.630  58.330  1.00  0.00           C
ATOM   1981  C   THR   199      53.650  65.290  61.170  1.00  0.00           C
ATOM   1982  O   THR   199      52.770  65.140  62.030  1.00  0.00           O
ATOM   1983  N   ILE   200      54.830  64.720  61.280  1.00  0.00           N
ATOM   1984  H   ILE   200      55.660  64.900  60.750  1.00  0.00           H
ATOM   1985  CA  ILE   200      55.170  63.670  62.250  1.00  0.00           C
ATOM   1986  CB  ILE   200      56.380  62.880  61.810  1.00  0.00           C
ATOM   1987  CG1 ILE   200      57.560  63.810  61.370  1.00  0.00           C
ATOM   1988  CG2 ILE   200      56.060  61.880  60.670  1.00  0.00           C
ATOM   1989  CD  ILE   200      57.560  64.460  59.990  1.00  0.00           C
ATOM   1990  C   ILE   200      55.240  63.930  63.720  1.00  0.00           C
ATOM   1991  O   ILE   200      56.230  64.420  64.350  1.00  0.00           O
ATOM   1992  N   THR   201      54.200  63.320  64.390  1.00  0.00           N
ATOM   1993  H   THR   201      53.510  62.720  63.980  1.00  0.00           H
ATOM   1994  CA  THR   201      53.970  63.480  65.860  1.00  0.00           C
ATOM   1995  CB  THR   201      52.620  63.110  66.440  1.00  0.00           C
ATOM   1996  OG1 THR   201      51.990  61.990  65.760  1.00  0.00           O
ATOM   1997  HG1 THR   201      51.000  62.110  65.770  1.00  0.00           H
ATOM   1998  CG2 THR   201      51.740  64.360  66.280  1.00  0.00           C
ATOM   1999  C   THR   201      55.050  62.890  66.820  1.00  0.00           C
ATOM   2000  O   THR   201      55.360  63.510  67.840  1.00  0.00           O
ATOM   2001  N   VAL   202      55.440  61.650  66.510  1.00  0.00           N
ATOM   2002  H   VAL   202      54.950  61.080  65.860  1.00  0.00           H
ATOM   2003  CA  VAL   202      56.470  60.970  67.360  1.00  0.00           C
ATOM   2004  CB  VAL   202      56.790  59.480  67.040  1.00  0.00           C
ATOM   2005  CG1 VAL   202      55.580  58.650  67.520  1.00  0.00           C
ATOM   2006  CG2 VAL   202      56.980  59.270  65.550  1.00  0.00           C
ATOM   2007  C   VAL   202      57.820  61.690  67.570  1.00  0.00           C
ATOM   2008  O   VAL   202      58.270  61.780  68.710  1.00  0.00           O
ATOM   2009  N   ASN   203      58.330  62.350  66.560  1.00  0.00           N
ATOM   2010  H   ASN   203      58.100  62.160  65.610  1.00  0.00           H
ATOM   2011  CA  ASN   203      59.530  63.170  66.630  1.00  0.00           C
ATOM   2012  CB  ASN   203      59.980  63.750  65.270  1.00  0.00           C
ATOM   2013  CG  ASN   203      60.110  62.820  64.060  1.00  0.00           C
ATOM   2014  OD1 ASN   203      59.320  61.960  63.830  1.00  0.00           O
ATOM   2015  ND2 ASN   203      61.290  62.930  63.470  1.00  0.00           N
ATOM   2016 1HD2 ASN   203      62.110  63.400  63.800  1.00  0.00           H
ATOM   2017 2HD2 ASN   203      61.440  62.450  62.610  1.00  0.00           H
ATOM   2018  C   ASN   203      59.520  64.280  67.630  1.00  0.00           C
ATOM   2019  O   ASN   203      60.120  64.250  68.660  1.00  0.00           O
ATOM   2020  N   VAL   204      58.450  65.000  67.580  1.00  0.00           N
ATOM   2021  H   VAL   204      57.810  64.760  66.860  1.00  0.00           H
ATOM   2022  CA  VAL   204      58.280  66.240  68.440  1.00  0.00           C
ATOM   2023  CB  VAL   204      57.210  67.200  67.840  1.00  0.00           C
ATOM   2024  CG1 VAL   204      55.840  66.680  67.910  1.00  0.00           C
ATOM   2025  CG2 VAL   204      57.210  68.620  68.260  1.00  0.00           C
ATOM   2026  C   VAL   204      57.900  65.850  69.920  1.00  0.00           C
ATOM   2027  O   VAL   204      58.400  66.610  70.810  1.00  0.00           O
ATOM   2028  N   LEU   205      57.230  64.760  70.170  1.00  0.00           N
ATOM   2029  H   LEU   205      56.500  64.460  69.560  1.00  0.00           H
ATOM   2030  CA  LEU   205      57.000  64.210  71.560  1.00  0.00           C
ATOM   2031  CB  LEU   205      56.000  63.050  71.630  1.00  0.00           C
ATOM   2032  CG  LEU   205      54.580  63.340  71.100  1.00  0.00           C
ATOM   2033  CD1 LEU   205      53.630  62.240  71.700  1.00  0.00           C
ATOM   2034  CD2 LEU   205      54.120  64.670  71.620  1.00  0.00           C
ATOM   2035  C   LEU   205      58.400  63.720  72.090  1.00  0.00           C
ATOM   2036  O   LEU   205      58.480  63.800  73.290  1.00  0.00           O
ATOM   2037  N   ALA   206      59.210  63.110  71.290  1.00  0.00           N
ATOM   2038  H   ALA   206      58.980  62.970  70.330  1.00  0.00           H
ATOM   2039  CA  ALA   206      60.530  62.610  71.750  1.00  0.00           C
ATOM   2040  CB  ALA   206      61.100  61.680  70.700  1.00  0.00           C
ATOM   2041  C   ALA   206      61.470  63.800  72.010  1.00  0.00           C
ATOM   2042  O   ALA   206      62.370  63.780  72.830  1.00  0.00           O
ATOM   2043  N   TRP   207      61.340  64.860  71.180  1.00  0.00           N
ATOM   2044  H   TRP   207      60.810  64.780  70.340  1.00  0.00           H
ATOM   2045  CA  TRP   207      62.070  66.120  71.300  1.00  0.00           C
ATOM   2046  CB  TRP   207      61.960  66.750  69.890  1.00  0.00           C
ATOM   2047  CG  TRP   207      62.730  68.090  69.830  1.00  0.00           C
ATOM   2048  CD1 TRP   207      64.050  68.230  69.770  1.00  0.00           C
ATOM   2049  HD1 TRP   207      64.690  67.350  69.760  1.00  0.00           H
ATOM   2050  CD2 TRP   207      62.150  69.360  69.800  1.00  0.00           C
ATOM   2051  NE1 TRP   207      64.380  69.520  69.690  1.00  0.00           N
ATOM   2052  HE1 TRP   207      65.300  69.810  69.420  1.00  0.00           H
ATOM   2053  CE2 TRP   207      63.230  70.240  69.730  1.00  0.00           C
ATOM   2054  CE3 TRP   207      60.830  69.840  69.560  1.00  0.00           C
ATOM   2055  HE3 TRP   207      59.940  69.210  69.540  1.00  0.00           H
ATOM   2056  CZ2 TRP   207      62.890  71.590  69.550  1.00  0.00           C
ATOM   2057  HZ2 TRP   207      63.730  72.290  69.550  1.00  0.00           H
ATOM   2058  CZ3 TRP   207      60.560  71.150  69.300  1.00  0.00           C
ATOM   2059  HZ3 TRP   207      59.550  71.540  69.220  1.00  0.00           H
ATOM   2060  CH2 TRP   207      61.580  72.010  69.400  1.00  0.00           C
ATOM   2061  HH2 TRP   207      61.390  73.020  69.040  1.00  0.00           H
ATOM   2062  C   TRP   207      61.700  66.840  72.560  1.00  0.00           C
ATOM   2063  O   TRP   207      62.620  67.130  73.320  1.00  0.00           O
ATOM   2064  N   LEU   208      60.410  66.880  72.950  1.00  0.00           N
ATOM   2065  H   LEU   208      59.710  66.830  72.230  1.00  0.00           H
ATOM   2066  CA  LEU   208      59.890  67.180  74.340  1.00  0.00           C
ATOM   2067  CB  LEU   208      58.400  67.140  74.390  1.00  0.00           C
ATOM   2068  CG  LEU   208      57.680  68.280  73.670  1.00  0.00           C
ATOM   2069  CD1 LEU   208      56.250  67.920  73.870  1.00  0.00           C
ATOM   2070  CD2 LEU   208      57.880  69.690  74.310  1.00  0.00           C
ATOM   2071  C   LEU   208      60.610  66.420  75.430  1.00  0.00           C
ATOM   2072  O   LEU   208      61.130  66.990  76.400  1.00  0.00           O
ATOM   2073  N   TYR   209      60.510  65.090  75.330  1.00  0.00           N
ATOM   2074  H   TYR   209      59.690  64.660  74.950  1.00  0.00           H
ATOM   2075  CA  TYR   209      61.230  64.170  76.220  1.00  0.00           C
ATOM   2076  CB  TYR   209      61.130  62.690  75.970  1.00  0.00           C
ATOM   2077  CG  TYR   209      59.770  62.080  76.240  1.00  0.00           C
ATOM   2078  CD1 TYR   209      59.370  61.950  77.600  1.00  0.00           C
ATOM   2079  HD1 TYR   209      59.760  62.670  78.320  1.00  0.00           H
ATOM   2080  CD2 TYR   209      59.110  61.280  75.280  1.00  0.00           C
ATOM   2081  HD2 TYR   209      58.890  61.660  74.280  1.00  0.00           H
ATOM   2082  CE1 TYR   209      58.440  60.990  78.010  1.00  0.00           C
ATOM   2083  HE1 TYR   209      58.140  60.930  79.060  1.00  0.00           H
ATOM   2084  CE2 TYR   209      58.200  60.390  75.750  1.00  0.00           C
ATOM   2085  HE2 TYR   209      57.780  59.700  75.010  1.00  0.00           H
ATOM   2086  CZ  TYR   209      57.860  60.210  77.080  1.00  0.00           C
ATOM   2087  OH  TYR   209      56.810  59.380  77.370  1.00  0.00           O
ATOM   2088  HH  TYR   209      56.470  59.630  78.270  1.00  0.00           H
ATOM   2089  C   TYR   209      62.740  64.430  76.180  1.00  0.00           C
ATOM   2090  O   TYR   209      63.330  64.570  77.270  1.00  0.00           O
ATOM   2091  N   ALA   210      63.360  64.830  75.030  1.00  0.00           N
ATOM   2092  H   ALA   210      62.830  64.820  74.180  1.00  0.00           H
ATOM   2093  CA  ALA   210      64.820  65.180  74.960  1.00  0.00           C
ATOM   2094  CB  ALA   210      65.350  65.460  73.520  1.00  0.00           C
ATOM   2095  C   ALA   210      65.180  66.370  75.890  1.00  0.00           C
ATOM   2096  O   ALA   210      66.130  66.290  76.610  1.00  0.00           O
ATOM   2097  N   ALA   211      64.310  67.370  75.840  1.00  0.00           N
ATOM   2098  H   ALA   211      63.620  67.430  75.120  1.00  0.00           H
ATOM   2099  CA  ALA   211      64.280  68.550  76.750  1.00  0.00           C
ATOM   2100  CB  ALA   211      63.130  69.480  76.300  1.00  0.00           C
ATOM   2101  C   ALA   211      64.280  68.320  78.270  1.00  0.00           C
ATOM   2102  O   ALA   211      64.980  68.990  79.020  1.00  0.00           O
ATOM   2103  N   VAL   212      63.400  67.470  78.730  1.00  0.00           N
ATOM   2104  H   VAL   212      62.750  67.080  78.070  1.00  0.00           H
ATOM   2105  CA  VAL   212      63.190  67.030  80.130  1.00  0.00           C
ATOM   2106  CB  VAL   212      61.980  66.090  80.170  1.00  0.00           C
ATOM   2107  CG1 VAL   212      61.700  65.620  81.600  1.00  0.00           C
ATOM   2108  CG2 VAL   212      60.690  66.710  79.700  1.00  0.00           C
ATOM   2109  C   VAL   212      64.420  66.290  80.590  1.00  0.00           C
ATOM   2110  O   VAL   212      64.880  66.570  81.670  1.00  0.00           O
ATOM   2111  N   ILE   213      65.090  65.400  79.790  1.00  0.00           N
ATOM   2112  H   ILE   213      64.720  65.210  78.880  1.00  0.00           H
ATOM   2113  CA  ILE   213      66.460  64.730  80.090  1.00  0.00           C
ATOM   2114  CB  ILE   213      66.870  63.840  78.840  1.00  0.00           C
ATOM   2115  CG1 ILE   213      65.760  62.830  78.520  1.00  0.00           C
ATOM   2116  CG2 ILE   213      68.140  63.010  79.170  1.00  0.00           C
ATOM   2117  CD  ILE   213      66.010  61.990  77.260  1.00  0.00           C
ATOM   2118  C   ILE   213      67.660  65.740  80.340  1.00  0.00           C
ATOM   2119  O   ILE   213      68.310  65.710  81.360  1.00  0.00           O
ATOM   2120  N   ASN   214      67.830  66.670  79.420  1.00  0.00           N
ATOM   2121  H   ASN   214      67.380  66.490  78.550  1.00  0.00           H
ATOM   2122  CA  ASN   214      68.740  67.820  79.360  1.00  0.00           C
ATOM   2123  CB  ASN   214      68.500  68.570  78.020  1.00  0.00           C
ATOM   2124  CG  ASN   214      69.590  69.520  77.640  1.00  0.00           C
ATOM   2125  OD1 ASN   214      70.660  69.140  77.130  1.00  0.00           O
ATOM   2126  ND2 ASN   214      69.410  70.740  78.000  1.00  0.00           N
ATOM   2127 1HD2 ASN   214      68.700  71.070  78.620  1.00  0.00           H
ATOM   2128 2HD2 ASN   214      70.040  71.440  77.680  1.00  0.00           H
ATOM   2129  C   ASN   214      68.470  68.840  80.560  1.00  0.00           C
ATOM   2130  O   ASN   214      69.320  68.930  81.430  1.00  0.00           O
ATOM   2131  N   GLY   215      67.190  69.170  80.770  1.00  0.00           N
ATOM   2132  H   GLY   215      66.450  68.860  80.170  1.00  0.00           H
ATOM   2133  CA  GLY   215      66.920  70.140  81.820  1.00  0.00           C
ATOM   2134  C   GLY   215      65.480  70.650  81.970  1.00  0.00           C
ATOM   2135  O   GLY   215      64.980  70.750  83.050  1.00  0.00           O
ATOM   2136  N   ASP   216      65.060  71.160  80.800  1.00  0.00           N
ATOM   2137  H   ASP   216      65.200  70.660  79.940  1.00  0.00           H
ATOM   2138  CA  ASP   216      63.930  72.080  80.700  1.00  0.00           C
ATOM   2139  CB  ASP   216      64.090  72.790  79.360  1.00  0.00           C
ATOM   2140  CG  ASP   216      64.730  74.160  79.390  1.00  0.00           C
ATOM   2141  OD1 ASP   216      65.950  74.290  79.320  1.00  0.00           O
ATOM   2142  OD2 ASP   216      63.960  75.090  79.660  1.00  0.00           O
ATOM   2143  C   ASP   216      62.630  71.320  80.600  1.00  0.00           C
ATOM   2144  O   ASP   216      62.400  70.630  79.660  1.00  0.00           O
ATOM   2145  N   ARG   217      61.860  71.590  81.640  1.00  0.00           N
ATOM   2146  H   ARG   217      62.310  72.070  82.390  1.00  0.00           H
ATOM   2147  CA  ARG   217      60.560  70.890  81.880  1.00  0.00           C
ATOM   2148  CB  ARG   217      60.640  70.270  83.300  1.00  0.00           C
ATOM   2149  CG  ARG   217      61.960  69.560  83.480  1.00  0.00           C
ATOM   2150  CD  ARG   217      62.380  69.230  84.900  1.00  0.00           C
ATOM   2151  NE  ARG   217      63.710  68.580  84.920  1.00  0.00           N
ATOM   2152  HE  ARG   217      64.460  69.210  84.740  1.00  0.00           H
ATOM   2153  CZ  ARG   217      63.880  67.290  85.480  1.00  0.00           C
ATOM   2154  NH1 ARG   217      62.820  66.620  85.970  1.00  0.00           N
ATOM   2155 1HH1 ARG   217      61.910  67.020  86.080  1.00  0.00           H
ATOM   2156 2HH1 ARG   217      62.900  65.670  86.280  1.00  0.00           H
ATOM   2157  NH2 ARG   217      65.110  66.860  85.560  1.00  0.00           N
ATOM   2158 1HH2 ARG   217      65.830  67.500  85.320  1.00  0.00           H
ATOM   2159 2HH2 ARG   217      65.450  65.920  85.630  1.00  0.00           H
ATOM   2160  C   ARG   217      59.290  71.800  81.790  1.00  0.00           C
ATOM   2161  O   ARG   217      58.180  71.420  82.040  1.00  0.00           O
ATOM   2162  N   TRP   218      59.450  72.950  81.170  1.00  0.00           N
ATOM   2163  H   TRP   218      60.190  73.050  80.510  1.00  0.00           H
ATOM   2164  CA  TRP   218      58.480  74.060  81.300  1.00  0.00           C
ATOM   2165  CB  TRP   218      59.070  75.330  80.720  1.00  0.00           C
ATOM   2166  CG  TRP   218      59.580  75.260  79.290  1.00  0.00           C
ATOM   2167  CD1 TRP   218      60.840  75.140  78.960  1.00  0.00           C
ATOM   2168  HD1 TRP   218      61.730  75.000  79.560  1.00  0.00           H
ATOM   2169  CD2 TRP   218      58.830  75.430  78.110  1.00  0.00           C
ATOM   2170  NE1 TRP   218      60.910  75.180  77.610  1.00  0.00           N
ATOM   2171  HE1 TRP   218      61.750  75.120  77.070  1.00  0.00           H
ATOM   2172  CE2 TRP   218      59.710  75.230  77.090  1.00  0.00           C
ATOM   2173  CE3 TRP   218      57.560  75.810  77.860  1.00  0.00           C
ATOM   2174  HE3 TRP   218      57.020  76.290  78.670  1.00  0.00           H
ATOM   2175  CZ2 TRP   218      59.330  75.330  75.830  1.00  0.00           C
ATOM   2176  HZ2 TRP   218      60.040  75.650  75.070  1.00  0.00           H
ATOM   2177  CZ3 TRP   218      57.140  75.880  76.560  1.00  0.00           C
ATOM   2178  HZ3 TRP   218      56.090  75.960  76.270  1.00  0.00           H
ATOM   2179  CH2 TRP   218      58.030  75.670  75.520  1.00  0.00           C
ATOM   2180  HH2 TRP   218      57.700  75.930  74.520  1.00  0.00           H
ATOM   2181  C   TRP   218      56.990  74.020  80.750  1.00  0.00           C
ATOM   2182  O   TRP   218      56.220  75.000  80.930  1.00  0.00           O
ATOM   2183  N   PHE   219      56.830  72.960  79.830  1.00  0.00           N
ATOM   2184  H   PHE   219      57.600  72.380  79.570  1.00  0.00           H
ATOM   2185  CA  PHE   219      55.580  72.410  79.260  1.00  0.00           C
ATOM   2186  CB  PHE   219      55.790  71.900  77.800  1.00  0.00           C
ATOM   2187  CG  PHE   219      57.090  71.180  77.650  1.00  0.00           C
ATOM   2188  CD1 PHE   219      57.320  69.970  78.280  1.00  0.00           C
ATOM   2189  HD1 PHE   219      56.470  69.310  78.390  1.00  0.00           H
ATOM   2190  CD2 PHE   219      58.140  71.900  77.160  1.00  0.00           C
ATOM   2191  HD2 PHE   219      57.930  72.860  76.690  1.00  0.00           H
ATOM   2192  CE1 PHE   219      58.570  69.380  78.350  1.00  0.00           C
ATOM   2193  HE1 PHE   219      58.810  68.570  79.050  1.00  0.00           H
ATOM   2194  CE2 PHE   219      59.420  71.380  77.240  1.00  0.00           C
ATOM   2195  HE2 PHE   219      60.270  71.750  76.670  1.00  0.00           H
ATOM   2196  CZ  PHE   219      59.610  70.080  77.790  1.00  0.00           C
ATOM   2197  HZ  PHE   219      60.600  69.630  77.740  1.00  0.00           H
ATOM   2198  C   PHE   219      54.650  71.420  79.940  1.00  0.00           C
ATOM   2199  O   PHE   219      53.500  71.350  79.470  1.00  0.00           O
ATOM   2200  N   LEU   220      55.100  70.690  80.960  1.00  0.00           N
ATOM   2201  H   LEU   220      55.970  70.870  81.430  1.00  0.00           H
ATOM   2202  CA  LEU   220      54.360  69.500  81.480  1.00  0.00           C
ATOM   2203  CB  LEU   220      55.300  68.600  82.290  1.00  0.00           C
ATOM   2204  CG  LEU   220      56.140  67.780  81.380  1.00  0.00           C
ATOM   2205  CD1 LEU   220      57.380  67.170  82.050  1.00  0.00           C
ATOM   2206  CD2 LEU   220      55.240  66.670  80.840  1.00  0.00           C
ATOM   2207  C   LEU   220      53.020  69.920  82.110  1.00  0.00           C
ATOM   2208  O   LEU   220      52.850  70.260  83.360  1.00  0.00           O
ATOM   2209  N   ASN   221      52.100  69.420  81.340  1.00  0.00           N
ATOM   2210  H   ASN   221      52.320  68.910  80.500  1.00  0.00           H
ATOM   2211  CA  ASN   221      50.650  69.500  81.750  1.00  0.00           C
ATOM   2212  CB  ASN   221      49.760  69.970  80.610  1.00  0.00           C
ATOM   2213  CG  ASN   221      48.320  70.150  81.020  1.00  0.00           C
ATOM   2214  OD1 ASN   221      47.600  69.210  80.930  1.00  0.00           O
ATOM   2215  ND2 ASN   221      47.950  71.400  81.250  1.00  0.00           N
ATOM   2216 1HD2 ASN   221      48.720  72.020  81.400  1.00  0.00           H
ATOM   2217 2HD2 ASN   221      47.040  71.760  81.410  1.00  0.00           H
ATOM   2218  C   ASN   221      50.170  68.130  82.370  1.00  0.00           C
ATOM   2219  O   ASN   221      50.550  67.020  81.940  1.00  0.00           O
ATOM   2220  N   ARG   222      49.420  68.190  83.420  1.00  0.00           N
ATOM   2221  H   ARG   222      49.410  69.030  83.960  1.00  0.00           H
ATOM   2222  CA  ARG   222      49.030  66.910  84.080  1.00  0.00           C
ATOM   2223  CB  ARG   222      49.100  67.200  85.540  1.00  0.00           C
ATOM   2224  CG  ARG   222      50.530  67.490  86.080  1.00  0.00           C
ATOM   2225  CD  ARG   222      50.410  68.440  87.290  1.00  0.00           C
ATOM   2226  NE  ARG   222      49.790  67.690  88.390  1.00  0.00           N
ATOM   2227  HE  ARG   222      48.790  67.650  88.400  1.00  0.00           H
ATOM   2228  CZ  ARG   222      50.380  67.190  89.460  1.00  0.00           C
ATOM   2229  NH1 ARG   222      51.670  67.220  89.660  1.00  0.00           N
ATOM   2230 1HH1 ARG   222      52.330  67.490  88.960  1.00  0.00           H
ATOM   2231 2HH1 ARG   222      51.860  66.970  90.610  1.00  0.00           H
ATOM   2232  NH2 ARG   222      49.560  66.910  90.440  1.00  0.00           N
ATOM   2233 1HH2 ARG   222      48.620  67.260  90.450  1.00  0.00           H
ATOM   2234 2HH2 ARG   222      49.780  66.420  91.280  1.00  0.00           H
ATOM   2235  C   ARG   222      47.620  66.560  83.680  1.00  0.00           C
ATOM   2236  O   ARG   222      47.290  65.370  83.770  1.00  0.00           O
ATOM   2237  N   PHE   223      46.870  67.460  83.000  1.00  0.00           N
ATOM   2238  H   PHE   223      47.250  68.020  82.260  1.00  0.00           H
ATOM   2239  CA  PHE   223      45.390  67.350  82.750  1.00  0.00           C
ATOM   2240  CB  PHE   223      44.820  68.640  82.080  1.00  0.00           C
ATOM   2241  CG  PHE   223      43.290  68.700  82.080  1.00  0.00           C
ATOM   2242  CD1 PHE   223      42.590  69.140  83.200  1.00  0.00           C
ATOM   2243  HD1 PHE   223      43.180  69.280  84.100  1.00  0.00           H
ATOM   2244  CD2 PHE   223      42.530  68.230  81.020  1.00  0.00           C
ATOM   2245  HD2 PHE   223      42.980  67.770  80.140  1.00  0.00           H
ATOM   2246  CE1 PHE   223      41.230  69.180  83.240  1.00  0.00           C
ATOM   2247  HE1 PHE   223      40.640  69.470  84.110  1.00  0.00           H
ATOM   2248  CE2 PHE   223      41.120  68.270  81.030  1.00  0.00           C
ATOM   2249  HE2 PHE   223      40.620  68.150  80.060  1.00  0.00           H
ATOM   2250  CZ  PHE   223      40.510  68.810  82.150  1.00  0.00           C
ATOM   2251  HZ  PHE   223      39.430  68.920  82.220  1.00  0.00           H
ATOM   2252  C   PHE   223      45.030  66.040  82.010  1.00  0.00           C
ATOM   2253  O   PHE   223      45.750  65.510  81.160  1.00  0.00           O
ATOM   2254  N   THR   224      43.820  65.620  82.240  1.00  0.00           N
ATOM   2255  H   THR   224      43.380  65.980  83.060  1.00  0.00           H
ATOM   2256  CA  THR   224      43.060  64.430  81.760  1.00  0.00           C
ATOM   2257  CB  THR   224      41.640  64.360  82.180  1.00  0.00           C
ATOM   2258  OG1 THR   224      41.530  64.540  83.600  1.00  0.00           O
ATOM   2259  HG1 THR   224      40.540  64.560  83.690  1.00  0.00           H
ATOM   2260  CG2 THR   224      41.090  63.030  81.940  1.00  0.00           C
ATOM   2261  C   THR   224      43.000  64.490  80.270  1.00  0.00           C
ATOM   2262  O   THR   224      42.380  65.340  79.620  1.00  0.00           O
ATOM   2263  N   THR   225      43.670  63.610  79.520  1.00  0.00           N
ATOM   2264  H   THR   225      44.170  62.910  80.030  1.00  0.00           H
ATOM   2265  CA  THR   225      43.790  63.580  78.070  1.00  0.00           C
ATOM   2266  CB  THR   225      45.220  63.980  77.660  1.00  0.00           C
ATOM   2267  OG1 THR   225      45.640  65.200  78.320  1.00  0.00           O
ATOM   2268  HG1 THR   225      45.800  64.940  79.270  1.00  0.00           H
ATOM   2269  CG2 THR   225      45.190  64.340  76.150  1.00  0.00           C
ATOM   2270  C   THR   225      43.570  62.180  77.500  1.00  0.00           C
ATOM   2271  O   THR   225      43.980  61.160  78.060  1.00  0.00           O
ATOM   2272  N   THR   226      42.690  62.180  76.500  1.00  0.00           N
ATOM   2273  H   THR   226      42.420  63.040  76.070  1.00  0.00           H
ATOM   2274  CA  THR   226      42.400  60.950  75.710  1.00  0.00           C
ATOM   2275  CB  THR   226      40.890  60.670  75.440  1.00  0.00           C
ATOM   2276  OG1 THR   226      40.220  61.570  74.490  1.00  0.00           O
ATOM   2277  HG1 THR   226      40.180  62.470  74.920  1.00  0.00           H
ATOM   2278  CG2 THR   226      40.180  60.810  76.780  1.00  0.00           C
ATOM   2279  C   THR   226      43.170  60.780  74.430  1.00  0.00           C
ATOM   2280  O   THR   226      43.850  61.710  74.010  1.00  0.00           O
ATOM   2281  N   LEU   227      43.100  59.580  73.820  1.00  0.00           N
ATOM   2282  H   LEU   227      42.790  58.750  74.270  1.00  0.00           H
ATOM   2283  CA  LEU   227      43.640  59.360  72.420  1.00  0.00           C
ATOM   2284  CB  LEU   227      43.740  57.800  72.110  1.00  0.00           C
ATOM   2285  CG  LEU   227      44.850  57.480  71.160  1.00  0.00           C
ATOM   2286  CD1 LEU   227      46.270  57.950  71.540  1.00  0.00           C
ATOM   2287  CD2 LEU   227      44.990  56.020  71.050  1.00  0.00           C
ATOM   2288  C   LEU   227      42.860  60.120  71.310  1.00  0.00           C
ATOM   2289  O   LEU   227      43.410  60.950  70.620  1.00  0.00           O
ATOM   2290  N   ASN   228      41.590  60.100  71.450  1.00  0.00           N
ATOM   2291  H   ASN   228      41.220  59.540  72.200  1.00  0.00           H
ATOM   2292  CA  ASN   228      40.630  60.780  70.560  1.00  0.00           C
ATOM   2293  CB  ASN   228      39.220  60.350  70.950  1.00  0.00           C
ATOM   2294  CG  ASN   228      38.180  61.120  70.150  1.00  0.00           C
ATOM   2295  OD1 ASN   228      38.270  61.380  68.960  1.00  0.00           O
ATOM   2296  ND2 ASN   228      37.300  61.690  70.890  1.00  0.00           N
ATOM   2297 1HD2 ASN   228      37.460  61.680  71.880  1.00  0.00           H
ATOM   2298 2HD2 ASN   228      36.420  61.960  70.500  1.00  0.00           H
ATOM   2299  C   ASN   228      40.840  62.290  70.690  1.00  0.00           C
ATOM   2300  O   ASN   228      41.020  62.960  69.610  1.00  0.00           O
ATOM   2301  N   ASP   229      40.910  62.890  71.880  1.00  0.00           N
ATOM   2302  H   ASP   229      40.850  62.410  72.750  1.00  0.00           H
ATOM   2303  CA  ASP   229      41.000  64.370  71.990  1.00  0.00           C
ATOM   2304  CB  ASP   229      40.620  64.990  73.330  1.00  0.00           C
ATOM   2305  CG  ASP   229      41.300  64.420  74.660  1.00  0.00           C
ATOM   2306  OD1 ASP   229      40.580  64.070  75.570  1.00  0.00           O
ATOM   2307  OD2 ASP   229      42.540  64.260  74.690  1.00  0.00           O
ATOM   2308  C   ASP   229      42.310  64.960  71.490  1.00  0.00           C
ATOM   2309  O   ASP   229      42.300  66.010  70.790  1.00  0.00           O
ATOM   2310  N   PHE   230      43.460  64.230  71.720  1.00  0.00           N
ATOM   2311  H   PHE   230      43.520  63.430  72.320  1.00  0.00           H
ATOM   2312  CA  PHE   230      44.650  64.570  70.960  1.00  0.00           C
ATOM   2313  CB  PHE   230      45.870  63.890  71.640  1.00  0.00           C
ATOM   2314  CG  PHE   230      47.200  64.230  70.960  1.00  0.00           C
ATOM   2315  CD1 PHE   230      47.810  65.410  71.330  1.00  0.00           C
ATOM   2316  HD1 PHE   230      47.660  65.690  72.370  1.00  0.00           H
ATOM   2317  CD2 PHE   230      47.580  63.480  69.820  1.00  0.00           C
ATOM   2318  HD2 PHE   230      47.050  62.610  69.430  1.00  0.00           H
ATOM   2319  CE1 PHE   230      48.900  65.880  70.610  1.00  0.00           C
ATOM   2320  HE1 PHE   230      49.490  66.660  71.100  1.00  0.00           H
ATOM   2321  CE2 PHE   230      48.650  63.960  69.150  1.00  0.00           C
ATOM   2322  HE2 PHE   230      49.020  63.430  68.270  1.00  0.00           H
ATOM   2323  CZ  PHE   230      49.300  65.100  69.540  1.00  0.00           C
ATOM   2324  HZ  PHE   230      50.000  65.580  68.870  1.00  0.00           H
ATOM   2325  C   PHE   230      44.610  64.310  69.420  1.00  0.00           C
ATOM   2326  O   PHE   230      44.890  65.290  68.680  1.00  0.00           O
ATOM   2327  N   ASN   231      44.030  63.210  68.900  1.00  0.00           N
ATOM   2328  H   ASN   231      43.960  62.400  69.480  1.00  0.00           H
ATOM   2329  CA  ASN   231      43.770  63.070  67.430  1.00  0.00           C
ATOM   2330  CB  ASN   231      43.190  61.670  67.060  1.00  0.00           C
ATOM   2331  CG  ASN   231      44.290  60.570  67.120  1.00  0.00           C
ATOM   2332  OD1 ASN   231      45.390  60.610  67.600  1.00  0.00           O
ATOM   2333  ND2 ASN   231      43.930  59.380  66.710  1.00  0.00           N
ATOM   2334 1HD2 ASN   231      42.970  59.140  66.570  1.00  0.00           H
ATOM   2335 2HD2 ASN   231      44.570  58.620  66.850  1.00  0.00           H
ATOM   2336  C   ASN   231      43.040  64.180  66.680  1.00  0.00           C
ATOM   2337  O   ASN   231      43.570  64.660  65.670  1.00  0.00           O
ATOM   2338  N   LEU   232      42.050  64.720  67.310  1.00  0.00           N
ATOM   2339  H   LEU   232      41.590  64.240  68.070  1.00  0.00           H
ATOM   2340  CA  LEU   232      41.250  65.810  66.710  1.00  0.00           C
ATOM   2341  CB  LEU   232      39.810  65.980  67.250  1.00  0.00           C
ATOM   2342  CG  LEU   232      38.930  64.770  67.260  1.00  0.00           C
ATOM   2343  CD1 LEU   232      37.650  65.170  67.970  1.00  0.00           C
ATOM   2344  CD2 LEU   232      38.630  64.060  65.900  1.00  0.00           C
ATOM   2345  C   LEU   232      41.920  67.240  66.660  1.00  0.00           C
ATOM   2346  O   LEU   232      41.880  67.930  65.620  1.00  0.00           O
ATOM   2347  N   VAL   233      42.650  67.510  67.760  1.00  0.00           N
ATOM   2348  H   VAL   233      42.700  66.850  68.510  1.00  0.00           H
ATOM   2349  CA  VAL   233      43.540  68.710  67.970  1.00  0.00           C
ATOM   2350  CB  VAL   233      44.020  68.850  69.420  1.00  0.00           C
ATOM   2351  CG1 VAL   233      44.930  70.080  69.630  1.00  0.00           C
ATOM   2352  CG2 VAL   233      42.750  69.230  70.170  1.00  0.00           C
ATOM   2353  C   VAL   233      44.760  68.620  66.970  1.00  0.00           C
ATOM   2354  O   VAL   233      45.060  69.540  66.220  1.00  0.00           O
ATOM   2355  N   ALA   234      45.280  67.400  66.870  1.00  0.00           N
ATOM   2356  H   ALA   234      44.930  66.630  67.400  1.00  0.00           H
ATOM   2357  CA  ALA   234      46.420  67.170  65.880  1.00  0.00           C
ATOM   2358  CB  ALA   234      47.030  65.780  65.990  1.00  0.00           C
ATOM   2359  C   ALA   234      46.030  67.340  64.410  1.00  0.00           C
ATOM   2360  O   ALA   234      46.620  68.100  63.680  1.00  0.00           O
ATOM   2361  N   MET   235      44.900  66.770  64.110  1.00  0.00           N
ATOM   2362  H   MET   235      44.620  66.000  64.680  1.00  0.00           H
ATOM   2363  CA  MET   235      44.330  67.000  62.780  1.00  0.00           C
ATOM   2364  CB  MET   235      43.320  65.930  62.530  1.00  0.00           C
ATOM   2365  CG  MET   235      43.810  64.620  62.020  1.00  0.00           C
ATOM   2366  SD  MET   235      42.380  63.500  61.680  1.00  0.00           S
ATOM   2367  CE  MET   235      41.700  63.440  63.310  1.00  0.00           C
ATOM   2368  C   MET   235      43.800  68.400  62.470  1.00  0.00           C
ATOM   2369  O   MET   235      44.140  68.770  61.340  1.00  0.00           O
ATOM   2370  N   LYS   236      43.350  69.150  63.470  1.00  0.00           N
ATOM   2371  H   LYS   236      42.790  68.830  64.230  1.00  0.00           H
ATOM   2372  CA  LYS   236      43.160  70.560  63.160  1.00  0.00           C
ATOM   2373  CB  LYS   236      42.460  71.310  64.300  1.00  0.00           C
ATOM   2374  CG  LYS   236      40.900  71.230  64.420  1.00  0.00           C
ATOM   2375  CD  LYS   236      40.190  72.230  65.320  1.00  0.00           C
ATOM   2376  CE  LYS   236      40.660  71.940  66.780  1.00  0.00           C
ATOM   2377  NZ  LYS   236      40.250  72.880  67.810  1.00  0.00           N
ATOM   2378  HZ1 LYS   236      40.630  73.790  67.690  1.00  0.00           H
ATOM   2379  HZ2 LYS   236      39.270  73.040  67.680  1.00  0.00           H
ATOM   2380  HZ3 LYS   236      40.500  72.520  68.710  1.00  0.00           H
ATOM   2381  C   LYS   236      44.370  71.410  62.810  1.00  0.00           C
ATOM   2382  O   LYS   236      44.260  72.230  61.860  1.00  0.00           O
ATOM   2383  N   TYR   237      45.560  70.920  63.250  1.00  0.00           N
ATOM   2384  H   TYR   237      45.650  70.070  63.750  1.00  0.00           H
ATOM   2385  CA  TYR   237      46.830  71.500  62.970  1.00  0.00           C
ATOM   2386  CB  TYR   237      47.660  71.700  64.290  1.00  0.00           C
ATOM   2387  CG  TYR   237      46.980  72.600  65.270  1.00  0.00           C
ATOM   2388  CD1 TYR   237      46.710  73.880  64.820  1.00  0.00           C
ATOM   2389  HD1 TYR   237      47.130  74.230  63.880  1.00  0.00           H
ATOM   2390  CD2 TYR   237      46.340  72.130  66.430  1.00  0.00           C
ATOM   2391  HD2 TYR   237      46.590  71.220  66.970  1.00  0.00           H
ATOM   2392  CE1 TYR   237      45.760  74.660  65.460  1.00  0.00           C
ATOM   2393  HE1 TYR   237      45.440  75.580  64.980  1.00  0.00           H
ATOM   2394  CE2 TYR   237      45.410  72.940  67.050  1.00  0.00           C
ATOM   2395  HE2 TYR   237      44.820  72.540  67.880  1.00  0.00           H
ATOM   2396  CZ  TYR   237      45.130  74.210  66.630  1.00  0.00           C
ATOM   2397  OH  TYR   237      44.350  74.960  67.390  1.00  0.00           O
ATOM   2398  HH  TYR   237      44.660  75.860  67.070  1.00  0.00           H
ATOM   2399  C   TYR   237      47.650  70.730  61.940  1.00  0.00           C
ATOM   2400  O   TYR   237      48.820  71.110  61.650  1.00  0.00           O
ATOM   2401  N   ASN   238      47.040  69.820  61.190  1.00  0.00           N
ATOM   2402  H   ASN   238      46.040  69.740  61.260  1.00  0.00           H
ATOM   2403  CA  ASN   238      47.570  69.020  60.120  1.00  0.00           C
ATOM   2404  CB  ASN   238      47.640  69.820  58.860  1.00  0.00           C
ATOM   2405  CG  ASN   238      47.730  68.980  57.600  1.00  0.00           C
ATOM   2406  OD1 ASN   238      46.710  68.400  57.260  1.00  0.00           O
ATOM   2407  ND2 ASN   238      48.940  68.680  57.100  1.00  0.00           N
ATOM   2408 1HD2 ASN   238      49.800  69.100  57.410  1.00  0.00           H
ATOM   2409 2HD2 ASN   238      48.960  67.990  56.380  1.00  0.00           H
ATOM   2410  C   ASN   238      48.860  68.200  60.560  1.00  0.00           C
ATOM   2411  O   ASN   238      49.920  68.200  59.920  1.00  0.00           O
ATOM   2412  N   TYR   239      48.790  67.670  61.780  1.00  0.00           N
ATOM   2413  H   TYR   239      48.010  67.940  62.340  1.00  0.00           H
ATOM   2414  CA  TYR   239      49.770  66.800  62.390  1.00  0.00           C
ATOM   2415  CB  TYR   239      50.160  67.290  63.810  1.00  0.00           C
ATOM   2416  CG  TYR   239      51.320  68.310  63.700  1.00  0.00           C
ATOM   2417  CD1 TYR   239      52.630  67.790  63.790  1.00  0.00           C
ATOM   2418  HD1 TYR   239      52.720  66.770  64.150  1.00  0.00           H
ATOM   2419  CD2 TYR   239      51.110  69.640  63.240  1.00  0.00           C
ATOM   2420  HD2 TYR   239      50.140  70.140  63.230  1.00  0.00           H
ATOM   2421  CE1 TYR   239      53.730  68.530  63.440  1.00  0.00           C
ATOM   2422  HE1 TYR   239      54.670  68.200  63.900  1.00  0.00           H
ATOM   2423  CE2 TYR   239      52.230  70.300  62.740  1.00  0.00           C
ATOM   2424  HE2 TYR   239      52.070  71.360  62.540  1.00  0.00           H
ATOM   2425  CZ  TYR   239      53.590  69.770  62.850  1.00  0.00           C
ATOM   2426  OH  TYR   239      54.450  70.080  61.890  1.00  0.00           O
ATOM   2427  HH  TYR   239      55.280  69.540  62.040  1.00  0.00           H
ATOM   2428  C   TYR   239      49.160  65.370  62.510  1.00  0.00           C
ATOM   2429  O   TYR   239      47.990  65.140  62.550  1.00  0.00           O
ATOM   2430  N   GLU   240      50.080  64.380  62.570  1.00  0.00           N
ATOM   2431  H   GLU   240      51.060  64.580  62.550  1.00  0.00           H
ATOM   2432  CA  GLU   240      49.860  62.950  62.570  1.00  0.00           C
ATOM   2433  CB  GLU   240      51.160  62.150  62.330  1.00  0.00           C
ATOM   2434  CG  GLU   240      50.970  60.680  61.980  1.00  0.00           C
ATOM   2435  CD  GLU   240      52.280  59.930  61.850  1.00  0.00           C
ATOM   2436  OE1 GLU   240      52.940  60.210  60.880  1.00  0.00           O
ATOM   2437  OE2 GLU   240      52.490  59.000  62.580  1.00  0.00           O
ATOM   2438  C   GLU   240      49.090  62.430  63.820  1.00  0.00           C
ATOM   2439  O   GLU   240      49.520  62.430  64.960  1.00  0.00           O
ATOM   2440  N   PRO   241      47.910  61.810  63.520  1.00  0.00           N
ATOM   2441  CA  PRO   241      47.160  61.060  64.480  1.00  0.00           C
ATOM   2442  CB  PRO   241      45.880  60.650  63.770  1.00  0.00           C
ATOM   2443  CG  PRO   241      46.080  60.970  62.240  1.00  0.00           C
ATOM   2444  CD  PRO   241      47.420  61.650  62.140  1.00  0.00           C
ATOM   2445  C   PRO   241      47.860  59.780  65.060  1.00  0.00           C
ATOM   2446  O   PRO   241      48.190  58.890  64.300  1.00  0.00           O
ATOM   2447  N   LEU   242      47.690  59.610  66.380  1.00  0.00           N
ATOM   2448  H   LEU   242      47.020  60.140  66.910  1.00  0.00           H
ATOM   2449  CA  LEU   242      48.220  58.410  67.100  1.00  0.00           C
ATOM   2450  CB  LEU   242      48.250  58.790  68.560  1.00  0.00           C
ATOM   2451  CG  LEU   242      49.330  59.720  69.040  1.00  0.00           C
ATOM   2452  CD1 LEU   242      48.770  60.130  70.440  1.00  0.00           C
ATOM   2453  CD2 LEU   242      50.800  59.250  69.210  1.00  0.00           C
ATOM   2454  C   LEU   242      47.540  57.040  66.950  1.00  0.00           C
ATOM   2455  O   LEU   242      46.410  57.010  66.460  1.00  0.00           O
ATOM   2456  N   THR   243      48.260  55.990  67.430  1.00  0.00           N
ATOM   2457  H   THR   243      49.130  56.050  67.910  1.00  0.00           H
ATOM   2458  CA  THR   243      47.680  54.620  67.590  1.00  0.00           C
ATOM   2459  CB  THR   243      47.620  53.950  66.180  1.00  0.00           C
ATOM   2460  OG1 THR   243      46.830  52.780  66.440  1.00  0.00           O
ATOM   2461  HG1 THR   243      45.920  53.020  66.090  1.00  0.00           H
ATOM   2462  CG2 THR   243      48.850  53.500  65.510  1.00  0.00           C
ATOM   2463  C   THR   243      48.490  53.960  68.630  1.00  0.00           C
ATOM   2464  O   THR   243      49.400  54.490  69.260  1.00  0.00           O
ATOM   2465  N   GLN   244      48.060  52.770  69.010  1.00  0.00           N
ATOM   2466  H   GLN   244      47.090  52.540  68.880  1.00  0.00           H
ATOM   2467  CA  GLN   244      48.730  51.920  70.010  1.00  0.00           C
ATOM   2468  CB  GLN   244      47.920  50.620  70.100  1.00  0.00           C
ATOM   2469  CG  GLN   244      46.550  50.750  70.680  1.00  0.00           C
ATOM   2470  CD  GLN   244      45.500  50.980  69.610  1.00  0.00           C
ATOM   2471  OE1 GLN   244      45.380  52.050  69.040  1.00  0.00           O
ATOM   2472  NE2 GLN   244      44.910  49.950  69.120  1.00  0.00           N
ATOM   2473 1HE2 GLN   244      45.180  49.030  69.400  1.00  0.00           H
ATOM   2474 2HE2 GLN   244      44.040  50.150  68.660  1.00  0.00           H
ATOM   2475  C   GLN   244      50.230  51.730  69.870  1.00  0.00           C
ATOM   2476  O   GLN   244      51.030  51.960  70.770  1.00  0.00           O
ATOM   2477  N   ASP   245      50.640  51.400  68.600  1.00  0.00           N
ATOM   2478  H   ASP   245      49.950  50.950  68.030  1.00  0.00           H
ATOM   2479  CA  ASP   245      52.030  51.280  68.180  1.00  0.00           C
ATOM   2480  CB  ASP   245      52.010  50.940  66.640  1.00  0.00           C
ATOM   2481  CG  ASP   245      51.200  49.600  66.370  1.00  0.00           C
ATOM   2482  OD1 ASP   245      51.840  48.540  66.070  1.00  0.00           O
ATOM   2483  OD2 ASP   245      49.960  49.720  66.340  1.00  0.00           O
ATOM   2484  C   ASP   245      52.960  52.490  68.400  1.00  0.00           C
ATOM   2485  O   ASP   245      54.110  52.230  68.650  1.00  0.00           O
ATOM   2486  N   HIS   246      52.520  53.750  68.220  1.00  0.00           N
ATOM   2487  H   HIS   246      51.620  53.910  67.810  1.00  0.00           H
ATOM   2488  CA  HIS   246      53.240  55.040  68.410  1.00  0.00           C
ATOM   2489  CB  HIS   246      52.320  56.220  68.090  1.00  0.00           C
ATOM   2490  CG  HIS   246      52.050  56.340  66.580  1.00  0.00           C
ATOM   2491  ND1 HIS   246      51.200  55.620  65.820  1.00  0.00           N
ATOM   2492  CD2 HIS   246      52.230  57.430  65.860  1.00  0.00           C
ATOM   2493  HD2 HIS   246      52.730  58.370  66.120  1.00  0.00           H
ATOM   2494  CE1 HIS   246      50.880  56.270  64.710  1.00  0.00           C
ATOM   2495  HE1 HIS   246      50.040  56.030  64.060  1.00  0.00           H
ATOM   2496  NE2 HIS   246      51.590  57.420  64.730  1.00  0.00           N
ATOM   2497  HE2 HIS   246      51.680  58.100  64.000  1.00  0.00           H
ATOM   2498  C   HIS   246      53.760  55.150  69.890  1.00  0.00           C
ATOM   2499  O   HIS   246      54.950  55.040  70.230  1.00  0.00           O
ATOM   2500  N   VAL   247      52.740  54.980  70.750  1.00  0.00           N
ATOM   2501  H   VAL   247      51.920  54.560  70.350  1.00  0.00           H
ATOM   2502  CA  VAL   247      52.880  54.880  72.220  1.00  0.00           C
ATOM   2503  CB  VAL   247      51.450  54.710  72.840  1.00  0.00           C
ATOM   2504  CG1 VAL   247      51.570  54.540  74.380  1.00  0.00           C
ATOM   2505  CG2 VAL   247      50.430  55.800  72.610  1.00  0.00           C
ATOM   2506  C   VAL   247      53.880  53.750  72.510  1.00  0.00           C
ATOM   2507  O   VAL   247      54.900  53.990  73.170  1.00  0.00           O
ATOM   2508  N   ASP   248      53.560  52.540  72.010  1.00  0.00           N
ATOM   2509  H   ASP   248      52.670  52.220  71.690  1.00  0.00           H
ATOM   2510  CA  ASP   248      54.460  51.370  72.140  1.00  0.00           C
ATOM   2511  CB  ASP   248      53.900  50.160  71.410  1.00  0.00           C
ATOM   2512  CG  ASP   248      54.190  48.980  72.330  1.00  0.00           C
ATOM   2513  OD1 ASP   248      54.650  47.940  71.820  1.00  0.00           O
ATOM   2514  OD2 ASP   248      53.590  48.850  73.400  1.00  0.00           O
ATOM   2515  C   ASP   248      55.980  51.580  71.790  1.00  0.00           C
ATOM   2516  O   ASP   248      56.820  51.320  72.690  1.00  0.00           O
ATOM   2517  N   ILE   249      56.300  52.210  70.650  1.00  0.00           N
ATOM   2518  H   ILE   249      55.690  52.430  69.890  1.00  0.00           H
ATOM   2519  CA  ILE   249      57.680  52.540  70.220  1.00  0.00           C
ATOM   2520  CB  ILE   249      57.650  52.920  68.700  1.00  0.00           C
ATOM   2521  CG1 ILE   249      57.330  51.650  67.920  1.00  0.00           C
ATOM   2522  CG2 ILE   249      58.960  53.550  68.160  1.00  0.00           C
ATOM   2523  CD  ILE   249      58.300  50.520  68.220  1.00  0.00           C
ATOM   2524  C   ILE   249      58.320  53.500  71.180  1.00  0.00           C
ATOM   2525  O   ILE   249      59.420  53.250  71.660  1.00  0.00           O
ATOM   2526  N   LEU   250      57.600  54.520  71.590  1.00  0.00           N
ATOM   2527  H   LEU   250      56.680  54.680  71.230  1.00  0.00           H
ATOM   2528  CA  LEU   250      57.990  55.540  72.600  1.00  0.00           C
ATOM   2529  CB  LEU   250      57.020  56.740  72.490  1.00  0.00           C
ATOM   2530  CG  LEU   250      57.580  57.850  71.690  1.00  0.00           C
ATOM   2531  CD1 LEU   250      56.680  59.090  71.710  1.00  0.00           C
ATOM   2532  CD2 LEU   250      58.970  58.220  72.130  1.00  0.00           C
ATOM   2533  C   LEU   250      58.010  54.970  74.050  1.00  0.00           C
ATOM   2534  O   LEU   250      58.740  55.470  74.870  1.00  0.00           O
ATOM   2535  N   GLY   251      57.340  53.800  74.340  1.00  0.00           N
ATOM   2536  H   GLY   251      56.830  53.310  73.630  1.00  0.00           H
ATOM   2537  CA  GLY   251      57.260  53.200  75.680  1.00  0.00           C
ATOM   2538  C   GLY   251      58.600  53.070  76.370  1.00  0.00           C
ATOM   2539  O   GLY   251      58.630  53.300  77.570  1.00  0.00           O
ATOM   2540  N   PRO   252      59.730  52.700  75.770  1.00  0.00           N
ATOM   2541  CA  PRO   252      61.060  52.610  76.410  1.00  0.00           C
ATOM   2542  CB  PRO   252      61.880  51.800  75.410  1.00  0.00           C
ATOM   2543  CG  PRO   252      60.920  50.780  74.850  1.00  0.00           C
ATOM   2544  CD  PRO   252      59.660  51.670  74.780  1.00  0.00           C
ATOM   2545  C   PRO   252      61.690  53.960  76.830  1.00  0.00           C
ATOM   2546  O   PRO   252      62.080  54.090  78.000  1.00  0.00           O
ATOM   2547  N   LEU   253      61.360  54.980  76.010  1.00  0.00           N
ATOM   2548  H   LEU   253      61.120  54.810  75.050  1.00  0.00           H
ATOM   2549  CA  LEU   253      61.740  56.380  76.340  1.00  0.00           C
ATOM   2550  CB  LEU   253      61.550  57.390  75.210  1.00  0.00           C
ATOM   2551  CG  LEU   253      62.790  57.920  74.550  1.00  0.00           C
ATOM   2552  CD1 LEU   253      62.300  58.440  73.240  1.00  0.00           C
ATOM   2553  CD2 LEU   253      63.520  58.960  75.370  1.00  0.00           C
ATOM   2554  C   LEU   253      60.870  56.910  77.480  1.00  0.00           C
ATOM   2555  O   LEU   253      61.410  57.560  78.400  1.00  0.00           O
ATOM   2556  N   SER   254      59.620  56.600  77.490  1.00  0.00           N
ATOM   2557  H   SER   254      59.220  56.120  76.710  1.00  0.00           H
ATOM   2558  CA  SER   254      58.650  56.670  78.650  1.00  0.00           C
ATOM   2559  CB  SER   254      57.280  56.180  78.210  1.00  0.00           C
ATOM   2560  OG  SER   254      56.390  56.670  79.240  1.00  0.00           O
ATOM   2561  HG  SER   254      56.260  57.660  79.120  1.00  0.00           H
ATOM   2562  C   SER   254      59.100  56.100  80.010  1.00  0.00           C
ATOM   2563  O   SER   254      59.260  56.810  80.980  1.00  0.00           O
ATOM   2564  N   ALA   255      59.420  54.830  79.930  1.00  0.00           N
ATOM   2565  H   ALA   255      59.030  54.260  79.210  1.00  0.00           H
ATOM   2566  CA  ALA   255      60.130  54.090  80.990  1.00  0.00           C
ATOM   2567  CB  ALA   255      60.430  52.680  80.470  1.00  0.00           C
ATOM   2568  C   ALA   255      61.470  54.700  81.440  1.00  0.00           C
ATOM   2569  O   ALA   255      61.710  54.780  82.590  1.00  0.00           O
ATOM   2570  N   GLN   256      62.370  55.000  80.510  1.00  0.00           N
ATOM   2571  H   GLN   256      62.340  54.620  79.580  1.00  0.00           H
ATOM   2572  CA  GLN   256      63.600  55.740  80.920  1.00  0.00           C
ATOM   2573  CB  GLN   256      64.760  55.740  79.970  1.00  0.00           C
ATOM   2574  CG  GLN   256      64.480  56.490  78.700  1.00  0.00           C
ATOM   2575  CD  GLN   256      65.740  56.870  77.870  1.00  0.00           C
ATOM   2576  OE1 GLN   256      66.200  56.250  76.940  1.00  0.00           O
ATOM   2577  NE2 GLN   256      66.410  58.000  78.240  1.00  0.00           N
ATOM   2578 1HE2 GLN   256      66.190  58.630  78.990  1.00  0.00           H
ATOM   2579 2HE2 GLN   256      67.000  58.350  77.510  1.00  0.00           H
ATOM   2580  C   GLN   256      63.300  57.060  81.630  1.00  0.00           C
ATOM   2581  O   GLN   256      63.990  57.400  82.580  1.00  0.00           O
ATOM   2582  N   THR   257      62.310  57.840  81.100  1.00  0.00           N
ATOM   2583  H   THR   257      61.900  57.540  80.240  1.00  0.00           H
ATOM   2584  CA  THR   257      62.080  59.240  81.620  1.00  0.00           C
ATOM   2585  CB  THR   257      61.690  60.250  80.530  1.00  0.00           C
ATOM   2586  OG1 THR   257      60.430  59.860  79.910  1.00  0.00           O
ATOM   2587  HG1 THR   257      60.730  59.250  79.180  1.00  0.00           H
ATOM   2588  CG2 THR   257      62.820  60.440  79.450  1.00  0.00           C
ATOM   2589  C   THR   257      61.040  59.250  82.780  1.00  0.00           C
ATOM   2590  O   THR   257      61.100  60.190  83.640  1.00  0.00           O
ATOM   2591  N   GLY   258      60.170  58.260  82.880  1.00  0.00           N
ATOM   2592  H   GLY   258      60.050  57.530  82.210  1.00  0.00           H
ATOM   2593  CA  GLY   258      59.180  58.160  83.980  1.00  0.00           C
ATOM   2594  C   GLY   258      57.890  58.960  83.730  1.00  0.00           C
ATOM   2595  O   GLY   258      57.000  59.000  84.580  1.00  0.00           O
ATOM   2596  N   ILE   259      57.650  59.490  82.500  1.00  0.00           N
ATOM   2597  H   ILE   259      58.380  59.600  81.820  1.00  0.00           H
ATOM   2598  CA  ILE   259      56.600  60.490  82.220  1.00  0.00           C
ATOM   2599  CB  ILE   259      57.170  61.820  81.740  1.00  0.00           C
ATOM   2600  CG1 ILE   259      58.290  62.440  82.710  1.00  0.00           C
ATOM   2601  CG2 ILE   259      56.100  62.890  81.660  1.00  0.00           C
ATOM   2602  CD  ILE   259      59.050  63.680  82.370  1.00  0.00           C
ATOM   2603  C   ILE   259      55.720  59.860  81.060  1.00  0.00           C
ATOM   2604  O   ILE   259      56.350  59.460  80.040  1.00  0.00           O
ATOM   2605  N   ALA   260      54.440  60.160  80.990  1.00  0.00           N
ATOM   2606  H   ALA   260      53.950  60.880  81.490  1.00  0.00           H
ATOM   2607  CA  ALA   260      53.570  59.490  79.980  1.00  0.00           C
ATOM   2608  CB  ALA   260      52.150  59.360  80.660  1.00  0.00           C
ATOM   2609  C   ALA   260      53.500  60.060  78.580  1.00  0.00           C
ATOM   2610  O   ALA   260      53.840  61.210  78.280  1.00  0.00           O
ATOM   2611  N   VAL   261      53.240  59.120  77.650  1.00  0.00           N
ATOM   2612  H   VAL   261      53.160  58.150  77.880  1.00  0.00           H
ATOM   2613  CA  VAL   261      53.020  59.440  76.210  1.00  0.00           C
ATOM   2614  CB  VAL   261      53.010  58.190  75.260  1.00  0.00           C
ATOM   2615  CG1 VAL   261      52.970  58.590  73.800  1.00  0.00           C
ATOM   2616  CG2 VAL   261      54.160  57.210  75.610  1.00  0.00           C
ATOM   2617  C   VAL   261      51.820  60.370  75.980  1.00  0.00           C
ATOM   2618  O   VAL   261      51.950  61.510  75.460  1.00  0.00           O
ATOM   2619  N   LEU   262      50.790  60.090  76.710  1.00  0.00           N
ATOM   2620  H   LEU   262      50.780  59.270  77.280  1.00  0.00           H
ATOM   2621  CA  LEU   262      49.590  61.000  76.820  1.00  0.00           C
ATOM   2622  CB  LEU   262      48.270  60.490  77.320  1.00  0.00           C
ATOM   2623  CG  LEU   262      47.620  59.350  76.470  1.00  0.00           C
ATOM   2624  CD1 LEU   262      46.250  58.950  77.040  1.00  0.00           C
ATOM   2625  CD2 LEU   262      47.430  59.920  75.020  1.00  0.00           C
ATOM   2626  C   LEU   262      49.750  62.320  77.460  1.00  0.00           C
ATOM   2627  O   LEU   262      49.270  63.360  76.990  1.00  0.00           O
ATOM   2628  N   ASP   263      50.450  62.370  78.590  1.00  0.00           N
ATOM   2629  H   ASP   263      50.390  61.580  79.200  1.00  0.00           H
ATOM   2630  CA  ASP   263      51.110  63.620  79.130  1.00  0.00           C
ATOM   2631  CB  ASP   263      51.890  63.290  80.420  1.00  0.00           C
ATOM   2632  CG  ASP   263      51.020  62.670  81.540  1.00  0.00           C
ATOM   2633  OD1 ASP   263      50.120  61.810  81.290  1.00  0.00           O
ATOM   2634  OD2 ASP   263      51.250  62.990  82.700  1.00  0.00           O
ATOM   2635  C   ASP   263      51.990  64.420  78.270  1.00  0.00           C
ATOM   2636  O   ASP   263      51.740  65.660  78.170  1.00  0.00           O
ATOM   2637  N   MET   264      52.770  63.750  77.490  1.00  0.00           N
ATOM   2638  H   MET   264      53.020  62.800  77.700  1.00  0.00           H
ATOM   2639  CA  MET   264      53.580  64.440  76.540  1.00  0.00           C
ATOM   2640  CB  MET   264      54.750  63.690  76.030  1.00  0.00           C
ATOM   2641  CG  MET   264      55.970  63.930  76.930  1.00  0.00           C
ATOM   2642  SD  MET   264      56.420  65.720  77.090  1.00  0.00           S
ATOM   2643  CE  MET   264      57.610  65.400  78.370  1.00  0.00           C
ATOM   2644  C   MET   264      52.660  65.010  75.440  1.00  0.00           C
ATOM   2645  O   MET   264      52.710  66.220  75.260  1.00  0.00           O
ATOM   2646  N   CYS   265      51.710  64.220  74.910  1.00  0.00           N
ATOM   2647  H   CYS   265      51.700  63.240  75.090  1.00  0.00           H
ATOM   2648  CA  CYS   265      50.610  64.720  74.090  1.00  0.00           C
ATOM   2649  CB  CYS   265      49.550  63.600  73.850  1.00  0.00           C
ATOM   2650  SG  CYS   265      50.260  62.110  73.070  1.00  0.00           S
ATOM   2651  HG  CYS   265      49.210  61.350  72.780  1.00  0.00           H
ATOM   2652  C   CYS   265      49.820  65.930  74.550  1.00  0.00           C
ATOM   2653  O   CYS   265      49.740  66.950  73.860  1.00  0.00           O
ATOM   2654  N   ALA   266      49.240  65.850  75.780  1.00  0.00           N
ATOM   2655  H   ALA   266      49.140  65.000  76.300  1.00  0.00           H
ATOM   2656  CA  ALA   266      48.600  67.010  76.490  1.00  0.00           C
ATOM   2657  CB  ALA   266      48.400  66.550  77.950  1.00  0.00           C
ATOM   2658  C   ALA   266      49.520  68.290  76.550  1.00  0.00           C
ATOM   2659  O   ALA   266      48.960  69.420  76.620  1.00  0.00           O
ATOM   2660  N   SER   267      50.870  68.180  76.760  1.00  0.00           N
ATOM   2661  H   SER   267      51.170  67.410  77.320  1.00  0.00           H
ATOM   2662  CA  SER   267      51.780  69.320  76.760  1.00  0.00           C
ATOM   2663  CB  SER   267      53.200  69.040  77.290  1.00  0.00           C
ATOM   2664  OG  SER   267      53.100  68.340  78.580  1.00  0.00           O
ATOM   2665  HG  SER   267      53.200  67.350  78.440  1.00  0.00           H
ATOM   2666  C   SER   267      51.890  69.950  75.390  1.00  0.00           C
ATOM   2667  O   SER   267      51.610  71.150  75.210  1.00  0.00           O
ATOM   2668  N   LEU   268      52.080  69.140  74.370  1.00  0.00           N
ATOM   2669  H   LEU   268      52.260  68.180  74.610  1.00  0.00           H
ATOM   2670  CA  LEU   268      52.040  69.460  72.960  1.00  0.00           C
ATOM   2671  CB  LEU   268      52.280  68.130  72.210  1.00  0.00           C
ATOM   2672  CG  LEU   268      52.590  68.400  70.730  1.00  0.00           C
ATOM   2673  CD1 LEU   268      54.060  68.900  70.500  1.00  0.00           C
ATOM   2674  CD2 LEU   268      52.400  67.100  69.820  1.00  0.00           C
ATOM   2675  C   LEU   268      50.690  70.080  72.530  1.00  0.00           C
ATOM   2676  O   LEU   268      50.720  71.100  71.850  1.00  0.00           O
ATOM   2677  N   LYS   269      49.510  69.520  72.960  1.00  0.00           N
ATOM   2678  H   LYS   269      49.570  68.680  73.490  1.00  0.00           H
ATOM   2679  CA  LYS   269      48.230  70.190  72.820  1.00  0.00           C
ATOM   2680  CB  LYS   269      47.150  69.340  73.520  1.00  0.00           C
ATOM   2681  CG  LYS   269      45.700  69.800  73.260  1.00  0.00           C
ATOM   2682  CD  LYS   269      44.670  69.270  74.270  1.00  0.00           C
ATOM   2683  CE  LYS   269      44.350  67.820  74.170  1.00  0.00           C
ATOM   2684  NZ  LYS   269      43.180  67.530  75.010  1.00  0.00           N
ATOM   2685  HZ1 LYS   269      43.020  66.540  74.980  1.00  0.00           H
ATOM   2686  HZ2 LYS   269      43.390  67.820  75.940  1.00  0.00           H
ATOM   2687  HZ3 LYS   269      42.370  68.050  74.730  1.00  0.00           H
ATOM   2688  C   LYS   269      48.180  71.630  73.390  1.00  0.00           C
ATOM   2689  O   LYS   269      47.910  72.490  72.580  1.00  0.00           O
ATOM   2690  N   GLU   270      48.530  71.880  74.620  1.00  0.00           N
ATOM   2691  H   GLU   270      48.840  71.140  75.210  1.00  0.00           H
ATOM   2692  CA  GLU   270      48.570  73.320  75.060  1.00  0.00           C
ATOM   2693  CB  GLU   270      49.170  73.410  76.450  1.00  0.00           C
ATOM   2694  CG  GLU   270      48.230  73.030  77.580  1.00  0.00           C
ATOM   2695  CD  GLU   270      47.070  74.040  77.740  1.00  0.00           C
ATOM   2696  OE1 GLU   270      45.930  73.620  77.950  1.00  0.00           O
ATOM   2697  OE2 GLU   270      47.330  75.240  77.660  1.00  0.00           O
ATOM   2698  C   GLU   270      49.390  74.270  74.200  1.00  0.00           C
ATOM   2699  O   GLU   270      48.720  75.130  73.580  1.00  0.00           O
ATOM   2700  N   LEU   271      50.600  73.850  73.790  1.00  0.00           N
ATOM   2701  H   LEU   271      50.860  72.940  74.110  1.00  0.00           H
ATOM   2702  CA  LEU   271      51.460  74.630  72.910  1.00  0.00           C
ATOM   2703  CB  LEU   271      52.890  74.110  72.880  1.00  0.00           C
ATOM   2704  CG  LEU   271      53.460  73.840  74.290  1.00  0.00           C
ATOM   2705  CD1 LEU   271      54.800  73.130  74.050  1.00  0.00           C
ATOM   2706  CD2 LEU   271      53.800  75.110  75.110  1.00  0.00           C
ATOM   2707  C   LEU   271      50.840  74.890  71.480  1.00  0.00           C
ATOM   2708  O   LEU   271      50.740  76.050  71.080  1.00  0.00           O
ATOM   2709  N   LEU   272      50.360  73.820  70.850  1.00  0.00           N
ATOM   2710  H   LEU   272      50.620  72.900  71.140  1.00  0.00           H
ATOM   2711  CA  LEU   272      49.640  73.670  69.540  1.00  0.00           C
ATOM   2712  CB  LEU   272      49.240  72.200  69.390  1.00  0.00           C
ATOM   2713  CG  LEU   272      50.300  71.420  68.610  1.00  0.00           C
ATOM   2714  CD1 LEU   272      49.580  70.110  68.290  1.00  0.00           C
ATOM   2715  CD2 LEU   272      50.920  72.040  67.350  1.00  0.00           C
ATOM   2716  C   LEU   272      48.390  74.560  69.360  1.00  0.00           C
ATOM   2717  O   LEU   272      48.160  75.120  68.270  1.00  0.00           O
ATOM   2718  N   GLN   273      47.600  74.780  70.390  1.00  0.00           N
ATOM   2719  H   GLN   273      47.890  74.260  71.200  1.00  0.00           H
ATOM   2720  CA  GLN   273      46.520  75.760  70.580  1.00  0.00           C
ATOM   2721  CB  GLN   273      45.480  75.610  71.690  1.00  0.00           C
ATOM   2722  CG  GLN   273      45.030  74.150  71.700  1.00  0.00           C
ATOM   2723  CD  GLN   273      43.860  73.870  72.660  1.00  0.00           C
ATOM   2724  OE1 GLN   273      42.760  73.530  72.210  1.00  0.00           O
ATOM   2725  NE2 GLN   273      44.180  73.780  73.980  1.00  0.00           N
ATOM   2726 1HE2 GLN   273      45.100  74.090  74.240  1.00  0.00           H
ATOM   2727 2HE2 GLN   273      43.490  73.640  74.690  1.00  0.00           H
ATOM   2728  C   GLN   273      47.050  77.190  70.780  1.00  0.00           C
ATOM   2729  O   GLN   273      46.500  78.130  70.260  1.00  0.00           O
ATOM   2730  N   ASN   274      48.100  77.360  71.610  1.00  0.00           N
ATOM   2731  H   ASN   274      48.330  76.590  72.200  1.00  0.00           H
ATOM   2732  CA  ASN   274      48.710  78.640  71.830  1.00  0.00           C
ATOM   2733  CB  ASN   274      49.670  78.600  73.020  1.00  0.00           C
ATOM   2734  CG  ASN   274      49.120  78.300  74.420  1.00  0.00           C
ATOM   2735  OD1 ASN   274      47.950  78.370  74.800  1.00  0.00           O
ATOM   2736  ND2 ASN   274      50.100  77.980  75.230  1.00  0.00           N
ATOM   2737 1HD2 ASN   274      51.020  77.930  74.840  1.00  0.00           H
ATOM   2738 2HD2 ASN   274      49.890  77.440  76.050  1.00  0.00           H
ATOM   2739  C   ASN   274      49.450  79.260  70.600  1.00  0.00           C
ATOM   2740  O   ASN   274      49.290  80.400  70.240  1.00  0.00           O
ATOM   2741  N   GLY   275      50.220  78.390  69.960  1.00  0.00           N
ATOM   2742  H   GLY   275      50.420  77.460  70.260  1.00  0.00           H
ATOM   2743  CA  GLY   275      50.750  78.710  68.640  1.00  0.00           C
ATOM   2744  C   GLY   275      51.990  77.760  68.270  1.00  0.00           C
ATOM   2745  O   GLY   275      52.710  77.470  69.250  1.00  0.00           O
ATOM   2746  N   MET   276      52.300  77.820  66.990  1.00  0.00           N
ATOM   2747  H   MET   276      51.590  78.130  66.370  1.00  0.00           H
ATOM   2748  CA  MET   276      53.460  77.050  66.460  1.00  0.00           C
ATOM   2749  CB  MET   276      53.530  77.250  64.910  1.00  0.00           C
ATOM   2750  CG  MET   276      52.330  76.630  64.230  1.00  0.00           C
ATOM   2751  SD  MET   276      52.320  74.810  64.570  1.00  0.00           S
ATOM   2752  CE  MET   276      51.010  74.350  63.450  1.00  0.00           C
ATOM   2753  C   MET   276      54.760  77.410  67.090  1.00  0.00           C
ATOM   2754  O   MET   276      55.730  76.720  66.760  1.00  0.00           O
ATOM   2755  N   ASN   277      54.910  78.550  67.850  1.00  0.00           N
ATOM   2756  H   ASN   277      54.050  78.780  68.300  1.00  0.00           H
ATOM   2757  CA  ASN   277      56.200  79.180  68.290  1.00  0.00           C
ATOM   2758  CB  ASN   277      56.550  80.380  67.400  1.00  0.00           C
ATOM   2759  CG  ASN   277      58.070  80.660  67.420  1.00  0.00           C
ATOM   2760  OD1 ASN   277      58.580  81.120  68.470  1.00  0.00           O
ATOM   2761  ND2 ASN   277      58.750  80.570  66.240  1.00  0.00           N
ATOM   2762 1HD2 ASN   277      58.410  80.560  65.300  1.00  0.00           H
ATOM   2763 2HD2 ASN   277      59.740  80.460  66.360  1.00  0.00           H
ATOM   2764  C   ASN   277      55.970  79.670  69.770  1.00  0.00           C
ATOM   2765  O   ASN   277      54.840  79.940  70.200  1.00  0.00           O
ATOM   2766  N   GLY   278      57.120  80.060  70.340  1.00  0.00           N
ATOM   2767  H   GLY   278      57.960  80.340  69.870  1.00  0.00           H
ATOM   2768  CA  GLY   278      57.180  80.330  71.780  1.00  0.00           C
ATOM   2769  C   GLY   278      58.610  80.320  72.410  1.00  0.00           C
ATOM   2770  O   GLY   278      59.600  80.980  71.980  1.00  0.00           O
ATOM   2771  N   ARG   279      58.640  79.670  73.560  1.00  0.00           N
ATOM   2772  H   ARG   279      57.750  79.410  73.930  1.00  0.00           H
ATOM   2773  CA  ARG   279      59.860  79.340  74.310  1.00  0.00           C
ATOM   2774  CB  ARG   279      59.490  79.080  75.770  1.00  0.00           C
ATOM   2775  CG  ARG   279      59.390  80.340  76.580  1.00  0.00           C
ATOM   2776  CD  ARG   279      59.060  80.050  78.050  1.00  0.00           C
ATOM   2777  NE  ARG   279      60.120  79.100  78.670  1.00  0.00           N
ATOM   2778  HE  ARG   279      61.010  79.040  78.210  1.00  0.00           H
ATOM   2779  CZ  ARG   279      60.110  78.800  79.900  1.00  0.00           C
ATOM   2780  NH1 ARG   279      59.380  79.520  80.750  1.00  0.00           N
ATOM   2781 1HH1 ARG   279      58.830  80.330  80.580  1.00  0.00           H
ATOM   2782 2HH1 ARG   279      59.480  79.140  81.680  1.00  0.00           H
ATOM   2783  NH2 ARG   279      61.150  78.100  80.390  1.00  0.00           N
ATOM   2784 1HH2 ARG   279      61.870  77.800  79.760  1.00  0.00           H
ATOM   2785 2HH2 ARG   279      61.390  78.180  81.350  1.00  0.00           H
ATOM   2786  C   ARG   279      60.760  78.210  73.800  1.00  0.00           C
ATOM   2787  O   ARG   279      60.350  77.150  73.330  1.00  0.00           O
ATOM   2788  N   THR   280      62.000  78.370  74.150  1.00  0.00           N
ATOM   2789  H   THR   280      62.250  79.320  74.340  1.00  0.00           H
ATOM   2790  CA  THR   280      63.100  77.430  73.800  1.00  0.00           C
ATOM   2791  CB  THR   280      64.550  77.880  74.160  1.00  0.00           C
ATOM   2792  OG1 THR   280      64.690  78.240  75.550  1.00  0.00           O
ATOM   2793  HG1 THR   280      64.000  78.940  75.740  1.00  0.00           H
ATOM   2794  CG2 THR   280      64.980  79.080  73.280  1.00  0.00           C
ATOM   2795  C   THR   280      62.890  76.010  74.380  1.00  0.00           C
ATOM   2796  O   THR   280      62.900  75.870  75.590  1.00  0.00           O
ATOM   2797  N   ILE   281      62.570  75.090  73.570  1.00  0.00           N
ATOM   2798  H   ILE   281      62.260  75.290  72.640  1.00  0.00           H
ATOM   2799  CA  ILE   281      62.410  73.600  73.890  1.00  0.00           C
ATOM   2800  CB  ILE   281      61.510  72.820  72.880  1.00  0.00           C
ATOM   2801  CG1 ILE   281      60.080  73.370  72.990  1.00  0.00           C
ATOM   2802  CG2 ILE   281      61.500  71.310  73.180  1.00  0.00           C
ATOM   2803  CD  ILE   281      59.260  73.270  71.700  1.00  0.00           C
ATOM   2804  C   ILE   281      63.780  72.930  74.130  1.00  0.00           C
ATOM   2805  O   ILE   281      64.010  72.480  75.210  1.00  0.00           O
ATOM   2806  N   LEU   282      64.480  72.610  73.010  1.00  0.00           N
ATOM   2807  H   LEU   282      63.890  72.320  72.260  1.00  0.00           H
ATOM   2808  CA  LEU   282      65.900  72.220  72.910  1.00  0.00           C
ATOM   2809  CB  LEU   282      66.000  70.710  72.660  1.00  0.00           C
ATOM   2810  CG  LEU   282      67.450  70.220  72.630  1.00  0.00           C
ATOM   2811  CD1 LEU   282      68.220  70.570  73.920  1.00  0.00           C
ATOM   2812  CD2 LEU   282      67.340  68.690  72.390  1.00  0.00           C
ATOM   2813  C   LEU   282      66.550  72.940  71.670  1.00  0.00           C
ATOM   2814  O   LEU   282      66.000  72.770  70.620  1.00  0.00           O
ATOM   2815  N   GLY   283      67.300  74.030  71.890  1.00  0.00           N
ATOM   2816  H   GLY   283      67.350  74.520  72.760  1.00  0.00           H
ATOM   2817  CA  GLY   283      67.750  74.900  70.830  1.00  0.00           C
ATOM   2818  C   GLY   283      66.470  75.630  70.290  1.00  0.00           C
ATOM   2819  O   GLY   283      66.290  76.710  70.700  1.00  0.00           O
ATOM   2820  N   SER   284      65.690  75.070  69.330  1.00  0.00           N
ATOM   2821  H   SER   284      66.080  74.280  68.860  1.00  0.00           H
ATOM   2822  CA  SER   284      64.430  75.530  68.670  1.00  0.00           C
ATOM   2823  CB  SER   284      63.910  74.600  67.640  1.00  0.00           C
ATOM   2824  OG  SER   284      64.900  74.060  66.740  1.00  0.00           O
ATOM   2825  HG  SER   284      64.420  73.790  65.900  1.00  0.00           H
ATOM   2826  C   SER   284      63.270  76.070  69.520  1.00  0.00           C
ATOM   2827  O   SER   284      62.990  75.580  70.630  1.00  0.00           O
ATOM   2828  N   ALA   285      62.710  77.230  69.120  1.00  0.00           N
ATOM   2829  H   ALA   285      63.230  77.880  68.560  1.00  0.00           H
ATOM   2830  CA  ALA   285      61.470  77.670  69.760  1.00  0.00           C
ATOM   2831  CB  ALA   285      61.380  79.210  69.640  1.00  0.00           C
ATOM   2832  C   ALA   285      60.230  77.110  69.050  1.00  0.00           C
ATOM   2833  O   ALA   285      59.330  76.580  69.690  1.00  0.00           O
ATOM   2834  N   LEU   286      60.310  77.200  67.750  1.00  0.00           N
ATOM   2835  H   LEU   286      61.180  77.530  67.380  1.00  0.00           H
ATOM   2836  CA  LEU   286      59.310  76.610  66.840  1.00  0.00           C
ATOM   2837  CB  LEU   286      59.720  76.700  65.360  1.00  0.00           C
ATOM   2838  CG  LEU   286      58.790  77.280  64.350  1.00  0.00           C
ATOM   2839  CD1 LEU   286      59.680  77.710  63.180  1.00  0.00           C
ATOM   2840  CD2 LEU   286      57.800  76.160  63.910  1.00  0.00           C
ATOM   2841  C   LEU   286      59.030  75.130  67.030  1.00  0.00           C
ATOM   2842  O   LEU   286      59.970  74.360  67.120  1.00  0.00           O
ATOM   2843  N   LEU   287      57.780  74.690  67.020  1.00  0.00           N
ATOM   2844  H   LEU   287      57.020  75.330  66.890  1.00  0.00           H
ATOM   2845  CA  LEU   287      57.380  73.250  67.170  1.00  0.00           C
ATOM   2846  CB  LEU   287      55.850  73.240  67.440  1.00  0.00           C
ATOM   2847  CG  LEU   287      55.380  73.640  68.870  1.00  0.00           C
ATOM   2848  CD1 LEU   287      53.820  73.470  68.860  1.00  0.00           C
ATOM   2849  CD2 LEU   287      55.980  72.600  69.890  1.00  0.00           C
ATOM   2850  C   LEU   287      57.820  72.320  66.020  1.00  0.00           C
ATOM   2851  O   LEU   287      57.110  71.810  65.180  1.00  0.00           O
ATOM   2852  N   GLU   288      59.130  72.080  66.020  1.00  0.00           N
ATOM   2853  H   GLU   288      59.750  72.750  66.450  1.00  0.00           H
ATOM   2854  CA  GLU   288      59.840  71.200  65.090  1.00  0.00           C
ATOM   2855  CB  GLU   288      61.320  71.560  64.900  1.00  0.00           C
ATOM   2856  CG  GLU   288      61.460  72.950  64.190  1.00  0.00           C
ATOM   2857  CD  GLU   288      62.830  73.200  63.570  1.00  0.00           C
ATOM   2858  OE1 GLU   288      63.730  73.600  64.300  1.00  0.00           O
ATOM   2859  OE2 GLU   288      62.950  73.020  62.320  1.00  0.00           O
ATOM   2860  C   GLU   288      59.650  69.630  65.150  1.00  0.00           C
ATOM   2861  O   GLU   288      60.310  68.950  65.970  1.00  0.00           O
ATOM   2862  N   ASP   289      58.970  69.030  64.180  1.00  0.00           N
ATOM   2863  H   ASP   289      58.220  69.490  63.710  1.00  0.00           H
ATOM   2864  CA  ASP   289      58.970  67.560  63.920  1.00  0.00           C
ATOM   2865  CB  ASP   289      57.540  67.160  63.390  1.00  0.00           C
ATOM   2866  CG  ASP   289      57.030  68.020  62.250  1.00  0.00           C
ATOM   2867  OD1 ASP   289      56.740  69.210  62.450  1.00  0.00           O
ATOM   2868  OD2 ASP   289      56.880  67.450  61.150  1.00  0.00           O
ATOM   2869  C   ASP   289      60.220  67.010  63.170  1.00  0.00           C
ATOM   2870  O   ASP   289      60.170  66.860  61.960  1.00  0.00           O
ATOM   2871  N   GLU   290      61.260  66.710  63.930  1.00  0.00           N
ATOM   2872  H   GLU   290      61.030  66.570  64.900  1.00  0.00           H
ATOM   2873  CA  GLU   290      62.530  66.230  63.280  1.00  0.00           C
ATOM   2874  CB  GLU   290      63.220  67.440  62.630  1.00  0.00           C
ATOM   2875  CG  GLU   290      64.010  67.150  61.330  1.00  0.00           C
ATOM   2876  CD  GLU   290      64.500  68.420  60.620  1.00  0.00           C
ATOM   2877  OE1 GLU   290      65.710  68.590  60.470  1.00  0.00           O
ATOM   2878  OE2 GLU   290      63.710  69.390  60.610  1.00  0.00           O
ATOM   2879  C   GLU   290      63.410  65.430  64.210  1.00  0.00           C
ATOM   2880  O   GLU   290      63.690  64.260  63.820  1.00  0.00           O
ATOM   2881  N   PHE   291      63.660  65.880  65.400  1.00  0.00           N
ATOM   2882  H   PHE   291      63.410  66.720  65.890  1.00  0.00           H
ATOM   2883  CA  PHE   291      64.590  65.120  66.290  1.00  0.00           C
ATOM   2884  CB  PHE   291      64.880  66.000  67.530  1.00  0.00           C
ATOM   2885  CG  PHE   291      66.250  65.910  68.140  1.00  0.00           C
ATOM   2886  CD1 PHE   291      66.560  64.760  68.840  1.00  0.00           C
ATOM   2887  HD1 PHE   291      65.860  63.920  68.870  1.00  0.00           H
ATOM   2888  CD2 PHE   291      67.070  67.030  68.300  1.00  0.00           C
ATOM   2889  HD2 PHE   291      66.930  67.980  67.780  1.00  0.00           H
ATOM   2890  CE1 PHE   291      67.760  64.730  69.570  1.00  0.00           C
ATOM   2891  HE1 PHE   291      67.950  63.890  70.240  1.00  0.00           H
ATOM   2892  CE2 PHE   291      68.290  66.950  68.950  1.00  0.00           C
ATOM   2893  HE2 PHE   291      69.050  67.720  69.070  1.00  0.00           H
ATOM   2894  CZ  PHE   291      68.640  65.780  69.590  1.00  0.00           C
ATOM   2895  HZ  PHE   291      69.580  65.830  70.140  1.00  0.00           H
ATOM   2896  C   PHE   291      63.970  63.770  66.730  1.00  0.00           C
ATOM   2897  O   PHE   291      63.090  63.670  67.520  1.00  0.00           O
ATOM   2898  N   THR   292      64.290  62.660  66.150  1.00  0.00           N
ATOM   2899  H   THR   292      65.080  62.670  65.540  1.00  0.00           H
ATOM   2900  CA  THR   292      63.680  61.270  66.210  1.00  0.00           C
ATOM   2901  CB  THR   292      64.440  60.420  65.200  1.00  0.00           C
ATOM   2902  OG1 THR   292      65.880  60.320  65.380  1.00  0.00           O
ATOM   2903  HG1 THR   292      66.300  61.200  65.180  1.00  0.00           H
ATOM   2904  CG2 THR   292      64.120  60.870  63.790  1.00  0.00           C
ATOM   2905  C   THR   292      63.750  60.600  67.520  1.00  0.00           C
ATOM   2906  O   THR   292      64.690  60.790  68.310  1.00  0.00           O
ATOM   2907  N   PRO   293      62.850  59.630  67.800  1.00  0.00           N
ATOM   2908  CA  PRO   293      63.040  58.670  68.900  1.00  0.00           C
ATOM   2909  CB  PRO   293      61.960  57.650  68.710  1.00  0.00           C
ATOM   2910  CG  PRO   293      60.810  58.610  68.280  1.00  0.00           C
ATOM   2911  CD  PRO   293      61.460  59.460  67.250  1.00  0.00           C
ATOM   2912  C   PRO   293      64.430  57.990  68.880  1.00  0.00           C
ATOM   2913  O   PRO   293      65.010  57.980  69.940  1.00  0.00           O
ATOM   2914  N   PHE   294      64.950  57.560  67.700  1.00  0.00           N
ATOM   2915  H   PHE   294      64.360  57.220  66.960  1.00  0.00           H
ATOM   2916  CA  PHE   294      66.380  57.150  67.630  1.00  0.00           C
ATOM   2917  CB  PHE   294      66.550  56.700  66.170  1.00  0.00           C
ATOM   2918  CG  PHE   294      67.850  55.940  65.950  1.00  0.00           C
ATOM   2919  CD1 PHE   294      67.850  54.550  65.790  1.00  0.00           C
ATOM   2920  HD1 PHE   294      66.910  53.990  65.750  1.00  0.00           H
ATOM   2921  CD2 PHE   294      69.090  56.610  65.750  1.00  0.00           C
ATOM   2922  HD2 PHE   294      69.200  57.660  66.010  1.00  0.00           H
ATOM   2923  CE1 PHE   294      69.060  53.890  65.490  1.00  0.00           C
ATOM   2924  HE1 PHE   294      68.990  52.870  65.100  1.00  0.00           H
ATOM   2925  CE2 PHE   294      70.290  55.950  65.500  1.00  0.00           C
ATOM   2926  HE2 PHE   294      71.190  56.530  65.300  1.00  0.00           H
ATOM   2927  CZ  PHE   294      70.280  54.590  65.350  1.00  0.00           C
ATOM   2928  HZ  PHE   294      71.150  54.150  64.860  1.00  0.00           H
ATOM   2929  C   PHE   294      67.500  58.140  68.070  1.00  0.00           C
ATOM   2930  O   PHE   294      68.360  57.820  68.910  1.00  0.00           O
ATOM   2931  N   ASP   295      67.400  59.390  67.620  1.00  0.00           N
ATOM   2932  H   ASP   295      66.860  59.530  66.790  1.00  0.00           H
ATOM   2933  CA  ASP   295      68.210  60.530  68.080  1.00  0.00           C
ATOM   2934  CB  ASP   295      67.740  61.860  67.460  1.00  0.00           C
ATOM   2935  CG  ASP   295      67.950  62.140  65.950  1.00  0.00           C
ATOM   2936  OD1 ASP   295      68.990  61.670  65.430  1.00  0.00           O
ATOM   2937  OD2 ASP   295      67.140  62.840  65.290  1.00  0.00           O
ATOM   2938  C   ASP   295      68.290  60.700  69.600  1.00  0.00           C
ATOM   2939  O   ASP   295      69.340  60.490  70.130  1.00  0.00           O
ATOM   2940  N   VAL   296      67.050  60.720  70.210  1.00  0.00           N
ATOM   2941  H   VAL   296      66.210  60.620  69.680  1.00  0.00           H
ATOM   2942  CA  VAL   296      66.800  60.860  71.710  1.00  0.00           C
ATOM   2943  CB  VAL   296      65.330  61.100  71.990  1.00  0.00           C
ATOM   2944  CG1 VAL   296      65.020  61.510  73.400  1.00  0.00           C
ATOM   2945  CG2 VAL   296      64.640  62.110  71.090  1.00  0.00           C
ATOM   2946  C   VAL   296      67.340  59.680  72.510  1.00  0.00           C
ATOM   2947  O   VAL   296      68.320  59.950  73.290  1.00  0.00           O
ATOM   2948  N   VAL   297      67.040  58.530  72.040  1.00  0.00           N
ATOM   2949  H   VAL   297      66.370  58.510  71.290  1.00  0.00           H
ATOM   2950  CA  VAL   297      67.590  57.310  72.690  1.00  0.00           C
ATOM   2951  CB  VAL   297      66.870  55.990  72.360  1.00  0.00           C
ATOM   2952  CG1 VAL   297      67.260  55.350  71.050  1.00  0.00           C
ATOM   2953  CG2 VAL   297      67.120  54.970  73.530  1.00  0.00           C
ATOM   2954  C   VAL   297      69.100  57.250  72.610  1.00  0.00           C
ATOM   2955  O   VAL   297      69.730  56.880  73.610  1.00  0.00           O
ATOM   2956  N   ARG   298      69.680  57.490  71.360  1.00  0.00           N
ATOM   2957  H   ARG   298      69.150  57.910  70.630  1.00  0.00           H
ATOM   2958  CA  ARG   298      71.160  57.360  71.280  1.00  0.00           C
ATOM   2959  CB  ARG   298      71.520  57.150  69.800  1.00  0.00           C
ATOM   2960  CG  ARG   298      71.830  55.670  69.590  1.00  0.00           C
ATOM   2961  CD  ARG   298      73.140  55.250  70.340  1.00  0.00           C
ATOM   2962  NE  ARG   298      73.860  54.040  69.830  1.00  0.00           N
ATOM   2963  HE  ARG   298      73.670  53.890  68.860  1.00  0.00           H
ATOM   2964  CZ  ARG   298      74.990  53.540  70.290  1.00  0.00           C
ATOM   2965  NH1 ARG   298      75.560  54.000  71.420  1.00  0.00           N
ATOM   2966 1HH1 ARG   298      75.100  54.730  71.930  1.00  0.00           H
ATOM   2967 2HH1 ARG   298      76.530  53.790  71.540  1.00  0.00           H
ATOM   2968  NH2 ARG   298      75.550  52.690  69.410  1.00  0.00           N
ATOM   2969 1HH2 ARG   298      75.120  52.520  68.520  1.00  0.00           H
ATOM   2970 2HH2 ARG   298      76.490  52.380  69.550  1.00  0.00           H
ATOM   2971  C   ARG   298      71.910  58.470  72.030  1.00  0.00           C
ATOM   2972  O   ARG   298      72.700  58.200  72.920  1.00  0.00           O
ATOM   2973  N   GLN   299      71.400  59.720  71.930  1.00  0.00           N
ATOM   2974  H   GLN   299      70.690  60.110  71.340  1.00  0.00           H
ATOM   2975  CA  GLN   299      71.930  60.830  72.730  1.00  0.00           C
ATOM   2976  CB  GLN   299      71.180  62.140  72.500  1.00  0.00           C
ATOM   2977  CG  GLN   299      71.530  62.900  71.230  1.00  0.00           C
ATOM   2978  CD  GLN   299      72.970  63.540  71.350  1.00  0.00           C
ATOM   2979  OE1 GLN   299      73.250  64.430  72.150  1.00  0.00           O
ATOM   2980  NE2 GLN   299      73.950  62.920  70.720  1.00  0.00           N
ATOM   2981 1HE2 GLN   299      73.900  62.060  70.210  1.00  0.00           H
ATOM   2982 2HE2 GLN   299      74.840  63.370  70.650  1.00  0.00           H
ATOM   2983  C   GLN   299      71.980  60.630  74.240  1.00  0.00           C
ATOM   2984  O   GLN   299      73.000  60.910  74.850  1.00  0.00           O
ATOM   2985  N   CYS   300      70.890  60.180  74.840  1.00  0.00           N
ATOM   2986  H   CYS   300      70.040  60.110  74.310  1.00  0.00           H
ATOM   2987  CA  CYS   300      70.790  59.850  76.280  1.00  0.00           C
ATOM   2988  CB  CYS   300      69.350  59.590  76.790  1.00  0.00           C
ATOM   2989  SG  CYS   300      68.390  58.220  76.000  1.00  0.00           S
ATOM   2990  HG  CYS   300      68.920  58.360  74.790  1.00  0.00           H
ATOM   2991  C   CYS   300      71.650  58.740  76.800  1.00  0.00           C
ATOM   2992  O   CYS   300      72.400  58.800  77.790  1.00  0.00           O
ATOM   2993  N   SER   301      71.600  57.600  76.100  1.00  0.00           N
ATOM   2994  H   SER   301      71.080  57.480  75.250  1.00  0.00           H
ATOM   2995  CA  SER   301      72.300  56.370  76.480  1.00  0.00           C
ATOM   2996  CB  SER   301      71.590  55.120  75.930  1.00  0.00           C
ATOM   2997  OG  SER   301      71.660  55.070  74.480  1.00  0.00           O
ATOM   2998  HG  SER   301      70.900  55.550  74.040  1.00  0.00           H
ATOM   2999  C   SER   301      73.850  56.290  76.240  1.00  0.00           C
ATOM   3000  O   SER   301      74.710  56.030  77.100  1.00  0.00           O
ATOM   3001  N   GLY   302      74.260  56.630  75.030  1.00  0.00           N
ATOM   3002  H   GLY   302      73.570  56.750  74.310  1.00  0.00           H
ATOM   3003  CA  GLY   302      75.610  56.820  74.590  1.00  0.00           C
ATOM   3004  C   GLY   302      75.780  57.340  73.130  1.00  0.00           C
ATOM   3005  O   GLY   302      75.420  56.750  72.180  1.00  0.00           O
ATOM   3006  N   VAL   303      76.560  58.400  72.920  1.00  0.00           N
ATOM   3007  H   VAL   303      77.040  58.890  73.650  1.00  0.00           H
ATOM   3008  CA  VAL   303      76.650  59.260  71.710  1.00  0.00           C
ATOM   3009  CB  VAL   303      77.120  60.680  72.040  1.00  0.00           C
ATOM   3010  CG1 VAL   303      76.310  61.320  73.170  1.00  0.00           C
ATOM   3011  CG2 VAL   303      78.630  60.760  72.280  1.00  0.00           C
ATOM   3012  C   VAL   303      77.420  58.470  70.640  1.00  0.00           C
ATOM   3013  O   VAL   303      78.410  57.800  70.870  1.00  0.00           O
ATOM   3014  N   THR   304      76.960  58.610  69.400  1.00  0.00           N
ATOM   3015  H   THR   304      76.060  59.040  69.350  1.00  0.00           H
ATOM   3016  CA  THR   304      77.450  57.730  68.280  1.00  0.00           C
ATOM   3017  CB  THR   304      76.710  56.380  68.100  1.00  0.00           C
ATOM   3018  OG1 THR   304      77.330  55.600  67.110  1.00  0.00           O
ATOM   3019  HG1 THR   304      78.020  55.030  67.550  1.00  0.00           H
ATOM   3020  CG2 THR   304      75.350  56.620  67.700  1.00  0.00           C
ATOM   3021  C   THR   304      77.250  58.540  66.950  1.00  0.00           C
ATOM   3022  O   THR   304      76.300  59.330  66.910  1.00  0.00           O
ATOM   3023  N   PHE   305      78.250  58.490  66.110  1.00  0.00           N
ATOM   3024  H   PHE   305      78.970  57.800  66.260  1.00  0.00           H
ATOM   3025  CA  PHE   305      78.540  59.490  65.030  1.00  0.00           C
ATOM   3026  CB  PHE   305      77.560  59.190  63.850  1.00  0.00           C
ATOM   3027  CG  PHE   305      77.450  57.780  63.310  1.00  0.00           C
ATOM   3028  CD1 PHE   305      76.400  57.110  63.870  1.00  0.00           C
ATOM   3029  HD1 PHE   305      75.510  57.670  64.180  1.00  0.00           H
ATOM   3030  CD2 PHE   305      78.370  57.130  62.540  1.00  0.00           C
ATOM   3031  HD2 PHE   305      79.020  57.690  61.860  1.00  0.00           H
ATOM   3032  CE1 PHE   305      76.340  55.760  63.760  1.00  0.00           C
ATOM   3033  HE1 PHE   305      75.580  55.240  64.340  1.00  0.00           H
ATOM   3034  CE2 PHE   305      78.270  55.750  62.360  1.00  0.00           C
ATOM   3035  HE2 PHE   305      78.960  55.230  61.690  1.00  0.00           H
ATOM   3036  CZ  PHE   305      77.240  55.050  62.950  1.00  0.00           C
ATOM   3037  HZ  PHE   305      76.920  54.060  62.610  1.00  0.00           H
ATOM   3038  C   PHE   305      78.510  60.950  65.570  1.00  0.00           C
ATOM   3039  O   PHE   305      78.310  61.890  64.860  1.00  0.00           O
ATOM   3040  N   GLN   306      78.890  61.130  66.840  1.00  0.00           N
ATOM   3041  H   GLN   306      78.970  60.340  67.440  1.00  0.00           H
ATOM   3042  CA  GLN   306      79.150  62.500  67.380  1.00  0.00           C
ATOM   3043  CB  GLN   306      78.540  62.680  68.720  1.00  0.00           C
ATOM   3044  CG  GLN   306      78.130  64.120  68.990  1.00  0.00           C
ATOM   3045  CD  GLN   306      77.660  64.440  70.430  1.00  0.00           C
ATOM   3046  OE1 GLN   306      76.480  64.540  70.680  1.00  0.00           O
ATOM   3047  NE2 GLN   306      78.650  64.850  71.280  1.00  0.00           N
ATOM   3048 1HE2 GLN   306      79.590  64.960  70.950  1.00  0.00           H
ATOM   3049 2HE2 GLN   306      78.570  64.730  72.270  1.00  0.00           H
ATOM   3050  C   GLN   306      80.660  62.790  67.630  1.00  0.00           C
ATOM   3051  O1  GLN   306      81.050  64.020  67.430  1.00  0.00           O
ATOM   3052  O2  GLN   306      81.550  61.910  67.660  1.00  0.00           O
TER
ENDMDL
