# Supplementary material for: Microsecond MD Simulation and Multiple-Conformation Virtual Screening to Identify Potential Anti-COVID-19 Inhibitors Against SARS-CoV-2 Main Protease
Source: Front Chem. 2021 Jan 13;8:595273. doi: 10.3389/fchem.2020.595273 (PMC7873971; doi:10.3389/fchem.2020.595273)
Supplement: Supplementary file 2 [file Data_Sheet_1.ZIP › Ns_Pose_PDB/Ns_Pose_PDB/1_micro_6LU7_Apo/550ns.pdb]

REMARK    GENERATED BY TRJCONV
TITLE     Seq_1 - homology model built on 3M3V_A 2A5K_A - hbond-opt in water t= 550000.00000
REMARK    THIS IS A SIMULATION BOX
CRYST1   98.640   98.640   98.640  90.00  90.00  90.00 P 1           1
MODEL        1
ATOM      1  N   SER     1      57.250  72.910 113.680  1.00  0.00           N
ATOM      2  H1  SER     1      57.320  73.910 113.720  1.00  0.00           H
ATOM      3  H2  SER     1      56.360  72.780 113.240  1.00  0.00           H
ATOM      4  H3  SER     1      57.200  72.500 114.590  1.00  0.00           H
ATOM      5  CA  SER     1      58.210  72.400 112.690  1.00  0.00           C
ATOM      6  CB  SER     1      58.120  70.890 112.590  1.00  0.00           C
ATOM      7  OG  SER     1      56.720  70.530 112.530  1.00  0.00           O
ATOM      8  HG  SER     1      56.490  69.730 113.080  1.00  0.00           H
ATOM      9  C   SER     1      57.960  73.050 111.290  1.00  0.00           C
ATOM     10  O   SER     1      56.840  73.390 110.970  1.00  0.00           O
ATOM     11  N   GLY     2      59.000  73.060 110.480  1.00  0.00           N
ATOM     12  H   GLY     2      59.840  72.560 110.640  1.00  0.00           H
ATOM     13  CA  GLY     2      59.030  73.790 109.180  1.00  0.00           C
ATOM     14  C   GLY     2      60.200  73.620 108.120  1.00  0.00           C
ATOM     15  O   GLY     2      61.190  73.000 108.550  1.00  0.00           O
ATOM     16  N   PHE     3      60.100  74.480 107.140  1.00  0.00           N
ATOM     17  H   PHE     3      59.780  75.420 107.280  1.00  0.00           H
ATOM     18  CA  PHE     3      60.790  74.240 105.880  1.00  0.00           C
ATOM     19  CB  PHE     3      59.900  73.270 105.130  1.00  0.00           C
ATOM     20  CG  PHE     3      60.340  72.440 103.900  1.00  0.00           C
ATOM     21  CD1 PHE     3      60.200  72.940 102.570  1.00  0.00           C
ATOM     22  HD1 PHE     3      59.700  73.890 102.400  1.00  0.00           H
ATOM     23  CD2 PHE     3      60.700  71.130 104.010  1.00  0.00           C
ATOM     24  HD2 PHE     3      60.850  70.720 105.010  1.00  0.00           H
ATOM     25  CE1 PHE     3      60.530  72.180 101.430  1.00  0.00           C
ATOM     26  HE1 PHE     3      60.730  72.730 100.510  1.00  0.00           H
ATOM     27  CE2 PHE     3      61.030  70.370 102.920  1.00  0.00           C
ATOM     28  HE2 PHE     3      61.400  69.350 103.020  1.00  0.00           H
ATOM     29  CZ  PHE     3      60.960  70.860 101.620  1.00  0.00           C
ATOM     30  HZ  PHE     3      61.240  70.140 100.860  1.00  0.00           H
ATOM     31  C   PHE     3      61.150  75.500 105.060  1.00  0.00           C
ATOM     32  O   PHE     3      60.310  76.370 104.850  1.00  0.00           O
ATOM     33  N   ARG     4      62.280  75.380 104.330  1.00  0.00           N
ATOM     34  H   ARG     4      62.920  74.620 104.180  1.00  0.00           H
ATOM     35  CA  ARG     4      62.760  76.560 103.650  1.00  0.00           C
ATOM     36  CB  ARG     4      64.160  76.950 104.040  1.00  0.00           C
ATOM     37  CG  ARG     4      64.450  77.570 105.380  1.00  0.00           C
ATOM     38  CD  ARG     4      63.950  79.040 105.500  1.00  0.00           C
ATOM     39  NE  ARG     4      64.660  79.710 106.570  1.00  0.00           N
ATOM     40  HE  ARG     4      64.970  79.090 107.290  1.00  0.00           H
ATOM     41  CZ  ARG     4      64.680  81.030 106.840  1.00  0.00           C
ATOM     42  NH1 ARG     4      64.040  81.890 106.070  1.00  0.00           N
ATOM     43 1HH1 ARG     4      63.440  81.580 105.330  1.00  0.00           H
ATOM     44 2HH1 ARG     4      64.100  82.880 106.220  1.00  0.00           H
ATOM     45  NH2 ARG     4      65.290  81.510 107.920  1.00  0.00           N
ATOM     46 1HH2 ARG     4      65.970  80.940 108.370  1.00  0.00           H
ATOM     47 2HH2 ARG     4      65.100  82.380 108.380  1.00  0.00           H
ATOM     48  C   ARG     4      62.750  76.340 102.090  1.00  0.00           C
ATOM     49  O   ARG     4      63.290  75.330 101.610  1.00  0.00           O
ATOM     50  N   LYS     5      61.760  76.950 101.450  1.00  0.00           N
ATOM     51  H   LYS     5      61.100  77.490 101.960  1.00  0.00           H
ATOM     52  CA  LYS     5      61.520  76.910  99.980  1.00  0.00           C
ATOM     53  CB  LYS     5      60.100  77.370  99.750  1.00  0.00           C
ATOM     54  CG  LYS     5      59.120  76.240  99.950  1.00  0.00           C
ATOM     55  CD  LYS     5      57.660  76.690  99.710  1.00  0.00           C
ATOM     56  CE  LYS     5      56.560  76.060 100.630  1.00  0.00           C
ATOM     57  NZ  LYS     5      55.360  76.930 100.740  1.00  0.00           N
ATOM     58  HZ1 LYS     5      54.610  76.490 101.230  1.00  0.00           H
ATOM     59  HZ2 LYS     5      55.630  77.800 101.150  1.00  0.00           H
ATOM     60  HZ3 LYS     5      54.970  77.150  99.850  1.00  0.00           H
ATOM     61  C   LYS     5      62.550  77.600  99.100  1.00  0.00           C
ATOM     62  O   LYS     5      62.810  78.740  99.330  1.00  0.00           O
ATOM     63  N   MET     6      62.620  77.130  97.840  1.00  0.00           N
ATOM     64  H   MET     6      62.430  76.210  97.490  1.00  0.00           H
ATOM     65  CA  MET     6      63.240  77.840  96.690  1.00  0.00           C
ATOM     66  CB  MET     6      63.070  77.150  95.360  1.00  0.00           C
ATOM     67  CG  MET     6      63.820  75.920  95.210  1.00  0.00           C
ATOM     68  SD  MET     6      63.440  74.590  96.420  1.00  0.00           S
ATOM     69  CE  MET     6      64.850  73.520  96.030  1.00  0.00           C
ATOM     70  C   MET     6      62.810  79.310  96.470  1.00  0.00           C
ATOM     71  O   MET     6      61.650  79.590  96.230  1.00  0.00           O
ATOM     72  N   ALA     7      63.790  80.230  96.500  1.00  0.00           N
ATOM     73  H   ALA     7      64.740  80.090  96.800  1.00  0.00           H
ATOM     74  CA  ALA     7      63.580  81.690  96.150  1.00  0.00           C
ATOM     75  CB  ALA     7      64.710  82.590  96.800  1.00  0.00           C
ATOM     76  C   ALA     7      63.320  82.020  94.660  1.00  0.00           C
ATOM     77  O   ALA     7      64.200  82.400  93.920  1.00  0.00           O
ATOM     78  N   PHE     8      62.070  81.780  94.280  1.00  0.00           N
ATOM     79  H   PHE     8      61.310  81.550  94.890  1.00  0.00           H
ATOM     80  CA  PHE     8      61.670  82.030  92.870  1.00  0.00           C
ATOM     81  CB  PHE     8      60.470  81.060  92.570  1.00  0.00           C
ATOM     82  CG  PHE     8      59.740  81.170  91.270  1.00  0.00           C
ATOM     83  CD1 PHE     8      60.350  81.050  90.040  1.00  0.00           C
ATOM     84  HD1 PHE     8      61.430  80.870  90.040  1.00  0.00           H
ATOM     85  CD2 PHE     8      58.380  81.370  91.370  1.00  0.00           C
ATOM     86  HD2 PHE     8      57.940  81.760  92.280  1.00  0.00           H
ATOM     87  CE1 PHE     8      59.570  81.010  88.870  1.00  0.00           C
ATOM     88  HE1 PHE     8      60.020  80.960  87.880  1.00  0.00           H
ATOM     89  CE2 PHE     8      57.640  81.470  90.180  1.00  0.00           C
ATOM     90  HE2 PHE     8      56.620  81.860  90.220  1.00  0.00           H
ATOM     91  CZ  PHE     8      58.240  81.190  88.940  1.00  0.00           C
ATOM     92  HZ  PHE     8      57.630  81.240  88.030  1.00  0.00           H
ATOM     93  C   PHE     8      61.550  83.500  92.430  1.00  0.00           C
ATOM     94  O   PHE     8      60.630  84.090  93.020  1.00  0.00           O
ATOM     95  N   PRO     9      62.050  83.970  91.290  1.00  0.00           N
ATOM     96  CA  PRO     9      61.800  85.320  90.810  1.00  0.00           C
ATOM     97  CB  PRO     9      62.880  85.530  89.770  1.00  0.00           C
ATOM     98  CG  PRO     9      63.980  84.580  90.210  1.00  0.00           C
ATOM     99  CD  PRO     9      63.210  83.370  90.570  1.00  0.00           C
ATOM    100  C   PRO     9      60.350  85.550  90.320  1.00  0.00           C
ATOM    101  O   PRO     9      60.100  85.270  89.140  1.00  0.00           O
ATOM    102  N   SER    10      59.690  86.390  91.060  1.00  0.00           N
ATOM    103  H   SER    10      60.080  86.880  91.840  1.00  0.00           H
ATOM    104  CA  SER    10      58.280  86.820  90.990  1.00  0.00           C
ATOM    105  CB  SER    10      57.920  87.630  92.250  1.00  0.00           C
ATOM    106  OG  SER    10      57.910  86.890  93.490  1.00  0.00           O
ATOM    107  HG  SER    10      57.590  87.590  94.130  1.00  0.00           H
ATOM    108  C   SER    10      57.960  87.670  89.790  1.00  0.00           C
ATOM    109  O   SER    10      58.570  88.670  89.500  1.00  0.00           O
ATOM    110  N   GLY    11      56.770  87.290  89.360  1.00  0.00           N
ATOM    111  H   GLY    11      56.180  86.880  90.040  1.00  0.00           H
ATOM    112  CA  GLY    11      56.160  87.820  88.120  1.00  0.00           C
ATOM    113  C   GLY    11      56.730  87.420  86.750  1.00  0.00           C
ATOM    114  O   GLY    11      56.080  86.810  85.930  1.00  0.00           O
ATOM    115  N   LYS    12      58.020  87.490  86.690  1.00  0.00           N
ATOM    116  H   LYS    12      58.530  87.510  87.540  1.00  0.00           H
ATOM    117  CA  LYS    12      58.950  87.280  85.530  1.00  0.00           C
ATOM    118  CB  LYS    12      60.360  87.450  86.080  1.00  0.00           C
ATOM    119  CG  LYS    12      60.750  88.890  86.120  1.00  0.00           C
ATOM    120  CD  LYS    12      62.200  88.950  86.580  1.00  0.00           C
ATOM    121  CE  LYS    12      62.530  90.460  86.440  1.00  0.00           C
ATOM    122  NZ  LYS    12      63.990  90.690  86.240  1.00  0.00           N
ATOM    123  HZ1 LYS    12      64.600  90.310  86.930  1.00  0.00           H
ATOM    124  HZ2 LYS    12      64.150  90.250  85.350  1.00  0.00           H
ATOM    125  HZ3 LYS    12      64.130  91.660  86.050  1.00  0.00           H
ATOM    126  C   LYS    12      58.710  86.000  84.740  1.00  0.00           C
ATOM    127  O   LYS    12      58.530  86.060  83.520  1.00  0.00           O
ATOM    128  N   VAL    13      58.690  84.850  85.350  1.00  0.00           N
ATOM    129  H   VAL    13      58.840  84.710  86.330  1.00  0.00           H
ATOM    130  CA  VAL    13      58.540  83.550  84.590  1.00  0.00           C
ATOM    131  CB  VAL    13      59.300  82.320  85.100  1.00  0.00           C
ATOM    132  CG1 VAL    13      59.330  81.020  84.260  1.00  0.00           C
ATOM    133  CG2 VAL    13      60.740  82.550  85.220  1.00  0.00           C
ATOM    134  C   VAL    13      57.030  83.330  84.360  1.00  0.00           C
ATOM    135  O   VAL    13      56.740  82.870  83.290  1.00  0.00           O
ATOM    136  N   GLU    14      56.210  83.780  85.300  1.00  0.00           N
ATOM    137  H   GLU    14      56.500  84.240  86.140  1.00  0.00           H
ATOM    138  CA  GLU    14      54.700  83.810  85.210  1.00  0.00           C
ATOM    139  CB  GLU    14      54.180  84.350  86.550  1.00  0.00           C
ATOM    140  CG  GLU    14      54.460  83.280  87.600  1.00  0.00           C
ATOM    141  CD  GLU    14      54.150  83.650  89.100  1.00  0.00           C
ATOM    142  OE1 GLU    14      55.100  83.890  89.910  1.00  0.00           O
ATOM    143  OE2 GLU    14      52.970  83.610  89.540  1.00  0.00           O
ATOM    144  C   GLU    14      54.150  84.570  83.960  1.00  0.00           C
ATOM    145  O   GLU    14      53.140  84.180  83.440  1.00  0.00           O
ATOM    146  N   GLY    15      54.780  85.730  83.670  1.00  0.00           N
ATOM    147  H   GLY    15      55.350  86.170  84.370  1.00  0.00           H
ATOM    148  CA  GLY    15      54.410  86.570  82.500  1.00  0.00           C
ATOM    149  C   GLY    15      54.960  86.000  81.180  1.00  0.00           C
ATOM    150  O   GLY    15      54.250  85.900  80.170  1.00  0.00           O
ATOM    151  N   CYS    16      56.200  85.500  81.240  1.00  0.00           N
ATOM    152  H   CYS    16      56.700  85.760  82.070  1.00  0.00           H
ATOM    153  CA  CYS    16      56.950  84.760  80.200  1.00  0.00           C
ATOM    154  CB  CYS    16      58.420  84.570  80.590  1.00  0.00           C
ATOM    155  SG  CYS    16      59.190  86.200  80.770  1.00  0.00           S
ATOM    156  HG  CYS    16      59.050  86.500  82.060  1.00  0.00           H
ATOM    157  C   CYS    16      56.330  83.430  79.740  1.00  0.00           C
ATOM    158  O   CYS    16      56.610  83.000  78.590  1.00  0.00           O
ATOM    159  N   MET    17      55.650  82.780  80.670  1.00  0.00           N
ATOM    160  H   MET    17      55.990  82.600  81.590  1.00  0.00           H
ATOM    161  CA  MET    17      54.830  81.630  80.210  1.00  0.00           C
ATOM    162  CB  MET    17      54.370  80.880  81.540  1.00  0.00           C
ATOM    163  CG  MET    17      54.160  79.410  81.260  1.00  0.00           C
ATOM    164  SD  MET    17      55.600  78.440  80.760  1.00  0.00           S
ATOM    165  CE  MET    17      54.800  77.140  79.930  1.00  0.00           C
ATOM    166  C   MET    17      53.600  82.080  79.420  1.00  0.00           C
ATOM    167  O   MET    17      52.560  82.410  80.020  1.00  0.00           O
ATOM    168  N   VAL    18      53.860  82.080  78.130  1.00  0.00           N
ATOM    169  H   VAL    18      54.580  81.490  77.760  1.00  0.00           H
ATOM    170  CA  VAL    18      52.850  82.580  77.150  1.00  0.00           C
ATOM    171  CB  VAL    18      53.540  83.360  76.040  1.00  0.00           C
ATOM    172  CG1 VAL    18      54.380  84.310  76.830  1.00  0.00           C
ATOM    173  CG2 VAL    18      54.540  82.440  75.390  1.00  0.00           C
ATOM    174  C   VAL    18      51.860  81.500  76.520  1.00  0.00           C
ATOM    175  O   VAL    18      52.260  80.350  76.360  1.00  0.00           O
ATOM    176  N   GLN    19      50.610  81.890  76.210  1.00  0.00           N
ATOM    177  H   GLN    19      50.210  82.760  76.500  1.00  0.00           H
ATOM    178  CA  GLN    19      49.640  80.930  75.660  1.00  0.00           C
ATOM    179  CB  GLN    19      48.250  81.290  76.160  1.00  0.00           C
ATOM    180  CG  GLN    19      47.030  80.510  75.630  1.00  0.00           C
ATOM    181  CD  GLN    19      45.710  81.000  76.240  1.00  0.00           C
ATOM    182  OE1 GLN    19      45.030  81.870  75.680  1.00  0.00           O
ATOM    183  NE2 GLN    19      45.240  80.580  77.440  1.00  0.00           N
ATOM    184 1HE2 GLN    19      45.660  79.780  77.860  1.00  0.00           H
ATOM    185 2HE2 GLN    19      44.470  81.050  77.880  1.00  0.00           H
ATOM    186  C   GLN    19      49.590  81.050  74.100  1.00  0.00           C
ATOM    187  O   GLN    19      49.280  82.090  73.490  1.00  0.00           O
ATOM    188  N   VAL    20      50.230  80.100  73.450  1.00  0.00           N
ATOM    189  H   VAL    20      50.480  79.290  73.970  1.00  0.00           H
ATOM    190  CA  VAL    20      50.260  79.900  72.020  1.00  0.00           C
ATOM    191  CB  VAL    20      51.300  78.880  71.580  1.00  0.00           C
ATOM    192  CG1 VAL    20      51.340  78.870  70.050  1.00  0.00           C
ATOM    193  CG2 VAL    20      52.650  79.210  72.220  1.00  0.00           C
ATOM    194  C   VAL    20      48.850  79.420  71.540  1.00  0.00           C
ATOM    195  O   VAL    20      48.540  78.210  71.760  1.00  0.00           O
ATOM    196  N   THR    21      48.130  80.290  70.910  1.00  0.00           N
ATOM    197  H   THR    21      48.440  81.200  70.650  1.00  0.00           H
ATOM    198  CA  THR    21      46.890  79.800  70.370  1.00  0.00           C
ATOM    199  CB  THR    21      45.700  80.710  70.630  1.00  0.00           C
ATOM    200  OG1 THR    21      45.880  82.050  70.050  1.00  0.00           O
ATOM    201  HG1 THR    21      46.430  81.980  69.220  1.00  0.00           H
ATOM    202  CG2 THR    21      45.440  80.730  72.140  1.00  0.00           C
ATOM    203  C   THR    21      47.020  79.730  68.820  1.00  0.00           C
ATOM    204  O   THR    21      47.000  80.750  68.110  1.00  0.00           O
ATOM    205  N   CYS    22      47.590  78.540  68.510  1.00  0.00           N
ATOM    206  H   CYS    22      47.590  77.860  69.240  1.00  0.00           H
ATOM    207  CA  CYS    22      47.830  78.080  67.110  1.00  0.00           C
ATOM    208  CB  CYS    22      48.620  76.760  67.350  1.00  0.00           C
ATOM    209  SG  CYS    22      49.160  76.090  65.720  1.00  0.00           S
ATOM    210  HG  CYS    22      49.580  74.900  66.130  1.00  0.00           H
ATOM    211  C   CYS    22      46.440  77.830  66.490  1.00  0.00           C
ATOM    212  O   CYS    22      45.730  76.830  66.600  1.00  0.00           O
ATOM    213  N   GLY    23      45.940  79.010  66.040  1.00  0.00           N
ATOM    214  H   GLY    23      46.300  79.940  66.100  1.00  0.00           H
ATOM    215  CA  GLY    23      44.510  79.010  65.620  1.00  0.00           C
ATOM    216  C   GLY    23      43.630  79.100  66.860  1.00  0.00           C
ATOM    217  O   GLY    23      43.530  80.200  67.350  1.00  0.00           O
ATOM    218  N   THR    24      42.770  78.120  67.010  1.00  0.00           N
ATOM    219  H   THR    24      42.650  77.430  66.290  1.00  0.00           H
ATOM    220  CA  THR    24      41.880  78.030  68.170  1.00  0.00           C
ATOM    221  CB  THR    24      40.450  77.630  67.950  1.00  0.00           C
ATOM    222  OG1 THR    24      40.120  76.900  66.820  1.00  0.00           O
ATOM    223  HG1 THR    24      40.590  76.020  66.860  1.00  0.00           H
ATOM    224  CG2 THR    24      39.520  78.860  68.150  1.00  0.00           C
ATOM    225  C   THR    24      42.400  77.290  69.390  1.00  0.00           C
ATOM    226  O   THR    24      42.100  77.710  70.520  1.00  0.00           O
ATOM    227  N   THR    25      43.320  76.310  69.110  1.00  0.00           N
ATOM    228  H   THR    25      43.530  76.010  68.180  1.00  0.00           H
ATOM    229  CA  THR    25      43.920  75.450  70.170  1.00  0.00           C
ATOM    230  CB  THR    25      44.540  74.210  69.560  1.00  0.00           C
ATOM    231  OG1 THR    25      43.560  73.480  68.820  1.00  0.00           O
ATOM    232  HG1 THR    25      43.130  74.090  68.150  1.00  0.00           H
ATOM    233  CG2 THR    25      45.200  73.280  70.570  1.00  0.00           C
ATOM    234  C   THR    25      44.920  76.180  71.070  1.00  0.00           C
ATOM    235  O   THR    25      45.950  76.700  70.660  1.00  0.00           O
ATOM    236  N   THR    26      44.450  76.370  72.290  1.00  0.00           N
ATOM    237  H   THR    26      43.530  76.050  72.480  1.00  0.00           H
ATOM    238  CA  THR    26      45.280  76.860  73.450  1.00  0.00           C
ATOM    239  CB  THR    26      44.340  77.230  74.620  1.00  0.00           C
ATOM    240  OG1 THR    26      43.290  76.260  74.770  1.00  0.00           O
ATOM    241  HG1 THR    26      42.460  76.460  74.240  1.00  0.00           H
ATOM    242  CG2 THR    26      43.840  78.660  74.390  1.00  0.00           C
ATOM    243  C   THR    26      46.380  75.920  73.910  1.00  0.00           C
ATOM    244  O   THR    26      46.170  74.800  74.300  1.00  0.00           O
ATOM    245  N   LEU    27      47.650  76.360  73.530  1.00  0.00           N
ATOM    246  H   LEU    27      47.710  77.030  72.790  1.00  0.00           H
ATOM    247  CA  LEU    27      48.830  75.670  74.020  1.00  0.00           C
ATOM    248  CB  LEU    27      49.680  75.140  72.870  1.00  0.00           C
ATOM    249  CG  LEU    27      49.130  73.890  72.170  1.00  0.00           C
ATOM    250  CD1 LEU    27      49.590  73.860  70.740  1.00  0.00           C
ATOM    251  CD2 LEU    27      49.540  72.650  73.010  1.00  0.00           C
ATOM    252  C   LEU    27      49.670  76.580  74.930  1.00  0.00           C
ATOM    253  O   LEU    27      49.920  77.710  74.610  1.00  0.00           O
ATOM    254  N   ASN    28      50.260  75.980  75.900  1.00  0.00           N
ATOM    255  H   ASN    28      50.240  74.980  75.970  1.00  0.00           H
ATOM    256  CA  ASN    28      51.410  76.540  76.760  1.00  0.00           C
ATOM    257  CB  ASN    28      51.730  75.450  77.740  1.00  0.00           C
ATOM    258  CG  ASN    28      50.780  75.210  78.870  1.00  0.00           C
ATOM    259  OD1 ASN    28      50.370  76.100  79.630  1.00  0.00           O
ATOM    260  ND2 ASN    28      50.600  73.960  79.180  1.00  0.00           N
ATOM    261 1HD2 ASN    28      50.870  73.220  78.550  1.00  0.00           H
ATOM    262 2HD2 ASN    28      50.530  73.660  80.130  1.00  0.00           H
ATOM    263  C   ASN    28      52.630  76.850  75.930  1.00  0.00           C
ATOM    264  O   ASN    28      53.000  76.190  75.010  1.00  0.00           O
ATOM    265  N   GLY    29      53.490  77.750  76.440  1.00  0.00           N
ATOM    266  H   GLY    29      53.360  78.210  77.320  1.00  0.00           H
ATOM    267  CA  GLY    29      54.810  78.130  75.790  1.00  0.00           C
ATOM    268  C   GLY    29      55.670  79.080  76.600  1.00  0.00           C
ATOM    269  O   GLY    29      55.140  79.880  77.290  1.00  0.00           O
ATOM    270  N   LEU    30      56.940  79.140  76.340  1.00  0.00           N
ATOM    271  H   LEU    30      57.320  78.700  75.520  1.00  0.00           H
ATOM    272  CA  LEU    30      57.980  79.960  77.130  1.00  0.00           C
ATOM    273  CB  LEU    30      58.970  79.040  77.900  1.00  0.00           C
ATOM    274  CG  LEU    30      59.720  79.750  79.030  1.00  0.00           C
ATOM    275  CD1 LEU    30      58.760  80.390  80.050  1.00  0.00           C
ATOM    276  CD2 LEU    30      60.600  78.830  79.830  1.00  0.00           C
ATOM    277  C   LEU    30      58.750  80.900  76.220  1.00  0.00           C
ATOM    278  O   LEU    30      59.570  80.470  75.340  1.00  0.00           O
ATOM    279  N   TRP    31      58.500  82.170  76.540  1.00  0.00           N
ATOM    280  H   TRP    31      57.850  82.410  77.270  1.00  0.00           H
ATOM    281  CA  TRP    31      59.050  83.310  75.850  1.00  0.00           C
ATOM    282  CB  TRP    31      58.030  84.470  76.190  1.00  0.00           C
ATOM    283  CG  TRP    31      58.290  85.780  75.380  1.00  0.00           C
ATOM    284  CD1 TRP    31      58.900  85.960  74.200  1.00  0.00           C
ATOM    285  HD1 TRP    31      59.290  85.170  73.550  1.00  0.00           H
ATOM    286  CD2 TRP    31      57.710  86.950  75.640  1.00  0.00           C
ATOM    287  NE1 TRP    31      58.620  87.180  73.720  1.00  0.00           N
ATOM    288  HE1 TRP    31      58.740  87.420  72.760  1.00  0.00           H
ATOM    289  CE2 TRP    31      57.920  87.880  74.600  1.00  0.00           C
ATOM    290  CE3 TRP    31      56.770  87.310  76.640  1.00  0.00           C
ATOM    291  HE3 TRP    31      56.720  86.760  77.580  1.00  0.00           H
ATOM    292  CZ2 TRP    31      57.260  89.080  74.500  1.00  0.00           C
ATOM    293  HZ2 TRP    31      57.690  89.910  73.960  1.00  0.00           H
ATOM    294  CZ3 TRP    31      56.100  88.500  76.570  1.00  0.00           C
ATOM    295  HZ3 TRP    31      55.180  88.630  77.150  1.00  0.00           H
ATOM    296  CH2 TRP    31      56.350  89.370  75.540  1.00  0.00           C
ATOM    297  HH2 TRP    31      55.800  90.300  75.460  1.00  0.00           H
ATOM    298  C   TRP    31      60.540  83.660  76.110  1.00  0.00           C
ATOM    299  O   TRP    31      60.780  84.530  76.940  1.00  0.00           O
ATOM    300  N   LEU    32      61.500  82.990  75.520  1.00  0.00           N
ATOM    301  H   LEU    32      61.380  82.300  74.800  1.00  0.00           H
ATOM    302  CA  LEU    32      62.920  83.360  75.790  1.00  0.00           C
ATOM    303  CB  LEU    32      63.710  82.070  75.930  1.00  0.00           C
ATOM    304  CG  LEU    32      63.600  81.400  77.290  1.00  0.00           C
ATOM    305  CD1 LEU    32      64.430  80.080  77.280  1.00  0.00           C
ATOM    306  CD2 LEU    32      64.100  82.270  78.430  1.00  0.00           C
ATOM    307  C   LEU    32      63.540  84.310  74.760  1.00  0.00           C
ATOM    308  O   LEU    32      63.870  83.970  73.620  1.00  0.00           O
ATOM    309  N   ASP    33      63.500  85.610  75.210  1.00  0.00           N
ATOM    310  H   ASP    33      63.350  85.670  76.200  1.00  0.00           H
ATOM    311  CA  ASP    33      63.880  86.860  74.550  1.00  0.00           C
ATOM    312  CB  ASP    33      65.420  86.920  74.410  1.00  0.00           C
ATOM    313  CG  ASP    33      66.240  86.840  75.670  1.00  0.00           C
ATOM    314  OD1 ASP    33      67.500  86.660  75.580  1.00  0.00           O
ATOM    315  OD2 ASP    33      65.780  87.260  76.760  1.00  0.00           O
ATOM    316  C   ASP    33      63.230  87.090  73.230  1.00  0.00           C
ATOM    317  O   ASP    33      62.270  87.870  73.230  1.00  0.00           O
ATOM    318  N   ASP    34      63.670  86.460  72.140  1.00  0.00           N
ATOM    319  H   ASP    34      64.590  86.070  72.110  1.00  0.00           H
ATOM    320  CA  ASP    34      63.060  86.650  70.810  1.00  0.00           C
ATOM    321  CB  ASP    34      64.310  86.930  69.860  1.00  0.00           C
ATOM    322  CG  ASP    34      65.490  85.950  70.070  1.00  0.00           C
ATOM    323  OD1 ASP    34      66.240  85.920  71.030  1.00  0.00           O
ATOM    324  OD2 ASP    34      65.590  85.180  69.130  1.00  0.00           O
ATOM    325  C   ASP    34      62.300  85.350  70.270  1.00  0.00           C
ATOM    326  O   ASP    34      61.280  85.450  69.680  1.00  0.00           O
ATOM    327  N   VAL    35      62.610  84.200  70.820  1.00  0.00           N
ATOM    328  H   VAL    35      63.230  84.180  71.600  1.00  0.00           H
ATOM    329  CA  VAL    35      62.030  82.890  70.480  1.00  0.00           C
ATOM    330  CB  VAL    35      63.050  81.860  69.920  1.00  0.00           C
ATOM    331  CG1 VAL    35      63.740  82.320  68.610  1.00  0.00           C
ATOM    332  CG2 VAL    35      64.130  81.470  70.860  1.00  0.00           C
ATOM    333  C   VAL    35      61.060  82.180  71.460  1.00  0.00           C
ATOM    334  O   VAL    35      61.420  81.890  72.590  1.00  0.00           O
ATOM    335  N   VAL    36      59.780  82.010  71.110  1.00  0.00           N
ATOM    336  H   VAL    36      59.450  82.220  70.180  1.00  0.00           H
ATOM    337  CA  VAL    36      58.910  81.240  72.000  1.00  0.00           C
ATOM    338  CB  VAL    36      57.460  81.800  71.910  1.00  0.00           C
ATOM    339  CG1 VAL    36      56.540  81.150  72.980  1.00  0.00           C
ATOM    340  CG2 VAL    36      57.420  83.300  71.990  1.00  0.00           C
ATOM    341  C   VAL    36      58.960  79.720  71.840  1.00  0.00           C
ATOM    342  O   VAL    36      59.010  79.260  70.680  1.00  0.00           O
ATOM    343  N   TYR    37      59.420  79.130  72.920  1.00  0.00           N
ATOM    344  H   TYR    37      59.510  79.730  73.720  1.00  0.00           H
ATOM    345  CA  TYR    37      59.600  77.700  73.250  1.00  0.00           C
ATOM    346  CB  TYR    37      60.760  77.470  74.260  1.00  0.00           C
ATOM    347  CG  TYR    37      62.130  77.540  73.550  1.00  0.00           C
ATOM    348  CD1 TYR    37      62.720  76.340  73.150  1.00  0.00           C
ATOM    349  HD1 TYR    37      62.090  75.490  72.900  1.00  0.00           H
ATOM    350  CD2 TYR    37      62.700  78.820  73.430  1.00  0.00           C
ATOM    351  HD2 TYR    37      61.980  79.610  73.610  1.00  0.00           H
ATOM    352  CE1 TYR    37      64.070  76.450  72.740  1.00  0.00           C
ATOM    353  HE1 TYR    37      64.640  75.550  72.530  1.00  0.00           H
ATOM    354  CE2 TYR    37      64.020  78.860  72.990  1.00  0.00           C
ATOM    355  HE2 TYR    37      64.490  79.830  73.130  1.00  0.00           H
ATOM    356  CZ  TYR    37      64.670  77.730  72.550  1.00  0.00           C
ATOM    357  OH  TYR    37      66.040  77.700  72.610  1.00  0.00           O
ATOM    358  HH  TYR    37      66.340  78.650  72.540  1.00  0.00           H
ATOM    359  C   TYR    37      58.320  76.960  73.570  1.00  0.00           C
ATOM    360  O   TYR    37      57.760  77.270  74.600  1.00  0.00           O
ATOM    361  N   CYS    38      57.780  76.340  72.490  1.00  0.00           N
ATOM    362  H   CYS    38      58.120  76.370  71.550  1.00  0.00           H
ATOM    363  CA  CYS    38      56.610  75.400  72.620  1.00  0.00           C
ATOM    364  CB  CYS    38      55.360  76.000  71.950  1.00  0.00           C
ATOM    365  SG  CYS    38      53.740  75.220  72.330  1.00  0.00           S
ATOM    366  HG  CYS    38      53.660  75.750  73.550  1.00  0.00           H
ATOM    367  C   CYS    38      56.980  74.010  71.910  1.00  0.00           C
ATOM    368  O   CYS    38      57.650  74.000  70.920  1.00  0.00           O
ATOM    369  N   PRO    39      56.630  72.910  72.580  1.00  0.00           N
ATOM    370  CA  PRO    39      56.920  71.550  72.010  1.00  0.00           C
ATOM    371  CB  PRO    39      56.550  70.580  73.160  1.00  0.00           C
ATOM    372  CG  PRO    39      56.950  71.420  74.410  1.00  0.00           C
ATOM    373  CD  PRO    39      56.490  72.850  74.060  1.00  0.00           C
ATOM    374  C   PRO    39      56.070  71.240  70.730  1.00  0.00           C
ATOM    375  O   PRO    39      55.060  71.970  70.480  1.00  0.00           O
ATOM    376  N   ARG    40      56.350  70.100  70.070  1.00  0.00           N
ATOM    377  H   ARG    40      57.040  69.470  70.430  1.00  0.00           H
ATOM    378  CA  ARG    40      55.670  69.650  68.820  1.00  0.00           C
ATOM    379  CB  ARG    40      56.260  68.280  68.370  1.00  0.00           C
ATOM    380  CG  ARG    40      57.530  68.530  67.640  1.00  0.00           C
ATOM    381  CD  ARG    40      57.980  67.200  67.110  1.00  0.00           C
ATOM    382  NE  ARG    40      59.180  67.420  66.240  1.00  0.00           N
ATOM    383  HE  ARG    40      59.570  68.320  66.460  1.00  0.00           H
ATOM    384  CZ  ARG    40      59.880  66.510  65.540  1.00  0.00           C
ATOM    385  NH1 ARG    40      59.660  65.220  65.760  1.00  0.00           N
ATOM    386 1HH1 ARG    40      59.050  64.930  66.490  1.00  0.00           H
ATOM    387 2HH1 ARG    40      60.020  64.570  65.090  1.00  0.00           H
ATOM    388  NH2 ARG    40      60.660  66.820  64.510  1.00  0.00           N
ATOM    389 1HH2 ARG    40      60.660  67.780  64.240  1.00  0.00           H
ATOM    390 2HH2 ARG    40      61.100  66.060  64.030  1.00  0.00           H
ATOM    391  C   ARG    40      54.170  69.640  68.590  1.00  0.00           C
ATOM    392  O   ARG    40      53.720  69.890  67.420  1.00  0.00           O
ATOM    393  N   HIS    41      53.410  69.690  69.700  1.00  0.00           N
ATOM    394  H   HIS    41      53.720  69.450  70.620  1.00  0.00           H
ATOM    395  CA  HIS    41      51.940  69.820  69.580  1.00  0.00           C
ATOM    396  CB  HIS    41      51.480  69.900  71.050  1.00  0.00           C
ATOM    397  CG  HIS    41      50.770  68.640  71.530  1.00  0.00           C
ATOM    398  ND1 HIS    41      49.850  67.950  70.890  1.00  0.00           N
ATOM    399  CD2 HIS    41      51.050  67.970  72.690  1.00  0.00           C
ATOM    400  HD2 HIS    41      51.730  68.390  73.440  1.00  0.00           H
ATOM    401  CE1 HIS    41      49.530  66.920  71.640  1.00  0.00           C
ATOM    402  HE1 HIS    41      48.650  66.280  71.520  1.00  0.00           H
ATOM    403  NE2 HIS    41      50.190  66.950  72.810  1.00  0.00           N
ATOM    404  HE2 HIS    41      50.030  66.220  73.470  1.00  0.00           H
ATOM    405  C   HIS    41      51.430  71.020  68.710  1.00  0.00           C
ATOM    406  O   HIS    41      50.500  71.000  67.920  1.00  0.00           O
ATOM    407  N   VAL    42      52.310  71.970  68.590  1.00  0.00           N
ATOM    408  H   VAL    42      53.160  71.920  69.120  1.00  0.00           H
ATOM    409  CA  VAL    42      52.110  73.210  67.790  1.00  0.00           C
ATOM    410  CB  VAL    42      52.990  74.380  68.240  1.00  0.00           C
ATOM    411  CG1 VAL    42      54.300  74.360  67.500  1.00  0.00           C
ATOM    412  CG2 VAL    42      52.310  75.700  68.520  1.00  0.00           C
ATOM    413  C   VAL    42      51.990  73.140  66.250  1.00  0.00           C
ATOM    414  O   VAL    42      51.070  73.740  65.620  1.00  0.00           O
ATOM    415  N   ILE    43      52.830  72.230  65.730  1.00  0.00           N
ATOM    416  H   ILE    43      53.490  71.750  66.300  1.00  0.00           H
ATOM    417  CA  ILE    43      52.800  71.920  64.250  1.00  0.00           C
ATOM    418  CB  ILE    43      54.170  71.690  63.540  1.00  0.00           C
ATOM    419  CG1 ILE    43      55.020  70.750  64.290  1.00  0.00           C
ATOM    420  CG2 ILE    43      54.940  73.000  63.400  1.00  0.00           C
ATOM    421  CD  ILE    43      56.210  70.150  63.480  1.00  0.00           C
ATOM    422  C   ILE    43      51.880  70.770  63.850  1.00  0.00           C
ATOM    423  O   ILE    43      51.190  70.820  62.820  1.00  0.00           O
ATOM    424  N   CYS    44      51.720  69.890  64.830  1.00  0.00           N
ATOM    425  H   CYS    44      52.370  69.980  65.590  1.00  0.00           H
ATOM    426  CA  CYS    44      50.880  68.720  64.770  1.00  0.00           C
ATOM    427  CB  CYS    44      51.580  67.620  65.590  1.00  0.00           C
ATOM    428  SG  CYS    44      53.260  67.200  65.030  1.00  0.00           S
ATOM    429  HG  CYS    44      53.450  66.320  66.000  1.00  0.00           H
ATOM    430  C   CYS    44      49.440  68.920  65.260  1.00  0.00           C
ATOM    431  O   CYS    44      48.810  68.000  65.870  1.00  0.00           O
ATOM    432  N   THR    45      48.960  70.160  65.150  1.00  0.00           N
ATOM    433  H   THR    45      49.330  70.800  64.480  1.00  0.00           H
ATOM    434  CA  THR    45      47.700  70.560  65.780  1.00  0.00           C
ATOM    435  CB  THR    45      47.460  72.100  65.730  1.00  0.00           C
ATOM    436  OG1 THR    45      47.690  72.670  64.480  1.00  0.00           O
ATOM    437  HG1 THR    45      46.860  72.530  63.940  1.00  0.00           H
ATOM    438  CG2 THR    45      48.340  72.680  66.780  1.00  0.00           C
ATOM    439  C   THR    45      46.470  69.930  65.120  1.00  0.00           C
ATOM    440  O   THR    45      46.090  70.280  64.020  1.00  0.00           O
ATOM    441  N   SER    46      45.750  69.140  65.820  1.00  0.00           N
ATOM    442  H   SER    46      45.790  69.210  66.810  1.00  0.00           H
ATOM    443  CA  SER    46      44.630  68.360  65.270  1.00  0.00           C
ATOM    444  CB  SER    46      44.050  67.420  66.320  1.00  0.00           C
ATOM    445  OG  SER    46      43.730  68.110  67.540  1.00  0.00           O
ATOM    446  HG  SER    46      43.340  67.440  68.170  1.00  0.00           H
ATOM    447  C   SER    46      43.380  69.090  64.770  1.00  0.00           C
ATOM    448  O   SER    46      42.630  68.480  63.980  1.00  0.00           O
ATOM    449  N   GLU    47      43.190  70.430  65.010  1.00  0.00           N
ATOM    450  H   GLU    47      43.660  70.900  65.750  1.00  0.00           H
ATOM    451  CA  GLU    47      42.150  71.220  64.280  1.00  0.00           C
ATOM    452  CB  GLU    47      41.970  72.580  64.930  1.00  0.00           C
ATOM    453  CG  GLU    47      43.090  73.610  65.060  1.00  0.00           C
ATOM    454  CD  GLU    47      42.810  74.830  65.840  1.00  0.00           C
ATOM    455  OE1 GLU    47      42.980  75.940  65.280  1.00  0.00           O
ATOM    456  OE2 GLU    47      42.040  74.760  66.800  1.00  0.00           O
ATOM    457  C   GLU    47      42.380  71.280  62.750  1.00  0.00           C
ATOM    458  O   GLU    47      41.380  71.430  61.970  1.00  0.00           O
ATOM    459  N   ASP    48      43.700  71.210  62.340  1.00  0.00           N
ATOM    460  H   ASP    48      44.510  71.320  62.920  1.00  0.00           H
ATOM    461  CA  ASP    48      43.970  71.200  60.920  1.00  0.00           C
ATOM    462  CB  ASP    48      44.490  72.630  60.490  1.00  0.00           C
ATOM    463  CG  ASP    48      45.830  73.070  61.230  1.00  0.00           C
ATOM    464  OD1 ASP    48      46.710  73.480  60.450  1.00  0.00           O
ATOM    465  OD2 ASP    48      45.880  73.180  62.480  1.00  0.00           O
ATOM    466  C   ASP    48      44.920  70.060  60.470  1.00  0.00           C
ATOM    467  O   ASP    48      44.540  69.190  59.670  1.00  0.00           O
ATOM    468  N   MET    49      45.960  69.810  61.280  1.00  0.00           N
ATOM    469  H   MET    49      46.020  69.950  62.270  1.00  0.00           H
ATOM    470  CA  MET    49      47.110  69.040  60.750  1.00  0.00           C
ATOM    471  CB  MET    49      48.400  69.790  61.160  1.00  0.00           C
ATOM    472  CG  MET    49      48.690  71.030  60.280  1.00  0.00           C
ATOM    473  SD  MET    49      48.710  70.780  58.450  1.00  0.00           S
ATOM    474  CE  MET    49      48.470  72.450  57.870  1.00  0.00           C
ATOM    475  C   MET    49      47.110  67.460  60.820  1.00  0.00           C
ATOM    476  O   MET    49      47.910  66.870  61.600  1.00  0.00           O
ATOM    477  N   LEU    50      46.200  66.820  60.150  1.00  0.00           N
ATOM    478  H   LEU    50      45.730  67.420  59.490  1.00  0.00           H
ATOM    479  CA  LEU    50      46.010  65.400  60.030  1.00  0.00           C
ATOM    480  CB  LEU    50      44.640  65.020  59.390  1.00  0.00           C
ATOM    481  CG  LEU    50      43.430  65.320  60.230  1.00  0.00           C
ATOM    482  CD1 LEU    50      42.190  65.040  59.360  1.00  0.00           C
ATOM    483  CD2 LEU    50      43.450  64.540  61.510  1.00  0.00           C
ATOM    484  C   LEU    50      47.140  64.510  59.430  1.00  0.00           C
ATOM    485  O   LEU    50      47.250  63.340  59.760  1.00  0.00           O
ATOM    486  N   ASN    51      47.810  65.050  58.500  1.00  0.00           N
ATOM    487  H   ASN    51      47.420  65.880  58.100  1.00  0.00           H
ATOM    488  CA  ASN    51      49.030  64.550  57.850  1.00  0.00           C
ATOM    489  CB  ASN    51      49.480  65.620  56.820  1.00  0.00           C
ATOM    490  CG  ASN    51      50.710  65.360  56.040  1.00  0.00           C
ATOM    491  OD1 ASN    51      51.690  64.750  56.500  1.00  0.00           O
ATOM    492  ND2 ASN    51      50.520  65.350  54.750  1.00  0.00           N
ATOM    493 1HD2 ASN    51      49.580  65.240  54.440  1.00  0.00           H
ATOM    494 2HD2 ASN    51      51.340  65.250  54.180  1.00  0.00           H
ATOM    495  C   ASN    51      50.140  64.340  58.920  1.00  0.00           C
ATOM    496  O   ASN    51      50.360  65.140  59.840  1.00  0.00           O
ATOM    497  N   PRO    52      50.710  63.130  58.870  1.00  0.00           N
ATOM    498  CA  PRO    52      51.760  62.840  59.860  1.00  0.00           C
ATOM    499  CB  PRO    52      51.870  61.250  59.950  1.00  0.00           C
ATOM    500  CG  PRO    52      51.130  60.730  58.740  1.00  0.00           C
ATOM    501  CD  PRO    52      50.250  61.900  58.220  1.00  0.00           C
ATOM    502  C   PRO    52      53.190  63.480  59.610  1.00  0.00           C
ATOM    503  O   PRO    52      53.890  63.830  60.540  1.00  0.00           O
ATOM    504  N   ASN    53      53.560  63.770  58.360  1.00  0.00           N
ATOM    505  H   ASN    53      53.010  63.530  57.560  1.00  0.00           H
ATOM    506  CA  ASN    53      54.920  64.310  57.950  1.00  0.00           C
ATOM    507  CB  ASN    53      55.150  64.070  56.460  1.00  0.00           C
ATOM    508  CG  ASN    53      56.570  64.510  56.060  1.00  0.00           C
ATOM    509  OD1 ASN    53      56.750  65.670  55.790  1.00  0.00           O
ATOM    510  ND2 ASN    53      57.530  63.640  56.250  1.00  0.00           N
ATOM    511 1HD2 ASN    53      57.440  62.780  56.750  1.00  0.00           H
ATOM    512 2HD2 ASN    53      58.450  63.960  56.010  1.00  0.00           H
ATOM    513  C   ASN    53      55.320  65.660  58.470  1.00  0.00           C
ATOM    514  O   ASN    53      54.880  66.750  57.980  1.00  0.00           O
ATOM    515  N   TYR    54      56.360  65.630  59.290  1.00  0.00           N
ATOM    516  H   TYR    54      56.870  64.770  59.290  1.00  0.00           H
ATOM    517  CA  TYR    54      56.940  66.810  59.910  1.00  0.00           C
ATOM    518  CB  TYR    54      57.940  66.450  60.980  1.00  0.00           C
ATOM    519  CG  TYR    54      57.320  65.560  62.050  1.00  0.00           C
ATOM    520  CD1 TYR    54      57.800  64.250  62.240  1.00  0.00           C
ATOM    521  HD1 TYR    54      58.480  63.780  61.520  1.00  0.00           H
ATOM    522  CD2 TYR    54      56.390  66.010  62.970  1.00  0.00           C
ATOM    523  HD2 TYR    54      55.870  66.940  62.740  1.00  0.00           H
ATOM    524  CE1 TYR    54      57.380  63.550  63.320  1.00  0.00           C
ATOM    525  HE1 TYR    54      57.660  62.500  63.470  1.00  0.00           H
ATOM    526  CE2 TYR    54      56.020  65.310  64.100  1.00  0.00           C
ATOM    527  HE2 TYR    54      55.280  65.790  64.730  1.00  0.00           H
ATOM    528  CZ  TYR    54      56.510  64.060  64.310  1.00  0.00           C
ATOM    529  OH  TYR    54      56.280  63.430  65.490  1.00  0.00           O
ATOM    530  HH  TYR    54      56.860  62.630  65.630  1.00  0.00           H
ATOM    531  C   TYR    54      57.410  68.030  59.020  1.00  0.00           C
ATOM    532  O   TYR    54      57.030  69.160  59.210  1.00  0.00           O
ATOM    533  N   GLU    55      58.060  67.720  57.910  1.00  0.00           N
ATOM    534  H   GLU    55      58.410  66.800  57.720  1.00  0.00           H
ATOM    535  CA  GLU    55      58.380  68.700  56.880  1.00  0.00           C
ATOM    536  CB  GLU    55      59.280  68.170  55.770  1.00  0.00           C
ATOM    537  CG  GLU    55      60.430  67.230  56.120  1.00  0.00           C
ATOM    538  CD  GLU    55      60.030  65.740  56.350  1.00  0.00           C
ATOM    539  OE1 GLU    55      59.890  65.010  55.350  1.00  0.00           O
ATOM    540  OE2 GLU    55      59.630  65.340  57.480  1.00  0.00           O
ATOM    541  C   GLU    55      57.180  69.350  56.210  1.00  0.00           C
ATOM    542  O   GLU    55      56.980  70.550  56.340  1.00  0.00           O
ATOM    543  N   ASP    56      56.230  68.460  55.810  1.00  0.00           N
ATOM    544  H   ASP    56      56.420  67.490  55.660  1.00  0.00           H
ATOM    545  CA  ASP    56      54.930  68.960  55.340  1.00  0.00           C
ATOM    546  CB  ASP    56      54.020  67.780  54.910  1.00  0.00           C
ATOM    547  CG  ASP    56      53.950  67.730  53.420  1.00  0.00           C
ATOM    548  OD1 ASP    56      52.900  67.920  52.830  1.00  0.00           O
ATOM    549  OD2 ASP    56      54.980  67.330  52.820  1.00  0.00           O
ATOM    550  C   ASP    56      54.160  69.750  56.430  1.00  0.00           C
ATOM    551  O   ASP    56      53.470  70.750  56.060  1.00  0.00           O
ATOM    552  N   LEU    57      54.130  69.310  57.690  1.00  0.00           N
ATOM    553  H   LEU    57      54.440  68.380  57.850  1.00  0.00           H
ATOM    554  CA  LEU    57      53.520  70.150  58.760  1.00  0.00           C
ATOM    555  CB  LEU    57      53.530  69.450  60.140  1.00  0.00           C
ATOM    556  CG  LEU    57      52.790  68.100  60.060  1.00  0.00           C
ATOM    557  CD1 LEU    57      52.820  67.400  61.450  1.00  0.00           C
ATOM    558  CD2 LEU    57      51.280  68.210  59.760  1.00  0.00           C
ATOM    559  C   LEU    57      54.110  71.580  58.820  1.00  0.00           C
ATOM    560  O   LEU    57      53.480  72.570  58.430  1.00  0.00           O
ATOM    561  N   LEU    58      55.420  71.600  58.930  1.00  0.00           N
ATOM    562  H   LEU    58      55.990  70.790  58.860  1.00  0.00           H
ATOM    563  CA  LEU    58      56.210  72.880  58.900  1.00  0.00           C
ATOM    564  CB  LEU    58      57.700  72.800  59.210  1.00  0.00           C
ATOM    565  CG  LEU    58      58.350  73.860  60.130  1.00  0.00           C
ATOM    566  CD1 LEU    58      58.050  73.710  61.620  1.00  0.00           C
ATOM    567  CD2 LEU    58      59.910  73.790  59.960  1.00  0.00           C
ATOM    568  C   LEU    58      56.070  73.780  57.620  1.00  0.00           C
ATOM    569  O   LEU    58      55.780  75.000  57.600  1.00  0.00           O
ATOM    570  N   ILE    59      56.030  73.100  56.460  1.00  0.00           N
ATOM    571  H   ILE    59      56.260  72.130  56.390  1.00  0.00           H
ATOM    572  CA  ILE    59      55.900  73.830  55.170  1.00  0.00           C
ATOM    573  CB  ILE    59      56.210  72.920  53.960  1.00  0.00           C
ATOM    574  CG1 ILE    59      57.680  72.600  53.850  1.00  0.00           C
ATOM    575  CG2 ILE    59      55.800  73.490  52.650  1.00  0.00           C
ATOM    576  CD  ILE    59      58.040  71.420  52.930  1.00  0.00           C
ATOM    577  C   ILE    59      54.460  74.380  55.040  1.00  0.00           C
ATOM    578  O   ILE    59      54.360  75.580  54.990  1.00  0.00           O
ATOM    579  N   ARG    60      53.490  73.540  55.310  1.00  0.00           N
ATOM    580  H   ARG    60      53.640  72.590  55.590  1.00  0.00           H
ATOM    581  CA  ARG    60      52.040  73.920  55.370  1.00  0.00           C
ATOM    582  CB  ARG    60      51.170  72.660  55.490  1.00  0.00           C
ATOM    583  CG  ARG    60      51.080  71.850  54.240  1.00  0.00           C
ATOM    584  CD  ARG    60      50.490  70.540  54.740  1.00  0.00           C
ATOM    585  NE  ARG    60      50.490  69.590  53.600  1.00  0.00           N
ATOM    586  HE  ARG    60      51.320  69.600  53.050  1.00  0.00           H
ATOM    587  CZ  ARG    60      49.480  68.840  53.040  1.00  0.00           C
ATOM    588  NH1 ARG    60      48.190  68.930  53.430  1.00  0.00           N
ATOM    589 1HH1 ARG    60      47.820  69.510  54.150  1.00  0.00           H
ATOM    590 2HH1 ARG    60      47.550  68.530  52.770  1.00  0.00           H
ATOM    591  NH2 ARG    60      49.740  67.880  52.190  1.00  0.00           N
ATOM    592 1HH2 ARG    60      50.680  67.690  51.910  1.00  0.00           H
ATOM    593 2HH2 ARG    60      49.120  67.220  51.780  1.00  0.00           H
ATOM    594  C   ARG    60      51.640  74.970  56.410  1.00  0.00           C
ATOM    595  O   ARG    60      50.720  75.720  56.160  1.00  0.00           O
ATOM    596  N   LYS    61      52.220  74.890  57.550  1.00  0.00           N
ATOM    597  H   LYS    61      52.660  74.010  57.760  1.00  0.00           H
ATOM    598  CA  LYS    61      52.070  75.850  58.680  1.00  0.00           C
ATOM    599  CB  LYS    61      52.700  75.310  59.940  1.00  0.00           C
ATOM    600  CG  LYS    61      51.910  74.350  60.740  1.00  0.00           C
ATOM    601  CD  LYS    61      50.700  75.070  61.290  1.00  0.00           C
ATOM    602  CE  LYS    61      50.130  74.470  62.610  1.00  0.00           C
ATOM    603  NZ  LYS    61      48.720  74.770  62.830  1.00  0.00           N
ATOM    604  HZ1 LYS    61      48.470  74.170  63.590  1.00  0.00           H
ATOM    605  HZ2 LYS    61      48.580  75.680  63.230  1.00  0.00           H
ATOM    606  HZ3 LYS    61      48.280  74.710  61.940  1.00  0.00           H
ATOM    607  C   LYS    61      52.540  77.270  58.410  1.00  0.00           C
ATOM    608  O   LYS    61      53.690  77.630  58.520  1.00  0.00           O
ATOM    609  N   SER    62      51.550  78.000  57.980  1.00  0.00           N
ATOM    610  H   SER    62      50.670  77.520  57.930  1.00  0.00           H
ATOM    611  CA  SER    62      51.570  79.480  57.830  1.00  0.00           C
ATOM    612  CB  SER    62      50.220  80.080  57.370  1.00  0.00           C
ATOM    613  OG  SER    62      50.230  81.480  57.110  1.00  0.00           O
ATOM    614  HG  SER    62      49.370  81.820  56.750  1.00  0.00           H
ATOM    615  C   SER    62      51.770  80.140  59.200  1.00  0.00           C
ATOM    616  O   SER    62      51.220  79.710  60.270  1.00  0.00           O
ATOM    617  N   ASN    63      52.810  80.960  59.110  1.00  0.00           N
ATOM    618  H   ASN    63      53.150  81.240  58.210  1.00  0.00           H
ATOM    619  CA  ASN    63      53.450  81.610  60.290  1.00  0.00           C
ATOM    620  CB  ASN    63      54.740  82.440  60.020  1.00  0.00           C
ATOM    621  CG  ASN    63      54.510  83.630  59.120  1.00  0.00           C
ATOM    622  OD1 ASN    63      54.300  83.450  57.910  1.00  0.00           O
ATOM    623  ND2 ASN    63      54.280  84.800  59.630  1.00  0.00           N
ATOM    624 1HD2 ASN    63      54.510  84.790  60.600  1.00  0.00           H
ATOM    625 2HD2 ASN    63      53.770  85.540  59.190  1.00  0.00           H
ATOM    626  C   ASN    63      52.430  82.410  61.110  1.00  0.00           C
ATOM    627  O   ASN    63      52.310  82.150  62.320  1.00  0.00           O
ATOM    628  N   HIS    64      51.650  83.090  60.350  1.00  0.00           N
ATOM    629  H   HIS    64      51.880  83.440  59.450  1.00  0.00           H
ATOM    630  CA  HIS    64      50.500  83.980  60.760  1.00  0.00           C
ATOM    631  CB  HIS    64      49.750  84.530  59.530  1.00  0.00           C
ATOM    632  CG  HIS    64      50.700  85.510  58.790  1.00  0.00           C
ATOM    633  ND1 HIS    64      51.130  86.700  59.210  1.00  0.00           N
ATOM    634  CD2 HIS    64      51.270  85.310  57.610  1.00  0.00           C
ATOM    635  HD2 HIS    64      51.060  84.450  56.970  1.00  0.00           H
ATOM    636  CE1 HIS    64      51.910  87.270  58.270  1.00  0.00           C
ATOM    637  HE1 HIS    64      52.420  88.210  58.480  1.00  0.00           H
ATOM    638  NE2 HIS    64      51.990  86.370  57.290  1.00  0.00           N
ATOM    639  HE2 HIS    64      52.580  86.400  56.490  1.00  0.00           H
ATOM    640  C   HIS    64      49.510  83.170  61.600  1.00  0.00           C
ATOM    641  O   HIS    64      48.910  83.820  62.480  1.00  0.00           O
ATOM    642  N   ASN    65      49.250  81.860  61.520  1.00  0.00           N
ATOM    643  H   ASN    65      49.710  81.370  60.790  1.00  0.00           H
ATOM    644  CA  ASN    65      48.440  81.000  62.390  1.00  0.00           C
ATOM    645  CB  ASN    65      48.480  79.600  61.750  1.00  0.00           C
ATOM    646  CG  ASN    65      47.740  78.550  62.510  1.00  0.00           C
ATOM    647  OD1 ASN    65      48.260  77.600  63.040  1.00  0.00           O
ATOM    648  ND2 ASN    65      46.430  78.550  62.430  1.00  0.00           N
ATOM    649 1HD2 ASN    65      45.950  79.190  61.830  1.00  0.00           H
ATOM    650 2HD2 ASN    65      45.930  77.750  62.770  1.00  0.00           H
ATOM    651  C   ASN    65      48.840  80.980  63.880  1.00  0.00           C
ATOM    652  O   ASN    65      47.940  80.840  64.730  1.00  0.00           O
ATOM    653  N   PHE    66      50.130  80.970  64.210  1.00  0.00           N
ATOM    654  H   PHE    66      50.850  81.170  63.540  1.00  0.00           H
ATOM    655  CA  PHE    66      50.640  80.610  65.520  1.00  0.00           C
ATOM    656  CB  PHE    66      52.110  80.160  65.450  1.00  0.00           C
ATOM    657  CG  PHE    66      52.460  78.880  64.640  1.00  0.00           C
ATOM    658  CD1 PHE    66      52.370  77.640  65.280  1.00  0.00           C
ATOM    659  HD1 PHE    66      51.620  77.520  66.060  1.00  0.00           H
ATOM    660  CD2 PHE    66      52.770  78.890  63.290  1.00  0.00           C
ATOM    661  HD2 PHE    66      52.930  79.840  62.780  1.00  0.00           H
ATOM    662  CE1 PHE    66      52.740  76.520  64.600  1.00  0.00           C
ATOM    663  HE1 PHE    66      52.920  75.580  65.140  1.00  0.00           H
ATOM    664  CE2 PHE    66      53.060  77.800  62.590  1.00  0.00           C
ATOM    665  HE2 PHE    66      53.420  77.900  61.560  1.00  0.00           H
ATOM    666  CZ  PHE    66      53.050  76.570  63.260  1.00  0.00           C
ATOM    667  HZ  PHE    66      53.470  75.710  62.740  1.00  0.00           H
ATOM    668  C   PHE    66      50.550  81.880  66.420  1.00  0.00           C
ATOM    669  O   PHE    66      51.560  82.620  66.490  1.00  0.00           O
ATOM    670  N   LEU    67      49.340  82.110  66.850  1.00  0.00           N
ATOM    671  H   LEU    67      48.620  81.410  66.900  1.00  0.00           H
ATOM    672  CA  LEU    67      49.190  83.270  67.710  1.00  0.00           C
ATOM    673  CB  LEU    67      47.790  83.810  67.560  1.00  0.00           C
ATOM    674  CG  LEU    67      47.390  84.020  66.100  1.00  0.00           C
ATOM    675  CD1 LEU    67      45.880  84.080  66.010  1.00  0.00           C
ATOM    676  CD2 LEU    67      48.210  85.200  65.610  1.00  0.00           C
ATOM    677  C   LEU    67      49.480  83.070  69.170  1.00  0.00           C
ATOM    678  O   LEU    67      48.720  82.620  69.970  1.00  0.00           O
ATOM    679  N   VAL    68      50.570  83.700  69.540  1.00  0.00           N
ATOM    680  H   VAL    68      51.050  84.150  68.800  1.00  0.00           H
ATOM    681  CA  VAL    68      51.160  83.570  70.840  1.00  0.00           C
ATOM    682  CB  VAL    68      52.650  83.450  70.740  1.00  0.00           C
ATOM    683  CG1 VAL    68      53.230  83.070  72.130  1.00  0.00           C
ATOM    684  CG2 VAL    68      52.970  82.280  69.710  1.00  0.00           C
ATOM    685  C   VAL    68      50.600  84.800  71.670  1.00  0.00           C
ATOM    686  O   VAL    68      50.900  85.950  71.500  1.00  0.00           O
ATOM    687  N   GLN    69      49.760  84.430  72.640  1.00  0.00           N
ATOM    688  H   GLN    69      49.400  83.520  72.850  1.00  0.00           H
ATOM    689  CA  GLN    69      49.110  85.440  73.480  1.00  0.00           C
ATOM    690  CB  GLN    69      47.660  85.060  73.660  1.00  0.00           C
ATOM    691  CG  GLN    69      46.920  85.070  72.340  1.00  0.00           C
ATOM    692  CD  GLN    69      45.370  84.960  72.460  1.00  0.00           C
ATOM    693  OE1 GLN    69      44.810  85.830  73.070  1.00  0.00           O
ATOM    694  NE2 GLN    69      44.770  84.090  71.720  1.00  0.00           N
ATOM    695 1HE2 GLN    69      45.350  83.400  71.270  1.00  0.00           H
ATOM    696 2HE2 GLN    69      43.780  84.050  71.800  1.00  0.00           H
ATOM    697  C   GLN    69      49.830  85.560  74.840  1.00  0.00           C
ATOM    698  O   GLN    69      49.820  84.630  75.660  1.00  0.00           O
ATOM    699  N   ALA    70      50.440  86.670  75.030  1.00  0.00           N
ATOM    700  H   ALA    70      50.190  87.460  74.480  1.00  0.00           H
ATOM    701  CA  ALA    70      51.080  87.040  76.290  1.00  0.00           C
ATOM    702  CB  ALA    70      52.530  87.600  76.090  1.00  0.00           C
ATOM    703  C   ALA    70      50.250  88.150  77.020  1.00  0.00           C
ATOM    704  O   ALA    70      50.670  89.250  77.210  1.00  0.00           O
ATOM    705  N   GLY    71      49.100  87.800  77.580  1.00  0.00           N
ATOM    706  H   GLY    71      48.960  86.820  77.710  1.00  0.00           H
ATOM    707  CA  GLY    71      48.240  88.590  78.490  1.00  0.00           C
ATOM    708  C   GLY    71      47.440  89.660  77.740  1.00  0.00           C
ATOM    709  O   GLY    71      46.630  89.380  76.900  1.00  0.00           O
ATOM    710  N   ASN    72      47.580  90.930  78.100  1.00  0.00           N
ATOM    711  H   ASN    72      48.250  91.170  78.810  1.00  0.00           H
ATOM    712  CA  ASN    72      47.020  92.080  77.310  1.00  0.00           C
ATOM    713  CB  ASN    72      47.570  93.370  77.940  1.00  0.00           C
ATOM    714  CG  ASN    72      49.150  93.480  78.140  1.00  0.00           C
ATOM    715  OD1 ASN    72      49.950  92.650  77.730  1.00  0.00           O
ATOM    716  ND2 ASN    72      49.530  94.630  78.650  1.00  0.00           N
ATOM    717 1HD2 ASN    72      48.890  95.380  78.830  1.00  0.00           H
ATOM    718 2HD2 ASN    72      50.500  94.780  78.840  1.00  0.00           H
ATOM    719  C   ASN    72      47.350  91.930  75.820  1.00  0.00           C
ATOM    720  O   ASN    72      46.470  92.280  75.070  1.00  0.00           O
ATOM    721  N   VAL    73      48.630  91.710  75.410  1.00  0.00           N
ATOM    722  H   VAL    73      49.340  91.420  76.050  1.00  0.00           H
ATOM    723  CA  VAL    73      49.050  91.710  74.000  1.00  0.00           C
ATOM    724  CB  VAL    73      50.510  92.180  73.770  1.00  0.00           C
ATOM    725  CG1 VAL    73      50.440  93.670  74.090  1.00  0.00           C
ATOM    726  CG2 VAL    73      51.600  91.440  74.610  1.00  0.00           C
ATOM    727  C   VAL    73      48.910  90.380  73.310  1.00  0.00           C
ATOM    728  O   VAL    73      49.190  89.380  73.940  1.00  0.00           O
ATOM    729  N   GLN    74      48.990  90.420  72.000  1.00  0.00           N
ATOM    730  H   GLN    74      48.740  91.240  71.500  1.00  0.00           H
ATOM    731  CA  GLN    74      49.150  89.230  71.130  1.00  0.00           C
ATOM    732  CB  GLN    74      47.840  89.070  70.390  1.00  0.00           C
ATOM    733  CG  GLN    74      47.730  87.690  69.750  1.00  0.00           C
ATOM    734  CD  GLN    74      46.470  87.590  68.920  1.00  0.00           C
ATOM    735  OE1 GLN    74      45.460  87.090  69.330  1.00  0.00           O
ATOM    736  NE2 GLN    74      46.630  87.770  67.600  1.00  0.00           N
ATOM    737 1HE2 GLN    74      47.470  88.000  67.120  1.00  0.00           H
ATOM    738 2HE2 GLN    74      45.800  87.700  67.040  1.00  0.00           H
ATOM    739  C   GLN    74      50.360  89.310  70.100  1.00  0.00           C
ATOM    740  O   GLN    74      50.430  90.160  69.230  1.00  0.00           O
ATOM    741  N   LEU    75      51.280  88.350  70.210  1.00  0.00           N
ATOM    742  H   LEU    75      51.270  87.660  70.920  1.00  0.00           H
ATOM    743  CA  LEU    75      52.410  88.040  69.310  1.00  0.00           C
ATOM    744  CB  LEU    75      53.410  87.250  70.140  1.00  0.00           C
ATOM    745  CG  LEU    75      54.030  88.120  71.240  1.00  0.00           C
ATOM    746  CD1 LEU    75      54.700  87.350  72.350  1.00  0.00           C
ATOM    747  CD2 LEU    75      54.960  89.140  70.600  1.00  0.00           C
ATOM    748  C   LEU    75      52.030  87.210  68.100  1.00  0.00           C
ATOM    749  O   LEU    75      51.070  86.440  68.120  1.00  0.00           O
ATOM    750  N   ARG    76      52.690  87.570  67.020  1.00  0.00           N
ATOM    751  H   ARG    76      53.250  88.400  66.950  1.00  0.00           H
ATOM    752  CA  ARG    76      52.510  86.820  65.810  1.00  0.00           C
ATOM    753  CB  ARG    76      51.800  87.730  64.780  1.00  0.00           C
ATOM    754  CG  ARG    76      51.530  86.940  63.470  1.00  0.00           C
ATOM    755  CD  ARG    76      51.320  87.860  62.270  1.00  0.00           C
ATOM    756  NE  ARG    76      50.150  88.700  62.360  1.00  0.00           N
ATOM    757  HE  ARG    76      49.220  88.340  62.250  1.00  0.00           H
ATOM    758  CZ  ARG    76      50.260  90.050  62.230  1.00  0.00           C
ATOM    759  NH1 ARG    76      51.470  90.610  62.200  1.00  0.00           N
ATOM    760 1HH1 ARG    76      52.330  90.100  62.170  1.00  0.00           H
ATOM    761 2HH1 ARG    76      51.590  91.590  62.080  1.00  0.00           H
ATOM    762  NH2 ARG    76      49.220  90.890  62.290  1.00  0.00           N
ATOM    763 1HH2 ARG    76      48.270  90.570  62.300  1.00  0.00           H
ATOM    764 2HH2 ARG    76      49.420  91.860  62.360  1.00  0.00           H
ATOM    765  C   ARG    76      53.940  86.360  65.320  1.00  0.00           C
ATOM    766  O   ARG    76      54.970  87.030  65.530  1.00  0.00           O
ATOM    767  N   VAL    77      54.090  85.050  65.060  1.00  0.00           N
ATOM    768  H   VAL    77      53.280  84.470  65.050  1.00  0.00           H
ATOM    769  CA  VAL    77      55.370  84.400  64.740  1.00  0.00           C
ATOM    770  CB  VAL    77      55.290  82.890  64.940  1.00  0.00           C
ATOM    771  CG1 VAL    77      56.570  82.120  64.520  1.00  0.00           C
ATOM    772  CG2 VAL    77      55.010  82.660  66.440  1.00  0.00           C
ATOM    773  C   VAL    77      55.910  84.740  63.350  1.00  0.00           C
ATOM    774  O   VAL    77      55.280  84.350  62.330  1.00  0.00           O
ATOM    775  N   ILE    78      57.100  85.350  63.310  1.00  0.00           N
ATOM    776  H   ILE    78      57.520  85.500  64.210  1.00  0.00           H
ATOM    777  CA  ILE    78      57.830  85.730  62.120  1.00  0.00           C
ATOM    778  CB  ILE    78      58.670  87.000  62.270  1.00  0.00           C
ATOM    779  CG1 ILE    78      59.370  87.040  63.640  1.00  0.00           C
ATOM    780  CG2 ILE    78      57.670  88.070  62.100  1.00  0.00           C
ATOM    781  CD  ILE    78      60.430  88.080  63.620  1.00  0.00           C
ATOM    782  C   ILE    78      58.700  84.670  61.580  1.00  0.00           C
ATOM    783  O   ILE    78      58.800  84.490  60.400  1.00  0.00           O
ATOM    784  N   GLY    79      59.140  83.770  62.430  1.00  0.00           N
ATOM    785  H   GLY    79      58.790  83.730  63.360  1.00  0.00           H
ATOM    786  CA  GLY    79      60.110  82.690  62.030  1.00  0.00           C
ATOM    787  C   GLY    79      60.060  81.370  62.880  1.00  0.00           C
ATOM    788  O   GLY    79      60.800  81.220  63.860  1.00  0.00           O
ATOM    789  N   HIS    80      59.240  80.420  62.470  1.00  0.00           N
ATOM    790  H   HIS    80      58.750  80.530  61.600  1.00  0.00           H
ATOM    791  CA  HIS    80      59.050  79.060  63.060  1.00  0.00           C
ATOM    792  CB  HIS    80      57.610  78.510  62.780  1.00  0.00           C
ATOM    793  CG  HIS    80      57.180  78.690  61.260  1.00  0.00           C
ATOM    794  ND1 HIS    80      57.600  79.660  60.460  1.00  0.00           N
ATOM    795  CD2 HIS    80      56.330  77.900  60.610  1.00  0.00           C
ATOM    796  HD2 HIS    80      55.760  77.000  60.850  1.00  0.00           H
ATOM    797  CE1 HIS    80      56.970  79.560  59.290  1.00  0.00           C
ATOM    798  HE1 HIS    80      56.810  80.360  58.580  1.00  0.00           H
ATOM    799  NE2 HIS    80      56.170  78.480  59.390  1.00  0.00           N
ATOM    800  HE2 HIS    80      55.400  78.260  58.800  1.00  0.00           H
ATOM    801  C   HIS    80      60.110  77.980  62.750  1.00  0.00           C
ATOM    802  O   HIS    80      60.000  77.220  61.780  1.00  0.00           O
ATOM    803  N   SER    81      61.180  77.920  63.580  1.00  0.00           N
ATOM    804  H   SER    81      61.350  78.810  64.010  1.00  0.00           H
ATOM    805  CA  SER    81      62.340  77.000  63.480  1.00  0.00           C
ATOM    806  CB  SER    81      63.690  77.640  63.860  1.00  0.00           C
ATOM    807  OG  SER    81      64.660  76.800  63.300  1.00  0.00           O
ATOM    808  HG  SER    81      65.550  77.090  63.660  1.00  0.00           H
ATOM    809  C   SER    81      62.130  75.820  64.470  1.00  0.00           C
ATOM    810  O   SER    81      62.020  75.870  65.750  1.00  0.00           O
ATOM    811  N   MET    82      62.490  74.650  63.940  1.00  0.00           N
ATOM    812  H   MET    82      62.770  74.600  62.980  1.00  0.00           H
ATOM    813  CA  MET    82      62.450  73.340  64.700  1.00  0.00           C
ATOM    814  CB  MET    82      61.660  72.260  63.910  1.00  0.00           C
ATOM    815  CG  MET    82      61.150  71.140  64.780  1.00  0.00           C
ATOM    816  SD  MET    82      60.010  69.880  64.080  1.00  0.00           S
ATOM    817  CE  MET    82      60.480  69.920  62.370  1.00  0.00           C
ATOM    818  C   MET    82      63.830  72.820  65.110  1.00  0.00           C
ATOM    819  O   MET    82      64.740  72.780  64.250  1.00  0.00           O
ATOM    820  N   GLN    83      64.070  72.560  66.380  1.00  0.00           N
ATOM    821  H   GLN    83      63.350  72.680  67.070  1.00  0.00           H
ATOM    822  CA  GLN    83      65.310  72.030  66.950  1.00  0.00           C
ATOM    823  CB  GLN    83      66.000  73.030  67.840  1.00  0.00           C
ATOM    824  CG  GLN    83      67.490  72.730  67.780  1.00  0.00           C
ATOM    825  CD  GLN    83      68.400  73.550  68.700  1.00  0.00           C
ATOM    826  OE1 GLN    83      69.050  74.430  68.230  1.00  0.00           O
ATOM    827  NE2 GLN    83      68.640  73.070  69.930  1.00  0.00           N
ATOM    828 1HE2 GLN    83      68.200  72.200  70.180  1.00  0.00           H
ATOM    829 2HE2 GLN    83      69.350  73.450  70.520  1.00  0.00           H
ATOM    830  C   GLN    83      64.970  70.700  67.690  1.00  0.00           C
ATOM    831  O   GLN    83      64.430  70.720  68.770  1.00  0.00           O
ATOM    832  N   ASN    84      64.910  69.670  66.860  1.00  0.00           N
ATOM    833  H   ASN    84      65.510  69.700  66.050  1.00  0.00           H
ATOM    834  CA  ASN    84      64.470  68.270  67.180  1.00  0.00           C
ATOM    835  CB  ASN    84      65.590  67.520  67.880  1.00  0.00           C
ATOM    836  CG  ASN    84      66.770  67.250  66.990  1.00  0.00           C
ATOM    837  OD1 ASN    84      67.520  68.150  66.700  1.00  0.00           O
ATOM    838  ND2 ASN    84      67.120  65.990  66.700  1.00  0.00           N
ATOM    839 1HD2 ASN    84      66.620  65.160  66.940  1.00  0.00           H
ATOM    840 2HD2 ASN    84      67.990  65.900  66.210  1.00  0.00           H
ATOM    841  C   ASN    84      63.080  68.200  67.760  1.00  0.00           C
ATOM    842  O   ASN    84      62.150  68.370  67.040  1.00  0.00           O
ATOM    843  N   CYS    85      63.000  67.990  69.110  1.00  0.00           N
ATOM    844  H   CYS    85      63.800  67.500  69.450  1.00  0.00           H
ATOM    845  CA  CYS    85      61.720  67.820  69.780  1.00  0.00           C
ATOM    846  CB  CYS    85      61.820  66.930  71.050  1.00  0.00           C
ATOM    847  SG  CYS    85      62.140  65.260  70.440  1.00  0.00           S
ATOM    848  HG  CYS    85      61.090  65.100  69.630  1.00  0.00           H
ATOM    849  C   CYS    85      60.960  69.170  70.100  1.00  0.00           C
ATOM    850  O   CYS    85      59.830  69.140  70.400  1.00  0.00           O
ATOM    851  N   VAL    86      61.540  70.350  69.910  1.00  0.00           N
ATOM    852  H   VAL    86      62.430  70.370  69.450  1.00  0.00           H
ATOM    853  CA  VAL    86      61.040  71.650  70.220  1.00  0.00           C
ATOM    854  CB  VAL    86      61.550  72.290  71.540  1.00  0.00           C
ATOM    855  CG1 VAL    86      61.140  71.520  72.770  1.00  0.00           C
ATOM    856  CG2 VAL    86      63.010  72.530  71.570  1.00  0.00           C
ATOM    857  C   VAL    86      60.990  72.590  69.070  1.00  0.00           C
ATOM    858  O   VAL    86      61.860  72.480  68.120  1.00  0.00           O
ATOM    859  N   LEU    87      60.010  73.480  69.100  1.00  0.00           N
ATOM    860  H   LEU    87      59.300  73.530  69.800  1.00  0.00           H
ATOM    861  CA  LEU    87      59.870  74.560  68.100  1.00  0.00           C
ATOM    862  CB  LEU    87      58.530  74.680  67.430  1.00  0.00           C
ATOM    863  CG  LEU    87      58.300  73.940  66.070  1.00  0.00           C
ATOM    864  CD1 LEU    87      57.880  72.520  66.320  1.00  0.00           C
ATOM    865  CD2 LEU    87      57.260  74.710  65.390  1.00  0.00           C
ATOM    866  C   LEU    87      60.040  75.980  68.630  1.00  0.00           C
ATOM    867  O   LEU    87      59.560  76.260  69.720  1.00  0.00           O
ATOM    868  N   LYS    88      61.130  76.610  68.110  1.00  0.00           N
ATOM    869  H   LYS    88      61.430  76.180  67.260  1.00  0.00           H
ATOM    870  CA  LYS    88      61.600  78.030  68.330  1.00  0.00           C
ATOM    871  CB  LYS    88      63.090  78.280  67.970  1.00  0.00           C
ATOM    872  CG  LYS    88      63.970  77.540  68.900  1.00  0.00           C
ATOM    873  CD  LYS    88      65.440  77.820  68.630  1.00  0.00           C
ATOM    874  CE  LYS    88      66.340  76.790  69.310  1.00  0.00           C
ATOM    875  NZ  LYS    88      67.710  77.280  69.270  1.00  0.00           N
ATOM    876  HZ1 LYS    88      67.650  78.260  69.470  1.00  0.00           H
ATOM    877  HZ2 LYS    88      68.210  76.880  70.040  1.00  0.00           H
ATOM    878  HZ3 LYS    88      68.200  77.080  68.420  1.00  0.00           H
ATOM    879  C   LYS    88      60.760  79.000  67.440  1.00  0.00           C
ATOM    880  O   LYS    88      61.100  79.370  66.370  1.00  0.00           O
ATOM    881  N   LEU    89      59.610  79.370  68.020  1.00  0.00           N
ATOM    882  H   LEU    89      59.360  79.020  68.920  1.00  0.00           H
ATOM    883  CA  LEU    89      58.610  80.300  67.380  1.00  0.00           C
ATOM    884  CB  LEU    89      57.300  80.020  68.090  1.00  0.00           C
ATOM    885  CG  LEU    89      56.650  78.660  67.990  1.00  0.00           C
ATOM    886  CD1 LEU    89      55.350  78.500  68.810  1.00  0.00           C
ATOM    887  CD2 LEU    89      56.440  78.250  66.530  1.00  0.00           C
ATOM    888  C   LEU    89      59.050  81.760  67.450  1.00  0.00           C
ATOM    889  O   LEU    89      58.740  82.410  68.480  1.00  0.00           O
ATOM    890  N   LYS    90      59.950  82.150  66.510  1.00  0.00           N
ATOM    891  H   LYS    90      60.260  81.650  65.710  1.00  0.00           H
ATOM    892  CA  LYS    90      60.410  83.560  66.590  1.00  0.00           C
ATOM    893  CB  LYS    90      61.620  83.880  65.600  1.00  0.00           C
ATOM    894  CG  LYS    90      62.590  84.910  66.040  1.00  0.00           C
ATOM    895  CD  LYS    90      63.590  85.300  64.970  1.00  0.00           C
ATOM    896  CE  LYS    90      64.410  86.330  65.760  1.00  0.00           C
ATOM    897  NZ  LYS    90      65.390  86.950  64.870  1.00  0.00           N
ATOM    898  HZ1 LYS    90      66.160  87.320  65.400  1.00  0.00           H
ATOM    899  HZ2 LYS    90      65.710  86.330  64.160  1.00  0.00           H
ATOM    900  HZ3 LYS    90      64.950  87.790  64.550  1.00  0.00           H
ATOM    901  C   LYS    90      59.240  84.560  66.340  1.00  0.00           C
ATOM    902  O   LYS    90      58.510  84.520  65.390  1.00  0.00           O
ATOM    903  N   VAL    91      59.060  85.250  67.420  1.00  0.00           N
ATOM    904  H   VAL    91      59.750  85.360  68.140  1.00  0.00           H
ATOM    905  CA  VAL    91      58.010  86.340  67.530  1.00  0.00           C
ATOM    906  CB  VAL    91      57.340  86.220  68.890  1.00  0.00           C
ATOM    907  CG1 VAL    91      56.720  84.850  68.970  1.00  0.00           C
ATOM    908  CG2 VAL    91      58.290  86.410  70.090  1.00  0.00           C
ATOM    909  C   VAL    91      58.460  87.750  67.140  1.00  0.00           C
ATOM    910  O   VAL    91      59.640  88.030  66.960  1.00  0.00           O
ATOM    911  N   ASP    92      57.470  88.700  67.050  1.00  0.00           N
ATOM    912  H   ASP    92      56.530  88.490  67.310  1.00  0.00           H
ATOM    913  CA  ASP    92      57.770  90.040  66.630  1.00  0.00           C
ATOM    914  CB  ASP    92      56.480  90.790  66.360  1.00  0.00           C
ATOM    915  CG  ASP    92      55.340  90.670  67.420  1.00  0.00           C
ATOM    916  OD1 ASP    92      54.430  89.800  67.360  1.00  0.00           O
ATOM    917  OD2 ASP    92      55.490  91.360  68.440  1.00  0.00           O
ATOM    918  C   ASP    92      58.660  90.920  67.550  1.00  0.00           C
ATOM    919  O   ASP    92      59.360  91.810  67.080  1.00  0.00           O
ATOM    920  N   THR    93      58.470  90.750  68.840  1.00  0.00           N
ATOM    921  H   THR    93      57.710  90.210  69.180  1.00  0.00           H
ATOM    922  CA  THR    93      59.230  91.550  69.830  1.00  0.00           C
ATOM    923  CB  THR    93      58.340  92.720  70.290  1.00  0.00           C
ATOM    924  OG1 THR    93      59.070  93.850  70.930  1.00  0.00           O
ATOM    925  HG1 THR    93      59.980  93.950  70.520  1.00  0.00           H
ATOM    926  CG2 THR    93      57.100  92.440  71.140  1.00  0.00           C
ATOM    927  C   THR    93      59.900  90.820  70.990  1.00  0.00           C
ATOM    928  O   THR    93      59.590  89.680  71.230  1.00  0.00           O
ATOM    929  N   ALA    94      61.030  91.410  71.460  1.00  0.00           N
ATOM    930  H   ALA    94      61.400  92.240  71.040  1.00  0.00           H
ATOM    931  CA  ALA    94      61.870  90.890  72.470  1.00  0.00           C
ATOM    932  CB  ALA    94      63.240  91.480  72.170  1.00  0.00           C
ATOM    933  C   ALA    94      61.460  91.110  73.950  1.00  0.00           C
ATOM    934  O   ALA    94      61.300  92.260  74.360  1.00  0.00           O
ATOM    935  N   ASN    95      61.620  90.040  74.710  1.00  0.00           N
ATOM    936  H   ASN    95      61.880  89.160  74.320  1.00  0.00           H
ATOM    937  CA  ASN    95      61.000  90.000  76.060  1.00  0.00           C
ATOM    938  CB  ASN    95      60.780  88.520  76.500  1.00  0.00           C
ATOM    939  CG  ASN    95      60.040  88.340  77.820  1.00  0.00           C
ATOM    940  OD1 ASN    95      59.650  89.210  78.580  1.00  0.00           O
ATOM    941  ND2 ASN    95      59.650  87.090  78.030  1.00  0.00           N
ATOM    942 1HD2 ASN    95      59.880  86.350  77.400  1.00  0.00           H
ATOM    943 2HD2 ASN    95      59.280  86.860  78.930  1.00  0.00           H
ATOM    944  C   ASN    95      61.850  90.780  77.120  1.00  0.00           C
ATOM    945  O   ASN    95      63.050  90.480  77.260  1.00  0.00           O
ATOM    946  N   PRO    96      61.270  91.750  77.790  1.00  0.00           N
ATOM    947  CA  PRO    96      61.960  92.470  78.940  1.00  0.00           C
ATOM    948  CB  PRO    96      61.170  93.750  79.060  1.00  0.00           C
ATOM    949  CG  PRO    96      59.750  93.280  78.660  1.00  0.00           C
ATOM    950  CD  PRO    96      59.960  92.390  77.400  1.00  0.00           C
ATOM    951  C   PRO    96      61.980  91.710  80.240  1.00  0.00           C
ATOM    952  O   PRO    96      62.800  92.010  81.090  1.00  0.00           O
ATOM    953  N   LYS    97      61.090  90.750  80.370  1.00  0.00           N
ATOM    954  H   LYS    97      60.360  90.520  79.720  1.00  0.00           H
ATOM    955  CA  LYS    97      60.920  89.980  81.660  1.00  0.00           C
ATOM    956  CB  LYS    97      59.430  89.580  81.800  1.00  0.00           C
ATOM    957  CG  LYS    97      58.540  90.730  82.410  1.00  0.00           C
ATOM    958  CD  LYS    97      58.560  90.940  83.910  1.00  0.00           C
ATOM    959  CE  LYS    97      57.840  92.230  84.120  1.00  0.00           C
ATOM    960  NZ  LYS    97      56.380  92.040  83.790  1.00  0.00           N
ATOM    961  HZ1 LYS    97      55.940  91.300  84.300  1.00  0.00           H
ATOM    962  HZ2 LYS    97      55.860  92.880  83.920  1.00  0.00           H
ATOM    963  HZ3 LYS    97      56.240  91.840  82.820  1.00  0.00           H
ATOM    964  C   LYS    97      61.950  88.850  81.990  1.00  0.00           C
ATOM    965  O   LYS    97      62.070  88.440  83.100  1.00  0.00           O
ATOM    966  N   THR    98      62.550  88.260  80.970  1.00  0.00           N
ATOM    967  H   THR    98      62.330  88.440  80.010  1.00  0.00           H
ATOM    968  CA  THR    98      63.480  87.070  81.060  1.00  0.00           C
ATOM    969  CB  THR    98      64.030  86.630  79.680  1.00  0.00           C
ATOM    970  OG1 THR    98      64.420  87.790  78.960  1.00  0.00           O
ATOM    971  HG1 THR    98      64.970  87.520  78.170  1.00  0.00           H
ATOM    972  CG2 THR    98      62.890  86.050  78.900  1.00  0.00           C
ATOM    973  C   THR    98      64.640  87.310  82.000  1.00  0.00           C
ATOM    974  O   THR    98      65.310  88.360  81.900  1.00  0.00           O
ATOM    975  N   PRO    99      64.710  86.470  83.050  1.00  0.00           N
ATOM    976  CA  PRO    99      65.780  86.550  84.080  1.00  0.00           C
ATOM    977  CB  PRO    99      65.450  85.590  85.230  1.00  0.00           C
ATOM    978  CG  PRO    99      63.960  85.570  85.170  1.00  0.00           C
ATOM    979  CD  PRO    99      63.660  85.680  83.700  1.00  0.00           C
ATOM    980  C   PRO    99      67.130  86.220  83.400  1.00  0.00           C
ATOM    981  O   PRO    99      67.120  85.960  82.150  1.00  0.00           O
ATOM    982  N   LYS   100      68.180  86.010  84.170  1.00  0.00           N
ATOM    983  H   LYS   100      68.150  86.180  85.150  1.00  0.00           H
ATOM    984  CA  LYS   100      69.470  85.450  83.720  1.00  0.00           C
ATOM    985  CB  LYS   100      70.560  85.910  84.580  1.00  0.00           C
ATOM    986  CG  LYS   100      70.700  87.430  84.440  1.00  0.00           C
ATOM    987  CD  LYS   100      72.010  87.890  85.030  1.00  0.00           C
ATOM    988  CE  LYS   100      72.200  89.370  85.390  1.00  0.00           C
ATOM    989  NZ  LYS   100      73.130  89.550  86.480  1.00  0.00           N
ATOM    990  HZ1 LYS   100      74.070  89.270  86.290  1.00  0.00           H
ATOM    991  HZ2 LYS   100      73.130  90.540  86.650  1.00  0.00           H
ATOM    992  HZ3 LYS   100      72.860  89.080  87.320  1.00  0.00           H
ATOM    993  C   LYS   100      69.420  83.980  83.480  1.00  0.00           C
ATOM    994  O   LYS   100      69.080  83.260  84.430  1.00  0.00           O
ATOM    995  N   TYR   101      69.330  83.520  82.190  1.00  0.00           N
ATOM    996  H   TYR   101      69.200  84.150  81.430  1.00  0.00           H
ATOM    997  CA  TYR   101      68.960  82.110  81.830  1.00  0.00           C
ATOM    998  CB  TYR   101      67.630  82.040  81.030  1.00  0.00           C
ATOM    999  CG  TYR   101      67.750  82.700  79.590  1.00  0.00           C
ATOM   1000  CD1 TYR   101      67.310  84.010  79.360  1.00  0.00           C
ATOM   1001  HD1 TYR   101      67.220  84.720  80.180  1.00  0.00           H
ATOM   1002  CD2 TYR   101      67.760  81.840  78.490  1.00  0.00           C
ATOM   1003  HD2 TYR   101      68.300  80.900  78.650  1.00  0.00           H
ATOM   1004  CE1 TYR   101      67.040  84.460  78.140  1.00  0.00           C
ATOM   1005  HE1 TYR   101      66.630  85.460  77.980  1.00  0.00           H
ATOM   1006  CE2 TYR   101      67.440  82.290  77.280  1.00  0.00           C
ATOM   1007  HE2 TYR   101      67.690  81.630  76.450  1.00  0.00           H
ATOM   1008  CZ  TYR   101      67.100  83.580  77.060  1.00  0.00           C
ATOM   1009  OH  TYR   101      67.280  84.100  75.810  1.00  0.00           O
ATOM   1010  HH  TYR   101      67.360  85.090  75.920  1.00  0.00           H
ATOM   1011  C   TYR   101      70.020  81.230  81.160  1.00  0.00           C
ATOM   1012  O   TYR   101      70.790  81.700  80.300  1.00  0.00           O
ATOM   1013  N   LYS   102      70.030  80.000  81.580  1.00  0.00           N
ATOM   1014  H   LYS   102      69.510  79.770  82.410  1.00  0.00           H
ATOM   1015  CA  LYS   102      70.950  78.970  81.090  1.00  0.00           C
ATOM   1016  CB  LYS   102      72.060  78.590  82.090  1.00  0.00           C
ATOM   1017  CG  LYS   102      73.290  79.480  82.080  1.00  0.00           C
ATOM   1018  CD  LYS   102      73.220  80.490  83.190  1.00  0.00           C
ATOM   1019  CE  LYS   102      74.360  81.470  83.190  1.00  0.00           C
ATOM   1020  NZ  LYS   102      74.890  81.630  84.600  1.00  0.00           N
ATOM   1021  HZ1 LYS   102      75.540  82.390  84.740  1.00  0.00           H
ATOM   1022  HZ2 LYS   102      74.160  81.620  85.280  1.00  0.00           H
ATOM   1023  HZ3 LYS   102      75.440  80.830  84.830  1.00  0.00           H
ATOM   1024  C   LYS   102      70.170  77.670  80.800  1.00  0.00           C
ATOM   1025  O   LYS   102      69.020  77.500  81.220  1.00  0.00           O
ATOM   1026  N   PHE   103      70.820  76.710  80.230  1.00  0.00           N
ATOM   1027  H   PHE   103      71.820  76.740  80.150  1.00  0.00           H
ATOM   1028  CA  PHE   103      70.230  75.390  79.790  1.00  0.00           C
ATOM   1029  CB  PHE   103      70.160  75.300  78.310  1.00  0.00           C
ATOM   1030  CG  PHE   103      68.990  76.190  77.860  1.00  0.00           C
ATOM   1031  CD1 PHE   103      67.760  75.700  77.650  1.00  0.00           C
ATOM   1032  HD1 PHE   103      67.410  74.830  78.220  1.00  0.00           H
ATOM   1033  CD2 PHE   103      69.330  77.460  77.470  1.00  0.00           C
ATOM   1034  HD2 PHE   103      70.320  77.840  77.730  1.00  0.00           H
ATOM   1035  CE1 PHE   103      66.810  76.460  76.990  1.00  0.00           C
ATOM   1036  HE1 PHE   103      65.790  76.130  77.180  1.00  0.00           H
ATOM   1037  CE2 PHE   103      68.390  78.210  76.730  1.00  0.00           C
ATOM   1038  HE2 PHE   103      68.640  79.230  76.420  1.00  0.00           H
ATOM   1039  CZ  PHE   103      67.170  77.670  76.500  1.00  0.00           C
ATOM   1040  HZ  PHE   103      66.480  78.070  75.750  1.00  0.00           H
ATOM   1041  C   PHE   103      71.040  74.220  80.350  1.00  0.00           C
ATOM   1042  O   PHE   103      72.190  74.100  79.970  1.00  0.00           O
ATOM   1043  N   VAL   104      70.290  73.170  80.670  1.00  0.00           N
ATOM   1044  H   VAL   104      69.310  73.160  80.440  1.00  0.00           H
ATOM   1045  CA  VAL   104      70.900  71.930  81.240  1.00  0.00           C
ATOM   1046  CB  VAL   104      71.440  71.890  82.680  1.00  0.00           C
ATOM   1047  CG1 VAL   104      72.910  72.490  82.640  1.00  0.00           C
ATOM   1048  CG2 VAL   104      70.590  72.550  83.810  1.00  0.00           C
ATOM   1049  C   VAL   104      70.080  70.640  80.940  1.00  0.00           C
ATOM   1050  O   VAL   104      69.000  70.750  80.330  1.00  0.00           O
ATOM   1051  N   ARG   105      70.710  69.520  81.130  1.00  0.00           N
ATOM   1052  H   ARG   105      71.660  69.620  81.430  1.00  0.00           H
ATOM   1053  CA  ARG   105      70.190  68.120  81.190  1.00  0.00           C
ATOM   1054  CB  ARG   105      71.330  67.360  80.480  1.00  0.00           C
ATOM   1055  CG  ARG   105      71.000  65.880  80.150  1.00  0.00           C
ATOM   1056  CD  ARG   105      69.910  65.890  79.120  1.00  0.00           C
ATOM   1057  NE  ARG   105      69.430  64.470  78.930  1.00  0.00           N
ATOM   1058  HE  ARG   105      69.960  63.730  79.330  1.00  0.00           H
ATOM   1059  CZ  ARG   105      68.310  64.110  78.300  1.00  0.00           C
ATOM   1060  NH1 ARG   105      67.490  64.950  77.640  1.00  0.00           N
ATOM   1061 1HH1 ARG   105      67.730  65.910  77.790  1.00  0.00           H
ATOM   1062 2HH1 ARG   105      66.910  64.740  76.860  1.00  0.00           H
ATOM   1063  NH2 ARG   105      68.030  62.860  78.270  1.00  0.00           N
ATOM   1064 1HH2 ARG   105      68.540  62.350  78.970  1.00  0.00           H
ATOM   1065 2HH2 ARG   105      67.530  62.370  77.560  1.00  0.00           H
ATOM   1066  C   ARG   105      70.080  67.730  82.700  1.00  0.00           C
ATOM   1067  O   ARG   105      71.140  67.660  83.380  1.00  0.00           O
ATOM   1068  N   ILE   106      68.900  67.420  83.210  1.00  0.00           N
ATOM   1069  H   ILE   106      68.180  67.270  82.520  1.00  0.00           H
ATOM   1070  CA  ILE   106      68.620  67.140  84.660  1.00  0.00           C
ATOM   1071  CB  ILE   106      67.340  67.770  85.250  1.00  0.00           C
ATOM   1072  CG1 ILE   106      67.230  67.690  86.760  1.00  0.00           C
ATOM   1073  CG2 ILE   106      66.130  67.290  84.480  1.00  0.00           C
ATOM   1074  CD  ILE   106      68.270  68.560  87.450  1.00  0.00           C
ATOM   1075  C   ILE   106      68.670  65.640  85.050  1.00  0.00           C
ATOM   1076  O   ILE   106      68.080  64.760  84.420  1.00  0.00           O
ATOM   1077  N   GLN   107      69.740  65.430  85.850  1.00  0.00           N
ATOM   1078  H   GLN   107      70.560  66.010  85.860  1.00  0.00           H
ATOM   1079  CA  GLN   107      70.160  64.270  86.610  1.00  0.00           C
ATOM   1080  CB  GLN   107      71.260  64.840  87.530  1.00  0.00           C
ATOM   1081  CG  GLN   107      72.660  65.040  86.980  1.00  0.00           C
ATOM   1082  CD  GLN   107      72.840  66.210  86.040  1.00  0.00           C
ATOM   1083  OE1 GLN   107      71.950  67.060  85.900  1.00  0.00           O
ATOM   1084  NE2 GLN   107      73.880  66.340  85.320  1.00  0.00           N
ATOM   1085 1HE2 GLN   107      74.630  65.680  85.320  1.00  0.00           H
ATOM   1086 2HE2 GLN   107      73.850  67.050  84.610  1.00  0.00           H
ATOM   1087  C   GLN   107      69.010  63.690  87.470  1.00  0.00           C
ATOM   1088  O   GLN   107      68.070  64.360  87.920  1.00  0.00           O
ATOM   1089  N   PRO   108      68.980  62.340  87.490  1.00  0.00           N
ATOM   1090  CA  PRO   108      68.260  61.470  88.400  1.00  0.00           C
ATOM   1091  CB  PRO   108      68.750  60.100  88.000  1.00  0.00           C
ATOM   1092  CG  PRO   108      68.690  60.230  86.490  1.00  0.00           C
ATOM   1093  CD  PRO   108      69.510  61.510  86.400  1.00  0.00           C
ATOM   1094  C   PRO   108      68.670  61.790  89.820  1.00  0.00           C
ATOM   1095  O   PRO   108      69.850  61.920  90.110  1.00  0.00           O
ATOM   1096  N   GLY   109      67.630  61.790  90.680  1.00  0.00           N
ATOM   1097  H   GLY   109      66.750  61.380  90.430  1.00  0.00           H
ATOM   1098  CA  GLY   109      67.840  62.120  92.090  1.00  0.00           C
ATOM   1099  C   GLY   109      67.050  63.260  92.550  1.00  0.00           C
ATOM   1100  O   GLY   109      65.810  63.210  92.610  1.00  0.00           O
ATOM   1101  N   GLN   110      67.770  64.380  92.960  1.00  0.00           N
ATOM   1102  H   GLN   110      68.760  64.230  93.020  1.00  0.00           H
ATOM   1103  CA  GLN   110      67.290  65.600  93.650  1.00  0.00           C
ATOM   1104  CB  GLN   110      68.380  66.460  94.330  1.00  0.00           C
ATOM   1105  CG  GLN   110      69.060  65.730  95.450  1.00  0.00           C
ATOM   1106  CD  GLN   110      70.100  66.610  96.130  1.00  0.00           C
ATOM   1107  OE1 GLN   110      71.320  66.610  95.850  1.00  0.00           O
ATOM   1108  NE2 GLN   110      69.690  67.430  97.100  1.00  0.00           N
ATOM   1109 1HE2 GLN   110      68.730  67.470  97.380  1.00  0.00           H
ATOM   1110 2HE2 GLN   110      70.380  68.100  97.380  1.00  0.00           H
ATOM   1111  C   GLN   110      66.260  66.500  92.940  1.00  0.00           C
ATOM   1112  O   GLN   110      66.270  66.580  91.700  1.00  0.00           O
ATOM   1113  N   THR   111      65.300  67.010  93.780  1.00  0.00           N
ATOM   1114  H   THR   111      65.290  66.750  94.750  1.00  0.00           H
ATOM   1115  CA  THR   111      64.170  67.880  93.380  1.00  0.00           C
ATOM   1116  CB  THR   111      63.300  68.210  94.650  1.00  0.00           C
ATOM   1117  OG1 THR   111      63.960  68.730  95.870  1.00  0.00           O
ATOM   1118  HG1 THR   111      64.530  68.010  96.250  1.00  0.00           H
ATOM   1119  CG2 THR   111      62.380  67.000  95.000  1.00  0.00           C
ATOM   1120  C   THR   111      64.550  69.230  92.730  1.00  0.00           C
ATOM   1121  O   THR   111      65.620  69.800  92.810  1.00  0.00           O
ATOM   1122  N   PHE   112      63.540  69.610  91.920  1.00  0.00           N
ATOM   1123  H   PHE   112      62.670  69.130  91.850  1.00  0.00           H
ATOM   1124  CA  PHE   112      63.550  70.820  91.080  1.00  0.00           C
ATOM   1125  CB  PHE   112      64.560  70.560  89.900  1.00  0.00           C
ATOM   1126  CG  PHE   112      63.980  69.600  88.850  1.00  0.00           C
ATOM   1127  CD1 PHE   112      63.940  68.240  89.050  1.00  0.00           C
ATOM   1128  HD1 PHE   112      64.450  67.900  89.950  1.00  0.00           H
ATOM   1129  CD2 PHE   112      63.470  70.190  87.660  1.00  0.00           C
ATOM   1130  HD2 PHE   112      63.280  71.260  87.620  1.00  0.00           H
ATOM   1131  CE1 PHE   112      63.430  67.440  87.990  1.00  0.00           C
ATOM   1132  HE1 PHE   112      63.560  66.350  87.970  1.00  0.00           H
ATOM   1133  CE2 PHE   112      63.030  69.360  86.630  1.00  0.00           C
ATOM   1134  HE2 PHE   112      62.930  69.800  85.640  1.00  0.00           H
ATOM   1135  CZ  PHE   112      63.000  67.960  86.770  1.00  0.00           C
ATOM   1136  HZ  PHE   112      62.460  67.370  86.030  1.00  0.00           H
ATOM   1137  C   PHE   112      62.200  71.290  90.610  1.00  0.00           C
ATOM   1138  O   PHE   112      61.160  70.560  90.610  1.00  0.00           O
ATOM   1139  N   SER   113      62.210  72.630  90.580  1.00  0.00           N
ATOM   1140  H   SER   113      63.050  73.130  90.770  1.00  0.00           H
ATOM   1141  CA  SER   113      61.020  73.440  90.240  1.00  0.00           C
ATOM   1142  CB  SER   113      61.160  74.940  90.540  1.00  0.00           C
ATOM   1143  OG  SER   113      61.860  75.040  91.760  1.00  0.00           O
ATOM   1144  HG  SER   113      62.800  74.740  91.600  1.00  0.00           H
ATOM   1145  C   SER   113      60.410  73.250  88.790  1.00  0.00           C
ATOM   1146  O   SER   113      60.930  73.850  87.840  1.00  0.00           O
ATOM   1147  N   VAL   114      59.240  72.570  88.710  1.00  0.00           N
ATOM   1148  H   VAL   114      58.890  72.020  89.470  1.00  0.00           H
ATOM   1149  CA  VAL   114      58.490  72.540  87.490  1.00  0.00           C
ATOM   1150  CB  VAL   114      57.900  71.130  87.220  1.00  0.00           C
ATOM   1151  CG1 VAL   114      57.330  71.150  85.870  1.00  0.00           C
ATOM   1152  CG2 VAL   114      59.000  70.000  87.180  1.00  0.00           C
ATOM   1153  C   VAL   114      57.300  73.520  87.630  1.00  0.00           C
ATOM   1154  O   VAL   114      56.460  73.330  88.570  1.00  0.00           O
ATOM   1155  N   LEU   115      57.300  74.470  86.750  1.00  0.00           N
ATOM   1156  H   LEU   115      58.040  74.630  86.090  1.00  0.00           H
ATOM   1157  CA  LEU   115      56.250  75.430  86.490  1.00  0.00           C
ATOM   1158  CB  LEU   115      56.810  76.760  85.970  1.00  0.00           C
ATOM   1159  CG  LEU   115      55.660  77.740  85.760  1.00  0.00           C
ATOM   1160  CD1 LEU   115      55.230  78.280  87.100  1.00  0.00           C
ATOM   1161  CD2 LEU   115      55.890  78.790  84.730  1.00  0.00           C
ATOM   1162  C   LEU   115      55.130  74.780  85.690  1.00  0.00           C
ATOM   1163  O   LEU   115      55.360  74.330  84.540  1.00  0.00           O
ATOM   1164  N   ALA   116      54.190  74.300  86.510  1.00  0.00           N
ATOM   1165  H   ALA   116      54.140  74.610  87.460  1.00  0.00           H
ATOM   1166  CA  ALA   116      53.100  73.450  86.090  1.00  0.00           C
ATOM   1167  CB  ALA   116      52.520  72.740  87.300  1.00  0.00           C
ATOM   1168  C   ALA   116      52.010  74.280  85.450  1.00  0.00           C
ATOM   1169  O   ALA   116      51.530  75.180  86.090  1.00  0.00           O
ATOM   1170  N   CYS   117      51.860  74.190  84.080  1.00  0.00           N
ATOM   1171  H   CYS   117      52.220  73.420  83.560  1.00  0.00           H
ATOM   1172  CA  CYS   117      51.090  75.170  83.350  1.00  0.00           C
ATOM   1173  CB  CYS   117      52.040  76.010  82.430  1.00  0.00           C
ATOM   1174  SG  CYS   117      51.180  77.510  81.850  1.00  0.00           S
ATOM   1175  HG  CYS   117      50.620  76.890  80.810  1.00  0.00           H
ATOM   1176  C   CYS   117      49.930  74.460  82.570  1.00  0.00           C
ATOM   1177  O   CYS   117      50.180  73.460  81.950  1.00  0.00           O
ATOM   1178  N   TYR   118      48.710  74.980  82.720  1.00  0.00           N
ATOM   1179  H   TYR   118      48.430  75.820  83.190  1.00  0.00           H
ATOM   1180  CA  TYR   118      47.620  74.260  82.010  1.00  0.00           C
ATOM   1181  CB  TYR   118      46.660  73.760  83.070  1.00  0.00           C
ATOM   1182  CG  TYR   118      47.220  72.460  83.600  1.00  0.00           C
ATOM   1183  CD1 TYR   118      46.660  71.240  83.210  1.00  0.00           C
ATOM   1184  HD1 TYR   118      46.030  71.130  82.320  1.00  0.00           H
ATOM   1185  CD2 TYR   118      48.230  72.510  84.540  1.00  0.00           C
ATOM   1186  HD2 TYR   118      48.640  73.490  84.770  1.00  0.00           H
ATOM   1187  CE1 TYR   118      47.070  70.060  83.870  1.00  0.00           C
ATOM   1188  HE1 TYR   118      46.470  69.160  83.680  1.00  0.00           H
ATOM   1189  CE2 TYR   118      48.620  71.310  85.150  1.00  0.00           C
ATOM   1190  HE2 TYR   118      49.310  71.350  85.990  1.00  0.00           H
ATOM   1191  CZ  TYR   118      48.040  70.130  84.860  1.00  0.00           C
ATOM   1192  OH  TYR   118      48.600  68.950  85.350  1.00  0.00           O
ATOM   1193  HH  TYR   118      48.860  69.130  86.300  1.00  0.00           H
ATOM   1194  C   TYR   118      46.990  75.170  80.940  1.00  0.00           C
ATOM   1195  O   TYR   118      46.440  76.230  81.250  1.00  0.00           O
ATOM   1196  N   ASN   119      47.390  74.930  79.660  1.00  0.00           N
ATOM   1197  H   ASN   119      47.970  74.120  79.550  1.00  0.00           H
ATOM   1198  CA  ASN   119      46.990  75.790  78.500  1.00  0.00           C
ATOM   1199  CB  ASN   119      45.530  75.490  78.170  1.00  0.00           C
ATOM   1200  CG  ASN   119      45.270  73.980  77.900  1.00  0.00           C
ATOM   1201  OD1 ASN   119      44.920  73.150  78.780  1.00  0.00           O
ATOM   1202  ND2 ASN   119      45.380  73.590  76.670  1.00  0.00           N
ATOM   1203 1HD2 ASN   119      45.540  74.220  75.910  1.00  0.00           H
ATOM   1204 2HD2 ASN   119      45.270  72.620  76.470  1.00  0.00           H
ATOM   1205  C   ASN   119      47.240  77.350  78.620  1.00  0.00           C
ATOM   1206  O   ASN   119      46.460  78.210  78.350  1.00  0.00           O
ATOM   1207  N   GLY   120      48.350  77.700  79.240  1.00  0.00           N
ATOM   1208  H   GLY   120      49.000  76.990  79.530  1.00  0.00           H
ATOM   1209  CA  GLY   120      48.830  79.070  79.550  1.00  0.00           C
ATOM   1210  C   GLY   120      48.340  79.680  80.850  1.00  0.00           C
ATOM   1211  O   GLY   120      48.510  80.890  81.080  1.00  0.00           O
ATOM   1212  N   SER   121      47.700  78.860  81.720  1.00  0.00           N
ATOM   1213  H   SER   121      47.560  77.910  81.440  1.00  0.00           H
ATOM   1214  CA  SER   121      47.350  79.280  83.100  1.00  0.00           C
ATOM   1215  CB  SER   121      45.860  78.760  83.310  1.00  0.00           C
ATOM   1216  OG  SER   121      45.300  79.350  84.410  1.00  0.00           O
ATOM   1217  HG  SER   121      44.340  79.630  84.370  1.00  0.00           H
ATOM   1218  C   SER   121      48.250  78.620  84.180  1.00  0.00           C
ATOM   1219  O   SER   121      48.040  77.390  84.260  1.00  0.00           O
ATOM   1220  N   PRO   122      49.250  79.300  84.760  1.00  0.00           N
ATOM   1221  CA  PRO   122      50.270  78.540  85.590  1.00  0.00           C
ATOM   1222  CB  PRO   122      51.370  79.610  85.980  1.00  0.00           C
ATOM   1223  CG  PRO   122      51.080  80.680  84.900  1.00  0.00           C
ATOM   1224  CD  PRO   122      49.590  80.750  84.580  1.00  0.00           C
ATOM   1225  C   PRO   122      49.680  78.190  86.940  1.00  0.00           C
ATOM   1226  O   PRO   122      48.570  78.620  87.250  1.00  0.00           O
ATOM   1227  N   SER   123      50.140  77.070  87.530  1.00  0.00           N
ATOM   1228  H   SER   123      50.680  76.330  87.110  1.00  0.00           H
ATOM   1229  CA  SER   123      49.740  76.810  88.980  1.00  0.00           C
ATOM   1230  CB  SER   123      49.240  75.420  89.190  1.00  0.00           C
ATOM   1231  OG  SER   123      50.160  74.440  88.700  1.00  0.00           O
ATOM   1232  HG  SER   123      49.660  73.620  88.400  1.00  0.00           H
ATOM   1233  C   SER   123      50.810  77.190  90.070  1.00  0.00           C
ATOM   1234  O   SER   123      50.770  78.130  90.870  1.00  0.00           O
ATOM   1235  N   GLY   124      51.870  76.390  89.930  1.00  0.00           N
ATOM   1236  H   GLY   124      51.820  75.440  89.620  1.00  0.00           H
ATOM   1237  CA  GLY   124      53.020  76.650  90.750  1.00  0.00           C
ATOM   1238  C   GLY   124      54.260  75.780  90.360  1.00  0.00           C
ATOM   1239  O   GLY   124      54.140  75.040  89.390  1.00  0.00           O
ATOM   1240  N   VAL   125      55.430  76.330  90.750  1.00  0.00           N
ATOM   1241  H   VAL   125      55.370  77.190  91.270  1.00  0.00           H
ATOM   1242  CA  VAL   125      56.770  75.760  90.700  1.00  0.00           C
ATOM   1243  CB  VAL   125      57.850  76.750  91.110  1.00  0.00           C
ATOM   1244  CG1 VAL   125      58.240  77.720  89.970  1.00  0.00           C
ATOM   1245  CG2 VAL   125      57.570  77.590  92.390  1.00  0.00           C
ATOM   1246  C   VAL   125      56.870  74.470  91.580  1.00  0.00           C
ATOM   1247  O   VAL   125      57.790  74.350  92.470  1.00  0.00           O
ATOM   1248  N   TYR   126      56.210  73.360  91.230  1.00  0.00           N
ATOM   1249  H   TYR   126      56.010  73.230  90.250  1.00  0.00           H
ATOM   1250  CA  TYR   126      56.140  72.140  92.050  1.00  0.00           C
ATOM   1251  CB  TYR   126      54.960  71.260  91.730  1.00  0.00           C
ATOM   1252  CG  TYR   126      53.620  71.830  92.140  1.00  0.00           C
ATOM   1253  CD1 TYR   126      53.320  72.420  93.360  1.00  0.00           C
ATOM   1254  HD1 TYR   126      54.030  72.240  94.160  1.00  0.00           H
ATOM   1255  CD2 TYR   126      52.700  72.060  91.150  1.00  0.00           C
ATOM   1256  HD2 TYR   126      52.900  71.630  90.170  1.00  0.00           H
ATOM   1257  CE1 TYR   126      52.110  73.130  93.540  1.00  0.00           C
ATOM   1258  HE1 TYR   126      51.910  73.660  94.470  1.00  0.00           H
ATOM   1259  CE2 TYR   126      51.440  72.630  91.330  1.00  0.00           C
ATOM   1260  HE2 TYR   126      50.620  72.570  90.620  1.00  0.00           H
ATOM   1261  CZ  TYR   126      51.140  73.160  92.580  1.00  0.00           C
ATOM   1262  OH  TYR   126      49.840  73.520  92.730  1.00  0.00           O
ATOM   1263  HH  TYR   126      49.880  74.020  93.600  1.00  0.00           H
ATOM   1264  C   TYR   126      57.490  71.420  92.160  1.00  0.00           C
ATOM   1265  O   TYR   126      58.200  71.530  91.120  1.00  0.00           O
ATOM   1266  N   GLN   127      57.810  70.750  93.300  1.00  0.00           N
ATOM   1267  H   GLN   127      57.070  70.570  93.950  1.00  0.00           H
ATOM   1268  CA  GLN   127      59.230  70.370  93.490  1.00  0.00           C
ATOM   1269  CB  GLN   127      59.510  70.730  94.970  1.00  0.00           C
ATOM   1270  CG  GLN   127      60.840  71.480  95.090  1.00  0.00           C
ATOM   1271  CD  GLN   127      61.350  71.700  96.530  1.00  0.00           C
ATOM   1272  OE1 GLN   127      61.150  72.710  97.250  1.00  0.00           O
ATOM   1273  NE2 GLN   127      62.160  70.810  96.980  1.00  0.00           N
ATOM   1274 1HE2 GLN   127      62.470  69.990  96.500  1.00  0.00           H
ATOM   1275 2HE2 GLN   127      62.740  71.190  97.700  1.00  0.00           H
ATOM   1276  C   GLN   127      59.060  68.860  93.220  1.00  0.00           C
ATOM   1277  O   GLN   127      58.750  68.100  94.130  1.00  0.00           O
ATOM   1278  N   CYS   128      59.430  68.510  91.940  1.00  0.00           N
ATOM   1279  H   CYS   128      59.770  69.200  91.300  1.00  0.00           H
ATOM   1280  CA  CYS   128      59.410  67.180  91.340  1.00  0.00           C
ATOM   1281  CB  CYS   128      58.660  67.110  90.030  1.00  0.00           C
ATOM   1282  SG  CYS   128      57.890  65.430  89.780  1.00  0.00           S
ATOM   1283  HG  CYS   128      57.320  65.270  90.970  1.00  0.00           H
ATOM   1284  C   CYS   128      60.840  66.690  91.030  1.00  0.00           C
ATOM   1285  O   CYS   128      61.780  67.440  91.240  1.00  0.00           O
ATOM   1286  N   ALA   129      60.970  65.440  90.630  1.00  0.00           N
ATOM   1287  H   ALA   129      60.220  64.890  90.260  1.00  0.00           H
ATOM   1288  CA  ALA   129      62.240  64.680  90.610  1.00  0.00           C
ATOM   1289  CB  ALA   129      62.720  64.100  91.980  1.00  0.00           C
ATOM   1290  C   ALA   129      62.140  63.580  89.520  1.00  0.00           C
ATOM   1291  O   ALA   129      61.150  62.990  89.150  1.00  0.00           O
ATOM   1292  N   MET   130      63.360  63.350  88.940  1.00  0.00           N
ATOM   1293  H   MET   130      64.190  63.860  89.160  1.00  0.00           H
ATOM   1294  CA  MET   130      63.560  62.280  87.920  1.00  0.00           C
ATOM   1295  CB  MET   130      64.760  62.830  87.060  1.00  0.00           C
ATOM   1296  CG  MET   130      64.590  64.210  86.380  1.00  0.00           C
ATOM   1297  SD  MET   130      63.070  64.460  85.320  1.00  0.00           S
ATOM   1298  CE  MET   130      63.050  63.040  84.170  1.00  0.00           C
ATOM   1299  C   MET   130      63.750  60.890  88.600  1.00  0.00           C
ATOM   1300  O   MET   130      64.470  60.760  89.610  1.00  0.00           O
ATOM   1301  N   ARG   131      63.270  59.810  87.910  1.00  0.00           N
ATOM   1302  H   ARG   131      62.630  59.930  87.160  1.00  0.00           H
ATOM   1303  CA  ARG   131      63.540  58.430  88.340  1.00  0.00           C
ATOM   1304  CB  ARG   131      62.510  57.530  87.620  1.00  0.00           C
ATOM   1305  CG  ARG   131      61.160  57.400  88.360  1.00  0.00           C
ATOM   1306  CD  ARG   131      60.070  56.850  87.520  1.00  0.00           C
ATOM   1307  NE  ARG   131      58.850  56.570  88.290  1.00  0.00           N
ATOM   1308  HE  ARG   131      58.990  55.940  89.050  1.00  0.00           H
ATOM   1309  CZ  ARG   131      57.570  56.920  88.140  1.00  0.00           C
ATOM   1310  NH1 ARG   131      57.300  57.670  87.060  1.00  0.00           N
ATOM   1311 1HH1 ARG   131      58.020  57.770  86.370  1.00  0.00           H
ATOM   1312 2HH1 ARG   131      56.450  58.190  86.910  1.00  0.00           H
ATOM   1313  NH2 ARG   131      56.620  56.490  89.040  1.00  0.00           N
ATOM   1314 1HH2 ARG   131      56.960  55.870  89.750  1.00  0.00           H
ATOM   1315 2HH2 ARG   131      55.640  56.700  88.990  1.00  0.00           H
ATOM   1316  C   ARG   131      64.950  57.940  87.840  1.00  0.00           C
ATOM   1317  O   ARG   131      65.500  58.450  86.820  1.00  0.00           O
ATOM   1318  N   PRO   132      65.550  56.990  88.570  1.00  0.00           N
ATOM   1319  CA  PRO   132      66.840  56.360  88.270  1.00  0.00           C
ATOM   1320  CB  PRO   132      66.920  55.140  89.240  1.00  0.00           C
ATOM   1321  CG  PRO   132      66.280  55.720  90.450  1.00  0.00           C
ATOM   1322  CD  PRO   132      65.050  56.400  89.810  1.00  0.00           C
ATOM   1323  C   PRO   132      66.890  55.860  86.800  1.00  0.00           C
ATOM   1324  O   PRO   132      68.030  55.810  86.300  1.00  0.00           O
ATOM   1325  N   ASN   133      65.800  55.290  86.270  1.00  0.00           N
ATOM   1326  H   ASN   133      64.940  55.110  86.730  1.00  0.00           H
ATOM   1327  CA  ASN   133      65.760  54.960  84.890  1.00  0.00           C
ATOM   1328  CB  ASN   133      64.770  53.860  84.480  1.00  0.00           C
ATOM   1329  CG  ASN   133      65.280  52.450  84.830  1.00  0.00           C
ATOM   1330  OD1 ASN   133      65.720  51.620  84.080  1.00  0.00           O
ATOM   1331  ND2 ASN   133      64.990  51.920  86.000  1.00  0.00           N
ATOM   1332 1HD2 ASN   133      64.530  52.490  86.680  1.00  0.00           H
ATOM   1333 2HD2 ASN   133      65.110  50.940  86.170  1.00  0.00           H
ATOM   1334  C   ASN   133      65.590  56.210  83.990  1.00  0.00           C
ATOM   1335  O   ASN   133      66.630  56.820  83.600  1.00  0.00           O
ATOM   1336  N   PHE   134      64.340  56.520  83.630  1.00  0.00           N
ATOM   1337  H   PHE   134      63.590  56.070  84.110  1.00  0.00           H
ATOM   1338  CA  PHE   134      64.000  57.530  82.540  1.00  0.00           C
ATOM   1339  CB  PHE   134      63.290  56.750  81.460  1.00  0.00           C
ATOM   1340  CG  PHE   134      64.040  55.540  80.830  1.00  0.00           C
ATOM   1341  CD1 PHE   134      65.370  55.650  80.370  1.00  0.00           C
ATOM   1342  HD1 PHE   134      65.880  56.600  80.200  1.00  0.00           H
ATOM   1343  CD2 PHE   134      63.440  54.330  80.860  1.00  0.00           C
ATOM   1344  HD2 PHE   134      62.490  54.330  81.380  1.00  0.00           H
ATOM   1345  CE1 PHE   134      66.090  54.500  80.030  1.00  0.00           C
ATOM   1346  HE1 PHE   134      66.960  54.670  79.390  1.00  0.00           H
ATOM   1347  CE2 PHE   134      64.080  53.210  80.420  1.00  0.00           C
ATOM   1348  HE2 PHE   134      63.560  52.290  80.140  1.00  0.00           H
ATOM   1349  CZ  PHE   134      65.440  53.260  80.080  1.00  0.00           C
ATOM   1350  HZ  PHE   134      65.920  52.300  79.850  1.00  0.00           H
ATOM   1351  C   PHE   134      63.060  58.680  82.950  1.00  0.00           C
ATOM   1352  O   PHE   134      63.510  59.840  83.020  1.00  0.00           O
ATOM   1353  N   THR   135      61.850  58.340  83.380  1.00  0.00           N
ATOM   1354  H   THR   135      61.530  57.390  83.360  1.00  0.00           H
ATOM   1355  CA  THR   135      60.740  59.310  83.650  1.00  0.00           C
ATOM   1356  CB  THR   135      59.400  58.670  83.710  1.00  0.00           C
ATOM   1357  OG1 THR   135      59.440  57.370  84.200  1.00  0.00           O
ATOM   1358  HG1 THR   135      58.600  56.910  83.920  1.00  0.00           H
ATOM   1359  CG2 THR   135      58.830  58.650  82.280  1.00  0.00           C
ATOM   1360  C   THR   135      60.850  60.210  84.890  1.00  0.00           C
ATOM   1361  O   THR   135      61.660  60.010  85.780  1.00  0.00           O
ATOM   1362  N   ILE   136      59.990  61.260  84.780  1.00  0.00           N
ATOM   1363  H   ILE   136      59.760  61.680  83.900  1.00  0.00           H
ATOM   1364  CA  ILE   136      59.570  62.170  85.920  1.00  0.00           C
ATOM   1365  CB  ILE   136      59.090  63.580  85.550  1.00  0.00           C
ATOM   1366  CG1 ILE   136      59.250  64.530  86.730  1.00  0.00           C
ATOM   1367  CG2 ILE   136      57.620  63.620  85.080  1.00  0.00           C
ATOM   1368  CD  ILE   136      59.200  65.970  86.350  1.00  0.00           C
ATOM   1369  C   ILE   136      58.680  61.440  86.850  1.00  0.00           C
ATOM   1370  O   ILE   136      57.800  60.790  86.440  1.00  0.00           O
ATOM   1371  N   LYS   137      58.950  61.550  88.110  1.00  0.00           N
ATOM   1372  H   LYS   137      59.620  62.110  88.610  1.00  0.00           H
ATOM   1373  CA  LYS   137      58.360  60.710  89.130  1.00  0.00           C
ATOM   1374  CB  LYS   137      59.010  60.900  90.510  1.00  0.00           C
ATOM   1375  CG  LYS   137      60.330  60.070  90.600  1.00  0.00           C
ATOM   1376  CD  LYS   137      61.230  60.440  91.730  1.00  0.00           C
ATOM   1377  CE  LYS   137      62.030  59.230  92.140  1.00  0.00           C
ATOM   1378  NZ  LYS   137      62.510  59.300  93.520  1.00  0.00           N
ATOM   1379  HZ1 LYS   137      61.720  59.500  94.110  1.00  0.00           H
ATOM   1380  HZ2 LYS   137      62.870  58.390  93.730  1.00  0.00           H
ATOM   1381  HZ3 LYS   137      63.250  59.980  93.550  1.00  0.00           H
ATOM   1382  C   LYS   137      56.780  60.740  89.270  1.00  0.00           C
ATOM   1383  O   LYS   137      56.120  59.700  89.490  1.00  0.00           O
ATOM   1384  N   GLY   138      56.320  62.010  89.320  1.00  0.00           N
ATOM   1385  H   GLY   138      56.850  62.770  88.940  1.00  0.00           H
ATOM   1386  CA  GLY   138      54.880  62.370  89.550  1.00  0.00           C
ATOM   1387  C   GLY   138      53.960  62.610  88.340  1.00  0.00           C
ATOM   1388  O   GLY   138      54.420  62.770  87.170  1.00  0.00           O
ATOM   1389  N   SER   139      52.740  62.140  88.500  1.00  0.00           N
ATOM   1390  H   SER   139      52.560  61.640  89.340  1.00  0.00           H
ATOM   1391  CA  SER   139      51.550  62.290  87.630  1.00  0.00           C
ATOM   1392  CB  SER   139      50.440  61.320  88.040  1.00  0.00           C
ATOM   1393  OG  SER   139      50.040  61.380  89.440  1.00  0.00           O
ATOM   1394  HG  SER   139      50.900  61.350  89.940  1.00  0.00           H
ATOM   1395  C   SER   139      51.100  63.810  87.500  1.00  0.00           C
ATOM   1396  O   SER   139      51.490  64.660  88.310  1.00  0.00           O
ATOM   1397  N   PHE   140      50.570  64.120  86.250  1.00  0.00           N
ATOM   1398  H   PHE   140      50.750  63.540  85.450  1.00  0.00           H
ATOM   1399  CA  PHE   140      49.940  65.360  85.860  1.00  0.00           C
ATOM   1400  CB  PHE   140      50.780  65.950  84.700  1.00  0.00           C
ATOM   1401  CG  PHE   140      52.180  66.630  85.050  1.00  0.00           C
ATOM   1402  CD1 PHE   140      52.300  67.970  85.340  1.00  0.00           C
ATOM   1403  HD1 PHE   140      51.600  68.700  84.930  1.00  0.00           H
ATOM   1404  CD2 PHE   140      53.270  65.800  85.340  1.00  0.00           C
ATOM   1405  HD2 PHE   140      53.000  64.750  85.280  1.00  0.00           H
ATOM   1406  CE1 PHE   140      53.500  68.470  85.830  1.00  0.00           C
ATOM   1407  HE1 PHE   140      53.470  69.550  85.950  1.00  0.00           H
ATOM   1408  CE2 PHE   140      54.430  66.270  85.860  1.00  0.00           C
ATOM   1409  HE2 PHE   140      55.270  65.580  85.820  1.00  0.00           H
ATOM   1410  CZ  PHE   140      54.580  67.640  86.110  1.00  0.00           C
ATOM   1411  HZ  PHE   140      55.560  68.010  86.400  1.00  0.00           H
ATOM   1412  C   PHE   140      48.510  65.090  85.270  1.00  0.00           C
ATOM   1413  O   PHE   140      48.240  63.950  85.010  1.00  0.00           O
ATOM   1414  N   LEU   141      47.800  66.130  84.880  1.00  0.00           N
ATOM   1415  H   LEU   141      48.100  67.080  84.980  1.00  0.00           H
ATOM   1416  CA  LEU   141      46.380  66.020  84.390  1.00  0.00           C
ATOM   1417  CB  LEU   141      45.460  67.000  85.230  1.00  0.00           C
ATOM   1418  CG  LEU   141      45.040  66.340  86.480  1.00  0.00           C
ATOM   1419  CD1 LEU   141      45.580  67.090  87.720  1.00  0.00           C
ATOM   1420  CD2 LEU   141      43.510  66.380  86.510  1.00  0.00           C
ATOM   1421  C   LEU   141      46.300  66.310  82.850  1.00  0.00           C
ATOM   1422  O   LEU   141      47.160  66.920  82.190  1.00  0.00           O
ATOM   1423  N   ASN   142      45.090  66.180  82.280  1.00  0.00           N
ATOM   1424  H   ASN   142      44.350  65.790  82.830  1.00  0.00           H
ATOM   1425  CA  ASN   142      44.820  66.510  80.880  1.00  0.00           C
ATOM   1426  CB  ASN   142      43.420  65.900  80.510  1.00  0.00           C
ATOM   1427  CG  ASN   142      43.290  65.780  79.000  1.00  0.00           C
ATOM   1428  OD1 ASN   142      42.750  66.610  78.340  1.00  0.00           O
ATOM   1429  ND2 ASN   142      44.060  64.810  78.490  1.00  0.00           N
ATOM   1430 1HD2 ASN   142      44.580  64.140  79.010  1.00  0.00           H
ATOM   1431 2HD2 ASN   142      44.260  64.800  77.510  1.00  0.00           H
ATOM   1432  C   ASN   142      45.040  68.020  80.490  1.00  0.00           C
ATOM   1433  O   ASN   142      44.160  68.790  80.800  1.00  0.00           O
ATOM   1434  N   GLY   143      46.150  68.290  79.800  1.00  0.00           N
ATOM   1435  H   GLY   143      46.860  67.610  79.640  1.00  0.00           H
ATOM   1436  CA  GLY   143      46.480  69.660  79.260  1.00  0.00           C
ATOM   1437  C   GLY   143      47.880  70.090  79.650  1.00  0.00           C
ATOM   1438  O   GLY   143      48.170  71.300  79.500  1.00  0.00           O
ATOM   1439  N   SER   144      48.620  69.170  80.400  1.00  0.00           N
ATOM   1440  H   SER   144      48.420  68.200  80.350  1.00  0.00           H
ATOM   1441  CA  SER   144      49.930  69.520  81.020  1.00  0.00           C
ATOM   1442  CB  SER   144      50.150  68.510  82.210  1.00  0.00           C
ATOM   1443  OG  SER   144      50.380  67.170  81.760  1.00  0.00           O
ATOM   1444  HG  SER   144      49.530  66.660  81.880  1.00  0.00           H
ATOM   1445  C   SER   144      51.130  69.620  80.060  1.00  0.00           C
ATOM   1446  O   SER   144      52.180  69.960  80.510  1.00  0.00           O
ATOM   1447  N   CYS   145      50.970  69.220  78.800  1.00  0.00           N
ATOM   1448  H   CYS   145      50.050  68.900  78.580  1.00  0.00           H
ATOM   1449  CA  CYS   145      51.980  69.430  77.740  1.00  0.00           C
ATOM   1450  CB  CYS   145      51.530  68.860  76.390  1.00  0.00           C
ATOM   1451  SG  CYS   145      49.770  69.200  75.940  1.00  0.00           S
ATOM   1452  HG  CYS   145      49.210  68.380  76.820  1.00  0.00           H
ATOM   1453  C   CYS   145      52.420  70.900  77.660  1.00  0.00           C
ATOM   1454  O   CYS   145      51.660  71.830  77.790  1.00  0.00           O
ATOM   1455  N   GLY   146      53.660  70.990  77.540  1.00  0.00           N
ATOM   1456  H   GLY   146      54.250  70.310  77.110  1.00  0.00           H
ATOM   1457  CA  GLY   146      54.320  72.340  77.510  1.00  0.00           C
ATOM   1458  C   GLY   146      54.690  72.940  78.850  1.00  0.00           C
ATOM   1459  O   GLY   146      55.020  74.140  78.880  1.00  0.00           O
ATOM   1460  N   SER   147      54.580  72.190  79.950  1.00  0.00           N
ATOM   1461  H   SER   147      54.440  71.210  79.830  1.00  0.00           H
ATOM   1462  CA  SER   147      54.950  72.610  81.290  1.00  0.00           C
ATOM   1463  CB  SER   147      54.490  71.700  82.470  1.00  0.00           C
ATOM   1464  OG  SER   147      53.060  71.750  82.660  1.00  0.00           O
ATOM   1465  HG  SER   147      52.620  71.210  81.950  1.00  0.00           H
ATOM   1466  C   SER   147      56.510  72.700  81.440  1.00  0.00           C
ATOM   1467  O   SER   147      57.150  71.670  81.150  1.00  0.00           O
ATOM   1468  N   VAL   148      57.080  73.730  81.990  1.00  0.00           N
ATOM   1469  H   VAL   148      56.670  74.330  82.670  1.00  0.00           H
ATOM   1470  CA  VAL   148      58.560  73.890  81.880  1.00  0.00           C
ATOM   1471  CB  VAL   148      58.810  75.160  81.100  1.00  0.00           C
ATOM   1472  CG1 VAL   148      58.370  76.420  81.850  1.00  0.00           C
ATOM   1473  CG2 VAL   148      60.280  75.240  80.690  1.00  0.00           C
ATOM   1474  C   VAL   148      59.270  73.870  83.170  1.00  0.00           C
ATOM   1475  O   VAL   148      58.820  74.400  84.170  1.00  0.00           O
ATOM   1476  N   GLY   149      60.410  73.200  83.170  1.00  0.00           N
ATOM   1477  H   GLY   149      60.780  72.630  82.440  1.00  0.00           H
ATOM   1478  CA  GLY   149      61.050  72.770  84.440  1.00  0.00           C
ATOM   1479  C   GLY   149      62.490  73.370  84.570  1.00  0.00           C
ATOM   1480  O   GLY   149      63.190  73.430  83.570  1.00  0.00           O
ATOM   1481  N   PHE   150      62.690  73.800  85.830  1.00  0.00           N
ATOM   1482  H   PHE   150      62.020  73.820  86.570  1.00  0.00           H
ATOM   1483  CA  PHE   150      63.860  74.600  86.130  1.00  0.00           C
ATOM   1484  CB  PHE   150      63.790  76.050  85.870  1.00  0.00           C
ATOM   1485  CG  PHE   150      62.450  76.790  86.230  1.00  0.00           C
ATOM   1486  CD1 PHE   150      62.250  77.260  87.480  1.00  0.00           C
ATOM   1487  HD1 PHE   150      62.940  76.890  88.240  1.00  0.00           H
ATOM   1488  CD2 PHE   150      61.460  77.030  85.270  1.00  0.00           C
ATOM   1489  HD2 PHE   150      61.490  76.650  84.250  1.00  0.00           H
ATOM   1490  CE1 PHE   150      61.100  77.930  87.870  1.00  0.00           C
ATOM   1491  HE1 PHE   150      60.860  78.250  88.890  1.00  0.00           H
ATOM   1492  CE2 PHE   150      60.360  77.770  85.590  1.00  0.00           C
ATOM   1493  HE2 PHE   150      59.610  77.970  84.830  1.00  0.00           H
ATOM   1494  CZ  PHE   150      60.130  78.230  86.900  1.00  0.00           C
ATOM   1495  HZ  PHE   150      59.200  78.760  87.120  1.00  0.00           H
ATOM   1496  C   PHE   150      64.610  74.480  87.480  1.00  0.00           C
ATOM   1497  O   PHE   150      64.110  74.070  88.500  1.00  0.00           O
ATOM   1498  N   ASN   151      65.880  74.520  87.390  1.00  0.00           N
ATOM   1499  H   ASN   151      66.400  74.620  86.540  1.00  0.00           H
ATOM   1500  CA  ASN   151      66.780  74.580  88.520  1.00  0.00           C
ATOM   1501  CB  ASN   151      68.120  73.820  88.240  1.00  0.00           C
ATOM   1502  CG  ASN   151      68.070  72.330  88.060  1.00  0.00           C
ATOM   1503  OD1 ASN   151      68.090  71.780  86.930  1.00  0.00           O
ATOM   1504  ND2 ASN   151      68.350  71.640  89.160  1.00  0.00           N
ATOM   1505 1HD2 ASN   151      68.650  72.110  89.990  1.00  0.00           H
ATOM   1506 2HD2 ASN   151      67.990  70.720  89.290  1.00  0.00           H
ATOM   1507  C   ASN   151      67.100  76.070  88.850  1.00  0.00           C
ATOM   1508  O   ASN   151      67.420  76.980  88.070  1.00  0.00           O
ATOM   1509  N   ILE   152      67.220  76.180  90.180  1.00  0.00           N
ATOM   1510  H   ILE   152      67.280  75.440  90.840  1.00  0.00           H
ATOM   1511  CA  ILE   152      67.370  77.560  90.720  1.00  0.00           C
ATOM   1512  CB  ILE   152      66.080  78.070  91.450  1.00  0.00           C
ATOM   1513  CG1 ILE   152      64.870  78.410  90.540  1.00  0.00           C
ATOM   1514  CG2 ILE   152      66.350  79.150  92.520  1.00  0.00           C
ATOM   1515  CD  ILE   152      63.500  78.580  91.130  1.00  0.00           C
ATOM   1516  C   ILE   152      68.560  77.570  91.670  1.00  0.00           C
ATOM   1517  O   ILE   152      69.040  76.630  92.250  1.00  0.00           O
ATOM   1518  N   ASP   153      69.360  78.590  91.340  1.00  0.00           N
ATOM   1519  H   ASP   153      69.160  79.120  90.510  1.00  0.00           H
ATOM   1520  CA  ASP   153      70.610  79.090  92.000  1.00  0.00           C
ATOM   1521  CB  ASP   153      71.910  78.820  91.190  1.00  0.00           C
ATOM   1522  CG  ASP   153      72.060  79.780  89.990  1.00  0.00           C
ATOM   1523  OD1 ASP   153      72.650  80.880  90.240  1.00  0.00           O
ATOM   1524  OD2 ASP   153      71.880  79.300  88.830  1.00  0.00           O
ATOM   1525  C   ASP   153      70.370  80.660  92.130  1.00  0.00           C
ATOM   1526  O   ASP   153      69.560  81.330  91.450  1.00  0.00           O
ATOM   1527  N   TYR   154      71.290  81.180  92.940  1.00  0.00           N
ATOM   1528  H   TYR   154      72.050  80.610  93.230  1.00  0.00           H
ATOM   1529  CA  TYR   154      71.160  82.580  93.440  1.00  0.00           C
ATOM   1530  CB  TYR   154      72.200  82.780  94.570  1.00  0.00           C
ATOM   1531  CG  TYR   154      71.820  83.910  95.530  1.00  0.00           C
ATOM   1532  CD1 TYR   154      70.870  83.670  96.550  1.00  0.00           C
ATOM   1533  HD1 TYR   154      70.430  82.670  96.610  1.00  0.00           H
ATOM   1534  CD2 TYR   154      72.220  85.230  95.340  1.00  0.00           C
ATOM   1535  HD2 TYR   154      72.810  85.460  94.450  1.00  0.00           H
ATOM   1536  CE1 TYR   154      70.340  84.700  97.350  1.00  0.00           C
ATOM   1537  HE1 TYR   154      69.810  84.410  98.250  1.00  0.00           H
ATOM   1538  CE2 TYR   154      71.630  86.270  96.030  1.00  0.00           C
ATOM   1539  HE2 TYR   154      71.740  87.280  95.640  1.00  0.00           H
ATOM   1540  CZ  TYR   154      70.680  86.010  97.080  1.00  0.00           C
ATOM   1541  OH  TYR   154      70.170  87.020  97.820  1.00  0.00           O
ATOM   1542  HH  TYR   154      69.340  86.720  98.300  1.00  0.00           H
ATOM   1543  C   TYR   154      71.270  83.640  92.360  1.00  0.00           C
ATOM   1544  O   TYR   154      70.670  84.670  92.460  1.00  0.00           O
ATOM   1545  N   ASP   155      71.860  83.360  91.220  1.00  0.00           N
ATOM   1546  H   ASP   155      72.330  82.500  91.020  1.00  0.00           H
ATOM   1547  CA  ASP   155      71.800  84.390  90.100  1.00  0.00           C
ATOM   1548  CB  ASP   155      73.240  84.520  89.690  1.00  0.00           C
ATOM   1549  CG  ASP   155      73.610  85.870  89.040  1.00  0.00           C
ATOM   1550  OD1 ASP   155      74.010  86.790  89.790  1.00  0.00           O
ATOM   1551  OD2 ASP   155      73.830  85.960  87.820  1.00  0.00           O
ATOM   1552  C   ASP   155      70.910  84.010  88.960  1.00  0.00           C
ATOM   1553  O   ASP   155      70.830  84.900  88.120  1.00  0.00           O
ATOM   1554  N   CYS   156      70.960  82.750  88.650  1.00  0.00           N
ATOM   1555  H   CYS   156      71.400  82.050  89.230  1.00  0.00           H
ATOM   1556  CA  CYS   156      70.360  82.270  87.400  1.00  0.00           C
ATOM   1557  CB  CYS   156      71.470  81.660  86.500  1.00  0.00           C
ATOM   1558  SG  CYS   156      73.070  81.150  87.210  1.00  0.00           S
ATOM   1559  HG  CYS   156      72.530  80.320  88.100  1.00  0.00           H
ATOM   1560  C   CYS   156      69.100  81.450  87.580  1.00  0.00           C
ATOM   1561  O   CYS   156      68.520  81.260  88.630  1.00  0.00           O
ATOM   1562  N   VAL   157      68.690  81.150  86.290  1.00  0.00           N
ATOM   1563  H   VAL   157      68.890  81.760  85.520  1.00  0.00           H
ATOM   1564  CA  VAL   157      67.690  80.070  86.060  1.00  0.00           C
ATOM   1565  CB  VAL   157      66.280  80.660  85.860  1.00  0.00           C
ATOM   1566  CG1 VAL   157      65.310  79.480  85.870  1.00  0.00           C
ATOM   1567  CG2 VAL   157      65.930  81.890  86.760  1.00  0.00           C
ATOM   1568  C   VAL   157      68.070  79.150  84.900  1.00  0.00           C
ATOM   1569  O   VAL   157      68.370  79.520  83.740  1.00  0.00           O
ATOM   1570  N   SER   158      68.390  77.930  85.310  1.00  0.00           N
ATOM   1571  H   SER   158      68.270  77.670  86.270  1.00  0.00           H
ATOM   1572  CA  SER   158      68.750  76.770  84.480  1.00  0.00           C
ATOM   1573  CB  SER   158      69.750  75.850  85.120  1.00  0.00           C
ATOM   1574  OG  SER   158      70.860  76.580  85.620  1.00  0.00           O
ATOM   1575  HG  SER   158      70.700  76.740  86.590  1.00  0.00           H
ATOM   1576  C   SER   158      67.590  75.920  83.940  1.00  0.00           C
ATOM   1577  O   SER   158      67.060  75.070  84.690  1.00  0.00           O
ATOM   1578  N   PHE   159      67.260  76.150  82.680  1.00  0.00           N
ATOM   1579  H   PHE   159      67.850  76.660  82.060  1.00  0.00           H
ATOM   1580  CA  PHE   159      66.110  75.470  81.980  1.00  0.00           C
ATOM   1581  CB  PHE   159      65.550  76.390  80.850  1.00  0.00           C
ATOM   1582  CG  PHE   159      64.800  77.640  81.390  1.00  0.00           C
ATOM   1583  CD1 PHE   159      63.550  77.570  81.950  1.00  0.00           C
ATOM   1584  HD1 PHE   159      63.140  76.600  82.220  1.00  0.00           H
ATOM   1585  CD2 PHE   159      65.370  78.890  81.420  1.00  0.00           C
ATOM   1586  HD2 PHE   159      66.350  79.030  80.960  1.00  0.00           H
ATOM   1587  CE1 PHE   159      62.830  78.650  82.470  1.00  0.00           C
ATOM   1588  HE1 PHE   159      61.910  78.520  83.030  1.00  0.00           H
ATOM   1589  CE2 PHE   159      64.770  80.020  82.000  1.00  0.00           C
ATOM   1590  HE2 PHE   159      65.220  81.010  81.920  1.00  0.00           H
ATOM   1591  CZ  PHE   159      63.430  79.900  82.440  1.00  0.00           C
ATOM   1592  HZ  PHE   159      62.870  80.730  82.880  1.00  0.00           H
ATOM   1593  C   PHE   159      66.320  74.010  81.610  1.00  0.00           C
ATOM   1594  O   PHE   159      66.800  73.810  80.500  1.00  0.00           O
ATOM   1595  N   CYS   160      66.210  73.250  82.670  1.00  0.00           N
ATOM   1596  H   CYS   160      65.860  73.640  83.520  1.00  0.00           H
ATOM   1597  CA  CYS   160      66.510  71.850  82.590  1.00  0.00           C
ATOM   1598  CB  CYS   160      66.980  71.280  83.910  1.00  0.00           C
ATOM   1599  SG  CYS   160      65.950  71.500  85.400  1.00  0.00           S
ATOM   1600  HG  CYS   160      66.860  71.150  86.300  1.00  0.00           H
ATOM   1601  C   CYS   160      65.520  70.890  81.980  1.00  0.00           C
ATOM   1602  O   CYS   160      66.060  70.030  81.280  1.00  0.00           O
ATOM   1603  N   TYR   161      64.210  71.070  82.090  1.00  0.00           N
ATOM   1604  H   TYR   161      63.780  71.760  82.680  1.00  0.00           H
ATOM   1605  CA  TYR   161      63.190  70.130  81.500  1.00  0.00           C
ATOM   1606  CB  TYR   161      62.690  69.240  82.670  1.00  0.00           C
ATOM   1607  CG  TYR   161      61.700  68.140  82.430  1.00  0.00           C
ATOM   1608  CD1 TYR   161      62.170  66.930  82.080  1.00  0.00           C
ATOM   1609  HD1 TYR   161      63.250  66.820  81.910  1.00  0.00           H
ATOM   1610  CD2 TYR   161      60.360  68.370  82.730  1.00  0.00           C
ATOM   1611  HD2 TYR   161      59.980  69.380  82.890  1.00  0.00           H
ATOM   1612  CE1 TYR   161      61.250  65.870  82.110  1.00  0.00           C
ATOM   1613  HE1 TYR   161      61.560  64.840  81.910  1.00  0.00           H
ATOM   1614  CE2 TYR   161      59.430  67.310  82.700  1.00  0.00           C
ATOM   1615  HE2 TYR   161      58.420  67.430  83.070  1.00  0.00           H
ATOM   1616  CZ  TYR   161      59.910  66.060  82.340  1.00  0.00           C
ATOM   1617  OH  TYR   161      59.040  65.130  81.900  1.00  0.00           O
ATOM   1618  HH  TYR   161      58.160  65.560  82.110  1.00  0.00           H
ATOM   1619  C   TYR   161      62.080  70.890  80.820  1.00  0.00           C
ATOM   1620  O   TYR   161      61.930  72.090  81.060  1.00  0.00           O
ATOM   1621  N   MET   162      61.270  70.100  80.080  1.00  0.00           N
ATOM   1622  H   MET   162      61.790  69.370  79.620  1.00  0.00           H
ATOM   1623  CA  MET   162      60.040  70.500  79.490  1.00  0.00           C
ATOM   1624  CB  MET   162      60.310  71.220  78.130  1.00  0.00           C
ATOM   1625  CG  MET   162      59.190  72.230  77.800  1.00  0.00           C
ATOM   1626  SD  MET   162      59.630  73.010  76.240  1.00  0.00           S
ATOM   1627  CE  MET   162      59.020  74.690  76.450  1.00  0.00           C
ATOM   1628  C   MET   162      59.090  69.370  79.100  1.00  0.00           C
ATOM   1629  O   MET   162      59.620  68.370  78.670  1.00  0.00           O
ATOM   1630  N   HIS   163      57.800  69.480  79.480  1.00  0.00           N
ATOM   1631  H   HIS   163      57.550  70.220  80.100  1.00  0.00           H
ATOM   1632  CA  HIS   163      56.810  68.470  79.100  1.00  0.00           C
ATOM   1633  CB  HIS   163      55.640  68.780  80.010  1.00  0.00           C
ATOM   1634  CG  HIS   163      54.660  67.630  80.240  1.00  0.00           C
ATOM   1635  ND1 HIS   163      54.460  66.570  79.460  1.00  0.00           N
ATOM   1636  CD2 HIS   163      53.670  67.610  81.060  1.00  0.00           C
ATOM   1637  HD2 HIS   163      53.600  68.190  81.980  1.00  0.00           H
ATOM   1638  CE1 HIS   163      53.280  65.980  79.680  1.00  0.00           C
ATOM   1639  HE1 HIS   163      52.890  65.050  79.270  1.00  0.00           H
ATOM   1640  NE2 HIS   163      52.780  66.610  80.740  1.00  0.00           N
ATOM   1641  HE2 HIS   163      51.850  66.600  81.100  1.00  0.00           H
ATOM   1642  C   HIS   163      56.400  68.520  77.610  1.00  0.00           C
ATOM   1643  O   HIS   163      55.910  69.500  77.130  1.00  0.00           O
ATOM   1644  N   HIS   164      56.350  67.390  77.000  1.00  0.00           N
ATOM   1645  H   HIS   164      56.450  66.540  77.510  1.00  0.00           H
ATOM   1646  CA  HIS   164      56.110  67.250  75.560  1.00  0.00           C
ATOM   1647  CB  HIS   164      57.410  66.630  74.950  1.00  0.00           C
ATOM   1648  CG  HIS   164      57.370  66.580  73.420  1.00  0.00           C
ATOM   1649  ND1 HIS   164      56.320  66.230  72.630  1.00  0.00           N
ATOM   1650  CD2 HIS   164      58.460  66.490  72.630  1.00  0.00           C
ATOM   1651  HD2 HIS   164      59.450  66.310  73.060  1.00  0.00           H
ATOM   1652  CE1 HIS   164      56.780  66.030  71.380  1.00  0.00           C
ATOM   1653  HE1 HIS   164      56.170  65.900  70.480  1.00  0.00           H
ATOM   1654  NE2 HIS   164      58.090  66.190  71.390  1.00  0.00           N
ATOM   1655  HE2 HIS   164      58.730  66.080  70.620  1.00  0.00           H
ATOM   1656  C   HIS   164      54.780  66.570  75.230  1.00  0.00           C
ATOM   1657  O   HIS   164      53.800  67.100  74.620  1.00  0.00           O
ATOM   1658  N   MET   165      54.650  65.320  75.590  1.00  0.00           N
ATOM   1659  H   MET   165      55.320  64.990  76.250  1.00  0.00           H
ATOM   1660  CA  MET   165      53.520  64.470  75.200  1.00  0.00           C
ATOM   1661  CB  MET   165      53.780  63.530  73.990  1.00  0.00           C
ATOM   1662  CG  MET   165      53.850  64.230  72.680  1.00  0.00           C
ATOM   1663  SD  MET   165      52.220  64.740  72.020  1.00  0.00           S
ATOM   1664  CE  MET   165      52.820  65.620  70.530  1.00  0.00           C
ATOM   1665  C   MET   165      52.770  63.760  76.270  1.00  0.00           C
ATOM   1666  O   MET   165      53.300  62.850  76.850  1.00  0.00           O
ATOM   1667  N   GLU   166      51.470  64.000  76.300  1.00  0.00           N
ATOM   1668  H   GLU   166      51.050  64.490  75.530  1.00  0.00           H
ATOM   1669  CA  GLU   166      50.570  63.360  77.300  1.00  0.00           C
ATOM   1670  CB  GLU   166      49.320  64.320  77.520  1.00  0.00           C
ATOM   1671  CG  GLU   166      49.740  65.670  78.110  1.00  0.00           C
ATOM   1672  CD  GLU   166      48.680  66.690  78.480  1.00  0.00           C
ATOM   1673  OE1 GLU   166      48.070  66.490  79.510  1.00  0.00           O
ATOM   1674  OE2 GLU   166      48.530  67.660  77.700  1.00  0.00           O
ATOM   1675  C   GLU   166      50.070  61.970  76.910  1.00  0.00           C
ATOM   1676  O   GLU   166      48.880  61.660  76.690  1.00  0.00           O
ATOM   1677  N   LEU   167      51.000  61.010  76.910  1.00  0.00           N
ATOM   1678  H   LEU   167      51.870  61.220  77.350  1.00  0.00           H
ATOM   1679  CA  LEU   167      50.780  59.590  76.430  1.00  0.00           C
ATOM   1680  CB  LEU   167      51.980  58.730  76.770  1.00  0.00           C
ATOM   1681  CG  LEU   167      53.260  59.310  76.200  1.00  0.00           C
ATOM   1682  CD1 LEU   167      54.420  58.500  76.670  1.00  0.00           C
ATOM   1683  CD2 LEU   167      53.180  59.150  74.660  1.00  0.00           C
ATOM   1684  C   LEU   167      49.570  58.920  77.070  1.00  0.00           C
ATOM   1685  O   LEU   167      49.390  58.860  78.300  1.00  0.00           O
ATOM   1686  N   PRO   168      48.750  58.280  76.260  1.00  0.00           N
ATOM   1687  CA  PRO   168      47.610  57.510  76.800  1.00  0.00           C
ATOM   1688  CB  PRO   168      47.060  56.820  75.600  1.00  0.00           C
ATOM   1689  CG  PRO   168      47.370  57.700  74.390  1.00  0.00           C
ATOM   1690  CD  PRO   168      48.580  58.520  74.870  1.00  0.00           C
ATOM   1691  C   PRO   168      47.820  56.580  77.960  1.00  0.00           C
ATOM   1692  O   PRO   168      46.880  56.300  78.720  1.00  0.00           O
ATOM   1693  N   THR   169      49.010  56.060  78.020  1.00  0.00           N
ATOM   1694  H   THR   169      49.790  56.310  77.450  1.00  0.00           H
ATOM   1695  CA  THR   169      49.420  55.090  79.060  1.00  0.00           C
ATOM   1696  CB  THR   169      50.850  54.570  78.780  1.00  0.00           C
ATOM   1697  OG1 THR   169      51.650  55.690  78.400  1.00  0.00           O
ATOM   1698  HG1 THR   169      52.550  55.390  78.090  1.00  0.00           H
ATOM   1699  CG2 THR   169      50.890  53.320  77.880  1.00  0.00           C
ATOM   1700  C   THR   169      49.300  55.570  80.510  1.00  0.00           C
ATOM   1701  O   THR   169      48.960  54.830  81.430  1.00  0.00           O
ATOM   1702  N   GLY   170      49.550  56.870  80.700  1.00  0.00           N
ATOM   1703  H   GLY   170      49.850  57.500  79.990  1.00  0.00           H
ATOM   1704  CA  GLY   170      49.570  57.510  82.010  1.00  0.00           C
ATOM   1705  C   GLY   170      50.800  58.410  82.250  1.00  0.00           C
ATOM   1706  O   GLY   170      50.660  59.550  82.690  1.00  0.00           O
ATOM   1707  N   VAL   171      52.020  57.950  81.860  1.00  0.00           N
ATOM   1708  H   VAL   171      52.260  57.030  81.550  1.00  0.00           H
ATOM   1709  CA  VAL   171      53.130  58.850  81.860  1.00  0.00           C
ATOM   1710  CB  VAL   171      54.460  58.110  81.890  1.00  0.00           C
ATOM   1711  CG1 VAL   171      54.520  57.210  83.130  1.00  0.00           C
ATOM   1712  CG2 VAL   171      54.650  57.200  80.670  1.00  0.00           C
ATOM   1713  C   VAL   171      53.080  60.110  80.950  1.00  0.00           C
ATOM   1714  O   VAL   171      52.370  60.130  79.920  1.00  0.00           O
ATOM   1715  N   HIS   172      53.530  61.130  81.570  1.00  0.00           N
ATOM   1716  H   HIS   172      53.750  61.140  82.540  1.00  0.00           H
ATOM   1717  CA  HIS   172      53.670  62.480  80.940  1.00  0.00           C
ATOM   1718  CB  HIS   172      53.300  63.600  81.900  1.00  0.00           C
ATOM   1719  CG  HIS   172      51.890  63.490  82.470  1.00  0.00           C
ATOM   1720  ND1 HIS   172      51.420  62.660  83.410  1.00  0.00           N
ATOM   1721  CD2 HIS   172      50.850  63.920  81.760  1.00  0.00           C
ATOM   1722  HD2 HIS   172      50.800  64.670  80.970  1.00  0.00           H
ATOM   1723  CE1 HIS   172      50.080  62.610  83.300  1.00  0.00           C
ATOM   1724  HE1 HIS   172      49.340  62.080  83.900  1.00  0.00           H
ATOM   1725  NE2 HIS   172      49.710  63.380  82.290  1.00  0.00           N
ATOM   1726  HE2 HIS   172      48.820  63.530  81.870  1.00  0.00           H
ATOM   1727  C   HIS   172      55.030  62.720  80.230  1.00  0.00           C
ATOM   1728  O   HIS   172      55.920  63.390  80.840  1.00  0.00           O
ATOM   1729  N   ALA   173      55.220  62.170  79.040  1.00  0.00           N
ATOM   1730  H   ALA   173      54.480  61.700  78.560  1.00  0.00           H
ATOM   1731  CA  ALA   173      56.570  62.080  78.390  1.00  0.00           C
ATOM   1732  CB  ALA   173      56.410  61.590  76.980  1.00  0.00           C
ATOM   1733  C   ALA   173      57.210  63.450  78.220  1.00  0.00           C
ATOM   1734  O   ALA   173      56.620  64.390  77.790  1.00  0.00           O
ATOM   1735  N   GLY   174      58.520  63.610  78.460  1.00  0.00           N
ATOM   1736  H   GLY   174      59.160  62.940  78.850  1.00  0.00           H
ATOM   1737  CA  GLY   174      59.170  64.920  78.630  1.00  0.00           C
ATOM   1738  C   GLY   174      60.550  65.000  77.940  1.00  0.00           C
ATOM   1739  O   GLY   174      61.360  64.040  77.850  1.00  0.00           O
ATOM   1740  N   THR   175      60.890  66.190  77.480  1.00  0.00           N
ATOM   1741  H   THR   175      60.340  66.940  77.850  1.00  0.00           H
ATOM   1742  CA  THR   175      62.050  66.600  76.670  1.00  0.00           C
ATOM   1743  CB  THR   175      61.580  67.120  75.300  1.00  0.00           C
ATOM   1744  OG1 THR   175      62.680  67.320  74.420  1.00  0.00           O
ATOM   1745  HG1 THR   175      62.830  68.300  74.370  1.00  0.00           H
ATOM   1746  CG2 THR   175      60.630  68.420  75.370  1.00  0.00           C
ATOM   1747  C   THR   175      62.930  67.650  77.380  1.00  0.00           C
ATOM   1748  O   THR   175      62.550  68.080  78.450  1.00  0.00           O
ATOM   1749  N   ASP   176      64.060  67.920  76.780  1.00  0.00           N
ATOM   1750  H   ASP   176      64.280  67.450  75.930  1.00  0.00           H
ATOM   1751  CA  ASP   176      64.930  69.070  77.160  1.00  0.00           C
ATOM   1752  CB  ASP   176      66.340  68.720  77.560  1.00  0.00           C
ATOM   1753  CG  ASP   176      67.200  68.350  76.340  1.00  0.00           C
ATOM   1754  OD1 ASP   176      66.780  68.390  75.170  1.00  0.00           O
ATOM   1755  OD2 ASP   176      68.340  67.960  76.560  1.00  0.00           O
ATOM   1756  C   ASP   176      64.720  70.150  76.050  1.00  0.00           C
ATOM   1757  O   ASP   176      64.310  69.840  74.940  1.00  0.00           O
ATOM   1758  N   LEU   177      64.930  71.420  76.380  1.00  0.00           N
ATOM   1759  H   LEU   177      65.480  71.650  77.180  1.00  0.00           H
ATOM   1760  CA  LEU   177      64.630  72.430  75.350  1.00  0.00           C
ATOM   1761  CB  LEU   177      64.540  73.780  76.020  1.00  0.00           C
ATOM   1762  CG  LEU   177      63.360  73.910  76.970  1.00  0.00           C
ATOM   1763  CD1 LEU   177      63.690  73.500  78.390  1.00  0.00           C
ATOM   1764  CD2 LEU   177      62.740  75.210  77.030  1.00  0.00           C
ATOM   1765  C   LEU   177      65.660  72.510  74.140  1.00  0.00           C
ATOM   1766  O   LEU   177      65.800  73.490  73.360  1.00  0.00           O
ATOM   1767  N   GLU   178      66.710  71.720  74.270  1.00  0.00           N
ATOM   1768  H   GLU   178      67.120  71.550  75.160  1.00  0.00           H
ATOM   1769  CA  GLU   178      67.620  71.230  73.150  1.00  0.00           C
ATOM   1770  CB  GLU   178      68.800  70.420  73.700  1.00  0.00           C
ATOM   1771  CG  GLU   178      70.010  70.580  72.770  1.00  0.00           C
ATOM   1772  CD  GLU   178      71.070  69.630  73.300  1.00  0.00           C
ATOM   1773  OE1 GLU   178      72.040  70.130  73.860  1.00  0.00           O
ATOM   1774  OE2 GLU   178      71.030  68.460  72.900  1.00  0.00           O
ATOM   1775  C   GLU   178      66.860  70.410  72.100  1.00  0.00           C
ATOM   1776  O   GLU   178      66.930  70.680  70.920  1.00  0.00           O
ATOM   1777  N   GLY   179      65.930  69.610  72.600  1.00  0.00           N
ATOM   1778  H   GLY   179      65.800  69.530  73.590  1.00  0.00           H
ATOM   1779  CA  GLY   179      64.930  68.730  71.870  1.00  0.00           C
ATOM   1780  C   GLY   179      65.310  67.240  71.890  1.00  0.00           C
ATOM   1781  O   GLY   179      65.240  66.530  70.880  1.00  0.00           O
ATOM   1782  N   ASN   180      65.820  66.840  73.050  1.00  0.00           N
ATOM   1783  H   ASN   180      66.180  67.540  73.660  1.00  0.00           H
ATOM   1784  CA  ASN   180      66.090  65.450  73.360  1.00  0.00           C
ATOM   1785  CB  ASN   180      67.420  65.290  74.040  1.00  0.00           C
ATOM   1786  CG  ASN   180      68.680  65.890  73.420  1.00  0.00           C
ATOM   1787  OD1 ASN   180      69.310  65.330  72.560  1.00  0.00           O
ATOM   1788  ND2 ASN   180      69.230  66.860  74.010  1.00  0.00           N
ATOM   1789 1HD2 ASN   180      68.830  67.190  74.860  1.00  0.00           H
ATOM   1790 2HD2 ASN   180      69.970  67.440  73.660  1.00  0.00           H
ATOM   1791  C   ASN   180      65.030  64.930  74.390  1.00  0.00           C
ATOM   1792  O   ASN   180      65.010  65.490  75.480  1.00  0.00           O
ATOM   1793  N   PHE   181      64.310  63.870  74.010  1.00  0.00           N
ATOM   1794  H   PHE   181      64.270  63.500  73.090  1.00  0.00           H
ATOM   1795  CA  PHE   181      63.470  63.150  75.030  1.00  0.00           C
ATOM   1796  CB  PHE   181      62.620  62.110  74.400  1.00  0.00           C
ATOM   1797  CG  PHE   181      61.230  62.690  73.950  1.00  0.00           C
ATOM   1798  CD1 PHE   181      60.300  62.640  74.880  1.00  0.00           C
ATOM   1799  HD1 PHE   181      60.560  62.260  75.870  1.00  0.00           H
ATOM   1800  CD2 PHE   181      61.030  63.030  72.620  1.00  0.00           C
ATOM   1801  HD2 PHE   181      61.870  63.070  71.930  1.00  0.00           H
ATOM   1802  CE1 PHE   181      58.950  62.950  74.570  1.00  0.00           C
ATOM   1803  HE1 PHE   181      58.250  62.850  75.400  1.00  0.00           H
ATOM   1804  CE2 PHE   181      59.660  63.310  72.290  1.00  0.00           C
ATOM   1805  HE2 PHE   181      59.570  63.810  71.330  1.00  0.00           H
ATOM   1806  CZ  PHE   181      58.620  63.270  73.280  1.00  0.00           C
ATOM   1807  HZ  PHE   181      57.630  63.640  73.010  1.00  0.00           H
ATOM   1808  C   PHE   181      64.290  62.500  76.200  1.00  0.00           C
ATOM   1809  O   PHE   181      65.390  62.080  75.860  1.00  0.00           O
ATOM   1810  N   TYR   182      63.880  62.670  77.460  1.00  0.00           N
ATOM   1811  H   TYR   182      63.110  63.270  77.620  1.00  0.00           H
ATOM   1812  CA  TYR   182      64.340  61.880  78.650  1.00  0.00           C
ATOM   1813  CB  TYR   182      63.860  62.530  79.960  1.00  0.00           C
ATOM   1814  CG  TYR   182      64.580  63.770  80.420  1.00  0.00           C
ATOM   1815  CD1 TYR   182      65.720  63.660  81.220  1.00  0.00           C
ATOM   1816  HD1 TYR   182      65.760  62.760  81.830  1.00  0.00           H
ATOM   1817  CD2 TYR   182      64.250  64.960  79.810  1.00  0.00           C
ATOM   1818  HD2 TYR   182      63.260  65.010  79.360  1.00  0.00           H
ATOM   1819  CE1 TYR   182      66.460  64.810  81.430  1.00  0.00           C
ATOM   1820  HE1 TYR   182      67.200  64.790  82.230  1.00  0.00           H
ATOM   1821  CE2 TYR   182      65.070  66.080  80.000  1.00  0.00           C
ATOM   1822  HE2 TYR   182      64.830  66.950  79.390  1.00  0.00           H
ATOM   1823  CZ  TYR   182      66.190  65.990  80.870  1.00  0.00           C
ATOM   1824  OH  TYR   182      66.920  67.180  81.060  1.00  0.00           O
ATOM   1825  HH  TYR   182      66.420  68.030  80.870  1.00  0.00           H
ATOM   1826  C   TYR   182      63.780  60.460  78.640  1.00  0.00           C
ATOM   1827  O   TYR   182      62.590  60.280  78.880  1.00  0.00           O
ATOM   1828  N   GLY   183      64.490  59.530  78.070  1.00  0.00           N
ATOM   1829  H   GLY   183      65.410  59.630  77.680  1.00  0.00           H
ATOM   1830  CA  GLY   183      63.990  58.130  78.010  1.00  0.00           C
ATOM   1831  C   GLY   183      63.500  57.710  76.610  1.00  0.00           C
ATOM   1832  O   GLY   183      63.610  58.520  75.670  1.00  0.00           O
ATOM   1833  N   PRO   184      63.020  56.470  76.450  1.00  0.00           N
ATOM   1834  CA  PRO   184      62.680  55.940  75.140  1.00  0.00           C
ATOM   1835  CB  PRO   184      62.860  54.410  75.250  1.00  0.00           C
ATOM   1836  CG  PRO   184      62.420  54.100  76.680  1.00  0.00           C
ATOM   1837  CD  PRO   184      62.990  55.340  77.440  1.00  0.00           C
ATOM   1838  C   PRO   184      61.300  56.430  74.750  1.00  0.00           C
ATOM   1839  O   PRO   184      60.340  55.620  74.840  1.00  0.00           O
ATOM   1840  N   PHE   185      61.260  57.630  74.100  1.00  0.00           N
ATOM   1841  H   PHE   185      62.020  58.270  73.960  1.00  0.00           H
ATOM   1842  CA  PHE   185      59.940  58.210  73.820  1.00  0.00           C
ATOM   1843  CB  PHE   185      59.560  59.190  74.900  1.00  0.00           C
ATOM   1844  CG  PHE   185      59.130  58.590  76.200  1.00  0.00           C
ATOM   1845  CD1 PHE   185      57.910  57.930  76.290  1.00  0.00           C
ATOM   1846  HD1 PHE   185      57.280  57.920  75.400  1.00  0.00           H
ATOM   1847  CD2 PHE   185      60.040  58.690  77.220  1.00  0.00           C
ATOM   1848  HD2 PHE   185      60.880  59.370  77.060  1.00  0.00           H
ATOM   1849  CE1 PHE   185      57.570  57.310  77.450  1.00  0.00           C
ATOM   1850  HE1 PHE   185      56.560  56.910  77.520  1.00  0.00           H
ATOM   1851  CE2 PHE   185      59.670  58.070  78.420  1.00  0.00           C
ATOM   1852  HE2 PHE   185      60.400  58.040  79.240  1.00  0.00           H
ATOM   1853  CZ  PHE   185      58.480  57.320  78.520  1.00  0.00           C
ATOM   1854  HZ  PHE   185      58.170  56.980  79.510  1.00  0.00           H
ATOM   1855  C   PHE   185      60.010  58.960  72.460  1.00  0.00           C
ATOM   1856  O   PHE   185      61.090  59.470  72.220  1.00  0.00           O
ATOM   1857  N   VAL   186      59.150  58.640  71.550  1.00  0.00           N
ATOM   1858  H   VAL   186      58.340  58.130  71.850  1.00  0.00           H
ATOM   1859  CA  VAL   186      58.950  59.410  70.260  1.00  0.00           C
ATOM   1860  CB  VAL   186      58.930  58.500  69.030  1.00  0.00           C
ATOM   1861  CG1 VAL   186      60.240  57.630  69.090  1.00  0.00           C
ATOM   1862  CG2 VAL   186      57.770  57.520  69.150  1.00  0.00           C
ATOM   1863  C   VAL   186      57.840  60.470  70.350  1.00  0.00           C
ATOM   1864  O   VAL   186      57.010  60.250  71.180  1.00  0.00           O
ATOM   1865  N   ASP   187      58.000  61.440  69.500  1.00  0.00           N
ATOM   1866  H   ASP   187      58.760  61.350  68.850  1.00  0.00           H
ATOM   1867  CA  ASP   187      57.260  62.750  69.460  1.00  0.00           C
ATOM   1868  CB  ASP   187      57.940  63.640  68.500  1.00  0.00           C
ATOM   1869  CG  ASP   187      59.480  63.870  68.720  1.00  0.00           C
ATOM   1870  OD1 ASP   187      60.270  63.010  68.320  1.00  0.00           O
ATOM   1871  OD2 ASP   187      59.890  64.950  69.180  1.00  0.00           O
ATOM   1872  C   ASP   187      55.790  62.720  69.140  1.00  0.00           C
ATOM   1873  O   ASP   187      55.230  63.770  68.910  1.00  0.00           O
ATOM   1874  N   ARG   188      55.130  61.670  69.520  1.00  0.00           N
ATOM   1875  H   ARG   188      55.580  60.940  70.050  1.00  0.00           H
ATOM   1876  CA  ARG   188      53.670  61.500  69.200  1.00  0.00           C
ATOM   1877  CB  ARG   188      53.700  60.560  67.970  1.00  0.00           C
ATOM   1878  CG  ARG   188      54.170  61.150  66.600  1.00  0.00           C
ATOM   1879  CD  ARG   188      52.980  61.880  66.130  1.00  0.00           C
ATOM   1880  NE  ARG   188      53.280  62.800  65.070  1.00  0.00           N
ATOM   1881  HE  ARG   188      54.240  62.720  64.810  1.00  0.00           H
ATOM   1882  CZ  ARG   188      52.420  63.560  64.390  1.00  0.00           C
ATOM   1883  NH1 ARG   188      51.070  63.620  64.650  1.00  0.00           N
ATOM   1884 1HH1 ARG   188      50.640  63.020  65.320  1.00  0.00           H
ATOM   1885 2HH1 ARG   188      50.460  64.250  64.160  1.00  0.00           H
ATOM   1886  NH2 ARG   188      52.990  64.410  63.550  1.00  0.00           N
ATOM   1887 1HH2 ARG   188      53.970  64.560  63.410  1.00  0.00           H
ATOM   1888 2HH2 ARG   188      52.430  65.140  63.150  1.00  0.00           H
ATOM   1889  C   ARG   188      52.920  60.910  70.400  1.00  0.00           C
ATOM   1890  O   ARG   188      53.480  60.010  71.020  1.00  0.00           O
ATOM   1891  N   GLN   189      51.550  61.130  70.480  1.00  0.00           N
ATOM   1892  H   GLN   189      51.150  61.740  69.800  1.00  0.00           H
ATOM   1893  CA  GLN   189      50.670  60.710  71.570  1.00  0.00           C
ATOM   1894  CB  GLN   189      49.720  61.850  71.780  1.00  0.00           C
ATOM   1895  CG  GLN   189      49.930  62.160  73.310  1.00  0.00           C
ATOM   1896  CD  GLN   189      49.280  63.530  73.620  1.00  0.00           C
ATOM   1897  OE1 GLN   189      49.890  64.520  74.010  1.00  0.00           O
ATOM   1898  NE2 GLN   189      48.010  63.670  73.770  1.00  0.00           N
ATOM   1899 1HE2 GLN   189      47.490  62.810  73.780  1.00  0.00           H
ATOM   1900 2HE2 GLN   189      47.430  64.480  73.820  1.00  0.00           H
ATOM   1901  C   GLN   189      50.020  59.320  71.320  1.00  0.00           C
ATOM   1902  O   GLN   189      48.820  59.120  71.430  1.00  0.00           O
ATOM   1903  N   THR   190      50.860  58.310  71.230  1.00  0.00           N
ATOM   1904  H   THR   190      51.820  58.480  71.010  1.00  0.00           H
ATOM   1905  CA  THR   190      50.510  56.890  71.290  1.00  0.00           C
ATOM   1906  CB  THR   190      51.360  56.160  70.220  1.00  0.00           C
ATOM   1907  OG1 THR   190      52.740  56.510  70.370  1.00  0.00           O
ATOM   1908  HG1 THR   190      53.270  55.720  70.060  1.00  0.00           H
ATOM   1909  CG2 THR   190      50.900  56.230  68.740  1.00  0.00           C
ATOM   1910  C   THR   190      50.810  56.210  72.700  1.00  0.00           C
ATOM   1911  O   THR   190      51.680  56.660  73.370  1.00  0.00           O
ATOM   1912  N   ALA   191      50.190  55.070  72.940  1.00  0.00           N
ATOM   1913  H   ALA   191      49.550  54.640  72.300  1.00  0.00           H
ATOM   1914  CA  ALA   191      50.410  54.410  74.220  1.00  0.00           C
ATOM   1915  CB  ALA   191      49.280  53.460  74.410  1.00  0.00           C
ATOM   1916  C   ALA   191      51.710  53.660  74.340  1.00  0.00           C
ATOM   1917  O   ALA   191      51.830  52.480  74.480  1.00  0.00           O
ATOM   1918  N   GLN   192      52.730  54.500  74.350  1.00  0.00           N
ATOM   1919  H   GLN   192      52.570  55.460  74.120  1.00  0.00           H
ATOM   1920  CA  GLN   192      54.170  54.140  74.720  1.00  0.00           C
ATOM   1921  CB  GLN   192      55.120  55.270  74.340  1.00  0.00           C
ATOM   1922  CG  GLN   192      55.040  55.560  72.840  1.00  0.00           C
ATOM   1923  CD  GLN   192      55.820  56.780  72.530  1.00  0.00           C
ATOM   1924  OE1 GLN   192      57.010  56.870  72.710  1.00  0.00           O
ATOM   1925  NE2 GLN   192      55.200  57.560  71.710  1.00  0.00           N
ATOM   1926 1HE2 GLN   192      54.290  57.330  71.380  1.00  0.00           H
ATOM   1927 2HE2 GLN   192      55.480  58.520  71.750  1.00  0.00           H
ATOM   1928  C   GLN   192      54.260  53.920  76.240  1.00  0.00           C
ATOM   1929  O   GLN   192      53.790  54.680  77.040  1.00  0.00           O
ATOM   1930  N   ALA   193      55.070  52.930  76.630  1.00  0.00           N
ATOM   1931  H   ALA   193      55.510  52.350  75.950  1.00  0.00           H
ATOM   1932  CA  ALA   193      55.320  52.600  78.080  1.00  0.00           C
ATOM   1933  CB  ALA   193      54.430  51.460  78.610  1.00  0.00           C
ATOM   1934  C   ALA   193      56.850  52.320  78.320  1.00  0.00           C
ATOM   1935  O   ALA   193      57.410  51.570  77.500  1.00  0.00           O
ATOM   1936  N   ALA   194      57.310  52.770  79.440  1.00  0.00           N
ATOM   1937  H   ALA   194      56.900  53.490  80.010  1.00  0.00           H
ATOM   1938  CA  ALA   194      58.760  52.570  79.900  1.00  0.00           C
ATOM   1939  CB  ALA   194      59.700  53.430  79.030  1.00  0.00           C
ATOM   1940  C   ALA   194      58.850  52.950  81.370  1.00  0.00           C
ATOM   1941  O   ALA   194      58.150  53.880  81.810  1.00  0.00           O
ATOM   1942  N   GLY   195      60.030  52.590  81.840  1.00  0.00           N
ATOM   1943  H   GLY   195      60.560  51.970  81.260  1.00  0.00           H
ATOM   1944  CA  GLY   195      60.520  52.880  83.230  1.00  0.00           C
ATOM   1945  C   GLY   195      59.980  52.000  84.310  1.00  0.00           C
ATOM   1946  O   GLY   195      58.960  52.360  84.780  1.00  0.00           O
ATOM   1947  N   THR   196      60.650  50.880  84.550  1.00  0.00           N
ATOM   1948  H   THR   196      61.520  50.710  84.100  1.00  0.00           H
ATOM   1949  CA  THR   196      60.300  49.920  85.630  1.00  0.00           C
ATOM   1950  CB  THR   196      61.020  48.600  85.580  1.00  0.00           C
ATOM   1951  OG1 THR   196      62.420  48.690  85.440  1.00  0.00           O
ATOM   1952  HG1 THR   196      62.710  48.130  84.670  1.00  0.00           H
ATOM   1953  CG2 THR   196      60.410  47.770  84.460  1.00  0.00           C
ATOM   1954  C   THR   196      60.400  50.380  87.080  1.00  0.00           C
ATOM   1955  O   THR   196      60.020  49.570  87.870  1.00  0.00           O
ATOM   1956  N   ASP   197      61.080  51.480  87.430  1.00  0.00           N
ATOM   1957  H   ASP   197      61.480  52.060  86.730  1.00  0.00           H
ATOM   1958  CA  ASP   197      61.340  51.900  88.780  1.00  0.00           C
ATOM   1959  CB  ASP   197      61.750  53.400  88.730  1.00  0.00           C
ATOM   1960  CG  ASP   197      62.730  53.700  87.620  1.00  0.00           C
ATOM   1961  OD1 ASP   197      63.930  53.640  87.920  1.00  0.00           O
ATOM   1962  OD2 ASP   197      62.310  53.840  86.460  1.00  0.00           O
ATOM   1963  C   ASP   197      60.110  51.750  89.740  1.00  0.00           C
ATOM   1964  O   ASP   197      58.960  52.120  89.470  1.00  0.00           O
ATOM   1965  N   THR   198      60.580  51.340  90.930  1.00  0.00           N
ATOM   1966  H   THR   198      61.480  51.420  91.360  1.00  0.00           H
ATOM   1967  CA  THR   198      59.650  50.810  91.990  1.00  0.00           C
ATOM   1968  CB  THR   198      60.270  49.700  92.840  1.00  0.00           C
ATOM   1969  OG1 THR   198      61.480  50.270  93.320  1.00  0.00           O
ATOM   1970  HG1 THR   198      61.660  49.790  94.180  1.00  0.00           H
ATOM   1971  CG2 THR   198      60.560  48.300  92.210  1.00  0.00           C
ATOM   1972  C   THR   198      59.100  52.000  92.820  1.00  0.00           C
ATOM   1973  O   THR   198      59.670  53.080  92.770  1.00  0.00           O
ATOM   1974  N   THR   199      58.190  51.670  93.760  1.00  0.00           N
ATOM   1975  H   THR   199      57.740  50.780  93.800  1.00  0.00           H
ATOM   1976  CA  THR   199      57.650  52.860  94.520  1.00  0.00           C
ATOM   1977  CB  THR   199      56.100  52.890  94.690  1.00  0.00           C
ATOM   1978  OG1 THR   199      55.420  52.600  93.430  1.00  0.00           O
ATOM   1979  HG1 THR   199      55.830  52.990  92.610  1.00  0.00           H
ATOM   1980  CG2 THR   199      55.700  54.200  95.240  1.00  0.00           C
ATOM   1981  C   THR   199      58.270  52.880  95.930  1.00  0.00           C
ATOM   1982  O   THR   199      57.740  52.280  96.900  1.00  0.00           O
ATOM   1983  N   ILE   200      59.470  53.500  95.980  1.00  0.00           N
ATOM   1984  H   ILE   200      59.990  53.790  95.180  1.00  0.00           H
ATOM   1985  CA  ILE   200      60.340  53.470  97.180  1.00  0.00           C
ATOM   1986  CB  ILE   200      61.790  53.910  96.910  1.00  0.00           C
ATOM   1987  CG1 ILE   200      62.330  53.020  95.850  1.00  0.00           C
ATOM   1988  CG2 ILE   200      62.670  53.830  98.220  1.00  0.00           C
ATOM   1989  CD  ILE   200      63.860  53.360  95.600  1.00  0.00           C
ATOM   1990  C   ILE   200      59.670  54.180  98.330  1.00  0.00           C
ATOM   1991  O   ILE   200      59.350  55.390  98.270  1.00  0.00           O
ATOM   1992  N   THR   201      59.400  53.370  99.390  1.00  0.00           N
ATOM   1993  H   THR   201      59.570  52.390  99.480  1.00  0.00           H
ATOM   1994  CA  THR   201      58.740  53.870 100.600  1.00  0.00           C
ATOM   1995  CB  THR   201      58.250  53.000 101.740  1.00  0.00           C
ATOM   1996  OG1 THR   201      59.260  52.020 102.120  1.00  0.00           O
ATOM   1997  HG1 THR   201      59.260  51.320 101.410  1.00  0.00           H
ATOM   1998  CG2 THR   201      57.010  52.320 101.290  1.00  0.00           C
ATOM   1999  C   THR   201      59.320  55.070 101.360  1.00  0.00           C
ATOM   2000  O   THR   201      58.670  56.070 101.560  1.00  0.00           O
ATOM   2001  N   VAL   202      60.630  55.090 101.570  1.00  0.00           N
ATOM   2002  H   VAL   202      61.070  54.200 101.640  1.00  0.00           H
ATOM   2003  CA  VAL   202      61.420  56.170 102.210  1.00  0.00           C
ATOM   2004  CB  VAL   202      62.920  55.770 102.360  1.00  0.00           C
ATOM   2005  CG1 VAL   202      63.790  55.700 101.110  1.00  0.00           C
ATOM   2006  CG2 VAL   202      63.540  56.800 103.300  1.00  0.00           C
ATOM   2007  C   VAL   202      61.200  57.490 101.480  1.00  0.00           C
ATOM   2008  O   VAL   202      60.870  58.470 102.140  1.00  0.00           O
ATOM   2009  N   ASN   203      60.940  57.380 100.140  1.00  0.00           N
ATOM   2010  H   ASN   203      61.110  56.590  99.550  1.00  0.00           H
ATOM   2011  CA  ASN   203      60.640  58.620  99.460  1.00  0.00           C
ATOM   2012  CB  ASN   203      60.970  58.450  97.980  1.00  0.00           C
ATOM   2013  CG  ASN   203      62.450  58.100  97.670  1.00  0.00           C
ATOM   2014  OD1 ASN   203      62.870  56.940  97.600  1.00  0.00           O
ATOM   2015  ND2 ASN   203      63.110  59.150  97.210  1.00  0.00           N
ATOM   2016 1HD2 ASN   203      62.680  60.060  97.200  1.00  0.00           H
ATOM   2017 2HD2 ASN   203      64.050  59.100  96.890  1.00  0.00           H
ATOM   2018  C   ASN   203      59.220  59.170  99.570  1.00  0.00           C
ATOM   2019  O   ASN   203      59.130  60.380  99.510  1.00  0.00           O
ATOM   2020  N   VAL   204      58.190  58.320  99.640  1.00  0.00           N
ATOM   2021  H   VAL   204      58.270  57.420  99.220  1.00  0.00           H
ATOM   2022  CA  VAL   204      56.830  58.520 100.060  1.00  0.00           C
ATOM   2023  CB  VAL   204      55.980  57.280  99.790  1.00  0.00           C
ATOM   2024  CG1 VAL   204      54.560  57.550 100.170  1.00  0.00           C
ATOM   2025  CG2 VAL   204      55.950  57.050  98.230  1.00  0.00           C
ATOM   2026  C   VAL   204      56.850  59.050 101.580  1.00  0.00           C
ATOM   2027  O   VAL   204      56.310  60.110 101.870  1.00  0.00           O
ATOM   2028  N   LEU   205      57.520  58.340 102.450  1.00  0.00           N
ATOM   2029  H   LEU   205      57.840  57.410 102.250  1.00  0.00           H
ATOM   2030  CA  LEU   205      57.560  58.720 103.870  1.00  0.00           C
ATOM   2031  CB  LEU   205      58.140  57.620 104.780  1.00  0.00           C
ATOM   2032  CG  LEU   205      57.930  57.680 106.290  1.00  0.00           C
ATOM   2033  CD1 LEU   205      56.480  57.580 106.600  1.00  0.00           C
ATOM   2034  CD2 LEU   205      58.820  56.730 107.090  1.00  0.00           C
ATOM   2035  C   LEU   205      58.160  60.130 104.040  1.00  0.00           C
ATOM   2036  O   LEU   205      57.680  60.990 104.770  1.00  0.00           O
ATOM   2037  N   ALA   206      59.190  60.350 103.250  1.00  0.00           N
ATOM   2038  H   ALA   206      59.780  59.590 102.960  1.00  0.00           H
ATOM   2039  CA  ALA   206      59.860  61.690 102.980  1.00  0.00           C
ATOM   2040  CB  ALA   206      61.130  61.430 102.140  1.00  0.00           C
ATOM   2041  C   ALA   206      59.030  62.800 102.270  1.00  0.00           C
ATOM   2042  O   ALA   206      59.090  63.950 102.690  1.00  0.00           O
ATOM   2043  N   TRP   207      58.270  62.340 101.240  1.00  0.00           N
ATOM   2044  H   TRP   207      58.640  61.570 100.730  1.00  0.00           H
ATOM   2045  CA  TRP   207      57.220  63.140 100.640  1.00  0.00           C
ATOM   2046  CB  TRP   207      56.420  62.410  99.590  1.00  0.00           C
ATOM   2047  CG  TRP   207      55.590  63.430  98.760  1.00  0.00           C
ATOM   2048  CD1 TRP   207      55.960  63.750  97.520  1.00  0.00           C
ATOM   2049  HD1 TRP   207      56.920  63.610  97.030  1.00  0.00           H
ATOM   2050  CD2 TRP   207      54.260  63.730  98.950  1.00  0.00           C
ATOM   2051  NE1 TRP   207      54.880  64.210  96.910  1.00  0.00           N
ATOM   2052  HE1 TRP   207      54.800  64.600  95.990  1.00  0.00           H
ATOM   2053  CE2 TRP   207      53.860  64.200  97.790  1.00  0.00           C
ATOM   2054  CE3 TRP   207      53.390  63.660 100.060  1.00  0.00           C
ATOM   2055  HE3 TRP   207      53.790  63.260 100.990  1.00  0.00           H
ATOM   2056  CZ2 TRP   207      52.580  64.420  97.530  1.00  0.00           C
ATOM   2057  HZ2 TRP   207      52.240  64.390  96.490  1.00  0.00           H
ATOM   2058  CZ3 TRP   207      52.090  64.060  99.920  1.00  0.00           C
ATOM   2059  HZ3 TRP   207      51.450  64.400 100.730  1.00  0.00           H
ATOM   2060  CH2 TRP   207      51.650  64.360  98.630  1.00  0.00           C
ATOM   2061  HH2 TRP   207      50.600  64.190  98.380  1.00  0.00           H
ATOM   2062  C   TRP   207      56.360  63.670 101.830  1.00  0.00           C
ATOM   2063  O   TRP   207      56.430  64.840 102.240  1.00  0.00           O
ATOM   2064  N   LEU   208      55.710  62.770 102.550  1.00  0.00           N
ATOM   2065  H   LEU   208      55.730  61.800 102.310  1.00  0.00           H
ATOM   2066  CA  LEU   208      54.930  63.070 103.780  1.00  0.00           C
ATOM   2067  CB  LEU   208      54.240  61.780 104.310  1.00  0.00           C
ATOM   2068  CG  LEU   208      53.050  62.030 105.280  1.00  0.00           C
ATOM   2069  CD1 LEU   208      51.730  62.340 104.550  1.00  0.00           C
ATOM   2070  CD2 LEU   208      52.780  60.900 106.290  1.00  0.00           C
ATOM   2071  C   LEU   208      55.640  63.800 104.990  1.00  0.00           C
ATOM   2072  O   LEU   208      55.070  64.790 105.400  1.00  0.00           O
ATOM   2073  N   TYR   209      56.890  63.460 105.300  1.00  0.00           N
ATOM   2074  H   TYR   209      57.370  62.650 104.960  1.00  0.00           H
ATOM   2075  CA  TYR   209      57.700  64.380 106.150  1.00  0.00           C
ATOM   2076  CB  TYR   209      59.120  63.860 106.430  1.00  0.00           C
ATOM   2077  CG  TYR   209      59.160  62.850 107.550  1.00  0.00           C
ATOM   2078  CD1 TYR   209      58.880  63.280 108.830  1.00  0.00           C
ATOM   2079  HD1 TYR   209      58.270  64.150 109.050  1.00  0.00           H
ATOM   2080  CD2 TYR   209      59.750  61.630 107.360  1.00  0.00           C
ATOM   2081  HD2 TYR   209      59.670  61.120 106.400  1.00  0.00           H
ATOM   2082  CE1 TYR   209      59.280  62.450 109.850  1.00  0.00           C
ATOM   2083  HE1 TYR   209      58.970  62.850 110.820  1.00  0.00           H
ATOM   2084  CE2 TYR   209      60.150  60.820 108.440  1.00  0.00           C
ATOM   2085  HE2 TYR   209      60.600  59.850 108.280  1.00  0.00           H
ATOM   2086  CZ  TYR   209      59.970  61.290 109.710  1.00  0.00           C
ATOM   2087  OH  TYR   209      60.520  60.570 110.760  1.00  0.00           O
ATOM   2088  HH  TYR   209      60.260  61.050 111.590  1.00  0.00           H
ATOM   2089  C   TYR   209      57.790  65.780 105.510  1.00  0.00           C
ATOM   2090  O   TYR   209      57.570  66.750 106.250  1.00  0.00           O
ATOM   2091  N   ALA   210      57.950  65.990 104.220  1.00  0.00           N
ATOM   2092  H   ALA   210      58.080  65.250 103.550  1.00  0.00           H
ATOM   2093  CA  ALA   210      57.720  67.350 103.680  1.00  0.00           C
ATOM   2094  CB  ALA   210      58.140  67.320 102.220  1.00  0.00           C
ATOM   2095  C   ALA   210      56.340  67.870 103.990  1.00  0.00           C
ATOM   2096  O   ALA   210      56.190  69.030 104.440  1.00  0.00           O
ATOM   2097  N   ALA   211      55.340  67.170 103.480  1.00  0.00           N
ATOM   2098  H   ALA   211      55.500  66.380 102.890  1.00  0.00           H
ATOM   2099  CA  ALA   211      53.950  67.640 103.410  1.00  0.00           C
ATOM   2100  CB  ALA   211      53.070  66.520 102.920  1.00  0.00           C
ATOM   2101  C   ALA   211      53.450  68.170 104.820  1.00  0.00           C
ATOM   2102  O   ALA   211      52.840  69.260 104.910  1.00  0.00           O
ATOM   2103  N   VAL   212      53.670  67.340 105.840  1.00  0.00           N
ATOM   2104  H   VAL   212      54.260  66.530 105.770  1.00  0.00           H
ATOM   2105  CA  VAL   212      53.090  67.710 107.140  1.00  0.00           C
ATOM   2106  CB  VAL   212      53.000  66.390 107.920  1.00  0.00           C
ATOM   2107  CG1 VAL   212      54.400  65.970 108.490  1.00  0.00           C
ATOM   2108  CG2 VAL   212      51.850  66.280 108.880  1.00  0.00           C
ATOM   2109  C   VAL   212      53.800  68.820 107.930  1.00  0.00           C
ATOM   2110  O   VAL   212      53.130  69.600 108.590  1.00  0.00           O
ATOM   2111  N   ILE   213      55.100  69.070 107.750  1.00  0.00           N
ATOM   2112  H   ILE   213      55.630  68.410 107.210  1.00  0.00           H
ATOM   2113  CA  ILE   213      55.700  70.300 108.290  1.00  0.00           C
ATOM   2114  CB  ILE   213      57.160  70.040 108.710  1.00  0.00           C
ATOM   2115  CG1 ILE   213      58.020  69.840 107.490  1.00  0.00           C
ATOM   2116  CG2 ILE   213      57.280  68.890 109.710  1.00  0.00           C
ATOM   2117  CD  ILE   213      59.490  69.690 107.910  1.00  0.00           C
ATOM   2118  C   ILE   213      55.490  71.590 107.460  1.00  0.00           C
ATOM   2119  O   ILE   213      56.010  72.660 107.900  1.00  0.00           O
ATOM   2120  N   ASN   214      55.080  71.440 106.150  1.00  0.00           N
ATOM   2121  H   ASN   214      55.270  70.610 105.630  1.00  0.00           H
ATOM   2122  CA  ASN   214      54.790  72.620 105.220  1.00  0.00           C
ATOM   2123  CB  ASN   214      55.260  72.360 103.830  1.00  0.00           C
ATOM   2124  CG  ASN   214      56.700  72.780 103.430  1.00  0.00           C
ATOM   2125  OD1 ASN   214      57.210  73.910 103.370  1.00  0.00           O
ATOM   2126  ND2 ASN   214      57.470  71.730 103.240  1.00  0.00           N
ATOM   2127 1HD2 ASN   214      57.110  70.820 103.450  1.00  0.00           H
ATOM   2128 2HD2 ASN   214      58.350  71.790 102.760  1.00  0.00           H
ATOM   2129  C   ASN   214      53.340  73.110 105.180  1.00  0.00           C
ATOM   2130  O   ASN   214      53.120  74.320 104.930  1.00  0.00           O
ATOM   2131  N   GLY   215      52.380  72.190 105.480  1.00  0.00           N
ATOM   2132  H   GLY   215      52.600  71.220 105.350  1.00  0.00           H
ATOM   2133  CA  GLY   215      50.950  72.520 105.580  1.00  0.00           C
ATOM   2134  C   GLY   215      50.150  72.040 106.800  1.00  0.00           C
ATOM   2135  O   GLY   215      50.670  71.780 107.900  1.00  0.00           O
ATOM   2136  N   ASP   216      48.820  71.810 106.520  1.00  0.00           N
ATOM   2137  H   ASP   216      48.470  71.810 105.580  1.00  0.00           H
ATOM   2138  CA  ASP   216      47.810  71.320 107.490  1.00  0.00           C
ATOM   2139  CB  ASP   216      46.410  71.090 106.820  1.00  0.00           C
ATOM   2140  CG  ASP   216      45.330  71.030 107.880  1.00  0.00           C
ATOM   2141  OD1 ASP   216      44.960  72.030 108.460  1.00  0.00           O
ATOM   2142  OD2 ASP   216      44.890  69.890 108.190  1.00  0.00           O
ATOM   2143  C   ASP   216      48.250  69.930 107.990  1.00  0.00           C
ATOM   2144  O   ASP   216      48.560  69.060 107.220  1.00  0.00           O
ATOM   2145  N   ARG   217      47.950  69.660 109.280  1.00  0.00           N
ATOM   2146  H   ARG   217      47.420  70.290 109.850  1.00  0.00           H
ATOM   2147  CA  ARG   217      48.470  68.440 109.940  1.00  0.00           C
ATOM   2148  CB  ARG   217      49.030  68.650 111.390  1.00  0.00           C
ATOM   2149  CG  ARG   217      50.520  68.900 111.520  1.00  0.00           C
ATOM   2150  CD  ARG   217      50.790  70.240 110.850  1.00  0.00           C
ATOM   2151  NE  ARG   217      52.200  70.550 111.160  1.00  0.00           N
ATOM   2152  HE  ARG   217      52.620  69.990 111.870  1.00  0.00           H
ATOM   2153  CZ  ARG   217      52.770  71.720 110.860  1.00  0.00           C
ATOM   2154  NH1 ARG   217      52.160  72.730 110.280  1.00  0.00           N
ATOM   2155 1HH1 ARG   217      51.170  72.650 110.150  1.00  0.00           H
ATOM   2156 2HH1 ARG   217      52.690  73.560 110.110  1.00  0.00           H
ATOM   2157  NH2 ARG   217      54.030  71.890 111.060  1.00  0.00           N
ATOM   2158 1HH2 ARG   217      54.570  71.200 111.530  1.00  0.00           H
ATOM   2159 2HH2 ARG   217      54.540  72.700 110.750  1.00  0.00           H
ATOM   2160  C   ARG   217      47.510  67.230 109.990  1.00  0.00           C
ATOM   2161  O   ARG   217      47.760  66.290 110.750  1.00  0.00           O
ATOM   2162  N   TRP   218      46.480  67.170 109.170  1.00  0.00           N
ATOM   2163  H   TRP   218      46.120  68.050 108.830  1.00  0.00           H
ATOM   2164  CA  TRP   218      45.500  66.070 109.140  1.00  0.00           C
ATOM   2165  CB  TRP   218      44.520  66.430 108.040  1.00  0.00           C
ATOM   2166  CG  TRP   218      45.140  66.300 106.620  1.00  0.00           C
ATOM   2167  CD1 TRP   218      45.870  67.190 106.010  1.00  0.00           C
ATOM   2168  HD1 TRP   218      46.420  68.040 106.420  1.00  0.00           H
ATOM   2169  CD2 TRP   218      44.860  65.230 105.740  1.00  0.00           C
ATOM   2170  NE1 TRP   218      45.960  66.840 104.710  1.00  0.00           N
ATOM   2171  HE1 TRP   218      46.270  67.500 104.030  1.00  0.00           H
ATOM   2172  CE2 TRP   218      45.370  65.660 104.540  1.00  0.00           C
ATOM   2173  CE3 TRP   218      44.240  64.020 105.770  1.00  0.00           C
ATOM   2174  HE3 TRP   218      43.930  63.500 106.680  1.00  0.00           H
ATOM   2175  CZ2 TRP   218      45.140  64.950 103.330  1.00  0.00           C
ATOM   2176  HZ2 TRP   218      45.790  65.190 102.490  1.00  0.00           H
ATOM   2177  CZ3 TRP   218      44.050  63.280 104.610  1.00  0.00           C
ATOM   2178  HZ3 TRP   218      43.540  62.320 104.580  1.00  0.00           H
ATOM   2179  CH2 TRP   218      44.460  63.780 103.330  1.00  0.00           C
ATOM   2180  HH2 TRP   218      44.420  63.220 102.400  1.00  0.00           H
ATOM   2181  C   TRP   218      46.060  64.620 109.010  1.00  0.00           C
ATOM   2182  O   TRP   218      45.350  63.640 109.190  1.00  0.00           O
ATOM   2183  N   PHE   219      47.170  64.590 108.260  1.00  0.00           N
ATOM   2184  H   PHE   219      47.150  65.120 107.410  1.00  0.00           H
ATOM   2185  CA  PHE   219      48.050  63.420 108.050  1.00  0.00           C
ATOM   2186  CB  PHE   219      49.290  63.890 107.320  1.00  0.00           C
ATOM   2187  CG  PHE   219      49.020  64.620 106.020  1.00  0.00           C
ATOM   2188  CD1 PHE   219      49.390  65.950 105.980  1.00  0.00           C
ATOM   2189  HD1 PHE   219      49.800  66.390 106.890  1.00  0.00           H
ATOM   2190  CD2 PHE   219      48.790  63.960 104.760  1.00  0.00           C
ATOM   2191  HD2 PHE   219      48.310  62.990 104.670  1.00  0.00           H
ATOM   2192  CE1 PHE   219      49.510  66.640 104.830  1.00  0.00           C
ATOM   2193  HE1 PHE   219      49.830  67.680 104.930  1.00  0.00           H
ATOM   2194  CE2 PHE   219      49.010  64.570 103.570  1.00  0.00           C
ATOM   2195  HE2 PHE   219      49.360  64.010 102.700  1.00  0.00           H
ATOM   2196  CZ  PHE   219      49.380  65.930 103.600  1.00  0.00           C
ATOM   2197  HZ  PHE   219      49.520  66.510 102.690  1.00  0.00           H
ATOM   2198  C   PHE   219      48.560  62.800 109.400  1.00  0.00           C
ATOM   2199  O   PHE   219      48.570  61.550 109.420  1.00  0.00           O
ATOM   2200  N   LEU   220      48.700  63.510 110.540  1.00  0.00           N
ATOM   2201  H   LEU   220      48.240  64.390 110.600  1.00  0.00           H
ATOM   2202  CA  LEU   220      49.370  62.960 111.760  1.00  0.00           C
ATOM   2203  CB  LEU   220      50.310  63.850 112.570  1.00  0.00           C
ATOM   2204  CG  LEU   220      51.730  64.120 111.940  1.00  0.00           C
ATOM   2205  CD1 LEU   220      52.400  65.260 112.770  1.00  0.00           C
ATOM   2206  CD2 LEU   220      52.570  62.950 111.910  1.00  0.00           C
ATOM   2207  C   LEU   220      48.540  62.060 112.650  1.00  0.00           C
ATOM   2208  O   LEU   220      47.700  62.580 113.430  1.00  0.00           O
ATOM   2209  N   ASN   221      48.830  60.760 112.690  1.00  0.00           N
ATOM   2210  H   ASN   221      49.710  60.530 112.260  1.00  0.00           H
ATOM   2211  CA  ASN   221      48.160  59.620 113.280  1.00  0.00           C
ATOM   2212  CB  ASN   221      47.450  58.830 112.130  1.00  0.00           C
ATOM   2213  CG  ASN   221      46.250  59.540 111.620  1.00  0.00           C
ATOM   2214  OD1 ASN   221      45.300  59.910 112.310  1.00  0.00           O
ATOM   2215  ND2 ASN   221      46.410  60.220 110.470  1.00  0.00           N
ATOM   2216 1HD2 ASN   221      47.360  60.340 110.180  1.00  0.00           H
ATOM   2217 2HD2 ASN   221      45.690  60.700 109.970  1.00  0.00           H
ATOM   2218  C   ASN   221      49.050  58.630 114.050  1.00  0.00           C
ATOM   2219  O   ASN   221      49.520  57.640 113.490  1.00  0.00           O
ATOM   2220  N   ARG   222      49.120  58.910 115.350  1.00  0.00           N
ATOM   2221  H   ARG   222      48.360  59.370 115.820  1.00  0.00           H
ATOM   2222  CA  ARG   222      50.180  58.360 116.250  1.00  0.00           C
ATOM   2223  CB  ARG   222      50.150  59.350 117.430  1.00  0.00           C
ATOM   2224  CG  ARG   222      50.700  60.740 117.110  1.00  0.00           C
ATOM   2225  CD  ARG   222      50.890  61.570 118.390  1.00  0.00           C
ATOM   2226  NE  ARG   222      52.080  61.230 119.130  1.00  0.00           N
ATOM   2227  HE  ARG   222      52.740  60.610 118.700  1.00  0.00           H
ATOM   2228  CZ  ARG   222      52.160  61.520 120.460  1.00  0.00           C
ATOM   2229  NH1 ARG   222      51.270  62.380 120.960  1.00  0.00           N
ATOM   2230 1HH1 ARG   222      50.460  62.670 120.450  1.00  0.00           H
ATOM   2231 2HH1 ARG   222      51.400  62.820 121.850  1.00  0.00           H
ATOM   2232  NH2 ARG   222      53.220  61.140 121.190  1.00  0.00           N
ATOM   2233 1HH2 ARG   222      54.010  60.670 120.810  1.00  0.00           H
ATOM   2234 2HH2 ARG   222      53.190  61.230 122.180  1.00  0.00           H
ATOM   2235  C   ARG   222      49.970  56.960 116.850  1.00  0.00           C
ATOM   2236  O   ARG   222      50.650  56.660 117.880  1.00  0.00           O
ATOM   2237  N   PHE   223      49.200  56.120 116.150  1.00  0.00           N
ATOM   2238  H   PHE   223      49.190  56.270 115.160  1.00  0.00           H
ATOM   2239  CA  PHE   223      48.750  54.770 116.670  1.00  0.00           C
ATOM   2240  CB  PHE   223      47.670  54.150 115.720  1.00  0.00           C
ATOM   2241  CG  PHE   223      46.400  55.060 115.480  1.00  0.00           C
ATOM   2242  CD1 PHE   223      45.830  55.140 114.220  1.00  0.00           C
ATOM   2243  HD1 PHE   223      46.390  54.680 113.400  1.00  0.00           H
ATOM   2244  CD2 PHE   223      45.980  55.850 116.540  1.00  0.00           C
ATOM   2245  HD2 PHE   223      46.250  55.660 117.580  1.00  0.00           H
ATOM   2246  CE1 PHE   223      44.870  56.080 113.930  1.00  0.00           C
ATOM   2247  HE1 PHE   223      44.600  56.310 112.900  1.00  0.00           H
ATOM   2248  CE2 PHE   223      45.050  56.840 116.260  1.00  0.00           C
ATOM   2249  HE2 PHE   223      44.800  57.560 117.040  1.00  0.00           H
ATOM   2250  CZ  PHE   223      44.490  56.940 115.010  1.00  0.00           C
ATOM   2251  HZ  PHE   223      43.620  57.600 114.950  1.00  0.00           H
ATOM   2252  C   PHE   223      49.820  53.680 116.790  1.00  0.00           C
ATOM   2253  O   PHE   223      51.000  53.780 116.470  1.00  0.00           O
ATOM   2254  N   THR   224      49.370  52.600 117.520  1.00  0.00           N
ATOM   2255  H   THR   224      48.430  52.490 117.850  1.00  0.00           H
ATOM   2256  CA  THR   224      50.220  51.480 117.820  1.00  0.00           C
ATOM   2257  CB  THR   224      49.610  50.650 118.970  1.00  0.00           C
ATOM   2258  OG1 THR   224      48.410  50.100 118.460  1.00  0.00           O
ATOM   2259  HG1 THR   224      47.800  50.880 118.290  1.00  0.00           H
ATOM   2260  CG2 THR   224      49.580  51.390 120.320  1.00  0.00           C
ATOM   2261  C   THR   224      50.750  50.550 116.760  1.00  0.00           C
ATOM   2262  O   THR   224      51.510  49.690 117.090  1.00  0.00           O
ATOM   2263  N   THR   225      50.460  50.870 115.520  1.00  0.00           N
ATOM   2264  H   THR   225      50.120  51.790 115.350  1.00  0.00           H
ATOM   2265  CA  THR   225      50.950  50.190 114.280  1.00  0.00           C
ATOM   2266  CB  THR   225      50.450  50.930 113.090  1.00  0.00           C
ATOM   2267  OG1 THR   225      49.130  51.370 113.370  1.00  0.00           O
ATOM   2268  HG1 THR   225      48.910  52.260 112.960  1.00  0.00           H
ATOM   2269  CG2 THR   225      50.320  50.040 111.910  1.00  0.00           C
ATOM   2270  C   THR   225      52.530  50.170 114.230  1.00  0.00           C
ATOM   2271  O   THR   225      53.230  51.190 114.280  1.00  0.00           O
ATOM   2272  N   THR   226      52.920  48.860 114.150  1.00  0.00           N
ATOM   2273  H   THR   226      52.320  48.080 113.990  1.00  0.00           H
ATOM   2274  CA  THR   226      54.340  48.620 114.050  1.00  0.00           C
ATOM   2275  CB  THR   226      54.730  47.230 114.630  1.00  0.00           C
ATOM   2276  OG1 THR   226      54.170  46.180 113.810  1.00  0.00           O
ATOM   2277  HG1 THR   226      53.170  46.270 113.790  1.00  0.00           H
ATOM   2278  CG2 THR   226      54.450  46.950 116.140  1.00  0.00           C
ATOM   2279  C   THR   226      54.910  48.860 112.660  1.00  0.00           C
ATOM   2280  O   THR   226      54.260  48.930 111.640  1.00  0.00           O
ATOM   2281  N   LEU   227      56.210  48.970 112.690  1.00  0.00           N
ATOM   2282  H   LEU   227      56.760  49.100 113.510  1.00  0.00           H
ATOM   2283  CA  LEU   227      57.040  49.000 111.480  1.00  0.00           C
ATOM   2284  CB  LEU   227      58.500  49.350 111.890  1.00  0.00           C
ATOM   2285  CG  LEU   227      58.840  50.750 111.270  1.00  0.00           C
ATOM   2286  CD1 LEU   227      59.750  51.380 112.290  1.00  0.00           C
ATOM   2287  CD2 LEU   227      59.400  50.620 109.810  1.00  0.00           C
ATOM   2288  C   LEU   227      56.940  47.640 110.680  1.00  0.00           C
ATOM   2289  O   LEU   227      56.770  47.700 109.440  1.00  0.00           O
ATOM   2290  N   ASN   228      56.680  46.480 111.320  1.00  0.00           N
ATOM   2291  H   ASN   228      56.900  46.530 112.290  1.00  0.00           H
ATOM   2292  CA  ASN   228      56.250  45.230 110.700  1.00  0.00           C
ATOM   2293  CB  ASN   228      56.500  44.110 111.720  1.00  0.00           C
ATOM   2294  CG  ASN   228      56.560  42.690 111.060  1.00  0.00           C
ATOM   2295  OD1 ASN   228      57.600  42.090 110.850  1.00  0.00           O
ATOM   2296  ND2 ASN   228      55.420  42.160 110.690  1.00  0.00           N
ATOM   2297 1HD2 ASN   228      54.510  42.490 110.920  1.00  0.00           H
ATOM   2298 2HD2 ASN   228      55.420  41.180 110.450  1.00  0.00           H
ATOM   2299  C   ASN   228      54.810  45.250 110.140  1.00  0.00           C
ATOM   2300  O   ASN   228      54.670  44.770 109.010  1.00  0.00           O
ATOM   2301  N   ASP   229      53.780  45.870 110.810  1.00  0.00           N
ATOM   2302  H   ASP   229      53.880  45.840 111.810  1.00  0.00           H
ATOM   2303  CA  ASP   229      52.410  46.090 110.230  1.00  0.00           C
ATOM   2304  CB  ASP   229      51.390  46.710 111.080  1.00  0.00           C
ATOM   2305  CG  ASP   229      51.210  45.910 112.340  1.00  0.00           C
ATOM   2306  OD1 ASP   229      50.780  44.730 112.250  1.00  0.00           O
ATOM   2307  OD2 ASP   229      51.590  46.510 113.350  1.00  0.00           O
ATOM   2308  C   ASP   229      52.440  47.060 109.040  1.00  0.00           C
ATOM   2309  O   ASP   229      51.870  46.690 108.020  1.00  0.00           O
ATOM   2310  N   PHE   230      53.370  48.050 109.210  1.00  0.00           N
ATOM   2311  H   PHE   230      53.680  48.370 110.100  1.00  0.00           H
ATOM   2312  CA  PHE   230      53.640  48.960 108.080  1.00  0.00           C
ATOM   2313  CB  PHE   230      54.560  50.140 108.480  1.00  0.00           C
ATOM   2314  CG  PHE   230      55.090  50.970 107.330  1.00  0.00           C
ATOM   2315  CD1 PHE   230      54.410  52.100 106.880  1.00  0.00           C
ATOM   2316  HD1 PHE   230      53.540  52.440 107.430  1.00  0.00           H
ATOM   2317  CD2 PHE   230      56.120  50.530 106.500  1.00  0.00           C
ATOM   2318  HD2 PHE   230      56.800  49.720 106.780  1.00  0.00           H
ATOM   2319  CE1 PHE   230      54.760  52.670 105.610  1.00  0.00           C
ATOM   2320  HE1 PHE   230      54.210  53.570 105.320  1.00  0.00           H
ATOM   2321  CE2 PHE   230      56.430  51.110 105.280  1.00  0.00           C
ATOM   2322  HE2 PHE   230      57.310  50.820 104.700  1.00  0.00           H
ATOM   2323  CZ  PHE   230      55.800  52.240 104.820  1.00  0.00           C
ATOM   2324  HZ  PHE   230      56.070  52.720 103.880  1.00  0.00           H
ATOM   2325  C   PHE   230      54.240  48.120 106.890  1.00  0.00           C
ATOM   2326  O   PHE   230      53.560  48.230 105.870  1.00  0.00           O
ATOM   2327  N   ASN   231      55.240  47.290 107.170  1.00  0.00           N
ATOM   2328  H   ASN   231      55.710  47.120 108.040  1.00  0.00           H
ATOM   2329  CA  ASN   231      55.780  46.470 106.030  1.00  0.00           C
ATOM   2330  CB  ASN   231      57.200  45.930 106.210  1.00  0.00           C
ATOM   2331  CG  ASN   231      58.210  47.050 106.180  1.00  0.00           C
ATOM   2332  OD1 ASN   231      58.120  48.000 105.430  1.00  0.00           O
ATOM   2333  ND2 ASN   231      59.230  46.910 107.050  1.00  0.00           N
ATOM   2334 1HD2 ASN   231      59.210  46.160 107.710  1.00  0.00           H
ATOM   2335 2HD2 ASN   231      59.920  47.630 107.090  1.00  0.00           H
ATOM   2336  C   ASN   231      54.770  45.470 105.450  1.00  0.00           C
ATOM   2337  O   ASN   231      54.870  45.140 104.270  1.00  0.00           O
ATOM   2338  N   LEU   232      53.930  44.890 106.330  1.00  0.00           N
ATOM   2339  H   LEU   232      54.210  44.810 107.280  1.00  0.00           H
ATOM   2340  CA  LEU   232      52.780  44.130 105.870  1.00  0.00           C
ATOM   2341  CB  LEU   232      51.860  43.560 106.920  1.00  0.00           C
ATOM   2342  CG  LEU   232      52.290  42.180 107.380  1.00  0.00           C
ATOM   2343  CD1 LEU   232      51.200  41.710 108.260  1.00  0.00           C
ATOM   2344  CD2 LEU   232      52.140  41.290 106.150  1.00  0.00           C
ATOM   2345  C   LEU   232      51.770  44.870 104.930  1.00  0.00           C
ATOM   2346  O   LEU   232      51.450  44.460 103.790  1.00  0.00           O
ATOM   2347  N   VAL   233      51.420  46.100 105.330  1.00  0.00           N
ATOM   2348  H   VAL   233      51.550  46.460 106.250  1.00  0.00           H
ATOM   2349  CA  VAL   233      50.570  46.950 104.500  1.00  0.00           C
ATOM   2350  CB  VAL   233      49.840  47.990 105.380  1.00  0.00           C
ATOM   2351  CG1 VAL   233      49.360  49.240 104.650  1.00  0.00           C
ATOM   2352  CG2 VAL   233      48.780  47.250 106.230  1.00  0.00           C
ATOM   2353  C   VAL   233      51.190  47.530 103.200  1.00  0.00           C
ATOM   2354  O   VAL   233      50.730  47.260 102.090  1.00  0.00           O
ATOM   2355  N   ALA   234      52.440  48.130 103.340  1.00  0.00           N
ATOM   2356  H   ALA   234      52.810  48.340 104.250  1.00  0.00           H
ATOM   2357  CA  ALA   234      53.200  48.770 102.270  1.00  0.00           C
ATOM   2358  CB  ALA   234      54.600  49.280 102.740  1.00  0.00           C
ATOM   2359  C   ALA   234      53.500  47.820 101.060  1.00  0.00           C
ATOM   2360  O   ALA   234      53.270  48.250  99.890  1.00  0.00           O
ATOM   2361  N   MET   235      53.900  46.590 101.320  1.00  0.00           N
ATOM   2362  H   MET   235      54.370  46.330 102.170  1.00  0.00           H
ATOM   2363  CA  MET   235      54.060  45.440 100.440  1.00  0.00           C
ATOM   2364  CB  MET   235      54.860  44.300 101.140  1.00  0.00           C
ATOM   2365  CG  MET   235      55.700  43.570 100.130  1.00  0.00           C
ATOM   2366  SD  MET   235      54.840  42.110  99.280  1.00  0.00           S
ATOM   2367  CE  MET   235      54.390  41.130 100.690  1.00  0.00           C
ATOM   2368  C   MET   235      52.840  44.890  99.720  1.00  0.00           C
ATOM   2369  O   MET   235      52.850  44.850  98.500  1.00  0.00           O
ATOM   2370  N   LYS   236      51.780  44.710 100.430  1.00  0.00           N
ATOM   2371  H   LYS   236      51.880  44.610 101.420  1.00  0.00           H
ATOM   2372  CA  LYS   236      50.470  44.420  99.800  1.00  0.00           C
ATOM   2373  CB  LYS   236      49.500  43.900 100.870  1.00  0.00           C
ATOM   2374  CG  LYS   236      50.050  42.590 101.460  1.00  0.00           C
ATOM   2375  CD  LYS   236      48.950  41.930 102.280  1.00  0.00           C
ATOM   2376  CE  LYS   236      49.420  40.520 102.760  1.00  0.00           C
ATOM   2377  NZ  LYS   236      49.550  39.520 101.720  1.00  0.00           N
ATOM   2378  HZ1 LYS   236      48.680  39.500 101.230  1.00  0.00           H
ATOM   2379  HZ2 LYS   236      50.250  39.600 101.010  1.00  0.00           H
ATOM   2380  HZ3 LYS   236      49.690  38.650 102.190  1.00  0.00           H
ATOM   2381  C   LYS   236      49.920  45.530  98.870  1.00  0.00           C
ATOM   2382  O   LYS   236      49.560  45.190  97.760  1.00  0.00           O
ATOM   2383  N   TYR   237      49.850  46.770  99.310  1.00  0.00           N
ATOM   2384  H   TYR   237      49.890  46.990 100.290  1.00  0.00           H
ATOM   2385  CA  TYR   237      49.580  47.980  98.450  1.00  0.00           C
ATOM   2386  CB  TYR   237      49.190  49.020  99.470  1.00  0.00           C
ATOM   2387  CG  TYR   237      47.690  48.940  99.790  1.00  0.00           C
ATOM   2388  CD1 TYR   237      47.250  48.000 100.770  1.00  0.00           C
ATOM   2389  HD1 TYR   237      48.010  47.710 101.490  1.00  0.00           H
ATOM   2390  CD2 TYR   237      46.730  49.730  99.150  1.00  0.00           C
ATOM   2391  HD2 TYR   237      47.130  50.560  98.570  1.00  0.00           H
ATOM   2392  CE1 TYR   237      45.970  47.970 101.140  1.00  0.00           C
ATOM   2393  HE1 TYR   237      45.700  47.090 101.720  1.00  0.00           H
ATOM   2394  CE2 TYR   237      45.380  49.630  99.490  1.00  0.00           C
ATOM   2395  HE2 TYR   237      44.750  50.320  98.930  1.00  0.00           H
ATOM   2396  CZ  TYR   237      45.030  48.780 100.560  1.00  0.00           C
ATOM   2397  OH  TYR   237      43.850  48.780 101.070  1.00  0.00           O
ATOM   2398  HH  TYR   237      43.880  48.300 101.950  1.00  0.00           H
ATOM   2399  C   TYR   237      50.640  48.530  97.480  1.00  0.00           C
ATOM   2400  O   TYR   237      50.640  49.720  97.080  1.00  0.00           O
ATOM   2401  N   ASN   238      51.400  47.550  96.960  1.00  0.00           N
ATOM   2402  H   ASN   238      51.140  46.590  97.030  1.00  0.00           H
ATOM   2403  CA  ASN   238      52.590  47.680  96.090  1.00  0.00           C
ATOM   2404  CB  ASN   238      52.220  47.410  94.630  1.00  0.00           C
ATOM   2405  CG  ASN   238      51.730  45.930  94.390  1.00  0.00           C
ATOM   2406  OD1 ASN   238      51.610  45.080  95.280  1.00  0.00           O
ATOM   2407  ND2 ASN   238      51.650  45.520  93.120  1.00  0.00           N
ATOM   2408 1HD2 ASN   238      51.900  46.120  92.360  1.00  0.00           H
ATOM   2409 2HD2 ASN   238      51.320  44.590  92.980  1.00  0.00           H
ATOM   2410  C   ASN   238      53.500  48.900  96.200  1.00  0.00           C
ATOM   2411  O   ASN   238      53.850  49.500  95.180  1.00  0.00           O
ATOM   2412  N   TYR   239      54.040  49.130  97.410  1.00  0.00           N
ATOM   2413  H   TYR   239      53.640  48.680  98.210  1.00  0.00           H
ATOM   2414  CA  TYR   239      54.980  50.260  97.750  1.00  0.00           C
ATOM   2415  CB  TYR   239      54.400  51.380  98.650  1.00  0.00           C
ATOM   2416  CG  TYR   239      53.570  52.490  98.010  1.00  0.00           C
ATOM   2417  CD1 TYR   239      53.700  53.860  98.410  1.00  0.00           C
ATOM   2418  HD1 TYR   239      54.290  54.100  99.290  1.00  0.00           H
ATOM   2419  CD2 TYR   239      52.650  52.230  96.980  1.00  0.00           C
ATOM   2420  HD2 TYR   239      52.280  51.250  96.680  1.00  0.00           H
ATOM   2421  CE1 TYR   239      53.010  54.860  97.730  1.00  0.00           C
ATOM   2422  HE1 TYR   239      52.790  55.770  98.280  1.00  0.00           H
ATOM   2423  CE2 TYR   239      52.130  53.260  96.260  1.00  0.00           C
ATOM   2424  HE2 TYR   239      51.640  52.930  95.350  1.00  0.00           H
ATOM   2425  CZ  TYR   239      52.290  54.570  96.620  1.00  0.00           C
ATOM   2426  OH  TYR   239      52.080  55.510  95.640  1.00  0.00           O
ATOM   2427  HH  TYR   239      52.450  56.370  95.980  1.00  0.00           H
ATOM   2428  C   TYR   239      56.210  49.600  98.450  1.00  0.00           C
ATOM   2429  O   TYR   239      56.060  48.770  99.380  1.00  0.00           O
ATOM   2430  N   GLU   240      57.410  49.900  98.050  1.00  0.00           N
ATOM   2431  H   GLU   240      57.450  50.670  97.410  1.00  0.00           H
ATOM   2432  CA  GLU   240      58.680  49.140  98.410  1.00  0.00           C
ATOM   2433  CB  GLU   240      59.860  49.800  97.600  1.00  0.00           C
ATOM   2434  CG  GLU   240      61.090  48.870  97.660  1.00  0.00           C
ATOM   2435  CD  GLU   240      62.420  49.340  97.000  1.00  0.00           C
ATOM   2436  OE1 GLU   240      63.350  49.660  97.750  1.00  0.00           O
ATOM   2437  OE2 GLU   240      62.590  49.290  95.770  1.00  0.00           O
ATOM   2438  C   GLU   240      59.080  49.120  99.910  1.00  0.00           C
ATOM   2439  O   GLU   240      59.510  50.210 100.310  1.00  0.00           O
ATOM   2440  N   PRO   241      59.150  47.900 100.530  1.00  0.00           N
ATOM   2441  CA  PRO   241      59.280  47.760 101.990  1.00  0.00           C
ATOM   2442  CB  PRO   241      59.360  46.220 102.250  1.00  0.00           C
ATOM   2443  CG  PRO   241      58.430  45.720 101.160  1.00  0.00           C
ATOM   2444  CD  PRO   241      58.550  46.670  99.970  1.00  0.00           C
ATOM   2445  C   PRO   241      60.470  48.500 102.630  1.00  0.00           C
ATOM   2446  O   PRO   241      61.470  48.670 101.980  1.00  0.00           O
ATOM   2447  N   LEU   242      60.310  48.970 103.850  1.00  0.00           N
ATOM   2448  H   LEU   242      59.490  48.690 104.360  1.00  0.00           H
ATOM   2449  CA  LEU   242      61.300  49.650 104.650  1.00  0.00           C
ATOM   2450  CB  LEU   242      60.740  50.530 105.810  1.00  0.00           C
ATOM   2451  CG  LEU   242      60.190  51.870 105.410  1.00  0.00           C
ATOM   2452  CD1 LEU   242      59.640  52.550 106.640  1.00  0.00           C
ATOM   2453  CD2 LEU   242      61.260  52.800 104.740  1.00  0.00           C
ATOM   2454  C   LEU   242      62.210  48.610 105.290  1.00  0.00           C
ATOM   2455  O   LEU   242      61.780  47.930 106.240  1.00  0.00           O
ATOM   2456  N   THR   243      63.420  48.470 104.700  1.00  0.00           N
ATOM   2457  H   THR   243      63.540  48.620 103.720  1.00  0.00           H
ATOM   2458  CA  THR   243      64.510  47.630 105.270  1.00  0.00           C
ATOM   2459  CB  THR   243      65.530  47.330 104.180  1.00  0.00           C
ATOM   2460  OG1 THR   243      66.090  48.590 103.740  1.00  0.00           O
ATOM   2461  HG1 THR   243      65.490  49.070 103.100  1.00  0.00           H
ATOM   2462  CG2 THR   243      65.010  46.470 103.020  1.00  0.00           C
ATOM   2463  C   THR   243      65.180  48.290 106.450  1.00  0.00           C
ATOM   2464  O   THR   243      65.030  49.490 106.740  1.00  0.00           O
ATOM   2465  N   GLN   244      66.010  47.480 107.130  1.00  0.00           N
ATOM   2466  H   GLN   244      65.780  46.510 107.040  1.00  0.00           H
ATOM   2467  CA  GLN   244      66.780  47.990 108.250  1.00  0.00           C
ATOM   2468  CB  GLN   244      67.490  46.810 108.990  1.00  0.00           C
ATOM   2469  CG  GLN   244      67.800  47.280 110.420  1.00  0.00           C
ATOM   2470  CD  GLN   244      68.760  46.380 111.090  1.00  0.00           C
ATOM   2471  OE1 GLN   244      69.790  46.090 110.650  1.00  0.00           O
ATOM   2472  NE2 GLN   244      68.480  46.050 112.360  1.00  0.00           N
ATOM   2473 1HE2 GLN   244      67.630  46.360 112.800  1.00  0.00           H
ATOM   2474 2HE2 GLN   244      69.190  45.520 112.820  1.00  0.00           H
ATOM   2475  C   GLN   244      67.840  49.110 107.830  1.00  0.00           C
ATOM   2476  O   GLN   244      68.160  49.980 108.650  1.00  0.00           O
ATOM   2477  N   ASP   245      68.400  49.190 106.620  1.00  0.00           N
ATOM   2478  H   ASP   245      68.500  48.360 106.070  1.00  0.00           H
ATOM   2479  CA  ASP   245      69.160  50.320 106.010  1.00  0.00           C
ATOM   2480  CB  ASP   245      69.630  49.790 104.670  1.00  0.00           C
ATOM   2481  CG  ASP   245      70.480  48.530 104.740  1.00  0.00           C
ATOM   2482  OD1 ASP   245      71.720  48.590 104.820  1.00  0.00           O
ATOM   2483  OD2 ASP   245      69.900  47.470 104.690  1.00  0.00           O
ATOM   2484  C   ASP   245      68.220  51.550 105.780  1.00  0.00           C
ATOM   2485  O   ASP   245      68.570  52.670 106.060  1.00  0.00           O
ATOM   2486  N   HIS   246      67.060  51.320 105.220  1.00  0.00           N
ATOM   2487  H   HIS   246      66.770  50.410 104.920  1.00  0.00           H
ATOM   2488  CA  HIS   246      66.070  52.410 105.080  1.00  0.00           C
ATOM   2489  CB  HIS   246      64.760  51.910 104.480  1.00  0.00           C
ATOM   2490  CG  HIS   246      64.920  51.650 102.960  1.00  0.00           C
ATOM   2491  ND1 HIS   246      64.360  50.510 102.490  1.00  0.00           N
ATOM   2492  CD2 HIS   246      65.430  52.360 101.980  1.00  0.00           C
ATOM   2493  HD2 HIS   246      65.920  53.320 102.120  1.00  0.00           H
ATOM   2494  CE1 HIS   246      64.650  50.500 101.210  1.00  0.00           C
ATOM   2495  HE1 HIS   246      64.500  49.700 100.490  1.00  0.00           H
ATOM   2496  NE2 HIS   246      65.260  51.670 100.890  1.00  0.00           N
ATOM   2497  HE2 HIS   246      65.640  51.930 100.000  1.00  0.00           H
ATOM   2498  C   HIS   246      65.800  53.170 106.430  1.00  0.00           C
ATOM   2499  O   HIS   246      66.010  54.380 106.570  1.00  0.00           O
ATOM   2500  N   VAL   247      65.770  52.440 107.530  1.00  0.00           N
ATOM   2501  H   VAL   247      65.820  51.440 107.440  1.00  0.00           H
ATOM   2502  CA  VAL   247      65.720  52.950 108.930  1.00  0.00           C
ATOM   2503  CB  VAL   247      65.350  51.830 109.910  1.00  0.00           C
ATOM   2504  CG1 VAL   247      65.230  52.320 111.390  1.00  0.00           C
ATOM   2505  CG2 VAL   247      64.000  51.230 109.550  1.00  0.00           C
ATOM   2506  C   VAL   247      66.900  53.910 109.390  1.00  0.00           C
ATOM   2507  O   VAL   247      66.740  54.890 110.160  1.00  0.00           O
ATOM   2508  N   ASP   248      68.140  53.570 108.910  1.00  0.00           N
ATOM   2509  H   ASP   248      68.330  52.760 108.340  1.00  0.00           H
ATOM   2510  CA  ASP   248      69.390  54.320 109.160  1.00  0.00           C
ATOM   2511  CB  ASP   248      70.620  53.540 108.750  1.00  0.00           C
ATOM   2512  CG  ASP   248      71.940  54.290 108.940  1.00  0.00           C
ATOM   2513  OD1 ASP   248      72.520  54.440 110.040  1.00  0.00           O
ATOM   2514  OD2 ASP   248      72.470  54.670 107.860  1.00  0.00           O
ATOM   2515  C   ASP   248      69.250  55.670 108.470  1.00  0.00           C
ATOM   2516  O   ASP   248      69.140  56.670 109.200  1.00  0.00           O
ATOM   2517  N   ILE   249      68.810  55.670 107.210  1.00  0.00           N
ATOM   2518  H   ILE   249      68.880  54.790 106.740  1.00  0.00           H
ATOM   2519  CA  ILE   249      68.670  56.980 106.470  1.00  0.00           C
ATOM   2520  CB  ILE   249      68.690  56.930 104.930  1.00  0.00           C
ATOM   2521  CG1 ILE   249      67.560  55.940 104.460  1.00  0.00           C
ATOM   2522  CG2 ILE   249      70.060  56.490 104.460  1.00  0.00           C
ATOM   2523  CD  ILE   249      66.850  56.260 103.120  1.00  0.00           C
ATOM   2524  C   ILE   249      67.500  57.850 106.880  1.00  0.00           C
ATOM   2525  O   ILE   249      67.530  59.090 106.690  1.00  0.00           O
ATOM   2526  N   LEU   250      66.400  57.170 107.450  1.00  0.00           N
ATOM   2527  H   LEU   250      66.120  56.280 107.080  1.00  0.00           H
ATOM   2528  CA  LEU   250      65.320  57.800 108.170  1.00  0.00           C
ATOM   2529  CB  LEU   250      64.140  56.880 108.540  1.00  0.00           C
ATOM   2530  CG  LEU   250      63.480  56.410 107.250  1.00  0.00           C
ATOM   2531  CD1 LEU   250      62.910  55.010 107.340  1.00  0.00           C
ATOM   2532  CD2 LEU   250      62.370  57.380 106.820  1.00  0.00           C
ATOM   2533  C   LEU   250      65.740  58.460 109.530  1.00  0.00           C
ATOM   2534  O   LEU   250      65.130  59.470 109.890  1.00  0.00           O
ATOM   2535  N   GLY   251      67.020  58.190 109.900  1.00  0.00           N
ATOM   2536  H   GLY   251      67.460  57.350 109.580  1.00  0.00           H
ATOM   2537  CA  GLY   251      67.430  58.710 111.210  1.00  0.00           C
ATOM   2538  C   GLY   251      67.860  60.180 111.230  1.00  0.00           C
ATOM   2539  O   GLY   251      67.600  60.980 112.200  1.00  0.00           O
ATOM   2540  N   PRO   252      68.500  60.650 110.170  1.00  0.00           N
ATOM   2541  CA  PRO   252      68.650  62.080 109.820  1.00  0.00           C
ATOM   2542  CB  PRO   252      69.470  62.080 108.540  1.00  0.00           C
ATOM   2543  CG  PRO   252      70.480  60.940 108.860  1.00  0.00           C
ATOM   2544  CD  PRO   252      69.580  59.900 109.610  1.00  0.00           C
ATOM   2545  C   PRO   252      67.300  62.790 109.590  1.00  0.00           C
ATOM   2546  O   PRO   252      67.230  63.910 110.120  1.00  0.00           O
ATOM   2547  N   LEU   253      66.240  62.120 109.040  1.00  0.00           N
ATOM   2548  H   LEU   253      66.360  61.120 109.030  1.00  0.00           H
ATOM   2549  CA  LEU   253      64.890  62.740 108.830  1.00  0.00           C
ATOM   2550  CB  LEU   253      63.990  61.850 107.950  1.00  0.00           C
ATOM   2551  CG  LEU   253      64.170  61.960 106.440  1.00  0.00           C
ATOM   2552  CD1 LEU   253      65.590  61.530 106.010  1.00  0.00           C
ATOM   2553  CD2 LEU   253      63.200  61.020 105.740  1.00  0.00           C
ATOM   2554  C   LEU   253      64.180  63.070 110.150  1.00  0.00           C
ATOM   2555  O   LEU   253      63.880  64.250 110.450  1.00  0.00           O
ATOM   2556  N   SER   254      63.990  61.990 110.940  1.00  0.00           N
ATOM   2557  H   SER   254      64.350  61.100 110.690  1.00  0.00           H
ATOM   2558  CA  SER   254      63.370  61.950 112.280  1.00  0.00           C
ATOM   2559  CB  SER   254      63.480  60.540 112.810  1.00  0.00           C
ATOM   2560  OG  SER   254      64.840  60.040 112.750  1.00  0.00           O
ATOM   2561  HG  SER   254      65.220  60.050 113.680  1.00  0.00           H
ATOM   2562  C   SER   254      64.050  62.950 113.260  1.00  0.00           C
ATOM   2563  O   SER   254      63.510  63.820 113.890  1.00  0.00           O
ATOM   2564  N   ALA   255      65.390  62.840 113.310  1.00  0.00           N
ATOM   2565  H   ALA   255      65.830  61.960 113.170  1.00  0.00           H
ATOM   2566  CA  ALA   255      66.100  63.910 114.050  1.00  0.00           C
ATOM   2567  CB  ALA   255      67.590  63.510 114.250  1.00  0.00           C
ATOM   2568  C   ALA   255      65.940  65.330 113.590  1.00  0.00           C
ATOM   2569  O   ALA   255      65.720  66.140 114.440  1.00  0.00           O
ATOM   2570  N   GLN   256      66.040  65.530 112.240  1.00  0.00           N
ATOM   2571  H   GLN   256      66.010  64.730 111.630  1.00  0.00           H
ATOM   2572  CA  GLN   256      66.080  66.910 111.710  1.00  0.00           C
ATOM   2573  CB  GLN   256      66.430  66.960 110.230  1.00  0.00           C
ATOM   2574  CG  GLN   256      66.660  68.440 109.790  1.00  0.00           C
ATOM   2575  CD  GLN   256      68.100  68.850 110.100  1.00  0.00           C
ATOM   2576  OE1 GLN   256      69.050  68.730 109.380  1.00  0.00           O
ATOM   2577  NE2 GLN   256      68.340  69.490 111.260  1.00  0.00           N
ATOM   2578 1HE2 GLN   256      67.560  69.620 111.880  1.00  0.00           H
ATOM   2579 2HE2 GLN   256      69.290  69.550 111.560  1.00  0.00           H
ATOM   2580  C   GLN   256      64.720  67.560 111.820  1.00  0.00           C
ATOM   2581  O   GLN   256      64.520  68.630 112.410  1.00  0.00           O
ATOM   2582  N   THR   257      63.610  66.810 111.460  1.00  0.00           N
ATOM   2583  H   THR   257      63.850  65.980 110.950  1.00  0.00           H
ATOM   2584  CA  THR   257      62.160  67.160 111.510  1.00  0.00           C
ATOM   2585  CB  THR   257      61.280  66.220 110.620  1.00  0.00           C
ATOM   2586  OG1 THR   257      61.330  64.900 111.190  1.00  0.00           O
ATOM   2587  HG1 THR   257      61.910  64.220 110.740  1.00  0.00           H
ATOM   2588  CG2 THR   257      61.730  66.300 109.160  1.00  0.00           C
ATOM   2589  C   THR   257      61.470  67.110 112.880  1.00  0.00           C
ATOM   2590  O   THR   257      60.570  67.960 113.120  1.00  0.00           O
ATOM   2591  N   GLY   258      61.720  66.170 113.740  1.00  0.00           N
ATOM   2592  H   GLY   258      62.400  65.450 113.580  1.00  0.00           H
ATOM   2593  CA  GLY   258      61.220  66.120 115.120  1.00  0.00           C
ATOM   2594  C   GLY   258      60.360  64.870 115.500  1.00  0.00           C
ATOM   2595  O   GLY   258      60.570  64.340 116.540  1.00  0.00           O
ATOM   2596  N   ILE   259      59.620  64.300 114.510  1.00  0.00           N
ATOM   2597  H   ILE   259      59.590  64.710 113.600  1.00  0.00           H
ATOM   2598  CA  ILE   259      58.690  63.190 114.610  1.00  0.00           C
ATOM   2599  CB  ILE   259      57.530  63.440 113.730  1.00  0.00           C
ATOM   2600  CG1 ILE   259      56.910  64.810 113.890  1.00  0.00           C
ATOM   2601  CG2 ILE   259      56.530  62.430 114.170  1.00  0.00           C
ATOM   2602  CD  ILE   259      57.570  65.850 112.960  1.00  0.00           C
ATOM   2603  C   ILE   259      59.340  61.840 114.260  1.00  0.00           C
ATOM   2604  O   ILE   259      59.850  61.810 113.130  1.00  0.00           O
ATOM   2605  N   ALA   260      59.470  60.870 115.110  1.00  0.00           N
ATOM   2606  H   ALA   260      59.260  61.050 116.070  1.00  0.00           H
ATOM   2607  CA  ALA   260      59.910  59.490 114.830  1.00  0.00           C
ATOM   2608  CB  ALA   260      59.630  58.580 116.110  1.00  0.00           C
ATOM   2609  C   ALA   260      59.220  58.850 113.630  1.00  0.00           C
ATOM   2610  O   ALA   260      58.000  58.820 113.530  1.00  0.00           O
ATOM   2611  N   VAL   261      59.970  57.860 113.250  1.00  0.00           N
ATOM   2612  H   VAL   261      60.790  57.660 113.790  1.00  0.00           H
ATOM   2613  CA  VAL   261      59.690  56.930 112.170  1.00  0.00           C
ATOM   2614  CB  VAL   261      60.950  56.070 111.870  1.00  0.00           C
ATOM   2615  CG1 VAL   261      60.720  55.390 110.520  1.00  0.00           C
ATOM   2616  CG2 VAL   261      62.300  56.860 111.740  1.00  0.00           C
ATOM   2617  C   VAL   261      58.440  56.110 112.460  1.00  0.00           C
ATOM   2618  O   VAL   261      57.530  56.060 111.630  1.00  0.00           O
ATOM   2619  N   LEU   262      58.300  55.710 113.730  1.00  0.00           N
ATOM   2620  H   LEU   262      58.970  55.720 114.470  1.00  0.00           H
ATOM   2621  CA  LEU   262      57.050  55.050 114.140  1.00  0.00           C
ATOM   2622  CB  LEU   262      57.280  54.480 115.540  1.00  0.00           C
ATOM   2623  CG  LEU   262      56.310  53.250 115.860  1.00  0.00           C
ATOM   2624  CD1 LEU   262      56.730  52.070 114.980  1.00  0.00           C
ATOM   2625  CD2 LEU   262      56.060  52.980 117.360  1.00  0.00           C
ATOM   2626  C   LEU   262      55.710  55.750 114.190  1.00  0.00           C
ATOM   2627  O   LEU   262      54.790  55.390 113.440  1.00  0.00           O
ATOM   2628  N   ASP   263      55.730  56.970 114.820  1.00  0.00           N
ATOM   2629  H   ASP   263      56.280  57.140 115.640  1.00  0.00           H
ATOM   2630  CA  ASP   263      54.620  58.020 114.630  1.00  0.00           C
ATOM   2631  CB  ASP   263      54.960  59.330 115.330  1.00  0.00           C
ATOM   2632  CG  ASP   263      54.940  59.140 116.840  1.00  0.00           C
ATOM   2633  OD1 ASP   263      56.050  58.650 117.290  1.00  0.00           O
ATOM   2634  OD2 ASP   263      54.140  59.730 117.590  1.00  0.00           O
ATOM   2635  C   ASP   263      54.410  58.340 113.150  1.00  0.00           C
ATOM   2636  O   ASP   263      53.290  58.430 112.710  1.00  0.00           O
ATOM   2637  N   MET   264      55.480  58.350 112.300  1.00  0.00           N
ATOM   2638  H   MET   264      56.440  58.210 112.570  1.00  0.00           H
ATOM   2639  CA  MET   264      55.280  58.700 110.840  1.00  0.00           C
ATOM   2640  CB  MET   264      56.640  59.330 110.330  1.00  0.00           C
ATOM   2641  CG  MET   264      56.480  60.150 109.070  1.00  0.00           C
ATOM   2642  SD  MET   264      55.270  61.510 109.000  1.00  0.00           S
ATOM   2643  CE  MET   264      55.990  62.640 110.230  1.00  0.00           C
ATOM   2644  C   MET   264      54.740  57.540 109.970  1.00  0.00           C
ATOM   2645  O   MET   264      53.690  57.740 109.360  1.00  0.00           O
ATOM   2646  N   CYS   265      55.350  56.330 110.050  1.00  0.00           N
ATOM   2647  H   CYS   265      56.260  56.170 110.430  1.00  0.00           H
ATOM   2648  CA  CYS   265      54.760  55.220 109.330  1.00  0.00           C
ATOM   2649  CB  CYS   265      55.630  53.990 109.690  1.00  0.00           C
ATOM   2650  SG  CYS   265      57.440  54.120 109.420  1.00  0.00           S
ATOM   2651  HG  CYS   265      57.720  52.840 109.190  1.00  0.00           H
ATOM   2652  C   CYS   265      53.310  54.950 109.700  1.00  0.00           C
ATOM   2653  O   CYS   265      52.580  54.520 108.820  1.00  0.00           O
ATOM   2654  N   ALA   266      52.890  54.980 111.040  1.00  0.00           N
ATOM   2655  H   ALA   266      53.490  55.310 111.780  1.00  0.00           H
ATOM   2656  CA  ALA   266      51.490  55.040 111.400  1.00  0.00           C
ATOM   2657  CB  ALA   266      51.350  55.350 112.890  1.00  0.00           C
ATOM   2658  C   ALA   266      50.600  56.070 110.720  1.00  0.00           C
ATOM   2659  O   ALA   266      49.550  55.630 110.220  1.00  0.00           O
ATOM   2660  N   SER   267      51.140  57.290 110.580  1.00  0.00           N
ATOM   2661  H   SER   267      52.020  57.540 110.980  1.00  0.00           H
ATOM   2662  CA  SER   267      50.480  58.330 109.770  1.00  0.00           C
ATOM   2663  CB  SER   267      51.280  59.670 109.970  1.00  0.00           C
ATOM   2664  OG  SER   267      51.380  59.890 111.410  1.00  0.00           O
ATOM   2665  HG  SER   267      52.170  59.460 111.830  1.00  0.00           H
ATOM   2666  C   SER   267      50.380  58.040 108.240  1.00  0.00           C
ATOM   2667  O   SER   267      49.290  58.060 107.690  1.00  0.00           O
ATOM   2668  N   LEU   268      51.450  57.370 107.740  1.00  0.00           N
ATOM   2669  H   LEU   268      52.280  57.270 108.300  1.00  0.00           H
ATOM   2670  CA  LEU   268      51.470  56.980 106.300  1.00  0.00           C
ATOM   2671  CB  LEU   268      52.860  56.530 105.850  1.00  0.00           C
ATOM   2672  CG  LEU   268      52.940  56.580 104.320  1.00  0.00           C
ATOM   2673  CD1 LEU   268      53.050  58.020 103.900  1.00  0.00           C
ATOM   2674  CD2 LEU   268      54.210  55.920 103.790  1.00  0.00           C
ATOM   2675  C   LEU   268      50.480  55.830 106.150  1.00  0.00           C
ATOM   2676  O   LEU   268      49.610  55.840 105.290  1.00  0.00           O
ATOM   2677  N   LYS   269      50.450  54.900 107.120  1.00  0.00           N
ATOM   2678  H   LYS   269      51.140  54.890 107.840  1.00  0.00           H
ATOM   2679  CA  LYS   269      49.720  53.630 107.070  1.00  0.00           C
ATOM   2680  CB  LYS   269      49.890  52.880 108.390  1.00  0.00           C
ATOM   2681  CG  LYS   269      49.560  51.380 108.400  1.00  0.00           C
ATOM   2682  CD  LYS   269      48.150  51.070 108.820  1.00  0.00           C
ATOM   2683  CE  LYS   269      47.910  49.730 109.440  1.00  0.00           C
ATOM   2684  NZ  LYS   269      46.460  49.530 109.790  1.00  0.00           N
ATOM   2685  HZ1 LYS   269      46.280  48.580 110.050  1.00  0.00           H
ATOM   2686  HZ2 LYS   269      46.200  50.060 110.590  1.00  0.00           H
ATOM   2687  HZ3 LYS   269      45.860  49.680 109.000  1.00  0.00           H
ATOM   2688  C   LYS   269      48.220  53.850 106.760  1.00  0.00           C
ATOM   2689  O   LYS   269      47.620  53.120 106.000  1.00  0.00           O
ATOM   2690  N   GLU   270      47.640  54.650 107.670  1.00  0.00           N
ATOM   2691  H   GLU   270      48.050  54.740 108.570  1.00  0.00           H
ATOM   2692  CA  GLU   270      46.250  55.110 107.590  1.00  0.00           C
ATOM   2693  CB  GLU   270      46.060  56.040 108.790  1.00  0.00           C
ATOM   2694  CG  GLU   270      46.150  55.360 110.110  1.00  0.00           C
ATOM   2695  CD  GLU   270      45.440  53.980 110.230  1.00  0.00           C
ATOM   2696  OE1 GLU   270      44.210  53.970 110.130  1.00  0.00           O
ATOM   2697  OE2 GLU   270      46.060  52.960 110.650  1.00  0.00           O
ATOM   2698  C   GLU   270      45.950  55.820 106.280  1.00  0.00           C
ATOM   2699  O   GLU   270      45.070  55.290 105.550  1.00  0.00           O
ATOM   2700  N   LEU   271      46.880  56.590 105.760  1.00  0.00           N
ATOM   2701  H   LEU   271      47.710  56.760 106.300  1.00  0.00           H
ATOM   2702  CA  LEU   271      46.720  57.270 104.420  1.00  0.00           C
ATOM   2703  CB  LEU   271      47.750  58.370 104.220  1.00  0.00           C
ATOM   2704  CG  LEU   271      47.480  59.600 105.150  1.00  0.00           C
ATOM   2705  CD1 LEU   271      48.780  60.420 105.110  1.00  0.00           C
ATOM   2706  CD2 LEU   271      46.330  60.470 104.750  1.00  0.00           C
ATOM   2707  C   LEU   271      46.780  56.310 103.250  1.00  0.00           C
ATOM   2708  O   LEU   271      45.780  56.090 102.610  1.00  0.00           O
ATOM   2709  N   LEU   272      47.730  55.410 103.380  1.00  0.00           N
ATOM   2710  H   LEU   272      48.450  55.470 104.070  1.00  0.00           H
ATOM   2711  CA  LEU   272      47.790  54.200 102.470  1.00  0.00           C
ATOM   2712  CB  LEU   272      49.170  53.600 102.470  1.00  0.00           C
ATOM   2713  CG  LEU   272      50.140  53.980 101.350  1.00  0.00           C
ATOM   2714  CD1 LEU   272      51.550  53.600 101.660  1.00  0.00           C
ATOM   2715  CD2 LEU   272      49.770  53.380 100.010  1.00  0.00           C
ATOM   2716  C   LEU   272      46.750  53.150 102.540  1.00  0.00           C
ATOM   2717  O   LEU   272      46.470  52.510 101.510  1.00  0.00           O
ATOM   2718  N   GLN   273      46.070  52.960 103.670  1.00  0.00           N
ATOM   2719  H   GLN   273      46.520  53.110 104.550  1.00  0.00           H
ATOM   2720  CA  GLN   273      44.920  52.050 103.690  1.00  0.00           C
ATOM   2721  CB  GLN   273      44.700  51.660 105.140  1.00  0.00           C
ATOM   2722  CG  GLN   273      45.300  50.180 105.130  1.00  0.00           C
ATOM   2723  CD  GLN   273      44.900  49.280 106.320  1.00  0.00           C
ATOM   2724  OE1 GLN   273      45.200  49.690 107.440  1.00  0.00           O
ATOM   2725  NE2 GLN   273      44.470  48.120 106.120  1.00  0.00           N
ATOM   2726 1HE2 GLN   273      44.420  47.810 105.180  1.00  0.00           H
ATOM   2727 2HE2 GLN   273      44.000  47.650 106.870  1.00  0.00           H
ATOM   2728  C   GLN   273      43.600  52.630 103.310  1.00  0.00           C
ATOM   2729  O   GLN   273      42.670  51.830 103.030  1.00  0.00           O
ATOM   2730  N   ASN   274      43.560  53.950 103.180  1.00  0.00           N
ATOM   2731  H   ASN   274      44.410  54.460 103.310  1.00  0.00           H
ATOM   2732  CA  ASN   274      42.370  54.810 102.940  1.00  0.00           C
ATOM   2733  CB  ASN   274      42.280  55.800 104.040  1.00  0.00           C
ATOM   2734  CG  ASN   274      41.520  55.160 105.200  1.00  0.00           C
ATOM   2735  OD1 ASN   274      40.320  55.110 105.180  1.00  0.00           O
ATOM   2736  ND2 ASN   274      42.250  54.560 106.100  1.00  0.00           N
ATOM   2737 1HD2 ASN   274      43.240  54.440 106.000  1.00  0.00           H
ATOM   2738 2HD2 ASN   274      41.910  54.170 106.960  1.00  0.00           H
ATOM   2739  C   ASN   274      42.360  55.430 101.520  1.00  0.00           C
ATOM   2740  O   ASN   274      41.330  55.500 100.860  1.00  0.00           O
ATOM   2741  N   GLY   275      43.510  56.000 101.110  1.00  0.00           N
ATOM   2742  H   GLY   275      44.410  55.950 101.530  1.00  0.00           H
ATOM   2743  CA  GLY   275      43.750  56.530  99.720  1.00  0.00           C
ATOM   2744  C   GLY   275      45.140  57.170  99.700  1.00  0.00           C
ATOM   2745  O   GLY   275      45.510  57.910 100.590  1.00  0.00           O
ATOM   2746  N   MET   276      45.680  57.370  98.480  1.00  0.00           N
ATOM   2747  H   MET   276      45.330  56.990  97.630  1.00  0.00           H
ATOM   2748  CA  MET   276      47.020  58.050  98.330  1.00  0.00           C
ATOM   2749  CB  MET   276      47.620  57.490  97.050  1.00  0.00           C
ATOM   2750  CG  MET   276      48.300  56.130  97.110  1.00  0.00           C
ATOM   2751  SD  MET   276      47.270  54.640  97.290  1.00  0.00           S
ATOM   2752  CE  MET   276      47.870  53.540  96.000  1.00  0.00           C
ATOM   2753  C   MET   276      47.030  59.570  98.360  1.00  0.00           C
ATOM   2754  O   MET   276      48.170  60.020  98.160  1.00  0.00           O
ATOM   2755  N   ASN   277      45.900  60.280  98.230  1.00  0.00           N
ATOM   2756  H   ASN   277      45.040  59.850  97.970  1.00  0.00           H
ATOM   2757  CA  ASN   277      46.020  61.750  98.220  1.00  0.00           C
ATOM   2758  CB  ASN   277      44.690  62.330  97.740  1.00  0.00           C
ATOM   2759  CG  ASN   277      44.850  63.450  96.730  1.00  0.00           C
ATOM   2760  OD1 ASN   277      45.150  64.520  97.210  1.00  0.00           O
ATOM   2761  ND2 ASN   277      44.840  63.100  95.460  1.00  0.00           N
ATOM   2762 1HD2 ASN   277      44.650  62.150  95.210  1.00  0.00           H
ATOM   2763 2HD2 ASN   277      44.940  63.760  94.720  1.00  0.00           H
ATOM   2764  C   ASN   277      46.460  62.470  99.490  1.00  0.00           C
ATOM   2765  O   ASN   277      46.280  62.020 100.620  1.00  0.00           O
ATOM   2766  N   GLY   278      47.340  63.450  99.240  1.00  0.00           N
ATOM   2767  H   GLY   278      47.850  63.530  98.390  1.00  0.00           H
ATOM   2768  CA  GLY   278      47.700  64.420 100.300  1.00  0.00           C
ATOM   2769  C   GLY   278      47.310  65.930 100.070  1.00  0.00           C
ATOM   2770  O   GLY   278      47.150  66.680 101.070  1.00  0.00           O
ATOM   2771  N   ARG   279      46.710  66.250  98.940  1.00  0.00           N
ATOM   2772  H   ARG   279      46.110  65.640  98.410  1.00  0.00           H
ATOM   2773  CA  ARG   279      46.560  67.620  98.340  1.00  0.00           C
ATOM   2774  CB  ARG   279      45.650  68.650  98.970  1.00  0.00           C
ATOM   2775  CG  ARG   279      44.170  68.220  99.140  1.00  0.00           C
ATOM   2776  CD  ARG   279      43.740  67.320 100.230  1.00  0.00           C
ATOM   2777  NE  ARG   279      44.050  68.000 101.500  1.00  0.00           N
ATOM   2778  HE  ARG   279      44.910  68.520 101.500  1.00  0.00           H
ATOM   2779  CZ  ARG   279      43.310  67.950 102.660  1.00  0.00           C
ATOM   2780  NH1 ARG   279      42.230  67.190 102.810  1.00  0.00           N
ATOM   2781 1HH1 ARG   279      41.860  66.640 102.060  1.00  0.00           H
ATOM   2782 2HH1 ARG   279      41.640  67.250 103.620  1.00  0.00           H
ATOM   2783  NH2 ARG   279      43.570  68.820 103.630  1.00  0.00           N
ATOM   2784 1HH2 ARG   279      44.280  69.510 103.540  1.00  0.00           H
ATOM   2785 2HH2 ARG   279      43.140  68.710 104.520  1.00  0.00           H
ATOM   2786  C   ARG   279      47.920  68.230  97.910  1.00  0.00           C
ATOM   2787  O   ARG   279      48.920  68.050  98.610  1.00  0.00           O
ATOM   2788  N   THR   280      47.900  69.090  96.910  1.00  0.00           N
ATOM   2789  H   THR   280      47.060  69.310  96.410  1.00  0.00           H
ATOM   2790  CA  THR   280      49.060  69.750  96.310  1.00  0.00           C
ATOM   2791  CB  THR   280      48.810  70.180  94.860  1.00  0.00           C
ATOM   2792  OG1 THR   280      47.410  70.560  94.730  1.00  0.00           O
ATOM   2793  HG1 THR   280      46.970  70.290  93.870  1.00  0.00           H
ATOM   2794  CG2 THR   280      49.060  69.080  93.800  1.00  0.00           C
ATOM   2795  C   THR   280      49.780  70.920  97.050  1.00  0.00           C
ATOM   2796  O   THR   280      49.570  72.120  96.850  1.00  0.00           O
ATOM   2797  N   ILE   281      50.630  70.450  97.970  1.00  0.00           N
ATOM   2798  H   ILE   281      50.530  69.500  98.260  1.00  0.00           H
ATOM   2799  CA  ILE   281      51.510  71.230  98.800  1.00  0.00           C
ATOM   2800  CB  ILE   281      51.630  70.530 100.170  1.00  0.00           C
ATOM   2801  CG1 ILE   281      50.280  70.760 100.890  1.00  0.00           C
ATOM   2802  CG2 ILE   281      52.760  71.030 101.060  1.00  0.00           C
ATOM   2803  CD  ILE   281      49.960  69.940 102.120  1.00  0.00           C
ATOM   2804  C   ILE   281      52.800  71.580  98.040  1.00  0.00           C
ATOM   2805  O   ILE   281      53.140  72.740  97.710  1.00  0.00           O
ATOM   2806  N   LEU   282      53.660  70.540  97.970  1.00  0.00           N
ATOM   2807  H   LEU   282      53.320  69.610  97.910  1.00  0.00           H
ATOM   2808  CA  LEU   282      55.000  70.730  97.360  1.00  0.00           C
ATOM   2809  CB  LEU   282      56.040  70.200  98.340  1.00  0.00           C
ATOM   2810  CG  LEU   282      56.430  71.090  99.530  1.00  0.00           C
ATOM   2811  CD1 LEU   282      57.420  70.330 100.380  1.00  0.00           C
ATOM   2812  CD2 LEU   282      57.210  72.360  99.040  1.00  0.00           C
ATOM   2813  C   LEU   282      55.300  70.190  95.930  1.00  0.00           C
ATOM   2814  O   LEU   282      56.030  70.890  95.270  1.00  0.00           O
ATOM   2815  N   GLY   283      54.520  69.250  95.420  1.00  0.00           N
ATOM   2816  H   GLY   283      53.700  68.990  95.920  1.00  0.00           H
ATOM   2817  CA  GLY   283      54.640  68.590  94.100  1.00  0.00           C
ATOM   2818  C   GLY   283      53.270  68.040  93.710  1.00  0.00           C
ATOM   2819  O   GLY   283      52.400  68.800  93.240  1.00  0.00           O
ATOM   2820  N   SER   284      53.280  66.750  93.680  1.00  0.00           N
ATOM   2821  H   SER   284      54.040  66.190  94.010  1.00  0.00           H
ATOM   2822  CA  SER   284      51.990  66.010  93.450  1.00  0.00           C
ATOM   2823  CB  SER   284      52.350  64.540  93.220  1.00  0.00           C
ATOM   2824  OG  SER   284      51.260  63.810  92.670  1.00  0.00           O
ATOM   2825  HG  SER   284      51.740  63.030  92.260  1.00  0.00           H
ATOM   2826  C   SER   284      50.890  66.050  94.510  1.00  0.00           C
ATOM   2827  O   SER   284      51.110  66.430  95.680  1.00  0.00           O
ATOM   2828  N   ALA   285      49.640  65.910  94.030  1.00  0.00           N
ATOM   2829  H   ALA   285      49.480  66.010  93.050  1.00  0.00           H
ATOM   2830  CA  ALA   285      48.470  65.590  94.890  1.00  0.00           C
ATOM   2831  CB  ALA   285      47.050  65.840  94.340  1.00  0.00           C
ATOM   2832  C   ALA   285      48.470  64.170  95.510  1.00  0.00           C
ATOM   2833  O   ALA   285      48.080  63.980  96.690  1.00  0.00           O
ATOM   2834  N   LEU   286      49.110  63.200  94.830  1.00  0.00           N
ATOM   2835  H   LEU   286      49.660  63.290  94.000  1.00  0.00           H
ATOM   2836  CA  LEU   286      49.230  61.800  95.310  1.00  0.00           C
ATOM   2837  CB  LEU   286      49.090  60.770  94.160  1.00  0.00           C
ATOM   2838  CG  LEU   286      47.690  60.650  93.590  1.00  0.00           C
ATOM   2839  CD1 LEU   286      47.710  59.670  92.410  1.00  0.00           C
ATOM   2840  CD2 LEU   286      46.710  60.260  94.690  1.00  0.00           C
ATOM   2841  C   LEU   286      50.520  61.470  96.120  1.00  0.00           C
ATOM   2842  O   LEU   286      51.570  61.940  95.690  1.00  0.00           O
ATOM   2843  N   LEU   287      50.420  60.380  96.850  1.00  0.00           N
ATOM   2844  H   LEU   287      49.560  60.100  97.290  1.00  0.00           H
ATOM   2845  CA  LEU   287      51.650  59.770  97.500  1.00  0.00           C
ATOM   2846  CB  LEU   287      51.300  58.990  98.770  1.00  0.00           C
ATOM   2847  CG  LEU   287      51.100  59.930 100.000  1.00  0.00           C
ATOM   2848  CD1 LEU   287      50.430  59.210 101.210  1.00  0.00           C
ATOM   2849  CD2 LEU   287      52.470  60.320 100.560  1.00  0.00           C
ATOM   2850  C   LEU   287      52.650  59.000  96.570  1.00  0.00           C
ATOM   2851  O   LEU   287      52.950  57.850  96.820  1.00  0.00           O
ATOM   2852  N   GLU   288      53.360  59.920  95.860  1.00  0.00           N
ATOM   2853  H   GLU   288      53.140  60.890  95.950  1.00  0.00           H
ATOM   2854  CA  GLU   288      54.290  59.430  94.770  1.00  0.00           C
ATOM   2855  CB  GLU   288      53.990  60.140  93.480  1.00  0.00           C
ATOM   2856  CG  GLU   288      52.770  59.720  92.710  1.00  0.00           C
ATOM   2857  CD  GLU   288      52.600  60.560  91.380  1.00  0.00           C
ATOM   2858  OE1 GLU   288      52.880  59.900  90.350  1.00  0.00           O
ATOM   2859  OE2 GLU   288      51.990  61.620  91.300  1.00  0.00           O
ATOM   2860  C   GLU   288      55.680  59.790  95.240  1.00  0.00           C
ATOM   2861  O   GLU   288      55.920  60.780  95.930  1.00  0.00           O
ATOM   2862  N   ASP   289      56.650  59.000  94.830  1.00  0.00           N
ATOM   2863  H   ASP   289      56.380  58.340  94.130  1.00  0.00           H
ATOM   2864  CA  ASP   289      58.040  58.820  95.350  1.00  0.00           C
ATOM   2865  CB  ASP   289      58.550  57.440  95.010  1.00  0.00           C
ATOM   2866  CG  ASP   289      58.600  57.230  93.540  1.00  0.00           C
ATOM   2867  OD1 ASP   289      57.710  56.650  92.910  1.00  0.00           O
ATOM   2868  OD2 ASP   289      59.600  57.670  93.000  1.00  0.00           O
ATOM   2869  C   ASP   289      59.050  59.950  95.040  1.00  0.00           C
ATOM   2870  O   ASP   289      60.260  59.880  95.250  1.00  0.00           O
ATOM   2871  N   GLU   290      58.490  61.150  94.950  1.00  0.00           N
ATOM   2872  H   GLU   290      57.550  61.310  95.270  1.00  0.00           H
ATOM   2873  CA  GLU   290      59.200  62.410  94.530  1.00  0.00           C
ATOM   2874  CB  GLU   290      58.300  63.700  94.400  1.00  0.00           C
ATOM   2875  CG  GLU   290      57.160  63.520  93.490  1.00  0.00           C
ATOM   2876  CD  GLU   290      56.250  64.790  93.420  1.00  0.00           C
ATOM   2877  OE1 GLU   290      55.380  64.990  94.310  1.00  0.00           O
ATOM   2878  OE2 GLU   290      56.370  65.570  92.470  1.00  0.00           O
ATOM   2879  C   GLU   290      60.400  62.850  95.360  1.00  0.00           C
ATOM   2880  O   GLU   290      61.460  63.050  94.850  1.00  0.00           O
ATOM   2881  N   PHE   291      60.090  63.230  96.640  1.00  0.00           N
ATOM   2882  H   PHE   291      59.200  63.600  96.910  1.00  0.00           H
ATOM   2883  CA  PHE   291      61.210  63.760  97.530  1.00  0.00           C
ATOM   2884  CB  PHE   291      60.770  64.400  98.830  1.00  0.00           C
ATOM   2885  CG  PHE   291      60.590  65.900  98.650  1.00  0.00           C
ATOM   2886  CD1 PHE   291      59.300  66.420  98.490  1.00  0.00           C
ATOM   2887  HD1 PHE   291      58.420  65.780  98.480  1.00  0.00           H
ATOM   2888  CD2 PHE   291      61.680  66.730  98.870  1.00  0.00           C
ATOM   2889  HD2 PHE   291      62.740  66.470  98.940  1.00  0.00           H
ATOM   2890  CE1 PHE   291      59.100  67.790  98.610  1.00  0.00           C
ATOM   2891  HE1 PHE   291      58.050  68.030  98.450  1.00  0.00           H
ATOM   2892  CE2 PHE   291      61.450  68.100  99.120  1.00  0.00           C
ATOM   2893  HE2 PHE   291      62.180  68.840  99.430  1.00  0.00           H
ATOM   2894  CZ  PHE   291      60.180  68.610  98.920  1.00  0.00           C
ATOM   2895  HZ  PHE   291      60.000  69.690  99.000  1.00  0.00           H
ATOM   2896  C   PHE   291      62.290  62.830  97.940  1.00  0.00           C
ATOM   2897  O   PHE   291      62.030  61.610  97.910  1.00  0.00           O
ATOM   2898  N   THR   292      63.510  63.320  97.960  1.00  0.00           N
ATOM   2899  H   THR   292      63.570  64.290  97.710  1.00  0.00           H
ATOM   2900  CA  THR   292      64.710  62.580  98.400  1.00  0.00           C
ATOM   2901  CB  THR   292      66.000  63.150  97.690  1.00  0.00           C
ATOM   2902  OG1 THR   292      66.280  64.440  98.080  1.00  0.00           O
ATOM   2903  HG1 THR   292      65.920  65.170  97.500  1.00  0.00           H
ATOM   2904  CG2 THR   292      65.810  63.110  96.240  1.00  0.00           C
ATOM   2905  C   THR   292      64.920  62.740  99.900  1.00  0.00           C
ATOM   2906  O   THR   292      64.540  63.800 100.420  1.00  0.00           O
ATOM   2907  N   PRO   293      65.340  61.720 100.700  1.00  0.00           N
ATOM   2908  CA  PRO   293      65.560  61.810 102.140  1.00  0.00           C
ATOM   2909  CB  PRO   293      66.080  60.480 102.540  1.00  0.00           C
ATOM   2910  CG  PRO   293      65.340  59.580 101.580  1.00  0.00           C
ATOM   2911  CD  PRO   293      65.490  60.310 100.280  1.00  0.00           C
ATOM   2912  C   PRO   293      66.490  63.000 102.470  1.00  0.00           C
ATOM   2913  O   PRO   293      66.130  63.870 103.300  1.00  0.00           O
ATOM   2914  N   PHE   294      67.520  63.080 101.680  1.00  0.00           N
ATOM   2915  H   PHE   294      67.850  62.300 101.150  1.00  0.00           H
ATOM   2916  CA  PHE   294      68.460  64.250 101.520  1.00  0.00           C
ATOM   2917  CB  PHE   294      69.540  64.000 100.420  1.00  0.00           C
ATOM   2918  CG  PHE   294      70.810  64.880 100.530  1.00  0.00           C
ATOM   2919  CD1 PHE   294      71.040  66.030  99.790  1.00  0.00           C
ATOM   2920  HD1 PHE   294      70.240  66.460  99.190  1.00  0.00           H
ATOM   2921  CD2 PHE   294      71.790  64.500 101.470  1.00  0.00           C
ATOM   2922  HD2 PHE   294      71.510  63.690 102.140  1.00  0.00           H
ATOM   2923  CE1 PHE   294      72.220  66.760  99.940  1.00  0.00           C
ATOM   2924  HE1 PHE   294      72.490  67.550  99.230  1.00  0.00           H
ATOM   2925  CE2 PHE   294      72.940  65.300 101.650  1.00  0.00           C
ATOM   2926  HE2 PHE   294      73.650  64.910 102.370  1.00  0.00           H
ATOM   2927  CZ  PHE   294      73.230  66.350 100.850  1.00  0.00           C
ATOM   2928  HZ  PHE   294      74.220  66.800 100.800  1.00  0.00           H
ATOM   2929  C   PHE   294      67.870  65.680 101.420  1.00  0.00           C
ATOM   2930  O   PHE   294      68.120  66.520 102.280  1.00  0.00           O
ATOM   2931  N   ASP   295      67.040  65.910 100.400  1.00  0.00           N
ATOM   2932  H   ASP   295      66.850  65.340  99.600  1.00  0.00           H
ATOM   2933  CA  ASP   295      66.320  67.170 100.280  1.00  0.00           C
ATOM   2934  CB  ASP   295      65.400  67.230  99.060  1.00  0.00           C
ATOM   2935  CG  ASP   295      66.060  67.380  97.680  1.00  0.00           C
ATOM   2936  OD1 ASP   295      67.080  68.110  97.450  1.00  0.00           O
ATOM   2937  OD2 ASP   295      65.580  66.660  96.840  1.00  0.00           O
ATOM   2938  C   ASP   295      65.410  67.490 101.430  1.00  0.00           C
ATOM   2939  O   ASP   295      65.570  68.610 101.990  1.00  0.00           O
ATOM   2940  N   VAL   296      64.650  66.550 102.030  1.00  0.00           N
ATOM   2941  H   VAL   296      64.710  65.580 101.800  1.00  0.00           H
ATOM   2942  CA  VAL   296      63.790  66.880 103.190  1.00  0.00           C
ATOM   2943  CB  VAL   296      63.050  65.560 103.510  1.00  0.00           C
ATOM   2944  CG1 VAL   296      62.160  65.690 104.660  1.00  0.00           C
ATOM   2945  CG2 VAL   296      62.230  64.990 102.340  1.00  0.00           C
ATOM   2946  C   VAL   296      64.600  67.500 104.380  1.00  0.00           C
ATOM   2947  O   VAL   296      64.300  68.680 104.750  1.00  0.00           O
ATOM   2948  N   VAL   297      65.780  66.880 104.630  1.00  0.00           N
ATOM   2949  H   VAL   297      65.970  66.000 104.190  1.00  0.00           H
ATOM   2950  CA  VAL   297      66.650  67.420 105.680  1.00  0.00           C
ATOM   2951  CB  VAL   297      67.650  66.380 106.130  1.00  0.00           C
ATOM   2952  CG1 VAL   297      67.000  65.070 106.590  1.00  0.00           C
ATOM   2953  CG2 VAL   297      68.490  65.880 104.970  1.00  0.00           C
ATOM   2954  C   VAL   297      67.290  68.810 105.420  1.00  0.00           C
ATOM   2955  O   VAL   297      67.200  69.740 106.280  1.00  0.00           O
ATOM   2956  N   ARG   298      67.730  69.050 104.240  1.00  0.00           N
ATOM   2957  H   ARG   298      67.490  68.420 103.510  1.00  0.00           H
ATOM   2958  CA  ARG   298      68.520  70.180 103.800  1.00  0.00           C
ATOM   2959  CB  ARG   298      69.250  69.880 102.520  1.00  0.00           C
ATOM   2960  CG  ARG   298      70.370  68.870 102.680  1.00  0.00           C
ATOM   2961  CD  ARG   298      71.520  69.470 103.390  1.00  0.00           C
ATOM   2962  NE  ARG   298      72.690  68.620 103.610  1.00  0.00           N
ATOM   2963  HE  ARG   298      72.460  67.680 103.890  1.00  0.00           H
ATOM   2964  CZ  ARG   298      73.950  69.020 103.410  1.00  0.00           C
ATOM   2965  NH1 ARG   298      74.260  70.280 103.200  1.00  0.00           N
ATOM   2966 1HH1 ARG   298      73.620  71.040 103.210  1.00  0.00           H
ATOM   2967 2HH1 ARG   298      75.250  70.410 103.170  1.00  0.00           H
ATOM   2968  NH2 ARG   298      74.920  68.170 103.620  1.00  0.00           N
ATOM   2969 1HH2 ARG   298      74.740  67.210 103.850  1.00  0.00           H
ATOM   2970 2HH2 ARG   298      75.860  68.440 103.390  1.00  0.00           H
ATOM   2971  C   ARG   298      67.690  71.480 103.610  1.00  0.00           C
ATOM   2972  O   ARG   298      68.150  72.480 104.120  1.00  0.00           O
ATOM   2973  N   GLN   299      66.500  71.400 103.040  1.00  0.00           N
ATOM   2974  H   GLN   299      66.240  70.570 102.550  1.00  0.00           H
ATOM   2975  CA  GLN   299      65.550  72.490 102.960  1.00  0.00           C
ATOM   2976  CB  GLN   299      64.520  72.320 101.850  1.00  0.00           C
ATOM   2977  CG  GLN   299      65.190  72.600 100.520  1.00  0.00           C
ATOM   2978  CD  GLN   299      64.200  72.460  99.380  1.00  0.00           C
ATOM   2979  OE1 GLN   299      64.290  71.540  98.630  1.00  0.00           O
ATOM   2980  NE2 GLN   299      63.260  73.330  99.270  1.00  0.00           N
ATOM   2981 1HE2 GLN   299      63.100  74.020  99.980  1.00  0.00           H
ATOM   2982 2HE2 GLN   299      62.740  73.370  98.420  1.00  0.00           H
ATOM   2983  C   GLN   299      64.910  72.800 104.310  1.00  0.00           C
ATOM   2984  O   GLN   299      64.670  73.950 104.590  1.00  0.00           O
ATOM   2985  N   CYS   300      64.860  71.790 105.240  1.00  0.00           N
ATOM   2986  H   CYS   300      64.770  70.870 104.870  1.00  0.00           H
ATOM   2987  CA  CYS   300      64.360  72.050 106.610  1.00  0.00           C
ATOM   2988  CB  CYS   300      63.810  70.750 107.230  1.00  0.00           C
ATOM   2989  SG  CYS   300      63.290  70.910 108.970  1.00  0.00           S
ATOM   2990  HG  CYS   300      62.610  71.970 108.530  1.00  0.00           H
ATOM   2991  C   CYS   300      65.310  72.760 107.490  1.00  0.00           C
ATOM   2992  O   CYS   300      64.970  73.120 108.600  1.00  0.00           O
ATOM   2993  N   SER   301      66.620  72.660 107.140  1.00  0.00           N
ATOM   2994  H   SER   301      66.860  72.100 106.340  1.00  0.00           H
ATOM   2995  CA  SER   301      67.730  73.340 107.860  1.00  0.00           C
ATOM   2996  CB  SER   301      68.880  72.390 108.180  1.00  0.00           C
ATOM   2997  OG  SER   301      69.350  71.750 106.960  1.00  0.00           O
ATOM   2998  HG  SER   301      69.140  70.770 106.980  1.00  0.00           H
ATOM   2999  C   SER   301      68.270  74.620 107.110  1.00  0.00           C
ATOM   3000  O   SER   301      68.670  75.480 107.880  1.00  0.00           O
ATOM   3001  N   GLY   302      68.220  74.590 105.770  1.00  0.00           N
ATOM   3002  H   GLY   302      68.310  73.750 105.240  1.00  0.00           H
ATOM   3003  CA  GLY   302      68.510  75.770 104.950  1.00  0.00           C
ATOM   3004  C   GLY   302      69.090  75.550 103.500  1.00  0.00           C
ATOM   3005  O   GLY   302      69.880  74.610 103.260  1.00  0.00           O
ATOM   3006  N   VAL   303      68.930  76.550 102.640  1.00  0.00           N
ATOM   3007  H   VAL   303      68.590  77.430 102.980  1.00  0.00           H
ATOM   3008  CA  VAL   303      69.350  76.510 101.210  1.00  0.00           C
ATOM   3009  CB  VAL   303      68.080  76.190 100.290  1.00  0.00           C
ATOM   3010  CG1 VAL   303      67.990  74.680 100.340  1.00  0.00           C
ATOM   3011  CG2 VAL   303      66.780  76.810 100.630  1.00  0.00           C
ATOM   3012  C   VAL   303      70.100  77.820 100.780  1.00  0.00           C
ATOM   3013  O   VAL   303      70.200  78.800 101.540  1.00  0.00           O
ATOM   3014  N   THR   304      70.770  77.810  99.630  1.00  0.00           N
ATOM   3015  H   THR   304      70.890  76.910  99.200  1.00  0.00           H
ATOM   3016  CA  THR   304      71.340  79.060  99.120  1.00  0.00           C
ATOM   3017  CB  THR   304      72.410  78.900  97.960  1.00  0.00           C
ATOM   3018  OG1 THR   304      71.740  78.440  96.740  1.00  0.00           O
ATOM   3019  HG1 THR   304      72.130  78.980  96.000  1.00  0.00           H
ATOM   3020  CG2 THR   304      73.390  77.740  98.440  1.00  0.00           C
ATOM   3021  C   THR   304      70.220  80.040  98.720  1.00  0.00           C
ATOM   3022  O   THR   304      70.340  81.240  98.980  1.00  0.00           O
ATOM   3023  N   PHE   305      69.450  79.680  97.710  1.00  0.00           N
ATOM   3024  H   PHE   305      69.850  78.990  97.120  1.00  0.00           H
ATOM   3025  CA  PHE   305      68.190  80.290  97.310  1.00  0.00           C
ATOM   3026  CB  PHE   305      67.750  79.820  95.900  1.00  0.00           C
ATOM   3027  CG  PHE   305      68.100  78.330  95.660  1.00  0.00           C
ATOM   3028  CD1 PHE   305      67.290  77.320  96.150  1.00  0.00           C
ATOM   3029  HD1 PHE   305      66.310  77.490  96.600  1.00  0.00           H
ATOM   3030  CD2 PHE   305      69.290  78.010  95.110  1.00  0.00           C
ATOM   3031  HD2 PHE   305      70.030  78.660  94.640  1.00  0.00           H
ATOM   3032  CE1 PHE   305      67.740  76.020  96.110  1.00  0.00           C
ATOM   3033  HE1 PHE   305      67.230  75.220  96.640  1.00  0.00           H
ATOM   3034  CE2 PHE   305      69.800  76.720  95.180  1.00  0.00           C
ATOM   3035  HE2 PHE   305      70.830  76.510  94.900  1.00  0.00           H
ATOM   3036  CZ  PHE   305      68.960  75.680  95.660  1.00  0.00           C
ATOM   3037  HZ  PHE   305      69.270  74.650  95.480  1.00  0.00           H
ATOM   3038  C   PHE   305      66.990  80.170  98.300  1.00  0.00           C
ATOM   3039  O   PHE   305      66.090  79.370  98.120  1.00  0.00           O
ATOM   3040  N   GLN   306      67.040  81.080  99.310  1.00  0.00           N
ATOM   3041  H   GLN   306      67.450  81.970  99.110  1.00  0.00           H
ATOM   3042  CA  GLN   306      65.980  81.270 100.340  1.00  0.00           C
ATOM   3043  CB  GLN   306      66.160  80.430 101.620  1.00  0.00           C
ATOM   3044  CG  GLN   306      67.620  80.540 102.120  1.00  0.00           C
ATOM   3045  CD  GLN   306      67.730  79.920 103.520  1.00  0.00           C
ATOM   3046  OE1 GLN   306      67.680  78.730 103.780  1.00  0.00           O
ATOM   3047  NE2 GLN   306      67.490  80.760 104.560  1.00  0.00           N
ATOM   3048 1HE2 GLN   306      67.280  81.730 104.440  1.00  0.00           H
ATOM   3049 2HE2 GLN   306      67.670  80.500 105.510  1.00  0.00           H
ATOM   3050  C   GLN   306      66.050  82.790 100.710  1.00  0.00           C
ATOM   3051  O1  GLN   306      66.910  83.450 100.090  1.00  0.00           O
ATOM   3052  O2  GLN   306      65.200  83.310 101.480  1.00  0.00           O
TER
ENDMDL
