# Supplementary material for: Microsecond MD Simulation and Multiple-Conformation Virtual Screening to Identify Potential Anti-COVID-19 Inhibitors Against SARS-CoV-2 Main Protease
Source: Front Chem. 2021 Jan 13;8:595273. doi: 10.3389/fchem.2020.595273 (PMC7873971; doi:10.3389/fchem.2020.595273)
Supplement: Supplementary file 2 [file Data_Sheet_1.ZIP › Ns_Pose_PDB/Ns_Pose_PDB/1_micro_6LU7_Apo/600ns.pdb]

REMARK    GENERATED BY TRJCONV
TITLE     Seq_1 - homology model built on 3M3V_A 2A5K_A - hbond-opt in water t= 600000.00000
REMARK    THIS IS A SIMULATION BOX
CRYST1   98.582   98.582   98.582  90.00  90.00  90.00 P 1           1
MODEL        1
ATOM      1  N   SER     1      85.710  42.270 144.250  1.00  0.00           N
ATOM      2  H1  SER     1      86.310  42.920 144.720  1.00  0.00           H
ATOM      3  H2  SER     1      84.780  42.460 144.560  1.00  0.00           H
ATOM      4  H3  SER     1      85.920  41.350 144.590  1.00  0.00           H
ATOM      5  CA  SER     1      86.010  42.420 142.850  1.00  0.00           C
ATOM      6  CB  SER     1      87.480  42.110 142.710  1.00  0.00           C
ATOM      7  OG  SER     1      88.270  42.610 143.840  1.00  0.00           O
ATOM      8  HG  SER     1      89.070  42.020 143.970  1.00  0.00           H
ATOM      9  C   SER     1      85.170  41.340 142.060  1.00  0.00           C
ATOM     10  O   SER     1      84.840  40.280 142.550  1.00  0.00           O
ATOM     11  N   GLY     2      85.030  41.560 140.790  1.00  0.00           N
ATOM     12  H   GLY     2      85.740  42.100 140.320  1.00  0.00           H
ATOM     13  CA  GLY     2      84.000  40.910 140.000  1.00  0.00           C
ATOM     14  C   GLY     2      84.340  40.930 138.480  1.00  0.00           C
ATOM     15  O   GLY     2      84.930  41.830 137.940  1.00  0.00           O
ATOM     16  N   PHE     3      84.250  39.680 137.930  1.00  0.00           N
ATOM     17  H   PHE     3      83.800  38.960 138.470  1.00  0.00           H
ATOM     18  CA  PHE     3      84.690  39.450 136.560  1.00  0.00           C
ATOM     19  CB  PHE     3      84.390  38.020 136.090  1.00  0.00           C
ATOM     20  CG  PHE     3      85.250  37.520 134.920  1.00  0.00           C
ATOM     21  CD1 PHE     3      84.900  37.770 133.620  1.00  0.00           C
ATOM     22  HD1 PHE     3      83.930  38.230 133.430  1.00  0.00           H
ATOM     23  CD2 PHE     3      86.400  36.760 135.120  1.00  0.00           C
ATOM     24  HD2 PHE     3      86.870  36.660 136.100  1.00  0.00           H
ATOM     25  CE1 PHE     3      85.630  37.210 132.560  1.00  0.00           C
ATOM     26  HE1 PHE     3      85.220  37.490 131.590  1.00  0.00           H
ATOM     27  CE2 PHE     3      87.140  36.270 134.060  1.00  0.00           C
ATOM     28  HE2 PHE     3      88.190  36.020 134.200  1.00  0.00           H
ATOM     29  CZ  PHE     3      86.710  36.420 132.770  1.00  0.00           C
ATOM     30  HZ  PHE     3      86.990  35.630 132.070  1.00  0.00           H
ATOM     31  C   PHE     3      84.080  40.320 135.440  1.00  0.00           C
ATOM     32  O   PHE     3      82.940  40.120 134.980  1.00  0.00           O
ATOM     33  N   ARG     4      84.890  41.010 134.640  1.00  0.00           N
ATOM     34  H   ARG     4      85.860  41.140 134.800  1.00  0.00           H
ATOM     35  CA  ARG     4      84.450  41.800 133.440  1.00  0.00           C
ATOM     36  CB  ARG     4      84.970  43.290 133.420  1.00  0.00           C
ATOM     37  CG  ARG     4      84.500  44.060 134.600  1.00  0.00           C
ATOM     38  CD  ARG     4      84.700  45.560 134.450  1.00  0.00           C
ATOM     39  NE  ARG     4      84.510  46.330 135.730  1.00  0.00           N
ATOM     40  HE  ARG     4      83.650  46.100 136.190  1.00  0.00           H
ATOM     41  CZ  ARG     4      85.240  47.400 136.170  1.00  0.00           C
ATOM     42  NH1 ARG     4      86.270  47.830 135.440  1.00  0.00           N
ATOM     43 1HH1 ARG     4      86.480  47.460 134.540  1.00  0.00           H
ATOM     44 2HH1 ARG     4      86.940  48.430 135.880  1.00  0.00           H
ATOM     45  NH2 ARG     4      84.930  47.950 137.380  1.00  0.00           N
ATOM     46 1HH2 ARG     4      84.120  47.700 137.910  1.00  0.00           H
ATOM     47 2HH2 ARG     4      85.540  48.650 137.750  1.00  0.00           H
ATOM     48  C   ARG     4      84.820  41.290 132.030  1.00  0.00           C
ATOM     49  O   ARG     4      85.950  40.920 131.780  1.00  0.00           O
ATOM     50  N   LYS     5      83.880  41.450 131.110  1.00  0.00           N
ATOM     51  H   LYS     5      82.930  41.710 131.250  1.00  0.00           H
ATOM     52  CA  LYS     5      84.020  41.170 129.690  1.00  0.00           C
ATOM     53  CB  LYS     5      82.640  41.200 129.090  1.00  0.00           C
ATOM     54  CG  LYS     5      81.670  40.090 129.600  1.00  0.00           C
ATOM     55  CD  LYS     5      80.530  40.170 128.570  1.00  0.00           C
ATOM     56  CE  LYS     5      80.820  39.250 127.360  1.00  0.00           C
ATOM     57  NZ  LYS     5      79.600  39.130 126.460  1.00  0.00           N
ATOM     58  HZ1 LYS     5      79.820  38.530 125.690  1.00  0.00           H
ATOM     59  HZ2 LYS     5      78.850  38.650 126.910  1.00  0.00           H
ATOM     60  HZ3 LYS     5      79.370  40.010 126.060  1.00  0.00           H
ATOM     61  C   LYS     5      84.980  42.070 128.920  1.00  0.00           C
ATOM     62  O   LYS     5      85.020  43.270 128.960  1.00  0.00           O
ATOM     63  N   MET     6      85.680  41.400 127.950  1.00  0.00           N
ATOM     64  H   MET     6      85.350  40.500 127.660  1.00  0.00           H
ATOM     65  CA  MET     6      86.760  42.050 127.190  1.00  0.00           C
ATOM     66  CB  MET     6      87.660  41.040 126.480  1.00  0.00           C
ATOM     67  CG  MET     6      88.470  40.150 127.450  1.00  0.00           C
ATOM     68  SD  MET     6      89.880  39.420 126.480  1.00  0.00           S
ATOM     69  CE  MET     6      91.130  38.870 127.640  1.00  0.00           C
ATOM     70  C   MET     6      86.260  43.110 126.200  1.00  0.00           C
ATOM     71  O   MET     6      85.460  42.870 125.380  1.00  0.00           O
ATOM     72  N   ALA     7      86.550  44.400 126.480  1.00  0.00           N
ATOM     73  H   ALA     7      87.200  44.670 127.190  1.00  0.00           H
ATOM     74  CA  ALA     7      86.070  45.570 125.700  1.00  0.00           C
ATOM     75  CB  ALA     7      86.040  46.780 126.660  1.00  0.00           C
ATOM     76  C   ALA     7      86.860  45.880 124.410  1.00  0.00           C
ATOM     77  O   ALA     7      87.890  45.360 124.300  1.00  0.00           O
ATOM     78  N   PHE     8      86.220  46.600 123.470  1.00  0.00           N
ATOM     79  H   PHE     8      85.230  46.690 123.610  1.00  0.00           H
ATOM     80  CA  PHE     8      86.700  46.980 122.120  1.00  0.00           C
ATOM     81  CB  PHE     8      86.660  45.700 121.260  1.00  0.00           C
ATOM     82  CG  PHE     8      85.280  45.070 121.000  1.00  0.00           C
ATOM     83  CD1 PHE     8      84.520  45.540 119.900  1.00  0.00           C
ATOM     84  HD1 PHE     8      84.930  46.270 119.210  1.00  0.00           H
ATOM     85  CD2 PHE     8      84.690  44.230 121.890  1.00  0.00           C
ATOM     86  HD2 PHE     8      85.410  43.790 122.580  1.00  0.00           H
ATOM     87  CE1 PHE     8      83.190  45.220 119.720  1.00  0.00           C
ATOM     88  HE1 PHE     8      82.660  45.540 118.820  1.00  0.00           H
ATOM     89  CE2 PHE     8      83.330  43.910 121.770  1.00  0.00           C
ATOM     90  HE2 PHE     8      82.860  43.270 122.520  1.00  0.00           H
ATOM     91  CZ  PHE     8      82.640  44.420 120.700  1.00  0.00           C
ATOM     92  HZ  PHE     8      81.590  44.190 120.570  1.00  0.00           H
ATOM     93  C   PHE     8      85.910  48.220 121.540  1.00  0.00           C
ATOM     94  O   PHE     8      84.780  48.520 122.020  1.00  0.00           O
ATOM     95  N   PRO     9      86.380  48.910 120.540  1.00  0.00           N
ATOM     96  CA  PRO     9      85.700  50.060 119.920  1.00  0.00           C
ATOM     97  CB  PRO     9      86.650  50.630 118.910  1.00  0.00           C
ATOM     98  CG  PRO     9      88.020  50.290 119.570  1.00  0.00           C
ATOM     99  CD  PRO     9      87.830  48.910 120.190  1.00  0.00           C
ATOM    100  C   PRO     9      84.450  49.650 119.220  1.00  0.00           C
ATOM    101  O   PRO     9      84.460  48.950 118.160  1.00  0.00           O
ATOM    102  N   SER    10      83.400  49.680 120.000  1.00  0.00           N
ATOM    103  H   SER    10      83.440  49.990 120.950  1.00  0.00           H
ATOM    104  CA  SER    10      82.020  49.470 119.540  1.00  0.00           C
ATOM    105  CB  SER    10      81.240  49.680 120.860  1.00  0.00           C
ATOM    106  OG  SER    10      81.340  50.980 121.360  1.00  0.00           O
ATOM    107  HG  SER    10      80.620  51.050 122.050  1.00  0.00           H
ATOM    108  C   SER    10      81.380  50.440 118.550  1.00  0.00           C
ATOM    109  O   SER    10      81.790  51.560 118.160  1.00  0.00           O
ATOM    110  N   GLY    11      80.580  49.820 117.740  1.00  0.00           N
ATOM    111  H   GLY    11      80.520  48.830 117.850  1.00  0.00           H
ATOM    112  CA  GLY    11      79.980  50.410 116.510  1.00  0.00           C
ATOM    113  C   GLY    11      80.850  50.270 115.290  1.00  0.00           C
ATOM    114  O   GLY    11      80.570  49.560 114.310  1.00  0.00           O
ATOM    115  N   LYS    12      82.130  50.650 115.550  1.00  0.00           N
ATOM    116  H   LYS    12      82.270  51.070 116.450  1.00  0.00           H
ATOM    117  CA  LYS    12      83.250  50.490 114.630  1.00  0.00           C
ATOM    118  CB  LYS    12      84.520  51.250 115.100  1.00  0.00           C
ATOM    119  CG  LYS    12      84.280  52.740 115.230  1.00  0.00           C
ATOM    120  CD  LYS    12      85.390  53.430 116.040  1.00  0.00           C
ATOM    121  CE  LYS    12      84.860  54.770 116.520  1.00  0.00           C
ATOM    122  NZ  LYS    12      85.970  55.580 116.940  1.00  0.00           N
ATOM    123  HZ1 LYS    12      85.530  56.450 117.160  1.00  0.00           H
ATOM    124  HZ2 LYS    12      86.510  55.180 117.690  1.00  0.00           H
ATOM    125  HZ3 LYS    12      86.590  55.820 116.190  1.00  0.00           H
ATOM    126  C   LYS    12      83.620  49.000 114.330  1.00  0.00           C
ATOM    127  O   LYS    12      83.300  48.660 113.160  1.00  0.00           O
ATOM    128  N   VAL    13      83.940  48.080 115.240  1.00  0.00           N
ATOM    129  H   VAL    13      83.920  48.370 116.200  1.00  0.00           H
ATOM    130  CA  VAL    13      84.340  46.680 114.930  1.00  0.00           C
ATOM    131  CB  VAL    13      85.040  45.960 116.090  1.00  0.00           C
ATOM    132  CG1 VAL    13      85.550  44.570 115.800  1.00  0.00           C
ATOM    133  CG2 VAL    13      86.140  46.860 116.680  1.00  0.00           C
ATOM    134  C   VAL    13      83.220  45.740 114.400  1.00  0.00           C
ATOM    135  O   VAL    13      83.500  45.160 113.340  1.00  0.00           O
ATOM    136  N   GLU    14      81.970  46.020 114.890  1.00  0.00           N
ATOM    137  H   GLU    14      81.820  46.410 115.790  1.00  0.00           H
ATOM    138  CA  GLU    14      80.720  45.500 114.360  1.00  0.00           C
ATOM    139  CB  GLU    14      79.480  46.020 115.210  1.00  0.00           C
ATOM    140  CG  GLU    14      79.490  45.530 116.620  1.00  0.00           C
ATOM    141  CD  GLU    14      79.950  46.620 117.560  1.00  0.00           C
ATOM    142  OE1 GLU    14      79.190  47.020 118.500  1.00  0.00           O
ATOM    143  OE2 GLU    14      81.090  47.120 117.490  1.00  0.00           O
ATOM    144  C   GLU    14      80.580  45.960 112.920  1.00  0.00           C
ATOM    145  O   GLU    14      80.400  45.130 112.000  1.00  0.00           O
ATOM    146  N   GLY    15      80.500  47.260 112.670  1.00  0.00           N
ATOM    147  H   GLY    15      80.820  47.980 113.280  1.00  0.00           H
ATOM    148  CA  GLY    15      80.370  47.790 111.260  1.00  0.00           C
ATOM    149  C   GLY    15      81.580  47.430 110.320  1.00  0.00           C
ATOM    150  O   GLY    15      81.370  47.280 109.090  1.00  0.00           O
ATOM    151  N   CYS    16      82.710  47.050 110.810  1.00  0.00           N
ATOM    152  H   CYS    16      82.910  47.090 111.790  1.00  0.00           H
ATOM    153  CA  CYS    16      83.780  46.390 110.010  1.00  0.00           C
ATOM    154  CB  CYS    16      85.160  46.370 110.660  1.00  0.00           C
ATOM    155  SG  CYS    16      85.970  47.850 111.140  1.00  0.00           S
ATOM    156  HG  CYS    16      84.910  48.590 111.460  1.00  0.00           H
ATOM    157  C   CYS    16      83.470  44.910 109.610  1.00  0.00           C
ATOM    158  O   CYS    16      84.050  44.510 108.590  1.00  0.00           O
ATOM    159  N   MET    17      82.620  44.210 110.410  1.00  0.00           N
ATOM    160  H   MET    17      82.340  44.410 111.350  1.00  0.00           H
ATOM    161  CA  MET    17      82.110  42.910 109.840  1.00  0.00           C
ATOM    162  CB  MET    17      81.800  41.860 110.930  1.00  0.00           C
ATOM    163  CG  MET    17      81.760  40.460 110.200  1.00  0.00           C
ATOM    164  SD  MET    17      83.360  40.040 109.470  1.00  0.00           S
ATOM    165  CE  MET    17      84.310  39.500 110.860  1.00  0.00           C
ATOM    166  C   MET    17      80.930  43.070 108.850  1.00  0.00           C
ATOM    167  O   MET    17      79.730  43.140 109.170  1.00  0.00           O
ATOM    168  N   VAL    18      81.290  43.050 107.580  1.00  0.00           N
ATOM    169  H   VAL    18      82.270  43.020 107.370  1.00  0.00           H
ATOM    170  CA  VAL    18      80.380  43.190 106.470  1.00  0.00           C
ATOM    171  CB  VAL    18      80.760  44.390 105.530  1.00  0.00           C
ATOM    172  CG1 VAL    18      80.850  45.660 106.360  1.00  0.00           C
ATOM    173  CG2 VAL    18      82.170  44.130 104.910  1.00  0.00           C
ATOM    174  C   VAL    18      80.120  41.800 105.730  1.00  0.00           C
ATOM    175  O   VAL    18      80.970  40.910 105.820  1.00  0.00           O
ATOM    176  N   GLN    19      79.180  41.810 104.780  1.00  0.00           N
ATOM    177  H   GLN    19      78.700  42.660 104.580  1.00  0.00           H
ATOM    178  CA  GLN    19      78.920  40.520 104.020  1.00  0.00           C
ATOM    179  CB  GLN    19      77.360  40.350 103.910  1.00  0.00           C
ATOM    180  CG  GLN    19      76.810  39.160 103.150  1.00  0.00           C
ATOM    181  CD  GLN    19      75.340  39.200 103.600  1.00  0.00           C
ATOM    182  OE1 GLN    19      74.630  40.130 103.280  1.00  0.00           O
ATOM    183  NE2 GLN    19      74.950  38.400 104.570  1.00  0.00           N
ATOM    184 1HE2 GLN    19      75.610  37.740 104.930  1.00  0.00           H
ATOM    185 2HE2 GLN    19      73.980  38.230 104.750  1.00  0.00           H
ATOM    186  C   GLN    19      79.670  40.540 102.660  1.00  0.00           C
ATOM    187  O   GLN    19      79.500  41.480 101.910  1.00  0.00           O
ATOM    188  N   VAL    20      80.390  39.440 102.380  1.00  0.00           N
ATOM    189  H   VAL    20      80.630  38.840 103.150  1.00  0.00           H
ATOM    190  CA  VAL    20      80.940  39.170 101.040  1.00  0.00           C
ATOM    191  CB  VAL    20      82.340  38.670 101.130  1.00  0.00           C
ATOM    192  CG1 VAL    20      82.930  38.370  99.740  1.00  0.00           C
ATOM    193  CG2 VAL    20      83.390  39.670 101.690  1.00  0.00           C
ATOM    194  C   VAL    20      80.070  38.220 100.290  1.00  0.00           C
ATOM    195  O   VAL    20      79.940  37.060 100.670  1.00  0.00           O
ATOM    196  N   THR    21      79.300  38.810  99.390  1.00  0.00           N
ATOM    197  H   THR    21      79.630  39.720  99.140  1.00  0.00           H
ATOM    198  CA  THR    21      78.260  38.140  98.610  1.00  0.00           C
ATOM    199  CB  THR    21      76.830  38.710  98.690  1.00  0.00           C
ATOM    200  OG1 THR    21      75.900  38.130  97.740  1.00  0.00           O
ATOM    201  HG1 THR    21      74.990  38.020  98.140  1.00  0.00           H
ATOM    202  CG2 THR    21      76.870  40.270  98.390  1.00  0.00           C
ATOM    203  C   THR    21      78.760  37.930  97.120  1.00  0.00           C
ATOM    204  O   THR    21      79.210  38.890  96.550  1.00  0.00           O
ATOM    205  N   CYS    22      78.200  36.820  96.640  1.00  0.00           N
ATOM    206  H   CYS    22      77.800  36.210  97.330  1.00  0.00           H
ATOM    207  CA  CYS    22      78.470  36.230  95.330  1.00  0.00           C
ATOM    208  CB  CYS    22      79.850  35.540  95.300  1.00  0.00           C
ATOM    209  SG  CYS    22      80.650  35.130  93.680  1.00  0.00           S
ATOM    210  HG  CYS    22      80.150  36.220  93.110  1.00  0.00           H
ATOM    211  C   CYS    22      77.320  35.240  95.000  1.00  0.00           C
ATOM    212  O   CYS    22      77.410  34.010  95.130  1.00  0.00           O
ATOM    213  N   GLY    23      76.120  35.820  94.800  1.00  0.00           N
ATOM    214  H   GLY    23      76.060  36.800  94.990  1.00  0.00           H
ATOM    215  CA  GLY    23      74.820  35.130  94.600  1.00  0.00           C
ATOM    216  C   GLY    23      74.540  34.140  95.800  1.00  0.00           C
ATOM    217  O   GLY    23      74.300  34.620  96.890  1.00  0.00           O
ATOM    218  N   THR    24      74.550  32.840  95.560  1.00  0.00           N
ATOM    219  H   THR    24      74.560  32.560  94.610  1.00  0.00           H
ATOM    220  CA  THR    24      74.150  31.850  96.520  1.00  0.00           C
ATOM    221  CB  THR    24      73.830  30.530  95.880  1.00  0.00           C
ATOM    222  OG1 THR    24      74.960  30.200  95.080  1.00  0.00           O
ATOM    223  HG1 THR    24      74.630  29.490  94.450  1.00  0.00           H
ATOM    224  CG2 THR    24      72.580  30.640  95.040  1.00  0.00           C
ATOM    225  C   THR    24      75.080  31.460  97.720  1.00  0.00           C
ATOM    226  O   THR    24      74.700  31.120  98.840  1.00  0.00           O
ATOM    227  N   THR    25      76.390  31.760  97.560  1.00  0.00           N
ATOM    228  H   THR    25      76.720  32.070  96.670  1.00  0.00           H
ATOM    229  CA  THR    25      77.450  31.810  98.680  1.00  0.00           C
ATOM    230  CB  THR    25      78.690  31.190  98.070  1.00  0.00           C
ATOM    231  OG1 THR    25      78.500  29.800  97.840  1.00  0.00           O
ATOM    232  HG1 THR    25      78.850  29.370  98.670  1.00  0.00           H
ATOM    233  CG2 THR    25      79.950  31.350  98.940  1.00  0.00           C
ATOM    234  C   THR    25      77.670  33.170  99.350  1.00  0.00           C
ATOM    235  O   THR    25      77.680  34.250  98.660  1.00  0.00           O
ATOM    236  N   THR    26      77.360  33.180 100.650  1.00  0.00           N
ATOM    237  H   THR    26      76.960  32.360 101.080  1.00  0.00           H
ATOM    238  CA  THR    26      77.520  34.360 101.520  1.00  0.00           C
ATOM    239  CB  THR    26      76.190  35.010 101.930  1.00  0.00           C
ATOM    240  OG1 THR    26      75.280  34.080 102.310  1.00  0.00           O
ATOM    241  HG1 THR    26      74.530  34.650 102.650  1.00  0.00           H
ATOM    242  CG2 THR    26      75.640  36.030 101.000  1.00  0.00           C
ATOM    243  C   THR    26      78.400  33.990 102.760  1.00  0.00           C
ATOM    244  O   THR    26      78.190  32.900 103.320  1.00  0.00           O
ATOM    245  N   LEU    27      79.460  34.760 102.910  1.00  0.00           N
ATOM    246  H   LEU    27      79.540  35.630 102.430  1.00  0.00           H
ATOM    247  CA  LEU    27      80.410  34.660 104.000  1.00  0.00           C
ATOM    248  CB  LEU    27      81.770  34.210 103.560  1.00  0.00           C
ATOM    249  CG  LEU    27      81.910  32.750 103.440  1.00  0.00           C
ATOM    250  CD1 LEU    27      83.360  32.590 102.980  1.00  0.00           C
ATOM    251  CD2 LEU    27      81.870  32.110 104.820  1.00  0.00           C
ATOM    252  C   LEU    27      80.520  36.010 104.750  1.00  0.00           C
ATOM    253  O   LEU    27      79.930  37.010 104.400  1.00  0.00           O
ATOM    254  N   ASN    28      81.160  35.940 105.910  1.00  0.00           N
ATOM    255  H   ASN    28      81.490  35.040 106.210  1.00  0.00           H
ATOM    256  CA  ASN    28      81.710  37.110 106.710  1.00  0.00           C
ATOM    257  CB  ASN    28      82.160  36.570 108.090  1.00  0.00           C
ATOM    258  CG  ASN    28      81.000  35.980 108.870  1.00  0.00           C
ATOM    259  OD1 ASN    28      79.950  36.670 109.080  1.00  0.00           O
ATOM    260  ND2 ASN    28      81.050  34.730 109.120  1.00  0.00           N
ATOM    261 1HD2 ASN    28      81.820  34.170 108.820  1.00  0.00           H
ATOM    262 2HD2 ASN    28      80.410  34.320 109.760  1.00  0.00           H
ATOM    263  C   ASN    28      82.910  37.780 105.950  1.00  0.00           C
ATOM    264  O   ASN    28      83.420  37.270 104.980  1.00  0.00           O
ATOM    265  N   GLY    29      83.190  39.030 106.380  1.00  0.00           N
ATOM    266  H   GLY    29      82.500  39.510 106.920  1.00  0.00           H
ATOM    267  CA  GLY    29      84.320  39.800 105.760  1.00  0.00           C
ATOM    268  C   GLY    29      84.640  41.090 106.480  1.00  0.00           C
ATOM    269  O   GLY    29      83.870  42.030 106.610  1.00  0.00           O
ATOM    270  N   LEU    30      85.890  41.060 106.910  1.00  0.00           N
ATOM    271  H   LEU    30      86.510  40.290 106.750  1.00  0.00           H
ATOM    272  CA  LEU    30      86.430  42.110 107.790  1.00  0.00           C
ATOM    273  CB  LEU    30      87.320  41.460 108.840  1.00  0.00           C
ATOM    274  CG  LEU    30      87.880  42.350 109.940  1.00  0.00           C
ATOM    275  CD1 LEU    30      86.740  43.090 110.820  1.00  0.00           C
ATOM    276  CD2 LEU    30      88.940  41.590 110.660  1.00  0.00           C
ATOM    277  C   LEU    30      87.030  43.270 106.950  1.00  0.00           C
ATOM    278  O   LEU    30      88.040  43.130 106.280  1.00  0.00           O
ATOM    279  N   TRP    31      86.150  44.270 106.710  1.00  0.00           N
ATOM    280  H   TRP    31      85.350  44.290 107.310  1.00  0.00           H
ATOM    281  CA  TRP    31      86.440  45.490 106.050  1.00  0.00           C
ATOM    282  CB  TRP    31      85.140  46.130 105.660  1.00  0.00           C
ATOM    283  CG  TRP    31      85.200  47.170 104.540  1.00  0.00           C
ATOM    284  CD1 TRP    31      86.170  47.450 103.680  1.00  0.00           C
ATOM    285  HD1 TRP    31      87.220  47.200 103.770  1.00  0.00           H
ATOM    286  CD2 TRP    31      84.080  47.820 104.050  1.00  0.00           C
ATOM    287  NE1 TRP    31      85.740  48.190 102.710  1.00  0.00           N
ATOM    288  HE1 TRP    31      86.350  48.880 102.290  1.00  0.00           H
ATOM    289  CE2 TRP    31      84.470  48.400 102.900  1.00  0.00           C
ATOM    290  CE3 TRP    31      82.870  48.100 104.540  1.00  0.00           C
ATOM    291  HE3 TRP    31      82.590  47.670 105.500  1.00  0.00           H
ATOM    292  CZ2 TRP    31      83.650  49.310 102.270  1.00  0.00           C
ATOM    293  HZ2 TRP    31      83.930  49.680 101.280  1.00  0.00           H
ATOM    294  CZ3 TRP    31      82.010  48.950 103.960  1.00  0.00           C
ATOM    295  HZ3 TRP    31      81.030  49.010 104.430  1.00  0.00           H
ATOM    296  CH2 TRP    31      82.460  49.610 102.830  1.00  0.00           C
ATOM    297  HH2 TRP    31      81.810  50.350 102.370  1.00  0.00           H
ATOM    298  C   TRP    31      87.300  46.420 106.920  1.00  0.00           C
ATOM    299  O   TRP    31      86.810  47.250 107.660  1.00  0.00           O
ATOM    300  N   LEU    32      88.600  46.450 106.540  1.00  0.00           N
ATOM    301  H   LEU    32      88.810  46.140 105.620  1.00  0.00           H
ATOM    302  CA  LEU    32      89.700  47.280 107.110  1.00  0.00           C
ATOM    303  CB  LEU    32      90.840  46.370 107.620  1.00  0.00           C
ATOM    304  CG  LEU    32      90.350  45.560 108.830  1.00  0.00           C
ATOM    305  CD1 LEU    32      91.450  44.750 109.500  1.00  0.00           C
ATOM    306  CD2 LEU    32      89.730  46.450 109.880  1.00  0.00           C
ATOM    307  C   LEU    32      90.190  48.410 106.240  1.00  0.00           C
ATOM    308  O   LEU    32      91.070  48.210 105.320  1.00  0.00           O
ATOM    309  N   ASP    33      89.360  49.430 106.230  1.00  0.00           N
ATOM    310  H   ASP    33      88.520  49.370 106.760  1.00  0.00           H
ATOM    311  CA  ASP    33      89.420  50.630 105.310  1.00  0.00           C
ATOM    312  CB  ASP    33      90.730  51.480 105.470  1.00  0.00           C
ATOM    313  CG  ASP    33      90.770  52.180 106.860  1.00  0.00           C
ATOM    314  OD1 ASP    33      90.600  51.510 107.920  1.00  0.00           O
ATOM    315  OD2 ASP    33      90.870  53.450 106.840  1.00  0.00           O
ATOM    316  C   ASP    33      89.180  50.180 103.890  1.00  0.00           C
ATOM    317  O   ASP    33      88.060  50.280 103.420  1.00  0.00           O
ATOM    318  N   ASP    34      90.180  49.500 103.270  1.00  0.00           N
ATOM    319  H   ASP    34      91.030  49.120 103.630  1.00  0.00           H
ATOM    320  CA  ASP    34      89.990  49.010 101.830  1.00  0.00           C
ATOM    321  CB  ASP    34      90.920  49.660 100.750  1.00  0.00           C
ATOM    322  CG  ASP    34      92.430  49.740 101.070  1.00  0.00           C
ATOM    323  OD1 ASP    34      92.980  50.650 100.440  1.00  0.00           O
ATOM    324  OD2 ASP    34      92.970  48.930 101.840  1.00  0.00           O
ATOM    325  C   ASP    34      89.940  47.500 101.580  1.00  0.00           C
ATOM    326  O   ASP    34      88.930  47.050 101.080  1.00  0.00           O
ATOM    327  N   VAL    35      90.920  46.740 102.110  1.00  0.00           N
ATOM    328  H   VAL    35      91.840  47.040 102.370  1.00  0.00           H
ATOM    329  CA  VAL    35      90.890  45.240 102.040  1.00  0.00           C
ATOM    330  CB  VAL    35      92.250  44.630 102.490  1.00  0.00           C
ATOM    331  CG1 VAL    35      93.230  44.790 101.300  1.00  0.00           C
ATOM    332  CG2 VAL    35      92.710  45.270 103.790  1.00  0.00           C
ATOM    333  C   VAL    35      89.710  44.660 102.870  1.00  0.00           C
ATOM    334  O   VAL    35      89.530  44.930 104.090  1.00  0.00           O
ATOM    335  N   VAL    36      88.730  44.070 102.260  1.00  0.00           N
ATOM    336  H   VAL    36      88.600  44.250 101.280  1.00  0.00           H
ATOM    337  CA  VAL    36      87.710  43.190 102.830  1.00  0.00           C
ATOM    338  CB  VAL    36      86.410  43.080 101.960  1.00  0.00           C
ATOM    339  CG1 VAL    36      85.230  42.480 102.750  1.00  0.00           C
ATOM    340  CG2 VAL    36      86.070  44.440 101.390  1.00  0.00           C
ATOM    341  C   VAL    36      88.350  41.790 102.940  1.00  0.00           C
ATOM    342  O   VAL    36      88.890  41.270 102.030  1.00  0.00           O
ATOM    343  N   TYR    37      88.660  41.480 104.160  1.00  0.00           N
ATOM    344  H   TYR    37      88.520  42.220 104.810  1.00  0.00           H
ATOM    345  CA  TYR    37      89.360  40.260 104.560  1.00  0.00           C
ATOM    346  CB  TYR    37      89.990  40.310 105.940  1.00  0.00           C
ATOM    347  CG  TYR    37      91.290  41.130 106.010  1.00  0.00           C
ATOM    348  CD1 TYR    37      92.540  40.500 105.920  1.00  0.00           C
ATOM    349  HD1 TYR    37      92.530  39.430 105.700  1.00  0.00           H
ATOM    350  CD2 TYR    37      91.280  42.480 106.160  1.00  0.00           C
ATOM    351  HD2 TYR    37      90.330  43.020 106.210  1.00  0.00           H
ATOM    352  CE1 TYR    37      93.730  41.240 105.990  1.00  0.00           C
ATOM    353  HE1 TYR    37      94.620  40.700 105.670  1.00  0.00           H
ATOM    354  CE2 TYR    37      92.490  43.220 106.220  1.00  0.00           C
ATOM    355  HE2 TYR    37      92.360  44.290 106.390  1.00  0.00           H
ATOM    356  CZ  TYR    37      93.680  42.590 106.180  1.00  0.00           C
ATOM    357  OH  TYR    37      94.770  43.360 106.210  1.00  0.00           O
ATOM    358  HH  TYR    37      95.550  42.750 106.030  1.00  0.00           H
ATOM    359  C   TYR    37      88.360  39.130 104.680  1.00  0.00           C
ATOM    360  O   TYR    37      87.540  39.110 105.580  1.00  0.00           O
ATOM    361  N   CYS    38      88.290  38.260 103.680  1.00  0.00           N
ATOM    362  H   CYS    38      88.910  38.390 102.900  1.00  0.00           H
ATOM    363  CA  CYS    38      87.490  37.010 103.600  1.00  0.00           C
ATOM    364  CB  CYS    38      86.520  37.260 102.470  1.00  0.00           C
ATOM    365  SG  CYS    38      85.090  36.130 102.330  1.00  0.00           S
ATOM    366  HG  CYS    38      84.380  36.530 103.390  1.00  0.00           H
ATOM    367  C   CYS    38      88.060  35.590 103.370  1.00  0.00           C
ATOM    368  O   CYS    38      89.010  35.500 102.610  1.00  0.00           O
ATOM    369  N   PRO    39      87.320  34.620 103.970  1.00  0.00           N
ATOM    370  CA  PRO    39      87.580  33.160 103.750  1.00  0.00           C
ATOM    371  CB  PRO    39      86.530  32.430 104.610  1.00  0.00           C
ATOM    372  CG  PRO    39      86.290  33.400 105.730  1.00  0.00           C
ATOM    373  CD  PRO    39      86.490  34.810 105.130  1.00  0.00           C
ATOM    374  C   PRO    39      87.410  32.820 102.290  1.00  0.00           C
ATOM    375  O   PRO    39      86.600  33.430 101.560  1.00  0.00           O
ATOM    376  N   ARG    40      88.240  31.920 101.790  1.00  0.00           N
ATOM    377  H   ARG    40      88.670  31.200 102.320  1.00  0.00           H
ATOM    378  CA  ARG    40      88.330  31.640 100.330  1.00  0.00           C
ATOM    379  CB  ARG    40      89.410  30.590 100.140  1.00  0.00           C
ATOM    380  CG  ARG    40      90.830  31.190  99.900  1.00  0.00           C
ATOM    381  CD  ARG    40      91.820  30.430  98.940  1.00  0.00           C
ATOM    382  NE  ARG    40      92.310  29.140  99.550  1.00  0.00           N
ATOM    383  HE  ARG    40      91.730  28.680 100.220  1.00  0.00           H
ATOM    384  CZ  ARG    40      93.540  28.670  99.270  1.00  0.00           C
ATOM    385  NH1 ARG    40      94.420  29.260  98.380  1.00  0.00           N
ATOM    386 1HH1 ARG    40      94.010  30.060  97.940  1.00  0.00           H
ATOM    387 2HH1 ARG    40      95.380  29.040  98.250  1.00  0.00           H
ATOM    388  NH2 ARG    40      93.900  27.540  99.880  1.00  0.00           N
ATOM    389 1HH2 ARG    40      93.230  27.040 100.430  1.00  0.00           H
ATOM    390 2HH2 ARG    40      94.870  27.340  99.700  1.00  0.00           H
ATOM    391  C   ARG    40      87.040  31.070  99.650  1.00  0.00           C
ATOM    392  O   ARG    40      86.930  31.010  98.430  1.00  0.00           O
ATOM    393  N   HIS    41      86.020  30.730 100.440  1.00  0.00           N
ATOM    394  H   HIS    41      86.140  30.700 101.440  1.00  0.00           H
ATOM    395  CA  HIS    41      84.810  30.070  99.950  1.00  0.00           C
ATOM    396  CB  HIS    41      83.680  29.840 101.020  1.00  0.00           C
ATOM    397  CG  HIS    41      83.990  29.090 102.290  1.00  0.00           C
ATOM    398  ND1 HIS    41      85.220  29.070 102.860  1.00  0.00           N
ATOM    399  CD2 HIS    41      83.080  28.500 103.090  1.00  0.00           C
ATOM    400  HD2 HIS    41      82.060  28.250 102.830  1.00  0.00           H
ATOM    401  CE1 HIS    41      85.090  28.460 104.060  1.00  0.00           C
ATOM    402  HE1 HIS    41      85.780  28.400 104.910  1.00  0.00           H
ATOM    403  NE2 HIS    41      83.780  28.150 104.150  1.00  0.00           N
ATOM    404  HE2 HIS    41      83.370  27.780 104.980  1.00  0.00           H
ATOM    405  C   HIS    41      84.050  30.770  98.820  1.00  0.00           C
ATOM    406  O   HIS    41      83.310  30.180  98.050  1.00  0.00           O
ATOM    407  N   VAL    42      84.080  32.100  98.770  1.00  0.00           N
ATOM    408  H   VAL    42      84.430  32.620  99.550  1.00  0.00           H
ATOM    409  CA  VAL    42      83.470  32.900  97.680  1.00  0.00           C
ATOM    410  CB  VAL    42      83.370  34.440  97.970  1.00  0.00           C
ATOM    411  CG1 VAL    42      82.570  34.760  99.200  1.00  0.00           C
ATOM    412  CG2 VAL    42      84.730  35.140  98.020  1.00  0.00           C
ATOM    413  C   VAL    42      84.090  32.520  96.300  1.00  0.00           C
ATOM    414  O   VAL    42      83.320  32.420  95.320  1.00  0.00           O
ATOM    415  N   ILE    43      85.370  32.160  96.240  1.00  0.00           N
ATOM    416  H   ILE    43      85.930  32.180  97.070  1.00  0.00           H
ATOM    417  CA  ILE    43      85.930  31.670  94.940  1.00  0.00           C
ATOM    418  CB  ILE    43      87.410  32.070  94.700  1.00  0.00           C
ATOM    419  CG1 ILE    43      88.430  31.690  95.810  1.00  0.00           C
ATOM    420  CG2 ILE    43      87.630  33.530  94.310  1.00  0.00           C
ATOM    421  CD  ILE    43      89.820  31.760  95.200  1.00  0.00           C
ATOM    422  C   ILE    43      85.660  30.150  94.760  1.00  0.00           C
ATOM    423  O   ILE    43      85.210  29.700  93.710  1.00  0.00           O
ATOM    424  N   CYS    44      86.010  29.410  95.800  1.00  0.00           N
ATOM    425  H   CYS    44      86.330  29.870  96.630  1.00  0.00           H
ATOM    426  CA  CYS    44      86.000  27.880  95.850  1.00  0.00           C
ATOM    427  CB  CYS    44      86.720  27.450  97.110  1.00  0.00           C
ATOM    428  SG  CYS    44      88.400  28.090  97.090  1.00  0.00           S
ATOM    429  HG  CYS    44      88.630  27.660  98.330  1.00  0.00           H
ATOM    430  C   CYS    44      84.560  27.240  95.830  1.00  0.00           C
ATOM    431  O   CYS    44      84.220  26.240  96.420  1.00  0.00           O
ATOM    432  N   THR    45      83.800  27.930  94.970  1.00  0.00           N
ATOM    433  H   THR    45      84.130  28.620  94.330  1.00  0.00           H
ATOM    434  CA  THR    45      82.450  27.400  94.630  1.00  0.00           C
ATOM    435  CB  THR    45      81.450  28.580  94.490  1.00  0.00           C
ATOM    436  OG1 THR    45      81.880  29.430  93.460  1.00  0.00           O
ATOM    437  HG1 THR    45      81.390  29.170  92.640  1.00  0.00           H
ATOM    438  CG2 THR    45      81.510  29.400  95.820  1.00  0.00           C
ATOM    439  C   THR    45      82.530  26.420  93.520  1.00  0.00           C
ATOM    440  O   THR    45      82.080  26.720  92.420  1.00  0.00           O
ATOM    441  N   SER    46      82.650  25.200  93.920  1.00  0.00           N
ATOM    442  H   SER    46      82.790  24.940  94.880  1.00  0.00           H
ATOM    443  CA  SER    46      82.790  24.170  92.910  1.00  0.00           C
ATOM    444  CB  SER    46      83.130  22.770  93.630  1.00  0.00           C
ATOM    445  OG  SER    46      84.320  22.800  94.430  1.00  0.00           O
ATOM    446  HG  SER    46      84.130  22.360  95.310  1.00  0.00           H
ATOM    447  C   SER    46      81.690  23.910  91.910  1.00  0.00           C
ATOM    448  O   SER    46      82.010  23.220  90.910  1.00  0.00           O
ATOM    449  N   GLU    47      80.420  24.260  92.170  1.00  0.00           N
ATOM    450  H   GLU    47      80.080  24.320  93.110  1.00  0.00           H
ATOM    451  CA  GLU    47      79.370  23.970  91.190  1.00  0.00           C
ATOM    452  CB  GLU    47      77.990  24.500  91.680  1.00  0.00           C
ATOM    453  CG  GLU    47      77.560  23.760  92.900  1.00  0.00           C
ATOM    454  CD  GLU    47      76.150  24.260  93.350  1.00  0.00           C
ATOM    455  OE1 GLU    47      75.190  23.590  93.130  1.00  0.00           O
ATOM    456  OE2 GLU    47      76.120  25.390  93.880  1.00  0.00           O
ATOM    457  C   GLU    47      79.680  24.770  89.910  1.00  0.00           C
ATOM    458  O   GLU    47      79.290  24.390  88.800  1.00  0.00           O
ATOM    459  N   ASP    48      80.260  25.970  90.150  1.00  0.00           N
ATOM    460  H   ASP    48      80.460  26.410  91.020  1.00  0.00           H
ATOM    461  CA  ASP    48      80.420  26.940  89.040  1.00  0.00           C
ATOM    462  CB  ASP    48      79.690  28.230  89.380  1.00  0.00           C
ATOM    463  CG  ASP    48      79.930  28.770  90.810  1.00  0.00           C
ATOM    464  OD1 ASP    48      80.890  29.550  91.020  1.00  0.00           O
ATOM    465  OD2 ASP    48      78.960  28.820  91.640  1.00  0.00           O
ATOM    466  C   ASP    48      81.880  27.100  88.560  1.00  0.00           C
ATOM    467  O   ASP    48      82.190  26.810  87.370  1.00  0.00           O
ATOM    468  N   MET    49      82.770  27.310  89.530  1.00  0.00           N
ATOM    469  H   MET    49      82.550  27.520  90.490  1.00  0.00           H
ATOM    470  CA  MET    49      84.210  27.240  89.170  1.00  0.00           C
ATOM    471  CB  MET    49      84.950  28.410  89.890  1.00  0.00           C
ATOM    472  CG  MET    49      84.440  29.800  89.690  1.00  0.00           C
ATOM    473  SD  MET    49      84.850  30.480  88.020  1.00  0.00           S
ATOM    474  CE  MET    49      83.380  31.290  87.480  1.00  0.00           C
ATOM    475  C   MET    49      84.720  25.890  89.740  1.00  0.00           C
ATOM    476  O   MET    49      85.070  25.750  90.930  1.00  0.00           O
ATOM    477  N   LEU    50      85.010  24.970  88.860  1.00  0.00           N
ATOM    478  H   LEU    50      85.170  25.230  87.910  1.00  0.00           H
ATOM    479  CA  LEU    50      85.260  23.520  89.070  1.00  0.00           C
ATOM    480  CB  LEU    50      84.220  22.650  88.330  1.00  0.00           C
ATOM    481  CG  LEU    50      84.020  22.970  86.850  1.00  0.00           C
ATOM    482  CD1 LEU    50      85.270  22.950  86.000  1.00  0.00           C
ATOM    483  CD2 LEU    50      82.960  22.060  86.220  1.00  0.00           C
ATOM    484  C   LEU    50      86.660  22.940  89.010  1.00  0.00           C
ATOM    485  O   LEU    50      86.860  21.750  89.240  1.00  0.00           O
ATOM    486  N   ASN    51      87.670  23.760  88.680  1.00  0.00           N
ATOM    487  H   ASN    51      87.460  24.680  88.340  1.00  0.00           H
ATOM    488  CA  ASN    51      89.110  23.410  88.760  1.00  0.00           C
ATOM    489  CB  ASN    51      89.950  24.510  88.150  1.00  0.00           C
ATOM    490  CG  ASN    51      91.280  24.030  87.690  1.00  0.00           C
ATOM    491  OD1 ASN    51      91.930  23.260  88.360  1.00  0.00           O
ATOM    492  ND2 ASN    51      91.840  24.720  86.780  1.00  0.00           N
ATOM    493 1HD2 ASN    51      91.440  25.560  86.410  1.00  0.00           H
ATOM    494 2HD2 ASN    51      92.760  24.430  86.500  1.00  0.00           H
ATOM    495  C   ASN    51      89.640  23.290  90.250  1.00  0.00           C
ATOM    496  O   ASN    51      89.260  24.020  91.140  1.00  0.00           O
ATOM    497  N   PRO    52      90.390  22.160  90.470  1.00  0.00           N
ATOM    498  CA  PRO    52      91.160  22.020  91.750  1.00  0.00           C
ATOM    499  CB  PRO    52      91.910  20.700  91.640  1.00  0.00           C
ATOM    500  CG  PRO    52      91.000  19.810  90.820  1.00  0.00           C
ATOM    501  CD  PRO    52      90.180  20.820  89.920  1.00  0.00           C
ATOM    502  C   PRO    52      92.170  23.120  91.980  1.00  0.00           C
ATOM    503  O   PRO    52      92.430  23.420  93.180  1.00  0.00           O
ATOM    504  N   ASN    53      92.620  23.810  90.960  1.00  0.00           N
ATOM    505  H   ASN    53      92.600  23.470  90.020  1.00  0.00           H
ATOM    506  CA  ASN    53      93.510  24.970  91.150  1.00  0.00           C
ATOM    507  CB  ASN    53      94.230  25.180  89.800  1.00  0.00           C
ATOM    508  CG  ASN    53      95.600  25.870  90.080  1.00  0.00           C
ATOM    509  OD1 ASN    53      95.780  27.050  89.780  1.00  0.00           O
ATOM    510  ND2 ASN    53      96.620  25.080  90.280  1.00  0.00           N
ATOM    511 1HD2 ASN    53      96.540  24.090  90.230  1.00  0.00           H
ATOM    512 2HD2 ASN    53      97.520  25.490  90.430  1.00  0.00           H
ATOM    513  C   ASN    53      92.790  26.230  91.660  1.00  0.00           C
ATOM    514  O   ASN    53      91.910  26.740  90.990  1.00  0.00           O
ATOM    515  N   TYR    54      93.410  26.670  92.750  1.00  0.00           N
ATOM    516  H   TYR    54      94.290  26.320  93.070  1.00  0.00           H
ATOM    517  CA  TYR    54      93.020  27.930  93.430  1.00  0.00           C
ATOM    518  CB  TYR    54      93.450  28.010  94.850  1.00  0.00           C
ATOM    519  CG  TYR    54      92.980  26.840  95.720  1.00  0.00           C
ATOM    520  CD1 TYR    54      93.880  26.230  96.600  1.00  0.00           C
ATOM    521  HD1 TYR    54      94.930  26.490  96.520  1.00  0.00           H
ATOM    522  CD2 TYR    54      91.610  26.660  95.810  1.00  0.00           C
ATOM    523  HD2 TYR    54      90.840  27.180  95.240  1.00  0.00           H
ATOM    524  CE1 TYR    54      93.390  25.360  97.600  1.00  0.00           C
ATOM    525  HE1 TYR    54      94.070  24.910  98.330  1.00  0.00           H
ATOM    526  CE2 TYR    54      91.080  25.780  96.660  1.00  0.00           C
ATOM    527  HE2 TYR    54      90.050  25.910  97.000  1.00  0.00           H
ATOM    528  CZ  TYR    54      91.980  25.130  97.530  1.00  0.00           C
ATOM    529  OH  TYR    54      91.480  23.980  98.180  1.00  0.00           O
ATOM    530  HH  TYR    54      92.230  23.490  98.620  1.00  0.00           H
ATOM    531  C   TYR    54      93.370  29.170  92.610  1.00  0.00           C
ATOM    532  O   TYR    54      92.490  30.020  92.410  1.00  0.00           O
ATOM    533  N   GLU    55      94.550  29.190  91.930  1.00  0.00           N
ATOM    534  H   GLU    55      95.250  28.560  92.280  1.00  0.00           H
ATOM    535  CA  GLU    55      94.890  30.260  90.980  1.00  0.00           C
ATOM    536  CB  GLU    55      96.440  30.230  90.630  1.00  0.00           C
ATOM    537  CG  GLU    55      97.350  30.240  91.870  1.00  0.00           C
ATOM    538  CD  GLU    55      98.840  30.000  91.580  1.00  0.00           C
ATOM    539  OE1 GLU    55      99.080  29.300  90.570  1.00  0.00           O
ATOM    540  OE2 GLU    55      99.660  30.490  92.410  1.00  0.00           O
ATOM    541  C   GLU    55      94.010  30.380  89.750  1.00  0.00           C
ATOM    542  O   GLU    55      93.440  31.460  89.440  1.00  0.00           O
ATOM    543  N   ASP    56      93.760  29.260  89.100  1.00  0.00           N
ATOM    544  H   ASP    56      94.470  28.550  89.160  1.00  0.00           H
ATOM    545  CA  ASP    56      92.790  29.290  87.980  1.00  0.00           C
ATOM    546  CB  ASP    56      92.680  27.850  87.460  1.00  0.00           C
ATOM    547  CG  ASP    56      91.870  27.760  86.190  1.00  0.00           C
ATOM    548  OD1 ASP    56      92.650  27.800  85.220  1.00  0.00           O
ATOM    549  OD2 ASP    56      90.730  27.150  86.220  1.00  0.00           O
ATOM    550  C   ASP    56      91.370  29.690  88.420  1.00  0.00           C
ATOM    551  O   ASP    56      90.730  30.430  87.760  1.00  0.00           O
ATOM    552  N   LEU    57      90.900  29.270  89.580  1.00  0.00           N
ATOM    553  H   LEU    57      91.270  28.390  89.880  1.00  0.00           H
ATOM    554  CA  LEU    57      89.670  29.760  90.210  1.00  0.00           C
ATOM    555  CB  LEU    57      89.600  29.370  91.650  1.00  0.00           C
ATOM    556  CG  LEU    57      88.500  28.340  91.860  1.00  0.00           C
ATOM    557  CD1 LEU    57      88.700  27.130  91.040  1.00  0.00           C
ATOM    558  CD2 LEU    57      88.690  27.990  93.310  1.00  0.00           C
ATOM    559  C   LEU    57      89.690  31.240  90.360  1.00  0.00           C
ATOM    560  O   LEU    57      88.750  31.960  89.950  1.00  0.00           O
ATOM    561  N   LEU    58      90.890  31.750  90.690  1.00  0.00           N
ATOM    562  H   LEU    58      91.620  31.160  91.030  1.00  0.00           H
ATOM    563  CA  LEU    58      91.090  33.180  90.840  1.00  0.00           C
ATOM    564  CB  LEU    58      92.320  33.430  91.690  1.00  0.00           C
ATOM    565  CG  LEU    58      92.750  34.880  92.010  1.00  0.00           C
ATOM    566  CD1 LEU    58      92.040  35.350  93.280  1.00  0.00           C
ATOM    567  CD2 LEU    58      94.280  34.960  92.090  1.00  0.00           C
ATOM    568  C   LEU    58      91.090  34.000  89.550  1.00  0.00           C
ATOM    569  O   LEU    58      90.480  35.090  89.450  1.00  0.00           O
ATOM    570  N   ILE    59      91.780  33.560  88.530  1.00  0.00           N
ATOM    571  H   ILE    59      92.640  33.050  88.600  1.00  0.00           H
ATOM    572  CA  ILE    59      91.600  34.050  87.110  1.00  0.00           C
ATOM    573  CB  ILE    59      92.530  33.150  86.310  1.00  0.00           C
ATOM    574  CG1 ILE    59      94.010  33.410  86.780  1.00  0.00           C
ATOM    575  CG2 ILE    59      92.480  33.540  84.790  1.00  0.00           C
ATOM    576  CD  ILE    59      94.920  32.430  86.180  1.00  0.00           C
ATOM    577  C   ILE    59      90.140  33.870  86.620  1.00  0.00           C
ATOM    578  O   ILE    59      89.570  34.780  85.990  1.00  0.00           O
ATOM    579  N   ARG    60      89.400  32.750  86.940  1.00  0.00           N
ATOM    580  H   ARG    60      89.500  31.960  87.550  1.00  0.00           H
ATOM    581  CA  ARG    60      88.050  32.560  86.270  1.00  0.00           C
ATOM    582  CB  ARG    60      87.750  31.140  85.920  1.00  0.00           C
ATOM    583  CG  ARG    60      88.420  30.640  84.660  1.00  0.00           C
ATOM    584  CD  ARG    60      87.790  29.300  84.370  1.00  0.00           C
ATOM    585  NE  ARG    60      87.950  28.950  82.960  1.00  0.00           N
ATOM    586  HE  ARG    60      88.890  28.660  82.760  1.00  0.00           H
ATOM    587  CZ  ARG    60      87.070  29.100  81.950  1.00  0.00           C
ATOM    588  NH1 ARG    60      85.840  29.590  82.080  1.00  0.00           N
ATOM    589 1HH1 ARG    60      85.380  29.700  82.960  1.00  0.00           H
ATOM    590 2HH1 ARG    60      85.330  29.700  81.230  1.00  0.00           H
ATOM    591  NH2 ARG    60      87.400  28.770  80.700  1.00  0.00           N
ATOM    592 1HH2 ARG    60      88.250  28.280  80.510  1.00  0.00           H
ATOM    593 2HH2 ARG    60      86.830  29.010  79.910  1.00  0.00           H
ATOM    594  C   ARG    60      86.880  33.240  86.960  1.00  0.00           C
ATOM    595  O   ARG    60      86.060  33.820  86.260  1.00  0.00           O
ATOM    596  N   LYS    61      86.930  33.270  88.310  1.00  0.00           N
ATOM    597  H   LYS    61      87.560  32.850  88.950  1.00  0.00           H
ATOM    598  CA  LYS    61      86.090  34.180  89.150  1.00  0.00           C
ATOM    599  CB  LYS    61      85.670  33.580  90.500  1.00  0.00           C
ATOM    600  CG  LYS    61      84.110  33.590  90.470  1.00  0.00           C
ATOM    601  CD  LYS    61      83.640  33.300  91.830  1.00  0.00           C
ATOM    602  CE  LYS    61      82.190  32.780  91.640  1.00  0.00           C
ATOM    603  NZ  LYS    61      81.530  32.420  92.880  1.00  0.00           N
ATOM    604  HZ1 LYS    61      80.580  32.260  92.630  1.00  0.00           H
ATOM    605  HZ2 LYS    61      81.910  31.600  93.310  1.00  0.00           H
ATOM    606  HZ3 LYS    61      81.740  33.110  93.570  1.00  0.00           H
ATOM    607  C   LYS    61      86.690  35.630  89.270  1.00  0.00           C
ATOM    608  O   LYS    61      87.600  35.750  90.060  1.00  0.00           O
ATOM    609  N   SER    62      86.420  36.330  88.180  1.00  0.00           N
ATOM    610  H   SER    62      85.830  35.990  87.450  1.00  0.00           H
ATOM    611  CA  SER    62      86.950  37.720  87.960  1.00  0.00           C
ATOM    612  CB  SER    62      86.500  38.160  86.560  1.00  0.00           C
ATOM    613  OG  SER    62      87.030  39.440  86.180  1.00  0.00           O
ATOM    614  HG  SER    62      86.920  39.520  85.190  1.00  0.00           H
ATOM    615  C   SER    62      86.500  38.710  88.960  1.00  0.00           C
ATOM    616  O   SER    62      85.350  38.520  89.350  1.00  0.00           O
ATOM    617  N   ASN    63      87.000  39.960  89.010  1.00  0.00           N
ATOM    618  H   ASN    63      87.790  40.270  88.480  1.00  0.00           H
ATOM    619  CA  ASN    63      86.540  40.880  90.080  1.00  0.00           C
ATOM    620  CB  ASN    63      87.340  42.060  90.200  1.00  0.00           C
ATOM    621  CG  ASN    63      87.600  42.830  88.890  1.00  0.00           C
ATOM    622  OD1 ASN    63      86.670  43.070  88.100  1.00  0.00           O
ATOM    623  ND2 ASN    63      88.830  43.070  88.580  1.00  0.00           N
ATOM    624 1HD2 ASN    63      89.540  42.550  89.060  1.00  0.00           H
ATOM    625 2HD2 ASN    63      89.100  43.840  88.000  1.00  0.00           H
ATOM    626  C   ASN    63      85.060  41.250  90.100  1.00  0.00           C
ATOM    627  O   ASN    63      84.520  41.410  91.190  1.00  0.00           O
ATOM    628  N   HIS    64      84.400  41.350  88.910  1.00  0.00           N
ATOM    629  H   HIS    64      84.910  41.660  88.110  1.00  0.00           H
ATOM    630  CA  HIS    64      83.000  41.650  88.700  1.00  0.00           C
ATOM    631  CB  HIS    64      82.510  41.500  87.270  1.00  0.00           C
ATOM    632  CG  HIS    64      83.020  42.590  86.240  1.00  0.00           C
ATOM    633  ND1 HIS    64      83.010  42.540  84.910  1.00  0.00           N
ATOM    634  CD2 HIS    64      83.420  43.850  86.580  1.00  0.00           C
ATOM    635  HD2 HIS    64      83.660  44.170  87.600  1.00  0.00           H
ATOM    636  CE1 HIS    64      83.250  43.770  84.420  1.00  0.00           C
ATOM    637  HE1 HIS    64      83.080  44.120  83.400  1.00  0.00           H
ATOM    638  NE2 HIS    64      83.510  44.540  85.500  1.00  0.00           N
ATOM    639  HE2 HIS    64      83.700  45.520  85.450  1.00  0.00           H
ATOM    640  C   HIS    64      82.010  40.880  89.560  1.00  0.00           C
ATOM    641  O   HIS    64      81.180  41.470  90.190  1.00  0.00           O
ATOM    642  N   ASN    65      82.270  39.570  89.670  1.00  0.00           N
ATOM    643  H   ASN    65      83.120  39.260  89.250  1.00  0.00           H
ATOM    644  CA  ASN    65      81.570  38.610  90.490  1.00  0.00           C
ATOM    645  CB  ASN    65      82.480  37.340  90.510  1.00  0.00           C
ATOM    646  CG  ASN    65      82.500  36.710  89.160  1.00  0.00           C
ATOM    647  OD1 ASN    65      83.170  37.090  88.160  1.00  0.00           O
ATOM    648  ND2 ASN    65      81.810  35.640  88.950  1.00  0.00           N
ATOM    649 1HD2 ASN    65      81.150  35.200  89.560  1.00  0.00           H
ATOM    650 2HD2 ASN    65      81.760  35.360  87.990  1.00  0.00           H
ATOM    651  C   ASN    65      81.110  38.930  91.930  1.00  0.00           C
ATOM    652  O   ASN    65      80.490  38.000  92.490  1.00  0.00           O
ATOM    653  N   PHE    66      81.740  39.900  92.570  1.00  0.00           N
ATOM    654  H   PHE    66      82.140  40.620  92.000  1.00  0.00           H
ATOM    655  CA  PHE    66      81.710  40.140  94.020  1.00  0.00           C
ATOM    656  CB  PHE    66      83.040  39.840  94.700  1.00  0.00           C
ATOM    657  CG  PHE    66      83.810  38.600  94.150  1.00  0.00           C
ATOM    658  CD1 PHE    66      83.620  37.340  94.770  1.00  0.00           C
ATOM    659  HD1 PHE    66      83.070  37.290  95.710  1.00  0.00           H
ATOM    660  CD2 PHE    66      84.710  38.640  93.130  1.00  0.00           C
ATOM    661  HD2 PHE    66      84.940  39.590  92.660  1.00  0.00           H
ATOM    662  CE1 PHE    66      84.350  36.220  94.320  1.00  0.00           C
ATOM    663  HE1 PHE    66      84.690  35.540  95.110  1.00  0.00           H
ATOM    664  CE2 PHE    66      85.340  37.520  92.650  1.00  0.00           C
ATOM    665  HE2 PHE    66      85.970  37.630  91.760  1.00  0.00           H
ATOM    666  CZ  PHE    66      85.190  36.340  93.220  1.00  0.00           C
ATOM    667  HZ  PHE    66      85.830  35.530  92.880  1.00  0.00           H
ATOM    668  C   PHE    66      81.080  41.480  94.460  1.00  0.00           C
ATOM    669  O   PHE    66      81.300  42.560  93.850  1.00  0.00           O
ATOM    670  N   LEU    67      80.370  41.350  95.570  1.00  0.00           N
ATOM    671  H   LEU    67      80.020  40.500  95.980  1.00  0.00           H
ATOM    672  CA  LEU    67      79.840  42.560  96.300  1.00  0.00           C
ATOM    673  CB  LEU    67      78.370  42.760  96.100  1.00  0.00           C
ATOM    674  CG  LEU    67      77.620  42.880  94.750  1.00  0.00           C
ATOM    675  CD1 LEU    67      76.160  42.480  94.850  1.00  0.00           C
ATOM    676  CD2 LEU    67      77.540  44.290  94.230  1.00  0.00           C
ATOM    677  C   LEU    67      80.120  42.550  97.810  1.00  0.00           C
ATOM    678  O   LEU    67      80.060  41.510  98.460  1.00  0.00           O
ATOM    679  N   VAL    68      80.450  43.710  98.370  1.00  0.00           N
ATOM    680  H   VAL    68      80.330  44.490  97.750  1.00  0.00           H
ATOM    681  CA  VAL    68      80.610  44.060  99.830  1.00  0.00           C
ATOM    682  CB  VAL    68      81.890  44.870 100.100  1.00  0.00           C
ATOM    683  CG1 VAL    68      82.330  44.690 101.570  1.00  0.00           C
ATOM    684  CG2 VAL    68      83.210  44.630  99.320  1.00  0.00           C
ATOM    685  C   VAL    68      79.320  44.820 100.250  1.00  0.00           C
ATOM    686  O   VAL    68      79.080  45.960  99.910  1.00  0.00           O
ATOM    687  N   GLN    69      78.380  44.040 100.730  1.00  0.00           N
ATOM    688  H   GLN    69      78.670  43.110 100.950  1.00  0.00           H
ATOM    689  CA  GLN    69      77.090  44.470 101.200  1.00  0.00           C
ATOM    690  CB  GLN    69      76.050  43.300 100.970  1.00  0.00           C
ATOM    691  CG  GLN    69      74.560  43.590 101.010  1.00  0.00           C
ATOM    692  CD  GLN    69      73.680  42.500 100.510  1.00  0.00           C
ATOM    693  OE1 GLN    69      72.950  42.640  99.560  1.00  0.00           O
ATOM    694  NE2 GLN    69      73.390  41.450 101.250  1.00  0.00           N
ATOM    695 1HE2 GLN    69      73.930  41.150 102.030  1.00  0.00           H
ATOM    696 2HE2 GLN    69      72.860  40.700 100.840  1.00  0.00           H
ATOM    697  C   GLN    69      77.270  45.020 102.640  1.00  0.00           C
ATOM    698  O   GLN    69      77.620  44.260 103.610  1.00  0.00           O
ATOM    699  N   ALA    70      76.920  46.290 102.810  1.00  0.00           N
ATOM    700  H   ALA    70      76.540  46.760 102.010  1.00  0.00           H
ATOM    701  CA  ALA    70      77.120  47.110 104.020  1.00  0.00           C
ATOM    702  CB  ALA    70      78.360  47.990 103.860  1.00  0.00           C
ATOM    703  C   ALA    70      75.870  47.980 104.090  1.00  0.00           C
ATOM    704  O   ALA    70      75.590  48.760 103.260  1.00  0.00           O
ATOM    705  N   GLY    71      75.280  47.960 105.220  1.00  0.00           N
ATOM    706  H   GLY    71      75.740  47.520 105.990  1.00  0.00           H
ATOM    707  CA  GLY    71      73.940  48.480 105.320  1.00  0.00           C
ATOM    708  C   GLY    71      72.960  47.820 104.330  1.00  0.00           C
ATOM    709  O   GLY    71      73.100  46.720 103.870  1.00  0.00           O
ATOM    710  N   ASN    72      72.040  48.630 103.770  1.00  0.00           N
ATOM    711  H   ASN    72      71.850  49.540 104.150  1.00  0.00           H
ATOM    712  CA  ASN    72      71.130  48.170 102.670  1.00  0.00           C
ATOM    713  CB  ASN    72      69.850  49.050 102.640  1.00  0.00           C
ATOM    714  CG  ASN    72      69.140  48.950 104.000  1.00  0.00           C
ATOM    715  OD1 ASN    72      69.350  49.700 104.920  1.00  0.00           O
ATOM    716  ND2 ASN    72      68.150  48.100 103.990  1.00  0.00           N
ATOM    717 1HD2 ASN    72      67.780  47.460 103.310  1.00  0.00           H
ATOM    718 2HD2 ASN    72      67.530  48.080 104.780  1.00  0.00           H
ATOM    719  C   ASN    72      71.840  48.260 101.280  1.00  0.00           C
ATOM    720  O   ASN    72      71.290  47.720 100.380  1.00  0.00           O
ATOM    721  N   VAL    73      73.010  48.880 101.210  1.00  0.00           N
ATOM    722  H   VAL    73      73.490  49.040 102.080  1.00  0.00           H
ATOM    723  CA  VAL    73      73.700  49.170  99.920  1.00  0.00           C
ATOM    724  CB  VAL    73      74.080  50.640  99.850  1.00  0.00           C
ATOM    725  CG1 VAL    73      72.940  51.580 100.080  1.00  0.00           C
ATOM    726  CG2 VAL    73      75.140  51.070 100.830  1.00  0.00           C
ATOM    727  C   VAL    73      74.880  48.250  99.590  1.00  0.00           C
ATOM    728  O   VAL    73      75.670  47.850 100.440  1.00  0.00           O
ATOM    729  N   GLN    74      75.040  47.950  98.300  1.00  0.00           N
ATOM    730  H   GLN    74      74.500  48.400  97.580  1.00  0.00           H
ATOM    731  CA  GLN    74      75.950  46.910  97.880  1.00  0.00           C
ATOM    732  CB  GLN    74      75.220  46.040  96.830  1.00  0.00           C
ATOM    733  CG  GLN    74      74.210  45.130  97.520  1.00  0.00           C
ATOM    734  CD  GLN    74      73.360  44.350  96.430  1.00  0.00           C
ATOM    735  OE1 GLN    74      73.120  44.690  95.260  1.00  0.00           O
ATOM    736  NE2 GLN    74      72.910  43.170  96.790  1.00  0.00           N
ATOM    737 1HE2 GLN    74      72.970  42.890  97.750  1.00  0.00           H
ATOM    738 2HE2 GLN    74      72.410  42.600  96.140  1.00  0.00           H
ATOM    739  C   GLN    74      77.070  47.560  97.050  1.00  0.00           C
ATOM    740  O   GLN    74      76.840  48.080  95.970  1.00  0.00           O
ATOM    741  N   LEU    75      78.270  47.140  97.400  1.00  0.00           N
ATOM    742  H   LEU    75      78.380  46.780  98.320  1.00  0.00           H
ATOM    743  CA  LEU    75      79.500  47.740  96.790  1.00  0.00           C
ATOM    744  CB  LEU    75      80.390  48.400  97.880  1.00  0.00           C
ATOM    745  CG  LEU    75      79.690  49.450  98.750  1.00  0.00           C
ATOM    746  CD1 LEU    75      80.580  49.870  99.910  1.00  0.00           C
ATOM    747  CD2 LEU    75      79.330  50.680  97.940  1.00  0.00           C
ATOM    748  C   LEU    75      80.410  46.750  96.050  1.00  0.00           C
ATOM    749  O   LEU    75      80.710  45.710  96.640  1.00  0.00           O
ATOM    750  N   ARG    76      80.600  47.000  94.750  1.00  0.00           N
ATOM    751  H   ARG    76      80.380  47.860  94.280  1.00  0.00           H
ATOM    752  CA  ARG    76      81.420  46.180  93.810  1.00  0.00           C
ATOM    753  CB  ARG    76      81.190  46.620  92.350  1.00  0.00           C
ATOM    754  CG  ARG    76      81.650  45.650  91.200  1.00  0.00           C
ATOM    755  CD  ARG    76      80.790  44.430  90.970  1.00  0.00           C
ATOM    756  NE  ARG    76      79.430  44.750  90.540  1.00  0.00           N
ATOM    757  HE  ARG    76      79.330  45.670  90.160  1.00  0.00           H
ATOM    758  CZ  ARG    76      78.330  43.990  90.690  1.00  0.00           C
ATOM    759  NH1 ARG    76      78.410  42.690  90.960  1.00  0.00           N
ATOM    760 1HH1 ARG    76      79.300  42.210  90.940  1.00  0.00           H
ATOM    761 2HH1 ARG    76      77.620  42.220  91.350  1.00  0.00           H
ATOM    762  NH2 ARG    76      77.130  44.630  90.730  1.00  0.00           N
ATOM    763 1HH2 ARG    76      77.050  45.630  90.750  1.00  0.00           H
ATOM    764 2HH2 ARG    76      76.300  44.070  90.780  1.00  0.00           H
ATOM    765  C   ARG    76      82.940  46.280  94.070  1.00  0.00           C
ATOM    766  O   ARG    76      83.530  47.410  94.120  1.00  0.00           O
ATOM    767  N   VAL    77      83.440  45.070  94.200  1.00  0.00           N
ATOM    768  H   VAL    77      82.910  44.260  94.460  1.00  0.00           H
ATOM    769  CA  VAL    77      84.890  44.800  94.240  1.00  0.00           C
ATOM    770  CB  VAL    77      84.980  43.280  94.590  1.00  0.00           C
ATOM    771  CG1 VAL    77      86.430  42.870  94.760  1.00  0.00           C
ATOM    772  CG2 VAL    77      84.210  43.040  95.920  1.00  0.00           C
ATOM    773  C   VAL    77      85.660  45.080  92.910  1.00  0.00           C
ATOM    774  O   VAL    77      85.300  44.620  91.850  1.00  0.00           O
ATOM    775  N   ILE    78      86.750  45.830  93.040  1.00  0.00           N
ATOM    776  H   ILE    78      87.010  46.150  93.950  1.00  0.00           H
ATOM    777  CA  ILE    78      87.600  46.300  91.940  1.00  0.00           C
ATOM    778  CB  ILE    78      87.770  47.820  91.910  1.00  0.00           C
ATOM    779  CG1 ILE    78      88.430  48.260  93.210  1.00  0.00           C
ATOM    780  CG2 ILE    78      86.420  48.500  91.670  1.00  0.00           C
ATOM    781  CD  ILE    78      88.940  49.660  93.060  1.00  0.00           C
ATOM    782  C   ILE    78      88.970  45.600  91.640  1.00  0.00           C
ATOM    783  O   ILE    78      89.580  45.950  90.620  1.00  0.00           O
ATOM    784  N   GLY    79      89.350  44.680  92.510  1.00  0.00           N
ATOM    785  H   GLY    79      88.940  44.620  93.420  1.00  0.00           H
ATOM    786  CA  GLY    79      90.490  43.730  92.430  1.00  0.00           C
ATOM    787  C   GLY    79      90.460  42.740  93.620  1.00  0.00           C
ATOM    788  O   GLY    79      90.080  43.180  94.720  1.00  0.00           O
ATOM    789  N   HIS    80      90.980  41.570  93.440  1.00  0.00           N
ATOM    790  H   HIS    80      91.520  41.370  92.610  1.00  0.00           H
ATOM    791  CA  HIS    80      91.130  40.530  94.460  1.00  0.00           C
ATOM    792  CB  HIS    80      90.010  39.460  94.400  1.00  0.00           C
ATOM    793  CG  HIS    80      89.960  38.540  93.150  1.00  0.00           C
ATOM    794  ND1 HIS    80      90.500  38.780  91.980  1.00  0.00           N
ATOM    795  CD2 HIS    80      89.120  37.520  92.930  1.00  0.00           C
ATOM    796  HD2 HIS    80      88.320  37.330  93.660  1.00  0.00           H
ATOM    797  CE1 HIS    80      90.090  37.870  91.120  1.00  0.00           C
ATOM    798  HE1 HIS    80      90.340  37.670  90.080  1.00  0.00           H
ATOM    799  NE2 HIS    80      89.160  37.130  91.710  1.00  0.00           N
ATOM    800  HE2 HIS    80      88.770  36.340  91.230  1.00  0.00           H
ATOM    801  C   HIS    80      92.470  39.830  94.580  1.00  0.00           C
ATOM    802  O   HIS    80      93.200  39.830  93.590  1.00  0.00           O
ATOM    803  N   SER    81      92.770  39.430  95.770  1.00  0.00           N
ATOM    804  H   SER    81      92.310  39.750  96.610  1.00  0.00           H
ATOM    805  CA  SER    81      94.010  38.710  96.060  1.00  0.00           C
ATOM    806  CB  SER    81      95.250  39.610  96.260  1.00  0.00           C
ATOM    807  OG  SER    81      96.460  38.920  96.010  1.00  0.00           O
ATOM    808  HG  SER    81      96.930  39.480  95.330  1.00  0.00           H
ATOM    809  C   SER    81      93.930  37.610  97.090  1.00  0.00           C
ATOM    810  O   SER    81      93.510  37.800  98.270  1.00  0.00           O
ATOM    811  N   MET    82      94.550  36.550  96.670  1.00  0.00           N
ATOM    812  H   MET    82      95.260  36.650  95.980  1.00  0.00           H
ATOM    813  CA  MET    82      94.500  35.350  97.560  1.00  0.00           C
ATOM    814  CB  MET    82      94.560  34.090  96.670  1.00  0.00           C
ATOM    815  CG  MET    82      94.090  32.830  97.440  1.00  0.00           C
ATOM    816  SD  MET    82      93.860  31.320  96.340  1.00  0.00           S
ATOM    817  CE  MET    82      95.470  31.290  95.450  1.00  0.00           C
ATOM    818  C   MET    82      95.850  35.430  98.310  1.00  0.00           C
ATOM    819  O   MET    82      96.910  35.660  97.710  1.00  0.00           O
ATOM    820  N   GLN    83      95.780  35.180  99.640  1.00  0.00           N
ATOM    821  H   GLN    83      94.920  35.350 100.120  1.00  0.00           H
ATOM    822  CA  GLN    83      97.040  35.160 100.430  1.00  0.00           C
ATOM    823  CB  GLN    83      97.130  36.510 101.110  1.00  0.00           C
ATOM    824  CG  GLN    83      98.520  36.690 101.670  1.00  0.00           C
ATOM    825  CD  GLN    83      98.810  38.190 101.860  1.00  0.00           C
ATOM    826  OE1 GLN    83      98.010  39.000 102.320  1.00  0.00           O
ATOM    827  NE2 GLN    83     100.050  38.620 101.570  1.00  0.00           N
ATOM    828 1HE2 GLN    83     100.730  37.980 101.200  1.00  0.00           H
ATOM    829 2HE2 GLN    83     100.460  39.460 101.910  1.00  0.00           H
ATOM    830  C   GLN    83      96.920  33.980 101.410  1.00  0.00           C
ATOM    831  O   GLN    83      96.340  34.160 102.520  1.00  0.00           O
ATOM    832  N   ASN    84      97.530  32.860 101.020  1.00  0.00           N
ATOM    833  H   ASN    84      98.340  32.960 100.440  1.00  0.00           H
ATOM    834  CA  ASN    84      97.250  31.590 101.600  1.00  0.00           C
ATOM    835  CB  ASN    84      98.240  31.230 102.760  1.00  0.00           C
ATOM    836  CG  ASN    84      98.030  29.850 103.370  1.00  0.00           C
ATOM    837  OD1 ASN    84      97.320  28.940 102.870  1.00  0.00           O
ATOM    838  ND2 ASN    84      98.620  29.640 104.550  1.00  0.00           N
ATOM    839 1HD2 ASN    84      99.140  30.320 105.060  1.00  0.00           H
ATOM    840 2HD2 ASN    84      98.700  28.690 104.860  1.00  0.00           H
ATOM    841  C   ASN    84      95.750  31.340 101.980  1.00  0.00           C
ATOM    842  O   ASN    84      94.920  31.070 101.110  1.00  0.00           O
ATOM    843  N   CYS    85      95.380  31.420 103.280  1.00  0.00           N
ATOM    844  H   CYS    85      96.020  31.240 104.030  1.00  0.00           H
ATOM    845  CA  CYS    85      94.010  31.280 103.810  1.00  0.00           C
ATOM    846  CB  CYS    85      93.990  31.320 105.340  1.00  0.00           C
ATOM    847  SG  CYS    85      95.410  30.450 106.040  1.00  0.00           S
ATOM    848  HG  CYS    85      95.290  30.840 107.310  1.00  0.00           H
ATOM    849  C   CYS    85      92.950  32.340 103.450  1.00  0.00           C
ATOM    850  O   CYS    85      91.800  32.010 103.240  1.00  0.00           O
ATOM    851  N   VAL    86      93.410  33.550 103.060  1.00  0.00           N
ATOM    852  H   VAL    86      94.380  33.800 103.080  1.00  0.00           H
ATOM    853  CA  VAL    86      92.500  34.730 103.010  1.00  0.00           C
ATOM    854  CB  VAL    86      92.890  35.770 104.120  1.00  0.00           C
ATOM    855  CG1 VAL    86      92.270  35.310 105.500  1.00  0.00           C
ATOM    856  CG2 VAL    86      94.320  36.270 104.070  1.00  0.00           C
ATOM    857  C   VAL    86      92.380  35.400 101.620  1.00  0.00           C
ATOM    858  O   VAL    86      93.290  35.410 100.840  1.00  0.00           O
ATOM    859  N   LEU    87      91.160  35.720 101.320  1.00  0.00           N
ATOM    860  H   LEU    87      90.310  35.380 101.740  1.00  0.00           H
ATOM    861  CA  LEU    87      90.920  36.620 100.160  1.00  0.00           C
ATOM    862  CB  LEU    87      89.720  36.200  99.410  1.00  0.00           C
ATOM    863  CG  LEU    87      89.800  35.150  98.370  1.00  0.00           C
ATOM    864  CD1 LEU    87      88.330  34.720  98.220  1.00  0.00           C
ATOM    865  CD2 LEU    87      90.510  35.460  97.060  1.00  0.00           C
ATOM    866  C   LEU    87      90.750  38.130 100.600  1.00  0.00           C
ATOM    867  O   LEU    87      89.940  38.540 101.380  1.00  0.00           O
ATOM    868  N   LYS    88      91.790  38.820 100.210  1.00  0.00           N
ATOM    869  H   LYS    88      92.550  38.470  99.660  1.00  0.00           H
ATOM    870  CA  LYS    88      91.770  40.290 100.280  1.00  0.00           C
ATOM    871  CB  LYS    88      93.240  40.740 100.300  1.00  0.00           C
ATOM    872  CG  LYS    88      93.990  40.080 101.400  1.00  0.00           C
ATOM    873  CD  LYS    88      95.350  40.710 101.550  1.00  0.00           C
ATOM    874  CE  LYS    88      96.140  40.590 100.290  1.00  0.00           C
ATOM    875  NZ  LYS    88      97.510  41.040 100.450  1.00  0.00           N
ATOM    876  HZ1 LYS    88      98.020  40.230 100.750  1.00  0.00           H
ATOM    877  HZ2 LYS    88      97.890  41.340  99.580  1.00  0.00           H
ATOM    878  HZ3 LYS    88      97.650  41.780 101.110  1.00  0.00           H
ATOM    879  C   LYS    88      91.060  40.820  99.030  1.00  0.00           C
ATOM    880  O   LYS    88      91.500  40.450  97.930  1.00  0.00           O
ATOM    881  N   LEU    89      89.830  41.140  99.130  1.00  0.00           N
ATOM    882  H   LEU    89      89.460  41.240 100.050  1.00  0.00           H
ATOM    883  CA  LEU    89      88.970  41.750  98.110  1.00  0.00           C
ATOM    884  CB  LEU    89      87.540  41.180  98.210  1.00  0.00           C
ATOM    885  CG  LEU    89      87.520  39.660  98.180  1.00  0.00           C
ATOM    886  CD1 LEU    89      87.300  39.010  99.580  1.00  0.00           C
ATOM    887  CD2 LEU    89      86.400  39.360  97.240  1.00  0.00           C
ATOM    888  C   LEU    89      89.060  43.240  98.340  1.00  0.00           C
ATOM    889  O   LEU    89      88.900  43.610  99.510  1.00  0.00           O
ATOM    890  N   LYS    90      89.030  44.120  97.320  1.00  0.00           N
ATOM    891  H   LYS    90      89.130  43.910  96.340  1.00  0.00           H
ATOM    892  CA  LYS    90      89.060  45.570  97.520  1.00  0.00           C
ATOM    893  CB  LYS    90      90.480  45.860  97.210  1.00  0.00           C
ATOM    894  CG  LYS    90      90.950  47.170  97.800  1.00  0.00           C
ATOM    895  CD  LYS    90      92.340  47.390  97.340  1.00  0.00           C
ATOM    896  CE  LYS    90      92.680  48.750  97.750  1.00  0.00           C
ATOM    897  NZ  LYS    90      94.090  49.010  97.770  1.00  0.00           N
ATOM    898  HZ1 LYS    90      94.430  49.050  96.830  1.00  0.00           H
ATOM    899  HZ2 LYS    90      94.240  49.880  98.250  1.00  0.00           H
ATOM    900  HZ3 LYS    90      94.590  48.360  98.350  1.00  0.00           H
ATOM    901  C   LYS    90      88.050  46.370  96.730  1.00  0.00           C
ATOM    902  O   LYS    90      87.890  46.110  95.530  1.00  0.00           O
ATOM    903  N   VAL    91      87.300  47.230  97.480  1.00  0.00           N
ATOM    904  H   VAL    91      87.410  47.150  98.470  1.00  0.00           H
ATOM    905  CA  VAL    91      86.460  48.350  96.960  1.00  0.00           C
ATOM    906  CB  VAL    91      85.050  48.160  97.490  1.00  0.00           C
ATOM    907  CG1 VAL    91      85.110  48.520  99.010  1.00  0.00           C
ATOM    908  CG2 VAL    91      84.060  48.920  96.690  1.00  0.00           C
ATOM    909  C   VAL    91      87.110  49.700  97.140  1.00  0.00           C
ATOM    910  O   VAL    91      87.770  49.990  98.140  1.00  0.00           O
ATOM    911  N   ASP    92      86.820  50.640  96.240  1.00  0.00           N
ATOM    912  H   ASP    92      86.080  50.470  95.590  1.00  0.00           H
ATOM    913  CA  ASP    92      87.500  51.960  96.140  1.00  0.00           C
ATOM    914  CB  ASP    92      87.140  52.510  94.730  1.00  0.00           C
ATOM    915  CG  ASP    92      85.630  52.870  94.430  1.00  0.00           C
ATOM    916  OD1 ASP    92      84.730  52.070  94.730  1.00  0.00           O
ATOM    917  OD2 ASP    92      85.390  53.960  94.060  1.00  0.00           O
ATOM    918  C   ASP    92      87.110  53.030  97.140  1.00  0.00           C
ATOM    919  O   ASP    92      88.030  53.760  97.550  1.00  0.00           O
ATOM    920  N   THR    93      85.860  52.960  97.490  1.00  0.00           N
ATOM    921  H   THR    93      85.240  52.410  96.930  1.00  0.00           H
ATOM    922  CA  THR    93      85.220  53.730  98.600  1.00  0.00           C
ATOM    923  CB  THR    93      83.760  54.170  98.350  1.00  0.00           C
ATOM    924  OG1 THR    93      82.870  53.080  98.240  1.00  0.00           O
ATOM    925  HG1 THR    93      83.000  52.490  99.040  1.00  0.00           H
ATOM    926  CG2 THR    93      83.620  55.020  97.080  1.00  0.00           C
ATOM    927  C   THR    93      85.260  53.090  99.990  1.00  0.00           C
ATOM    928  O   THR    93      84.550  52.120 100.230  1.00  0.00           O
ATOM    929  N   ALA    94      86.300  53.610 100.680  1.00  0.00           N
ATOM    930  H   ALA    94      86.880  54.350 100.340  1.00  0.00           H
ATOM    931  CA  ALA    94      86.820  53.150 102.020  1.00  0.00           C
ATOM    932  CB  ALA    94      87.960  54.020 102.610  1.00  0.00           C
ATOM    933  C   ALA    94      85.690  52.940 103.030  1.00  0.00           C
ATOM    934  O   ALA    94      84.740  53.700 102.960  1.00  0.00           O
ATOM    935  N   ASN    95      85.800  52.000 103.970  1.00  0.00           N
ATOM    936  H   ASN    95      86.590  51.390 103.960  1.00  0.00           H
ATOM    937  CA  ASN    95      84.850  51.830 105.130  1.00  0.00           C
ATOM    938  CB  ASN    95      85.120  50.630 106.000  1.00  0.00           C
ATOM    939  CG  ASN    95      84.470  50.510 107.420  1.00  0.00           C
ATOM    940  OD1 ASN    95      83.630  51.320 107.750  1.00  0.00           O
ATOM    941  ND2 ASN    95      84.790  49.580 108.300  1.00  0.00           N
ATOM    942 1HD2 ASN    95      85.560  48.980 108.110  1.00  0.00           H
ATOM    943 2HD2 ASN    95      84.580  49.730 109.260  1.00  0.00           H
ATOM    944  C   ASN    95      84.920  53.110 105.990  1.00  0.00           C
ATOM    945  O   ASN    95      86.020  53.450 106.510  1.00  0.00           O
ATOM    946  N   PRO    96      83.790  53.800 106.110  1.00  0.00           N
ATOM    947  CA  PRO    96      83.570  54.960 106.990  1.00  0.00           C
ATOM    948  CB  PRO    96      82.060  55.090 107.000  1.00  0.00           C
ATOM    949  CG  PRO    96      81.590  54.740 105.520  1.00  0.00           C
ATOM    950  CD  PRO    96      82.640  53.580 105.160  1.00  0.00           C
ATOM    951  C   PRO    96      83.870  54.800 108.510  1.00  0.00           C
ATOM    952  O   PRO    96      84.460  55.650 109.100  1.00  0.00           O
ATOM    953  N   LYS    97      83.710  53.640 109.090  1.00  0.00           N
ATOM    954  H   LYS    97      83.610  52.770 108.600  1.00  0.00           H
ATOM    955  CA  LYS    97      83.950  53.380 110.480  1.00  0.00           C
ATOM    956  CB  LYS    97      82.660  53.300 111.260  1.00  0.00           C
ATOM    957  CG  LYS    97      81.760  52.140 110.790  1.00  0.00           C
ATOM    958  CD  LYS    97      80.600  51.990 111.760  1.00  0.00           C
ATOM    959  CE  LYS    97      79.560  53.160 111.680  1.00  0.00           C
ATOM    960  NZ  LYS    97      78.660  53.340 112.840  1.00  0.00           N
ATOM    961  HZ1 LYS    97      78.120  54.180 112.810  1.00  0.00           H
ATOM    962  HZ2 LYS    97      78.050  52.550 112.940  1.00  0.00           H
ATOM    963  HZ3 LYS    97      79.190  53.370 113.680  1.00  0.00           H
ATOM    964  C   LYS    97      85.030  52.280 110.730  1.00  0.00           C
ATOM    965  O   LYS    97      84.780  51.150 110.450  1.00  0.00           O
ATOM    966  N   THR    98      86.230  52.730 111.040  1.00  0.00           N
ATOM    967  H   THR    98      86.550  53.660 111.210  1.00  0.00           H
ATOM    968  CA  THR    98      87.420  51.890 111.290  1.00  0.00           C
ATOM    969  CB  THR    98      88.380  51.580 110.140  1.00  0.00           C
ATOM    970  OG1 THR    98      88.760  52.790 109.470  1.00  0.00           O
ATOM    971  HG1 THR    98      89.420  52.470 108.790  1.00  0.00           H
ATOM    972  CG2 THR    98      87.760  50.550 109.160  1.00  0.00           C
ATOM    973  C   THR    98      88.320  52.420 112.420  1.00  0.00           C
ATOM    974  O   THR    98      88.760  53.560 112.440  1.00  0.00           O
ATOM    975  N   PRO    99      88.540  51.550 113.430  1.00  0.00           N
ATOM    976  CA  PRO    99      89.410  51.790 114.580  1.00  0.00           C
ATOM    977  CB  PRO    99      89.210  50.580 115.540  1.00  0.00           C
ATOM    978  CG  PRO    99      88.620  49.450 114.690  1.00  0.00           C
ATOM    979  CD  PRO    99      88.100  50.130 113.450  1.00  0.00           C
ATOM    980  C   PRO    99      90.900  51.790 114.220  1.00  0.00           C
ATOM    981  O   PRO    99      91.310  51.950 113.050  1.00  0.00           O
ATOM    982  N   LYS   100      91.780  51.920 115.230  1.00  0.00           N
ATOM    983  H   LYS   100      91.490  52.320 116.100  1.00  0.00           H
ATOM    984  CA  LYS   100      93.260  51.690 115.000  1.00  0.00           C
ATOM    985  CB  LYS   100      94.020  52.620 115.900  1.00  0.00           C
ATOM    986  CG  LYS   100      94.030  54.100 115.500  1.00  0.00           C
ATOM    987  CD  LYS   100      94.610  54.990 116.650  1.00  0.00           C
ATOM    988  CE  LYS   100      96.020  54.680 117.110  1.00  0.00           C
ATOM    989  NZ  LYS   100      96.750  55.680 117.900  1.00  0.00           N
ATOM    990  HZ1 LYS   100      97.420  55.160 118.430  1.00  0.00           H
ATOM    991  HZ2 LYS   100      97.280  56.230 117.260  1.00  0.00           H
ATOM    992  HZ3 LYS   100      96.100  56.280 118.380  1.00  0.00           H
ATOM    993  C   LYS   100      93.560  50.190 115.330  1.00  0.00           C
ATOM    994  O   LYS   100      93.110  49.600 116.350  1.00  0.00           O
ATOM    995  N   TYR   101      94.430  49.720 114.410  1.00  0.00           N
ATOM    996  H   TYR   101      94.960  50.300 113.780  1.00  0.00           H
ATOM    997  CA  TYR   101      94.750  48.310 114.270  1.00  0.00           C
ATOM    998  CB  TYR   101      93.840  47.650 113.190  1.00  0.00           C
ATOM    999  CG  TYR   101      93.590  48.420 111.880  1.00  0.00           C
ATOM   1000  CD1 TYR   101      92.360  49.050 111.630  1.00  0.00           C
ATOM   1001  HD1 TYR   101      91.510  48.730 112.230  1.00  0.00           H
ATOM   1002  CD2 TYR   101      94.510  48.290 110.830  1.00  0.00           C
ATOM   1003  HD2 TYR   101      95.450  47.760 110.970  1.00  0.00           H
ATOM   1004  CE1 TYR   101      92.130  49.650 110.400  1.00  0.00           C
ATOM   1005  HE1 TYR   101      91.190  50.190 110.310  1.00  0.00           H
ATOM   1006  CE2 TYR   101      94.270  48.960 109.630  1.00  0.00           C
ATOM   1007  HE2 TYR   101      95.090  49.010 108.910  1.00  0.00           H
ATOM   1008  CZ  TYR   101      93.090  49.640 109.360  1.00  0.00           C
ATOM   1009  OH  TYR   101      92.910  50.300 108.180  1.00  0.00           O
ATOM   1010  HH  TYR   101      91.970  50.650 108.230  1.00  0.00           H
ATOM   1011  C   TYR   101      96.220  47.770 114.110  1.00  0.00           C
ATOM   1012  O   TYR   101      97.100  48.460 113.660  1.00  0.00           O
ATOM   1013  N   LYS   102      96.330  46.590 114.730  1.00  0.00           N
ATOM   1014  H   LYS   102      95.520  46.050 114.980  1.00  0.00           H
ATOM   1015  CA  LYS   102      97.610  45.800 114.670  1.00  0.00           C
ATOM   1016  CB  LYS   102      98.370  45.930 115.970  1.00  0.00           C
ATOM   1017  CG  LYS   102      99.250  47.120 115.870  1.00  0.00           C
ATOM   1018  CD  LYS   102      99.690  47.570 117.200  1.00  0.00           C
ATOM   1019  CE  LYS   102     100.660  48.770 116.980  1.00  0.00           C
ATOM   1020  NZ  LYS   102     101.510  48.870 118.190  1.00  0.00           N
ATOM   1021  HZ1 LYS   102     102.380  49.270 117.900  1.00  0.00           H
ATOM   1022  HZ2 LYS   102     101.160  49.360 118.980  1.00  0.00           H
ATOM   1023  HZ3 LYS   102     101.710  47.970 118.580  1.00  0.00           H
ATOM   1024  C   LYS   102      97.330  44.350 114.370  1.00  0.00           C
ATOM   1025  O   LYS   102      96.130  43.960 114.480  1.00  0.00           O
ATOM   1026  N   PHE   103      98.300  43.500 113.960  1.00  0.00           N
ATOM   1027  H   PHE   103      99.210  43.860 113.760  1.00  0.00           H
ATOM   1028  CA  PHE   103      98.090  42.120 113.570  1.00  0.00           C
ATOM   1029  CB  PHE   103      98.210  42.040 112.110  1.00  0.00           C
ATOM   1030  CG  PHE   103      97.170  42.850 111.320  1.00  0.00           C
ATOM   1031  CD1 PHE   103      95.850  42.540 111.060  1.00  0.00           C
ATOM   1032  HD1 PHE   103      95.440  41.610 111.450  1.00  0.00           H
ATOM   1033  CD2 PHE   103      97.640  44.120 111.030  1.00  0.00           C
ATOM   1034  HD2 PHE   103      98.700  44.350 110.980  1.00  0.00           H
ATOM   1035  CE1 PHE   103      94.860  43.360 110.500  1.00  0.00           C
ATOM   1036  HE1 PHE   103      93.850  43.100 110.170  1.00  0.00           H
ATOM   1037  CE2 PHE   103      96.750  45.000 110.470  1.00  0.00           C
ATOM   1038  HE2 PHE   103      97.060  46.010 110.200  1.00  0.00           H
ATOM   1039  CZ  PHE   103      95.440  44.640 110.230  1.00  0.00           C
ATOM   1040  HZ  PHE   103      94.790  45.460 109.920  1.00  0.00           H
ATOM   1041  C   PHE   103      99.000  41.030 114.220  1.00  0.00           C
ATOM   1042  O   PHE   103      99.250  39.880 113.820  1.00  0.00           O
ATOM   1043  N   VAL   104      99.410  41.400 115.400  1.00  0.00           N
ATOM   1044  H   VAL   104      99.220  42.350 115.670  1.00  0.00           H
ATOM   1045  CA  VAL   104     100.290  40.710 116.350  1.00  0.00           C
ATOM   1046  CB  VAL   104     100.750  41.490 117.600  1.00  0.00           C
ATOM   1047  CG1 VAL   104     101.950  40.790 118.250  1.00  0.00           C
ATOM   1048  CG2 VAL   104     100.960  43.000 117.270  1.00  0.00           C
ATOM   1049  C   VAL   104      99.570  39.420 116.820  1.00  0.00           C
ATOM   1050  O   VAL   104      98.560  39.490 117.510  1.00  0.00           O
ATOM   1051  N   ARG   105      99.940  38.270 116.260  1.00  0.00           N
ATOM   1052  H   ARG   105     100.340  38.380 115.340  1.00  0.00           H
ATOM   1053  CA  ARG   105      99.450  36.950 116.630  1.00  0.00           C
ATOM   1054  CB  ARG   105     100.420  35.900 116.090  1.00  0.00           C
ATOM   1055  CG  ARG   105      99.810  35.500 114.740  1.00  0.00           C
ATOM   1056  CD  ARG   105     100.440  34.290 114.030  1.00  0.00           C
ATOM   1057  NE  ARG   105     100.360  33.050 114.730  1.00  0.00           N
ATOM   1058  HE  ARG   105     100.910  32.990 115.570  1.00  0.00           H
ATOM   1059  CZ  ARG   105     100.060  31.910 114.150  1.00  0.00           C
ATOM   1060  NH1 ARG   105      99.860  31.720 112.870  1.00  0.00           N
ATOM   1061 1HH1 ARG   105      99.850  32.430 112.170  1.00  0.00           H
ATOM   1062 2HH1 ARG   105      99.580  30.830 112.530  1.00  0.00           H
ATOM   1063  NH2 ARG   105     100.120  30.760 114.850  1.00  0.00           N
ATOM   1064 1HH2 ARG   105     100.500  30.650 115.770  1.00  0.00           H
ATOM   1065 2HH2 ARG   105      99.970  29.860 114.440  1.00  0.00           H
ATOM   1066  C   ARG   105      99.320  36.640 118.110  1.00  0.00           C
ATOM   1067  O   ARG   105     100.040  37.250 118.890  1.00  0.00           O
ATOM   1068  N   ILE   106      98.690  35.530 118.430  1.00  0.00           N
ATOM   1069  H   ILE   106      98.380  34.830 117.790  1.00  0.00           H
ATOM   1070  CA  ILE   106      98.440  35.370 119.880  1.00  0.00           C
ATOM   1071  CB  ILE   106      96.910  35.370 120.210  1.00  0.00           C
ATOM   1072  CG1 ILE   106      96.780  35.620 121.760  1.00  0.00           C
ATOM   1073  CG2 ILE   106      96.210  34.150 119.750  1.00  0.00           C
ATOM   1074  CD  ILE   106      97.250  36.970 122.250  1.00  0.00           C
ATOM   1075  C   ILE   106      99.150  34.140 120.360  1.00  0.00           C
ATOM   1076  O   ILE   106      99.160  33.140 119.670  1.00  0.00           O
ATOM   1077  N   GLN   107      99.780  34.240 121.520  1.00  0.00           N
ATOM   1078  H   GLN   107     100.070  35.140 121.870  1.00  0.00           H
ATOM   1079  CA  GLN   107     100.280  33.070 122.230  1.00  0.00           C
ATOM   1080  CB  GLN   107     100.900  33.450 123.600  1.00  0.00           C
ATOM   1081  CG  GLN   107     102.000  32.450 123.980  1.00  0.00           C
ATOM   1082  CD  GLN   107     102.710  33.000 125.230  1.00  0.00           C
ATOM   1083  OE1 GLN   107     102.760  32.390 126.300  1.00  0.00           O
ATOM   1084  NE2 GLN   107     103.430  34.110 125.080  1.00  0.00           N
ATOM   1085 1HE2 GLN   107     103.420  34.650 124.240  1.00  0.00           H
ATOM   1086 2HE2 GLN   107     103.980  34.410 125.860  1.00  0.00           H
ATOM   1087  C   GLN   107      99.130  32.090 122.590  1.00  0.00           C
ATOM   1088  O   GLN   107      98.110  32.580 122.950  1.00  0.00           O
ATOM   1089  N   PRO   108      99.290  30.780 122.430  1.00  0.00           N
ATOM   1090  CA  PRO   108      98.300  29.790 122.900  1.00  0.00           C
ATOM   1091  CB  PRO   108      98.930  28.450 122.390  1.00  0.00           C
ATOM   1092  CG  PRO   108      99.440  28.840 121.020  1.00  0.00           C
ATOM   1093  CD  PRO   108      99.990  30.220 121.230  1.00  0.00           C
ATOM   1094  C   PRO   108      98.160  29.830 124.450  1.00  0.00           C
ATOM   1095  O   PRO   108      98.660  30.700 125.140  1.00  0.00           O
ATOM   1096  N   GLY   109      97.030  29.290 124.860  1.00  0.00           N
ATOM   1097  H   GLY   109      96.510  28.770 124.180  1.00  0.00           H
ATOM   1098  CA  GLY   109      96.530  29.190 126.260  1.00  0.00           C
ATOM   1099  C   GLY   109      95.910  30.510 126.700  1.00  0.00           C
ATOM   1100  O   GLY   109      94.850  30.530 127.310  1.00  0.00           O
ATOM   1101  N   GLN   110      96.600  31.660 126.620  1.00  0.00           N
ATOM   1102  H   GLN   110      97.500  31.490 126.210  1.00  0.00           H
ATOM   1103  CA  GLN   110      96.290  33.120 126.970  1.00  0.00           C
ATOM   1104  CB  GLN   110      97.330  34.010 126.270  1.00  0.00           C
ATOM   1105  CG  GLN   110      97.880  35.060 127.300  1.00  0.00           C
ATOM   1106  CD  GLN   110      99.000  35.900 126.710  1.00  0.00           C
ATOM   1107  OE1 GLN   110     100.090  35.450 126.450  1.00  0.00           O
ATOM   1108  NE2 GLN   110      98.720  37.130 126.290  1.00  0.00           N
ATOM   1109 1HE2 GLN   110      97.860  37.620 126.430  1.00  0.00           H
ATOM   1110 2HE2 GLN   110      99.290  37.520 125.560  1.00  0.00           H
ATOM   1111  C   GLN   110      94.930  33.450 126.360  1.00  0.00           C
ATOM   1112  O   GLN   110      94.520  32.870 125.350  1.00  0.00           O
ATOM   1113  N   THR   111      94.080  34.270 127.020  1.00  0.00           N
ATOM   1114  H   THR   111      94.050  34.350 128.010  1.00  0.00           H
ATOM   1115  CA  THR   111      92.810  34.610 126.390  1.00  0.00           C
ATOM   1116  CB  THR   111      91.550  34.690 127.230  1.00  0.00           C
ATOM   1117  OG1 THR   111      91.760  35.430 128.400  1.00  0.00           O
ATOM   1118  HG1 THR   111      92.500  35.050 128.970  1.00  0.00           H
ATOM   1119  CG2 THR   111      91.030  33.280 127.490  1.00  0.00           C
ATOM   1120  C   THR   111      92.780  35.870 125.510  1.00  0.00           C
ATOM   1121  O   THR   111      93.210  36.920 125.960  1.00  0.00           O
ATOM   1122  N   PHE   112      91.990  35.740 124.500  1.00  0.00           N
ATOM   1123  H   PHE   112      91.490  34.880 124.410  1.00  0.00           H
ATOM   1124  CA  PHE   112      91.560  36.850 123.620  1.00  0.00           C
ATOM   1125  CB  PHE   112      92.340  36.890 122.300  1.00  0.00           C
ATOM   1126  CG  PHE   112      92.140  35.730 121.340  1.00  0.00           C
ATOM   1127  CD1 PHE   112      92.890  34.560 121.520  1.00  0.00           C
ATOM   1128  HD1 PHE   112      93.680  34.600 122.270  1.00  0.00           H
ATOM   1129  CD2 PHE   112      91.100  35.820 120.480  1.00  0.00           C
ATOM   1130  HD2 PHE   112      90.660  36.780 120.190  1.00  0.00           H
ATOM   1131  CE1 PHE   112      92.700  33.450 120.650  1.00  0.00           C
ATOM   1132  HE1 PHE   112      93.530  32.750 120.580  1.00  0.00           H
ATOM   1133  CE2 PHE   112      90.910  34.730 119.610  1.00  0.00           C
ATOM   1134  HE2 PHE   112      90.310  34.810 118.700  1.00  0.00           H
ATOM   1135  CZ  PHE   112      91.750  33.570 119.660  1.00  0.00           C
ATOM   1136  HZ  PHE   112      91.730  32.890 118.810  1.00  0.00           H
ATOM   1137  C   PHE   112      89.990  36.850 123.500  1.00  0.00           C
ATOM   1138  O   PHE   112      89.310  35.850 123.500  1.00  0.00           O
ATOM   1139  N   SER   113      89.590  37.980 123.030  1.00  0.00           N
ATOM   1140  H   SER   113      90.250  38.550 122.530  1.00  0.00           H
ATOM   1141  CA  SER   113      88.130  38.200 122.790  1.00  0.00           C
ATOM   1142  CB  SER   113      87.760  39.610 123.170  1.00  0.00           C
ATOM   1143  OG  SER   113      86.330  39.820 123.060  1.00  0.00           O
ATOM   1144  HG  SER   113      86.360  40.730 122.630  1.00  0.00           H
ATOM   1145  C   SER   113      87.700  38.050 121.330  1.00  0.00           C
ATOM   1146  O   SER   113      88.390  38.570 120.480  1.00  0.00           O
ATOM   1147  N   VAL   114      86.540  37.400 121.200  1.00  0.00           N
ATOM   1148  H   VAL   114      85.870  37.470 121.930  1.00  0.00           H
ATOM   1149  CA  VAL   114      86.060  36.980 119.820  1.00  0.00           C
ATOM   1150  CB  VAL   114      86.250  35.480 119.540  1.00  0.00           C
ATOM   1151  CG1 VAL   114      85.860  35.020 118.070  1.00  0.00           C
ATOM   1152  CG2 VAL   114      87.640  35.000 119.870  1.00  0.00           C
ATOM   1153  C   VAL   114      84.640  37.320 119.480  1.00  0.00           C
ATOM   1154  O   VAL   114      83.650  36.920 120.160  1.00  0.00           O
ATOM   1155  N   LEU   115      84.710  38.130 118.430  1.00  0.00           N
ATOM   1156  H   LEU   115      85.580  38.360 118.000  1.00  0.00           H
ATOM   1157  CA  LEU   115      83.440  38.540 117.710  1.00  0.00           C
ATOM   1158  CB  LEU   115      83.730  39.700 116.770  1.00  0.00           C
ATOM   1159  CG  LEU   115      82.460  40.600 116.510  1.00  0.00           C
ATOM   1160  CD1 LEU   115      82.500  41.840 117.390  1.00  0.00           C
ATOM   1161  CD2 LEU   115      82.380  41.180 115.060  1.00  0.00           C
ATOM   1162  C   LEU   115      82.850  37.390 116.850  1.00  0.00           C
ATOM   1163  O   LEU   115      83.420  37.030 115.810  1.00  0.00           O
ATOM   1164  N   ALA   116      81.740  36.800 117.270  1.00  0.00           N
ATOM   1165  H   ALA   116      81.420  36.920 118.200  1.00  0.00           H
ATOM   1166  CA  ALA   116      80.950  35.820 116.470  1.00  0.00           C
ATOM   1167  CB  ALA   116      80.010  35.020 117.350  1.00  0.00           C
ATOM   1168  C   ALA   116      80.200  36.580 115.340  1.00  0.00           C
ATOM   1169  O   ALA   116      79.420  37.500 115.540  1.00  0.00           O
ATOM   1170  N   CYS   117      80.310  35.890 114.220  1.00  0.00           N
ATOM   1171  H   CYS   117      80.680  34.960 114.240  1.00  0.00           H
ATOM   1172  CA  CYS   117      79.920  36.360 112.900  1.00  0.00           C
ATOM   1173  CB  CYS   117      81.190  36.940 112.260  1.00  0.00           C
ATOM   1174  SG  CYS   117      81.830  38.450 113.120  1.00  0.00           S
ATOM   1175  HG  CYS   117      82.270  37.960 114.280  1.00  0.00           H
ATOM   1176  C   CYS   117      79.530  35.270 111.930  1.00  0.00           C
ATOM   1177  O   CYS   117      80.230  34.260 111.860  1.00  0.00           O
ATOM   1178  N   TYR   118      78.270  35.380 111.450  1.00  0.00           N
ATOM   1179  H   TYR   118      77.680  36.120 111.780  1.00  0.00           H
ATOM   1180  CA  TYR   118      77.550  34.280 110.760  1.00  0.00           C
ATOM   1181  CB  TYR   118      76.430  33.720 111.740  1.00  0.00           C
ATOM   1182  CG  TYR   118      76.880  32.930 112.960  1.00  0.00           C
ATOM   1183  CD1 TYR   118      76.880  33.530 114.230  1.00  0.00           C
ATOM   1184  HD1 TYR   118      76.710  34.600 114.310  1.00  0.00           H
ATOM   1185  CD2 TYR   118      77.410  31.660 112.850  1.00  0.00           C
ATOM   1186  HD2 TYR   118      77.590  31.220 111.860  1.00  0.00           H
ATOM   1187  CE1 TYR   118      77.400  32.940 115.380  1.00  0.00           C
ATOM   1188  HE1 TYR   118      77.520  33.430 116.350  1.00  0.00           H
ATOM   1189  CE2 TYR   118      77.800  30.980 113.940  1.00  0.00           C
ATOM   1190  HE2 TYR   118      78.210  29.970 113.850  1.00  0.00           H
ATOM   1191  CZ  TYR   118      77.870  31.660 115.150  1.00  0.00           C
ATOM   1192  OH  TYR   118      78.250  30.960 116.280  1.00  0.00           O
ATOM   1193  HH  TYR   118      78.310  31.760 116.870  1.00  0.00           H
ATOM   1194  C   TYR   118      77.020  34.800 109.460  1.00  0.00           C
ATOM   1195  O   TYR   118      76.090  35.630 109.410  1.00  0.00           O
ATOM   1196  N   ASN   119      77.740  34.310 108.480  1.00  0.00           N
ATOM   1197  H   ASN   119      78.360  33.530 108.420  1.00  0.00           H
ATOM   1198  CA  ASN   119      77.400  34.590 107.070  1.00  0.00           C
ATOM   1199  CB  ASN   119      76.300  33.720 106.530  1.00  0.00           C
ATOM   1200  CG  ASN   119      76.790  32.300 106.760  1.00  0.00           C
ATOM   1201  OD1 ASN   119      76.600  31.660 107.740  1.00  0.00           O
ATOM   1202  ND2 ASN   119      77.380  31.790 105.720  1.00  0.00           N
ATOM   1203 1HD2 ASN   119      77.510  32.200 104.820  1.00  0.00           H
ATOM   1204 2HD2 ASN   119      77.880  30.960 105.970  1.00  0.00           H
ATOM   1205  C   ASN   119      77.140  36.060 106.710  1.00  0.00           C
ATOM   1206  O   ASN   119      76.580  36.360 105.680  1.00  0.00           O
ATOM   1207  N   GLY   120      77.910  36.910 107.320  1.00  0.00           N
ATOM   1208  H   GLY   120      78.760  36.740 107.820  1.00  0.00           H
ATOM   1209  CA  GLY   120      77.690  38.320 107.120  1.00  0.00           C
ATOM   1210  C   GLY   120      77.150  39.180 108.270  1.00  0.00           C
ATOM   1211  O   GLY   120      77.620  40.320 108.580  1.00  0.00           O
ATOM   1212  N   SER   121      76.410  38.550 109.160  1.00  0.00           N
ATOM   1213  H   SER   121      76.300  37.560 109.280  1.00  0.00           H
ATOM   1214  CA  SER   121      75.850  39.280 110.340  1.00  0.00           C
ATOM   1215  CB  SER   121      74.490  38.740 110.660  1.00  0.00           C
ATOM   1216  OG  SER   121      73.860  39.580 111.640  1.00  0.00           O
ATOM   1217  HG  SER   121      73.360  38.970 112.260  1.00  0.00           H
ATOM   1218  C   SER   121      76.780  38.990 111.510  1.00  0.00           C
ATOM   1219  O   SER   121      77.010  37.810 111.790  1.00  0.00           O
ATOM   1220  N   PRO   122      77.100  40.060 112.210  1.00  0.00           N
ATOM   1221  CA  PRO   122      77.620  39.970 113.570  1.00  0.00           C
ATOM   1222  CB  PRO   122      78.110  41.350 114.040  1.00  0.00           C
ATOM   1223  CG  PRO   122      78.650  41.810 112.720  1.00  0.00           C
ATOM   1224  CD  PRO   122      77.650  41.350 111.700  1.00  0.00           C
ATOM   1225  C   PRO   122      76.510  39.480 114.550  1.00  0.00           C
ATOM   1226  O   PRO   122      75.420  40.040 114.540  1.00  0.00           O
ATOM   1227  N   SER   123      76.760  38.470 115.350  1.00  0.00           N
ATOM   1228  H   SER   123      77.700  38.130 115.300  1.00  0.00           H
ATOM   1229  CA  SER   123      75.790  37.880 116.350  1.00  0.00           C
ATOM   1230  CB  SER   123      75.210  36.590 115.850  1.00  0.00           C
ATOM   1231  OG  SER   123      74.910  36.640 114.490  1.00  0.00           O
ATOM   1232  HG  SER   123      74.490  35.770 114.210  1.00  0.00           H
ATOM   1233  C   SER   123      76.350  37.620 117.790  1.00  0.00           C
ATOM   1234  O   SER   123      76.460  36.470 118.240  1.00  0.00           O
ATOM   1235  N   GLY   124      76.700  38.680 118.500  1.00  0.00           N
ATOM   1236  H   GLY   124      76.570  39.560 118.040  1.00  0.00           H
ATOM   1237  CA  GLY   124      77.360  38.610 119.870  1.00  0.00           C
ATOM   1238  C   GLY   124      78.810  38.070 119.970  1.00  0.00           C
ATOM   1239  O   GLY   124      79.420  37.680 118.990  1.00  0.00           O
ATOM   1240  N   VAL   125      79.360  38.050 121.130  1.00  0.00           N
ATOM   1241  H   VAL   125      78.840  38.160 121.980  1.00  0.00           H
ATOM   1242  CA  VAL   125      80.820  38.080 121.510  1.00  0.00           C
ATOM   1243  CB  VAL   125      81.280  39.530 121.610  1.00  0.00           C
ATOM   1244  CG1 VAL   125      80.590  40.370 122.730  1.00  0.00           C
ATOM   1245  CG2 VAL   125      82.810  39.640 121.740  1.00  0.00           C
ATOM   1246  C   VAL   125      81.100  37.270 122.830  1.00  0.00           C
ATOM   1247  O   VAL   125      80.370  37.410 123.810  1.00  0.00           O
ATOM   1248  N   TYR   126      82.120  36.460 122.860  1.00  0.00           N
ATOM   1249  H   TYR   126      82.700  36.320 122.050  1.00  0.00           H
ATOM   1250  CA  TYR   126      82.720  35.710 124.010  1.00  0.00           C
ATOM   1251  CB  TYR   126      82.150  34.270 124.000  1.00  0.00           C
ATOM   1252  CG  TYR   126      81.650  33.640 122.660  1.00  0.00           C
ATOM   1253  CD1 TYR   126      82.500  32.750 122.030  1.00  0.00           C
ATOM   1254  HD1 TYR   126      83.440  32.420 122.480  1.00  0.00           H
ATOM   1255  CD2 TYR   126      80.350  33.750 122.310  1.00  0.00           C
ATOM   1256  HD2 TYR   126      79.760  34.470 122.870  1.00  0.00           H
ATOM   1257  CE1 TYR   126      82.110  31.950 121.000  1.00  0.00           C
ATOM   1258  HE1 TYR   126      82.830  31.390 120.400  1.00  0.00           H
ATOM   1259  CE2 TYR   126      79.880  32.950 121.250  1.00  0.00           C
ATOM   1260  HE2 TYR   126      78.860  33.100 120.900  1.00  0.00           H
ATOM   1261  CZ  TYR   126      80.780  32.030 120.640  1.00  0.00           C
ATOM   1262  OH  TYR   126      80.250  31.160 119.700  1.00  0.00           O
ATOM   1263  HH  TYR   126      80.930  30.440 119.600  1.00  0.00           H
ATOM   1264  C   TYR   126      84.220  35.770 124.150  1.00  0.00           C
ATOM   1265  O   TYR   126      84.860  36.570 123.500  1.00  0.00           O
ATOM   1266  N   GLN   127      84.730  35.040 125.120  1.00  0.00           N
ATOM   1267  H   GLN   127      84.180  34.770 125.920  1.00  0.00           H
ATOM   1268  CA  GLN   127      86.180  35.000 125.410  1.00  0.00           C
ATOM   1269  CB  GLN   127      86.410  35.470 126.830  1.00  0.00           C
ATOM   1270  CG  GLN   127      87.840  35.990 126.940  1.00  0.00           C
ATOM   1271  CD  GLN   127      88.070  36.420 128.380  1.00  0.00           C
ATOM   1272  OE1 GLN   127      87.220  37.170 128.950  1.00  0.00           O
ATOM   1273  NE2 GLN   127      89.260  36.300 128.950  1.00  0.00           N
ATOM   1274 1HE2 GLN   127      90.120  35.940 128.600  1.00  0.00           H
ATOM   1275 2HE2 GLN   127      89.360  36.780 129.830  1.00  0.00           H
ATOM   1276  C   GLN   127      86.760  33.610 125.120  1.00  0.00           C
ATOM   1277  O   GLN   127      86.570  32.610 125.780  1.00  0.00           O
ATOM   1278  N   CYS   128      87.570  33.580 124.030  1.00  0.00           N
ATOM   1279  H   CYS   128      88.010  34.420 123.710  1.00  0.00           H
ATOM   1280  CA  CYS   128      88.170  32.260 123.560  1.00  0.00           C
ATOM   1281  CB  CYS   128      87.920  32.090 122.060  1.00  0.00           C
ATOM   1282  SG  CYS   128      86.250  31.490 121.640  1.00  0.00           S
ATOM   1283  HG  CYS   128      86.490  30.340 122.270  1.00  0.00           H
ATOM   1284  C   CYS   128      89.730  32.340 123.840  1.00  0.00           C
ATOM   1285  O   CYS   128      90.440  33.380 123.950  1.00  0.00           O
ATOM   1286  N   ALA   129      90.300  31.190 123.620  1.00  0.00           N
ATOM   1287  H   ALA   129      89.770  30.370 123.410  1.00  0.00           H
ATOM   1288  CA  ALA   129      91.810  31.000 123.630  1.00  0.00           C
ATOM   1289  CB  ALA   129      92.220  30.590 125.070  1.00  0.00           C
ATOM   1290  C   ALA   129      92.140  29.900 122.660  1.00  0.00           C
ATOM   1291  O   ALA   129      91.320  29.040 122.320  1.00  0.00           O
ATOM   1292  N   MET   130      93.450  29.720 122.390  1.00  0.00           N
ATOM   1293  H   MET   130      94.040  30.460 122.720  1.00  0.00           H
ATOM   1294  CA  MET   130      94.000  28.610 121.560  1.00  0.00           C
ATOM   1295  CB  MET   130      95.140  29.060 120.610  1.00  0.00           C
ATOM   1296  CG  MET   130      94.470  29.330 119.200  1.00  0.00           C
ATOM   1297  SD  MET   130      93.600  27.970 118.410  1.00  0.00           S
ATOM   1298  CE  MET   130      94.830  26.640 118.440  1.00  0.00           C
ATOM   1299  C   MET   130      94.570  27.420 122.370  1.00  0.00           C
ATOM   1300  O   MET   130      95.450  27.540 123.190  1.00  0.00           O
ATOM   1301  N   ARG   131      93.980  26.200 122.180  1.00  0.00           N
ATOM   1302  H   ARG   131      93.130  26.030 121.690  1.00  0.00           H
ATOM   1303  CA  ARG   131      94.600  24.930 122.710  1.00  0.00           C
ATOM   1304  CB  ARG   131      93.690  23.710 122.610  1.00  0.00           C
ATOM   1305  CG  ARG   131      92.420  23.820 123.450  1.00  0.00           C
ATOM   1306  CD  ARG   131      91.640  22.510 123.530  1.00  0.00           C
ATOM   1307  NE  ARG   131      91.340  22.390 124.980  1.00  0.00           N
ATOM   1308  HE  ARG   131      92.060  22.470 125.660  1.00  0.00           H
ATOM   1309  CZ  ARG   131      90.110  22.240 125.430  1.00  0.00           C
ATOM   1310  NH1 ARG   131      89.070  22.180 124.600  1.00  0.00           N
ATOM   1311 1HH1 ARG   131      89.070  22.450 123.640  1.00  0.00           H
ATOM   1312 2HH1 ARG   131      88.150  22.150 125.000  1.00  0.00           H
ATOM   1313  NH2 ARG   131      89.990  21.570 126.550  1.00  0.00           N
ATOM   1314 1HH2 ARG   131      90.890  21.220 126.810  1.00  0.00           H
ATOM   1315 2HH2 ARG   131      89.140  21.630 127.070  1.00  0.00           H
ATOM   1316  C   ARG   131      95.860  24.580 121.920  1.00  0.00           C
ATOM   1317  O   ARG   131      95.750  24.490 120.680  1.00  0.00           O
ATOM   1318  N   PRO   132      97.030  24.480 122.560  1.00  0.00           N
ATOM   1319  CA  PRO   132      98.320  24.170 121.850  1.00  0.00           C
ATOM   1320  CB  PRO   132      99.150  23.640 123.050  1.00  0.00           C
ATOM   1321  CG  PRO   132      98.760  24.720 124.060  1.00  0.00           C
ATOM   1322  CD  PRO   132      97.250  24.690 123.970  1.00  0.00           C
ATOM   1323  C   PRO   132      98.210  23.070 120.810  1.00  0.00           C
ATOM   1324  O   PRO   132      99.060  23.030 119.900  1.00  0.00           O
ATOM   1325  N   ASN   133      97.440  22.100 121.070  1.00  0.00           N
ATOM   1326  H   ASN   133      97.220  21.860 122.020  1.00  0.00           H
ATOM   1327  CA  ASN   133      96.940  21.220 120.010  1.00  0.00           C
ATOM   1328  CB  ASN   133      96.920  19.750 120.470  1.00  0.00           C
ATOM   1329  CG  ASN   133      98.270  19.100 120.670  1.00  0.00           C
ATOM   1330  OD1 ASN   133      98.670  18.400 119.780  1.00  0.00           O
ATOM   1331  ND2 ASN   133      98.930  19.300 121.790  1.00  0.00           N
ATOM   1332 1HD2 ASN   133      98.510  19.880 122.490  1.00  0.00           H
ATOM   1333 2HD2 ASN   133      99.900  19.090 121.750  1.00  0.00           H
ATOM   1334  C   ASN   133      95.640  21.540 119.240  1.00  0.00           C
ATOM   1335  O   ASN   133      94.560  21.210 119.690  1.00  0.00           O
ATOM   1336  N   PHE   134      95.880  21.680 117.950  1.00  0.00           N
ATOM   1337  H   PHE   134      96.820  21.580 117.620  1.00  0.00           H
ATOM   1338  CA  PHE   134      94.770  21.960 117.020  1.00  0.00           C
ATOM   1339  CB  PHE   134      94.160  20.630 116.570  1.00  0.00           C
ATOM   1340  CG  PHE   134      95.260  19.740 116.010  1.00  0.00           C
ATOM   1341  CD1 PHE   134      95.610  19.890 114.660  1.00  0.00           C
ATOM   1342  HD1 PHE   134      95.380  20.770 114.050  1.00  0.00           H
ATOM   1343  CD2 PHE   134      95.630  18.580 116.720  1.00  0.00           C
ATOM   1344  HD2 PHE   134      95.640  18.540 117.810  1.00  0.00           H
ATOM   1345  CE1 PHE   134      96.210  18.830 113.950  1.00  0.00           C
ATOM   1346  HE1 PHE   134      96.250  18.770 112.870  1.00  0.00           H
ATOM   1347  CE2 PHE   134      96.260  17.600 116.040  1.00  0.00           C
ATOM   1348  HE2 PHE   134      96.800  16.840 116.600  1.00  0.00           H
ATOM   1349  CZ  PHE   134      96.630  17.690 114.660  1.00  0.00           C
ATOM   1350  HZ  PHE   134      97.460  17.090 114.280  1.00  0.00           H
ATOM   1351  C   PHE   134      93.720  23.080 117.120  1.00  0.00           C
ATOM   1352  O   PHE   134      93.640  23.790 116.120  1.00  0.00           O
ATOM   1353  N   THR   135      92.800  23.110 118.100  1.00  0.00           N
ATOM   1354  H   THR   135      92.870  22.470 118.860  1.00  0.00           H
ATOM   1355  CA  THR   135      91.660  23.950 118.020  1.00  0.00           C
ATOM   1356  CB  THR   135      90.350  23.150 117.910  1.00  0.00           C
ATOM   1357  OG1 THR   135      90.140  22.350 119.040  1.00  0.00           O
ATOM   1358  HG1 THR   135      89.450  21.630 118.960  1.00  0.00           H
ATOM   1359  CG2 THR   135      90.420  22.270 116.660  1.00  0.00           C
ATOM   1360  C   THR   135      91.370  24.980 119.110  1.00  0.00           C
ATOM   1361  O   THR   135      92.140  24.930 120.130  1.00  0.00           O
ATOM   1362  N   ILE   136      90.560  25.950 118.790  1.00  0.00           N
ATOM   1363  H   ILE   136      90.390  26.040 117.810  1.00  0.00           H
ATOM   1364  CA  ILE   136      90.020  27.010 119.760  1.00  0.00           C
ATOM   1365  CB  ILE   136      89.220  28.080 118.950  1.00  0.00           C
ATOM   1366  CG1 ILE   136      88.890  29.330 119.710  1.00  0.00           C
ATOM   1367  CG2 ILE   136      87.980  27.550 118.320  1.00  0.00           C
ATOM   1368  CD  ILE   136      90.020  30.390 119.550  1.00  0.00           C
ATOM   1369  C   ILE   136      89.180  26.540 120.970  1.00  0.00           C
ATOM   1370  O   ILE   136      88.650  25.410 120.920  1.00  0.00           O
ATOM   1371  N   LYS   137      89.290  27.200 122.090  1.00  0.00           N
ATOM   1372  H   LYS   137      89.850  28.020 122.220  1.00  0.00           H
ATOM   1373  CA  LYS   137      88.340  26.990 123.180  1.00  0.00           C
ATOM   1374  CB  LYS   137      88.950  27.520 124.470  1.00  0.00           C
ATOM   1375  CG  LYS   137      90.210  26.680 124.850  1.00  0.00           C
ATOM   1376  CD  LYS   137      90.920  27.230 126.100  1.00  0.00           C
ATOM   1377  CE  LYS   137      92.290  26.550 126.340  1.00  0.00           C
ATOM   1378  NZ  LYS   137      92.730  26.350 127.700  1.00  0.00           N
ATOM   1379  HZ1 LYS   137      92.230  25.600 128.140  1.00  0.00           H
ATOM   1380  HZ2 LYS   137      93.710  26.160 127.660  1.00  0.00           H
ATOM   1381  HZ3 LYS   137      92.610  27.220 128.190  1.00  0.00           H
ATOM   1382  C   LYS   137      86.990  27.690 122.900  1.00  0.00           C
ATOM   1383  O   LYS   137      87.000  28.850 122.540  1.00  0.00           O
ATOM   1384  N   GLY   138      85.940  27.160 123.410  1.00  0.00           N
ATOM   1385  H   GLY   138      86.020  26.340 123.980  1.00  0.00           H
ATOM   1386  CA  GLY   138      84.530  27.600 123.120  1.00  0.00           C
ATOM   1387  C   GLY   138      84.200  27.210 121.650  1.00  0.00           C
ATOM   1388  O   GLY   138      84.990  27.330 120.720  1.00  0.00           O
ATOM   1389  N   SER   139      82.920  26.830 121.530  1.00  0.00           N
ATOM   1390  H   SER   139      82.370  26.860 122.360  1.00  0.00           H
ATOM   1391  CA  SER   139      82.350  26.380 120.270  1.00  0.00           C
ATOM   1392  CB  SER   139      81.390  25.230 120.520  1.00  0.00           C
ATOM   1393  OG  SER   139      81.100  24.640 119.270  1.00  0.00           O
ATOM   1394  HG  SER   139      80.690  23.760 119.480  1.00  0.00           H
ATOM   1395  C   SER   139      81.660  27.520 119.450  1.00  0.00           C
ATOM   1396  O   SER   139      81.530  28.660 119.880  1.00  0.00           O
ATOM   1397  N   PHE   140      81.510  27.330 118.120  1.00  0.00           N
ATOM   1398  H   PHE   140      81.480  26.380 117.810  1.00  0.00           H
ATOM   1399  CA  PHE   140      80.940  28.280 117.140  1.00  0.00           C
ATOM   1400  CB  PHE   140      82.120  28.730 116.250  1.00  0.00           C
ATOM   1401  CG  PHE   140      83.090  29.740 116.900  1.00  0.00           C
ATOM   1402  CD1 PHE   140      84.180  29.280 117.560  1.00  0.00           C
ATOM   1403  HD1 PHE   140      84.230  28.200 117.680  1.00  0.00           H
ATOM   1404  CD2 PHE   140      82.890  31.130 116.850  1.00  0.00           C
ATOM   1405  HD2 PHE   140      82.060  31.420 116.210  1.00  0.00           H
ATOM   1406  CE1 PHE   140      85.090  30.100 118.170  1.00  0.00           C
ATOM   1407  HE1 PHE   140      85.890  29.670 118.770  1.00  0.00           H
ATOM   1408  CE2 PHE   140      83.720  31.980 117.570  1.00  0.00           C
ATOM   1409  HE2 PHE   140      83.460  33.040 117.600  1.00  0.00           H
ATOM   1410  CZ  PHE   140      84.870  31.480 118.240  1.00  0.00           C
ATOM   1411  HZ  PHE   140      85.260  32.020 119.090  1.00  0.00           H
ATOM   1412  C   PHE   140      79.980  27.420 116.380  1.00  0.00           C
ATOM   1413  O   PHE   140      80.130  26.200 116.250  1.00  0.00           O
ATOM   1414  N   LEU   141      78.850  27.990 116.040  1.00  0.00           N
ATOM   1415  H   LEU   141      78.650  28.860 116.490  1.00  0.00           H
ATOM   1416  CA  LEU   141      77.800  27.350 115.230  1.00  0.00           C
ATOM   1417  CB  LEU   141      76.420  28.050 115.470  1.00  0.00           C
ATOM   1418  CG  LEU   141      75.530  27.690 116.660  1.00  0.00           C
ATOM   1419  CD1 LEU   141      75.030  26.240 116.470  1.00  0.00           C
ATOM   1420  CD2 LEU   141      76.220  27.950 117.950  1.00  0.00           C
ATOM   1421  C   LEU   141      78.100  27.220 113.710  1.00  0.00           C
ATOM   1422  O   LEU   141      79.230  27.620 113.310  1.00  0.00           O
ATOM   1423  N   ASN   142      77.110  27.000 112.840  1.00  0.00           N
ATOM   1424  H   ASN   142      76.170  26.920 113.150  1.00  0.00           H
ATOM   1425  CA  ASN   142      77.180  26.910 111.370  1.00  0.00           C
ATOM   1426  CB  ASN   142      75.940  26.140 110.770  1.00  0.00           C
ATOM   1427  CG  ASN   142      74.580  26.750 111.240  1.00  0.00           C
ATOM   1428  OD1 ASN   142      74.330  26.910 112.450  1.00  0.00           O
ATOM   1429  ND2 ASN   142      73.750  27.290 110.390  1.00  0.00           N
ATOM   1430 1HD2 ASN   142      74.080  27.440 109.450  1.00  0.00           H
ATOM   1431 2HD2 ASN   142      72.790  27.400 110.620  1.00  0.00           H
ATOM   1432  C   ASN   142      77.400  28.280 110.630  1.00  0.00           C
ATOM   1433  O   ASN   142      76.760  29.300 110.940  1.00  0.00           O
ATOM   1434  N   GLY   143      78.360  28.290 109.700  1.00  0.00           N
ATOM   1435  H   GLY   143      78.880  27.450 109.510  1.00  0.00           H
ATOM   1436  CA  GLY   143      78.740  29.490 108.840  1.00  0.00           C
ATOM   1437  C   GLY   143      79.420  30.590 109.680  1.00  0.00           C
ATOM   1438  O   GLY   143      79.180  31.800 109.430  1.00  0.00           O
ATOM   1439  N   SER   144      80.270  30.090 110.590  1.00  0.00           N
ATOM   1440  H   SER   144      80.500  29.120 110.630  1.00  0.00           H
ATOM   1441  CA  SER   144      81.100  30.970 111.390  1.00  0.00           C
ATOM   1442  CB  SER   144      81.470  30.270 112.650  1.00  0.00           C
ATOM   1443  OG  SER   144      82.000  28.930 112.450  1.00  0.00           O
ATOM   1444  HG  SER   144      81.360  28.210 112.150  1.00  0.00           H
ATOM   1445  C   SER   144      82.360  31.430 110.730  1.00  0.00           C
ATOM   1446  O   SER   144      82.950  32.320 111.330  1.00  0.00           O
ATOM   1447  N   CYS   145      82.740  30.920 109.530  1.00  0.00           N
ATOM   1448  H   CYS   145      82.440  30.010 109.250  1.00  0.00           H
ATOM   1449  CA  CYS   145      83.910  31.290 108.700  1.00  0.00           C
ATOM   1450  CB  CYS   145      84.110  30.530 107.390  1.00  0.00           C
ATOM   1451  SG  CYS   145      84.350  28.740 107.530  1.00  0.00           S
ATOM   1452  HG  CYS   145      83.480  28.440 108.500  1.00  0.00           H
ATOM   1453  C   CYS   145      84.050  32.760 108.400  1.00  0.00           C
ATOM   1454  O   CYS   145      83.170  33.270 107.690  1.00  0.00           O
ATOM   1455  N   GLY   146      84.760  33.470 109.270  1.00  0.00           N
ATOM   1456  H   GLY   146      85.490  32.960 109.740  1.00  0.00           H
ATOM   1457  CA  GLY   146      84.950  34.940 109.330  1.00  0.00           C
ATOM   1458  C   GLY   146      85.150  35.420 110.800  1.00  0.00           C
ATOM   1459  O   GLY   146      85.580  36.550 110.970  1.00  0.00           O
ATOM   1460  N   SER   147      84.630  34.680 111.730  1.00  0.00           N
ATOM   1461  H   SER   147      84.040  33.910 111.490  1.00  0.00           H
ATOM   1462  CA  SER   147      84.620  34.930 113.260  1.00  0.00           C
ATOM   1463  CB  SER   147      83.950  33.880 114.180  1.00  0.00           C
ATOM   1464  OG  SER   147      82.540  33.940 113.920  1.00  0.00           O
ATOM   1465  HG  SER   147      82.330  33.670 112.980  1.00  0.00           H
ATOM   1466  C   SER   147      85.940  35.280 113.870  1.00  0.00           C
ATOM   1467  O   SER   147      86.790  34.400 114.220  1.00  0.00           O
ATOM   1468  N   VAL   148      86.180  36.550 113.710  1.00  0.00           N
ATOM   1469  H   VAL   148      85.520  37.090 113.190  1.00  0.00           H
ATOM   1470  CA  VAL   148      87.440  37.300 114.150  1.00  0.00           C
ATOM   1471  CB  VAL   148      87.440  38.730 113.650  1.00  0.00           C
ATOM   1472  CG1 VAL   148      86.570  39.830 114.330  1.00  0.00           C
ATOM   1473  CG2 VAL   148      88.880  39.180 113.420  1.00  0.00           C
ATOM   1474  C   VAL   148      87.680  37.350 115.660  1.00  0.00           C
ATOM   1475  O   VAL   148      86.800  37.780 116.440  1.00  0.00           O
ATOM   1476  N   GLY   149      88.940  37.230 116.070  1.00  0.00           N
ATOM   1477  H   GLY   149      89.710  37.330 115.440  1.00  0.00           H
ATOM   1478  CA  GLY   149      89.410  37.150 117.430  1.00  0.00           C
ATOM   1479  C   GLY   149      90.500  38.220 117.680  1.00  0.00           C
ATOM   1480  O   GLY   149      91.470  38.370 116.920  1.00  0.00           O
ATOM   1481  N   PHE   150      90.380  38.940 118.810  1.00  0.00           N
ATOM   1482  H   PHE   150      89.660  38.920 119.510  1.00  0.00           H
ATOM   1483  CA  PHE   150      91.240  40.090 119.060  1.00  0.00           C
ATOM   1484  CB  PHE   150      90.620  41.370 118.490  1.00  0.00           C
ATOM   1485  CG  PHE   150      89.120  41.470 118.880  1.00  0.00           C
ATOM   1486  CD1 PHE   150      88.770  42.130 120.060  1.00  0.00           C
ATOM   1487  HD1 PHE   150      89.460  42.280 120.880  1.00  0.00           H
ATOM   1488  CD2 PHE   150      88.140  41.080 117.980  1.00  0.00           C
ATOM   1489  HD2 PHE   150      88.380  40.630 117.010  1.00  0.00           H
ATOM   1490  CE1 PHE   150      87.460  42.410 120.370  1.00  0.00           C
ATOM   1491  HE1 PHE   150      87.210  42.850 121.330  1.00  0.00           H
ATOM   1492  CE2 PHE   150      86.830  41.330 118.380  1.00  0.00           C
ATOM   1493  HE2 PHE   150      85.990  41.020 117.760  1.00  0.00           H
ATOM   1494  CZ  PHE   150      86.430  42.120 119.500  1.00  0.00           C
ATOM   1495  HZ  PHE   150      85.450  42.290 119.960  1.00  0.00           H
ATOM   1496  C   PHE   150      91.710  40.160 120.510  1.00  0.00           C
ATOM   1497  O   PHE   150      90.970  40.100 121.450  1.00  0.00           O
ATOM   1498  N   ASN   151      92.910  40.680 120.540  1.00  0.00           N
ATOM   1499  H   ASN   151      93.430  40.820 119.700  1.00  0.00           H
ATOM   1500  CA  ASN   151      93.530  41.010 121.850  1.00  0.00           C
ATOM   1501  CB  ASN   151      94.820  40.180 121.840  1.00  0.00           C
ATOM   1502  CG  ASN   151      95.570  40.370 123.110  1.00  0.00           C
ATOM   1503  OD1 ASN   151      95.070  40.220 124.210  1.00  0.00           O
ATOM   1504  ND2 ASN   151      96.780  40.880 123.040  1.00  0.00           N
ATOM   1505 1HD2 ASN   151      97.290  40.990 122.190  1.00  0.00           H
ATOM   1506 2HD2 ASN   151      97.050  41.260 123.930  1.00  0.00           H
ATOM   1507  C   ASN   151      93.630  42.540 121.910  1.00  0.00           C
ATOM   1508  O   ASN   151      94.000  43.240 120.930  1.00  0.00           O
ATOM   1509  N   ILE   152      92.970  43.010 122.950  1.00  0.00           N
ATOM   1510  H   ILE   152      92.570  42.420 123.640  1.00  0.00           H
ATOM   1511  CA  ILE   152      92.700  44.470 123.010  1.00  0.00           C
ATOM   1512  CB  ILE   152      91.310  44.910 123.490  1.00  0.00           C
ATOM   1513  CG1 ILE   152      90.760  44.010 124.600  1.00  0.00           C
ATOM   1514  CG2 ILE   152      90.410  44.910 122.260  1.00  0.00           C
ATOM   1515  CD  ILE   152      90.920  44.500 126.020  1.00  0.00           C
ATOM   1516  C   ILE   152      93.770  45.250 123.740  1.00  0.00           C
ATOM   1517  O   ILE   152      94.410  44.750 124.720  1.00  0.00           O
ATOM   1518  N   ASP   153      94.050  46.500 123.290  1.00  0.00           N
ATOM   1519  H   ASP   153      93.590  46.890 122.490  1.00  0.00           H
ATOM   1520  CA  ASP   153      95.100  47.500 123.780  1.00  0.00           C
ATOM   1521  CB  ASP   153      96.340  47.220 122.850  1.00  0.00           C
ATOM   1522  CG  ASP   153      97.590  48.110 123.000  1.00  0.00           C
ATOM   1523  OD1 ASP   153      97.640  49.170 122.310  1.00  0.00           O
ATOM   1524  OD2 ASP   153      98.400  47.810 123.940  1.00  0.00           O
ATOM   1525  C   ASP   153      94.780  48.940 123.540  1.00  0.00           C
ATOM   1526  O   ASP   153      93.960  49.250 122.700  1.00  0.00           O
ATOM   1527  N   TYR   154      95.410  49.780 124.380  1.00  0.00           N
ATOM   1528  H   TYR   154      96.110  49.410 124.980  1.00  0.00           H
ATOM   1529  CA  TYR   154      95.190  51.300 124.340  1.00  0.00           C
ATOM   1530  CB  TYR   154      96.090  51.920 125.400  1.00  0.00           C
ATOM   1531  CG  TYR   154      95.540  51.740 126.800  1.00  0.00           C
ATOM   1532  CD1 TYR   154      95.910  50.710 127.690  1.00  0.00           C
ATOM   1533  HD1 TYR   154      96.300  49.810 127.220  1.00  0.00           H
ATOM   1534  CD2 TYR   154      94.560  52.650 127.200  1.00  0.00           C
ATOM   1535  HD2 TYR   154      94.250  53.410 126.480  1.00  0.00           H
ATOM   1536  CE1 TYR   154      95.370  50.620 128.920  1.00  0.00           C
ATOM   1537  HE1 TYR   154      95.960  50.010 129.610  1.00  0.00           H
ATOM   1538  CE2 TYR   154      93.870  52.510 128.420  1.00  0.00           C
ATOM   1539  HE2 TYR   154      93.140  53.190 128.860  1.00  0.00           H
ATOM   1540  CZ  TYR   154      94.340  51.500 129.350  1.00  0.00           C
ATOM   1541  OH  TYR   154      94.180  51.810 130.680  1.00  0.00           O
ATOM   1542  HH  TYR   154      95.060  51.820 131.160  1.00  0.00           H
ATOM   1543  C   TYR   154      95.430  52.080 123.020  1.00  0.00           C
ATOM   1544  O   TYR   154      94.560  52.790 122.630  1.00  0.00           O
ATOM   1545  N   ASP   155      96.630  51.950 122.420  1.00  0.00           N
ATOM   1546  H   ASP   155      97.240  51.190 122.620  1.00  0.00           H
ATOM   1547  CA  ASP   155      96.870  52.470 121.040  1.00  0.00           C
ATOM   1548  CB  ASP   155      98.310  52.470 120.720  1.00  0.00           C
ATOM   1549  CG  ASP   155      98.650  53.200 119.440  1.00  0.00           C
ATOM   1550  OD1 ASP   155      99.470  54.130 119.430  1.00  0.00           O
ATOM   1551  OD2 ASP   155      98.250  52.700 118.410  1.00  0.00           O
ATOM   1552  C   ASP   155      95.980  51.800 120.000  1.00  0.00           C
ATOM   1553  O   ASP   155      95.180  52.460 119.300  1.00  0.00           O
ATOM   1554  N   CYS   156      96.120  50.480 119.900  1.00  0.00           N
ATOM   1555  H   CYS   156      96.580  49.940 120.600  1.00  0.00           H
ATOM   1556  CA  CYS   156      95.580  49.730 118.800  1.00  0.00           C
ATOM   1557  CB  CYS   156      96.640  49.530 117.600  1.00  0.00           C
ATOM   1558  SG  CYS   156      97.100  51.000 116.650  1.00  0.00           S
ATOM   1559  HG  CYS   156      97.710  51.640 117.640  1.00  0.00           H
ATOM   1560  C   CYS   156      94.950  48.340 119.130  1.00  0.00           C
ATOM   1561  O   CYS   156      95.580  47.530 119.790  1.00  0.00           O
ATOM   1562  N   VAL   157      93.860  47.940 118.410  1.00  0.00           N
ATOM   1563  H   VAL   157      93.460  48.630 117.800  1.00  0.00           H
ATOM   1564  CA  VAL   157      93.170  46.640 118.450  1.00  0.00           C
ATOM   1565  CB  VAL   157      91.740  46.790 117.740  1.00  0.00           C
ATOM   1566  CG1 VAL   157      91.020  45.550 117.580  1.00  0.00           C
ATOM   1567  CG2 VAL   157      90.860  47.770 118.380  1.00  0.00           C
ATOM   1568  C   VAL   157      93.980  45.540 117.700  1.00  0.00           C
ATOM   1569  O   VAL   157      94.110  45.660 116.490  1.00  0.00           O
ATOM   1570  N   SER   158      94.610  44.620 118.420  1.00  0.00           N
ATOM   1571  H   SER   158      94.700  44.730 119.410  1.00  0.00           H
ATOM   1572  CA  SER   158      95.390  43.560 117.860  1.00  0.00           C
ATOM   1573  CB  SER   158      96.320  42.980 118.900  1.00  0.00           C
ATOM   1574  OG  SER   158      97.680  43.620 118.870  1.00  0.00           O
ATOM   1575  HG  SER   158      97.590  44.580 119.130  1.00  0.00           H
ATOM   1576  C   SER   158      94.510  42.420 117.350  1.00  0.00           C
ATOM   1577  O   SER   158      94.100  41.480 117.990  1.00  0.00           O
ATOM   1578  N   PHE   159      94.240  42.440 116.040  1.00  0.00           N
ATOM   1579  H   PHE   159      94.670  43.140 115.470  1.00  0.00           H
ATOM   1580  CA  PHE   159      93.520  41.410 115.220  1.00  0.00           C
ATOM   1581  CB  PHE   159      93.130  42.050 113.910  1.00  0.00           C
ATOM   1582  CG  PHE   159      91.970  43.020 113.890  1.00  0.00           C
ATOM   1583  CD1 PHE   159      92.190  44.320 113.360  1.00  0.00           C
ATOM   1584  HD1 PHE   159      93.210  44.620 113.090  1.00  0.00           H
ATOM   1585  CD2 PHE   159      90.710  42.700 114.390  1.00  0.00           C
ATOM   1586  HD2 PHE   159      90.350  41.680 114.530  1.00  0.00           H
ATOM   1587  CE1 PHE   159      91.160  45.280 113.400  1.00  0.00           C
ATOM   1588  HE1 PHE   159      91.480  46.310 113.240  1.00  0.00           H
ATOM   1589  CE2 PHE   159      89.720  43.700 114.360  1.00  0.00           C
ATOM   1590  HE2 PHE   159      88.720  43.430 114.700  1.00  0.00           H
ATOM   1591  CZ  PHE   159      89.940  44.960 113.860  1.00  0.00           C
ATOM   1592  HZ  PHE   159      89.200  45.760 113.920  1.00  0.00           H
ATOM   1593  C   PHE   159      94.530  40.200 115.010  1.00  0.00           C
ATOM   1594  O   PHE   159      95.270  40.280 114.030  1.00  0.00           O
ATOM   1595  N   CYS   160      94.550  39.310 115.980  1.00  0.00           N
ATOM   1596  H   CYS   160      93.960  39.290 116.780  1.00  0.00           H
ATOM   1597  CA  CYS   160      95.410  38.160 116.110  1.00  0.00           C
ATOM   1598  CB  CYS   160      95.730  37.900 117.640  1.00  0.00           C
ATOM   1599  SG  CYS   160      94.340  37.650 118.750  1.00  0.00           S
ATOM   1600  HG  CYS   160      95.170  37.380 119.750  1.00  0.00           H
ATOM   1601  C   CYS   160      94.810  36.860 115.510  1.00  0.00           C
ATOM   1602  O   CYS   160      95.480  35.840 115.240  1.00  0.00           O
ATOM   1603  N   TYR   161      93.510  36.780 115.310  1.00  0.00           N
ATOM   1604  H   TYR   161      92.960  37.560 115.590  1.00  0.00           H
ATOM   1605  CA  TYR   161      92.740  35.590 114.880  1.00  0.00           C
ATOM   1606  CB  TYR   161      92.370  34.880 116.220  1.00  0.00           C
ATOM   1607  CG  TYR   161      91.690  33.600 115.980  1.00  0.00           C
ATOM   1608  CD1 TYR   161      92.420  32.420 115.850  1.00  0.00           C
ATOM   1609  HD1 TYR   161      93.470  32.590 115.620  1.00  0.00           H
ATOM   1610  CD2 TYR   161      90.300  33.520 116.090  1.00  0.00           C
ATOM   1611  HD2 TYR   161      89.730  34.450 116.120  1.00  0.00           H
ATOM   1612  CE1 TYR   161      91.800  31.180 115.790  1.00  0.00           C
ATOM   1613  HE1 TYR   161      92.370  30.340 115.400  1.00  0.00           H
ATOM   1614  CE2 TYR   161      89.700  32.250 116.100  1.00  0.00           C
ATOM   1615  HE2 TYR   161      88.610  32.290 116.190  1.00  0.00           H
ATOM   1616  CZ  TYR   161      90.420  31.080 115.870  1.00  0.00           C
ATOM   1617  OH  TYR   161      89.810  29.790 115.840  1.00  0.00           O
ATOM   1618  HH  TYR   161      90.600  29.180 115.860  1.00  0.00           H
ATOM   1619  C   TYR   161      91.490  35.890 113.960  1.00  0.00           C
ATOM   1620  O   TYR   161      90.900  36.960 114.140  1.00  0.00           O
ATOM   1621  N   MET   162      91.300  34.950 112.960  1.00  0.00           N
ATOM   1622  H   MET   162      92.130  34.410 112.820  1.00  0.00           H
ATOM   1623  CA  MET   162      90.100  34.790 112.090  1.00  0.00           C
ATOM   1624  CB  MET   162      90.330  35.440 110.730  1.00  0.00           C
ATOM   1625  CG  MET   162      89.010  35.390 110.010  1.00  0.00           C
ATOM   1626  SD  MET   162      88.940  36.370 108.470  1.00  0.00           S
ATOM   1627  CE  MET   162      88.520  37.920 109.170  1.00  0.00           C
ATOM   1628  C   MET   162      89.860  33.300 111.900  1.00  0.00           C
ATOM   1629  O   MET   162      90.670  32.610 111.340  1.00  0.00           O
ATOM   1630  N   HIS   163      88.790  32.800 112.410  1.00  0.00           N
ATOM   1631  H   HIS   163      88.210  33.150 113.140  1.00  0.00           H
ATOM   1632  CA  HIS   163      88.290  31.470 112.010  1.00  0.00           C
ATOM   1633  CB  HIS   163      87.200  31.110 113.000  1.00  0.00           C
ATOM   1634  CG  HIS   163      86.530  29.760 112.700  1.00  0.00           C
ATOM   1635  ND1 HIS   163      86.960  28.660 112.020  1.00  0.00           N
ATOM   1636  CD2 HIS   163      85.220  29.690 112.800  1.00  0.00           C
ATOM   1637  HD2 HIS   163      84.530  30.410 113.250  1.00  0.00           H
ATOM   1638  CE1 HIS   163      85.910  27.850 111.880  1.00  0.00           C
ATOM   1639  HE1 HIS   163      85.910  26.800 111.580  1.00  0.00           H
ATOM   1640  NE2 HIS   163      84.880  28.490 112.440  1.00  0.00           N
ATOM   1641  HE2 HIS   163      84.040  28.050 112.760  1.00  0.00           H
ATOM   1642  C   HIS   163      87.820  31.410 110.520  1.00  0.00           C
ATOM   1643  O   HIS   163      86.820  32.090 110.230  1.00  0.00           O
ATOM   1644  N   HIS   164      88.590  30.760 109.630  1.00  0.00           N
ATOM   1645  H   HIS   164      89.480  30.410 109.890  1.00  0.00           H
ATOM   1646  CA  HIS   164      88.300  30.690 108.160  1.00  0.00           C
ATOM   1647  CB  HIS   164      89.510  31.290 107.390  1.00  0.00           C
ATOM   1648  CG  HIS   164      90.640  30.260 107.530  1.00  0.00           C
ATOM   1649  ND1 HIS   164      91.040  29.690 108.710  1.00  0.00           N
ATOM   1650  CD2 HIS   164      91.120  29.560 106.610  1.00  0.00           C
ATOM   1651  HD2 HIS   164      91.020  29.740 105.540  1.00  0.00           H
ATOM   1652  CE1 HIS   164      91.720  28.570 108.410  1.00  0.00           C
ATOM   1653  HE1 HIS   164      92.350  27.920 109.020  1.00  0.00           H
ATOM   1654  NE2 HIS   164      91.780  28.540 107.060  1.00  0.00           N
ATOM   1655  HE2 HIS   164      92.230  27.850 106.500  1.00  0.00           H
ATOM   1656  C   HIS   164      87.850  29.330 107.580  1.00  0.00           C
ATOM   1657  O   HIS   164      87.500  29.210 106.390  1.00  0.00           O
ATOM   1658  N   MET   165      87.880  28.320 108.420  1.00  0.00           N
ATOM   1659  H   MET   165      88.490  28.190 109.200  1.00  0.00           H
ATOM   1660  CA  MET   165      87.510  27.000 107.920  1.00  0.00           C
ATOM   1661  CB  MET   165      88.760  26.220 107.550  1.00  0.00           C
ATOM   1662  CG  MET   165      89.290  26.260 106.080  1.00  0.00           C
ATOM   1663  SD  MET   165      90.950  25.410 105.830  1.00  0.00           S
ATOM   1664  CE  MET   165      90.800  23.620 105.990  1.00  0.00           C
ATOM   1665  C   MET   165      86.760  26.100 108.960  1.00  0.00           C
ATOM   1666  O   MET   165      87.240  25.670 110.030  1.00  0.00           O
ATOM   1667  N   GLU   166      85.580  25.640 108.520  1.00  0.00           N
ATOM   1668  H   GLU   166      85.410  25.710 107.530  1.00  0.00           H
ATOM   1669  CA  GLU   166      84.730  24.730 109.270  1.00  0.00           C
ATOM   1670  CB  GLU   166      83.290  25.340 109.270  1.00  0.00           C
ATOM   1671  CG  GLU   166      83.220  26.600 110.140  1.00  0.00           C
ATOM   1672  CD  GLU   166      81.910  27.270 109.770  1.00  0.00           C
ATOM   1673  OE1 GLU   166      81.850  27.940 108.720  1.00  0.00           O
ATOM   1674  OE2 GLU   166      80.900  27.150 110.440  1.00  0.00           O
ATOM   1675  C   GLU   166      84.680  23.300 108.800  1.00  0.00           C
ATOM   1676  O   GLU   166      83.840  23.020 107.980  1.00  0.00           O
ATOM   1677  N   LEU   167      85.620  22.440 109.160  1.00  0.00           N
ATOM   1678  H   LEU   167      86.170  22.700 109.950  1.00  0.00           H
ATOM   1679  CA  LEU   167      85.910  21.070 108.650  1.00  0.00           C
ATOM   1680  CB  LEU   167      87.170  20.490 109.320  1.00  0.00           C
ATOM   1681  CG  LEU   167      88.330  21.410 109.130  1.00  0.00           C
ATOM   1682  CD1 LEU   167      89.520  21.090 110.110  1.00  0.00           C
ATOM   1683  CD2 LEU   167      88.800  21.360 107.700  1.00  0.00           C
ATOM   1684  C   LEU   167      84.760  20.090 108.850  1.00  0.00           C
ATOM   1685  O   LEU   167      84.160  20.030 109.910  1.00  0.00           O
ATOM   1686  N   PRO   168      84.460  19.060 108.010  1.00  0.00           N
ATOM   1687  CA  PRO   168      83.370  18.040 108.240  1.00  0.00           C
ATOM   1688  CB  PRO   168      83.350  17.180 107.020  1.00  0.00           C
ATOM   1689  CG  PRO   168      84.040  18.040 105.970  1.00  0.00           C
ATOM   1690  CD  PRO   168      85.040  18.980 106.680  1.00  0.00           C
ATOM   1691  C   PRO   168      83.480  17.110 109.410  1.00  0.00           C
ATOM   1692  O   PRO   168      82.530  16.490 109.840  1.00  0.00           O
ATOM   1693  N   THR   169      84.680  17.040 109.940  1.00  0.00           N
ATOM   1694  H   THR   169      85.430  17.550 109.530  1.00  0.00           H
ATOM   1695  CA  THR   169      84.970  16.430 111.260  1.00  0.00           C
ATOM   1696  CB  THR   169      86.460  16.070 111.380  1.00  0.00           C
ATOM   1697  OG1 THR   169      87.180  17.200 110.840  1.00  0.00           O
ATOM   1698  HG1 THR   169      88.180  17.110 110.850  1.00  0.00           H
ATOM   1699  CG2 THR   169      86.860  14.660 110.860  1.00  0.00           C
ATOM   1700  C   THR   169      84.500  17.150 112.530  1.00  0.00           C
ATOM   1701  O   THR   169      85.080  16.930 113.560  1.00  0.00           O
ATOM   1702  N   GLY   170      83.620  18.070 112.500  1.00  0.00           N
ATOM   1703  H   GLY   170      83.050  18.110 111.670  1.00  0.00           H
ATOM   1704  CA  GLY   170      83.130  18.890 113.550  1.00  0.00           C
ATOM   1705  C   GLY   170      84.040  20.050 114.030  1.00  0.00           C
ATOM   1706  O   GLY   170      83.470  21.090 114.450  1.00  0.00           O
ATOM   1707  N   VAL   171      85.330  19.800 114.040  1.00  0.00           N
ATOM   1708  H   VAL   171      85.720  18.950 113.680  1.00  0.00           H
ATOM   1709  CA  VAL   171      86.350  20.790 114.420  1.00  0.00           C
ATOM   1710  CB  VAL   171      87.650  20.010 114.620  1.00  0.00           C
ATOM   1711  CG1 VAL   171      87.590  18.980 115.740  1.00  0.00           C
ATOM   1712  CG2 VAL   171      88.190  19.370 113.360  1.00  0.00           C
ATOM   1713  C   VAL   171      86.490  21.950 113.530  1.00  0.00           C
ATOM   1714  O   VAL   171      86.200  22.110 112.330  1.00  0.00           O
ATOM   1715  N   HIS   172      87.180  22.940 114.060  1.00  0.00           N
ATOM   1716  H   HIS   172      87.270  23.070 115.050  1.00  0.00           H
ATOM   1717  CA  HIS   172      87.410  24.250 113.430  1.00  0.00           C
ATOM   1718  CB  HIS   172      86.770  25.300 114.270  1.00  0.00           C
ATOM   1719  CG  HIS   172      85.240  25.180 114.470  1.00  0.00           C
ATOM   1720  ND1 HIS   172      84.540  25.070 115.610  1.00  0.00           N
ATOM   1721  CD2 HIS   172      84.390  25.070 113.460  1.00  0.00           C
ATOM   1722  HD2 HIS   172      84.690  25.000 112.420  1.00  0.00           H
ATOM   1723  CE1 HIS   172      83.250  25.080 115.280  1.00  0.00           C
ATOM   1724  HE1 HIS   172      82.400  25.250 115.950  1.00  0.00           H
ATOM   1725  NE2 HIS   172      83.160  24.940 113.960  1.00  0.00           N
ATOM   1726  HE2 HIS   172      82.310  24.990 113.450  1.00  0.00           H
ATOM   1727  C   HIS   172      88.830  24.610 113.130  1.00  0.00           C
ATOM   1728  O   HIS   172      89.770  24.200 113.800  1.00  0.00           O
ATOM   1729  N   ALA   173      89.110  25.260 111.980  1.00  0.00           N
ATOM   1730  H   ALA   173      88.390  25.410 111.310  1.00  0.00           H
ATOM   1731  CA  ALA   173      90.460  25.770 111.610  1.00  0.00           C
ATOM   1732  CB  ALA   173      90.820  25.210 110.260  1.00  0.00           C
ATOM   1733  C   ALA   173      90.480  27.340 111.540  1.00  0.00           C
ATOM   1734  O   ALA   173      89.700  27.840 110.720  1.00  0.00           O
ATOM   1735  N   GLY   174      91.490  27.860 112.230  1.00  0.00           N
ATOM   1736  H   GLY   174      92.180  27.230 112.580  1.00  0.00           H
ATOM   1737  CA  GLY   174      91.710  29.300 112.490  1.00  0.00           C
ATOM   1738  C   GLY   174      92.980  29.780 111.780  1.00  0.00           C
ATOM   1739  O   GLY   174      93.960  29.080 111.640  1.00  0.00           O
ATOM   1740  N   THR   175      92.910  31.020 111.350  1.00  0.00           N
ATOM   1741  H   THR   175      92.160  31.610 111.640  1.00  0.00           H
ATOM   1742  CA  THR   175      94.030  31.690 110.620  1.00  0.00           C
ATOM   1743  CB  THR   175      93.750  31.840 109.120  1.00  0.00           C
ATOM   1744  OG1 THR   175      94.900  32.340 108.460  1.00  0.00           O
ATOM   1745  HG1 THR   175      94.710  33.300 108.230  1.00  0.00           H
ATOM   1746  CG2 THR   175      92.640  32.860 109.020  1.00  0.00           C
ATOM   1747  C   THR   175      94.420  33.020 111.270  1.00  0.00           C
ATOM   1748  O   THR   175      93.740  33.420 112.230  1.00  0.00           O
ATOM   1749  N   ASP   176      95.630  33.440 110.950  1.00  0.00           N
ATOM   1750  H   ASP   176      96.430  32.850 110.800  1.00  0.00           H
ATOM   1751  CA  ASP   176      95.870  34.860 111.170  1.00  0.00           C
ATOM   1752  CB  ASP   176      97.310  34.970 111.720  1.00  0.00           C
ATOM   1753  CG  ASP   176      98.530  34.890 110.760  1.00  0.00           C
ATOM   1754  OD1 ASP   176      99.610  34.490 111.240  1.00  0.00           O
ATOM   1755  OD2 ASP   176      98.380  35.230 109.590  1.00  0.00           O
ATOM   1756  C   ASP   176      95.480  35.630 109.910  1.00  0.00           C
ATOM   1757  O   ASP   176      95.060  35.050 108.870  1.00  0.00           O
ATOM   1758  N   LEU   177      95.480  36.940 109.990  1.00  0.00           N
ATOM   1759  H   LEU   177      95.700  37.360 110.880  1.00  0.00           H
ATOM   1760  CA  LEU   177      95.300  37.790 108.830  1.00  0.00           C
ATOM   1761  CB  LEU   177      94.860  39.250 109.320  1.00  0.00           C
ATOM   1762  CG  LEU   177      93.350  39.270 109.730  1.00  0.00           C
ATOM   1763  CD1 LEU   177      93.120  38.800 111.180  1.00  0.00           C
ATOM   1764  CD2 LEU   177      92.720  40.690 109.610  1.00  0.00           C
ATOM   1765  C   LEU   177      96.410  37.760 107.760  1.00  0.00           C
ATOM   1766  O   LEU   177      96.090  37.940 106.610  1.00  0.00           O
ATOM   1767  N   GLU   178      97.690  37.400 108.070  1.00  0.00           N
ATOM   1768  H   GLU   178      97.820  36.820 108.870  1.00  0.00           H
ATOM   1769  CA  GLU   178      98.750  37.360 107.090  1.00  0.00           C
ATOM   1770  CB  GLU   178     100.030  37.410 107.970  1.00  0.00           C
ATOM   1771  CG  GLU   178     101.340  37.280 107.170  1.00  0.00           C
ATOM   1772  CD  GLU   178     102.500  37.410 108.210  1.00  0.00           C
ATOM   1773  OE1 GLU   178     102.840  38.610 108.580  1.00  0.00           O
ATOM   1774  OE2 GLU   178     103.040  36.460 108.720  1.00  0.00           O
ATOM   1775  C   GLU   178      98.750  36.210 106.050  1.00  0.00           C
ATOM   1776  O   GLU   178      99.310  36.340 104.960  1.00  0.00           O
ATOM   1777  N   GLY   179      98.340  35.050 106.640  1.00  0.00           N
ATOM   1778  H   GLY   179      98.330  35.020 107.640  1.00  0.00           H
ATOM   1779  CA  GLY   179      98.090  33.760 106.030  1.00  0.00           C
ATOM   1780  C   GLY   179      98.750  32.530 106.670  1.00  0.00           C
ATOM   1781  O   GLY   179      99.530  31.770 106.020  1.00  0.00           O
ATOM   1782  N   ASN   180      98.690  32.460 108.010  1.00  0.00           N
ATOM   1783  H   ASN   180      98.110  33.040 108.570  1.00  0.00           H
ATOM   1784  CA  ASN   180      99.330  31.320 108.690  1.00  0.00           C
ATOM   1785  CB  ASN   180     100.570  31.670 109.530  1.00  0.00           C
ATOM   1786  CG  ASN   180     101.580  32.540 108.760  1.00  0.00           C
ATOM   1787  OD1 ASN   180     102.310  32.000 107.950  1.00  0.00           O
ATOM   1788  ND2 ASN   180     101.380  33.860 108.770  1.00  0.00           N
ATOM   1789 1HD2 ASN   180     100.640  34.310 109.280  1.00  0.00           H
ATOM   1790 2HD2 ASN   180     101.950  34.430 108.170  1.00  0.00           H
ATOM   1791  C   ASN   180      98.310  30.750 109.550  1.00  0.00           C
ATOM   1792  O   ASN   180      97.840  31.360 110.490  1.00  0.00           O
ATOM   1793  N   PHE   181      98.050  29.430 109.350  1.00  0.00           N
ATOM   1794  H   PHE   181      98.450  28.950 108.580  1.00  0.00           H
ATOM   1795  CA  PHE   181      96.980  28.740 110.150  1.00  0.00           C
ATOM   1796  CB  PHE   181      96.890  27.260 109.830  1.00  0.00           C
ATOM   1797  CG  PHE   181      95.840  26.860 108.790  1.00  0.00           C
ATOM   1798  CD1 PHE   181      96.310  26.820 107.490  1.00  0.00           C
ATOM   1799  HD1 PHE   181      97.200  27.390 107.240  1.00  0.00           H
ATOM   1800  CD2 PHE   181      94.530  26.440 109.070  1.00  0.00           C
ATOM   1801  HD2 PHE   181      94.180  26.480 110.100  1.00  0.00           H
ATOM   1802  CE1 PHE   181      95.550  26.250 106.470  1.00  0.00           C
ATOM   1803  HE1 PHE   181      95.870  26.200 105.430  1.00  0.00           H
ATOM   1804  CE2 PHE   181      93.730  25.920 108.080  1.00  0.00           C
ATOM   1805  HE2 PHE   181      92.790  25.440 108.370  1.00  0.00           H
ATOM   1806  CZ  PHE   181      94.240  25.770 106.830  1.00  0.00           C
ATOM   1807  HZ  PHE   181      93.760  25.030 106.190  1.00  0.00           H
ATOM   1808  C   PHE   181      97.360  28.640 111.630  1.00  0.00           C
ATOM   1809  O   PHE   181      98.490  28.760 112.020  1.00  0.00           O
ATOM   1810  N   TYR   182      96.350  28.490 112.470  1.00  0.00           N
ATOM   1811  H   TYR   182      95.410  28.610 112.160  1.00  0.00           H
ATOM   1812  CA  TYR   182      96.600  28.260 113.900  1.00  0.00           C
ATOM   1813  CB  TYR   182      95.670  29.050 114.780  1.00  0.00           C
ATOM   1814  CG  TYR   182      96.260  30.370 115.090  1.00  0.00           C
ATOM   1815  CD1 TYR   182      97.020  30.430 116.280  1.00  0.00           C
ATOM   1816  HD1 TYR   182      97.530  29.530 116.630  1.00  0.00           H
ATOM   1817  CD2 TYR   182      95.840  31.470 114.410  1.00  0.00           C
ATOM   1818  HD2 TYR   182      95.440  31.480 113.400  1.00  0.00           H
ATOM   1819  CE1 TYR   182      97.370  31.660 116.830  1.00  0.00           C
ATOM   1820  HE1 TYR   182      97.710  31.860 117.840  1.00  0.00           H
ATOM   1821  CE2 TYR   182      96.180  32.670 114.970  1.00  0.00           C
ATOM   1822  HE2 TYR   182      95.760  33.550 114.480  1.00  0.00           H
ATOM   1823  CZ  TYR   182      96.950  32.800 116.110  1.00  0.00           C
ATOM   1824  OH  TYR   182      97.350  34.000 116.550  1.00  0.00           O
ATOM   1825  HH  TYR   182      96.960  34.680 115.930  1.00  0.00           H
ATOM   1826  C   TYR   182      96.640  26.760 114.390  1.00  0.00           C
ATOM   1827  O   TYR   182      97.020  26.510 115.530  1.00  0.00           O
ATOM   1828  N   GLY   183      95.910  25.880 113.780  1.00  0.00           N
ATOM   1829  H   GLY   183      94.930  25.990 113.610  1.00  0.00           H
ATOM   1830  CA  GLY   183      96.130  24.440 113.860  1.00  0.00           C
ATOM   1831  C   GLY   183      96.980  23.890 112.660  1.00  0.00           C
ATOM   1832  O   GLY   183      96.800  24.380 111.510  1.00  0.00           O
ATOM   1833  N   PRO   184      97.670  22.780 112.750  1.00  0.00           N
ATOM   1834  CA  PRO   184      98.340  22.110 111.650  1.00  0.00           C
ATOM   1835  CB  PRO   184      99.360  21.170 112.320  1.00  0.00           C
ATOM   1836  CG  PRO   184      98.830  20.880 113.680  1.00  0.00           C
ATOM   1837  CD  PRO   184      98.110  22.200 114.030  1.00  0.00           C
ATOM   1838  C   PRO   184      97.440  21.430 110.650  1.00  0.00           C
ATOM   1839  O   PRO   184      97.480  20.210 110.530  1.00  0.00           O
ATOM   1840  N   PHE   185      96.680  22.230 109.900  1.00  0.00           N
ATOM   1841  H   PHE   185      96.660  23.210 110.090  1.00  0.00           H
ATOM   1842  CA  PHE   185      95.670  21.810 108.890  1.00  0.00           C
ATOM   1843  CB  PHE   185      94.290  22.350 109.270  1.00  0.00           C
ATOM   1844  CG  PHE   185      93.690  22.090 110.690  1.00  0.00           C
ATOM   1845  CD1 PHE   185      93.450  20.770 110.870  1.00  0.00           C
ATOM   1846  HD1 PHE   185      93.500  20.070 110.040  1.00  0.00           H
ATOM   1847  CD2 PHE   185      93.360  22.960 111.710  1.00  0.00           C
ATOM   1848  HD2 PHE   185      93.710  23.990 111.650  1.00  0.00           H
ATOM   1849  CE1 PHE   185      92.920  20.340 112.060  1.00  0.00           C
ATOM   1850  HE1 PHE   185      92.910  19.270 112.240  1.00  0.00           H
ATOM   1851  CE2 PHE   185      92.800  22.550 112.910  1.00  0.00           C
ATOM   1852  HE2 PHE   185      92.480  23.260 113.670  1.00  0.00           H
ATOM   1853  CZ  PHE   185      92.510  21.200 113.120  1.00  0.00           C
ATOM   1854  HZ  PHE   185      91.680  20.870 113.740  1.00  0.00           H
ATOM   1855  C   PHE   185      95.900  22.250 107.430  1.00  0.00           C
ATOM   1856  O   PHE   185      96.840  23.040 107.180  1.00  0.00           O
ATOM   1857  N   VAL   186      95.180  21.650 106.540  1.00  0.00           N
ATOM   1858  H   VAL   186      94.520  20.990 106.900  1.00  0.00           H
ATOM   1859  CA  VAL   186      95.340  21.900 105.090  1.00  0.00           C
ATOM   1860  CB  VAL   186      96.170  20.780 104.360  1.00  0.00           C
ATOM   1861  CG1 VAL   186      97.600  20.730 104.940  1.00  0.00           C
ATOM   1862  CG2 VAL   186      95.470  19.410 104.580  1.00  0.00           C
ATOM   1863  C   VAL   186      94.110  22.390 104.300  1.00  0.00           C
ATOM   1864  O   VAL   186      92.980  22.070 104.680  1.00  0.00           O
ATOM   1865  N   ASP   187      94.370  22.850 103.080  1.00  0.00           N
ATOM   1866  H   ASP   187      95.040  22.530 102.420  1.00  0.00           H
ATOM   1867  CA  ASP   187      93.610  23.920 102.450  1.00  0.00           C
ATOM   1868  CB  ASP   187      94.250  24.300 101.080  1.00  0.00           C
ATOM   1869  CG  ASP   187      94.900  23.150 100.270  1.00  0.00           C
ATOM   1870  OD1 ASP   187      94.290  22.330  99.540  1.00  0.00           O
ATOM   1871  OD2 ASP   187      96.140  23.100 100.420  1.00  0.00           O
ATOM   1872  C   ASP   187      92.100  23.750 102.300  1.00  0.00           C
ATOM   1873  O   ASP   187      91.290  24.630 102.500  1.00  0.00           O
ATOM   1874  N   ARG   188      91.810  22.640 101.620  1.00  0.00           N
ATOM   1875  H   ARG   188      92.450  21.870 101.650  1.00  0.00           H
ATOM   1876  CA  ARG   188      90.390  22.340 101.270  1.00  0.00           C
ATOM   1877  CB  ARG   188      90.410  21.200 100.200  1.00  0.00           C
ATOM   1878  CG  ARG   188      89.110  20.970  99.510  1.00  0.00           C
ATOM   1879  CD  ARG   188      89.280  19.910  98.370  1.00  0.00           C
ATOM   1880  NE  ARG   188      88.010  19.910  97.580  1.00  0.00           N
ATOM   1881  HE  ARG   188      87.160  19.740  98.090  1.00  0.00           H
ATOM   1882  CZ  ARG   188      87.860  20.380  96.340  1.00  0.00           C
ATOM   1883  NH1 ARG   188      88.890  20.970  95.660  1.00  0.00           N
ATOM   1884 1HH1 ARG   188      89.770  20.990  96.130  1.00  0.00           H
ATOM   1885 2HH1 ARG   188      88.700  21.360  94.760  1.00  0.00           H
ATOM   1886  NH2 ARG   188      86.640  20.440  95.790  1.00  0.00           N
ATOM   1887 1HH2 ARG   188      85.760  20.330  96.250  1.00  0.00           H
ATOM   1888 2HH2 ARG   188      86.640  20.770  94.850  1.00  0.00           H
ATOM   1889  C   ARG   188      89.560  21.930 102.480  1.00  0.00           C
ATOM   1890  O   ARG   188      90.080  21.230 103.350  1.00  0.00           O
ATOM   1891  N   GLN   189      88.250  22.060 102.350  1.00  0.00           N
ATOM   1892  H   GLN   189      87.950  22.660 101.610  1.00  0.00           H
ATOM   1893  CA  GLN   189      87.330  21.740 103.450  1.00  0.00           C
ATOM   1894  CB  GLN   189      86.150  22.700 103.680  1.00  0.00           C
ATOM   1895  CG  GLN   189      86.070  23.430 105.030  1.00  0.00           C
ATOM   1896  CD  GLN   189      84.780  24.270 105.160  1.00  0.00           C
ATOM   1897  OE1 GLN   189      84.850  25.390 105.530  1.00  0.00           O
ATOM   1898  NE2 GLN   189      83.710  23.640 105.000  1.00  0.00           N
ATOM   1899 1HE2 GLN   189      83.710  22.650 104.860  1.00  0.00           H
ATOM   1900 2HE2 GLN   189      82.840  24.110 105.150  1.00  0.00           H
ATOM   1901  C   GLN   189      86.880  20.260 103.660  1.00  0.00           C
ATOM   1902  O   GLN   189      85.770  19.880 103.390  1.00  0.00           O
ATOM   1903  N   THR   190      87.870  19.530 104.080  1.00  0.00           N
ATOM   1904  H   THR   190      88.820  19.820 104.230  1.00  0.00           H
ATOM   1905  CA  THR   190      87.760  18.060 104.270  1.00  0.00           C
ATOM   1906  CB  THR   190      88.910  17.540 103.460  1.00  0.00           C
ATOM   1907  OG1 THR   190      90.190  18.150 103.850  1.00  0.00           O
ATOM   1908  HG1 THR   190      90.850  17.860 103.160  1.00  0.00           H
ATOM   1909  CG2 THR   190      88.600  17.780 102.040  1.00  0.00           C
ATOM   1910  C   THR   190      87.860  17.590 105.680  1.00  0.00           C
ATOM   1911  O   THR   190      88.060  18.380 106.610  1.00  0.00           O
ATOM   1912  N   ALA   191      87.550  16.320 105.860  1.00  0.00           N
ATOM   1913  H   ALA   191      87.330  15.660 105.140  1.00  0.00           H
ATOM   1914  CA  ALA   191      87.430  15.650 107.180  1.00  0.00           C
ATOM   1915  CB  ALA   191      86.650  14.310 106.940  1.00  0.00           C
ATOM   1916  C   ALA   191      88.740  15.380 107.820  1.00  0.00           C
ATOM   1917  O   ALA   191      89.010  14.260 108.260  1.00  0.00           O
ATOM   1918  N   GLN   192      89.430  16.450 108.100  1.00  0.00           N
ATOM   1919  H   GLN   192      89.170  17.350 107.740  1.00  0.00           H
ATOM   1920  CA  GLN   192      90.700  16.470 108.900  1.00  0.00           C
ATOM   1921  CB  GLN   192      91.390  17.760 108.680  1.00  0.00           C
ATOM   1922  CG  GLN   192      91.790  17.860 107.220  1.00  0.00           C
ATOM   1923  CD  GLN   192      92.310  19.260 106.850  1.00  0.00           C
ATOM   1924  OE1 GLN   192      93.040  20.000 107.530  1.00  0.00           O
ATOM   1925  NE2 GLN   192      91.990  19.630 105.640  1.00  0.00           N
ATOM   1926 1HE2 GLN   192      91.420  19.070 105.040  1.00  0.00           H
ATOM   1927 2HE2 GLN   192      92.470  20.480 105.430  1.00  0.00           H
ATOM   1928  C   GLN   192      90.540  16.030 110.350  1.00  0.00           C
ATOM   1929  O   GLN   192      89.670  16.520 111.080  1.00  0.00           O
ATOM   1930  N   ALA   193      91.530  15.250 110.780  1.00  0.00           N
ATOM   1931  H   ALA   193      92.170  14.970 110.070  1.00  0.00           H
ATOM   1932  CA  ALA   193      91.510  14.850 112.200  1.00  0.00           C
ATOM   1933  CB  ALA   193      92.300  13.590 112.360  1.00  0.00           C
ATOM   1934  C   ALA   193      92.260  15.890 113.010  1.00  0.00           C
ATOM   1935  O   ALA   193      93.270  16.320 112.570  1.00  0.00           O
ATOM   1936  N   ALA   194      91.860  16.020 114.230  1.00  0.00           N
ATOM   1937  H   ALA   194      91.140  15.370 114.480  1.00  0.00           H
ATOM   1938  CA  ALA   194      92.500  17.010 115.220  1.00  0.00           C
ATOM   1939  CB  ALA   194      91.610  18.240 115.300  1.00  0.00           C
ATOM   1940  C   ALA   194      92.690  16.410 116.610  1.00  0.00           C
ATOM   1941  O   ALA   194      91.710  16.260 117.340  1.00  0.00           O
ATOM   1942  N   GLY   195      93.820  15.860 116.880  1.00  0.00           N
ATOM   1943  H   GLY   195      94.550  15.690 116.220  1.00  0.00           H
ATOM   1944  CA  GLY   195      94.090  15.180 118.220  1.00  0.00           C
ATOM   1945  C   GLY   195      94.290  16.160 119.430  1.00  0.00           C
ATOM   1946  O   GLY   195      95.390  16.330 119.980  1.00  0.00           O
ATOM   1947  N   THR   196      93.200  16.800 119.850  1.00  0.00           N
ATOM   1948  H   THR   196      92.280  16.530 119.540  1.00  0.00           H
ATOM   1949  CA  THR   196      93.100  18.010 120.710  1.00  0.00           C
ATOM   1950  CB  THR   196      91.670  18.530 120.720  1.00  0.00           C
ATOM   1951  OG1 THR   196      90.800  17.410 120.840  1.00  0.00           O
ATOM   1952  HG1 THR   196      89.910  17.700 121.190  1.00  0.00           H
ATOM   1953  CG2 THR   196      91.320  19.230 119.360  1.00  0.00           C
ATOM   1954  C   THR   196      93.480  17.780 122.200  1.00  0.00           C
ATOM   1955  O   THR   196      93.180  16.700 122.750  1.00  0.00           O
ATOM   1956  N   ASP   197      94.250  18.740 122.720  1.00  0.00           N
ATOM   1957  H   ASP   197      94.840  19.290 122.140  1.00  0.00           H
ATOM   1958  CA  ASP   197      94.680  18.810 124.160  1.00  0.00           C
ATOM   1959  CB  ASP   197      95.440  20.070 124.630  1.00  0.00           C
ATOM   1960  CG  ASP   197      96.920  19.980 124.370  1.00  0.00           C
ATOM   1961  OD1 ASP   197      97.500  20.970 123.930  1.00  0.00           O
ATOM   1962  OD2 ASP   197      97.490  18.930 124.640  1.00  0.00           O
ATOM   1963  C   ASP   197      93.600  18.650 125.220  1.00  0.00           C
ATOM   1964  O   ASP   197      92.410  18.990 125.110  1.00  0.00           O
ATOM   1965  N   THR   198      93.930  17.820 126.210  1.00  0.00           N
ATOM   1966  H   THR   198      94.720  17.210 126.160  1.00  0.00           H
ATOM   1967  CA  THR   198      92.920  17.460 127.260  1.00  0.00           C
ATOM   1968  CB  THR   198      93.480  16.140 127.880  1.00  0.00           C
ATOM   1969  OG1 THR   198      94.950  16.160 128.010  1.00  0.00           O
ATOM   1970  HG1 THR   198      95.220  15.680 128.850  1.00  0.00           H
ATOM   1971  CG2 THR   198      93.020  14.850 127.090  1.00  0.00           C
ATOM   1972  C   THR   198      92.700  18.460 128.330  1.00  0.00           C
ATOM   1973  O   THR   198      93.760  19.090 128.700  1.00  0.00           O
ATOM   1974  N   THR   199      91.510  18.550 128.960  1.00  0.00           N
ATOM   1975  H   THR   199      90.790  17.900 128.730  1.00  0.00           H
ATOM   1976  CA  THR   199      91.150  19.660 129.910  1.00  0.00           C
ATOM   1977  CB  THR   199      89.680  19.630 130.240  1.00  0.00           C
ATOM   1978  OG1 THR   199      89.030  19.590 128.950  1.00  0.00           O
ATOM   1979  HG1 THR   199      88.120  19.940 129.160  1.00  0.00           H
ATOM   1980  CG2 THR   199      89.170  20.650 131.230  1.00  0.00           C
ATOM   1981  C   THR   199      92.050  19.700 131.160  1.00  0.00           C
ATOM   1982  O   THR   199      91.860  18.890 132.070  1.00  0.00           O
ATOM   1983  N   ILE   200      92.770  20.830 131.240  1.00  0.00           N
ATOM   1984  H   ILE   200      92.760  21.490 130.490  1.00  0.00           H
ATOM   1985  CA  ILE   200      93.700  21.170 132.310  1.00  0.00           C
ATOM   1986  CB  ILE   200      94.730  22.140 131.700  1.00  0.00           C
ATOM   1987  CG1 ILE   200      95.420  21.490 130.460  1.00  0.00           C
ATOM   1988  CG2 ILE   200      95.780  22.460 132.750  1.00  0.00           C
ATOM   1989  CD  ILE   200      95.680  22.510 129.360  1.00  0.00           C
ATOM   1990  C   ILE   200      93.010  21.790 133.570  1.00  0.00           C
ATOM   1991  O   ILE   200      92.460  22.880 133.500  1.00  0.00           O
ATOM   1992  N   THR   201      93.340  21.260 134.740  1.00  0.00           N
ATOM   1993  H   THR   201      94.020  20.520 134.780  1.00  0.00           H
ATOM   1994  CA  THR   201      92.670  21.700 135.990  1.00  0.00           C
ATOM   1995  CB  THR   201      92.440  20.590 136.920  1.00  0.00           C
ATOM   1996  OG1 THR   201      93.680  19.940 136.940  1.00  0.00           O
ATOM   1997  HG1 THR   201      93.560  18.950 137.030  1.00  0.00           H
ATOM   1998  CG2 THR   201      91.350  19.650 136.310  1.00  0.00           C
ATOM   1999  C   THR   201      93.010  22.930 136.820  1.00  0.00           C
ATOM   2000  O   THR   201      92.040  23.400 137.430  1.00  0.00           O
ATOM   2001  N   VAL   202      94.190  23.480 136.590  1.00  0.00           N
ATOM   2002  H   VAL   202      94.970  22.890 136.370  1.00  0.00           H
ATOM   2003  CA  VAL   202      94.370  24.910 136.990  1.00  0.00           C
ATOM   2004  CB  VAL   202      95.840  25.210 136.720  1.00  0.00           C
ATOM   2005  CG1 VAL   202      96.400  25.000 135.330  1.00  0.00           C
ATOM   2006  CG2 VAL   202      96.390  26.440 137.400  1.00  0.00           C
ATOM   2007  C   VAL   202      93.410  25.910 136.330  1.00  0.00           C
ATOM   2008  O   VAL   202      92.640  26.550 137.060  1.00  0.00           O
ATOM   2009  N   ASN   203      93.200  25.730 135.070  1.00  0.00           N
ATOM   2010  H   ASN   203      93.790  25.110 134.560  1.00  0.00           H
ATOM   2011  CA  ASN   203      92.170  26.510 134.350  1.00  0.00           C
ATOM   2012  CB  ASN   203      92.400  26.340 132.840  1.00  0.00           C
ATOM   2013  CG  ASN   203      93.750  26.560 132.200  1.00  0.00           C
ATOM   2014  OD1 ASN   203      94.770  26.100 132.690  1.00  0.00           O
ATOM   2015  ND2 ASN   203      93.730  27.390 131.220  1.00  0.00           N
ATOM   2016 1HD2 ASN   203      92.880  27.850 130.990  1.00  0.00           H
ATOM   2017 2HD2 ASN   203      94.580  27.620 130.750  1.00  0.00           H
ATOM   2018  C   ASN   203      90.640  26.400 134.780  1.00  0.00           C
ATOM   2019  O   ASN   203      90.040  27.430 135.040  1.00  0.00           O
ATOM   2020  N   VAL   204      90.240  25.180 135.090  1.00  0.00           N
ATOM   2021  H   VAL   204      90.830  24.390 134.970  1.00  0.00           H
ATOM   2022  CA  VAL   204      88.890  24.900 135.620  1.00  0.00           C
ATOM   2023  CB  VAL   204      88.560  23.390 135.500  1.00  0.00           C
ATOM   2024  CG1 VAL   204      87.080  23.150 135.730  1.00  0.00           C
ATOM   2025  CG2 VAL   204      88.840  22.870 134.090  1.00  0.00           C
ATOM   2026  C   VAL   204      88.680  25.500 137.060  1.00  0.00           C
ATOM   2027  O   VAL   204      87.700  26.120 137.400  1.00  0.00           O
ATOM   2028  N   LEU   205      89.680  25.270 137.920  1.00  0.00           N
ATOM   2029  H   LEU   205      90.410  24.630 137.690  1.00  0.00           H
ATOM   2030  CA  LEU   205      89.750  25.840 139.320  1.00  0.00           C
ATOM   2031  CB  LEU   205      90.870  25.120 140.030  1.00  0.00           C
ATOM   2032  CG  LEU   205      90.590  24.990 141.480  1.00  0.00           C
ATOM   2033  CD1 LEU   205      89.470  24.030 141.800  1.00  0.00           C
ATOM   2034  CD2 LEU   205      91.800  24.570 142.300  1.00  0.00           C
ATOM   2035  C   LEU   205      89.840  27.370 139.200  1.00  0.00           C
ATOM   2036  O   LEU   205      89.030  28.120 139.790  1.00  0.00           O
ATOM   2037  N   ALA   206      90.670  27.880 138.310  1.00  0.00           N
ATOM   2038  H   ALA   206      91.330  27.210 137.980  1.00  0.00           H
ATOM   2039  CA  ALA   206      90.720  29.350 137.960  1.00  0.00           C
ATOM   2040  CB  ALA   206      91.710  29.650 136.850  1.00  0.00           C
ATOM   2041  C   ALA   206      89.310  29.910 137.550  1.00  0.00           C
ATOM   2042  O   ALA   206      88.900  31.050 137.980  1.00  0.00           O
ATOM   2043  N   TRP   207      88.610  29.100 136.730  1.00  0.00           N
ATOM   2044  H   TRP   207      88.990  28.330 136.220  1.00  0.00           H
ATOM   2045  CA  TRP   207      87.270  29.410 136.180  1.00  0.00           C
ATOM   2046  CB  TRP   207      86.820  28.470 135.070  1.00  0.00           C
ATOM   2047  CG  TRP   207      85.620  28.920 134.260  1.00  0.00           C
ATOM   2048  CD1 TRP   207      85.740  29.300 132.970  1.00  0.00           C
ATOM   2049  HD1 TRP   207      86.700  29.530 132.500  1.00  0.00           H
ATOM   2050  CD2 TRP   207      84.300  28.610 134.450  1.00  0.00           C
ATOM   2051  NE1 TRP   207      84.580  29.310 132.380  1.00  0.00           N
ATOM   2052  HE1 TRP   207      84.390  29.630 131.450  1.00  0.00           H
ATOM   2053  CE2 TRP   207      83.680  28.850 133.260  1.00  0.00           C
ATOM   2054  CE3 TRP   207      83.590  28.290 135.570  1.00  0.00           C
ATOM   2055  HE3 TRP   207      84.140  28.010 136.480  1.00  0.00           H
ATOM   2056  CZ2 TRP   207      82.290  28.750 133.170  1.00  0.00           C
ATOM   2057  HZ2 TRP   207      81.830  28.730 132.190  1.00  0.00           H
ATOM   2058  CZ3 TRP   207      82.210  28.260 135.570  1.00  0.00           C
ATOM   2059  HZ3 TRP   207      81.620  28.030 136.460  1.00  0.00           H
ATOM   2060  CH2 TRP   207      81.550  28.490 134.340  1.00  0.00           C
ATOM   2061  HH2 TRP   207      80.460  28.540 134.310  1.00  0.00           H
ATOM   2062  C   TRP   207      86.240  29.490 137.320  1.00  0.00           C
ATOM   2063  O   TRP   207      85.600  30.550 137.550  1.00  0.00           O
ATOM   2064  N   LEU   208      86.220  28.430 138.130  1.00  0.00           N
ATOM   2065  H   LEU   208      86.800  27.620 137.980  1.00  0.00           H
ATOM   2066  CA  LEU   208      85.390  28.310 139.360  1.00  0.00           C
ATOM   2067  CB  LEU   208      85.630  26.980 140.080  1.00  0.00           C
ATOM   2068  CG  LEU   208      84.540  26.570 141.100  1.00  0.00           C
ATOM   2069  CD1 LEU   208      83.280  26.110 140.500  1.00  0.00           C
ATOM   2070  CD2 LEU   208      85.090  25.490 142.020  1.00  0.00           C
ATOM   2071  C   LEU   208      85.520  29.570 140.250  1.00  0.00           C
ATOM   2072  O   LEU   208      84.550  30.180 140.810  1.00  0.00           O
ATOM   2073  N   TYR   209      86.790  30.010 140.450  1.00  0.00           N
ATOM   2074  H   TYR   209      87.570  29.520 140.050  1.00  0.00           H
ATOM   2075  CA  TYR   209      87.090  31.240 141.230  1.00  0.00           C
ATOM   2076  CB  TYR   209      88.600  31.530 141.360  1.00  0.00           C
ATOM   2077  CG  TYR   209      89.200  30.600 142.470  1.00  0.00           C
ATOM   2078  CD1 TYR   209      88.900  30.950 143.780  1.00  0.00           C
ATOM   2079  HD1 TYR   209      88.170  31.730 144.010  1.00  0.00           H
ATOM   2080  CD2 TYR   209      90.210  29.630 142.190  1.00  0.00           C
ATOM   2081  HD2 TYR   209      90.480  29.360 141.170  1.00  0.00           H
ATOM   2082  CE1 TYR   209      89.660  30.470 144.860  1.00  0.00           C
ATOM   2083  HE1 TYR   209      89.840  31.190 145.660  1.00  0.00           H
ATOM   2084  CE2 TYR   209      91.010  29.130 143.270  1.00  0.00           C
ATOM   2085  HE2 TYR   209      91.620  28.260 143.040  1.00  0.00           H
ATOM   2086  CZ  TYR   209      90.660  29.560 144.590  1.00  0.00           C
ATOM   2087  OH  TYR   209      91.010  28.730 145.670  1.00  0.00           O
ATOM   2088  HH  TYR   209      90.560  28.940 146.540  1.00  0.00           H
ATOM   2089  C   TYR   209      86.380  32.550 140.820  1.00  0.00           C
ATOM   2090  O   TYR   209      85.810  33.390 141.510  1.00  0.00           O
ATOM   2091  N   ALA   210      86.350  32.740 139.530  1.00  0.00           N
ATOM   2092  H   ALA   210      87.140  32.400 139.020  1.00  0.00           H
ATOM   2093  CA  ALA   210      85.630  33.850 138.760  1.00  0.00           C
ATOM   2094  CB  ALA   210      85.940  33.880 137.330  1.00  0.00           C
ATOM   2095  C   ALA   210      84.070  33.690 138.900  1.00  0.00           C
ATOM   2096  O   ALA   210      83.370  34.610 139.290  1.00  0.00           O
ATOM   2097  N   ALA   211      83.650  32.480 138.710  1.00  0.00           N
ATOM   2098  H   ALA   211      84.240  31.770 138.320  1.00  0.00           H
ATOM   2099  CA  ALA   211      82.250  32.060 138.840  1.00  0.00           C
ATOM   2100  CB  ALA   211      82.220  30.580 138.440  1.00  0.00           C
ATOM   2101  C   ALA   211      81.590  32.400 140.190  1.00  0.00           C
ATOM   2102  O   ALA   211      80.840  33.340 140.270  1.00  0.00           O
ATOM   2103  N   VAL   212      82.160  31.870 141.230  1.00  0.00           N
ATOM   2104  H   VAL   212      82.960  31.260 141.270  1.00  0.00           H
ATOM   2105  CA  VAL   212      81.730  32.110 142.620  1.00  0.00           C
ATOM   2106  CB  VAL   212      82.340  31.260 143.720  1.00  0.00           C
ATOM   2107  CG1 VAL   212      82.150  29.680 143.490  1.00  0.00           C
ATOM   2108  CG2 VAL   212      83.800  31.630 143.810  1.00  0.00           C
ATOM   2109  C   VAL   212      81.780  33.580 143.030  1.00  0.00           C
ATOM   2110  O   VAL   212      81.060  33.930 143.970  1.00  0.00           O
ATOM   2111  N   ILE   213      82.750  34.350 142.570  1.00  0.00           N
ATOM   2112  H   ILE   213      83.530  34.010 142.030  1.00  0.00           H
ATOM   2113  CA  ILE   213      82.600  35.810 142.790  1.00  0.00           C
ATOM   2114  CB  ILE   213      83.940  36.560 143.130  1.00  0.00           C
ATOM   2115  CG1 ILE   213      84.910  36.540 141.950  1.00  0.00           C
ATOM   2116  CG2 ILE   213      84.550  35.990 144.470  1.00  0.00           C
ATOM   2117  CD  ILE   213      86.160  37.480 142.110  1.00  0.00           C
ATOM   2118  C   ILE   213      81.770  36.670 141.870  1.00  0.00           C
ATOM   2119  O   ILE   213      81.120  37.590 142.360  1.00  0.00           O
ATOM   2120  N   ASN   214      81.500  36.250 140.620  1.00  0.00           N
ATOM   2121  H   ASN   214      82.050  35.530 140.200  1.00  0.00           H
ATOM   2122  CA  ASN   214      80.530  36.970 139.760  1.00  0.00           C
ATOM   2123  CB  ASN   214      81.140  37.120 138.360  1.00  0.00           C
ATOM   2124  CG  ASN   214      80.500  38.400 137.720  1.00  0.00           C
ATOM   2125  OD1 ASN   214      80.730  39.530 138.110  1.00  0.00           O
ATOM   2126  ND2 ASN   214      79.660  38.300 136.730  1.00  0.00           N
ATOM   2127 1HD2 ASN   214      79.450  37.370 136.430  1.00  0.00           H
ATOM   2128 2HD2 ASN   214      79.250  39.140 136.390  1.00  0.00           H
ATOM   2129  C   ASN   214      79.090  36.420 139.780  1.00  0.00           C
ATOM   2130  O   ASN   214      78.190  37.190 140.010  1.00  0.00           O
ATOM   2131  N   GLY   215      78.920  35.130 139.460  1.00  0.00           N
ATOM   2132  H   GLY   215      79.730  34.550 139.530  1.00  0.00           H
ATOM   2133  CA  GLY   215      77.590  34.330 139.540  1.00  0.00           C
ATOM   2134  C   GLY   215      77.140  33.910 141.000  1.00  0.00           C
ATOM   2135  O   GLY   215      77.910  33.990 141.950  1.00  0.00           O
ATOM   2136  N   ASP   216      75.880  33.420 141.120  1.00  0.00           N
ATOM   2137  H   ASP   216      75.210  33.690 140.420  1.00  0.00           H
ATOM   2138  CA  ASP   216      75.300  32.900 142.330  1.00  0.00           C
ATOM   2139  CB  ASP   216      73.860  32.350 142.130  1.00  0.00           C
ATOM   2140  CG  ASP   216      73.140  32.450 143.450  1.00  0.00           C
ATOM   2141  OD1 ASP   216      73.050  31.400 144.170  1.00  0.00           O
ATOM   2142  OD2 ASP   216      72.590  33.530 143.660  1.00  0.00           O
ATOM   2143  C   ASP   216      76.150  31.820 143.060  1.00  0.00           C
ATOM   2144  O   ASP   216      76.580  30.940 142.370  1.00  0.00           O
ATOM   2145  N   ARG   217      76.410  31.900 144.390  1.00  0.00           N
ATOM   2146  H   ARG   217      75.870  32.490 144.980  1.00  0.00           H
ATOM   2147  CA  ARG   217      77.430  31.020 145.070  1.00  0.00           C
ATOM   2148  CB  ARG   217      77.940  31.880 146.250  1.00  0.00           C
ATOM   2149  CG  ARG   217      78.580  33.200 145.980  1.00  0.00           C
ATOM   2150  CD  ARG   217      79.130  33.870 147.240  1.00  0.00           C
ATOM   2151  NE  ARG   217      79.620  35.210 146.860  1.00  0.00           N
ATOM   2152  HE  ARG   217      78.970  35.820 146.400  1.00  0.00           H
ATOM   2153  CZ  ARG   217      80.890  35.590 146.990  1.00  0.00           C
ATOM   2154  NH1 ARG   217      81.790  34.850 147.510  1.00  0.00           N
ATOM   2155 1HH1 ARG   217      81.540  33.950 147.850  1.00  0.00           H
ATOM   2156 2HH1 ARG   217      82.560  35.230 148.030  1.00  0.00           H
ATOM   2157  NH2 ARG   217      81.250  36.760 146.480  1.00  0.00           N
ATOM   2158 1HH2 ARG   217      80.600  37.390 146.040  1.00  0.00           H
ATOM   2159 2HH2 ARG   217      82.210  37.030 146.530  1.00  0.00           H
ATOM   2160  C   ARG   217      77.100  29.590 145.420  1.00  0.00           C
ATOM   2161  O   ARG   217      77.950  28.930 146.080  1.00  0.00           O
ATOM   2162  N   TRP   218      76.150  29.010 144.690  1.00  0.00           N
ATOM   2163  H   TRP   218      75.850  29.390 143.810  1.00  0.00           H
ATOM   2164  CA  TRP   218      75.670  27.590 144.870  1.00  0.00           C
ATOM   2165  CB  TRP   218      74.410  27.340 144.020  1.00  0.00           C
ATOM   2166  CG  TRP   218      74.710  27.420 142.490  1.00  0.00           C
ATOM   2167  CD1 TRP   218      74.680  28.640 141.860  1.00  0.00           C
ATOM   2168  HD1 TRP   218      74.220  29.570 142.200  1.00  0.00           H
ATOM   2169  CD2 TRP   218      75.050  26.510 141.510  1.00  0.00           C
ATOM   2170  NE1 TRP   218      75.120  28.500 140.620  1.00  0.00           N
ATOM   2171  HE1 TRP   218      75.210  29.250 139.960  1.00  0.00           H
ATOM   2172  CE2 TRP   218      75.320  27.240 140.360  1.00  0.00           C
ATOM   2173  CE3 TRP   218      74.970  25.110 141.520  1.00  0.00           C
ATOM   2174  HE3 TRP   218      74.720  24.520 142.400  1.00  0.00           H
ATOM   2175  CZ2 TRP   218      75.680  26.610 139.170  1.00  0.00           C
ATOM   2176  HZ2 TRP   218      76.040  27.170 138.300  1.00  0.00           H
ATOM   2177  CZ3 TRP   218      75.260  24.430 140.320  1.00  0.00           C
ATOM   2178  HZ3 TRP   218      75.240  23.340 140.320  1.00  0.00           H
ATOM   2179  CH2 TRP   218      75.600  25.210 139.190  1.00  0.00           C
ATOM   2180  HH2 TRP   218      75.980  24.680 138.320  1.00  0.00           H
ATOM   2181  C   TRP   218      76.600  26.380 144.750  1.00  0.00           C
ATOM   2182  O   TRP   218      76.250  25.270 145.210  1.00  0.00           O
ATOM   2183  N   PHE   219      77.730  26.660 144.170  1.00  0.00           N
ATOM   2184  H   PHE   219      77.780  27.460 143.570  1.00  0.00           H
ATOM   2185  CA  PHE   219      78.960  25.810 144.010  1.00  0.00           C
ATOM   2186  CB  PHE   219      80.010  26.560 143.150  1.00  0.00           C
ATOM   2187  CG  PHE   219      79.450  27.050 141.790  1.00  0.00           C
ATOM   2188  CD1 PHE   219      79.070  28.420 141.790  1.00  0.00           C
ATOM   2189  HD1 PHE   219      78.770  29.020 142.650  1.00  0.00           H
ATOM   2190  CD2 PHE   219      79.510  26.230 140.660  1.00  0.00           C
ATOM   2191  HD2 PHE   219      79.840  25.190 140.670  1.00  0.00           H
ATOM   2192  CE1 PHE   219      78.660  29.010 140.600  1.00  0.00           C
ATOM   2193  HE1 PHE   219      78.190  29.990 140.560  1.00  0.00           H
ATOM   2194  CE2 PHE   219      79.170  26.880 139.490  1.00  0.00           C
ATOM   2195  HE2 PHE   219      79.180  26.250 138.600  1.00  0.00           H
ATOM   2196  CZ  PHE   219      78.690  28.210 139.440  1.00  0.00           C
ATOM   2197  HZ  PHE   219      78.480  28.600 138.450  1.00  0.00           H
ATOM   2198  C   PHE   219      79.620  25.270 145.270  1.00  0.00           C
ATOM   2199  O   PHE   219      80.070  24.110 145.230  1.00  0.00           O
ATOM   2200  N   LEU   220      79.600  26.070 146.350  1.00  0.00           N
ATOM   2201  H   LEU   220      79.120  26.950 146.300  1.00  0.00           H
ATOM   2202  CA  LEU   220      80.470  25.860 147.550  1.00  0.00           C
ATOM   2203  CB  LEU   220      80.710  27.290 148.090  1.00  0.00           C
ATOM   2204  CG  LEU   220      81.660  28.020 147.110  1.00  0.00           C
ATOM   2205  CD1 LEU   220      81.380  29.510 147.330  1.00  0.00           C
ATOM   2206  CD2 LEU   220      83.030  27.500 147.500  1.00  0.00           C
ATOM   2207  C   LEU   220      79.850  24.920 148.560  1.00  0.00           C
ATOM   2208  O   LEU   220      78.700  25.090 148.980  1.00  0.00           O
ATOM   2209  N   ASN   221      80.760  24.120 149.010  1.00  0.00           N
ATOM   2210  H   ASN   221      81.700  24.070 148.680  1.00  0.00           H
ATOM   2211  CA  ASN   221      80.520  23.320 150.210  1.00  0.00           C
ATOM   2212  CB  ASN   221      80.560  21.870 149.850  1.00  0.00           C
ATOM   2213  CG  ASN   221      81.810  21.300 149.220  1.00  0.00           C
ATOM   2214  OD1 ASN   221      82.860  21.130 149.820  1.00  0.00           O
ATOM   2215  ND2 ASN   221      81.730  21.070 147.920  1.00  0.00           N
ATOM   2216 1HD2 ASN   221      80.830  20.950 147.500  1.00  0.00           H
ATOM   2217 2HD2 ASN   221      82.530  20.580 147.560  1.00  0.00           H
ATOM   2218  C   ASN   221      81.550  23.560 151.410  1.00  0.00           C
ATOM   2219  O   ASN   221      81.010  23.770 152.480  1.00  0.00           O
ATOM   2220  N   ARG   222      82.880  23.760 151.260  1.00  0.00           N
ATOM   2221  H   ARG   222      83.190  23.810 150.310  1.00  0.00           H
ATOM   2222  CA  ARG   222      84.020  23.800 152.250  1.00  0.00           C
ATOM   2223  CB  ARG   222      83.850  24.950 153.150  1.00  0.00           C
ATOM   2224  CG  ARG   222      83.720  26.290 152.340  1.00  0.00           C
ATOM   2225  CD  ARG   222      83.160  27.530 153.110  1.00  0.00           C
ATOM   2226  NE  ARG   222      81.830  27.330 153.660  1.00  0.00           N
ATOM   2227  HE  ARG   222      81.150  26.980 153.020  1.00  0.00           H
ATOM   2228  CZ  ARG   222      81.520  27.410 155.030  1.00  0.00           C
ATOM   2229  NH1 ARG   222      82.300  28.070 155.920  1.00  0.00           N
ATOM   2230 1HH1 ARG   222      83.130  28.490 155.550  1.00  0.00           H
ATOM   2231 2HH1 ARG   222      82.150  28.080 156.910  1.00  0.00           H
ATOM   2232  NH2 ARG   222      80.400  26.840 155.450  1.00  0.00           N
ATOM   2233 1HH2 ARG   222      79.740  26.470 154.800  1.00  0.00           H
ATOM   2234 2HH2 ARG   222      80.110  26.700 156.400  1.00  0.00           H
ATOM   2235  C   ARG   222      84.440  22.520 152.870  1.00  0.00           C
ATOM   2236  O   ARG   222      83.650  21.970 153.590  1.00  0.00           O
ATOM   2237  N   PHE   223      85.750  22.260 152.960  1.00  0.00           N
ATOM   2238  H   PHE   223      86.410  23.020 152.950  1.00  0.00           H
ATOM   2239  CA  PHE   223      86.390  20.940 153.250  1.00  0.00           C
ATOM   2240  CB  PHE   223      85.690  19.860 152.410  1.00  0.00           C
ATOM   2241  CG  PHE   223      86.120  18.460 152.720  1.00  0.00           C
ATOM   2242  CD1 PHE   223      86.890  17.730 151.790  1.00  0.00           C
ATOM   2243  HD1 PHE   223      87.210  18.200 150.860  1.00  0.00           H
ATOM   2244  CD2 PHE   223      86.020  18.110 154.050  1.00  0.00           C
ATOM   2245  HD2 PHE   223      85.580  18.740 154.830  1.00  0.00           H
ATOM   2246  CE1 PHE   223      87.450  16.520 152.180  1.00  0.00           C
ATOM   2247  HE1 PHE   223      87.750  15.760 151.460  1.00  0.00           H
ATOM   2248  CE2 PHE   223      86.600  16.870 154.410  1.00  0.00           C
ATOM   2249  HE2 PHE   223      86.660  16.720 155.480  1.00  0.00           H
ATOM   2250  CZ  PHE   223      87.230  16.080 153.500  1.00  0.00           C
ATOM   2251  HZ  PHE   223      87.540  15.130 153.940  1.00  0.00           H
ATOM   2252  C   PHE   223      87.930  20.940 153.000  1.00  0.00           C
ATOM   2253  O   PHE   223      88.470  21.110 151.930  1.00  0.00           O
ATOM   2254  N   THR   224      88.610  20.450 154.050  1.00  0.00           N
ATOM   2255  H   THR   224      88.380  20.700 154.990  1.00  0.00           H
ATOM   2256  CA  THR   224      90.100  20.110 154.010  1.00  0.00           C
ATOM   2257  CB  THR   224      90.700  20.120 155.450  1.00  0.00           C
ATOM   2258  OG1 THR   224      89.970  20.990 156.360  1.00  0.00           O
ATOM   2259  HG1 THR   224      90.330  21.920 156.380  1.00  0.00           H
ATOM   2260  CG2 THR   224      92.180  20.470 155.310  1.00  0.00           C
ATOM   2261  C   THR   224      90.450  18.870 153.150  1.00  0.00           C
ATOM   2262  O   THR   224      90.690  17.880 153.750  1.00  0.00           O
ATOM   2263  N   THR   225      90.660  19.090 151.790  1.00  0.00           N
ATOM   2264  H   THR   225      90.570  19.990 151.370  1.00  0.00           H
ATOM   2265  CA  THR   225      90.950  17.870 150.970  1.00  0.00           C
ATOM   2266  CB  THR   225      90.140  17.760 149.650  1.00  0.00           C
ATOM   2267  OG1 THR   225      90.310  16.400 149.150  1.00  0.00           O
ATOM   2268  HG1 THR   225      89.960  15.650 149.710  1.00  0.00           H
ATOM   2269  CG2 THR   225      90.240  18.830 148.620  1.00  0.00           C
ATOM   2270  C   THR   225      92.490  17.560 150.810  1.00  0.00           C
ATOM   2271  O   THR   225      93.350  18.330 151.170  1.00  0.00           O
ATOM   2272  N   THR   226      92.780  16.370 150.350  1.00  0.00           N
ATOM   2273  H   THR   226      92.020  15.720 150.270  1.00  0.00           H
ATOM   2274  CA  THR   226      94.110  15.770 150.040  1.00  0.00           C
ATOM   2275  CB  THR   226      94.450  14.480 150.870  1.00  0.00           C
ATOM   2276  OG1 THR   226      93.170  13.770 151.160  1.00  0.00           O
ATOM   2277  HG1 THR   226      92.940  13.320 150.300  1.00  0.00           H
ATOM   2278  CG2 THR   226      95.070  14.820 152.210  1.00  0.00           C
ATOM   2279  C   THR   226      94.180  15.440 148.530  1.00  0.00           C
ATOM   2280  O   THR   226      93.320  14.730 148.010  1.00  0.00           O
ATOM   2281  N   LEU   227      95.150  15.970 147.840  1.00  0.00           N
ATOM   2282  H   LEU   227      96.060  16.020 148.250  1.00  0.00           H
ATOM   2283  CA  LEU   227      95.120  16.170 146.360  1.00  0.00           C
ATOM   2284  CB  LEU   227      96.330  17.050 145.890  1.00  0.00           C
ATOM   2285  CG  LEU   227      96.080  18.520 146.240  1.00  0.00           C
ATOM   2286  CD1 LEU   227      97.230  19.380 145.680  1.00  0.00           C
ATOM   2287  CD2 LEU   227      94.740  18.950 145.700  1.00  0.00           C
ATOM   2288  C   LEU   227      94.910  14.990 145.400  1.00  0.00           C
ATOM   2289  O   LEU   227      94.170  14.980 144.420  1.00  0.00           O
ATOM   2290  N   ASN   228      95.360  13.780 145.780  1.00  0.00           N
ATOM   2291  H   ASN   228      96.060  13.670 146.490  1.00  0.00           H
ATOM   2292  CA  ASN   228      95.090  12.480 145.100  1.00  0.00           C
ATOM   2293  CB  ASN   228      95.960  11.340 145.500  1.00  0.00           C
ATOM   2294  CG  ASN   228      97.220  11.620 144.810  1.00  0.00           C
ATOM   2295  OD1 ASN   228      97.520  11.130 143.720  1.00  0.00           O
ATOM   2296  ND2 ASN   228      98.130  12.220 145.460  1.00  0.00           N
ATOM   2297 1HD2 ASN   228      97.960  12.530 146.390  1.00  0.00           H
ATOM   2298 2HD2 ASN   228      99.040  12.240 145.050  1.00  0.00           H
ATOM   2299  C   ASN   228      93.560  12.190 144.970  1.00  0.00           C
ATOM   2300  O   ASN   228      93.070  11.950 143.830  1.00  0.00           O
ATOM   2301  N   ASP   229      92.780  12.370 146.050  1.00  0.00           N
ATOM   2302  H   ASP   229      93.170  12.490 146.960  1.00  0.00           H
ATOM   2303  CA  ASP   229      91.290  12.180 145.980  1.00  0.00           C
ATOM   2304  CB  ASP   229      90.630  12.600 147.270  1.00  0.00           C
ATOM   2305  CG  ASP   229      91.190  11.770 148.480  1.00  0.00           C
ATOM   2306  OD1 ASP   229      90.690  10.600 148.600  1.00  0.00           O
ATOM   2307  OD2 ASP   229      92.100  12.280 149.110  1.00  0.00           O
ATOM   2308  C   ASP   229      90.630  13.010 144.850  1.00  0.00           C
ATOM   2309  O   ASP   229      90.020  12.400 143.990  1.00  0.00           O
ATOM   2310  N   PHE   230      91.110  14.300 144.680  1.00  0.00           N
ATOM   2311  H   PHE   230      91.890  14.640 145.210  1.00  0.00           H
ATOM   2312  CA  PHE   230      90.690  15.270 143.690  1.00  0.00           C
ATOM   2313  CB  PHE   230      91.160  16.680 144.220  1.00  0.00           C
ATOM   2314  CG  PHE   230      90.780  17.710 143.120  1.00  0.00           C
ATOM   2315  CD1 PHE   230      89.520  18.180 143.010  1.00  0.00           C
ATOM   2316  HD1 PHE   230      88.810  18.110 143.830  1.00  0.00           H
ATOM   2317  CD2 PHE   230      91.710  17.990 142.070  1.00  0.00           C
ATOM   2318  HD2 PHE   230      92.760  17.700 142.040  1.00  0.00           H
ATOM   2319  CE1 PHE   230      89.090  18.800 141.820  1.00  0.00           C
ATOM   2320  HE1 PHE   230      88.020  18.920 141.700  1.00  0.00           H
ATOM   2321  CE2 PHE   230      91.330  18.570 140.900  1.00  0.00           C
ATOM   2322  HE2 PHE   230      92.080  19.030 140.260  1.00  0.00           H
ATOM   2323  CZ  PHE   230      89.970  18.930 140.690  1.00  0.00           C
ATOM   2324  HZ  PHE   230      89.730  19.390 139.730  1.00  0.00           H
ATOM   2325  C   PHE   230      91.270  14.830 142.300  1.00  0.00           C
ATOM   2326  O   PHE   230      90.500  14.770 141.290  1.00  0.00           O
ATOM   2327  N   ASN   231      92.560  14.470 142.130  1.00  0.00           N
ATOM   2328  H   ASN   231      93.300  14.700 142.760  1.00  0.00           H
ATOM   2329  CA  ASN   231      93.070  14.000 140.890  1.00  0.00           C
ATOM   2330  CB  ASN   231      94.570  13.820 140.940  1.00  0.00           C
ATOM   2331  CG  ASN   231      95.290  15.150 141.200  1.00  0.00           C
ATOM   2332  OD1 ASN   231      94.860  16.230 140.900  1.00  0.00           O
ATOM   2333  ND2 ASN   231      96.560  15.090 141.440  1.00  0.00           N
ATOM   2334 1HD2 ASN   231      96.980  14.190 141.590  1.00  0.00           H
ATOM   2335 2HD2 ASN   231      97.060  15.940 141.590  1.00  0.00           H
ATOM   2336  C   ASN   231      92.470  12.820 140.240  1.00  0.00           C
ATOM   2337  O   ASN   231      92.260  12.860 139.030  1.00  0.00           O
ATOM   2338  N   LEU   232      91.980  11.910 141.100  1.00  0.00           N
ATOM   2339  H   LEU   232      92.190  12.040 142.070  1.00  0.00           H
ATOM   2340  CA  LEU   232      91.140  10.810 140.760  1.00  0.00           C
ATOM   2341  CB  LEU   232      91.150   9.710 141.820  1.00  0.00           C
ATOM   2342  CG  LEU   232      92.490   8.890 142.010  1.00  0.00           C
ATOM   2343  CD1 LEU   232      92.620   8.300 143.380  1.00  0.00           C
ATOM   2344  CD2 LEU   232      92.320   7.820 140.970  1.00  0.00           C
ATOM   2345  C   LEU   232      89.750  11.200 140.250  1.00  0.00           C
ATOM   2346  O   LEU   232      89.280  10.590 139.260  1.00  0.00           O
ATOM   2347  N   VAL   233      88.900  11.930 141.010  1.00  0.00           N
ATOM   2348  H   VAL   233      89.090  12.270 141.940  1.00  0.00           H
ATOM   2349  CA  VAL   233      87.530  12.450 140.580  1.00  0.00           C
ATOM   2350  CB  VAL   233      86.880  13.290 141.710  1.00  0.00           C
ATOM   2351  CG1 VAL   233      85.470  13.800 141.280  1.00  0.00           C
ATOM   2352  CG2 VAL   233      86.710  12.400 142.930  1.00  0.00           C
ATOM   2353  C   VAL   233      87.680  13.320 139.320  1.00  0.00           C
ATOM   2354  O   VAL   233      86.820  13.270 138.440  1.00  0.00           O
ATOM   2355  N   ALA   234      88.790  13.990 139.190  1.00  0.00           N
ATOM   2356  H   ALA   234      89.470  14.150 139.900  1.00  0.00           H
ATOM   2357  CA  ALA   234      89.160  14.660 137.860  1.00  0.00           C
ATOM   2358  CB  ALA   234      90.410  15.560 138.030  1.00  0.00           C
ATOM   2359  C   ALA   234      89.350  13.650 136.740  1.00  0.00           C
ATOM   2360  O   ALA   234      88.700  13.730 135.710  1.00  0.00           O
ATOM   2361  N   MET   235      90.280  12.700 136.930  1.00  0.00           N
ATOM   2362  H   MET   235      90.930  12.700 137.690  1.00  0.00           H
ATOM   2363  CA  MET   235      90.410  11.550 135.970  1.00  0.00           C
ATOM   2364  CB  MET   235      91.630  10.690 136.370  1.00  0.00           C
ATOM   2365  CG  MET   235      92.930  11.470 136.000  1.00  0.00           C
ATOM   2366  SD  MET   235      94.410  10.450 135.950  1.00  0.00           S
ATOM   2367  CE  MET   235      94.290   9.950 137.640  1.00  0.00           C
ATOM   2368  C   MET   235      89.170  10.730 135.580  1.00  0.00           C
ATOM   2369  O   MET   235      89.010  10.360 134.450  1.00  0.00           O
ATOM   2370  N   LYS   236      88.290  10.470 136.520  1.00  0.00           N
ATOM   2371  H   LYS   236      88.560  10.540 137.480  1.00  0.00           H
ATOM   2372  CA  LYS   236      86.990   9.800 136.320  1.00  0.00           C
ATOM   2373  CB  LYS   236      86.310   9.620 137.700  1.00  0.00           C
ATOM   2374  CG  LYS   236      86.830   8.420 138.530  1.00  0.00           C
ATOM   2375  CD  LYS   236      86.640   8.620 140.050  1.00  0.00           C
ATOM   2376  CE  LYS   236      86.960   7.270 140.630  1.00  0.00           C
ATOM   2377  NZ  LYS   236      86.450   7.160 142.010  1.00  0.00           N
ATOM   2378  HZ1 LYS   236      85.510   7.500 142.050  1.00  0.00           H
ATOM   2379  HZ2 LYS   236      86.430   6.210 142.310  1.00  0.00           H
ATOM   2380  HZ3 LYS   236      87.110   7.570 142.640  1.00  0.00           H
ATOM   2381  C   LYS   236      86.040  10.540 135.340  1.00  0.00           C
ATOM   2382  O   LYS   236      85.430   9.970 134.460  1.00  0.00           O
ATOM   2383  N   TYR   237      86.030  11.840 135.450  1.00  0.00           N
ATOM   2384  H   TYR   237      86.330  12.320 136.280  1.00  0.00           H
ATOM   2385  CA  TYR   237      85.300  12.680 134.480  1.00  0.00           C
ATOM   2386  CB  TYR   237      84.410  13.770 135.150  1.00  0.00           C
ATOM   2387  CG  TYR   237      83.320  13.110 136.050  1.00  0.00           C
ATOM   2388  CD1 TYR   237      83.550  12.790 137.400  1.00  0.00           C
ATOM   2389  HD1 TYR   237      84.280  13.350 137.980  1.00  0.00           H
ATOM   2390  CD2 TYR   237      82.190  12.610 135.490  1.00  0.00           C
ATOM   2391  HD2 TYR   237      81.970  12.730 134.430  1.00  0.00           H
ATOM   2392  CE1 TYR   237      82.700  11.900 138.030  1.00  0.00           C
ATOM   2393  HE1 TYR   237      83.030  11.410 138.950  1.00  0.00           H
ATOM   2394  CE2 TYR   237      81.260  11.800 136.110  1.00  0.00           C
ATOM   2395  HE2 TYR   237      80.450  11.360 135.540  1.00  0.00           H
ATOM   2396  CZ  TYR   237      81.520  11.380 137.440  1.00  0.00           C
ATOM   2397  OH  TYR   237      80.650  10.620 138.140  1.00  0.00           O
ATOM   2398  HH  TYR   237      79.820  11.190 138.200  1.00  0.00           H
ATOM   2399  C   TYR   237      86.060  13.300 133.340  1.00  0.00           C
ATOM   2400  O   TYR   237      85.580  14.200 132.660  1.00  0.00           O
ATOM   2401  N   ASN   238      87.270  12.720 133.090  1.00  0.00           N
ATOM   2402  H   ASN   238      87.580  12.050 133.770  1.00  0.00           H
ATOM   2403  CA  ASN   238      88.390  12.970 132.070  1.00  0.00           C
ATOM   2404  CB  ASN   238      87.930  12.490 130.690  1.00  0.00           C
ATOM   2405  CG  ASN   238      87.920  10.940 130.760  1.00  0.00           C
ATOM   2406  OD1 ASN   238      86.890  10.360 130.360  1.00  0.00           O
ATOM   2407  ND2 ASN   238      89.070  10.270 130.920  1.00  0.00           N
ATOM   2408 1HD2 ASN   238      89.930  10.750 130.730  1.00  0.00           H
ATOM   2409 2HD2 ASN   238      89.110   9.450 131.480  1.00  0.00           H
ATOM   2410  C   ASN   238      89.100  14.360 132.070  1.00  0.00           C
ATOM   2411  O   ASN   238      89.370  14.910 131.020  1.00  0.00           O
ATOM   2412  N   TYR   239      89.150  14.940 133.260  1.00  0.00           N
ATOM   2413  H   TYR   239      88.640  14.530 134.020  1.00  0.00           H
ATOM   2414  CA  TYR   239      89.970  16.170 133.550  1.00  0.00           C
ATOM   2415  CB  TYR   239      89.300  17.020 134.690  1.00  0.00           C
ATOM   2416  CG  TYR   239      87.890  17.610 134.500  1.00  0.00           C
ATOM   2417  CD1 TYR   239      87.890  18.950 134.140  1.00  0.00           C
ATOM   2418  HD1 TYR   239      88.770  19.560 134.380  1.00  0.00           H
ATOM   2419  CD2 TYR   239      86.800  16.890 134.220  1.00  0.00           C
ATOM   2420  HD2 TYR   239      86.770  15.800 134.330  1.00  0.00           H
ATOM   2421  CE1 TYR   239      86.840  19.610 133.560  1.00  0.00           C
ATOM   2422  HE1 TYR   239      86.800  20.680 133.350  1.00  0.00           H
ATOM   2423  CE2 TYR   239      85.750  17.490 133.560  1.00  0.00           C
ATOM   2424  HE2 TYR   239      85.000  16.780 133.210  1.00  0.00           H
ATOM   2425  CZ  TYR   239      85.790  18.810 133.230  1.00  0.00           C
ATOM   2426  OH  TYR   239      84.980  19.270 132.230  1.00  0.00           O
ATOM   2427  HH  TYR   239      85.230  20.240 132.200  1.00  0.00           H
ATOM   2428  C   TYR   239      91.410  15.820 133.950  1.00  0.00           C
ATOM   2429  O   TYR   239      91.620  14.840 134.640  1.00  0.00           O
ATOM   2430  N   GLU   240      92.440  16.650 133.560  1.00  0.00           N
ATOM   2431  H   GLU   240      92.310  17.510 133.070  1.00  0.00           H
ATOM   2432  CA  GLU   240      93.850  16.380 133.940  1.00  0.00           C
ATOM   2433  CB  GLU   240      94.800  17.270 133.140  1.00  0.00           C
ATOM   2434  CG  GLU   240      95.010  17.080 131.580  1.00  0.00           C
ATOM   2435  CD  GLU   240      95.910  15.920 131.320  1.00  0.00           C
ATOM   2436  OE1 GLU   240      95.730  15.290 130.290  1.00  0.00           O
ATOM   2437  OE2 GLU   240      96.880  15.790 132.090  1.00  0.00           O
ATOM   2438  C   GLU   240      94.160  16.560 135.440  1.00  0.00           C
ATOM   2439  O   GLU   240      93.600  17.400 136.160  1.00  0.00           O
ATOM   2440  N   PRO   241      95.180  15.900 135.980  1.00  0.00           N
ATOM   2441  CA  PRO   241      95.630  16.110 137.450  1.00  0.00           C
ATOM   2442  CB  PRO   241      96.770  15.140 137.630  1.00  0.00           C
ATOM   2443  CG  PRO   241      96.370  13.900 136.710  1.00  0.00           C
ATOM   2444  CD  PRO   241      95.480  14.510 135.540  1.00  0.00           C
ATOM   2445  C   PRO   241      96.070  17.570 137.760  1.00  0.00           C
ATOM   2446  O   PRO   241      96.750  18.330 137.050  1.00  0.00           O
ATOM   2447  N   LEU   242      95.880  17.880 139.070  1.00  0.00           N
ATOM   2448  H   LEU   242      95.300  17.330 139.670  1.00  0.00           H
ATOM   2449  CA  LEU   242      96.390  19.090 139.710  1.00  0.00           C
ATOM   2450  CB  LEU   242      95.160  19.680 140.440  1.00  0.00           C
ATOM   2451  CG  LEU   242      95.440  21.100 140.950  1.00  0.00           C
ATOM   2452  CD1 LEU   242      95.160  22.130 139.870  1.00  0.00           C
ATOM   2453  CD2 LEU   242      94.600  21.390 142.210  1.00  0.00           C
ATOM   2454  C   LEU   242      97.660  18.870 140.560  1.00  0.00           C
ATOM   2455  O   LEU   242      97.770  17.950 141.370  1.00  0.00           O
ATOM   2456  N   THR   243      98.720  19.530 140.170  1.00  0.00           N
ATOM   2457  H   THR   243      98.640  20.210 139.440  1.00  0.00           H
ATOM   2458  CA  THR   243     100.080  19.360 140.780  1.00  0.00           C
ATOM   2459  CB  THR   243     101.200  19.590 139.760  1.00  0.00           C
ATOM   2460  OG1 THR   243     101.140  20.940 139.220  1.00  0.00           O
ATOM   2461  HG1 THR   243     100.490  20.880 138.460  1.00  0.00           H
ATOM   2462  CG2 THR   243     101.200  18.480 138.670  1.00  0.00           C
ATOM   2463  C   THR   243     100.380  20.380 141.960  1.00  0.00           C
ATOM   2464  O   THR   243      99.570  21.220 142.360  1.00  0.00           O
ATOM   2465  N   GLN   244     101.590  20.280 142.580  1.00  0.00           N
ATOM   2466  H   GLN   244     102.160  19.460 142.430  1.00  0.00           H
ATOM   2467  CA  GLN   244     102.030  21.250 143.630  1.00  0.00           C
ATOM   2468  CB  GLN   244     103.300  20.820 144.400  1.00  0.00           C
ATOM   2469  CG  GLN   244     103.270  19.590 145.240  1.00  0.00           C
ATOM   2470  CD  GLN   244     102.140  19.530 146.250  1.00  0.00           C
ATOM   2471  OE1 GLN   244     101.870  20.510 146.930  1.00  0.00           O
ATOM   2472  NE2 GLN   244     101.780  18.290 146.660  1.00  0.00           N
ATOM   2473 1HE2 GLN   244     102.300  17.490 146.360  1.00  0.00           H
ATOM   2474 2HE2 GLN   244     101.090  18.440 147.360  1.00  0.00           H
ATOM   2475  C   GLN   244     102.280  22.700 143.050  1.00  0.00           C
ATOM   2476  O   GLN   244     102.090  23.690 143.750  1.00  0.00           O
ATOM   2477  N   ASP   245     102.750  22.580 141.820  1.00  0.00           N
ATOM   2478  H   ASP   245     103.220  21.750 141.520  1.00  0.00           H
ATOM   2479  CA  ASP   245     102.990  23.810 141.010  1.00  0.00           C
ATOM   2480  CB  ASP   245     103.600  23.390 139.670  1.00  0.00           C
ATOM   2481  CG  ASP   245     104.970  22.720 139.930  1.00  0.00           C
ATOM   2482  OD1 ASP   245     105.920  23.540 140.020  1.00  0.00           O
ATOM   2483  OD2 ASP   245     105.010  21.510 140.190  1.00  0.00           O
ATOM   2484  C   ASP   245     101.640  24.470 140.750  1.00  0.00           C
ATOM   2485  O   ASP   245     101.470  25.490 141.350  1.00  0.00           O
ATOM   2486  N   HIS   246     100.610  23.780 140.230  1.00  0.00           N
ATOM   2487  H   HIS   246     100.760  22.840 139.930  1.00  0.00           H
ATOM   2488  CA  HIS   246      99.370  24.480 139.840  1.00  0.00           C
ATOM   2489  CB  HIS   246      98.360  23.550 139.150  1.00  0.00           C
ATOM   2490  CG  HIS   246      98.820  22.940 137.850  1.00  0.00           C
ATOM   2491  ND1 HIS   246      98.680  21.630 137.680  1.00  0.00           N
ATOM   2492  CD2 HIS   246      99.400  23.480 136.740  1.00  0.00           C
ATOM   2493  HD2 HIS   246      99.450  24.520 136.430  1.00  0.00           H
ATOM   2494  CE1 HIS   246      99.300  21.370 136.530  1.00  0.00           C
ATOM   2495  HE1 HIS   246      99.420  20.350 136.190  1.00  0.00           H
ATOM   2496  NE2 HIS   246      99.680  22.480 135.930  1.00  0.00           N
ATOM   2497  HE2 HIS   246      99.940  22.600 134.970  1.00  0.00           H
ATOM   2498  C   HIS   246      98.610  25.020 141.080  1.00  0.00           C
ATOM   2499  O   HIS   246      98.160  26.200 141.110  1.00  0.00           O
ATOM   2500  N   VAL   247      98.750  24.320 142.190  1.00  0.00           N
ATOM   2501  H   VAL   247      99.240  23.450 142.140  1.00  0.00           H
ATOM   2502  CA  VAL   247      98.350  24.870 143.560  1.00  0.00           C
ATOM   2503  CB  VAL   247      98.340  23.640 144.470  1.00  0.00           C
ATOM   2504  CG1 VAL   247      98.010  23.950 145.920  1.00  0.00           C
ATOM   2505  CG2 VAL   247      97.280  22.640 144.150  1.00  0.00           C
ATOM   2506  C   VAL   247      99.140  26.160 144.020  1.00  0.00           C
ATOM   2507  O   VAL   247      98.520  27.050 144.580  1.00  0.00           O
ATOM   2508  N   ASP   248     100.520  26.140 144.020  1.00  0.00           N
ATOM   2509  H   ASP   248     100.900  25.220 143.890  1.00  0.00           H
ATOM   2510  CA  ASP   248     101.220  27.460 144.250  1.00  0.00           C
ATOM   2511  CB  ASP   248     102.740  27.180 144.400  1.00  0.00           C
ATOM   2512  CG  ASP   248     103.350  28.540 144.640  1.00  0.00           C
ATOM   2513  OD1 ASP   248     103.610  28.800 145.800  1.00  0.00           O
ATOM   2514  OD2 ASP   248     103.760  29.240 143.690  1.00  0.00           O
ATOM   2515  C   ASP   248     100.820  28.630 143.300  1.00  0.00           C
ATOM   2516  O   ASP   248     100.440  29.690 143.780  1.00  0.00           O
ATOM   2517  N   ILE   249     100.720  28.320 142.030  1.00  0.00           N
ATOM   2518  H   ILE   249     101.050  27.450 141.670  1.00  0.00           H
ATOM   2519  CA  ILE   249     100.320  29.250 140.920  1.00  0.00           C
ATOM   2520  CB  ILE   249     100.430  28.570 139.560  1.00  0.00           C
ATOM   2521  CG1 ILE   249     101.860  28.150 139.430  1.00  0.00           C
ATOM   2522  CG2 ILE   249     100.030  29.500 138.390  1.00  0.00           C
ATOM   2523  CD  ILE   249     102.270  27.330 138.180  1.00  0.00           C
ATOM   2524  C   ILE   249      98.900  29.900 141.250  1.00  0.00           C
ATOM   2525  O   ILE   249      98.810  31.090 141.170  1.00  0.00           O
ATOM   2526  N   LEU   250      97.960  29.090 141.740  1.00  0.00           N
ATOM   2527  H   LEU   250      97.900  28.110 141.560  1.00  0.00           H
ATOM   2528  CA  LEU   250      96.640  29.630 142.260  1.00  0.00           C
ATOM   2529  CB  LEU   250      95.730  28.460 142.350  1.00  0.00           C
ATOM   2530  CG  LEU   250      95.380  27.810 141.000  1.00  0.00           C
ATOM   2531  CD1 LEU   250      94.760  26.470 141.250  1.00  0.00           C
ATOM   2532  CD2 LEU   250      94.530  28.730 140.130  1.00  0.00           C
ATOM   2533  C   LEU   250      96.600  30.550 143.480  1.00  0.00           C
ATOM   2534  O   LEU   250      95.580  31.080 143.890  1.00  0.00           O
ATOM   2535  N   GLY   251      97.780  30.660 144.110  1.00  0.00           N
ATOM   2536  H   GLY   251      98.570  30.080 143.900  1.00  0.00           H
ATOM   2537  CA  GLY   251      98.060  31.540 145.290  1.00  0.00           C
ATOM   2538  C   GLY   251      97.490  32.940 145.180  1.00  0.00           C
ATOM   2539  O   GLY   251      96.580  33.230 145.980  1.00  0.00           O
ATOM   2540  N   PRO   252      97.890  33.750 144.130  1.00  0.00           N
ATOM   2541  CA  PRO   252      97.210  35.060 143.910  1.00  0.00           C
ATOM   2542  CB  PRO   252      97.820  35.550 142.610  1.00  0.00           C
ATOM   2543  CG  PRO   252      99.220  34.970 142.620  1.00  0.00           C
ATOM   2544  CD  PRO   252      99.120  33.690 143.380  1.00  0.00           C
ATOM   2545  C   PRO   252      95.700  35.030 143.770  1.00  0.00           C
ATOM   2546  O   PRO   252      94.980  35.810 144.410  1.00  0.00           O
ATOM   2547  N   LEU   253      95.140  34.100 143.040  1.00  0.00           N
ATOM   2548  H   LEU   253      95.580  33.700 142.240  1.00  0.00           H
ATOM   2549  CA  LEU   253      93.700  33.910 143.020  1.00  0.00           C
ATOM   2550  CB  LEU   253      93.360  32.780 142.010  1.00  0.00           C
ATOM   2551  CG  LEU   253      93.030  33.170 140.580  1.00  0.00           C
ATOM   2552  CD1 LEU   253      92.940  32.010 139.610  1.00  0.00           C
ATOM   2553  CD2 LEU   253      91.790  34.080 140.500  1.00  0.00           C
ATOM   2554  C   LEU   253      92.970  33.590 144.390  1.00  0.00           C
ATOM   2555  O   LEU   253      91.930  34.170 144.580  1.00  0.00           O
ATOM   2556  N   SER   254      93.620  32.680 145.140  1.00  0.00           N
ATOM   2557  H   SER   254      94.470  32.160 145.060  1.00  0.00           H
ATOM   2558  CA  SER   254      92.950  32.260 146.380  1.00  0.00           C
ATOM   2559  CB  SER   254      93.610  31.030 146.870  1.00  0.00           C
ATOM   2560  OG  SER   254      94.900  31.190 147.360  1.00  0.00           O
ATOM   2561  HG  SER   254      95.250  30.260 147.470  1.00  0.00           H
ATOM   2562  C   SER   254      92.930  33.350 147.470  1.00  0.00           C
ATOM   2563  O   SER   254      91.840  33.570 148.140  1.00  0.00           O
ATOM   2564  N   ALA   255      93.930  34.240 147.550  1.00  0.00           N
ATOM   2565  H   ALA   255      94.830  33.950 147.230  1.00  0.00           H
ATOM   2566  CA  ALA   255      94.040  35.290 148.560  1.00  0.00           C
ATOM   2567  CB  ALA   255      95.480  35.690 148.700  1.00  0.00           C
ATOM   2568  C   ALA   255      93.180  36.550 148.230  1.00  0.00           C
ATOM   2569  O   ALA   255      92.320  36.950 149.060  1.00  0.00           O
ATOM   2570  N   GLN   256      93.050  36.830 146.890  1.00  0.00           N
ATOM   2571  H   GLN   256      93.680  36.390 146.250  1.00  0.00           H
ATOM   2572  CA  GLN   256      92.170  37.810 146.300  1.00  0.00           C
ATOM   2573  CB  GLN   256      92.510  38.280 144.830  1.00  0.00           C
ATOM   2574  CG  GLN   256      93.680  39.230 144.880  1.00  0.00           C
ATOM   2575  CD  GLN   256      93.660  39.870 143.490  1.00  0.00           C
ATOM   2576  OE1 GLN   256      92.630  40.310 143.000  1.00  0.00           O
ATOM   2577  NE2 GLN   256      94.800  39.790 142.790  1.00  0.00           N
ATOM   2578 1HE2 GLN   256      95.640  39.390 143.170  1.00  0.00           H
ATOM   2579 2HE2 GLN   256      94.890  40.430 142.030  1.00  0.00           H
ATOM   2580  C   GLN   256      90.590  37.570 146.370  1.00  0.00           C
ATOM   2581  O   GLN   256      89.900  38.570 146.370  1.00  0.00           O
ATOM   2582  N   THR   257      90.080  36.290 146.430  1.00  0.00           N
ATOM   2583  H   THR   257      90.720  35.520 146.520  1.00  0.00           H
ATOM   2584  CA  THR   257      88.750  35.760 146.430  1.00  0.00           C
ATOM   2585  CB  THR   257      88.540  34.590 145.440  1.00  0.00           C
ATOM   2586  OG1 THR   257      89.640  33.670 145.660  1.00  0.00           O
ATOM   2587  HG1 THR   257      90.400  33.810 145.030  1.00  0.00           H
ATOM   2588  CG2 THR   257      88.410  34.930 144.040  1.00  0.00           C
ATOM   2589  C   THR   257      88.230  35.220 147.780  1.00  0.00           C
ATOM   2590  O   THR   257      87.050  34.830 147.940  1.00  0.00           O
ATOM   2591  N   GLY   258      89.170  35.120 148.730  1.00  0.00           N
ATOM   2592  H   GLY   258      90.090  35.420 148.460  1.00  0.00           H
ATOM   2593  CA  GLY   258      88.840  34.620 150.100  1.00  0.00           C
ATOM   2594  C   GLY   258      88.610  33.170 150.380  1.00  0.00           C
ATOM   2595  O   GLY   258      88.360  32.770 151.550  1.00  0.00           O
ATOM   2596  N   ILE   259      88.790  32.320 149.340  1.00  0.00           N
ATOM   2597  H   ILE   259      89.360  32.640 148.590  1.00  0.00           H
ATOM   2598  CA  ILE   259      88.500  30.870 149.310  1.00  0.00           C
ATOM   2599  CB  ILE   259      87.440  30.560 148.270  1.00  0.00           C
ATOM   2600  CG1 ILE   259      86.180  31.410 148.620  1.00  0.00           C
ATOM   2601  CG2 ILE   259      87.060  29.110 148.620  1.00  0.00           C
ATOM   2602  CD  ILE   259      85.050  31.580 147.610  1.00  0.00           C
ATOM   2603  C   ILE   259      89.850  30.110 148.940  1.00  0.00           C
ATOM   2604  O   ILE   259      90.450  30.380 147.880  1.00  0.00           O
ATOM   2605  N   ALA   260      90.510  29.500 149.920  1.00  0.00           N
ATOM   2606  H   ALA   260      89.980  29.160 150.700  1.00  0.00           H
ATOM   2607  CA  ALA   260      91.750  28.670 149.600  1.00  0.00           C
ATOM   2608  CB  ALA   260      92.390  28.140 150.870  1.00  0.00           C
ATOM   2609  C   ALA   260      91.460  27.370 148.730  1.00  0.00           C
ATOM   2610  O   ALA   260      90.370  27.010 148.580  1.00  0.00           O
ATOM   2611  N   VAL   261      92.560  26.740 148.320  1.00  0.00           N
ATOM   2612  H   VAL   261      93.440  26.800 148.790  1.00  0.00           H
ATOM   2613  CA  VAL   261      92.520  25.820 147.130  1.00  0.00           C
ATOM   2614  CB  VAL   261      93.930  25.710 146.570  1.00  0.00           C
ATOM   2615  CG1 VAL   261      94.160  24.640 145.510  1.00  0.00           C
ATOM   2616  CG2 VAL   261      94.350  27.120 146.130  1.00  0.00           C
ATOM   2617  C   VAL   261      92.010  24.440 147.470  1.00  0.00           C
ATOM   2618  O   VAL   261      91.160  23.980 146.730  1.00  0.00           O
ATOM   2619  N   LEU   262      92.200  24.100 148.740  1.00  0.00           N
ATOM   2620  H   LEU   262      92.910  24.450 149.350  1.00  0.00           H
ATOM   2621  CA  LEU   262      91.590  22.770 149.160  1.00  0.00           C
ATOM   2622  CB  LEU   262      92.470  22.320 150.330  1.00  0.00           C
ATOM   2623  CG  LEU   262      93.840  21.910 149.900  1.00  0.00           C
ATOM   2624  CD1 LEU   262      94.620  21.360 151.130  1.00  0.00           C
ATOM   2625  CD2 LEU   262      93.800  20.730 148.880  1.00  0.00           C
ATOM   2626  C   LEU   262      90.080  22.680 149.410  1.00  0.00           C
ATOM   2627  O   LEU   262      89.380  21.730 149.110  1.00  0.00           O
ATOM   2628  N   ASP   263      89.520  23.790 149.910  1.00  0.00           N
ATOM   2629  H   ASP   263      89.950  24.660 150.150  1.00  0.00           H
ATOM   2630  CA  ASP   263      88.080  23.970 149.950  1.00  0.00           C
ATOM   2631  CB  ASP   263      87.650  25.210 150.760  1.00  0.00           C
ATOM   2632  CG  ASP   263      88.090  25.130 152.220  1.00  0.00           C
ATOM   2633  OD1 ASP   263      89.120  25.820 152.460  1.00  0.00           O
ATOM   2634  OD2 ASP   263      87.270  24.520 152.990  1.00  0.00           O
ATOM   2635  C   ASP   263      87.600  24.130 148.510  1.00  0.00           C
ATOM   2636  O   ASP   263      86.670  23.420 148.190  1.00  0.00           O
ATOM   2637  N   MET   264      88.280  24.840 147.620  1.00  0.00           N
ATOM   2638  H   MET   264      89.070  25.400 147.860  1.00  0.00           H
ATOM   2639  CA  MET   264      87.900  24.920 146.200  1.00  0.00           C
ATOM   2640  CB  MET   264      88.560  26.100 145.510  1.00  0.00           C
ATOM   2641  CG  MET   264      87.550  26.980 144.720  1.00  0.00           C
ATOM   2642  SD  MET   264      85.890  27.400 145.400  1.00  0.00           S
ATOM   2643  CE  MET   264      86.090  28.980 144.610  1.00  0.00           C
ATOM   2644  C   MET   264      87.990  23.710 145.300  1.00  0.00           C
ATOM   2645  O   MET   264      87.120  23.410 144.550  1.00  0.00           O
ATOM   2646  N   CYS   265      88.980  22.900 145.610  1.00  0.00           N
ATOM   2647  H   CYS   265      89.890  23.230 145.820  1.00  0.00           H
ATOM   2648  CA  CYS   265      89.040  21.460 145.130  1.00  0.00           C
ATOM   2649  CB  CYS   265      90.290  20.740 145.620  1.00  0.00           C
ATOM   2650  SG  CYS   265      91.840  21.240 144.760  1.00  0.00           S
ATOM   2651  HG  CYS   265      91.330  21.190 143.530  1.00  0.00           H
ATOM   2652  C   CYS   265      87.800  20.680 145.590  1.00  0.00           C
ATOM   2653  O   CYS   265      87.150  20.060 144.730  1.00  0.00           O
ATOM   2654  N   ALA   266      87.440  20.790 146.810  1.00  0.00           N
ATOM   2655  H   ALA   266      88.010  21.280 147.470  1.00  0.00           H
ATOM   2656  CA  ALA   266      86.200  20.250 147.380  1.00  0.00           C
ATOM   2657  CB  ALA   266      86.170  20.450 148.870  1.00  0.00           C
ATOM   2658  C   ALA   266      84.970  20.730 146.610  1.00  0.00           C
ATOM   2659  O   ALA   266      84.040  19.930 146.410  1.00  0.00           O
ATOM   2660  N   SER   267      84.900  21.990 146.150  1.00  0.00           N
ATOM   2661  H   SER   267      85.550  22.660 146.490  1.00  0.00           H
ATOM   2662  CA  SER   267      83.690  22.510 145.400  1.00  0.00           C
ATOM   2663  CB  SER   267      83.780  23.990 145.060  1.00  0.00           C
ATOM   2664  OG  SER   267      84.270  24.850 146.070  1.00  0.00           O
ATOM   2665  HG  SER   267      84.570  25.660 145.570  1.00  0.00           H
ATOM   2666  C   SER   267      83.490  21.800 144.090  1.00  0.00           C
ATOM   2667  O   SER   267      82.390  21.400 143.700  1.00  0.00           O
ATOM   2668  N   LEU   268      84.640  21.710 143.380  1.00  0.00           N
ATOM   2669  H   LEU   268      85.490  22.190 143.590  1.00  0.00           H
ATOM   2670  CA  LEU   268      84.830  21.060 142.070  1.00  0.00           C
ATOM   2671  CB  LEU   268      86.200  21.460 141.560  1.00  0.00           C
ATOM   2672  CG  LEU   268      86.260  21.310 140.060  1.00  0.00           C
ATOM   2673  CD1 LEU   268      85.500  22.450 139.390  1.00  0.00           C
ATOM   2674  CD2 LEU   268      87.610  21.330 139.580  1.00  0.00           C
ATOM   2675  C   LEU   268      84.690  19.540 142.180  1.00  0.00           C
ATOM   2676  O   LEU   268      84.080  18.940 141.300  1.00  0.00           O
ATOM   2677  N   LYS   269      85.190  18.950 143.220  1.00  0.00           N
ATOM   2678  H   LYS   269      85.770  19.460 143.850  1.00  0.00           H
ATOM   2679  CA  LYS   269      84.860  17.620 143.590  1.00  0.00           C
ATOM   2680  CB  LYS   269      85.800  17.150 144.800  1.00  0.00           C
ATOM   2681  CG  LYS   269      85.700  15.680 145.130  1.00  0.00           C
ATOM   2682  CD  LYS   269      86.690  15.500 146.280  1.00  0.00           C
ATOM   2683  CE  LYS   269      86.730  14.050 146.730  1.00  0.00           C
ATOM   2684  NZ  LYS   269      85.510  13.760 147.450  1.00  0.00           N
ATOM   2685  HZ1 LYS   269      85.570  12.790 147.670  1.00  0.00           H
ATOM   2686  HZ2 LYS   269      85.360  14.230 148.320  1.00  0.00           H
ATOM   2687  HZ3 LYS   269      84.740  13.900 146.820  1.00  0.00           H
ATOM   2688  C   LYS   269      83.370  17.290 143.840  1.00  0.00           C
ATOM   2689  O   LYS   269      82.900  16.520 143.050  1.00  0.00           O
ATOM   2690  N   GLU   270      82.660  18.170 144.520  1.00  0.00           N
ATOM   2691  H   GLU   270      83.050  18.740 145.250  1.00  0.00           H
ATOM   2692  CA  GLU   270      81.250  18.010 144.730  1.00  0.00           C
ATOM   2693  CB  GLU   270      80.740  18.910 145.770  1.00  0.00           C
ATOM   2694  CG  GLU   270      79.280  18.560 146.160  1.00  0.00           C
ATOM   2695  CD  GLU   270      78.740  19.370 147.340  1.00  0.00           C
ATOM   2696  OE1 GLU   270      78.820  20.620 147.260  1.00  0.00           O
ATOM   2697  OE2 GLU   270      78.140  18.720 148.200  1.00  0.00           O
ATOM   2698  C   GLU   270      80.460  18.220 143.390  1.00  0.00           C
ATOM   2699  O   GLU   270      79.430  17.600 143.030  1.00  0.00           O
ATOM   2700  N   LEU   271      80.920  19.230 142.630  1.00  0.00           N
ATOM   2701  H   LEU   271      81.410  20.040 142.950  1.00  0.00           H
ATOM   2702  CA  LEU   271      80.300  19.500 141.290  1.00  0.00           C
ATOM   2703  CB  LEU   271      80.790  20.840 140.760  1.00  0.00           C
ATOM   2704  CG  LEU   271      79.730  21.480 139.840  1.00  0.00           C
ATOM   2705  CD1 LEU   271      78.380  21.860 140.400  1.00  0.00           C
ATOM   2706  CD2 LEU   271      80.410  22.740 139.370  1.00  0.00           C
ATOM   2707  C   LEU   271      80.420  18.370 140.290  1.00  0.00           C
ATOM   2708  O   LEU   271      79.330  17.760 140.010  1.00  0.00           O
ATOM   2709  N   LEU   272      81.620  17.860 140.110  1.00  0.00           N
ATOM   2710  H   LEU   272      82.470  18.280 140.430  1.00  0.00           H
ATOM   2711  CA  LEU   272      81.920  16.660 139.300  1.00  0.00           C
ATOM   2712  CB  LEU   272      83.400  16.310 139.360  1.00  0.00           C
ATOM   2713  CG  LEU   272      84.280  17.310 138.620  1.00  0.00           C
ATOM   2714  CD1 LEU   272      85.690  16.880 138.940  1.00  0.00           C
ATOM   2715  CD2 LEU   272      83.980  17.220 137.180  1.00  0.00           C
ATOM   2716  C   LEU   272      81.130  15.400 139.690  1.00  0.00           C
ATOM   2717  O   LEU   272      80.540  14.730 138.820  1.00  0.00           O
ATOM   2718  N   GLN   273      81.010  15.190 141.020  1.00  0.00           N
ATOM   2719  H   GLN   273      81.580  15.630 141.710  1.00  0.00           H
ATOM   2720  CA  GLN   273      80.000  14.260 141.590  1.00  0.00           C
ATOM   2721  CB  GLN   273      80.080  14.330 143.120  1.00  0.00           C
ATOM   2722  CG  GLN   273      79.080  13.380 143.830  1.00  0.00           C
ATOM   2723  CD  GLN   273      79.440  13.210 145.280  1.00  0.00           C
ATOM   2724  OE1 GLN   273      80.570  13.330 145.740  1.00  0.00           O
ATOM   2725  NE2 GLN   273      78.400  12.930 146.070  1.00  0.00           N
ATOM   2726 1HE2 GLN   273      77.480  12.900 145.660  1.00  0.00           H
ATOM   2727 2HE2 GLN   273      78.490  12.780 147.050  1.00  0.00           H
ATOM   2728  C   GLN   273      78.520  14.330 141.100  1.00  0.00           C
ATOM   2729  O   GLN   273      77.970  13.350 140.540  1.00  0.00           O
ATOM   2730  N   ASN   274      77.960  15.590 141.120  1.00  0.00           N
ATOM   2731  H   ASN   274      78.470  16.410 141.360  1.00  0.00           H
ATOM   2732  CA  ASN   274      76.630  15.970 140.620  1.00  0.00           C
ATOM   2733  CB  ASN   274      76.080  17.220 141.250  1.00  0.00           C
ATOM   2734  CG  ASN   274      75.510  16.790 142.630  1.00  0.00           C
ATOM   2735  OD1 ASN   274      74.470  16.210 142.780  1.00  0.00           O
ATOM   2736  ND2 ASN   274      76.120  17.420 143.600  1.00  0.00           N
ATOM   2737 1HD2 ASN   274      76.870  18.060 143.440  1.00  0.00           H
ATOM   2738 2HD2 ASN   274      75.720  17.270 144.500  1.00  0.00           H
ATOM   2739  C   ASN   274      76.500  15.960 139.030  1.00  0.00           C
ATOM   2740  O   ASN   274      75.270  15.790 138.610  1.00  0.00           O
ATOM   2741  N   GLY   275      77.370  16.770 138.430  1.00  0.00           N
ATOM   2742  H   GLY   275      78.150  17.200 138.880  1.00  0.00           H
ATOM   2743  CA  GLY   275      77.260  17.270 137.040  1.00  0.00           C
ATOM   2744  C   GLY   275      78.540  18.080 136.630  1.00  0.00           C
ATOM   2745  O   GLY   275      79.210  18.750 137.370  1.00  0.00           O
ATOM   2746  N   MET   276      78.570  18.180 135.290  1.00  0.00           N
ATOM   2747  H   MET   276      77.780  17.740 134.870  1.00  0.00           H
ATOM   2748  CA  MET   276      79.480  18.930 134.460  1.00  0.00           C
ATOM   2749  CB  MET   276      79.720  17.980 133.280  1.00  0.00           C
ATOM   2750  CG  MET   276      80.410  16.670 133.650  1.00  0.00           C
ATOM   2751  SD  MET   276      81.200  15.960 132.190  1.00  0.00           S
ATOM   2752  CE  MET   276      82.440  17.150 131.740  1.00  0.00           C
ATOM   2753  C   MET   276      79.140  20.330 134.000  1.00  0.00           C
ATOM   2754  O   MET   276      80.020  21.140 133.750  1.00  0.00           O
ATOM   2755  N   ASN   277      77.820  20.700 133.990  1.00  0.00           N
ATOM   2756  H   ASN   277      77.170  19.950 134.140  1.00  0.00           H
ATOM   2757  CA  ASN   277      77.320  22.010 133.590  1.00  0.00           C
ATOM   2758  CB  ASN   277      75.880  21.880 133.220  1.00  0.00           C
ATOM   2759  CG  ASN   277      75.280  23.220 132.670  1.00  0.00           C
ATOM   2760  OD1 ASN   277      75.030  24.180 133.420  1.00  0.00           O
ATOM   2761  ND2 ASN   277      74.920  23.150 131.440  1.00  0.00           N
ATOM   2762 1HD2 ASN   277      75.150  22.400 130.820  1.00  0.00           H
ATOM   2763 2HD2 ASN   277      74.390  23.880 131.010  1.00  0.00           H
ATOM   2764  C   ASN   277      77.510  23.000 134.810  1.00  0.00           C
ATOM   2765  O   ASN   277      76.680  23.010 135.740  1.00  0.00           O
ATOM   2766  N   GLY   278      78.170  24.070 134.410  1.00  0.00           N
ATOM   2767  H   GLY   278      78.370  24.190 133.440  1.00  0.00           H
ATOM   2768  CA  GLY   278      78.390  25.190 135.270  1.00  0.00           C
ATOM   2769  C   GLY   278      77.580  26.480 135.010  1.00  0.00           C
ATOM   2770  O   GLY   278      77.910  27.560 135.590  1.00  0.00           O
ATOM   2771  N   ARG   279      76.470  26.340 134.210  1.00  0.00           N
ATOM   2772  H   ARG   279      76.040  25.440 134.120  1.00  0.00           H
ATOM   2773  CA  ARG   279      75.670  27.380 133.570  1.00  0.00           C
ATOM   2774  CB  ARG   279      74.850  28.150 134.590  1.00  0.00           C
ATOM   2775  CG  ARG   279      73.960  27.260 135.490  1.00  0.00           C
ATOM   2776  CD  ARG   279      73.320  28.260 136.440  1.00  0.00           C
ATOM   2777  NE  ARG   279      72.630  27.510 137.510  1.00  0.00           N
ATOM   2778  HE  ARG   279      72.180  26.690 137.160  1.00  0.00           H
ATOM   2779  CZ  ARG   279      72.260  28.030 138.680  1.00  0.00           C
ATOM   2780  NH1 ARG   279      72.450  29.310 139.060  1.00  0.00           N
ATOM   2781 1HH1 ARG   279      72.840  30.020 138.470  1.00  0.00           H
ATOM   2782 2HH1 ARG   279      72.040  29.500 139.950  1.00  0.00           H
ATOM   2783  NH2 ARG   279      72.230  27.160 139.770  1.00  0.00           N
ATOM   2784 1HH2 ARG   279      72.630  26.260 139.610  1.00  0.00           H
ATOM   2785 2HH2 ARG   279      71.670  27.370 140.570  1.00  0.00           H
ATOM   2786  C   ARG   279      76.510  28.270 132.660  1.00  0.00           C
ATOM   2787  O   ARG   279      77.670  28.620 132.860  1.00  0.00           O
ATOM   2788  N   THR   280      75.760  28.940 131.790  1.00  0.00           N
ATOM   2789  H   THR   280      74.800  28.720 131.610  1.00  0.00           H
ATOM   2790  CA  THR   280      76.330  29.870 130.800  1.00  0.00           C
ATOM   2791  CB  THR   280      75.300  30.280 129.750  1.00  0.00           C
ATOM   2792  OG1 THR   280      74.020  30.560 130.350  1.00  0.00           O
ATOM   2793  HG1 THR   280      73.750  31.350 129.800  1.00  0.00           H
ATOM   2794  CG2 THR   280      75.250  29.280 128.590  1.00  0.00           C
ATOM   2795  C   THR   280      76.800  31.250 131.330  1.00  0.00           C
ATOM   2796  O   THR   280      77.200  32.220 130.660  1.00  0.00           O
ATOM   2797  N   ILE   281      77.290  31.170 132.550  1.00  0.00           N
ATOM   2798  H   ILE   281      77.550  30.250 132.860  1.00  0.00           H
ATOM   2799  CA  ILE   281      77.610  32.340 133.380  1.00  0.00           C
ATOM   2800  CB  ILE   281      77.630  31.990 134.900  1.00  0.00           C
ATOM   2801  CG1 ILE   281      78.570  30.790 135.310  1.00  0.00           C
ATOM   2802  CG2 ILE   281      76.220  31.730 135.440  1.00  0.00           C
ATOM   2803  CD  ILE   281      78.860  30.820 136.830  1.00  0.00           C
ATOM   2804  C   ILE   281      78.830  33.170 132.940  1.00  0.00           C
ATOM   2805  O   ILE   281      78.850  34.390 133.200  1.00  0.00           O
ATOM   2806  N   LEU   282      79.850  32.580 132.380  1.00  0.00           N
ATOM   2807  H   LEU   282      79.920  31.590 132.270  1.00  0.00           H
ATOM   2808  CA  LEU   282      81.150  33.230 131.920  1.00  0.00           C
ATOM   2809  CB  LEU   282      82.310  32.700 132.810  1.00  0.00           C
ATOM   2810  CG  LEU   282      82.380  33.240 134.190  1.00  0.00           C
ATOM   2811  CD1 LEU   282      83.120  32.290 135.060  1.00  0.00           C
ATOM   2812  CD2 LEU   282      83.140  34.540 134.100  1.00  0.00           C
ATOM   2813  C   LEU   282      81.390  33.040 130.380  1.00  0.00           C
ATOM   2814  O   LEU   282      81.730  33.970 129.740  1.00  0.00           O
ATOM   2815  N   GLY   283      81.210  31.840 129.900  1.00  0.00           N
ATOM   2816  H   GLY   283      81.090  31.090 130.560  1.00  0.00           H
ATOM   2817  CA  GLY   283      81.290  31.480 128.490  1.00  0.00           C
ATOM   2818  C   GLY   283      80.630  30.220 128.150  1.00  0.00           C
ATOM   2819  O   GLY   283      79.410  30.220 127.920  1.00  0.00           O
ATOM   2820  N   SER   284      81.360  29.140 128.080  1.00  0.00           N
ATOM   2821  H   SER   284      82.360  29.230 128.140  1.00  0.00           H
ATOM   2822  CA  SER   284      80.820  27.810 127.790  1.00  0.00           C
ATOM   2823  CB  SER   284      81.870  26.780 127.380  1.00  0.00           C
ATOM   2824  OG  SER   284      82.420  27.180 126.100  1.00  0.00           O
ATOM   2825  HG  SER   284      83.200  27.780 126.290  1.00  0.00           H
ATOM   2826  C   SER   284      80.100  27.190 128.970  1.00  0.00           C
ATOM   2827  O   SER   284      80.460  27.500 130.090  1.00  0.00           O
ATOM   2828  N   ALA   285      79.060  26.460 128.680  1.00  0.00           N
ATOM   2829  H   ALA   285      78.940  25.930 127.830  1.00  0.00           H
ATOM   2830  CA  ALA   285      78.130  25.990 129.770  1.00  0.00           C
ATOM   2831  CB  ALA   285      76.800  25.530 129.100  1.00  0.00           C
ATOM   2832  C   ALA   285      78.730  24.990 130.720  1.00  0.00           C
ATOM   2833  O   ALA   285      78.270  24.860 131.900  1.00  0.00           O
ATOM   2834  N   LEU   286      79.570  24.180 130.210  1.00  0.00           N
ATOM   2835  H   LEU   286      79.540  24.040 129.220  1.00  0.00           H
ATOM   2836  CA  LEU   286      80.480  23.240 130.930  1.00  0.00           C
ATOM   2837  CB  LEU   286      81.200  22.400 129.850  1.00  0.00           C
ATOM   2838  CG  LEU   286      80.410  21.190 129.260  1.00  0.00           C
ATOM   2839  CD1 LEU   286      81.330  20.490 128.220  1.00  0.00           C
ATOM   2840  CD2 LEU   286      79.980  20.250 130.390  1.00  0.00           C
ATOM   2841  C   LEU   286      81.620  23.880 131.810  1.00  0.00           C
ATOM   2842  O   LEU   286      82.210  24.920 131.510  1.00  0.00           O
ATOM   2843  N   LEU   287      82.000  23.060 132.810  1.00  0.00           N
ATOM   2844  H   LEU   287      81.450  22.250 133.050  1.00  0.00           H
ATOM   2845  CA  LEU   287      83.280  23.260 133.500  1.00  0.00           C
ATOM   2846  CB  LEU   287      83.430  22.340 134.700  1.00  0.00           C
ATOM   2847  CG  LEU   287      82.560  22.500 135.940  1.00  0.00           C
ATOM   2848  CD1 LEU   287      82.920  21.350 136.890  1.00  0.00           C
ATOM   2849  CD2 LEU   287      82.780  23.810 136.740  1.00  0.00           C
ATOM   2850  C   LEU   287      84.420  23.040 132.530  1.00  0.00           C
ATOM   2851  O   LEU   287      84.860  21.900 132.380  1.00  0.00           O
ATOM   2852  N   GLU   288      84.880  23.970 131.720  1.00  0.00           N
ATOM   2853  H   GLU   288      84.430  24.860 131.610  1.00  0.00           H
ATOM   2854  CA  GLU   288      85.950  23.760 130.690  1.00  0.00           C
ATOM   2855  CB  GLU   288      85.290  24.180 129.390  1.00  0.00           C
ATOM   2856  CG  GLU   288      84.990  22.930 128.580  1.00  0.00           C
ATOM   2857  CD  GLU   288      86.170  21.990 128.080  1.00  0.00           C
ATOM   2858  OE1 GLU   288      86.590  21.060 128.670  1.00  0.00           O
ATOM   2859  OE2 GLU   288      86.650  22.180 126.980  1.00  0.00           O
ATOM   2860  C   GLU   288      87.150  24.720 130.990  1.00  0.00           C
ATOM   2861  O   GLU   288      86.960  25.740 131.720  1.00  0.00           O
ATOM   2862  N   ASP   289      88.330  24.320 130.540  1.00  0.00           N
ATOM   2863  H   ASP   289      88.350  23.570 129.880  1.00  0.00           H
ATOM   2864  CA  ASP   289      89.570  25.140 130.730  1.00  0.00           C
ATOM   2865  CB  ASP   289      90.780  24.230 130.420  1.00  0.00           C
ATOM   2866  CG  ASP   289      91.210  23.750 128.990  1.00  0.00           C
ATOM   2867  OD1 ASP   289      92.110  22.890 128.940  1.00  0.00           O
ATOM   2868  OD2 ASP   289      90.580  24.240 128.070  1.00  0.00           O
ATOM   2869  C   ASP   289      89.730  26.520 130.080  1.00  0.00           C
ATOM   2870  O   ASP   289      90.820  27.050 129.880  1.00  0.00           O
ATOM   2871  N   GLU   290      88.630  27.290 130.220  1.00  0.00           N
ATOM   2872  H   GLU   290      87.980  27.040 130.930  1.00  0.00           H
ATOM   2873  CA  GLU   290      88.510  28.590 129.570  1.00  0.00           C
ATOM   2874  CB  GLU   290      87.080  29.220 129.590  1.00  0.00           C
ATOM   2875  CG  GLU   290      86.030  28.300 129.000  1.00  0.00           C
ATOM   2876  CD  GLU   290      84.670  28.930 128.580  1.00  0.00           C
ATOM   2877  OE1 GLU   290      84.130  29.770 129.290  1.00  0.00           O
ATOM   2878  OE2 GLU   290      84.290  28.750 127.430  1.00  0.00           O
ATOM   2879  C   GLU   290      89.610  29.640 129.680  1.00  0.00           C
ATOM   2880  O   GLU   290      90.340  29.860 128.750  1.00  0.00           O
ATOM   2881  N   PHE   291      89.780  30.060 130.910  1.00  0.00           N
ATOM   2882  H   PHE   291      89.440  29.570 131.720  1.00  0.00           H
ATOM   2883  CA  PHE   291      90.670  31.150 131.200  1.00  0.00           C
ATOM   2884  CB  PHE   291      89.860  32.100 132.080  1.00  0.00           C
ATOM   2885  CG  PHE   291      88.500  32.630 131.680  1.00  0.00           C
ATOM   2886  CD1 PHE   291      87.440  32.600 132.570  1.00  0.00           C
ATOM   2887  HD1 PHE   291      87.500  32.520 133.660  1.00  0.00           H
ATOM   2888  CD2 PHE   291      88.190  32.880 130.340  1.00  0.00           C
ATOM   2889  HD2 PHE   291      88.940  32.990 129.560  1.00  0.00           H
ATOM   2890  CE1 PHE   291      86.090  32.830 132.190  1.00  0.00           C
ATOM   2891  HE1 PHE   291      85.260  32.690 132.880  1.00  0.00           H
ATOM   2892  CE2 PHE   291      86.920  33.200 129.900  1.00  0.00           C
ATOM   2893  HE2 PHE   291      86.760  33.280 128.820  1.00  0.00           H
ATOM   2894  CZ  PHE   291      85.780  33.170 130.810  1.00  0.00           C
ATOM   2895  HZ  PHE   291      84.810  33.560 130.530  1.00  0.00           H
ATOM   2896  C   PHE   291      92.010  30.820 131.890  1.00  0.00           C
ATOM   2897  O   PHE   291      92.120  29.800 132.520  1.00  0.00           O
ATOM   2898  N   THR   292      93.010  31.750 131.830  1.00  0.00           N
ATOM   2899  H   THR   292      93.040  32.270 130.980  1.00  0.00           H
ATOM   2900  CA  THR   292      94.230  31.440 132.580  1.00  0.00           C
ATOM   2901  CB  THR   292      95.470  31.950 131.850  1.00  0.00           C
ATOM   2902  OG1 THR   292      95.700  33.330 131.890  1.00  0.00           O
ATOM   2903  HG1 THR   292      95.190  33.860 131.210  1.00  0.00           H
ATOM   2904  CG2 THR   292      95.580  31.460 130.360  1.00  0.00           C
ATOM   2905  C   THR   292      94.240  31.970 134.030  1.00  0.00           C
ATOM   2906  O   THR   292      93.450  32.830 134.360  1.00  0.00           O
ATOM   2907  N   PRO   293      95.220  31.570 134.880  1.00  0.00           N
ATOM   2908  CA  PRO   293      95.430  32.270 136.180  1.00  0.00           C
ATOM   2909  CB  PRO   293      96.320  31.360 137.010  1.00  0.00           C
ATOM   2910  CG  PRO   293      95.720  30.100 136.520  1.00  0.00           C
ATOM   2911  CD  PRO   293      95.760  30.230 134.970  1.00  0.00           C
ATOM   2912  C   PRO   293      95.750  33.760 136.130  1.00  0.00           C
ATOM   2913  O   PRO   293      94.960  34.500 136.670  1.00  0.00           O
ATOM   2914  N   PHE   294      96.560  34.060 135.190  1.00  0.00           N
ATOM   2915  H   PHE   294      97.030  33.360 134.650  1.00  0.00           H
ATOM   2916  CA  PHE   294      96.980  35.450 134.830  1.00  0.00           C
ATOM   2917  CB  PHE   294      98.240  35.360 133.900  1.00  0.00           C
ATOM   2918  CG  PHE   294      98.570  36.630 133.060  1.00  0.00           C
ATOM   2919  CD1 PHE   294      99.230  37.680 133.670  1.00  0.00           C
ATOM   2920  HD1 PHE   294      99.570  37.700 134.700  1.00  0.00           H
ATOM   2921  CD2 PHE   294      98.380  36.500 131.680  1.00  0.00           C
ATOM   2922  HD2 PHE   294      97.990  35.570 131.270  1.00  0.00           H
ATOM   2923  CE1 PHE   294      99.630  38.660 132.730  1.00  0.00           C
ATOM   2924  HE1 PHE   294     100.210  39.530 133.030  1.00  0.00           H
ATOM   2925  CE2 PHE   294      98.850  37.450 130.830  1.00  0.00           C
ATOM   2926  HE2 PHE   294      98.830  37.240 129.760  1.00  0.00           H
ATOM   2927  CZ  PHE   294      99.500  38.550 131.360  1.00  0.00           C
ATOM   2928  HZ  PHE   294      99.660  39.400 130.690  1.00  0.00           H
ATOM   2929  C   PHE   294      95.850  36.340 134.290  1.00  0.00           C
ATOM   2930  O   PHE   294      95.640  37.460 134.690  1.00  0.00           O
ATOM   2931  N   ASP   295      94.940  35.680 133.560  1.00  0.00           N
ATOM   2932  H   ASP   295      95.140  34.880 132.990  1.00  0.00           H
ATOM   2933  CA  ASP   295      93.610  36.190 133.090  1.00  0.00           C
ATOM   2934  CB  ASP   295      92.980  35.340 131.980  1.00  0.00           C
ATOM   2935  CG  ASP   295      93.740  35.460 130.660  1.00  0.00           C
ATOM   2936  OD1 ASP   295      94.190  36.630 130.350  1.00  0.00           O
ATOM   2937  OD2 ASP   295      93.910  34.430 129.930  1.00  0.00           O
ATOM   2938  C   ASP   295      92.590  36.590 134.160  1.00  0.00           C
ATOM   2939  O   ASP   295      92.290  37.790 134.290  1.00  0.00           O
ATOM   2940  N   VAL   296      92.150  35.600 134.950  1.00  0.00           N
ATOM   2941  H   VAL   296      92.270  34.700 134.530  1.00  0.00           H
ATOM   2942  CA  VAL   296      91.190  35.740 136.080  1.00  0.00           C
ATOM   2943  CB  VAL   296      90.630  34.370 136.440  1.00  0.00           C
ATOM   2944  CG1 VAL   296      89.780  34.270 137.660  1.00  0.00           C
ATOM   2945  CG2 VAL   296      89.810  33.970 135.190  1.00  0.00           C
ATOM   2946  C   VAL   296      91.520  36.620 137.260  1.00  0.00           C
ATOM   2947  O   VAL   296      90.810  37.570 137.450  1.00  0.00           O
ATOM   2948  N   VAL   297      92.830  36.570 137.620  1.00  0.00           N
ATOM   2949  H   VAL   297      93.490  35.900 137.300  1.00  0.00           H
ATOM   2950  CA  VAL   297      93.390  37.520 138.630  1.00  0.00           C
ATOM   2951  CB  VAL   297      94.800  37.150 139.100  1.00  0.00           C
ATOM   2952  CG1 VAL   297      95.890  37.630 138.140  1.00  0.00           C
ATOM   2953  CG2 VAL   297      94.990  37.720 140.520  1.00  0.00           C
ATOM   2954  C   VAL   297      93.310  38.970 138.200  1.00  0.00           C
ATOM   2955  O   VAL   297      92.760  39.820 138.890  1.00  0.00           O
ATOM   2956  N   ARG   298      93.550  39.280 136.940  1.00  0.00           N
ATOM   2957  H   ARG   298      93.990  38.630 136.310  1.00  0.00           H
ATOM   2958  CA  ARG   298      93.320  40.620 136.330  1.00  0.00           C
ATOM   2959  CB  ARG   298      94.090  40.820 135.000  1.00  0.00           C
ATOM   2960  CG  ARG   298      95.600  40.740 135.130  1.00  0.00           C
ATOM   2961  CD  ARG   298      96.410  40.940 133.850  1.00  0.00           C
ATOM   2962  NE  ARG   298      96.170  39.910 132.840  1.00  0.00           N
ATOM   2963  HE  ARG   298      95.770  39.020 133.100  1.00  0.00           H
ATOM   2964  CZ  ARG   298      96.360  40.110 131.540  1.00  0.00           C
ATOM   2965  NH1 ARG   298      96.780  41.260 131.090  1.00  0.00           N
ATOM   2966 1HH1 ARG   298      97.060  41.930 131.780  1.00  0.00           H
ATOM   2967 2HH1 ARG   298      96.770  41.460 130.110  1.00  0.00           H
ATOM   2968  NH2 ARG   298      96.100  39.140 130.660  1.00  0.00           N
ATOM   2969 1HH2 ARG   298      95.760  38.240 130.940  1.00  0.00           H
ATOM   2970 2HH2 ARG   298      96.190  39.290 129.680  1.00  0.00           H
ATOM   2971  C   ARG   298      91.810  40.910 136.060  1.00  0.00           C
ATOM   2972  O   ARG   298      91.280  41.890 136.540  1.00  0.00           O
ATOM   2973  N   GLN   299      91.110  40.010 135.290  1.00  0.00           N
ATOM   2974  H   GLN   299      91.580  39.260 134.830  1.00  0.00           H
ATOM   2975  CA  GLN   299      89.650  40.190 134.960  1.00  0.00           C
ATOM   2976  CB  GLN   299      89.210  39.230 133.840  1.00  0.00           C
ATOM   2977  CG  GLN   299      89.630  39.880 132.570  1.00  0.00           C
ATOM   2978  CD  GLN   299      89.260  39.070 131.330  1.00  0.00           C
ATOM   2979  OE1 GLN   299      90.060  38.300 130.820  1.00  0.00           O
ATOM   2980  NE2 GLN   299      88.080  39.130 130.960  1.00  0.00           N
ATOM   2981 1HE2 GLN   299      87.310  39.660 131.320  1.00  0.00           H
ATOM   2982 2HE2 GLN   299      87.860  38.490 130.220  1.00  0.00           H
ATOM   2983  C   GLN   299      88.630  40.220 136.040  1.00  0.00           C
ATOM   2984  O   GLN   299      87.650  40.950 135.900  1.00  0.00           O
ATOM   2985  N   CYS   300      89.090  39.970 137.280  1.00  0.00           N
ATOM   2986  H   CYS   300      89.800  39.260 137.380  1.00  0.00           H
ATOM   2987  CA  CYS   300      88.430  40.360 138.510  1.00  0.00           C
ATOM   2988  CB  CYS   300      89.140  39.710 139.750  1.00  0.00           C
ATOM   2989  SG  CYS   300      89.160  37.900 139.900  1.00  0.00           S
ATOM   2990  HG  CYS   300      90.230  37.890 139.110  1.00  0.00           H
ATOM   2991  C   CYS   300      88.130  41.910 138.670  1.00  0.00           C
ATOM   2992  O   CYS   300      87.190  42.180 139.410  1.00  0.00           O
ATOM   2993  N   SER   301      89.120  42.820 138.260  1.00  0.00           N
ATOM   2994  H   SER   301      89.900  42.590 137.680  1.00  0.00           H
ATOM   2995  CA  SER   301      88.820  44.270 138.250  1.00  0.00           C
ATOM   2996  CB  SER   301      89.920  45.210 138.880  1.00  0.00           C
ATOM   2997  OG  SER   301      91.160  45.050 138.200  1.00  0.00           O
ATOM   2998  HG  SER   301      91.780  44.560 138.820  1.00  0.00           H
ATOM   2999  C   SER   301      88.540  44.780 136.820  1.00  0.00           C
ATOM   3000  O   SER   301      87.560  45.540 136.690  1.00  0.00           O
ATOM   3001  N   GLY   302      89.330  44.520 135.780  1.00  0.00           N
ATOM   3002  H   GLY   302      90.230  44.090 135.850  1.00  0.00           H
ATOM   3003  CA  GLY   302      89.030  45.010 134.430  1.00  0.00           C
ATOM   3004  C   GLY   302      89.790  44.510 133.240  1.00  0.00           C
ATOM   3005  O   GLY   302      90.710  43.690 133.350  1.00  0.00           O
ATOM   3006  N   VAL   303      89.690  45.290 132.200  1.00  0.00           N
ATOM   3007  H   VAL   303      89.090  46.090 132.220  1.00  0.00           H
ATOM   3008  CA  VAL   303      90.460  45.010 130.950  1.00  0.00           C
ATOM   3009  CB  VAL   303      89.550  44.410 129.850  1.00  0.00           C
ATOM   3010  CG1 VAL   303      89.050  43.130 130.500  1.00  0.00           C
ATOM   3011  CG2 VAL   303      88.500  45.450 129.390  1.00  0.00           C
ATOM   3012  C   VAL   303      91.410  46.060 130.410  1.00  0.00           C
ATOM   3013  O   VAL   303      91.120  47.250 130.510  1.00  0.00           O
ATOM   3014  N   THR   304      92.270  45.550 129.580  1.00  0.00           N
ATOM   3015  H   THR   304      92.290  44.560 129.430  1.00  0.00           H
ATOM   3016  CA  THR   304      93.340  46.320 128.950  1.00  0.00           C
ATOM   3017  CB  THR   304      94.450  45.430 128.370  1.00  0.00           C
ATOM   3018  OG1 THR   304      93.830  44.450 127.540  1.00  0.00           O
ATOM   3019  HG1 THR   304      93.970  44.790 126.610  1.00  0.00           H
ATOM   3020  CG2 THR   304      95.400  44.840 129.470  1.00  0.00           C
ATOM   3021  C   THR   304      92.860  47.240 127.810  1.00  0.00           C
ATOM   3022  O   THR   304      93.510  47.440 126.800  1.00  0.00           O
ATOM   3023  N   PHE   305      91.830  48.040 128.070  1.00  0.00           N
ATOM   3024  H   PHE   305      91.480  48.140 129.000  1.00  0.00           H
ATOM   3025  CA  PHE   305      91.200  48.870 127.080  1.00  0.00           C
ATOM   3026  CB  PHE   305      89.990  48.180 126.530  1.00  0.00           C
ATOM   3027  CG  PHE   305      89.570  48.780 125.130  1.00  0.00           C
ATOM   3028  CD1 PHE   305      90.480  48.790 124.120  1.00  0.00           C
ATOM   3029  HD1 PHE   305      91.350  48.140 124.260  1.00  0.00           H
ATOM   3030  CD2 PHE   305      88.480  49.590 125.040  1.00  0.00           C
ATOM   3031  HD2 PHE   305      87.680  49.570 125.780  1.00  0.00           H
ATOM   3032  CE1 PHE   305      90.360  49.610 123.060  1.00  0.00           C
ATOM   3033  HE1 PHE   305      91.170  49.610 122.330  1.00  0.00           H
ATOM   3034  CE2 PHE   305      88.310  50.370 123.890  1.00  0.00           C
ATOM   3035  HE2 PHE   305      87.390  50.960 123.800  1.00  0.00           H
ATOM   3036  CZ  PHE   305      89.290  50.470 122.880  1.00  0.00           C
ATOM   3037  HZ  PHE   305      89.150  51.210 122.100  1.00  0.00           H
ATOM   3038  C   PHE   305      90.990  50.220 127.610  1.00  0.00           C
ATOM   3039  O   PHE   305      91.310  50.520 128.780  1.00  0.00           O
ATOM   3040  N   GLN   306      90.780  51.070 126.600  1.00  0.00           N
ATOM   3041  H   GLN   306      90.700  50.800 125.640  1.00  0.00           H
ATOM   3042  CA  GLN   306      90.440  52.490 126.770  1.00  0.00           C
ATOM   3043  CB  GLN   306      90.080  53.190 125.450  1.00  0.00           C
ATOM   3044  CG  GLN   306      91.170  52.930 124.440  1.00  0.00           C
ATOM   3045  CD  GLN   306      90.840  53.550 123.080  1.00  0.00           C
ATOM   3046  OE1 GLN   306      89.740  54.030 122.790  1.00  0.00           O
ATOM   3047  NE2 GLN   306      91.820  53.600 122.210  1.00  0.00           N
ATOM   3048 1HE2 GLN   306      92.680  53.200 122.520  1.00  0.00           H
ATOM   3049 2HE2 GLN   306      91.600  54.020 121.330  1.00  0.00           H
ATOM   3050  C   GLN   306      89.290  52.700 127.730  1.00  0.00           C
ATOM   3051  O1  GLN   306      89.280  53.860 128.290  1.00  0.00           O
ATOM   3052  O2  GLN   306      88.450  51.900 128.040  1.00  0.00           O
TER
ENDMDL
