# Supplementary material for: Microsecond MD Simulation and Multiple-Conformation Virtual Screening to Identify Potential Anti-COVID-19 Inhibitors Against SARS-CoV-2 Main Protease
Source: Front Chem. 2021 Jan 13;8:595273. doi: 10.3389/fchem.2020.595273 (PMC7873971; doi:10.3389/fchem.2020.595273)
Supplement: Supplementary file 2 [file Data_Sheet_1.ZIP › Ns_Pose_PDB/Ns_Pose_PDB/1_micro_6LU7_Apo/650ns.pdb]

REMARK    GENERATED BY TRJCONV
TITLE     Seq_1 - homology model built on 3M3V_A 2A5K_A - hbond-opt in water t= 650000.00000
REMARK    THIS IS A SIMULATION BOX
CRYST1   98.601   98.601   98.601  90.00  90.00  90.00 P 1           1
MODEL        1
ATOM      1  N   SER     1      38.500  -3.050 121.650  1.00  0.00           N
ATOM      2  H1  SER     1      39.040  -2.310 121.240  1.00  0.00           H
ATOM      3  H2  SER     1      39.160  -3.650 122.120  1.00  0.00           H
ATOM      4  H3  SER     1      38.030  -3.600 120.960  1.00  0.00           H
ATOM      5  CA  SER     1      37.590  -2.630 122.710  1.00  0.00           C
ATOM      6  CB  SER     1      37.980  -3.280 124.060  1.00  0.00           C
ATOM      7  OG  SER     1      38.350  -4.640 123.760  1.00  0.00           O
ATOM      8  HG  SER     1      38.410  -5.070 124.650  1.00  0.00           H
ATOM      9  C   SER     1      37.620  -1.100 122.720  1.00  0.00           C
ATOM     10  O   SER     1      38.550  -0.540 122.220  1.00  0.00           O
ATOM     11  N   GLY     2      36.610  -0.450 123.210  1.00  0.00           N
ATOM     12  H   GLY     2      35.750  -0.860 123.520  1.00  0.00           H
ATOM     13  CA  GLY     2      36.580   1.010 123.290  1.00  0.00           C
ATOM     14  C   GLY     2      37.690   1.420 124.260  1.00  0.00           C
ATOM     15  O   GLY     2      37.780   1.010 125.430  1.00  0.00           O
ATOM     16  N   PHE     3      38.180   2.680 124.050  1.00  0.00           N
ATOM     17  H   PHE     3      37.660   3.330 123.510  1.00  0.00           H
ATOM     18  CA  PHE     3      39.340   3.240 124.830  1.00  0.00           C
ATOM     19  CB  PHE     3      39.990   4.340 124.040  1.00  0.00           C
ATOM     20  CG  PHE     3      41.150   5.230 124.450  1.00  0.00           C
ATOM     21  CD1 PHE     3      40.950   6.260 125.390  1.00  0.00           C
ATOM     22  HD1 PHE     3      39.970   6.630 125.700  1.00  0.00           H
ATOM     23  CD2 PHE     3      42.440   4.930 124.040  1.00  0.00           C
ATOM     24  HD2 PHE     3      42.600   4.220 123.230  1.00  0.00           H
ATOM     25  CE1 PHE     3      42.020   7.010 125.820  1.00  0.00           C
ATOM     26  HE1 PHE     3      41.940   7.770 126.600  1.00  0.00           H
ATOM     27  CE2 PHE     3      43.530   5.670 124.490  1.00  0.00           C
ATOM     28  HE2 PHE     3      44.500   5.240 124.220  1.00  0.00           H
ATOM     29  CZ  PHE     3      43.350   6.680 125.410  1.00  0.00           C
ATOM     30  HZ  PHE     3      44.260   7.150 125.770  1.00  0.00           H
ATOM     31  C   PHE     3      39.050   3.700 126.210  1.00  0.00           C
ATOM     32  O   PHE     3      38.020   4.400 126.390  1.00  0.00           O
ATOM     33  N   ARG     4      40.000   3.530 127.080  1.00  0.00           N
ATOM     34  H   ARG     4      40.760   2.920 126.850  1.00  0.00           H
ATOM     35  CA  ARG     4      39.980   4.130 128.410  1.00  0.00           C
ATOM     36  CB  ARG     4      39.880   3.150 129.590  1.00  0.00           C
ATOM     37  CG  ARG     4      38.780   2.160 129.470  1.00  0.00           C
ATOM     38  CD  ARG     4      38.880   1.020 128.510  1.00  0.00           C
ATOM     39  NE  ARG     4      37.740   0.130 128.800  1.00  0.00           N
ATOM     40  HE  ARG     4      37.070   0.430 129.480  1.00  0.00           H
ATOM     41  CZ  ARG     4      37.320  -1.010 128.140  1.00  0.00           C
ATOM     42  NH1 ARG     4      37.970  -1.640 127.160  1.00  0.00           N
ATOM     43 1HH1 ARG     4      38.840  -1.230 126.880  1.00  0.00           H
ATOM     44 2HH1 ARG     4      37.400  -2.280 126.650  1.00  0.00           H
ATOM     45  NH2 ARG     4      36.060  -1.350 128.380  1.00  0.00           N
ATOM     46 1HH2 ARG     4      35.390  -0.810 128.880  1.00  0.00           H
ATOM     47 2HH2 ARG     4      35.890  -2.330 128.490  1.00  0.00           H
ATOM     48  C   ARG     4      41.070   5.100 128.780  1.00  0.00           C
ATOM     49  O   ARG     4      42.190   5.030 128.280  1.00  0.00           O
ATOM     50  N   LYS     5      40.600   6.170 129.470  1.00  0.00           N
ATOM     51  H   LYS     5      39.620   6.290 129.650  1.00  0.00           H
ATOM     52  CA  LYS     5      41.480   7.120 130.190  1.00  0.00           C
ATOM     53  CB  LYS     5      40.820   8.490 130.360  1.00  0.00           C
ATOM     54  CG  LYS     5      40.720   9.290 129.080  1.00  0.00           C
ATOM     55  CD  LYS     5      40.030  10.650 129.190  1.00  0.00           C
ATOM     56  CE  LYS     5      41.010  11.700 129.890  1.00  0.00           C
ATOM     57  NZ  LYS     5      40.230  12.960 129.840  1.00  0.00           N
ATOM     58  HZ1 LYS     5      39.300  12.910 130.200  1.00  0.00           H
ATOM     59  HZ2 LYS     5      40.750  13.680 130.300  1.00  0.00           H
ATOM     60  HZ3 LYS     5      40.130  13.260 128.890  1.00  0.00           H
ATOM     61  C   LYS     5      41.870   6.510 131.560  1.00  0.00           C
ATOM     62  O   LYS     5      41.000   6.240 132.400  1.00  0.00           O
ATOM     63  N   MET     6      43.140   6.580 131.870  1.00  0.00           N
ATOM     64  H   MET     6      43.860   6.980 131.310  1.00  0.00           H
ATOM     65  CA  MET     6      43.680   6.040 133.090  1.00  0.00           C
ATOM     66  CB  MET     6      45.030   5.380 132.930  1.00  0.00           C
ATOM     67  CG  MET     6      44.820   4.050 132.260  1.00  0.00           C
ATOM     68  SD  MET     6      46.360   3.130 132.340  1.00  0.00           S
ATOM     69  CE  MET     6      47.150   3.900 130.980  1.00  0.00           C
ATOM     70  C   MET     6      43.720   6.940 134.340  1.00  0.00           C
ATOM     71  O   MET     6      43.970   8.150 134.080  1.00  0.00           O
ATOM     72  N   ALA     7      43.760   6.370 135.530  1.00  0.00           N
ATOM     73  H   ALA     7      43.390   5.450 135.630  1.00  0.00           H
ATOM     74  CA  ALA     7      43.900   7.130 136.800  1.00  0.00           C
ATOM     75  CB  ALA     7      42.530   7.290 137.460  1.00  0.00           C
ATOM     76  C   ALA     7      44.790   6.420 137.820  1.00  0.00           C
ATOM     77  O   ALA     7      44.610   5.230 138.090  1.00  0.00           O
ATOM     78  N   PHE     8      45.510   7.190 138.560  1.00  0.00           N
ATOM     79  H   PHE     8      45.230   8.130 138.780  1.00  0.00           H
ATOM     80  CA  PHE     8      46.590   6.590 139.360  1.00  0.00           C
ATOM     81  CB  PHE     8      48.010   7.220 138.990  1.00  0.00           C
ATOM     82  CG  PHE     8      48.280   6.830 137.560  1.00  0.00           C
ATOM     83  CD1 PHE     8      48.510   5.490 137.120  1.00  0.00           C
ATOM     84  HD1 PHE     8      48.620   4.690 137.860  1.00  0.00           H
ATOM     85  CD2 PHE     8      48.080   7.780 136.550  1.00  0.00           C
ATOM     86  HD2 PHE     8      47.950   8.820 136.840  1.00  0.00           H
ATOM     87  CE1 PHE     8      48.590   5.150 135.800  1.00  0.00           C
ATOM     88  HE1 PHE     8      48.900   4.140 135.510  1.00  0.00           H
ATOM     89  CE2 PHE     8      48.140   7.490 135.220  1.00  0.00           C
ATOM     90  HE2 PHE     8      47.670   8.180 134.510  1.00  0.00           H
ATOM     91  CZ  PHE     8      48.410   6.170 134.840  1.00  0.00           C
ATOM     92  HZ  PHE     8      48.720   5.950 133.820  1.00  0.00           H
ATOM     93  C   PHE     8      46.430   6.860 140.860  1.00  0.00           C
ATOM     94  O   PHE     8      45.910   7.870 141.250  1.00  0.00           O
ATOM     95  N   PRO     9      47.090   6.120 141.760  1.00  0.00           N
ATOM     96  CA  PRO     9      46.960   6.440 143.260  1.00  0.00           C
ATOM     97  CB  PRO     9      47.190   5.020 143.890  1.00  0.00           C
ATOM     98  CG  PRO     9      48.210   4.460 142.920  1.00  0.00           C
ATOM     99  CD  PRO     9      47.630   4.800 141.560  1.00  0.00           C
ATOM    100  C   PRO     9      48.060   7.450 143.640  1.00  0.00           C
ATOM    101  O   PRO     9      49.130   7.370 143.150  1.00  0.00           O
ATOM    102  N   SER    10      47.760   8.390 144.510  1.00  0.00           N
ATOM    103  H   SER    10      46.810   8.510 144.800  1.00  0.00           H
ATOM    104  CA  SER    10      48.740   9.350 145.010  1.00  0.00           C
ATOM    105  CB  SER    10      48.880  10.590 144.070  1.00  0.00           C
ATOM    106  OG  SER    10      47.720  11.400 144.050  1.00  0.00           O
ATOM    107  HG  SER    10      47.740  12.060 144.790  1.00  0.00           H
ATOM    108  C   SER    10      48.810   9.780 146.460  1.00  0.00           C
ATOM    109  O   SER    10      49.740  10.440 146.920  1.00  0.00           O
ATOM    110  N   GLY    11      48.040   9.170 147.360  1.00  0.00           N
ATOM    111  H   GLY    11      47.510   8.380 147.080  1.00  0.00           H
ATOM    112  CA  GLY    11      47.900   9.550 148.800  1.00  0.00           C
ATOM    113  C   GLY    11      49.110   9.820 149.670  1.00  0.00           C
ATOM    114  O   GLY    11      49.230  10.890 150.350  1.00  0.00           O
ATOM    115  N   LYS    12      50.030   8.890 149.510  1.00  0.00           N
ATOM    116  H   LYS    12      49.920   8.220 148.770  1.00  0.00           H
ATOM    117  CA  LYS    12      51.320   8.880 150.310  1.00  0.00           C
ATOM    118  CB  LYS    12      51.780   7.500 150.700  1.00  0.00           C
ATOM    119  CG  LYS    12      50.880   6.650 151.590  1.00  0.00           C
ATOM    120  CD  LYS    12      51.670   5.490 152.250  1.00  0.00           C
ATOM    121  CE  LYS    12      52.460   5.880 153.470  1.00  0.00           C
ATOM    122  NZ  LYS    12      52.750   4.590 154.190  1.00  0.00           N
ATOM    123  HZ1 LYS    12      53.310   4.780 155.000  1.00  0.00           H
ATOM    124  HZ2 LYS    12      51.910   4.250 154.620  1.00  0.00           H
ATOM    125  HZ3 LYS    12      53.030   3.800 153.640  1.00  0.00           H
ATOM    126  C   LYS    12      52.380   9.690 149.630  1.00  0.00           C
ATOM    127  O   LYS    12      52.910  10.660 150.180  1.00  0.00           O
ATOM    128  N   VAL    13      52.390   9.520 148.290  1.00  0.00           N
ATOM    129  H   VAL    13      51.710   8.960 147.830  1.00  0.00           H
ATOM    130  CA  VAL    13      53.270  10.330 147.410  1.00  0.00           C
ATOM    131  CB  VAL    13      53.020   9.890 145.950  1.00  0.00           C
ATOM    132  CG1 VAL    13      53.930  10.570 144.920  1.00  0.00           C
ATOM    133  CG2 VAL    13      53.340   8.400 145.810  1.00  0.00           C
ATOM    134  C   VAL    13      52.890  11.810 147.520  1.00  0.00           C
ATOM    135  O   VAL    13      53.780  12.580 147.870  1.00  0.00           O
ATOM    136  N   GLU    14      51.630  12.310 147.610  1.00  0.00           N
ATOM    137  H   GLU    14      50.880  11.800 147.180  1.00  0.00           H
ATOM    138  CA  GLU    14      51.330  13.740 147.990  1.00  0.00           C
ATOM    139  CB  GLU    14      49.800  14.010 147.930  1.00  0.00           C
ATOM    140  CG  GLU    14      49.370  13.930 146.420  1.00  0.00           C
ATOM    141  CD  GLU    14      47.840  13.960 146.320  1.00  0.00           C
ATOM    142  OE1 GLU    14      47.120  15.020 146.300  1.00  0.00           O
ATOM    143  OE2 GLU    14      47.290  12.870 146.330  1.00  0.00           O
ATOM    144  C   GLU    14      51.710  14.200 149.450  1.00  0.00           C
ATOM    145  O   GLU    14      52.240  15.270 149.500  1.00  0.00           O
ATOM    146  N   GLY    15      51.740  13.350 150.350  1.00  0.00           N
ATOM    147  H   GLY    15      51.340  12.460 150.130  1.00  0.00           H
ATOM    148  CA  GLY    15      52.370  13.590 151.680  1.00  0.00           C
ATOM    149  C   GLY    15      53.870  13.880 151.730  1.00  0.00           C
ATOM    150  O   GLY    15      54.300  14.400 152.720  1.00  0.00           O
ATOM    151  N   CYS    16      54.580  13.430 150.740  1.00  0.00           N
ATOM    152  H   CYS    16      54.350  12.520 150.420  1.00  0.00           H
ATOM    153  CA  CYS    16      55.980  13.820 150.570  1.00  0.00           C
ATOM    154  CB  CYS    16      56.730  12.870 149.610  1.00  0.00           C
ATOM    155  SG  CYS    16      56.660  11.200 150.450  1.00  0.00           S
ATOM    156  HG  CYS    16      57.780  11.560 151.070  1.00  0.00           H
ATOM    157  C   CYS    16      56.200  15.290 150.010  1.00  0.00           C
ATOM    158  O   CYS    16      57.340  15.810 150.050  1.00  0.00           O
ATOM    159  N   MET    17      55.150  15.920 149.520  1.00  0.00           N
ATOM    160  H   MET    17      54.210  15.600 149.430  1.00  0.00           H
ATOM    161  CA  MET    17      55.310  17.360 149.120  1.00  0.00           C
ATOM    162  CB  MET    17      54.370  17.690 148.050  1.00  0.00           C
ATOM    163  CG  MET    17      54.800  17.050 146.740  1.00  0.00           C
ATOM    164  SD  MET    17      56.450  17.780 146.180  1.00  0.00           S
ATOM    165  CE  MET    17      56.520  17.200 144.560  1.00  0.00           C
ATOM    166  C   MET    17      55.380  18.490 150.150  1.00  0.00           C
ATOM    167  O   MET    17      54.650  18.430 151.100  1.00  0.00           O
ATOM    168  N   VAL    18      56.500  19.220 150.030  1.00  0.00           N
ATOM    169  H   VAL    18      57.260  18.990 149.420  1.00  0.00           H
ATOM    170  CA  VAL    18      56.810  20.420 150.830  1.00  0.00           C
ATOM    171  CB  VAL    18      57.800  20.130 151.950  1.00  0.00           C
ATOM    172  CG1 VAL    18      57.160  19.510 153.230  1.00  0.00           C
ATOM    173  CG2 VAL    18      58.970  19.220 151.540  1.00  0.00           C
ATOM    174  C   VAL    18      57.320  21.520 149.950  1.00  0.00           C
ATOM    175  O   VAL    18      58.190  21.270 149.070  1.00  0.00           O
ATOM    176  N   GLN    19      57.050  22.740 150.370  1.00  0.00           N
ATOM    177  H   GLN    19      56.810  22.910 151.330  1.00  0.00           H
ATOM    178  CA  GLN    19      57.630  23.920 149.650  1.00  0.00           C
ATOM    179  CB  GLN    19      56.740  25.140 149.790  1.00  0.00           C
ATOM    180  CG  GLN    19      57.180  26.330 148.910  1.00  0.00           C
ATOM    181  CD  GLN    19      56.270  27.580 149.060  1.00  0.00           C
ATOM    182  OE1 GLN    19      55.550  27.770 150.030  1.00  0.00           O
ATOM    183  NE2 GLN    19      56.170  28.410 148.090  1.00  0.00           N
ATOM    184 1HE2 GLN    19      56.660  28.500 147.220  1.00  0.00           H
ATOM    185 2HE2 GLN    19      55.560  29.160 148.350  1.00  0.00           H
ATOM    186  C   GLN    19      59.100  24.260 150.000  1.00  0.00           C
ATOM    187  O   GLN    19      59.330  24.390 151.220  1.00  0.00           O
ATOM    188  N   VAL    20      59.980  24.360 148.950  1.00  0.00           N
ATOM    189  H   VAL    20      59.840  24.010 148.030  1.00  0.00           H
ATOM    190  CA  VAL    20      61.380  24.790 149.240  1.00  0.00           C
ATOM    191  CB  VAL    20      62.390  23.700 148.710  1.00  0.00           C
ATOM    192  CG1 VAL    20      63.780  24.110 149.340  1.00  0.00           C
ATOM    193  CG2 VAL    20      62.080  22.280 149.040  1.00  0.00           C
ATOM    194  C   VAL    20      61.550  26.150 148.540  1.00  0.00           C
ATOM    195  O   VAL    20      61.190  26.230 147.360  1.00  0.00           O
ATOM    196  N   THR    21      61.690  27.230 149.370  1.00  0.00           N
ATOM    197  H   THR    21      61.590  27.170 150.360  1.00  0.00           H
ATOM    198  CA  THR    21      61.870  28.620 148.840  1.00  0.00           C
ATOM    199  CB  THR    21      60.860  29.630 149.400  1.00  0.00           C
ATOM    200  OG1 THR    21      60.980  29.720 150.810  1.00  0.00           O
ATOM    201  HG1 THR    21      61.710  30.380 150.980  1.00  0.00           H
ATOM    202  CG2 THR    21      59.450  29.280 148.990  1.00  0.00           C
ATOM    203  C   THR    21      63.320  29.110 149.200  1.00  0.00           C
ATOM    204  O   THR    21      63.940  28.540 150.070  1.00  0.00           O
ATOM    205  N   CYS    22      63.780  29.940 148.270  1.00  0.00           N
ATOM    206  H   CYS    22      63.120  30.190 147.560  1.00  0.00           H
ATOM    207  CA  CYS    22      65.160  30.580 148.300  1.00  0.00           C
ATOM    208  CB  CYS    22      66.310  29.590 148.050  1.00  0.00           C
ATOM    209  SG  CYS    22      68.040  30.270 148.280  1.00  0.00           S
ATOM    210  HG  CYS    22      67.870  30.790 149.490  1.00  0.00           H
ATOM    211  C   CYS    22      65.330  31.830 147.430  1.00  0.00           C
ATOM    212  O   CYS    22      64.940  31.910 146.270  1.00  0.00           O
ATOM    213  N   GLY    23      65.790  32.860 148.170  1.00  0.00           N
ATOM    214  H   GLY    23      66.020  32.760 149.140  1.00  0.00           H
ATOM    215  CA  GLY    23      65.790  34.240 147.640  1.00  0.00           C
ATOM    216  C   GLY    23      64.390  34.730 147.440  1.00  0.00           C
ATOM    217  O   GLY    23      63.460  34.520 148.220  1.00  0.00           O
ATOM    218  N   THR    24      64.210  35.430 146.340  1.00  0.00           N
ATOM    219  H   THR    24      64.960  35.580 145.700  1.00  0.00           H
ATOM    220  CA  THR    24      62.870  35.620 145.720  1.00  0.00           C
ATOM    221  CB  THR    24      62.690  36.950 144.950  1.00  0.00           C
ATOM    222  OG1 THR    24      63.490  37.050 143.780  1.00  0.00           O
ATOM    223  HG1 THR    24      64.440  36.860 144.030  1.00  0.00           H
ATOM    224  CG2 THR    24      63.090  38.020 145.970  1.00  0.00           C
ATOM    225  C   THR    24      62.260  34.460 145.010  1.00  0.00           C
ATOM    226  O   THR    24      61.210  34.650 144.340  1.00  0.00           O
ATOM    227  N   THR    25      62.850  33.210 145.030  1.00  0.00           N
ATOM    228  H   THR    25      63.630  32.980 145.620  1.00  0.00           H
ATOM    229  CA  THR    25      62.230  32.140 144.190  1.00  0.00           C
ATOM    230  CB  THR    25      63.190  31.720 143.100  1.00  0.00           C
ATOM    231  OG1 THR    25      62.520  30.940 142.130  1.00  0.00           O
ATOM    232  HG1 THR    25      63.100  30.210 141.770  1.00  0.00           H
ATOM    233  CG2 THR    25      64.340  30.830 143.610  1.00  0.00           C
ATOM    234  C   THR    25      61.690  31.000 145.090  1.00  0.00           C
ATOM    235  O   THR    25      62.250  30.590 146.110  1.00  0.00           O
ATOM    236  N   THR    26      60.890  30.150 144.440  1.00  0.00           N
ATOM    237  H   THR    26      60.940  30.210 143.440  1.00  0.00           H
ATOM    238  CA  THR    26      60.110  29.040 145.050  1.00  0.00           C
ATOM    239  CB  THR    26      58.660  29.460 145.270  1.00  0.00           C
ATOM    240  OG1 THR    26      57.850  28.390 145.830  1.00  0.00           O
ATOM    241  HG1 THR    26      57.540  27.830 145.060  1.00  0.00           H
ATOM    242  CG2 THR    26      57.850  29.860 144.030  1.00  0.00           C
ATOM    243  C   THR    26      60.150  27.690 144.240  1.00  0.00           C
ATOM    244  O   THR    26      60.320  27.690 143.030  1.00  0.00           O
ATOM    245  N   LEU    27      60.230  26.560 144.940  1.00  0.00           N
ATOM    246  H   LEU    27      60.100  26.560 145.930  1.00  0.00           H
ATOM    247  CA  LEU    27      60.460  25.220 144.340  1.00  0.00           C
ATOM    248  CB  LEU    27      61.870  24.720 144.520  1.00  0.00           C
ATOM    249  CG  LEU    27      62.950  25.290 143.590  1.00  0.00           C
ATOM    250  CD1 LEU    27      64.210  24.550 143.880  1.00  0.00           C
ATOM    251  CD2 LEU    27      62.490  25.200 142.150  1.00  0.00           C
ATOM    252  C   LEU    27      59.600  24.220 145.130  1.00  0.00           C
ATOM    253  O   LEU    27      59.380  24.280 146.310  1.00  0.00           O
ATOM    254  N   ASN    28      59.260  23.140 144.410  1.00  0.00           N
ATOM    255  H   ASN    28      59.560  23.010 143.470  1.00  0.00           H
ATOM    256  CA  ASN    28      58.680  21.910 144.970  1.00  0.00           C
ATOM    257  CB  ASN    28      57.610  21.320 144.000  1.00  0.00           C
ATOM    258  CG  ASN    28      56.460  22.260 143.580  1.00  0.00           C
ATOM    259  OD1 ASN    28      55.480  22.430 144.220  1.00  0.00           O
ATOM    260  ND2 ASN    28      56.660  22.720 142.390  1.00  0.00           N
ATOM    261 1HD2 ASN    28      57.460  22.470 141.840  1.00  0.00           H
ATOM    262 2HD2 ASN    28      55.790  22.950 141.960  1.00  0.00           H
ATOM    263  C   ASN    28      59.700  20.920 145.480  1.00  0.00           C
ATOM    264  O   ASN    28      60.740  20.670 144.890  1.00  0.00           O
ATOM    265  N   GLY    29      59.260  20.180 146.520  1.00  0.00           N
ATOM    266  H   GLY    29      58.390  20.400 146.960  1.00  0.00           H
ATOM    267  CA  GLY    29      60.030  19.280 147.400  1.00  0.00           C
ATOM    268  C   GLY    29      59.520  17.910 147.720  1.00  0.00           C
ATOM    269  O   GLY    29      58.560  17.770 148.410  1.00  0.00           O
ATOM    270  N   LEU    30      60.240  16.930 147.150  1.00  0.00           N
ATOM    271  H   LEU    30      61.000  17.040 146.500  1.00  0.00           H
ATOM    272  CA  LEU    30      59.780  15.550 147.300  1.00  0.00           C
ATOM    273  CB  LEU    30      60.080  14.690 146.030  1.00  0.00           C
ATOM    274  CG  LEU    30      59.440  13.260 146.170  1.00  0.00           C
ATOM    275  CD1 LEU    30      57.910  13.410 145.880  1.00  0.00           C
ATOM    276  CD2 LEU    30      60.020  12.240 145.180  1.00  0.00           C
ATOM    277  C   LEU    30      60.560  15.020 148.530  1.00  0.00           C
ATOM    278  O   LEU    30      61.750  14.700 148.420  1.00  0.00           O
ATOM    279  N   TRP    31      59.980  15.300 149.730  1.00  0.00           N
ATOM    280  H   TRP    31      59.130  15.800 149.880  1.00  0.00           H
ATOM    281  CA  TRP    31      60.460  14.880 151.080  1.00  0.00           C
ATOM    282  CB  TRP    31      59.660  15.740 152.090  1.00  0.00           C
ATOM    283  CG  TRP    31      60.070  15.670 153.580  1.00  0.00           C
ATOM    284  CD1 TRP    31      61.210  15.370 154.200  1.00  0.00           C
ATOM    285  HD1 TRP    31      62.170  15.290 153.700  1.00  0.00           H
ATOM    286  CD2 TRP    31      59.180  16.030 154.580  1.00  0.00           C
ATOM    287  NE1 TRP    31      61.060  15.540 155.490  1.00  0.00           N
ATOM    288  HE1 TRP    31      61.810  15.460 156.140  1.00  0.00           H
ATOM    289  CE2 TRP    31      59.800  15.900 155.790  1.00  0.00           C
ATOM    290  CE3 TRP    31      57.880  16.400 154.510  1.00  0.00           C
ATOM    291  HE3 TRP    31      57.440  16.760 153.580  1.00  0.00           H
ATOM    292  CZ2 TRP    31      59.130  16.150 156.990  1.00  0.00           C
ATOM    293  HZ2 TRP    31      59.450  15.750 157.950  1.00  0.00           H
ATOM    294  CZ3 TRP    31      57.180  16.660 155.660  1.00  0.00           C
ATOM    295  HZ3 TRP    31      56.150  17.020 155.740  1.00  0.00           H
ATOM    296  CH2 TRP    31      57.850  16.570 156.880  1.00  0.00           C
ATOM    297  HH2 TRP    31      57.220  16.710 157.760  1.00  0.00           H
ATOM    298  C   TRP    31      60.260  13.360 151.260  1.00  0.00           C
ATOM    299  O   TRP    31      59.220  12.940 151.770  1.00  0.00           O
ATOM    300  N   LEU    32      61.300  12.610 150.950  1.00  0.00           N
ATOM    301  H   LEU    32      62.130  12.900 150.480  1.00  0.00           H
ATOM    302  CA  LEU    32      61.330  11.210 151.240  1.00  0.00           C
ATOM    303  CB  LEU    32      61.720  10.380 149.990  1.00  0.00           C
ATOM    304  CG  LEU    32      60.740  10.390 148.770  1.00  0.00           C
ATOM    305  CD1 LEU    32      61.420   9.620 147.580  1.00  0.00           C
ATOM    306  CD2 LEU    32      59.540   9.550 149.180  1.00  0.00           C
ATOM    307  C   LEU    32      62.280  10.880 152.370  1.00  0.00           C
ATOM    308  O   LEU    32      63.500  11.050 152.320  1.00  0.00           O
ATOM    309  N   ASP    33      61.530  10.440 153.400  1.00  0.00           N
ATOM    310  H   ASP    33      60.660   9.970 153.280  1.00  0.00           H
ATOM    311  CA  ASP    33      61.960  10.390 154.840  1.00  0.00           C
ATOM    312  CB  ASP    33      62.870   9.160 154.980  1.00  0.00           C
ATOM    313  CG  ASP    33      62.230   7.810 154.660  1.00  0.00           C
ATOM    314  OD1 ASP    33      63.060   6.930 154.320  1.00  0.00           O
ATOM    315  OD2 ASP    33      61.000   7.620 154.590  1.00  0.00           O
ATOM    316  C   ASP    33      62.590  11.650 155.420  1.00  0.00           C
ATOM    317  O   ASP    33      61.860  12.590 155.620  1.00  0.00           O
ATOM    318  N   ASP    34      63.870  11.690 155.580  1.00  0.00           N
ATOM    319  H   ASP    34      64.360  10.910 155.200  1.00  0.00           H
ATOM    320  CA  ASP    34      64.720  12.830 156.090  1.00  0.00           C
ATOM    321  CB  ASP    34      65.870  12.340 156.910  1.00  0.00           C
ATOM    322  CG  ASP    34      66.890  11.350 156.310  1.00  0.00           C
ATOM    323  OD1 ASP    34      66.440  10.530 155.450  1.00  0.00           O
ATOM    324  OD2 ASP    34      68.020  11.350 156.810  1.00  0.00           O
ATOM    325  C   ASP    34      65.310  13.820 155.070  1.00  0.00           C
ATOM    326  O   ASP    34      65.440  14.990 155.370  1.00  0.00           O
ATOM    327  N   VAL    35      65.480  13.340 153.790  1.00  0.00           N
ATOM    328  H   VAL    35      65.630  12.360 153.640  1.00  0.00           H
ATOM    329  CA  VAL    35      66.040  14.190 152.700  1.00  0.00           C
ATOM    330  CB  VAL    35      67.030  13.310 151.880  1.00  0.00           C
ATOM    331  CG1 VAL    35      67.570  13.930 150.650  1.00  0.00           C
ATOM    332  CG2 VAL    35      68.260  13.050 152.790  1.00  0.00           C
ATOM    333  C   VAL    35      64.870  14.690 151.840  1.00  0.00           C
ATOM    334  O   VAL    35      63.980  13.890 151.540  1.00  0.00           O
ATOM    335  N   VAL    36      64.880  16.010 151.550  1.00  0.00           N
ATOM    336  H   VAL    36      65.310  16.650 152.180  1.00  0.00           H
ATOM    337  CA  VAL    36      63.970  16.720 150.650  1.00  0.00           C
ATOM    338  CB  VAL    36      63.600  18.110 151.160  1.00  0.00           C
ATOM    339  CG1 VAL    36      62.880  18.980 150.100  1.00  0.00           C
ATOM    340  CG2 VAL    36      62.790  18.000 152.430  1.00  0.00           C
ATOM    341  C   VAL    36      64.690  16.840 149.310  1.00  0.00           C
ATOM    342  O   VAL    36      65.710  17.550 149.150  1.00  0.00           O
ATOM    343  N   TYR    37      64.040  16.260 148.290  1.00  0.00           N
ATOM    344  H   TYR    37      63.230  15.670 148.370  1.00  0.00           H
ATOM    345  CA  TYR    37      64.540  16.400 146.910  1.00  0.00           C
ATOM    346  CB  TYR    37      64.120  15.140 146.130  1.00  0.00           C
ATOM    347  CG  TYR    37      65.110  13.930 146.430  1.00  0.00           C
ATOM    348  CD1 TYR    37      66.360  13.770 145.830  1.00  0.00           C
ATOM    349  HD1 TYR    37      66.670  14.500 145.090  1.00  0.00           H
ATOM    350  CD2 TYR    37      64.740  13.030 147.430  1.00  0.00           C
ATOM    351  HD2 TYR    37      63.810  13.080 148.010  1.00  0.00           H
ATOM    352  CE1 TYR    37      67.220  12.770 146.090  1.00  0.00           C
ATOM    353  HE1 TYR    37      68.240  12.770 145.710  1.00  0.00           H
ATOM    354  CE2 TYR    37      65.600  12.000 147.750  1.00  0.00           C
ATOM    355  HE2 TYR    37      65.300  11.430 148.630  1.00  0.00           H
ATOM    356  CZ  TYR    37      66.810  11.810 147.050  1.00  0.00           C
ATOM    357  OH  TYR    37      67.450  10.650 147.120  1.00  0.00           O
ATOM    358  HH  TYR    37      67.130  10.210 147.960  1.00  0.00           H
ATOM    359  C   TYR    37      63.900  17.590 146.230  1.00  0.00           C
ATOM    360  O   TYR    37      62.750  17.790 146.420  1.00  0.00           O
ATOM    361  N   CYS    38      64.680  18.160 145.340  1.00  0.00           N
ATOM    362  H   CYS    38      65.480  17.650 145.040  1.00  0.00           H
ATOM    363  CA  CYS    38      64.190  19.350 144.750  1.00  0.00           C
ATOM    364  CB  CYS    38      64.170  20.600 145.650  1.00  0.00           C
ATOM    365  SG  CYS    38      65.600  20.900 146.730  1.00  0.00           S
ATOM    366  HG  CYS    38      65.830  19.610 146.940  1.00  0.00           H
ATOM    367  C   CYS    38      65.280  19.710 143.760  1.00  0.00           C
ATOM    368  O   CYS    38      66.440  19.390 143.930  1.00  0.00           O
ATOM    369  N   PRO    39      64.990  20.520 142.670  1.00  0.00           N
ATOM    370  CA  PRO    39      66.040  20.960 141.700  1.00  0.00           C
ATOM    371  CB  PRO    39      65.230  21.350 140.470  1.00  0.00           C
ATOM    372  CG  PRO    39      63.830  21.620 140.990  1.00  0.00           C
ATOM    373  CD  PRO    39      63.680  20.620 142.100  1.00  0.00           C
ATOM    374  C   PRO    39      67.030  21.960 142.180  1.00  0.00           C
ATOM    375  O   PRO    39      66.760  22.740 143.120  1.00  0.00           O
ATOM    376  N   ARG    40      68.150  22.120 141.450  1.00  0.00           N
ATOM    377  H   ARG    40      68.320  21.610 140.600  1.00  0.00           H
ATOM    378  CA  ARG    40      69.380  23.000 141.770  1.00  0.00           C
ATOM    379  CB  ARG    40      70.360  22.640 140.610  1.00  0.00           C
ATOM    380  CG  ARG    40      71.070  21.320 140.970  1.00  0.00           C
ATOM    381  CD  ARG    40      72.570  21.270 140.830  1.00  0.00           C
ATOM    382  NE  ARG    40      72.850  21.210 139.400  1.00  0.00           N
ATOM    383  HE  ARG    40      72.030  21.200 138.830  1.00  0.00           H
ATOM    384  CZ  ARG    40      73.950  20.770 138.800  1.00  0.00           C
ATOM    385  NH1 ARG    40      75.010  20.290 139.430  1.00  0.00           N
ATOM    386 1HH1 ARG    40      74.890  20.280 140.430  1.00  0.00           H
ATOM    387 2HH1 ARG    40      75.910  20.100 139.030  1.00  0.00           H
ATOM    388  NH2 ARG    40      73.830  20.660 137.460  1.00  0.00           N
ATOM    389 1HH2 ARG    40      72.870  20.740 137.170  1.00  0.00           H
ATOM    390 2HH2 ARG    40      74.470  20.140 136.900  1.00  0.00           H
ATOM    391  C   ARG    40      69.230  24.490 141.950  1.00  0.00           C
ATOM    392  O   ARG    40      69.900  25.100 142.810  1.00  0.00           O
ATOM    393  N   HIS    41      68.160  25.000 141.590  1.00  0.00           N
ATOM    394  H   HIS    41      67.370  24.450 141.300  1.00  0.00           H
ATOM    395  CA  HIS    41      67.710  26.400 141.780  1.00  0.00           C
ATOM    396  CB  HIS    41      66.260  26.480 141.170  1.00  0.00           C
ATOM    397  CG  HIS    41      65.950  26.000 139.750  1.00  0.00           C
ATOM    398  ND1 HIS    41      66.610  26.350 138.630  1.00  0.00           N
ATOM    399  CD2 HIS    41      65.040  25.120 139.460  1.00  0.00           C
ATOM    400  HD2 HIS    41      64.650  24.420 140.190  1.00  0.00           H
ATOM    401  CE1 HIS    41      65.960  25.690 137.650  1.00  0.00           C
ATOM    402  HE1 HIS    41      66.260  25.570 136.600  1.00  0.00           H
ATOM    403  NE2 HIS    41      65.000  24.910 138.090  1.00  0.00           N
ATOM    404  HE2 HIS    41      64.520  24.200 137.570  1.00  0.00           H
ATOM    405  C   HIS    41      67.670  26.980 143.210  1.00  0.00           C
ATOM    406  O   HIS    41      67.660  28.240 143.340  1.00  0.00           O
ATOM    407  N   VAL    42      67.560  26.100 144.210  1.00  0.00           N
ATOM    408  H   VAL    42      67.290  25.140 144.080  1.00  0.00           H
ATOM    409  CA  VAL    42      67.950  26.540 145.600  1.00  0.00           C
ATOM    410  CB  VAL    42      67.620  25.570 146.660  1.00  0.00           C
ATOM    411  CG1 VAL    42      66.340  25.880 147.280  1.00  0.00           C
ATOM    412  CG2 VAL    42      67.600  24.080 146.260  1.00  0.00           C
ATOM    413  C   VAL    42      69.460  26.910 145.820  1.00  0.00           C
ATOM    414  O   VAL    42      69.750  27.290 146.940  1.00  0.00           O
ATOM    415  N   ILE    43      70.360  26.590 144.930  1.00  0.00           N
ATOM    416  H   ILE    43      70.080  26.020 144.160  1.00  0.00           H
ATOM    417  CA  ILE    43      71.760  27.040 144.870  1.00  0.00           C
ATOM    418  CB  ILE    43      72.850  26.040 144.960  1.00  0.00           C
ATOM    419  CG1 ILE    43      72.730  25.020 143.740  1.00  0.00           C
ATOM    420  CG2 ILE    43      72.760  25.370 146.350  1.00  0.00           C
ATOM    421  CD  ILE    43      74.080  24.390 143.360  1.00  0.00           C
ATOM    422  C   ILE    43      71.960  28.180 143.870  1.00  0.00           C
ATOM    423  O   ILE    43      72.280  29.330 144.240  1.00  0.00           O
ATOM    424  N   CYS    44      71.500  27.950 142.630  1.00  0.00           N
ATOM    425  H   CYS    44      71.120  27.090 142.310  1.00  0.00           H
ATOM    426  CA  CYS    44      71.580  28.920 141.530  1.00  0.00           C
ATOM    427  CB  CYS    44      71.380  28.210 140.220  1.00  0.00           C
ATOM    428  SG  CYS    44      72.450  26.730 140.080  1.00  0.00           S
ATOM    429  HG  CYS    44      71.760  26.440 138.980  1.00  0.00           H
ATOM    430  C   CYS    44      70.500  30.090 141.460  1.00  0.00           C
ATOM    431  O   CYS    44      69.970  30.470 140.380  1.00  0.00           O
ATOM    432  N   THR    45      70.290  30.710 142.620  1.00  0.00           N
ATOM    433  H   THR    45      70.750  30.340 143.430  1.00  0.00           H
ATOM    434  CA  THR    45      69.520  31.960 142.860  1.00  0.00           C
ATOM    435  CB  THR    45      69.290  32.290 144.330  1.00  0.00           C
ATOM    436  OG1 THR    45      70.520  32.190 145.020  1.00  0.00           O
ATOM    437  HG1 THR    45      70.810  33.140 145.190  1.00  0.00           H
ATOM    438  CG2 THR    45      68.240  31.430 144.930  1.00  0.00           C
ATOM    439  C   THR    45      70.230  33.090 142.140  1.00  0.00           C
ATOM    440  O   THR    45      70.820  34.000 142.720  1.00  0.00           O
ATOM    441  N   SER    46      69.920  33.190 140.850  1.00  0.00           N
ATOM    442  H   SER    46      69.390  32.440 140.460  1.00  0.00           H
ATOM    443  CA  SER    46      70.550  34.180 139.900  1.00  0.00           C
ATOM    444  CB  SER    46      70.010  34.010 138.480  1.00  0.00           C
ATOM    445  OG  SER    46      68.620  34.250 138.350  1.00  0.00           O
ATOM    446  HG  SER    46      68.180  33.370 138.230  1.00  0.00           H
ATOM    447  C   SER    46      70.370  35.690 140.170  1.00  0.00           C
ATOM    448  O   SER    46      71.100  36.470 139.600  1.00  0.00           O
ATOM    449  N   GLU    47      69.390  36.080 141.030  1.00  0.00           N
ATOM    450  H   GLU    47      68.520  35.580 141.050  1.00  0.00           H
ATOM    451  CA  GLU    47      69.480  37.320 141.780  1.00  0.00           C
ATOM    452  CB  GLU    47      68.310  37.500 142.800  1.00  0.00           C
ATOM    453  CG  GLU    47      68.140  36.350 143.810  1.00  0.00           C
ATOM    454  CD  GLU    47      66.770  36.360 144.550  1.00  0.00           C
ATOM    455  OE1 GLU    47      65.860  35.770 143.960  1.00  0.00           O
ATOM    456  OE2 GLU    47      66.690  37.010 145.610  1.00  0.00           O
ATOM    457  C   GLU    47      70.850  37.690 142.500  1.00  0.00           C
ATOM    458  O   GLU    47      71.260  38.780 142.370  1.00  0.00           O
ATOM    459  N   ASP    48      71.390  36.820 143.360  1.00  0.00           N
ATOM    460  H   ASP    48      70.920  36.020 143.730  1.00  0.00           H
ATOM    461  CA  ASP    48      72.720  36.970 143.890  1.00  0.00           C
ATOM    462  CB  ASP    48      72.780  36.690 145.420  1.00  0.00           C
ATOM    463  CG  ASP    48      72.400  35.340 146.030  1.00  0.00           C
ATOM    464  OD1 ASP    48      71.480  34.610 145.560  1.00  0.00           O
ATOM    465  OD2 ASP    48      73.010  34.960 147.060  1.00  0.00           O
ATOM    466  C   ASP    48      73.770  36.080 143.190  1.00  0.00           C
ATOM    467  O   ASP    48      74.730  36.590 142.660  1.00  0.00           O
ATOM    468  N   MET    49      73.410  34.810 142.990  1.00  0.00           N
ATOM    469  H   MET    49      72.460  34.510 143.040  1.00  0.00           H
ATOM    470  CA  MET    49      74.320  33.730 142.660  1.00  0.00           C
ATOM    471  CB  MET    49      73.900  32.360 143.260  1.00  0.00           C
ATOM    472  CG  MET    49      73.860  32.030 144.780  1.00  0.00           C
ATOM    473  SD  MET    49      75.510  31.960 145.500  1.00  0.00           S
ATOM    474  CE  MET    49      75.150  32.500 147.150  1.00  0.00           C
ATOM    475  C   MET    49      74.520  33.670 141.130  1.00  0.00           C
ATOM    476  O   MET    49      74.260  32.610 140.530  1.00  0.00           O
ATOM    477  N   LEU    50      75.140  34.660 140.570  1.00  0.00           N
ATOM    478  H   LEU    50      75.300  35.490 141.090  1.00  0.00           H
ATOM    479  CA  LEU    50      75.420  34.710 139.080  1.00  0.00           C
ATOM    480  CB  LEU    50      75.660  36.120 138.590  1.00  0.00           C
ATOM    481  CG  LEU    50      74.500  37.110 138.610  1.00  0.00           C
ATOM    482  CD1 LEU    50      75.010  38.430 138.150  1.00  0.00           C
ATOM    483  CD2 LEU    50      73.530  36.660 137.500  1.00  0.00           C
ATOM    484  C   LEU    50      76.530  33.840 138.400  1.00  0.00           C
ATOM    485  O   LEU    50      76.350  33.650 137.180  1.00  0.00           O
ATOM    486  N   ASN    51      77.480  33.300 139.120  1.00  0.00           N
ATOM    487  H   ASN    51      77.360  33.340 140.120  1.00  0.00           H
ATOM    488  CA  ASN    51      78.540  32.430 138.640  1.00  0.00           C
ATOM    489  CB  ASN    51      79.300  32.110 139.950  1.00  0.00           C
ATOM    490  CG  ASN    51      80.610  31.330 139.750  1.00  0.00           C
ATOM    491  OD1 ASN    51      80.860  30.550 138.890  1.00  0.00           O
ATOM    492  ND2 ASN    51      81.420  31.480 140.740  1.00  0.00           N
ATOM    493 1HD2 ASN    51      81.170  32.120 141.460  1.00  0.00           H
ATOM    494 2HD2 ASN    51      82.340  31.090 140.710  1.00  0.00           H
ATOM    495  C   ASN    51      78.080  31.110 138.020  1.00  0.00           C
ATOM    496  O   ASN    51      77.090  30.550 138.540  1.00  0.00           O
ATOM    497  N   PRO    52      78.780  30.640 136.970  1.00  0.00           N
ATOM    498  CA  PRO    52      78.580  29.320 136.430  1.00  0.00           C
ATOM    499  CB  PRO    52      79.320  29.230 135.160  1.00  0.00           C
ATOM    500  CG  PRO    52      79.390  30.690 134.690  1.00  0.00           C
ATOM    501  CD  PRO    52      79.570  31.420 136.020  1.00  0.00           C
ATOM    502  C   PRO    52      78.830  28.050 137.310  1.00  0.00           C
ATOM    503  O   PRO    52      77.960  27.220 137.440  1.00  0.00           O
ATOM    504  N   ASN    53      79.750  28.190 138.270  1.00  0.00           N
ATOM    505  H   ASN    53      80.140  29.110 138.340  1.00  0.00           H
ATOM    506  CA  ASN    53      80.090  27.220 139.330  1.00  0.00           C
ATOM    507  CB  ASN    53      81.420  27.550 139.930  1.00  0.00           C
ATOM    508  CG  ASN    53      82.140  26.160 140.150  1.00  0.00           C
ATOM    509  OD1 ASN    53      82.190  25.640 141.240  1.00  0.00           O
ATOM    510  ND2 ASN    53      82.370  25.280 139.190  1.00  0.00           N
ATOM    511 1HD2 ASN    53      82.210  25.540 138.240  1.00  0.00           H
ATOM    512 2HD2 ASN    53      82.760  24.390 139.440  1.00  0.00           H
ATOM    513  C   ASN    53      78.960  26.840 140.260  1.00  0.00           C
ATOM    514  O   ASN    53      78.670  27.380 141.310  1.00  0.00           O
ATOM    515  N   TYR    54      78.460  25.630 139.960  1.00  0.00           N
ATOM    516  H   TYR    54      78.460  25.350 139.000  1.00  0.00           H
ATOM    517  CA  TYR    54      77.660  24.780 140.860  1.00  0.00           C
ATOM    518  CB  TYR    54      77.540  23.410 140.220  1.00  0.00           C
ATOM    519  CG  TYR    54      76.680  23.530 138.990  1.00  0.00           C
ATOM    520  CD1 TYR    54      77.190  22.900 137.860  1.00  0.00           C
ATOM    521  HD1 TYR    54      78.040  22.230 138.040  1.00  0.00           H
ATOM    522  CD2 TYR    54      75.430  24.230 138.960  1.00  0.00           C
ATOM    523  HD2 TYR    54      74.980  24.740 139.810  1.00  0.00           H
ATOM    524  CE1 TYR    54      76.440  22.890 136.700  1.00  0.00           C
ATOM    525  HE1 TYR    54      76.950  22.800 135.740  1.00  0.00           H
ATOM    526  CE2 TYR    54      74.680  24.160 137.810  1.00  0.00           C
ATOM    527  HE2 TYR    54      73.750  24.740 137.750  1.00  0.00           H
ATOM    528  CZ  TYR    54      75.200  23.490 136.670  1.00  0.00           C
ATOM    529  OH  TYR    54      74.510  23.390 135.500  1.00  0.00           O
ATOM    530  HH  TYR    54      74.950  22.740 134.880  1.00  0.00           H
ATOM    531  C   TYR    54      78.250  24.670 142.300  1.00  0.00           C
ATOM    532  O   TYR    54      77.730  25.060 143.340  1.00  0.00           O
ATOM    533  N   GLU    55      79.500  24.170 142.280  1.00  0.00           N
ATOM    534  H   GLU    55      79.930  24.010 141.390  1.00  0.00           H
ATOM    535  CA  GLU    55      80.200  23.640 143.510  1.00  0.00           C
ATOM    536  CB  GLU    55      81.570  22.970 143.170  1.00  0.00           C
ATOM    537  CG  GLU    55      81.260  21.980 142.060  1.00  0.00           C
ATOM    538  CD  GLU    55      81.330  22.310 140.610  1.00  0.00           C
ATOM    539  OE1 GLU    55      82.410  22.550 140.070  1.00  0.00           O
ATOM    540  OE2 GLU    55      80.250  22.550 140.070  1.00  0.00           O
ATOM    541  C   GLU    55      80.390  24.870 144.450  1.00  0.00           C
ATOM    542  O   GLU    55      80.170  24.730 145.630  1.00  0.00           O
ATOM    543  N   ASP    56      80.740  26.060 143.910  1.00  0.00           N
ATOM    544  H   ASP    56      81.200  26.130 143.030  1.00  0.00           H
ATOM    545  CA  ASP    56      81.020  27.300 144.700  1.00  0.00           C
ATOM    546  CB  ASP    56      81.810  28.330 143.890  1.00  0.00           C
ATOM    547  CG  ASP    56      82.450  29.340 144.840  1.00  0.00           C
ATOM    548  OD1 ASP    56      81.810  30.250 145.400  1.00  0.00           O
ATOM    549  OD2 ASP    56      83.690  29.360 144.920  1.00  0.00           O
ATOM    550  C   ASP    56      79.690  27.880 145.220  1.00  0.00           C
ATOM    551  O   ASP    56      79.480  27.950 146.410  1.00  0.00           O
ATOM    552  N   LEU    57      78.690  27.910 144.260  1.00  0.00           N
ATOM    553  H   LEU    57      78.870  27.770 143.290  1.00  0.00           H
ATOM    554  CA  LEU    57      77.240  28.260 144.550  1.00  0.00           C
ATOM    555  CB  LEU    57      76.380  27.990 143.300  1.00  0.00           C
ATOM    556  CG  LEU    57      76.090  29.240 142.440  1.00  0.00           C
ATOM    557  CD1 LEU    57      77.360  30.070 142.020  1.00  0.00           C
ATOM    558  CD2 LEU    57      75.580  28.690 141.090  1.00  0.00           C
ATOM    559  C   LEU    57      76.660  27.380 145.710  1.00  0.00           C
ATOM    560  O   LEU    57      76.170  27.860 146.710  1.00  0.00           O
ATOM    561  N   LEU    58      77.010  26.090 145.770  1.00  0.00           N
ATOM    562  H   LEU    58      77.540  25.720 145.000  1.00  0.00           H
ATOM    563  CA  LEU    58      76.610  25.100 146.780  1.00  0.00           C
ATOM    564  CB  LEU    58      76.830  23.730 146.230  1.00  0.00           C
ATOM    565  CG  LEU    58      76.380  22.600 147.180  1.00  0.00           C
ATOM    566  CD1 LEU    58      74.810  22.540 147.180  1.00  0.00           C
ATOM    567  CD2 LEU    58      77.050  21.250 146.950  1.00  0.00           C
ATOM    568  C   LEU    58      77.270  25.410 148.160  1.00  0.00           C
ATOM    569  O   LEU    58      76.620  25.220 149.130  1.00  0.00           O
ATOM    570  N   ILE    59      78.590  25.610 148.230  1.00  0.00           N
ATOM    571  H   ILE    59      79.130  25.210 147.480  1.00  0.00           H
ATOM    572  CA  ILE    59      79.360  25.870 149.520  1.00  0.00           C
ATOM    573  CB  ILE    59      80.850  25.570 149.540  1.00  0.00           C
ATOM    574  CG1 ILE    59      81.660  26.180 148.330  1.00  0.00           C
ATOM    575  CG2 ILE    59      80.970  24.080 149.550  1.00  0.00           C
ATOM    576  CD  ILE    59      83.130  25.870 148.290  1.00  0.00           C
ATOM    577  C   ILE    59      79.140  27.340 150.080  1.00  0.00           C
ATOM    578  O   ILE    59      78.930  27.570 151.230  1.00  0.00           O
ATOM    579  N   ARG    60      78.980  28.280 149.150  1.00  0.00           N
ATOM    580  H   ARG    60      79.100  28.160 148.160  1.00  0.00           H
ATOM    581  CA  ARG    60      78.560  29.680 149.520  1.00  0.00           C
ATOM    582  CB  ARG    60      79.070  30.770 148.570  1.00  0.00           C
ATOM    583  CG  ARG    60      80.530  31.050 148.770  1.00  0.00           C
ATOM    584  CD  ARG    60      80.980  32.310 148.090  1.00  0.00           C
ATOM    585  NE  ARG    60      82.450  32.360 148.130  1.00  0.00           N
ATOM    586  HE  ARG    60      82.960  31.540 147.880  1.00  0.00           H
ATOM    587  CZ  ARG    60      83.160  33.420 148.490  1.00  0.00           C
ATOM    588  NH1 ARG    60      82.720  34.580 149.090  1.00  0.00           N
ATOM    589 1HH1 ARG    60      81.740  34.740 149.180  1.00  0.00           H
ATOM    590 2HH1 ARG    60      83.380  35.160 149.560  1.00  0.00           H
ATOM    591  NH2 ARG    60      84.390  33.390 148.050  1.00  0.00           N
ATOM    592 1HH2 ARG    60      84.740  32.740 147.380  1.00  0.00           H
ATOM    593 2HH2 ARG    60      85.050  34.040 148.430  1.00  0.00           H
ATOM    594  C   ARG    60      77.070  29.930 149.850  1.00  0.00           C
ATOM    595  O   ARG    60      76.830  30.890 150.670  1.00  0.00           O
ATOM    596  N   LYS    61      76.200  29.080 149.350  1.00  0.00           N
ATOM    597  H   LYS    61      76.290  28.590 148.490  1.00  0.00           H
ATOM    598  CA  LYS    61      74.900  28.870 150.020  1.00  0.00           C
ATOM    599  CB  LYS    61      73.980  27.950 149.210  1.00  0.00           C
ATOM    600  CG  LYS    61      73.260  28.690 148.070  1.00  0.00           C
ATOM    601  CD  LYS    61      72.280  29.650 148.680  1.00  0.00           C
ATOM    602  CE  LYS    61      71.670  30.280 147.430  1.00  0.00           C
ATOM    603  NZ  LYS    61      70.800  31.360 147.840  1.00  0.00           N
ATOM    604  HZ1 LYS    61      71.410  32.020 148.270  1.00  0.00           H
ATOM    605  HZ2 LYS    61      70.410  31.720 146.990  1.00  0.00           H
ATOM    606  HZ3 LYS    61      70.180  31.140 148.590  1.00  0.00           H
ATOM    607  C   LYS    61      75.000  28.400 151.480  1.00  0.00           C
ATOM    608  O   LYS    61      75.690  27.380 151.730  1.00  0.00           O
ATOM    609  N   SER    62      74.660  29.350 152.380  1.00  0.00           N
ATOM    610  H   SER    62      74.030  30.110 152.210  1.00  0.00           H
ATOM    611  CA  SER    62      74.750  29.010 153.780  1.00  0.00           C
ATOM    612  CB  SER    62      74.900  30.270 154.660  1.00  0.00           C
ATOM    613  OG  SER    62      74.960  29.900 156.060  1.00  0.00           O
ATOM    614  HG  SER    62      74.140  30.370 156.380  1.00  0.00           H
ATOM    615  C   SER    62      73.530  28.330 154.250  1.00  0.00           C
ATOM    616  O   SER    62      72.440  28.550 153.720  1.00  0.00           O
ATOM    617  N   ASN    63      73.600  27.500 155.310  1.00  0.00           N
ATOM    618  H   ASN    63      74.320  27.610 156.000  1.00  0.00           H
ATOM    619  CA  ASN    63      72.450  26.580 155.780  1.00  0.00           C
ATOM    620  CB  ASN    63      72.910  25.940 157.170  1.00  0.00           C
ATOM    621  CG  ASN    63      73.360  27.030 158.210  1.00  0.00           C
ATOM    622  OD1 ASN    63      74.330  27.730 158.000  1.00  0.00           O
ATOM    623  ND2 ASN    63      72.520  27.350 159.120  1.00  0.00           N
ATOM    624 1HD2 ASN    63      71.630  26.900 159.120  1.00  0.00           H
ATOM    625 2HD2 ASN    63      72.800  28.060 159.760  1.00  0.00           H
ATOM    626  C   ASN    63      71.150  27.290 155.980  1.00  0.00           C
ATOM    627  O   ASN    63      70.130  26.670 155.710  1.00  0.00           O
ATOM    628  N   HIS    64      71.250  28.580 156.380  1.00  0.00           N
ATOM    629  H   HIS    64      72.180  28.930 156.500  1.00  0.00           H
ATOM    630  CA  HIS    64      70.050  29.420 156.600  1.00  0.00           C
ATOM    631  CB  HIS    64      70.420  30.520 157.600  1.00  0.00           C
ATOM    632  CG  HIS    64      71.560  31.430 157.230  1.00  0.00           C
ATOM    633  ND1 HIS    64      72.810  31.210 157.650  1.00  0.00           N
ATOM    634  CD2 HIS    64      71.540  32.670 156.710  1.00  0.00           C
ATOM    635  HD2 HIS    64      70.650  33.250 156.490  1.00  0.00           H
ATOM    636  CE1 HIS    64      73.570  32.230 157.280  1.00  0.00           C
ATOM    637  HE1 HIS    64      74.640  32.220 157.050  1.00  0.00           H
ATOM    638  NE2 HIS    64      72.770  33.120 156.710  1.00  0.00           N
ATOM    639  HE2 HIS    64      73.000  34.020 156.330  1.00  0.00           H
ATOM    640  C   HIS    64      69.300  30.050 155.450  1.00  0.00           C
ATOM    641  O   HIS    64      68.160  30.420 155.640  1.00  0.00           O
ATOM    642  N   ASN    65      69.990  30.160 154.340  1.00  0.00           N
ATOM    643  H   ASN    65      70.930  29.810 154.370  1.00  0.00           H
ATOM    644  CA  ASN    65      69.400  30.530 153.070  1.00  0.00           C
ATOM    645  CB  ASN    65      70.370  30.620 151.880  1.00  0.00           C
ATOM    646  CG  ASN    65      71.490  31.600 152.180  1.00  0.00           C
ATOM    647  OD1 ASN    65      72.590  31.210 152.320  1.00  0.00           O
ATOM    648  ND2 ASN    65      71.140  32.780 152.010  1.00  0.00           N
ATOM    649 1HD2 ASN    65      70.250  33.090 151.690  1.00  0.00           H
ATOM    650 2HD2 ASN    65      71.860  33.470 152.120  1.00  0.00           H
ATOM    651  C   ASN    65      68.260  29.590 152.580  1.00  0.00           C
ATOM    652  O   ASN    65      67.120  29.990 152.370  1.00  0.00           O
ATOM    653  N   PHE    66      68.570  28.270 152.750  1.00  0.00           N
ATOM    654  H   PHE    66      69.380  28.070 153.310  1.00  0.00           H
ATOM    655  CA  PHE    66      67.690  27.130 152.420  1.00  0.00           C
ATOM    656  CB  PHE    66      68.350  25.730 152.510  1.00  0.00           C
ATOM    657  CG  PHE    66      69.510  25.630 151.540  1.00  0.00           C
ATOM    658  CD1 PHE    66      69.260  25.280 150.230  1.00  0.00           C
ATOM    659  HD1 PHE    66      68.260  25.180 149.820  1.00  0.00           H
ATOM    660  CD2 PHE    66      70.850  25.630 151.970  1.00  0.00           C
ATOM    661  HD2 PHE    66      71.060  25.870 153.020  1.00  0.00           H
ATOM    662  CE1 PHE    66      70.380  25.070 149.410  1.00  0.00           C
ATOM    663  HE1 PHE    66      70.170  25.090 148.340  1.00  0.00           H
ATOM    664  CE2 PHE    66      71.940  25.390 151.130  1.00  0.00           C
ATOM    665  HE2 PHE    66      72.970  25.480 151.480  1.00  0.00           H
ATOM    666  CZ  PHE    66      71.690  25.080 149.820  1.00  0.00           C
ATOM    667  HZ  PHE    66      72.430  24.670 149.130  1.00  0.00           H
ATOM    668  C   PHE    66      66.410  27.030 153.250  1.00  0.00           C
ATOM    669  O   PHE    66      66.490  26.680 154.430  1.00  0.00           O
ATOM    670  N   LEU    67      65.300  27.490 152.710  1.00  0.00           N
ATOM    671  H   LEU    67      65.380  28.020 151.860  1.00  0.00           H
ATOM    672  CA  LEU    67      64.020  27.750 153.470  1.00  0.00           C
ATOM    673  CB  LEU    67      63.740  29.240 153.510  1.00  0.00           C
ATOM    674  CG  LEU    67      62.570  29.420 154.480  1.00  0.00           C
ATOM    675  CD1 LEU    67      63.050  29.240 155.920  1.00  0.00           C
ATOM    676  CD2 LEU    67      62.070  30.870 154.330  1.00  0.00           C
ATOM    677  C   LEU    67      62.790  26.830 153.050  1.00  0.00           C
ATOM    678  O   LEU    67      62.130  26.990 152.030  1.00  0.00           O
ATOM    679  N   VAL    68      62.860  25.650 153.630  1.00  0.00           N
ATOM    680  H   VAL    68      63.620  25.480 154.260  1.00  0.00           H
ATOM    681  CA  VAL    68      61.910  24.550 153.570  1.00  0.00           C
ATOM    682  CB  VAL    68      62.480  23.110 153.690  1.00  0.00           C
ATOM    683  CG1 VAL    68      61.530  22.090 153.110  1.00  0.00           C
ATOM    684  CG2 VAL    68      63.770  23.050 152.870  1.00  0.00           C
ATOM    685  C   VAL    68      60.750  24.780 154.550  1.00  0.00           C
ATOM    686  O   VAL    68      60.780  24.620 155.730  1.00  0.00           O
ATOM    687  N   GLN    69      59.570  24.920 153.920  1.00  0.00           N
ATOM    688  H   GLN    69      59.560  24.970 152.920  1.00  0.00           H
ATOM    689  CA  GLN    69      58.260  24.980 154.590  1.00  0.00           C
ATOM    690  CB  GLN    69      57.750  26.240 154.020  1.00  0.00           C
ATOM    691  CG  GLN    69      58.290  27.560 154.530  1.00  0.00           C
ATOM    692  CD  GLN    69      57.510  28.730 153.910  1.00  0.00           C
ATOM    693  OE1 GLN    69      56.930  29.500 154.670  1.00  0.00           O
ATOM    694  NE2 GLN    69      57.760  28.990 152.620  1.00  0.00           N
ATOM    695 1HE2 GLN    69      58.440  28.630 151.980  1.00  0.00           H
ATOM    696 2HE2 GLN    69      56.960  29.460 152.250  1.00  0.00           H
ATOM    697  C   GLN    69      57.370  23.790 154.220  1.00  0.00           C
ATOM    698  O   GLN    69      57.040  23.660 153.050  1.00  0.00           O
ATOM    699  N   ALA    70      56.620  23.470 155.320  1.00  0.00           N
ATOM    700  H   ALA    70      56.800  23.830 156.230  1.00  0.00           H
ATOM    701  CA  ALA    70      55.470  22.510 155.360  1.00  0.00           C
ATOM    702  CB  ALA    70      55.930  21.460 156.430  1.00  0.00           C
ATOM    703  C   ALA    70      54.210  23.260 155.870  1.00  0.00           C
ATOM    704  O   ALA    70      53.740  23.200 157.030  1.00  0.00           O
ATOM    705  N   GLY    71      53.560  23.970 154.930  1.00  0.00           N
ATOM    706  H   GLY    71      53.600  23.840 153.940  1.00  0.00           H
ATOM    707  CA  GLY    71      52.520  25.030 155.250  1.00  0.00           C
ATOM    708  C   GLY    71      52.950  25.920 156.460  1.00  0.00           C
ATOM    709  O   GLY    71      53.900  26.680 156.330  1.00  0.00           O
ATOM    710  N   ASN    72      52.130  25.850 157.520  1.00  0.00           N
ATOM    711  H   ASN    72      51.160  25.830 157.280  1.00  0.00           H
ATOM    712  CA  ASN    72      52.430  26.600 158.810  1.00  0.00           C
ATOM    713  CB  ASN    72      51.380  26.580 159.880  1.00  0.00           C
ATOM    714  CG  ASN    72      50.070  27.320 159.650  1.00  0.00           C
ATOM    715  OD1 ASN    72      50.040  28.300 158.930  1.00  0.00           O
ATOM    716  ND2 ASN    72      49.010  27.000 160.340  1.00  0.00           N
ATOM    717 1HD2 ASN    72      49.150  26.330 161.060  1.00  0.00           H
ATOM    718 2HD2 ASN    72      48.080  27.180 160.020  1.00  0.00           H
ATOM    719  C   ASN    72      53.790  26.380 159.410  1.00  0.00           C
ATOM    720  O   ASN    72      54.270  27.190 160.160  1.00  0.00           O
ATOM    721  N   VAL    73      54.400  25.180 159.270  1.00  0.00           N
ATOM    722  H   VAL    73      54.110  24.480 158.620  1.00  0.00           H
ATOM    723  CA  VAL    73      55.670  24.860 159.960  1.00  0.00           C
ATOM    724  CB  VAL    73      55.470  23.600 160.690  1.00  0.00           C
ATOM    725  CG1 VAL    73      56.670  23.100 161.450  1.00  0.00           C
ATOM    726  CG2 VAL    73      54.300  23.720 161.640  1.00  0.00           C
ATOM    727  C   VAL    73      56.900  24.860 158.990  1.00  0.00           C
ATOM    728  O   VAL    73      56.720  24.320 157.910  1.00  0.00           O
ATOM    729  N   GLN    74      57.910  25.640 159.360  1.00  0.00           N
ATOM    730  H   GLN    74      57.870  26.160 160.210  1.00  0.00           H
ATOM    731  CA  GLN    74      59.110  25.770 158.580  1.00  0.00           C
ATOM    732  CB  GLN    74      59.680  27.190 158.930  1.00  0.00           C
ATOM    733  CG  GLN    74      58.930  28.390 158.340  1.00  0.00           C
ATOM    734  CD  GLN    74      59.520  29.760 158.500  1.00  0.00           C
ATOM    735  OE1 GLN    74      59.840  30.160 159.570  1.00  0.00           O
ATOM    736  NE2 GLN    74      59.280  30.640 157.530  1.00  0.00           N
ATOM    737 1HE2 GLN    74      58.650  30.560 156.760  1.00  0.00           H
ATOM    738 2HE2 GLN    74      59.650  31.550 157.720  1.00  0.00           H
ATOM    739  C   GLN    74      60.190  24.760 159.120  1.00  0.00           C
ATOM    740  O   GLN    74      60.160  24.410 160.320  1.00  0.00           O
ATOM    741  N   LEU    75      61.070  24.200 158.270  1.00  0.00           N
ATOM    742  H   LEU    75      60.870  24.160 157.290  1.00  0.00           H
ATOM    743  CA  LEU    75      62.050  23.250 158.750  1.00  0.00           C
ATOM    744  CB  LEU    75      62.050  22.020 157.860  1.00  0.00           C
ATOM    745  CG  LEU    75      60.790  21.240 158.080  1.00  0.00           C
ATOM    746  CD1 LEU    75      59.600  21.680 157.180  1.00  0.00           C
ATOM    747  CD2 LEU    75      61.020  19.750 158.030  1.00  0.00           C
ATOM    748  C   LEU    75      63.500  23.820 158.710  1.00  0.00           C
ATOM    749  O   LEU    75      63.840  24.870 158.190  1.00  0.00           O
ATOM    750  N   ARG    76      64.460  23.080 159.280  1.00  0.00           N
ATOM    751  H   ARG    76      64.370  22.210 159.770  1.00  0.00           H
ATOM    752  CA  ARG    76      65.950  23.330 159.120  1.00  0.00           C
ATOM    753  CB  ARG    76      66.610  23.540 160.480  1.00  0.00           C
ATOM    754  CG  ARG    76      66.000  24.640 161.370  1.00  0.00           C
ATOM    755  CD  ARG    76      66.600  24.740 162.780  1.00  0.00           C
ATOM    756  NE  ARG    76      65.950  23.780 163.620  1.00  0.00           N
ATOM    757  HE  ARG    76      64.950  23.740 163.660  1.00  0.00           H
ATOM    758  CZ  ARG    76      66.460  22.820 164.390  1.00  0.00           C
ATOM    759  NH1 ARG    76      67.740  22.800 164.840  1.00  0.00           N
ATOM    760 1HH1 ARG    76      68.360  23.590 164.810  1.00  0.00           H
ATOM    761 2HH1 ARG    76      68.140  21.940 165.150  1.00  0.00           H
ATOM    762  NH2 ARG    76      65.690  21.870 164.890  1.00  0.00           N
ATOM    763 1HH2 ARG    76      64.690  21.870 164.910  1.00  0.00           H
ATOM    764 2HH2 ARG    76      66.110  21.090 165.340  1.00  0.00           H
ATOM    765  C   ARG    76      66.750  22.310 158.240  1.00  0.00           C
ATOM    766  O   ARG    76      66.660  21.090 158.480  1.00  0.00           O
ATOM    767  N   VAL    77      67.610  22.850 157.420  1.00  0.00           N
ATOM    768  H   VAL    77      67.760  23.830 157.330  1.00  0.00           H
ATOM    769  CA  VAL    77      68.540  22.010 156.660  1.00  0.00           C
ATOM    770  CB  VAL    77      68.660  22.380 155.190  1.00  0.00           C
ATOM    771  CG1 VAL    77      69.730  21.610 154.440  1.00  0.00           C
ATOM    772  CG2 VAL    77      67.380  22.010 154.440  1.00  0.00           C
ATOM    773  C   VAL    77      69.910  21.790 157.360  1.00  0.00           C
ATOM    774  O   VAL    77      70.890  22.500 157.190  1.00  0.00           O
ATOM    775  N   ILE    78      69.980  20.610 157.910  1.00  0.00           N
ATOM    776  H   ILE    78      69.190  20.010 158.030  1.00  0.00           H
ATOM    777  CA  ILE    78      71.280  20.100 158.520  1.00  0.00           C
ATOM    778  CB  ILE    78      71.060  18.960 159.540  1.00  0.00           C
ATOM    779  CG1 ILE    78      70.520  17.740 158.880  1.00  0.00           C
ATOM    780  CG2 ILE    78      70.140  19.540 160.660  1.00  0.00           C
ATOM    781  CD  ILE    78      70.880  16.530 159.680  1.00  0.00           C
ATOM    782  C   ILE    78      72.360  19.690 157.530  1.00  0.00           C
ATOM    783  O   ILE    78      73.480  19.460 157.940  1.00  0.00           O
ATOM    784  N   GLY    79      72.030  19.420 156.280  1.00  0.00           N
ATOM    785  H   GLY    79      71.080  19.530 155.990  1.00  0.00           H
ATOM    786  CA  GLY    79      73.050  19.270 155.170  1.00  0.00           C
ATOM    787  C   GLY    79      72.410  19.310 153.730  1.00  0.00           C
ATOM    788  O   GLY    79      71.280  19.040 153.490  1.00  0.00           O
ATOM    789  N   HIS    80      73.310  19.570 152.790  1.00  0.00           N
ATOM    790  H   HIS    80      74.280  19.770 152.950  1.00  0.00           H
ATOM    791  CA  HIS    80      73.040  20.010 151.420  1.00  0.00           C
ATOM    792  CB  HIS    80      72.900  21.580 151.310  1.00  0.00           C
ATOM    793  CG  HIS    80      74.120  22.460 151.550  1.00  0.00           C
ATOM    794  ND1 HIS    80      74.630  22.730 152.730  1.00  0.00           N
ATOM    795  CD2 HIS    80      74.630  23.290 150.690  1.00  0.00           C
ATOM    796  HD2 HIS    80      74.260  23.380 149.670  1.00  0.00           H
ATOM    797  CE1 HIS    80      75.490  23.780 152.640  1.00  0.00           C
ATOM    798  HE1 HIS    80      76.040  24.370 153.370  1.00  0.00           H
ATOM    799  NE2 HIS    80      75.420  24.100 151.350  1.00  0.00           N
ATOM    800  HE2 HIS    80      75.910  24.830 150.870  1.00  0.00           H
ATOM    801  C   HIS    80      74.030  19.490 150.390  1.00  0.00           C
ATOM    802  O   HIS    80      75.240  19.500 150.650  1.00  0.00           O
ATOM    803  N   SER    81      73.460  18.760 149.490  1.00  0.00           N
ATOM    804  H   SER    81      72.540  18.810 149.100  1.00  0.00           H
ATOM    805  CA  SER    81      74.400  18.050 148.580  1.00  0.00           C
ATOM    806  CB  SER    81      74.800  16.690 149.070  1.00  0.00           C
ATOM    807  OG  SER    81      73.710  15.760 149.170  1.00  0.00           O
ATOM    808  HG  SER    81      73.490  15.660 150.140  1.00  0.00           H
ATOM    809  C   SER    81      73.850  17.890 147.130  1.00  0.00           C
ATOM    810  O   SER    81      72.660  17.650 147.080  1.00  0.00           O
ATOM    811  N   MET    82      74.660  17.920 146.080  1.00  0.00           N
ATOM    812  H   MET    82      75.650  17.790 146.120  1.00  0.00           H
ATOM    813  CA  MET    82      74.140  17.800 144.750  1.00  0.00           C
ATOM    814  CB  MET    82      75.010  18.540 143.700  1.00  0.00           C
ATOM    815  CG  MET    82      75.130  20.040 143.710  1.00  0.00           C
ATOM    816  SD  MET    82      75.970  20.420 142.150  1.00  0.00           S
ATOM    817  CE  MET    82      77.690  20.050 142.390  1.00  0.00           C
ATOM    818  C   MET    82      74.270  16.310 144.340  1.00  0.00           C
ATOM    819  O   MET    82      75.220  15.640 144.750  1.00  0.00           O
ATOM    820  N   GLN    83      73.230  15.900 143.610  1.00  0.00           N
ATOM    821  H   GLN    83      72.470  16.520 143.400  1.00  0.00           H
ATOM    822  CA  GLN    83      73.150  14.620 142.820  1.00  0.00           C
ATOM    823  CB  GLN    83      72.120  13.710 143.480  1.00  0.00           C
ATOM    824  CG  GLN    83      72.210  12.140 143.360  1.00  0.00           C
ATOM    825  CD  GLN    83      71.190  11.350 144.220  1.00  0.00           C
ATOM    826  OE1 GLN    83      71.530  10.950 145.320  1.00  0.00           O
ATOM    827  NE2 GLN    83      70.020  11.040 143.780  1.00  0.00           N
ATOM    828 1HE2 GLN    83      69.790  11.460 142.890  1.00  0.00           H
ATOM    829 2HE2 GLN    83      69.400  10.480 144.320  1.00  0.00           H
ATOM    830  C   GLN    83      72.810  14.870 141.370  1.00  0.00           C
ATOM    831  O   GLN    83      71.700  15.340 141.090  1.00  0.00           O
ATOM    832  N   ASN    84      73.880  15.230 140.630  1.00  0.00           N
ATOM    833  H   ASN    84      74.750  14.770 140.780  1.00  0.00           H
ATOM    834  CA  ASN    84      73.810  15.890 139.290  1.00  0.00           C
ATOM    835  CB  ASN    84      73.800  14.750 138.190  1.00  0.00           C
ATOM    836  CG  ASN    84      75.060  13.920 138.230  1.00  0.00           C
ATOM    837  OD1 ASN    84      76.130  14.580 138.220  1.00  0.00           O
ATOM    838  ND2 ASN    84      75.030  12.600 138.300  1.00  0.00           N
ATOM    839 1HD2 ASN    84      74.210  12.030 138.240  1.00  0.00           H
ATOM    840 2HD2 ASN    84      75.900  12.180 138.550  1.00  0.00           H
ATOM    841  C   ASN    84      72.870  17.100 139.150  1.00  0.00           C
ATOM    842  O   ASN    84      73.170  18.090 139.740  1.00  0.00           O
ATOM    843  N   CYS    85      71.640  16.820 138.780  1.00  0.00           N
ATOM    844  H   CYS    85      71.240  15.910 138.620  1.00  0.00           H
ATOM    845  CA  CYS    85      70.780  17.970 138.500  1.00  0.00           C
ATOM    846  CB  CYS    85      69.990  17.690 137.190  1.00  0.00           C
ATOM    847  SG  CYS    85      70.860  18.390 135.720  1.00  0.00           S
ATOM    848  HG  CYS    85      70.900  19.680 136.030  1.00  0.00           H
ATOM    849  C   CYS    85      69.800  18.320 139.620  1.00  0.00           C
ATOM    850  O   CYS    85      69.090  19.280 139.520  1.00  0.00           O
ATOM    851  N   VAL    86      69.750  17.550 140.680  1.00  0.00           N
ATOM    852  H   VAL    86      70.370  16.770 140.690  1.00  0.00           H
ATOM    853  CA  VAL    86      68.930  17.790 141.860  1.00  0.00           C
ATOM    854  CB  VAL    86      67.990  16.620 142.160  1.00  0.00           C
ATOM    855  CG1 VAL    86      66.820  16.590 141.180  1.00  0.00           C
ATOM    856  CG2 VAL    86      68.740  15.250 142.100  1.00  0.00           C
ATOM    857  C   VAL    86      69.820  18.130 143.050  1.00  0.00           C
ATOM    858  O   VAL    86      71.000  17.930 143.110  1.00  0.00           O
ATOM    859  N   LEU    87      69.170  18.740 144.040  1.00  0.00           N
ATOM    860  H   LEU    87      68.190  18.910 143.960  1.00  0.00           H
ATOM    861  CA  LEU    87      69.580  19.060 145.410  1.00  0.00           C
ATOM    862  CB  LEU    87      69.290  20.560 145.670  1.00  0.00           C
ATOM    863  CG  LEU    87      70.550  21.290 146.190  1.00  0.00           C
ATOM    864  CD1 LEU    87      71.140  20.800 147.580  1.00  0.00           C
ATOM    865  CD2 LEU    87      71.500  21.470 145.040  1.00  0.00           C
ATOM    866  C   LEU    87      68.840  18.210 146.460  1.00  0.00           C
ATOM    867  O   LEU    87      67.620  18.250 146.580  1.00  0.00           O
ATOM    868  N   LYS    88      69.680  17.330 147.000  1.00  0.00           N
ATOM    869  H   LYS    88      70.470  17.000 146.490  1.00  0.00           H
ATOM    870  CA  LYS    88      69.360  16.580 148.210  1.00  0.00           C
ATOM    871  CB  LYS    88      70.200  15.350 148.340  1.00  0.00           C
ATOM    872  CG  LYS    88      70.240  14.490 147.130  1.00  0.00           C
ATOM    873  CD  LYS    88      71.320  13.370 147.180  1.00  0.00           C
ATOM    874  CE  LYS    88      71.020  12.330 148.210  1.00  0.00           C
ATOM    875  NZ  LYS    88      72.050  11.370 148.640  1.00  0.00           N
ATOM    876  HZ1 LYS    88      71.970  10.960 149.550  1.00  0.00           H
ATOM    877  HZ2 LYS    88      72.010  10.540 148.090  1.00  0.00           H
ATOM    878  HZ3 LYS    88      72.940  11.810 148.760  1.00  0.00           H
ATOM    879  C   LYS    88      69.530  17.360 149.570  1.00  0.00           C
ATOM    880  O   LYS    88      70.640  17.640 150.060  1.00  0.00           O
ATOM    881  N   LEU    89      68.380  17.770 150.020  1.00  0.00           N
ATOM    882  H   LEU    89      67.580  17.710 149.430  1.00  0.00           H
ATOM    883  CA  LEU    89      68.180  18.620 151.250  1.00  0.00           C
ATOM    884  CB  LEU    89      67.250  19.780 151.020  1.00  0.00           C
ATOM    885  CG  LEU    89      67.890  20.980 150.270  1.00  0.00           C
ATOM    886  CD1 LEU    89      66.950  22.110 150.070  1.00  0.00           C
ATOM    887  CD2 LEU    89      69.330  21.390 150.660  1.00  0.00           C
ATOM    888  C   LEU    89      67.890  17.990 152.610  1.00  0.00           C
ATOM    889  O   LEU    89      66.760  17.670 152.970  1.00  0.00           O
ATOM    890  N   LYS    90      68.960  17.430 153.160  1.00  0.00           N
ATOM    891  H   LYS    90      69.860  17.840 153.030  1.00  0.00           H
ATOM    892  CA  LYS    90      68.950  16.700 154.410  1.00  0.00           C
ATOM    893  CB  LYS    90      70.320  16.250 154.670  1.00  0.00           C
ATOM    894  CG  LYS    90      70.380  15.100 155.650  1.00  0.00           C
ATOM    895  CD  LYS    90      71.890  14.720 155.770  1.00  0.00           C
ATOM    896  CE  LYS    90      72.220  13.690 156.880  1.00  0.00           C
ATOM    897  NZ  LYS    90      73.670  13.510 156.840  1.00  0.00           N
ATOM    898  HZ1 LYS    90      74.010  12.680 157.290  1.00  0.00           H
ATOM    899  HZ2 LYS    90      74.130  13.520 155.950  1.00  0.00           H
ATOM    900  HZ3 LYS    90      74.150  14.260 157.310  1.00  0.00           H
ATOM    901  C   LYS    90      68.370  17.550 155.550  1.00  0.00           C
ATOM    902  O   LYS    90      69.010  18.470 156.050  1.00  0.00           O
ATOM    903  N   VAL    91      67.000  17.460 155.710  1.00  0.00           N
ATOM    904  H   VAL    91      66.470  16.730 155.280  1.00  0.00           H
ATOM    905  CA  VAL    91      66.230  18.140 156.740  1.00  0.00           C
ATOM    906  CB  VAL    91      64.790  18.600 156.420  1.00  0.00           C
ATOM    907  CG1 VAL    91      64.600  19.520 155.250  1.00  0.00           C
ATOM    908  CG2 VAL    91      63.860  17.340 156.380  1.00  0.00           C
ATOM    909  C   VAL    91      66.470  17.590 158.160  1.00  0.00           C
ATOM    910  O   VAL    91      66.800  16.410 158.210  1.00  0.00           O
ATOM    911  N   ASP    92      66.050  18.270 159.160  1.00  0.00           N
ATOM    912  H   ASP    92      65.770  19.220 159.010  1.00  0.00           H
ATOM    913  CA  ASP    92      66.120  17.820 160.570  1.00  0.00           C
ATOM    914  CB  ASP    92      65.870  18.920 161.660  1.00  0.00           C
ATOM    915  CG  ASP    92      64.470  19.610 161.640  1.00  0.00           C
ATOM    916  OD1 ASP    92      63.620  18.980 162.250  1.00  0.00           O
ATOM    917  OD2 ASP    92      64.190  20.510 160.840  1.00  0.00           O
ATOM    918  C   ASP    92      65.350  16.590 161.100  1.00  0.00           C
ATOM    919  O   ASP    92      65.940  15.640 161.570  1.00  0.00           O
ATOM    920  N   THR    93      64.090  16.430 160.640  1.00  0.00           N
ATOM    921  H   THR    93      63.780  17.260 160.180  1.00  0.00           H
ATOM    922  CA  THR    93      63.080  15.370 160.970  1.00  0.00           C
ATOM    923  CB  THR    93      61.830  15.850 161.770  1.00  0.00           C
ATOM    924  OG1 THR    93      61.610  17.230 161.550  1.00  0.00           O
ATOM    925  HG1 THR    93      62.300  17.770 162.040  1.00  0.00           H
ATOM    926  CG2 THR    93      62.070  15.420 163.220  1.00  0.00           C
ATOM    927  C   THR    93      62.560  14.630 159.690  1.00  0.00           C
ATOM    928  O   THR    93      62.140  15.200 158.610  1.00  0.00           O
ATOM    929  N   ALA    94      62.170  13.340 159.950  1.00  0.00           N
ATOM    930  H   ALA    94      62.220  12.940 160.870  1.00  0.00           H
ATOM    931  CA  ALA    94      61.590  12.460 158.890  1.00  0.00           C
ATOM    932  CB  ALA    94      61.990  11.060 159.200  1.00  0.00           C
ATOM    933  C   ALA    94      60.070  12.650 158.630  1.00  0.00           C
ATOM    934  O   ALA    94      59.400  12.990 159.620  1.00  0.00           O
ATOM    935  N   ASN    95      59.660  12.530 157.380  1.00  0.00           N
ATOM    936  H   ASN    95      60.330  12.290 156.680  1.00  0.00           H
ATOM    937  CA  ASN    95      58.220  12.710 156.990  1.00  0.00           C
ATOM    938  CB  ASN    95      58.090  12.960 155.480  1.00  0.00           C
ATOM    939  CG  ASN    95      56.750  13.230 154.880  1.00  0.00           C
ATOM    940  OD1 ASN    95      55.730  12.890 155.370  1.00  0.00           O
ATOM    941  ND2 ASN    95      56.770  13.880 153.800  1.00  0.00           N
ATOM    942 1HD2 ASN    95      57.670  14.140 153.450  1.00  0.00           H
ATOM    943 2HD2 ASN    95      55.930  14.330 153.510  1.00  0.00           H
ATOM    944  C   ASN    95      57.470  11.360 157.410  1.00  0.00           C
ATOM    945  O   ASN    95      57.970  10.190 157.180  1.00  0.00           O
ATOM    946  N   PRO    96      56.200  11.470 157.810  1.00  0.00           N
ATOM    947  CA  PRO    96      55.500  10.210 158.030  1.00  0.00           C
ATOM    948  CB  PRO    96      54.350  10.660 158.990  1.00  0.00           C
ATOM    949  CG  PRO    96      54.110  12.160 158.650  1.00  0.00           C
ATOM    950  CD  PRO    96      55.520  12.650 158.440  1.00  0.00           C
ATOM    951  C   PRO    96      54.880   9.530 156.810  1.00  0.00           C
ATOM    952  O   PRO    96      55.170   8.340 156.600  1.00  0.00           O
ATOM    953  N   LYS    97      54.270  10.300 155.900  1.00  0.00           N
ATOM    954  H   LYS    97      54.670  11.210 155.810  1.00  0.00           H
ATOM    955  CA  LYS    97      53.510   9.550 154.830  1.00  0.00           C
ATOM    956  CB  LYS    97      52.310  10.440 154.310  1.00  0.00           C
ATOM    957  CG  LYS    97      51.320  10.520 155.490  1.00  0.00           C
ATOM    958  CD  LYS    97      50.170  11.390 155.010  1.00  0.00           C
ATOM    959  CE  LYS    97      49.230  10.840 153.960  1.00  0.00           C
ATOM    960  NZ  LYS    97      48.010  11.610 154.180  1.00  0.00           N
ATOM    961  HZ1 LYS    97      48.380  12.530 154.060  1.00  0.00           H
ATOM    962  HZ2 LYS    97      47.340  11.470 153.440  1.00  0.00           H
ATOM    963  HZ3 LYS    97      47.660  11.510 155.110  1.00  0.00           H
ATOM    964  C   LYS    97      54.310   8.920 153.660  1.00  0.00           C
ATOM    965  O   LYS    97      53.840   8.850 152.560  1.00  0.00           O
ATOM    966  N   THR    98      55.560   8.540 153.900  1.00  0.00           N
ATOM    967  H   THR    98      55.920   8.360 154.810  1.00  0.00           H
ATOM    968  CA  THR    98      56.460   8.130 152.770  1.00  0.00           C
ATOM    969  CB  THR    98      57.950   8.110 153.260  1.00  0.00           C
ATOM    970  OG1 THR    98      58.080   7.280 154.440  1.00  0.00           O
ATOM    971  HG1 THR    98      59.030   6.970 154.500  1.00  0.00           H
ATOM    972  CG2 THR    98      58.510   9.510 153.400  1.00  0.00           C
ATOM    973  C   THR    98      56.110   6.820 152.030  1.00  0.00           C
ATOM    974  O   THR    98      56.000   5.780 152.730  1.00  0.00           O
ATOM    975  N   PRO    99      55.930   6.830 150.700  1.00  0.00           N
ATOM    976  CA  PRO    99      55.660   5.570 149.930  1.00  0.00           C
ATOM    977  CB  PRO    99      55.200   5.980 148.520  1.00  0.00           C
ATOM    978  CG  PRO    99      55.970   7.360 148.440  1.00  0.00           C
ATOM    979  CD  PRO    99      55.960   8.000 149.790  1.00  0.00           C
ATOM    980  C   PRO    99      56.910   4.670 149.760  1.00  0.00           C
ATOM    981  O   PRO    99      57.960   5.150 150.150  1.00  0.00           O
ATOM    982  N   LYS   100      56.620   3.440 149.360  1.00  0.00           N
ATOM    983  H   LYS   100      55.690   3.070 149.430  1.00  0.00           H
ATOM    984  CA  LYS   100      57.740   2.440 149.160  1.00  0.00           C
ATOM    985  CB  LYS   100      57.060   1.070 149.190  1.00  0.00           C
ATOM    986  CG  LYS   100      58.080   0.060 149.820  1.00  0.00           C
ATOM    987  CD  LYS   100      57.630  -1.340 149.400  1.00  0.00           C
ATOM    988  CE  LYS   100      58.730  -2.400 149.560  1.00  0.00           C
ATOM    989  NZ  LYS   100      60.120  -1.950 149.360  1.00  0.00           N
ATOM    990  HZ1 LYS   100      60.520  -1.310 150.010  1.00  0.00           H
ATOM    991  HZ2 LYS   100      60.750  -2.730 149.310  1.00  0.00           H
ATOM    992  HZ3 LYS   100      60.200  -1.500 148.470  1.00  0.00           H
ATOM    993  C   LYS   100      58.570   2.740 147.930  1.00  0.00           C
ATOM    994  O   LYS   100      58.360   2.260 146.800  1.00  0.00           O
ATOM    995  N   TYR   101      59.400   3.700 148.210  1.00  0.00           N
ATOM    996  H   TYR   101      59.800   3.770 149.130  1.00  0.00           H
ATOM    997  CA  TYR   101      60.220   4.460 147.220  1.00  0.00           C
ATOM    998  CB  TYR   101      60.590   5.900 147.650  1.00  0.00           C
ATOM    999  CG  TYR   101      61.560   6.100 148.870  1.00  0.00           C
ATOM   1000  CD1 TYR   101      60.990   6.290 150.150  1.00  0.00           C
ATOM   1001  HD1 TYR   101      59.920   6.160 150.310  1.00  0.00           H
ATOM   1002  CD2 TYR   101      62.950   6.240 148.700  1.00  0.00           C
ATOM   1003  HD2 TYR   101      63.470   6.200 147.740  1.00  0.00           H
ATOM   1004  CE1 TYR   101      61.880   6.550 151.200  1.00  0.00           C
ATOM   1005  HE1 TYR   101      61.430   6.550 152.190  1.00  0.00           H
ATOM   1006  CE2 TYR   101      63.790   6.440 149.790  1.00  0.00           C
ATOM   1007  HE2 TYR   101      64.800   6.750 149.510  1.00  0.00           H
ATOM   1008  CZ  TYR   101      63.240   6.610 151.030  1.00  0.00           C
ATOM   1009  OH  TYR   101      64.100   6.420 152.080  1.00  0.00           O
ATOM   1010  HH  TYR   101      63.620   6.470 152.960  1.00  0.00           H
ATOM   1011  C   TYR   101      61.490   3.710 146.630  1.00  0.00           C
ATOM   1012  O   TYR   101      61.930   2.700 147.170  1.00  0.00           O
ATOM   1013  N   LYS   102      61.650   4.000 145.300  1.00  0.00           N
ATOM   1014  H   LYS   102      60.940   4.470 144.770  1.00  0.00           H
ATOM   1015  CA  LYS   102      62.730   3.590 144.370  1.00  0.00           C
ATOM   1016  CB  LYS   102      62.350   2.290 143.760  1.00  0.00           C
ATOM   1017  CG  LYS   102      63.380   1.650 142.880  1.00  0.00           C
ATOM   1018  CD  LYS   102      62.720   0.450 142.160  1.00  0.00           C
ATOM   1019  CE  LYS   102      63.790  -0.440 141.510  1.00  0.00           C
ATOM   1020  NZ  LYS   102      63.160  -1.700 141.000  1.00  0.00           N
ATOM   1021  HZ1 LYS   102      62.340  -1.580 140.450  1.00  0.00           H
ATOM   1022  HZ2 LYS   102      63.890  -2.160 140.490  1.00  0.00           H
ATOM   1023  HZ3 LYS   102      62.880  -2.250 141.790  1.00  0.00           H
ATOM   1024  C   LYS   102      63.170   4.680 143.370  1.00  0.00           C
ATOM   1025  O   LYS   102      62.250   5.340 142.920  1.00  0.00           O
ATOM   1026  N   PHE   103      64.380   4.610 142.770  1.00  0.00           N
ATOM   1027  H   PHE   103      65.210   4.080 142.950  1.00  0.00           H
ATOM   1028  CA  PHE   103      64.670   5.660 141.770  1.00  0.00           C
ATOM   1029  CB  PHE   103      65.480   6.730 142.470  1.00  0.00           C
ATOM   1030  CG  PHE   103      65.300   7.020 143.950  1.00  0.00           C
ATOM   1031  CD1 PHE   103      66.080   6.430 144.950  1.00  0.00           C
ATOM   1032  HD1 PHE   103      66.660   5.530 144.750  1.00  0.00           H
ATOM   1033  CD2 PHE   103      64.460   8.080 144.330  1.00  0.00           C
ATOM   1034  HD2 PHE   103      63.570   8.340 143.750  1.00  0.00           H
ATOM   1035  CE1 PHE   103      66.060   6.880 146.250  1.00  0.00           C
ATOM   1036  HE1 PHE   103      66.390   6.320 147.130  1.00  0.00           H
ATOM   1037  CE2 PHE   103      64.560   8.620 145.650  1.00  0.00           C
ATOM   1038  HE2 PHE   103      64.080   9.570 145.910  1.00  0.00           H
ATOM   1039  CZ  PHE   103      65.310   7.980 146.640  1.00  0.00           C
ATOM   1040  HZ  PHE   103      65.360   8.360 147.660  1.00  0.00           H
ATOM   1041  C   PHE   103      65.440   5.150 140.500  1.00  0.00           C
ATOM   1042  O   PHE   103      66.600   4.770 140.520  1.00  0.00           O
ATOM   1043  N   VAL   104      64.800   5.420 139.390  1.00  0.00           N
ATOM   1044  H   VAL   104      64.120   6.150 139.290  1.00  0.00           H
ATOM   1045  CA  VAL   104      65.170   4.850 138.090  1.00  0.00           C
ATOM   1046  CB  VAL   104      64.330   3.600 137.830  1.00  0.00           C
ATOM   1047  CG1 VAL   104      64.600   2.380 138.670  1.00  0.00           C
ATOM   1048  CG2 VAL   104      62.820   3.960 137.720  1.00  0.00           C
ATOM   1049  C   VAL   104      65.210   5.780 136.830  1.00  0.00           C
ATOM   1050  O   VAL   104      64.600   6.830 136.860  1.00  0.00           O
ATOM   1051  N   ARG   105      65.860   5.310 135.790  1.00  0.00           N
ATOM   1052  H   ARG   105      66.230   4.380 135.790  1.00  0.00           H
ATOM   1053  CA  ARG   105      66.040   6.120 134.600  1.00  0.00           C
ATOM   1054  CB  ARG   105      67.210   5.680 133.720  1.00  0.00           C
ATOM   1055  CG  ARG   105      68.570   5.790 134.380  1.00  0.00           C
ATOM   1056  CD  ARG   105      69.180   7.180 134.320  1.00  0.00           C
ATOM   1057  NE  ARG   105      70.310   7.270 135.290  1.00  0.00           N
ATOM   1058  HE  ARG   105      70.130   6.700 136.090  1.00  0.00           H
ATOM   1059  CZ  ARG   105      71.340   8.250 135.240  1.00  0.00           C
ATOM   1060  NH1 ARG   105      71.350   9.220 134.330  1.00  0.00           N
ATOM   1061 1HH1 ARG   105      70.500   9.330 133.830  1.00  0.00           H
ATOM   1062 2HH1 ARG   105      72.200   9.630 133.990  1.00  0.00           H
ATOM   1063  NH2 ARG   105      72.420   8.180 136.100  1.00  0.00           N
ATOM   1064 1HH2 ARG   105      72.360   7.340 136.650  1.00  0.00           H
ATOM   1065 2HH2 ARG   105      73.000   8.960 136.320  1.00  0.00           H
ATOM   1066  C   ARG   105      64.790   6.220 133.750  1.00  0.00           C
ATOM   1067  O   ARG   105      64.190   5.230 133.300  1.00  0.00           O
ATOM   1068  N   ILE   106      64.400   7.490 133.430  1.00  0.00           N
ATOM   1069  H   ILE   106      64.880   8.330 133.680  1.00  0.00           H
ATOM   1070  CA  ILE   106      63.140   7.800 132.710  1.00  0.00           C
ATOM   1071  CB  ILE   106      62.880   9.360 132.670  1.00  0.00           C
ATOM   1072  CG1 ILE   106      61.540   9.760 132.010  1.00  0.00           C
ATOM   1073  CG2 ILE   106      64.120  10.130 132.250  1.00  0.00           C
ATOM   1074  CD  ILE   106      60.340   9.140 132.690  1.00  0.00           C
ATOM   1075  C   ILE   106      63.130   7.280 131.230  1.00  0.00           C
ATOM   1076  O   ILE   106      64.020   7.770 130.500  1.00  0.00           O
ATOM   1077  N   GLN   107      62.360   6.240 130.870  1.00  0.00           N
ATOM   1078  H   GLN   107      61.730   5.770 131.490  1.00  0.00           H
ATOM   1079  CA  GLN   107      62.300   5.730 129.490  1.00  0.00           C
ATOM   1080  CB  GLN   107      61.490   4.440 129.450  1.00  0.00           C
ATOM   1081  CG  GLN   107      62.230   3.160 130.010  1.00  0.00           C
ATOM   1082  CD  GLN   107      63.420   2.780 129.110  1.00  0.00           C
ATOM   1083  OE1 GLN   107      64.550   3.150 129.330  1.00  0.00           O
ATOM   1084  NE2 GLN   107      63.140   2.250 127.960  1.00  0.00           N
ATOM   1085 1HE2 GLN   107      62.270   1.880 127.630  1.00  0.00           H
ATOM   1086 2HE2 GLN   107      63.960   2.220 127.380  1.00  0.00           H
ATOM   1087  C   GLN   107      61.550   6.760 128.590  1.00  0.00           C
ATOM   1088  O   GLN   107      60.540   7.280 129.030  1.00  0.00           O
ATOM   1089  N   PRO   108      62.150   7.130 127.480  1.00  0.00           N
ATOM   1090  CA  PRO   108      61.550   8.030 126.500  1.00  0.00           C
ATOM   1091  CB  PRO   108      62.580   8.330 125.420  1.00  0.00           C
ATOM   1092  CG  PRO   108      63.460   7.100 125.550  1.00  0.00           C
ATOM   1093  CD  PRO   108      63.510   6.790 127.060  1.00  0.00           C
ATOM   1094  C   PRO   108      60.360   7.350 125.730  1.00  0.00           C
ATOM   1095  O   PRO   108      59.990   6.170 125.960  1.00  0.00           O
ATOM   1096  N   GLY   109      59.520   8.090 125.070  1.00  0.00           N
ATOM   1097  H   GLY   109      59.620   9.080 125.090  1.00  0.00           H
ATOM   1098  CA  GLY   109      58.390   7.530 124.310  1.00  0.00           C
ATOM   1099  C   GLY   109      57.180   7.350 125.210  1.00  0.00           C
ATOM   1100  O   GLY   109      56.440   8.320 125.270  1.00  0.00           O
ATOM   1101  N   GLN   110      57.010   6.160 125.720  1.00  0.00           N
ATOM   1102  H   GLN   110      57.710   5.440 125.750  1.00  0.00           H
ATOM   1103  CA  GLN   110      55.820   5.730 126.480  1.00  0.00           C
ATOM   1104  CB  GLN   110      55.860   4.310 126.820  1.00  0.00           C
ATOM   1105  CG  GLN   110      55.450   3.460 125.590  1.00  0.00           C
ATOM   1106  CD  GLN   110      55.850   1.980 125.650  1.00  0.00           C
ATOM   1107  OE1 GLN   110      55.180   1.190 125.090  1.00  0.00           O
ATOM   1108  NE2 GLN   110      57.090   1.720 126.050  1.00  0.00           N
ATOM   1109 1HE2 GLN   110      57.730   2.470 126.210  1.00  0.00           H
ATOM   1110 2HE2 GLN   110      57.440   0.790 125.950  1.00  0.00           H
ATOM   1111  C   GLN   110      55.410   6.570 127.700  1.00  0.00           C
ATOM   1112  O   GLN   110      56.160   6.890 128.650  1.00  0.00           O
ATOM   1113  N   THR   111      54.070   6.800 127.760  1.00  0.00           N
ATOM   1114  H   THR   111      53.410   6.600 127.040  1.00  0.00           H
ATOM   1115  CA  THR   111      53.500   7.450 129.020  1.00  0.00           C
ATOM   1116  CB  THR   111      51.950   7.600 128.930  1.00  0.00           C
ATOM   1117  OG1 THR   111      51.380   6.280 128.880  1.00  0.00           O
ATOM   1118  HG1 THR   111      51.530   5.740 128.050  1.00  0.00           H
ATOM   1119  CG2 THR   111      51.410   8.500 127.770  1.00  0.00           C
ATOM   1120  C   THR   111      53.790   6.970 130.460  1.00  0.00           C
ATOM   1121  O   THR   111      53.890   5.740 130.670  1.00  0.00           O
ATOM   1122  N   PHE   112      54.020   7.970 131.290  1.00  0.00           N
ATOM   1123  H   PHE   112      53.920   8.880 130.890  1.00  0.00           H
ATOM   1124  CA  PHE   112      54.200   7.890 132.750  1.00  0.00           C
ATOM   1125  CB  PHE   112      55.590   8.080 133.180  1.00  0.00           C
ATOM   1126  CG  PHE   112      56.170   9.420 132.830  1.00  0.00           C
ATOM   1127  CD1 PHE   112      56.880   9.430 131.640  1.00  0.00           C
ATOM   1128  HD1 PHE   112      56.750   8.600 130.950  1.00  0.00           H
ATOM   1129  CD2 PHE   112      56.180  10.520 133.630  1.00  0.00           C
ATOM   1130  HD2 PHE   112      55.390  10.530 134.390  1.00  0.00           H
ATOM   1131  CE1 PHE   112      57.690  10.560 131.310  1.00  0.00           C
ATOM   1132  HE1 PHE   112      58.190  10.570 130.350  1.00  0.00           H
ATOM   1133  CE2 PHE   112      57.080  11.570 133.350  1.00  0.00           C
ATOM   1134  HE2 PHE   112      57.050  12.350 134.110  1.00  0.00           H
ATOM   1135  CZ  PHE   112      57.880  11.610 132.210  1.00  0.00           C
ATOM   1136  HZ  PHE   112      58.870  12.060 132.140  1.00  0.00           H
ATOM   1137  C   PHE   112      53.340   8.800 133.620  1.00  0.00           C
ATOM   1138  O   PHE   112      52.930   9.870 133.200  1.00  0.00           O
ATOM   1139  N   SER   113      53.190   8.390 134.870  1.00  0.00           N
ATOM   1140  H   SER   113      53.930   7.830 135.260  1.00  0.00           H
ATOM   1141  CA  SER   113      52.280   8.980 135.790  1.00  0.00           C
ATOM   1142  CB  SER   113      51.950   8.010 136.910  1.00  0.00           C
ATOM   1143  OG  SER   113      51.290   6.850 136.420  1.00  0.00           O
ATOM   1144  HG  SER   113      50.300   7.040 136.420  1.00  0.00           H
ATOM   1145  C   SER   113      52.890  10.230 136.410  1.00  0.00           C
ATOM   1146  O   SER   113      53.870  10.110 137.180  1.00  0.00           O
ATOM   1147  N   VAL   114      52.460  11.420 136.010  1.00  0.00           N
ATOM   1148  H   VAL   114      51.690  11.520 135.380  1.00  0.00           H
ATOM   1149  CA  VAL   114      53.040  12.620 136.620  1.00  0.00           C
ATOM   1150  CB  VAL   114      53.250  13.720 135.570  1.00  0.00           C
ATOM   1151  CG1 VAL   114      53.960  14.920 136.220  1.00  0.00           C
ATOM   1152  CG2 VAL   114      54.150  13.270 134.380  1.00  0.00           C
ATOM   1153  C   VAL   114      52.160  13.230 137.750  1.00  0.00           C
ATOM   1154  O   VAL   114      50.960  13.470 137.670  1.00  0.00           O
ATOM   1155  N   LEU   115      52.760  13.410 138.910  1.00  0.00           N
ATOM   1156  H   LEU   115      53.580  12.920 139.210  1.00  0.00           H
ATOM   1157  CA  LEU   115      52.300  14.290 139.990  1.00  0.00           C
ATOM   1158  CB  LEU   115      52.760  13.790 141.390  1.00  0.00           C
ATOM   1159  CG  LEU   115      52.230  14.560 142.660  1.00  0.00           C
ATOM   1160  CD1 LEU   115      50.710  14.270 142.680  1.00  0.00           C
ATOM   1161  CD2 LEU   115      52.880  14.140 143.970  1.00  0.00           C
ATOM   1162  C   LEU   115      52.620  15.730 139.640  1.00  0.00           C
ATOM   1163  O   LEU   115      53.770  16.140 139.820  1.00  0.00           O
ATOM   1164  N   ALA   116      51.640  16.510 139.100  1.00  0.00           N
ATOM   1165  H   ALA   116      50.700  16.180 139.040  1.00  0.00           H
ATOM   1166  CA  ALA   116      51.790  17.970 138.920  1.00  0.00           C
ATOM   1167  CB  ALA   116      50.760  18.650 137.980  1.00  0.00           C
ATOM   1168  C   ALA   116      51.720  18.770 140.190  1.00  0.00           C
ATOM   1169  O   ALA   116      50.830  18.460 141.040  1.00  0.00           O
ATOM   1170  N   CYS   117      52.810  19.400 140.540  1.00  0.00           N
ATOM   1171  H   CYS   117      53.620  19.340 139.960  1.00  0.00           H
ATOM   1172  CA  CYS   117      52.910  20.180 141.820  1.00  0.00           C
ATOM   1173  CB  CYS   117      53.860  19.490 142.830  1.00  0.00           C
ATOM   1174  SG  CYS   117      53.800  20.070 144.590  1.00  0.00           S
ATOM   1175  HG  CYS   117      54.430  21.180 144.230  1.00  0.00           H
ATOM   1176  C   CYS   117      53.300  21.620 141.720  1.00  0.00           C
ATOM   1177  O   CYS   117      54.210  21.980 140.980  1.00  0.00           O
ATOM   1178  N   TYR   118      52.690  22.350 142.660  1.00  0.00           N
ATOM   1179  H   TYR   118      52.180  21.910 143.400  1.00  0.00           H
ATOM   1180  CA  TYR   118      52.650  23.850 142.640  1.00  0.00           C
ATOM   1181  CB  TYR   118      51.360  24.300 141.980  1.00  0.00           C
ATOM   1182  CG  TYR   118      51.290  23.850 140.480  1.00  0.00           C
ATOM   1183  CD1 TYR   118      50.510  22.760 140.160  1.00  0.00           C
ATOM   1184  HD1 TYR   118      49.830  22.340 140.900  1.00  0.00           H
ATOM   1185  CD2 TYR   118      52.200  24.270 139.490  1.00  0.00           C
ATOM   1186  HD2 TYR   118      52.810  25.150 139.730  1.00  0.00           H
ATOM   1187  CE1 TYR   118      50.640  22.120 138.940  1.00  0.00           C
ATOM   1188  HE1 TYR   118      50.060  21.240 138.680  1.00  0.00           H
ATOM   1189  CE2 TYR   118      52.400  23.630 138.300  1.00  0.00           C
ATOM   1190  HE2 TYR   118      53.020  24.070 137.520  1.00  0.00           H
ATOM   1191  CZ  TYR   118      51.600  22.570 138.050  1.00  0.00           C
ATOM   1192  OH  TYR   118      51.610  21.990 136.860  1.00  0.00           O
ATOM   1193  HH  TYR   118      50.690  21.650 136.640  1.00  0.00           H
ATOM   1194  C   TYR   118      52.860  24.400 144.080  1.00  0.00           C
ATOM   1195  O   TYR   118      52.100  23.970 144.960  1.00  0.00           O
ATOM   1196  N   ASN   119      54.080  24.950 144.290  1.00  0.00           N
ATOM   1197  H   ASN   119      54.880  24.600 143.810  1.00  0.00           H
ATOM   1198  CA  ASN   119      54.530  25.640 145.520  1.00  0.00           C
ATOM   1199  CB  ASN   119      53.600  26.840 145.820  1.00  0.00           C
ATOM   1200  CG  ASN   119      53.470  27.840 144.660  1.00  0.00           C
ATOM   1201  OD1 ASN   119      54.370  28.280 143.910  1.00  0.00           O
ATOM   1202  ND2 ASN   119      52.230  28.210 144.540  1.00  0.00           N
ATOM   1203 1HD2 ASN   119      51.630  27.790 145.220  1.00  0.00           H
ATOM   1204 2HD2 ASN   119      52.000  29.130 144.210  1.00  0.00           H
ATOM   1205  C   ASN   119      54.540  24.700 146.720  1.00  0.00           C
ATOM   1206  O   ASN   119      54.340  25.250 147.800  1.00  0.00           O
ATOM   1207  N   GLY   120      54.750  23.410 146.650  1.00  0.00           N
ATOM   1208  H   GLY   120      54.960  23.000 145.760  1.00  0.00           H
ATOM   1209  CA  GLY   120      54.490  22.450 147.730  1.00  0.00           C
ATOM   1210  C   GLY   120      53.080  22.050 147.950  1.00  0.00           C
ATOM   1211  O   GLY   120      52.650  21.700 149.060  1.00  0.00           O
ATOM   1212  N   SER   121      52.250  22.140 146.940  1.00  0.00           N
ATOM   1213  H   SER   121      52.500  22.830 146.270  1.00  0.00           H
ATOM   1214  CA  SER   121      50.860  21.610 146.960  1.00  0.00           C
ATOM   1215  CB  SER   121      49.890  22.700 147.410  1.00  0.00           C
ATOM   1216  OG  SER   121      48.650  22.030 147.450  1.00  0.00           O
ATOM   1217  HG  SER   121      48.040  22.460 148.110  1.00  0.00           H
ATOM   1218  C   SER   121      50.560  20.970 145.600  1.00  0.00           C
ATOM   1219  O   SER   121      50.350  21.620 144.570  1.00  0.00           O
ATOM   1220  N   PRO   122      50.540  19.610 145.590  1.00  0.00           N
ATOM   1221  CA  PRO   122      50.100  18.880 144.390  1.00  0.00           C
ATOM   1222  CB  PRO   122      50.010  17.400 144.760  1.00  0.00           C
ATOM   1223  CG  PRO   122      51.200  17.360 145.810  1.00  0.00           C
ATOM   1224  CD  PRO   122      51.170  18.680 146.570  1.00  0.00           C
ATOM   1225  C   PRO   122      48.700  19.290 143.860  1.00  0.00           C
ATOM   1226  O   PRO   122      47.900  19.710 144.630  1.00  0.00           O
ATOM   1227  N   SER   123      48.610  19.390 142.540  1.00  0.00           N
ATOM   1228  H   SER   123      49.410  19.150 142.000  1.00  0.00           H
ATOM   1229  CA  SER   123      47.330  19.640 141.930  1.00  0.00           C
ATOM   1230  CB  SER   123      47.390  20.570 140.690  1.00  0.00           C
ATOM   1231  OG  SER   123      47.990  20.040 139.490  1.00  0.00           O
ATOM   1232  HG  SER   123      47.590  20.420 138.660  1.00  0.00           H
ATOM   1233  C   SER   123      46.650  18.290 141.740  1.00  0.00           C
ATOM   1234  O   SER   123      45.900  17.850 142.590  1.00  0.00           O
ATOM   1235  N   GLY   124      47.230  17.480 140.890  1.00  0.00           N
ATOM   1236  H   GLY   124      47.760  17.940 140.180  1.00  0.00           H
ATOM   1237  CA  GLY   124      46.830  16.060 140.570  1.00  0.00           C
ATOM   1238  C   GLY   124      47.730  15.140 139.670  1.00  0.00           C
ATOM   1239  O   GLY   124      48.600  15.500 138.860  1.00  0.00           O
ATOM   1240  N   VAL   125      47.460  13.850 139.790  1.00  0.00           N
ATOM   1241  H   VAL   125      46.870  13.550 140.540  1.00  0.00           H
ATOM   1242  CA  VAL   125      48.030  12.750 139.010  1.00  0.00           C
ATOM   1243  CB  VAL   125      48.380  11.480 139.750  1.00  0.00           C
ATOM   1244  CG1 VAL   125      47.200  10.620 140.300  1.00  0.00           C
ATOM   1245  CG2 VAL   125      49.300  10.610 138.980  1.00  0.00           C
ATOM   1246  C   VAL   125      47.350  12.460 137.600  1.00  0.00           C
ATOM   1247  O   VAL   125      46.200  12.070 137.530  1.00  0.00           O
ATOM   1248  N   TYR   126      48.130  12.740 136.560  1.00  0.00           N
ATOM   1249  H   TYR   126      49.080  13.040 136.670  1.00  0.00           H
ATOM   1250  CA  TYR   126      47.760  12.420 135.140  1.00  0.00           C
ATOM   1251  CB  TYR   126      47.240  13.650 134.330  1.00  0.00           C
ATOM   1252  CG  TYR   126      48.250  14.870 134.420  1.00  0.00           C
ATOM   1253  CD1 TYR   126      48.020  15.760 135.450  1.00  0.00           C
ATOM   1254  HD1 TYR   126      47.400  15.440 136.280  1.00  0.00           H
ATOM   1255  CD2 TYR   126      49.010  15.240 133.300  1.00  0.00           C
ATOM   1256  HD2 TYR   126      48.990  14.550 132.460  1.00  0.00           H
ATOM   1257  CE1 TYR   126      48.640  17.040 135.400  1.00  0.00           C
ATOM   1258  HE1 TYR   126      48.530  17.700 136.260  1.00  0.00           H
ATOM   1259  CE2 TYR   126      49.630  16.480 133.190  1.00  0.00           C
ATOM   1260  HE2 TYR   126      50.380  16.710 132.440  1.00  0.00           H
ATOM   1261  CZ  TYR   126      49.440  17.350 134.270  1.00  0.00           C
ATOM   1262  OH  TYR   126      49.610  18.660 134.180  1.00  0.00           O
ATOM   1263  HH  TYR   126      50.190  18.690 133.370  1.00  0.00           H
ATOM   1264  C   TYR   126      48.880  11.640 134.390  1.00  0.00           C
ATOM   1265  O   TYR   126      49.930  11.360 135.000  1.00  0.00           O
ATOM   1266  N   GLN   127      48.660  11.070 133.200  1.00  0.00           N
ATOM   1267  H   GLN   127      47.710  10.810 133.030  1.00  0.00           H
ATOM   1268  CA  GLN   127      49.600  10.530 132.190  1.00  0.00           C
ATOM   1269  CB  GLN   127      48.840   9.640 131.210  1.00  0.00           C
ATOM   1270  CG  GLN   127      48.930   8.190 131.690  1.00  0.00           C
ATOM   1271  CD  GLN   127      48.100   7.330 130.670  1.00  0.00           C
ATOM   1272  OE1 GLN   127      46.970   7.060 130.900  1.00  0.00           O
ATOM   1273  NE2 GLN   127      48.670   6.640 129.770  1.00  0.00           N
ATOM   1274 1HE2 GLN   127      49.650   6.510 129.610  1.00  0.00           H
ATOM   1275 2HE2 GLN   127      48.050   6.220 129.110  1.00  0.00           H
ATOM   1276  C   GLN   127      50.370  11.670 131.430  1.00  0.00           C
ATOM   1277  O   GLN   127      49.770  12.620 130.800  1.00  0.00           O
ATOM   1278  N   CYS   128      51.670  11.540 131.190  1.00  0.00           N
ATOM   1279  H   CYS   128      52.200  10.970 131.820  1.00  0.00           H
ATOM   1280  CA  CYS   128      52.460  12.220 130.160  1.00  0.00           C
ATOM   1281  CB  CYS   128      52.660  13.680 130.540  1.00  0.00           C
ATOM   1282  SG  CYS   128      53.390  14.780 129.240  1.00  0.00           S
ATOM   1283  HG  CYS   128      52.680  14.470 128.160  1.00  0.00           H
ATOM   1284  C   CYS   128      53.800  11.560 129.900  1.00  0.00           C
ATOM   1285  O   CYS   128      54.150  10.560 130.480  1.00  0.00           O
ATOM   1286  N   ALA   129      54.250  11.910 128.710  1.00  0.00           N
ATOM   1287  H   ALA   129      54.020  12.830 128.390  1.00  0.00           H
ATOM   1288  CA  ALA   129      55.380  11.230 128.010  1.00  0.00           C
ATOM   1289  CB  ALA   129      54.780  10.550 126.780  1.00  0.00           C
ATOM   1290  C   ALA   129      56.670  12.030 127.690  1.00  0.00           C
ATOM   1291  O   ALA   129      56.660  13.270 127.500  1.00  0.00           O
ATOM   1292  N   MET   130      57.820  11.350 127.700  1.00  0.00           N
ATOM   1293  H   MET   130      57.810  10.360 127.840  1.00  0.00           H
ATOM   1294  CA  MET   130      59.120  12.020 127.410  1.00  0.00           C
ATOM   1295  CB  MET   130      60.140  11.460 128.430  1.00  0.00           C
ATOM   1296  CG  MET   130      60.610  12.450 129.540  1.00  0.00           C
ATOM   1297  SD  MET   130      61.590  13.800 128.830  1.00  0.00           S
ATOM   1298  CE  MET   130      63.220  12.990 128.460  1.00  0.00           C
ATOM   1299  C   MET   130      59.650  11.800 125.950  1.00  0.00           C
ATOM   1300  O   MET   130      59.480  10.730 125.390  1.00  0.00           O
ATOM   1301  N   ARG   131      60.210  12.800 125.360  1.00  0.00           N
ATOM   1302  H   ARG   131      60.330  13.680 125.820  1.00  0.00           H
ATOM   1303  CA  ARG   131      60.890  12.770 124.030  1.00  0.00           C
ATOM   1304  CB  ARG   131      61.060  14.160 123.390  1.00  0.00           C
ATOM   1305  CG  ARG   131      59.830  14.910 122.980  1.00  0.00           C
ATOM   1306  CD  ARG   131      60.150  16.380 122.600  1.00  0.00           C
ATOM   1307  NE  ARG   131      58.990  16.710 121.770  1.00  0.00           N
ATOM   1308  HE  ARG   131      58.820  15.920 121.170  1.00  0.00           H
ATOM   1309  CZ  ARG   131      58.100  17.780 121.930  1.00  0.00           C
ATOM   1310  NH1 ARG   131      58.020  18.490 123.020  1.00  0.00           N
ATOM   1311 1HH1 ARG   131      58.700  18.190 123.690  1.00  0.00           H
ATOM   1312 2HH1 ARG   131      57.310  19.150 123.270  1.00  0.00           H
ATOM   1313  NH2 ARG   131      57.450  18.120 120.800  1.00  0.00           N
ATOM   1314 1HH2 ARG   131      57.480  17.570 119.970  1.00  0.00           H
ATOM   1315 2HH2 ARG   131      57.090  19.050 120.690  1.00  0.00           H
ATOM   1316  C   ARG   131      62.360  12.250 124.270  1.00  0.00           C
ATOM   1317  O   ARG   131      62.930  12.440 125.340  1.00  0.00           O
ATOM   1318  N   PRO   132      63.040  11.830 123.160  1.00  0.00           N
ATOM   1319  CA  PRO   132      64.500  11.570 123.240  1.00  0.00           C
ATOM   1320  CB  PRO   132      64.820  10.680 122.050  1.00  0.00           C
ATOM   1321  CG  PRO   132      63.440  10.020 121.810  1.00  0.00           C
ATOM   1322  CD  PRO   132      62.450  11.090 122.000  1.00  0.00           C
ATOM   1323  C   PRO   132      65.370  12.860 123.220  1.00  0.00           C
ATOM   1324  O   PRO   132      66.330  13.020 124.000  1.00  0.00           O
ATOM   1325  N   ASN   133      64.890  13.800 122.430  1.00  0.00           N
ATOM   1326  H   ASN   133      64.550  13.590 121.510  1.00  0.00           H
ATOM   1327  CA  ASN   133      65.610  15.140 122.340  1.00  0.00           C
ATOM   1328  CB  ASN   133      65.610  15.660 120.950  1.00  0.00           C
ATOM   1329  CG  ASN   133      66.550  14.960 119.950  1.00  0.00           C
ATOM   1330  OD1 ASN   133      67.750  15.000 120.170  1.00  0.00           O
ATOM   1331  ND2 ASN   133      66.110  14.140 119.070  1.00  0.00           N
ATOM   1332 1HD2 ASN   133      65.130  14.110 118.900  1.00  0.00           H
ATOM   1333 2HD2 ASN   133      66.740  13.490 118.630  1.00  0.00           H
ATOM   1334  C   ASN   133      64.900  16.140 123.250  1.00  0.00           C
ATOM   1335  O   ASN   133      63.680  16.350 123.120  1.00  0.00           O
ATOM   1336  N   PHE   134      65.730  16.770 124.170  1.00  0.00           N
ATOM   1337  H   PHE   134      66.600  16.300 124.310  1.00  0.00           H
ATOM   1338  CA  PHE   134      65.370  17.850 125.140  1.00  0.00           C
ATOM   1339  CB  PHE   134      65.330  19.150 124.320  1.00  0.00           C
ATOM   1340  CG  PHE   134      66.660  19.690 123.700  1.00  0.00           C
ATOM   1341  CD1 PHE   134      67.160  19.300 122.480  1.00  0.00           C
ATOM   1342  HD1 PHE   134      66.790  18.310 122.190  1.00  0.00           H
ATOM   1343  CD2 PHE   134      67.370  20.660 124.430  1.00  0.00           C
ATOM   1344  HD2 PHE   134      66.930  20.980 125.370  1.00  0.00           H
ATOM   1345  CE1 PHE   134      68.340  19.930 121.980  1.00  0.00           C
ATOM   1346  HE1 PHE   134      68.600  19.570 120.990  1.00  0.00           H
ATOM   1347  CE2 PHE   134      68.510  21.270 123.920  1.00  0.00           C
ATOM   1348  HE2 PHE   134      68.780  22.200 124.420  1.00  0.00           H
ATOM   1349  CZ  PHE   134      69.030  20.890 122.670  1.00  0.00           C
ATOM   1350  HZ  PHE   134      69.960  21.180 122.200  1.00  0.00           H
ATOM   1351  C   PHE   134      64.240  17.760 126.180  1.00  0.00           C
ATOM   1352  O   PHE   134      64.560  17.950 127.360  1.00  0.00           O
ATOM   1353  N   THR   135      63.030  17.550 125.840  1.00  0.00           N
ATOM   1354  H   THR   135      62.840  17.010 125.020  1.00  0.00           H
ATOM   1355  CA  THR   135      61.800  17.900 126.610  1.00  0.00           C
ATOM   1356  CB  THR   135      61.250  19.190 126.060  1.00  0.00           C
ATOM   1357  OG1 THR   135      60.700  19.060 124.730  1.00  0.00           O
ATOM   1358  HG1 THR   135      60.440  20.000 124.510  1.00  0.00           H
ATOM   1359  CG2 THR   135      62.200  20.440 126.140  1.00  0.00           C
ATOM   1360  C   THR   135      60.640  16.840 126.720  1.00  0.00           C
ATOM   1361  O   THR   135      60.790  15.730 126.230  1.00  0.00           O
ATOM   1362  N   ILE   136      59.780  17.120 127.710  1.00  0.00           N
ATOM   1363  H   ILE   136      59.970  17.660 128.530  1.00  0.00           H
ATOM   1364  CA  ILE   136      58.460  16.380 127.880  1.00  0.00           C
ATOM   1365  CB  ILE   136      58.160  16.660 129.370  1.00  0.00           C
ATOM   1366  CG1 ILE   136      57.130  15.690 129.980  1.00  0.00           C
ATOM   1367  CG2 ILE   136      57.700  18.080 129.480  1.00  0.00           C
ATOM   1368  CD  ILE   136      57.150  15.560 131.490  1.00  0.00           C
ATOM   1369  C   ILE   136      57.470  16.690 126.760  1.00  0.00           C
ATOM   1370  O   ILE   136      57.700  17.560 125.930  1.00  0.00           O
ATOM   1371  N   LYS   137      56.620  15.720 126.560  1.00  0.00           N
ATOM   1372  H   LYS   137      56.620  14.940 127.180  1.00  0.00           H
ATOM   1373  CA  LYS   137      55.520  15.840 125.580  1.00  0.00           C
ATOM   1374  CB  LYS   137      55.140  14.490 125.010  1.00  0.00           C
ATOM   1375  CG  LYS   137      55.960  14.130 123.810  1.00  0.00           C
ATOM   1376  CD  LYS   137      55.720  12.720 123.390  1.00  0.00           C
ATOM   1377  CE  LYS   137      56.960  12.250 122.570  1.00  0.00           C
ATOM   1378  NZ  LYS   137      56.550  11.230 121.610  1.00  0.00           N
ATOM   1379  HZ1 LYS   137      55.890  10.640 122.090  1.00  0.00           H
ATOM   1380  HZ2 LYS   137      56.190  11.680 120.800  1.00  0.00           H
ATOM   1381  HZ3 LYS   137      57.340  10.670 121.380  1.00  0.00           H
ATOM   1382  C   LYS   137      54.260  16.700 125.890  1.00  0.00           C
ATOM   1383  O   LYS   137      53.480  16.770 124.980  1.00  0.00           O
ATOM   1384  N   GLY   138      54.330  17.530 126.950  1.00  0.00           N
ATOM   1385  H   GLY   138      55.150  17.580 127.540  1.00  0.00           H
ATOM   1386  CA  GLY   138      53.280  18.420 127.350  1.00  0.00           C
ATOM   1387  C   GLY   138      53.770  19.550 128.250  1.00  0.00           C
ATOM   1388  O   GLY   138      54.860  19.440 128.850  1.00  0.00           O
ATOM   1389  N   SER   139      53.190  20.720 127.950  1.00  0.00           N
ATOM   1390  H   SER   139      52.410  20.720 127.340  1.00  0.00           H
ATOM   1391  CA  SER   139      53.470  22.000 128.720  1.00  0.00           C
ATOM   1392  CB  SER   139      52.780  23.240 128.110  1.00  0.00           C
ATOM   1393  OG  SER   139      53.710  24.000 127.400  1.00  0.00           O
ATOM   1394  HG  SER   139      53.260  24.450 126.630  1.00  0.00           H
ATOM   1395  C   SER   139      52.990  21.960 130.150  1.00  0.00           C
ATOM   1396  O   SER   139      51.940  21.450 130.500  1.00  0.00           O
ATOM   1397  N   PHE   140      53.810  22.380 131.150  1.00  0.00           N
ATOM   1398  H   PHE   140      54.770  22.570 130.940  1.00  0.00           H
ATOM   1399  CA  PHE   140      53.470  22.380 132.570  1.00  0.00           C
ATOM   1400  CB  PHE   140      54.640  21.890 133.350  1.00  0.00           C
ATOM   1401  CG  PHE   140      54.580  20.360 133.450  1.00  0.00           C
ATOM   1402  CD1 PHE   140      53.910  19.900 134.540  1.00  0.00           C
ATOM   1403  HD1 PHE   140      53.640  20.500 135.410  1.00  0.00           H
ATOM   1404  CD2 PHE   140      55.260  19.540 132.530  1.00  0.00           C
ATOM   1405  HD2 PHE   140      55.780  20.030 131.710  1.00  0.00           H
ATOM   1406  CE1 PHE   140      53.850  18.540 134.640  1.00  0.00           C
ATOM   1407  HE1 PHE   140      53.410  18.090 135.530  1.00  0.00           H
ATOM   1408  CE2 PHE   140      55.160  18.220 132.660  1.00  0.00           C
ATOM   1409  HE2 PHE   140      55.390  17.510 131.860  1.00  0.00           H
ATOM   1410  CZ  PHE   140      54.480  17.710 133.740  1.00  0.00           C
ATOM   1411  HZ  PHE   140      54.460  16.620 133.880  1.00  0.00           H
ATOM   1412  C   PHE   140      53.140  23.840 133.020  1.00  0.00           C
ATOM   1413  O   PHE   140      53.670  24.780 132.490  1.00  0.00           O
ATOM   1414  N   LEU   141      52.270  23.970 134.060  1.00  0.00           N
ATOM   1415  H   LEU   141      51.940  23.180 134.570  1.00  0.00           H
ATOM   1416  CA  LEU   141      51.650  25.180 134.580  1.00  0.00           C
ATOM   1417  CB  LEU   141      50.320  24.890 135.270  1.00  0.00           C
ATOM   1418  CG  LEU   141      49.310  24.400 134.270  1.00  0.00           C
ATOM   1419  CD1 LEU   141      47.870  24.260 134.890  1.00  0.00           C
ATOM   1420  CD2 LEU   141      49.320  25.270 132.930  1.00  0.00           C
ATOM   1421  C   LEU   141      52.570  26.040 135.490  1.00  0.00           C
ATOM   1422  O   LEU   141      53.620  25.550 135.900  1.00  0.00           O
ATOM   1423  N   ASN   142      52.270  27.300 135.840  1.00  0.00           N
ATOM   1424  H   ASN   142      51.380  27.730 135.680  1.00  0.00           H
ATOM   1425  CA  ASN   142      53.130  28.210 136.610  1.00  0.00           C
ATOM   1426  CB  ASN   142      52.440  29.590 136.710  1.00  0.00           C
ATOM   1427  CG  ASN   142      52.940  30.460 135.570  1.00  0.00           C
ATOM   1428  OD1 ASN   142      52.190  30.800 134.630  1.00  0.00           O
ATOM   1429  ND2 ASN   142      54.190  30.820 135.640  1.00  0.00           N
ATOM   1430 1HD2 ASN   142      54.720  30.540 136.440  1.00  0.00           H
ATOM   1431 2HD2 ASN   142      54.630  31.330 134.900  1.00  0.00           H
ATOM   1432  C   ASN   142      53.530  27.660 138.000  1.00  0.00           C
ATOM   1433  O   ASN   142      52.710  27.490 138.910  1.00  0.00           O
ATOM   1434  N   GLY   143      54.840  27.460 138.210  1.00  0.00           N
ATOM   1435  H   GLY   143      55.580  27.810 137.630  1.00  0.00           H
ATOM   1436  CA  GLY   143      55.330  26.860 139.420  1.00  0.00           C
ATOM   1437  C   GLY   143      55.400  25.280 139.500  1.00  0.00           C
ATOM   1438  O   GLY   143      55.490  24.770 140.610  1.00  0.00           O
ATOM   1439  N   SER   144      55.680  24.670 138.300  1.00  0.00           N
ATOM   1440  H   SER   144      56.120  25.140 137.540  1.00  0.00           H
ATOM   1441  CA  SER   144      55.890  23.170 138.220  1.00  0.00           C
ATOM   1442  CB  SER   144      55.620  22.740 136.820  1.00  0.00           C
ATOM   1443  OG  SER   144      56.690  23.160 135.920  1.00  0.00           O
ATOM   1444  HG  SER   144      56.330  24.020 135.540  1.00  0.00           H
ATOM   1445  C   SER   144      57.210  22.640 138.810  1.00  0.00           C
ATOM   1446  O   SER   144      57.210  21.460 139.150  1.00  0.00           O
ATOM   1447  N   CYS   145      58.380  23.360 138.810  1.00  0.00           N
ATOM   1448  H   CYS   145      58.250  24.170 138.240  1.00  0.00           H
ATOM   1449  CA  CYS   145      59.680  22.900 139.170  1.00  0.00           C
ATOM   1450  CB  CYS   145      60.360  24.240 139.430  1.00  0.00           C
ATOM   1451  SG  CYS   145      60.770  25.200 137.880  1.00  0.00           S
ATOM   1452  HG  CYS   145      59.560  25.730 137.720  1.00  0.00           H
ATOM   1453  C   CYS   145      59.660  22.120 140.530  1.00  0.00           C
ATOM   1454  O   CYS   145      59.400  22.690 141.610  1.00  0.00           O
ATOM   1455  N   GLY   146      59.860  20.880 140.330  1.00  0.00           N
ATOM   1456  H   GLY   146      60.230  20.520 139.480  1.00  0.00           H
ATOM   1457  CA  GLY   146      59.800  19.840 141.440  1.00  0.00           C
ATOM   1458  C   GLY   146      58.790  18.730 141.250  1.00  0.00           C
ATOM   1459  O   GLY   146      59.060  17.620 141.760  1.00  0.00           O
ATOM   1460  N   SER   147      57.910  18.920 140.240  1.00  0.00           N
ATOM   1461  H   SER   147      57.830  19.800 139.760  1.00  0.00           H
ATOM   1462  CA  SER   147      56.930  17.950 139.770  1.00  0.00           C
ATOM   1463  CB  SER   147      56.170  18.470 138.560  1.00  0.00           C
ATOM   1464  OG  SER   147      55.320  19.440 139.010  1.00  0.00           O
ATOM   1465  HG  SER   147      55.800  20.320 138.930  1.00  0.00           H
ATOM   1466  C   SER   147      57.530  16.600 139.450  1.00  0.00           C
ATOM   1467  O   SER   147      58.120  16.470 138.380  1.00  0.00           O
ATOM   1468  N   VAL   148      56.790  15.610 139.950  1.00  0.00           N
ATOM   1469  H   VAL   148      55.860  15.680 140.330  1.00  0.00           H
ATOM   1470  CA  VAL   148      57.310  14.220 140.050  1.00  0.00           C
ATOM   1471  CB  VAL   148      57.550  13.720 141.480  1.00  0.00           C
ATOM   1472  CG1 VAL   148      58.760  14.400 142.150  1.00  0.00           C
ATOM   1473  CG2 VAL   148      56.380  13.970 142.470  1.00  0.00           C
ATOM   1474  C   VAL   148      56.660  13.060 139.250  1.00  0.00           C
ATOM   1475  O   VAL   148      55.470  12.750 139.490  1.00  0.00           O
ATOM   1476  N   GLY   149      57.500  12.330 138.510  1.00  0.00           N
ATOM   1477  H   GLY   149      58.470  12.550 138.620  1.00  0.00           H
ATOM   1478  CA  GLY   149      57.040  11.250 137.610  1.00  0.00           C
ATOM   1479  C   GLY   149      57.390   9.900 138.260  1.00  0.00           C
ATOM   1480  O   GLY   149      58.490   9.670 138.750  1.00  0.00           O
ATOM   1481  N   PHE   150      56.340   9.110 138.400  1.00  0.00           N
ATOM   1482  H   PHE   150      55.480   9.500 138.070  1.00  0.00           H
ATOM   1483  CA  PHE   150      56.430   7.730 138.910  1.00  0.00           C
ATOM   1484  CB  PHE   150      55.730   7.490 140.300  1.00  0.00           C
ATOM   1485  CG  PHE   150      54.260   7.820 140.400  1.00  0.00           C
ATOM   1486  CD1 PHE   150      53.260   6.870 140.280  1.00  0.00           C
ATOM   1487  HD1 PHE   150      53.490   5.910 139.810  1.00  0.00           H
ATOM   1488  CD2 PHE   150      53.840   9.090 140.670  1.00  0.00           C
ATOM   1489  HD2 PHE   150      54.560   9.870 140.450  1.00  0.00           H
ATOM   1490  CE1 PHE   150      51.890   7.130 140.640  1.00  0.00           C
ATOM   1491  HE1 PHE   150      51.220   6.270 140.600  1.00  0.00           H
ATOM   1492  CE2 PHE   150      52.550   9.300 141.110  1.00  0.00           C
ATOM   1493  HE2 PHE   150      52.390  10.120 141.820  1.00  0.00           H
ATOM   1494  CZ  PHE   150      51.570   8.380 141.100  1.00  0.00           C
ATOM   1495  HZ  PHE   150      50.570   8.510 141.510  1.00  0.00           H
ATOM   1496  C   PHE   150      55.970   6.690 137.900  1.00  0.00           C
ATOM   1497  O   PHE   150      55.240   7.010 136.970  1.00  0.00           O
ATOM   1498  N   ASN   151      56.650   5.530 137.920  1.00  0.00           N
ATOM   1499  H   ASN   151      57.550   5.430 138.340  1.00  0.00           H
ATOM   1500  CA  ASN   151      56.200   4.240 137.350  1.00  0.00           C
ATOM   1501  CB  ASN   151      57.050   3.570 136.260  1.00  0.00           C
ATOM   1502  CG  ASN   151      57.400   4.630 135.120  1.00  0.00           C
ATOM   1503  OD1 ASN   151      58.480   5.230 135.180  1.00  0.00           O
ATOM   1504  ND2 ASN   151      56.500   4.870 134.120  1.00  0.00           N
ATOM   1505 1HD2 ASN   151      55.700   4.270 134.120  1.00  0.00           H
ATOM   1506 2HD2 ASN   151      56.810   5.340 133.300  1.00  0.00           H
ATOM   1507  C   ASN   151      55.910   3.260 138.490  1.00  0.00           C
ATOM   1508  O   ASN   151      56.700   3.040 139.440  1.00  0.00           O
ATOM   1509  N   ILE   152      54.690   2.830 138.420  1.00  0.00           N
ATOM   1510  H   ILE   152      54.090   3.190 137.700  1.00  0.00           H
ATOM   1511  CA  ILE   152      54.110   1.790 139.310  1.00  0.00           C
ATOM   1512  CB  ILE   152      52.560   1.750 139.140  1.00  0.00           C
ATOM   1513  CG1 ILE   152      52.060   2.880 139.970  1.00  0.00           C
ATOM   1514  CG2 ILE   152      51.880   0.440 139.710  1.00  0.00           C
ATOM   1515  CD  ILE   152      50.730   3.460 139.460  1.00  0.00           C
ATOM   1516  C   ILE   152      54.780   0.450 139.040  1.00  0.00           C
ATOM   1517  O   ILE   152      55.180   0.170 137.930  1.00  0.00           O
ATOM   1518  N   ASP   153      55.240  -0.260 140.100  1.00  0.00           N
ATOM   1519  H   ASP   153      54.860  -0.130 141.010  1.00  0.00           H
ATOM   1520  CA  ASP   153      55.780  -1.670 140.030  1.00  0.00           C
ATOM   1521  CB  ASP   153      57.240  -1.450 140.350  1.00  0.00           C
ATOM   1522  CG  ASP   153      58.110  -2.680 140.170  1.00  0.00           C
ATOM   1523  OD1 ASP   153      58.300  -3.410 141.130  1.00  0.00           O
ATOM   1524  OD2 ASP   153      58.610  -2.880 139.100  1.00  0.00           O
ATOM   1525  C   ASP   153      55.070  -2.660 141.000  1.00  0.00           C
ATOM   1526  O   ASP   153      54.210  -2.340 141.870  1.00  0.00           O
ATOM   1527  N   TYR   154      55.320  -3.990 140.800  1.00  0.00           N
ATOM   1528  H   TYR   154      55.720  -4.230 139.910  1.00  0.00           H
ATOM   1529  CA  TYR   154      54.870  -5.080 141.630  1.00  0.00           C
ATOM   1530  CB  TYR   154      55.490  -6.360 141.050  1.00  0.00           C
ATOM   1531  CG  TYR   154      55.390  -7.650 141.870  1.00  0.00           C
ATOM   1532  CD1 TYR   154      54.210  -8.410 141.850  1.00  0.00           C
ATOM   1533  HD1 TYR   154      53.460  -8.180 141.100  1.00  0.00           H
ATOM   1534  CD2 TYR   154      56.430  -8.120 142.640  1.00  0.00           C
ATOM   1535  HD2 TYR   154      57.300  -7.470 142.730  1.00  0.00           H
ATOM   1536  CE1 TYR   154      54.160  -9.630 142.510  1.00  0.00           C
ATOM   1537  HE1 TYR   154      53.180 -10.120 142.500  1.00  0.00           H
ATOM   1538  CE2 TYR   154      56.410  -9.320 143.360  1.00  0.00           C
ATOM   1539  HE2 TYR   154      57.210  -9.630 144.030  1.00  0.00           H
ATOM   1540  CZ  TYR   154      55.220 -10.080 143.270  1.00  0.00           C
ATOM   1541  OH  TYR   154      55.190 -11.330 143.860  1.00  0.00           O
ATOM   1542  HH  TYR   154      56.090 -11.650 144.150  1.00  0.00           H
ATOM   1543  C   TYR   154      55.270  -4.880 143.110  1.00  0.00           C
ATOM   1544  O   TYR   154      54.690  -5.540 143.950  1.00  0.00           O
ATOM   1545  N   ASP   155      56.490  -4.310 143.270  1.00  0.00           N
ATOM   1546  H   ASP   155      56.990  -3.940 142.490  1.00  0.00           H
ATOM   1547  CA  ASP   155      57.150  -4.090 144.570  1.00  0.00           C
ATOM   1548  CB  ASP   155      58.540  -4.710 144.310  1.00  0.00           C
ATOM   1549  CG  ASP   155      59.650  -4.340 145.260  1.00  0.00           C
ATOM   1550  OD1 ASP   155      60.530  -3.460 144.900  1.00  0.00           O
ATOM   1551  OD2 ASP   155      59.470  -4.620 146.480  1.00  0.00           O
ATOM   1552  C   ASP   155      57.060  -2.630 145.010  1.00  0.00           C
ATOM   1553  O   ASP   155      56.160  -2.400 145.850  1.00  0.00           O
ATOM   1554  N   CYS   156      57.670  -1.770 144.290  1.00  0.00           N
ATOM   1555  H   CYS   156      58.310  -2.140 143.610  1.00  0.00           H
ATOM   1556  CA  CYS   156      58.020  -0.370 144.680  1.00  0.00           C
ATOM   1557  CB  CYS   156      59.540  -0.200 144.900  1.00  0.00           C
ATOM   1558  SG  CYS   156      60.100  -1.230 146.340  1.00  0.00           S
ATOM   1559  HG  CYS   156      60.350  -2.350 145.670  1.00  0.00           H
ATOM   1560  C   CYS   156      57.570   0.750 143.750  1.00  0.00           C
ATOM   1561  O   CYS   156      57.240   0.580 142.560  1.00  0.00           O
ATOM   1562  N   VAL   157      57.500   1.970 144.280  1.00  0.00           N
ATOM   1563  H   VAL   157      57.670   2.030 145.260  1.00  0.00           H
ATOM   1564  CA  VAL   157      57.190   3.210 143.560  1.00  0.00           C
ATOM   1565  CB  VAL   157      56.460   4.200 144.480  1.00  0.00           C
ATOM   1566  CG1 VAL   157      55.780   5.240 143.560  1.00  0.00           C
ATOM   1567  CG2 VAL   157      55.280   3.560 145.220  1.00  0.00           C
ATOM   1568  C   VAL   157      58.400   3.830 142.760  1.00  0.00           C
ATOM   1569  O   VAL   157      59.380   4.320 143.330  1.00  0.00           O
ATOM   1570  N   SER   158      58.520   3.330 141.530  1.00  0.00           N
ATOM   1571  H   SER   158      57.810   2.830 141.040  1.00  0.00           H
ATOM   1572  CA  SER   158      59.650   3.620 140.640  1.00  0.00           C
ATOM   1573  CB  SER   158      59.650   2.490 139.600  1.00  0.00           C
ATOM   1574  OG  SER   158      59.620   1.120 140.140  1.00  0.00           O
ATOM   1575  HG  SER   158      58.650   1.000 140.330  1.00  0.00           H
ATOM   1576  C   SER   158      59.680   5.020 140.050  1.00  0.00           C
ATOM   1577  O   SER   158      59.240   5.290 138.930  1.00  0.00           O
ATOM   1578  N   PHE   159      60.160   5.960 140.920  1.00  0.00           N
ATOM   1579  H   PHE   159      60.750   5.640 141.650  1.00  0.00           H
ATOM   1580  CA  PHE   159      60.090   7.410 140.770  1.00  0.00           C
ATOM   1581  CB  PHE   159      60.290   8.130 142.080  1.00  0.00           C
ATOM   1582  CG  PHE   159      59.060   8.140 142.990  1.00  0.00           C
ATOM   1583  CD1 PHE   159      59.090   7.510 144.220  1.00  0.00           C
ATOM   1584  HD1 PHE   159      59.620   6.560 144.260  1.00  0.00           H
ATOM   1585  CD2 PHE   159      58.130   9.160 142.860  1.00  0.00           C
ATOM   1586  HD2 PHE   159      58.100   9.720 141.920  1.00  0.00           H
ATOM   1587  CE1 PHE   159      58.200   7.910 145.320  1.00  0.00           C
ATOM   1588  HE1 PHE   159      58.280   7.600 146.370  1.00  0.00           H
ATOM   1589  CE2 PHE   159      57.360   9.680 143.940  1.00  0.00           C
ATOM   1590  HE2 PHE   159      56.640  10.480 143.730  1.00  0.00           H
ATOM   1591  CZ  PHE   159      57.290   8.980 145.150  1.00  0.00           C
ATOM   1592  HZ  PHE   159      56.810   9.360 146.060  1.00  0.00           H
ATOM   1593  C   PHE   159      61.030   8.000 139.740  1.00  0.00           C
ATOM   1594  O   PHE   159      62.140   8.570 139.980  1.00  0.00           O
ATOM   1595  N   CYS   160      60.720   7.640 138.500  1.00  0.00           N
ATOM   1596  H   CYS   160      60.130   6.840 138.380  1.00  0.00           H
ATOM   1597  CA  CYS   160      61.470   7.970 137.250  1.00  0.00           C
ATOM   1598  CB  CYS   160      60.730   7.450 135.980  1.00  0.00           C
ATOM   1599  SG  CYS   160      59.090   8.160 135.700  1.00  0.00           S
ATOM   1600  HG  CYS   160      58.730   6.930 135.360  1.00  0.00           H
ATOM   1601  C   CYS   160      61.870   9.420 137.020  1.00  0.00           C
ATOM   1602  O   CYS   160      63.050   9.740 137.010  1.00  0.00           O
ATOM   1603  N   TYR   161      60.910  10.320 137.120  1.00  0.00           N
ATOM   1604  H   TYR   161      60.120   9.970 137.620  1.00  0.00           H
ATOM   1605  CA  TYR   161      61.070  11.690 136.690  1.00  0.00           C
ATOM   1606  CB  TYR   161      60.140  11.950 135.520  1.00  0.00           C
ATOM   1607  CG  TYR   161      60.480  13.250 134.710  1.00  0.00           C
ATOM   1608  CD1 TYR   161      61.430  13.220 133.670  1.00  0.00           C
ATOM   1609  HD1 TYR   161      61.940  12.270 133.490  1.00  0.00           H
ATOM   1610  CD2 TYR   161      59.670  14.390 134.790  1.00  0.00           C
ATOM   1611  HD2 TYR   161      58.740  14.320 135.350  1.00  0.00           H
ATOM   1612  CE1 TYR   161      61.630  14.250 132.780  1.00  0.00           C
ATOM   1613  HE1 TYR   161      62.200  14.110 131.860  1.00  0.00           H
ATOM   1614  CE2 TYR   161      59.760  15.440 133.900  1.00  0.00           C
ATOM   1615  HE2 TYR   161      59.200  16.370 134.040  1.00  0.00           H
ATOM   1616  CZ  TYR   161      60.700  15.310 132.890  1.00  0.00           C
ATOM   1617  OH  TYR   161      60.660  16.180 131.860  1.00  0.00           O
ATOM   1618  HH  TYR   161      60.050  16.920 132.110  1.00  0.00           H
ATOM   1619  C   TYR   161      60.980  12.840 137.750  1.00  0.00           C
ATOM   1620  O   TYR   161      60.140  12.810 138.640  1.00  0.00           O
ATOM   1621  N   MET   162      61.670  13.930 137.440  1.00  0.00           N
ATOM   1622  H   MET   162      62.480  13.970 136.860  1.00  0.00           H
ATOM   1623  CA  MET   162      61.490  15.180 138.220  1.00  0.00           C
ATOM   1624  CB  MET   162      62.640  15.280 139.170  1.00  0.00           C
ATOM   1625  CG  MET   162      62.370  16.370 140.220  1.00  0.00           C
ATOM   1626  SD  MET   162      63.370  16.310 141.720  1.00  0.00           S
ATOM   1627  CE  MET   162      62.100  16.850 142.850  1.00  0.00           C
ATOM   1628  C   MET   162      61.580  16.390 137.270  1.00  0.00           C
ATOM   1629  O   MET   162      62.690  16.550 136.670  1.00  0.00           O
ATOM   1630  N   HIS   163      60.530  17.190 137.200  1.00  0.00           N
ATOM   1631  H   HIS   163      59.790  17.130 137.870  1.00  0.00           H
ATOM   1632  CA  HIS   163      60.490  18.350 136.320  1.00  0.00           C
ATOM   1633  CB  HIS   163      59.080  18.810 135.990  1.00  0.00           C
ATOM   1634  CG  HIS   163      59.030  20.060 135.170  1.00  0.00           C
ATOM   1635  ND1 HIS   163      59.990  20.470 134.350  1.00  0.00           N
ATOM   1636  CD2 HIS   163      57.960  20.780 134.810  1.00  0.00           C
ATOM   1637  HD2 HIS   163      56.960  20.630 135.210  1.00  0.00           H
ATOM   1638  CE1 HIS   163      59.540  21.500 133.680  1.00  0.00           C
ATOM   1639  HE1 HIS   163      60.120  22.120 133.000  1.00  0.00           H
ATOM   1640  NE2 HIS   163      58.240  21.680 133.930  1.00  0.00           N
ATOM   1641  HE2 HIS   163      57.660  22.380 133.510  1.00  0.00           H
ATOM   1642  C   HIS   163      61.340  19.420 137.000  1.00  0.00           C
ATOM   1643  O   HIS   163      61.080  19.690 138.140  1.00  0.00           O
ATOM   1644  N   HIS   164      62.180  20.070 136.280  1.00  0.00           N
ATOM   1645  H   HIS   164      61.990  20.140 135.300  1.00  0.00           H
ATOM   1646  CA  HIS   164      63.350  20.810 136.780  1.00  0.00           C
ATOM   1647  CB  HIS   164      64.620  20.210 136.140  1.00  0.00           C
ATOM   1648  CG  HIS   164      65.920  20.810 136.590  1.00  0.00           C
ATOM   1649  ND1 HIS   164      66.080  22.030 137.160  1.00  0.00           N
ATOM   1650  CD2 HIS   164      67.080  20.200 136.650  1.00  0.00           C
ATOM   1651  HD2 HIS   164      67.240  19.130 136.640  1.00  0.00           H
ATOM   1652  CE1 HIS   164      67.390  22.210 137.450  1.00  0.00           C
ATOM   1653  HE1 HIS   164      67.880  23.140 137.730  1.00  0.00           H
ATOM   1654  NE2 HIS   164      67.980  21.070 137.170  1.00  0.00           N
ATOM   1655  HE2 HIS   164      68.950  21.010 136.940  1.00  0.00           H
ATOM   1656  C   HIS   164      63.210  22.310 136.440  1.00  0.00           C
ATOM   1657  O   HIS   164      63.410  23.070 137.340  1.00  0.00           O
ATOM   1658  N   MET   165      63.190  22.640 135.180  1.00  0.00           N
ATOM   1659  H   MET   165      63.170  21.880 134.520  1.00  0.00           H
ATOM   1660  CA  MET   165      63.230  24.000 134.700  1.00  0.00           C
ATOM   1661  CB  MET   165      64.510  24.300 133.830  1.00  0.00           C
ATOM   1662  CG  MET   165      65.870  23.850 134.440  1.00  0.00           C
ATOM   1663  SD  MET   165      67.180  24.850 133.740  1.00  0.00           S
ATOM   1664  CE  MET   165      67.170  24.200 132.060  1.00  0.00           C
ATOM   1665  C   MET   165      62.030  24.380 133.780  1.00  0.00           C
ATOM   1666  O   MET   165      61.770  23.740 132.760  1.00  0.00           O
ATOM   1667  N   GLU   166      61.580  25.650 133.990  1.00  0.00           N
ATOM   1668  H   GLU   166      62.000  26.270 134.650  1.00  0.00           H
ATOM   1669  CA  GLU   166      60.390  26.270 133.320  1.00  0.00           C
ATOM   1670  CB  GLU   166      59.310  26.690 134.350  1.00  0.00           C
ATOM   1671  CG  GLU   166      58.540  25.450 134.820  1.00  0.00           C
ATOM   1672  CD  GLU   166      57.760  25.860 136.050  1.00  0.00           C
ATOM   1673  OE1 GLU   166      58.280  25.910 137.230  1.00  0.00           O
ATOM   1674  OE2 GLU   166      56.580  26.120 135.810  1.00  0.00           O
ATOM   1675  C   GLU   166      60.970  27.530 132.640  1.00  0.00           C
ATOM   1676  O   GLU   166      60.850  28.620 133.140  1.00  0.00           O
ATOM   1677  N   LEU   167      61.670  27.330 131.520  1.00  0.00           N
ATOM   1678  H   LEU   167      61.770  26.430 131.090  1.00  0.00           H
ATOM   1679  CA  LEU   167      62.400  28.400 130.830  1.00  0.00           C
ATOM   1680  CB  LEU   167      63.330  27.760 129.720  1.00  0.00           C
ATOM   1681  CG  LEU   167      64.230  26.750 130.450  1.00  0.00           C
ATOM   1682  CD1 LEU   167      64.710  25.630 129.510  1.00  0.00           C
ATOM   1683  CD2 LEU   167      65.410  27.530 131.080  1.00  0.00           C
ATOM   1684  C   LEU   167      61.510  29.550 130.310  1.00  0.00           C
ATOM   1685  O   LEU   167      60.350  29.310 130.030  1.00  0.00           O
ATOM   1686  N   PRO   168      62.070  30.800 130.130  1.00  0.00           N
ATOM   1687  CA  PRO   168      61.380  31.930 129.510  1.00  0.00           C
ATOM   1688  CB  PRO   168      62.330  33.100 129.550  1.00  0.00           C
ATOM   1689  CG  PRO   168      63.090  32.870 130.880  1.00  0.00           C
ATOM   1690  CD  PRO   168      63.260  31.330 130.840  1.00  0.00           C
ATOM   1691  C   PRO   168      61.050  31.670 128.030  1.00  0.00           C
ATOM   1692  O   PRO   168      60.150  32.290 127.520  1.00  0.00           O
ATOM   1693  N   THR   169      61.730  30.690 127.380  1.00  0.00           N
ATOM   1694  H   THR   169      62.380  30.040 127.790  1.00  0.00           H
ATOM   1695  CA  THR   169      61.450  30.340 125.940  1.00  0.00           C
ATOM   1696  CB  THR   169      62.630  29.620 125.240  1.00  0.00           C
ATOM   1697  OG1 THR   169      63.090  28.630 126.200  1.00  0.00           O
ATOM   1698  HG1 THR   169      64.060  28.470 126.010  1.00  0.00           H
ATOM   1699  CG2 THR   169      63.830  30.590 124.920  1.00  0.00           C
ATOM   1700  C   THR   169      60.230  29.490 125.800  1.00  0.00           C
ATOM   1701  O   THR   169      59.900  29.070 124.690  1.00  0.00           O
ATOM   1702  N   GLY   170      59.480  29.350 126.860  1.00  0.00           N
ATOM   1703  H   GLY   170      59.390  30.130 127.480  1.00  0.00           H
ATOM   1704  CA  GLY   170      58.310  28.400 127.010  1.00  0.00           C
ATOM   1705  C   GLY   170      58.640  26.870 126.850  1.00  0.00           C
ATOM   1706  O   GLY   170      57.650  26.170 127.010  1.00  0.00           O
ATOM   1707  N   VAL   171      59.910  26.400 126.780  1.00  0.00           N
ATOM   1708  H   VAL   171      60.730  26.970 126.850  1.00  0.00           H
ATOM   1709  CA  VAL   171      60.110  24.890 126.850  1.00  0.00           C
ATOM   1710  CB  VAL   171      61.230  24.500 125.910  1.00  0.00           C
ATOM   1711  CG1 VAL   171      60.850  24.690 124.460  1.00  0.00           C
ATOM   1712  CG2 VAL   171      62.500  25.270 126.200  1.00  0.00           C
ATOM   1713  C   VAL   171      60.290  24.270 128.260  1.00  0.00           C
ATOM   1714  O   VAL   171      61.030  24.780 129.080  1.00  0.00           O
ATOM   1715  N   HIS   172      59.610  23.110 128.490  1.00  0.00           N
ATOM   1716  H   HIS   172      59.140  22.630 127.750  1.00  0.00           H
ATOM   1717  CA  HIS   172      59.670  22.350 129.790  1.00  0.00           C
ATOM   1718  CB  HIS   172      58.270  21.830 130.200  1.00  0.00           C
ATOM   1719  CG  HIS   172      57.370  23.030 130.500  1.00  0.00           C
ATOM   1720  ND1 HIS   172      57.200  23.470 131.720  1.00  0.00           N
ATOM   1721  CD2 HIS   172      56.670  23.750 129.690  1.00  0.00           C
ATOM   1722  HD2 HIS   172      56.740  23.630 128.610  1.00  0.00           H
ATOM   1723  CE1 HIS   172      56.520  24.560 131.660  1.00  0.00           C
ATOM   1724  HE1 HIS   172      56.130  25.200 132.450  1.00  0.00           H
ATOM   1725  NE2 HIS   172      56.180  24.780 130.400  1.00  0.00           N
ATOM   1726  HE2 HIS   172      55.550  25.460 130.040  1.00  0.00           H
ATOM   1727  C   HIS   172      60.690  21.160 129.870  1.00  0.00           C
ATOM   1728  O   HIS   172      60.410  19.970 129.690  1.00  0.00           O
ATOM   1729  N   ALA   173      61.750  21.470 130.620  1.00  0.00           N
ATOM   1730  H   ALA   173      61.770  22.390 131.020  1.00  0.00           H
ATOM   1731  CA  ALA   173      62.980  20.640 130.700  1.00  0.00           C
ATOM   1732  CB  ALA   173      63.990  21.770 130.460  1.00  0.00           C
ATOM   1733  C   ALA   173      63.010  20.040 132.090  1.00  0.00           C
ATOM   1734  O   ALA   173      62.950  20.810 133.090  1.00  0.00           O
ATOM   1735  N   GLY   174      63.050  18.760 132.220  1.00  0.00           N
ATOM   1736  H   GLY   174      62.980  18.200 131.390  1.00  0.00           H
ATOM   1737  CA  GLY   174      63.070  17.900 133.430  1.00  0.00           C
ATOM   1738  C   GLY   174      64.090  16.800 133.300  1.00  0.00           C
ATOM   1739  O   GLY   174      64.620  16.610 132.200  1.00  0.00           O
ATOM   1740  N   THR   175      64.270  15.970 134.320  1.00  0.00           N
ATOM   1741  H   THR   175      63.700  16.070 135.130  1.00  0.00           H
ATOM   1742  CA  THR   175      65.130  14.810 134.250  1.00  0.00           C
ATOM   1743  CB  THR   175      66.640  15.120 134.110  1.00  0.00           C
ATOM   1744  OG1 THR   175      67.380  13.970 133.760  1.00  0.00           O
ATOM   1745  HG1 THR   175      68.310  14.140 134.070  1.00  0.00           H
ATOM   1746  CG2 THR   175      67.310  15.700 135.440  1.00  0.00           C
ATOM   1747  C   THR   175      64.860  13.780 135.400  1.00  0.00           C
ATOM   1748  O   THR   175      63.870  13.880 136.040  1.00  0.00           O
ATOM   1749  N   ASP   176      65.620  12.740 135.510  1.00  0.00           N
ATOM   1750  H   ASP   176      66.450  12.770 134.950  1.00  0.00           H
ATOM   1751  CA  ASP   176      65.590  11.710 136.610  1.00  0.00           C
ATOM   1752  CB  ASP   176      66.180  10.350 136.190  1.00  0.00           C
ATOM   1753  CG  ASP   176      67.620  10.380 135.610  1.00  0.00           C
ATOM   1754  OD1 ASP   176      67.660  10.780 134.480  1.00  0.00           O
ATOM   1755  OD2 ASP   176      68.630   9.980 136.270  1.00  0.00           O
ATOM   1756  C   ASP   176      66.460  12.140 137.730  1.00  0.00           C
ATOM   1757  O   ASP   176      67.350  12.950 137.600  1.00  0.00           O
ATOM   1758  N   LEU   177      66.190  11.430 138.880  1.00  0.00           N
ATOM   1759  H   LEU   177      65.520  10.690 138.850  1.00  0.00           H
ATOM   1760  CA  LEU   177      66.870  11.770 140.120  1.00  0.00           C
ATOM   1761  CB  LEU   177      66.080  11.110 141.250  1.00  0.00           C
ATOM   1762  CG  LEU   177      64.730  11.780 141.540  1.00  0.00           C
ATOM   1763  CD1 LEU   177      63.820  11.030 142.500  1.00  0.00           C
ATOM   1764  CD2 LEU   177      64.960  13.110 142.300  1.00  0.00           C
ATOM   1765  C   LEU   177      68.430  11.630 140.350  1.00  0.00           C
ATOM   1766  O   LEU   177      68.900  11.900 141.450  1.00  0.00           O
ATOM   1767  N   GLU   178      69.030  10.940 139.370  1.00  0.00           N
ATOM   1768  H   GLU   178      68.510  10.550 138.610  1.00  0.00           H
ATOM   1769  CA  GLU   178      70.530  10.810 139.320  1.00  0.00           C
ATOM   1770  CB  GLU   178      71.000   9.310 139.530  1.00  0.00           C
ATOM   1771  CG  GLU   178      70.920   8.910 141.000  1.00  0.00           C
ATOM   1772  CD  GLU   178      71.410   7.500 141.410  1.00  0.00           C
ATOM   1773  OE1 GLU   178      71.320   6.590 140.530  1.00  0.00           O
ATOM   1774  OE2 GLU   178      72.050   7.470 142.520  1.00  0.00           O
ATOM   1775  C   GLU   178      71.390  11.310 138.210  1.00  0.00           C
ATOM   1776  O   GLU   178      72.580  11.330 138.410  1.00  0.00           O
ATOM   1777  N   GLY   179      70.800  11.750 137.130  1.00  0.00           N
ATOM   1778  H   GLY   179      69.960  11.300 136.830  1.00  0.00           H
ATOM   1779  CA  GLY   179      71.500  12.290 135.950  1.00  0.00           C
ATOM   1780  C   GLY   179      70.820  13.420 135.150  1.00  0.00           C
ATOM   1781  O   GLY   179      69.760  13.930 135.330  1.00  0.00           O
ATOM   1782  N   ASN   180      71.690  13.900 134.270  1.00  0.00           N
ATOM   1783  H   ASN   180      72.440  13.350 133.910  1.00  0.00           H
ATOM   1784  CA  ASN   180      71.550  15.100 133.520  1.00  0.00           C
ATOM   1785  CB  ASN   180      72.910  15.410 132.870  1.00  0.00           C
ATOM   1786  CG  ASN   180      73.070  16.840 132.440  1.00  0.00           C
ATOM   1787  OD1 ASN   180      73.170  17.050 131.210  1.00  0.00           O
ATOM   1788  ND2 ASN   180      72.660  17.780 133.270  1.00  0.00           N
ATOM   1789 1HD2 ASN   180      72.340  17.570 134.190  1.00  0.00           H
ATOM   1790 2HD2 ASN   180      72.840  18.740 133.030  1.00  0.00           H
ATOM   1791  C   ASN   180      70.440  15.050 132.380  1.00  0.00           C
ATOM   1792  O   ASN   180      70.130  13.990 131.860  1.00  0.00           O
ATOM   1793  N   PHE   181      70.020  16.260 132.030  1.00  0.00           N
ATOM   1794  H   PHE   181      70.690  16.980 132.190  1.00  0.00           H
ATOM   1795  CA  PHE   181      69.050  16.590 130.950  1.00  0.00           C
ATOM   1796  CB  PHE   181      68.880  18.120 130.700  1.00  0.00           C
ATOM   1797  CG  PHE   181      68.390  18.880 131.880  1.00  0.00           C
ATOM   1798  CD1 PHE   181      67.080  19.140 132.130  1.00  0.00           C
ATOM   1799  HD1 PHE   181      66.390  18.350 131.810  1.00  0.00           H
ATOM   1800  CD2 PHE   181      69.370  19.620 132.560  1.00  0.00           C
ATOM   1801  HD2 PHE   181      70.380  19.600 132.160  1.00  0.00           H
ATOM   1802  CE1 PHE   181      66.700  20.150 133.020  1.00  0.00           C
ATOM   1803  HE1 PHE   181      65.650  20.400 133.170  1.00  0.00           H
ATOM   1804  CE2 PHE   181      69.020  20.530 133.540  1.00  0.00           C
ATOM   1805  HE2 PHE   181      69.710  21.200 134.060  1.00  0.00           H
ATOM   1806  CZ  PHE   181      67.670  20.830 133.730  1.00  0.00           C
ATOM   1807  HZ  PHE   181      67.400  21.600 134.460  1.00  0.00           H
ATOM   1808  C   PHE   181      69.350  16.040 129.560  1.00  0.00           C
ATOM   1809  O   PHE   181      70.510  16.180 129.170  1.00  0.00           O
ATOM   1810  N   TYR   182      68.260  15.790 128.840  1.00  0.00           N
ATOM   1811  H   TYR   182      67.360  16.170 129.060  1.00  0.00           H
ATOM   1812  CA  TYR   182      68.350  14.920 127.620  1.00  0.00           C
ATOM   1813  CB  TYR   182      67.240  13.870 127.530  1.00  0.00           C
ATOM   1814  CG  TYR   182      67.290  12.910 128.700  1.00  0.00           C
ATOM   1815  CD1 TYR   182      68.240  11.910 128.630  1.00  0.00           C
ATOM   1816  HD1 TYR   182      68.760  11.560 127.740  1.00  0.00           H
ATOM   1817  CD2 TYR   182      66.470  13.130 129.790  1.00  0.00           C
ATOM   1818  HD2 TYR   182      65.870  14.020 129.900  1.00  0.00           H
ATOM   1819  CE1 TYR   182      68.350  11.060 129.730  1.00  0.00           C
ATOM   1820  HE1 TYR   182      69.190  10.360 129.790  1.00  0.00           H
ATOM   1821  CE2 TYR   182      66.690  12.270 130.920  1.00  0.00           C
ATOM   1822  HE2 TYR   182      66.230  12.570 131.860  1.00  0.00           H
ATOM   1823  CZ  TYR   182      67.580  11.250 130.840  1.00  0.00           C
ATOM   1824  OH  TYR   182      67.470  10.290 131.800  1.00  0.00           O
ATOM   1825  HH  TYR   182      67.290  10.570 132.740  1.00  0.00           H
ATOM   1826  C   TYR   182      68.650  15.630 126.300  1.00  0.00           C
ATOM   1827  O   TYR   182      68.200  15.210 125.250  1.00  0.00           O
ATOM   1828  N   GLY   183      69.400  16.700 126.490  1.00  0.00           N
ATOM   1829  H   GLY   183      69.630  16.890 127.450  1.00  0.00           H
ATOM   1830  CA  GLY   183      69.770  17.800 125.570  1.00  0.00           C
ATOM   1831  C   GLY   183      70.620  18.840 126.320  1.00  0.00           C
ATOM   1832  O   GLY   183      70.950  18.700 127.530  1.00  0.00           O
ATOM   1833  N   PRO   184      71.230  19.790 125.620  1.00  0.00           N
ATOM   1834  CA  PRO   184      72.050  20.950 126.050  1.00  0.00           C
ATOM   1835  CB  PRO   184      72.620  21.670 124.810  1.00  0.00           C
ATOM   1836  CG  PRO   184      72.760  20.440 123.930  1.00  0.00           C
ATOM   1837  CD  PRO   184      71.540  19.580 124.220  1.00  0.00           C
ATOM   1838  C   PRO   184      71.260  21.990 126.890  1.00  0.00           C
ATOM   1839  O   PRO   184      70.850  23.030 126.340  1.00  0.00           O
ATOM   1840  N   PHE   185      71.330  21.790 128.200  1.00  0.00           N
ATOM   1841  H   PHE   185      71.970  21.120 128.580  1.00  0.00           H
ATOM   1842  CA  PHE   185      70.770  22.690 129.210  1.00  0.00           C
ATOM   1843  CB  PHE   185      69.340  22.270 129.630  1.00  0.00           C
ATOM   1844  CG  PHE   185      68.180  22.410 128.640  1.00  0.00           C
ATOM   1845  CD1 PHE   185      67.760  23.590 128.120  1.00  0.00           C
ATOM   1846  HD1 PHE   185      68.220  24.560 128.280  1.00  0.00           H
ATOM   1847  CD2 PHE   185      67.410  21.260 128.570  1.00  0.00           C
ATOM   1848  HD2 PHE   185      67.720  20.350 129.070  1.00  0.00           H
ATOM   1849  CE1 PHE   185      66.550  23.650 127.510  1.00  0.00           C
ATOM   1850  HE1 PHE   185      66.360  24.650 127.110  1.00  0.00           H
ATOM   1851  CE2 PHE   185      66.150  21.240 127.930  1.00  0.00           C
ATOM   1852  HE2 PHE   185      65.500  20.370 127.830  1.00  0.00           H
ATOM   1853  CZ  PHE   185      65.770  22.530 127.360  1.00  0.00           C
ATOM   1854  HZ  PHE   185      64.860  22.620 126.760  1.00  0.00           H
ATOM   1855  C   PHE   185      71.580  22.780 130.500  1.00  0.00           C
ATOM   1856  O   PHE   185      72.160  21.770 130.920  1.00  0.00           O
ATOM   1857  N   VAL   186      71.390  23.850 131.260  1.00  0.00           N
ATOM   1858  H   VAL   186      70.570  24.380 131.100  1.00  0.00           H
ATOM   1859  CA  VAL   186      72.240  24.390 132.320  1.00  0.00           C
ATOM   1860  CB  VAL   186      73.440  25.280 131.900  1.00  0.00           C
ATOM   1861  CG1 VAL   186      72.950  26.480 131.050  1.00  0.00           C
ATOM   1862  CG2 VAL   186      74.330  25.460 133.160  1.00  0.00           C
ATOM   1863  C   VAL   186      71.410  24.930 133.520  1.00  0.00           C
ATOM   1864  O   VAL   186      70.770  25.990 133.330  1.00  0.00           O
ATOM   1865  N   ASP   187      71.480  24.220 134.690  1.00  0.00           N
ATOM   1866  H   ASP   187      72.110  23.440 134.640  1.00  0.00           H
ATOM   1867  CA  ASP   187      70.640  24.410 135.850  1.00  0.00           C
ATOM   1868  CB  ASP   187      71.030  23.320 136.870  1.00  0.00           C
ATOM   1869  CG  ASP   187      71.160  21.910 136.370  1.00  0.00           C
ATOM   1870  OD1 ASP   187      71.810  21.610 135.410  1.00  0.00           O
ATOM   1871  OD2 ASP   187      70.660  21.040 137.130  1.00  0.00           O
ATOM   1872  C   ASP   187      70.610  25.820 136.500  1.00  0.00           C
ATOM   1873  O   ASP   187      71.440  26.100 137.350  1.00  0.00           O
ATOM   1874  N   ARG   188      69.820  26.740 135.830  1.00  0.00           N
ATOM   1875  H   ARG   188      69.630  26.450 134.890  1.00  0.00           H
ATOM   1876  CA  ARG   188      69.390  28.100 136.270  1.00  0.00           C
ATOM   1877  CB  ARG   188      70.530  29.090 136.580  1.00  0.00           C
ATOM   1878  CG  ARG   188      71.360  29.390 135.370  1.00  0.00           C
ATOM   1879  CD  ARG   188      72.580  28.440 135.300  1.00  0.00           C
ATOM   1880  NE  ARG   188      73.440  28.650 136.500  1.00  0.00           N
ATOM   1881  HE  ARG   188      73.190  29.420 137.080  1.00  0.00           H
ATOM   1882  CZ  ARG   188      74.580  27.970 136.740  1.00  0.00           C
ATOM   1883  NH1 ARG   188      75.140  27.160 135.800  1.00  0.00           N
ATOM   1884 1HH1 ARG   188      74.740  27.040 134.890  1.00  0.00           H
ATOM   1885 2HH1 ARG   188      75.900  26.600 136.130  1.00  0.00           H
ATOM   1886  NH2 ARG   188      75.380  28.310 137.780  1.00  0.00           N
ATOM   1887 1HH2 ARG   188      75.080  29.080 138.330  1.00  0.00           H
ATOM   1888 2HH2 ARG   188      76.120  27.670 137.980  1.00  0.00           H
ATOM   1889  C   ARG   188      68.420  28.720 135.260  1.00  0.00           C
ATOM   1890  O   ARG   188      68.460  28.270 134.110  1.00  0.00           O
ATOM   1891  N   GLN   189      67.250  29.210 135.720  1.00  0.00           N
ATOM   1892  H   GLN   189      67.050  29.190 136.700  1.00  0.00           H
ATOM   1893  CA  GLN   189      66.100  29.560 134.880  1.00  0.00           C
ATOM   1894  CB  GLN   189      64.770  29.420 135.600  1.00  0.00           C
ATOM   1895  CG  GLN   189      64.460  27.910 135.770  1.00  0.00           C
ATOM   1896  CD  GLN   189      63.100  27.730 136.480  1.00  0.00           C
ATOM   1897  OE1 GLN   189      62.080  27.850 135.840  1.00  0.00           O
ATOM   1898  NE2 GLN   189      62.940  27.380 137.760  1.00  0.00           N
ATOM   1899 1HE2 GLN   189      63.720  27.410 138.390  1.00  0.00           H
ATOM   1900 2HE2 GLN   189      62.090  26.980 138.090  1.00  0.00           H
ATOM   1901  C   GLN   189      66.270  30.820 133.970  1.00  0.00           C
ATOM   1902  O   GLN   189      65.450  31.730 133.870  1.00  0.00           O
ATOM   1903  N   THR   190      67.350  30.820 133.200  1.00  0.00           N
ATOM   1904  H   THR   190      68.060  30.130 133.320  1.00  0.00           H
ATOM   1905  CA  THR   190      67.780  31.740 132.110  1.00  0.00           C
ATOM   1906  CB  THR   190      69.340  31.840 132.040  1.00  0.00           C
ATOM   1907  OG1 THR   190      69.950  30.520 132.030  1.00  0.00           O
ATOM   1908  HG1 THR   190      70.920  30.750 132.130  1.00  0.00           H
ATOM   1909  CG2 THR   190      69.960  32.690 133.100  1.00  0.00           C
ATOM   1910  C   THR   190      67.150  31.480 130.810  1.00  0.00           C
ATOM   1911  O   THR   190      66.720  30.380 130.540  1.00  0.00           O
ATOM   1912  N   ALA   191      67.150  32.430 129.900  1.00  0.00           N
ATOM   1913  H   ALA   191      67.650  33.290 129.870  1.00  0.00           H
ATOM   1914  CA  ALA   191      66.530  32.290 128.540  1.00  0.00           C
ATOM   1915  CB  ALA   191      66.360  33.590 127.810  1.00  0.00           C
ATOM   1916  C   ALA   191      67.160  31.280 127.570  1.00  0.00           C
ATOM   1917  O   ALA   191      67.700  31.590 126.520  1.00  0.00           O
ATOM   1918  N   GLN   192      67.090  29.950 127.860  1.00  0.00           N
ATOM   1919  H   GLN   192      66.370  29.590 128.450  1.00  0.00           H
ATOM   1920  CA  GLN   192      67.810  28.900 127.160  1.00  0.00           C
ATOM   1921  CB  GLN   192      68.120  27.730 128.130  1.00  0.00           C
ATOM   1922  CG  GLN   192      69.110  28.190 129.190  1.00  0.00           C
ATOM   1923  CD  GLN   192      69.320  27.240 130.390  1.00  0.00           C
ATOM   1924  OE1 GLN   192      69.570  26.020 130.290  1.00  0.00           O
ATOM   1925  NE2 GLN   192      69.570  27.910 131.490  1.00  0.00           N
ATOM   1926 1HE2 GLN   192      69.550  28.900 131.630  1.00  0.00           H
ATOM   1927 2HE2 GLN   192      69.830  27.320 132.250  1.00  0.00           H
ATOM   1928  C   GLN   192      67.040  28.330 125.950  1.00  0.00           C
ATOM   1929  O   GLN   192      65.800  28.100 126.010  1.00  0.00           O
ATOM   1930  N   ALA   193      67.730  27.940 124.910  1.00  0.00           N
ATOM   1931  H   ALA   193      68.720  27.820 124.990  1.00  0.00           H
ATOM   1932  CA  ALA   193      67.130  27.360 123.660  1.00  0.00           C
ATOM   1933  CB  ALA   193      68.270  27.510 122.640  1.00  0.00           C
ATOM   1934  C   ALA   193      66.850  25.850 123.830  1.00  0.00           C
ATOM   1935  O   ALA   193      67.740  25.140 124.320  1.00  0.00           O
ATOM   1936  N   ALA   194      65.760  25.450 123.170  1.00  0.00           N
ATOM   1937  H   ALA   194      65.420  26.080 122.480  1.00  0.00           H
ATOM   1938  CA  ALA   194      65.540  23.950 123.050  1.00  0.00           C
ATOM   1939  CB  ALA   194      64.530  23.350 124.010  1.00  0.00           C
ATOM   1940  C   ALA   194      65.370  23.370 121.630  1.00  0.00           C
ATOM   1941  O   ALA   194      64.370  23.690 121.020  1.00  0.00           O
ATOM   1942  N   GLY   195      66.250  22.490 121.200  1.00  0.00           N
ATOM   1943  H   GLY   195      67.050  22.260 121.750  1.00  0.00           H
ATOM   1944  CA  GLY   195      66.180  21.820 119.870  1.00  0.00           C
ATOM   1945  C   GLY   195      65.340  20.550 119.870  1.00  0.00           C
ATOM   1946  O   GLY   195      65.800  19.490 119.530  1.00  0.00           O
ATOM   1947  N   THR   196      64.040  20.770 120.130  1.00  0.00           N
ATOM   1948  H   THR   196      63.610  21.660 120.260  1.00  0.00           H
ATOM   1949  CA  THR   196      63.080  19.720 120.340  1.00  0.00           C
ATOM   1950  CB  THR   196      61.790  20.260 120.940  1.00  0.00           C
ATOM   1951  OG1 THR   196      61.160  21.110 119.940  1.00  0.00           O
ATOM   1952  HG1 THR   196      60.620  21.810 120.400  1.00  0.00           H
ATOM   1953  CG2 THR   196      61.960  20.940 122.240  1.00  0.00           C
ATOM   1954  C   THR   196      62.870  18.820 119.090  1.00  0.00           C
ATOM   1955  O   THR   196      63.120  19.190 117.960  1.00  0.00           O
ATOM   1956  N   ASP   197      62.580  17.540 119.370  1.00  0.00           N
ATOM   1957  H   ASP   197      62.730  17.100 120.250  1.00  0.00           H
ATOM   1958  CA  ASP   197      62.040  16.580 118.360  1.00  0.00           C
ATOM   1959  CB  ASP   197      61.780  15.130 118.900  1.00  0.00           C
ATOM   1960  CG  ASP   197      62.920  14.140 118.610  1.00  0.00           C
ATOM   1961  OD1 ASP   197      63.220  13.910 117.390  1.00  0.00           O
ATOM   1962  OD2 ASP   197      63.320  13.570 119.660  1.00  0.00           O
ATOM   1963  C   ASP   197      60.740  17.010 117.640  1.00  0.00           C
ATOM   1964  O   ASP   197      59.800  17.520 118.300  1.00  0.00           O
ATOM   1965  N   THR   198      60.690  16.770 116.340  1.00  0.00           N
ATOM   1966  H   THR   198      61.500  16.400 115.880  1.00  0.00           H
ATOM   1967  CA  THR   198      59.520  16.860 115.510  1.00  0.00           C
ATOM   1968  CB  THR   198      59.970  16.780 114.060  1.00  0.00           C
ATOM   1969  OG1 THR   198      61.030  15.900 113.920  1.00  0.00           O
ATOM   1970  HG1 THR   198      60.840  15.310 113.130  1.00  0.00           H
ATOM   1971  CG2 THR   198      60.020  18.170 113.440  1.00  0.00           C
ATOM   1972  C   THR   198      58.540  15.760 115.750  1.00  0.00           C
ATOM   1973  O   THR   198      59.020  14.660 116.010  1.00  0.00           O
ATOM   1974  N   THR   199      57.230  16.040 115.580  1.00  0.00           N
ATOM   1975  H   THR   199      56.930  16.960 115.310  1.00  0.00           H
ATOM   1976  CA  THR   199      56.190  15.120 116.070  1.00  0.00           C
ATOM   1977  CB  THR   199      54.870  15.780 116.340  1.00  0.00           C
ATOM   1978  OG1 THR   199      54.590  16.810 115.390  1.00  0.00           O
ATOM   1979  HG1 THR   199      53.650  16.690 115.080  1.00  0.00           H
ATOM   1980  CG2 THR   199      54.770  16.250 117.780  1.00  0.00           C
ATOM   1981  C   THR   199      55.940  13.900 115.190  1.00  0.00           C
ATOM   1982  O   THR   199      55.800  13.970 113.980  1.00  0.00           O
ATOM   1983  N   ILE   200      55.950  12.710 115.760  1.00  0.00           N
ATOM   1984  H   ILE   200      56.120  12.630 116.750  1.00  0.00           H
ATOM   1985  CA  ILE   200      55.740  11.450 114.970  1.00  0.00           C
ATOM   1986  CB  ILE   200      56.580  10.230 115.410  1.00  0.00           C
ATOM   1987  CG1 ILE   200      56.280   9.920 116.840  1.00  0.00           C
ATOM   1988  CG2 ILE   200      58.080  10.460 115.020  1.00  0.00           C
ATOM   1989  CD  ILE   200      57.000   8.660 117.360  1.00  0.00           C
ATOM   1990  C   ILE   200      54.200  11.220 114.720  1.00  0.00           C
ATOM   1991  O   ILE   200      53.410  10.970 115.610  1.00  0.00           O
ATOM   1992  N   THR   201      53.920  11.030 113.420  1.00  0.00           N
ATOM   1993  H   THR   201      54.580  11.180 112.690  1.00  0.00           H
ATOM   1994  CA  THR   201      52.540  10.830 112.930  1.00  0.00           C
ATOM   1995  CB  THR   201      52.330  11.060 111.450  1.00  0.00           C
ATOM   1996  OG1 THR   201      53.190  10.250 110.610  1.00  0.00           O
ATOM   1997  HG1 THR   201      53.960  10.800 110.290  1.00  0.00           H
ATOM   1998  CG2 THR   201      52.460  12.500 111.100  1.00  0.00           C
ATOM   1999  C   THR   201      51.820   9.540 113.390  1.00  0.00           C
ATOM   2000  O   THR   201      50.610   9.590 113.590  1.00  0.00           O
ATOM   2001  N   VAL   202      52.660   8.630 113.790  1.00  0.00           N
ATOM   2002  H   VAL   202      53.610   8.770 114.080  1.00  0.00           H
ATOM   2003  CA  VAL   202      52.170   7.350 114.180  1.00  0.00           C
ATOM   2004  CB  VAL   202      53.290   6.290 114.130  1.00  0.00           C
ATOM   2005  CG1 VAL   202      54.360   6.510 115.190  1.00  0.00           C
ATOM   2006  CG2 VAL   202      52.690   4.890 114.280  1.00  0.00           C
ATOM   2007  C   VAL   202      51.360   7.360 115.520  1.00  0.00           C
ATOM   2008  O   VAL   202      50.190   7.010 115.520  1.00  0.00           O
ATOM   2009  N   ASN   203      51.930   7.880 116.570  1.00  0.00           N
ATOM   2010  H   ASN   203      52.930   7.950 116.630  1.00  0.00           H
ATOM   2011  CA  ASN   203      51.300   8.320 117.880  1.00  0.00           C
ATOM   2012  CB  ASN   203      52.280   9.000 118.820  1.00  0.00           C
ATOM   2013  CG  ASN   203      53.540   8.330 119.220  1.00  0.00           C
ATOM   2014  OD1 ASN   203      54.090   7.530 118.410  1.00  0.00           O
ATOM   2015  ND2 ASN   203      54.160   8.790 120.260  1.00  0.00           N
ATOM   2016 1HD2 ASN   203      53.750   9.500 120.830  1.00  0.00           H
ATOM   2017 2HD2 ASN   203      55.090   8.460 120.440  1.00  0.00           H
ATOM   2018  C   ASN   203      50.130   9.300 117.700  1.00  0.00           C
ATOM   2019  O   ASN   203      49.070   9.130 118.300  1.00  0.00           O
ATOM   2020  N   VAL   204      50.260  10.320 116.880  1.00  0.00           N
ATOM   2021  H   VAL   204      51.160  10.710 116.670  1.00  0.00           H
ATOM   2022  CA  VAL   204      49.240  11.240 116.520  1.00  0.00           C
ATOM   2023  CB  VAL   204      49.780  12.450 115.780  1.00  0.00           C
ATOM   2024  CG1 VAL   204      48.660  13.410 115.240  1.00  0.00           C
ATOM   2025  CG2 VAL   204      50.580  13.140 116.900  1.00  0.00           C
ATOM   2026  C   VAL   204      47.970  10.580 115.840  1.00  0.00           C
ATOM   2027  O   VAL   204      46.920  10.980 116.040  1.00  0.00           O
ATOM   2028  N   LEU   205      48.150   9.740 114.790  1.00  0.00           N
ATOM   2029  H   LEU   205      49.000   9.710 114.270  1.00  0.00           H
ATOM   2030  CA  LEU   205      47.060   8.950 114.150  1.00  0.00           C
ATOM   2031  CB  LEU   205      47.790   8.340 112.920  1.00  0.00           C
ATOM   2032  CG  LEU   205      47.880   9.180 111.660  1.00  0.00           C
ATOM   2033  CD1 LEU   205      48.670   8.540 110.530  1.00  0.00           C
ATOM   2034  CD2 LEU   205      46.480   9.470 111.200  1.00  0.00           C
ATOM   2035  C   LEU   205      46.420   7.980 115.090  1.00  0.00           C
ATOM   2036  O   LEU   205      45.280   7.550 114.890  1.00  0.00           O
ATOM   2037  N   ALA   206      47.140   7.500 116.030  1.00  0.00           N
ATOM   2038  H   ALA   206      48.100   7.410 115.750  1.00  0.00           H
ATOM   2039  CA  ALA   206      46.780   6.700 117.240  1.00  0.00           C
ATOM   2040  CB  ALA   206      47.890   5.960 117.990  1.00  0.00           C
ATOM   2041  C   ALA   206      45.900   7.470 118.210  1.00  0.00           C
ATOM   2042  O   ALA   206      45.030   6.870 118.780  1.00  0.00           O
ATOM   2043  N   TRP   207      46.240   8.730 118.460  1.00  0.00           N
ATOM   2044  H   TRP   207      47.130   9.080 118.160  1.00  0.00           H
ATOM   2045  CA  TRP   207      45.370   9.700 119.180  1.00  0.00           C
ATOM   2046  CB  TRP   207      46.050  11.070 119.210  1.00  0.00           C
ATOM   2047  CG  TRP   207      45.750  11.980 120.390  1.00  0.00           C
ATOM   2048  CD1 TRP   207      46.510  12.070 121.480  1.00  0.00           C
ATOM   2049  HD1 TRP   207      47.090  11.210 121.810  1.00  0.00           H
ATOM   2050  CD2 TRP   207      45.000  13.170 120.400  1.00  0.00           C
ATOM   2051  NE1 TRP   207      46.400  13.260 122.060  1.00  0.00           N
ATOM   2052  HE1 TRP   207      47.090  13.660 122.660  1.00  0.00           H
ATOM   2053  CE2 TRP   207      45.450  13.950 121.460  1.00  0.00           C
ATOM   2054  CE3 TRP   207      44.020  13.620 119.540  1.00  0.00           C
ATOM   2055  HE3 TRP   207      43.690  13.160 118.610  1.00  0.00           H
ATOM   2056  CZ2 TRP   207      44.970  15.230 121.710  1.00  0.00           C
ATOM   2057  HZ2 TRP   207      45.160  15.640 122.700  1.00  0.00           H
ATOM   2058  CZ3 TRP   207      43.570  14.920 119.780  1.00  0.00           C
ATOM   2059  HZ3 TRP   207      42.660  15.260 119.290  1.00  0.00           H
ATOM   2060  CH2 TRP   207      44.070  15.710 120.770  1.00  0.00           C
ATOM   2061  HH2 TRP   207      43.560  16.640 121.030  1.00  0.00           H
ATOM   2062  C   TRP   207      44.010   9.890 118.480  1.00  0.00           C
ATOM   2063  O   TRP   207      43.010   9.770 119.160  1.00  0.00           O
ATOM   2064  N   LEU   208      43.990   9.950 117.160  1.00  0.00           N
ATOM   2065  H   LEU   208      44.800  10.290 116.690  1.00  0.00           H
ATOM   2066  CA  LEU   208      42.810   9.930 116.310  1.00  0.00           C
ATOM   2067  CB  LEU   208      43.330  10.420 114.930  1.00  0.00           C
ATOM   2068  CG  LEU   208      43.590  11.930 114.740  1.00  0.00           C
ATOM   2069  CD1 LEU   208      43.970  12.170 113.310  1.00  0.00           C
ATOM   2070  CD2 LEU   208      42.460  12.860 115.180  1.00  0.00           C
ATOM   2071  C   LEU   208      42.080   8.550 116.320  1.00  0.00           C
ATOM   2072  O   LEU   208      40.860   8.460 116.440  1.00  0.00           O
ATOM   2073  N   TYR   209      42.890   7.460 116.430  1.00  0.00           N
ATOM   2074  H   TYR   209      43.880   7.520 116.260  1.00  0.00           H
ATOM   2075  CA  TYR   209      42.260   6.100 116.570  1.00  0.00           C
ATOM   2076  CB  TYR   209      43.180   4.970 116.290  1.00  0.00           C
ATOM   2077  CG  TYR   209      43.130   4.480 114.880  1.00  0.00           C
ATOM   2078  CD1 TYR   209      42.040   3.750 114.380  1.00  0.00           C
ATOM   2079  HD1 TYR   209      41.100   3.840 114.920  1.00  0.00           H
ATOM   2080  CD2 TYR   209      44.280   4.670 114.120  1.00  0.00           C
ATOM   2081  HD2 TYR   209      45.100   5.230 114.560  1.00  0.00           H
ATOM   2082  CE1 TYR   209      42.080   3.180 113.070  1.00  0.00           C
ATOM   2083  HE1 TYR   209      41.260   2.540 112.770  1.00  0.00           H
ATOM   2084  CE2 TYR   209      44.380   4.030 112.860  1.00  0.00           C
ATOM   2085  HE2 TYR   209      45.380   3.980 112.410  1.00  0.00           H
ATOM   2086  CZ  TYR   209      43.280   3.330 112.320  1.00  0.00           C
ATOM   2087  OH  TYR   209      43.200   2.760 111.060  1.00  0.00           O
ATOM   2088  HH  TYR   209      42.250   2.640 110.770  1.00  0.00           H
ATOM   2089  C   TYR   209      41.620   5.900 118.010  1.00  0.00           C
ATOM   2090  O   TYR   209      40.440   5.510 118.080  1.00  0.00           O
ATOM   2091  N   ALA   210      42.280   6.370 119.050  1.00  0.00           N
ATOM   2092  H   ALA   210      43.270   6.400 118.940  1.00  0.00           H
ATOM   2093  CA  ALA   210      41.560   6.460 120.360  1.00  0.00           C
ATOM   2094  CB  ALA   210      42.500   6.900 121.470  1.00  0.00           C
ATOM   2095  C   ALA   210      40.300   7.260 120.380  1.00  0.00           C
ATOM   2096  O   ALA   210      39.250   6.710 120.670  1.00  0.00           O
ATOM   2097  N   ALA   211      40.340   8.390 119.730  1.00  0.00           N
ATOM   2098  H   ALA   211      41.160   8.650 119.230  1.00  0.00           H
ATOM   2099  CA  ALA   211      39.260   9.350 119.690  1.00  0.00           C
ATOM   2100  CB  ALA   211      39.650  10.590 118.830  1.00  0.00           C
ATOM   2101  C   ALA   211      37.930   8.730 119.250  1.00  0.00           C
ATOM   2102  O   ALA   211      36.980   8.820 119.900  1.00  0.00           O
ATOM   2103  N   VAL   212      38.040   8.140 118.080  1.00  0.00           N
ATOM   2104  H   VAL   212      38.870   8.020 117.530  1.00  0.00           H
ATOM   2105  CA  VAL   212      36.920   7.390 117.460  1.00  0.00           C
ATOM   2106  CB  VAL   212      37.190   7.080 115.980  1.00  0.00           C
ATOM   2107  CG1 VAL   212      38.210   5.910 115.720  1.00  0.00           C
ATOM   2108  CG2 VAL   212      35.920   6.960 115.070  1.00  0.00           C
ATOM   2109  C   VAL   212      36.340   6.200 118.170  1.00  0.00           C
ATOM   2110  O   VAL   212      35.210   5.830 117.850  1.00  0.00           O
ATOM   2111  N   ILE   213      37.070   5.680 119.210  1.00  0.00           N
ATOM   2112  H   ILE   213      37.960   6.090 119.420  1.00  0.00           H
ATOM   2113  CA  ILE   213      36.350   4.750 120.110  1.00  0.00           C
ATOM   2114  CB  ILE   213      36.970   3.360 120.000  1.00  0.00           C
ATOM   2115  CG1 ILE   213      38.460   3.290 120.130  1.00  0.00           C
ATOM   2116  CG2 ILE   213      36.430   2.870 118.680  1.00  0.00           C
ATOM   2117  CD  ILE   213      38.930   1.800 120.000  1.00  0.00           C
ATOM   2118  C   ILE   213      36.320   5.160 121.610  1.00  0.00           C
ATOM   2119  O   ILE   213      36.170   4.330 122.520  1.00  0.00           O
ATOM   2120  N   ASN   214      36.660   6.410 121.890  1.00  0.00           N
ATOM   2121  H   ASN   214      37.170   6.940 121.210  1.00  0.00           H
ATOM   2122  CA  ASN   214      36.430   7.080 123.230  1.00  0.00           C
ATOM   2123  CB  ASN   214      37.650   7.890 123.710  1.00  0.00           C
ATOM   2124  CG  ASN   214      37.670   8.170 125.280  1.00  0.00           C
ATOM   2125  OD1 ASN   214      37.550   9.260 125.750  1.00  0.00           O
ATOM   2126  ND2 ASN   214      37.650   7.100 126.000  1.00  0.00           N
ATOM   2127 1HD2 ASN   214      37.690   6.130 125.740  1.00  0.00           H
ATOM   2128 2HD2 ASN   214      37.620   7.340 126.970  1.00  0.00           H
ATOM   2129  C   ASN   214      35.230   8.060 123.240  1.00  0.00           C
ATOM   2130  O   ASN   214      34.680   8.280 124.280  1.00  0.00           O
ATOM   2131  N   GLY   215      34.720   8.460 122.050  1.00  0.00           N
ATOM   2132  H   GLY   215      35.070   8.140 121.160  1.00  0.00           H
ATOM   2133  CA  GLY   215      33.710   9.510 121.870  1.00  0.00           C
ATOM   2134  C   GLY   215      33.490   9.800 120.400  1.00  0.00           C
ATOM   2135  O   GLY   215      33.860   8.980 119.500  1.00  0.00           O
ATOM   2136  N   ASP   216      32.900  10.950 120.220  1.00  0.00           N
ATOM   2137  H   ASP   216      33.000  11.550 121.010  1.00  0.00           H
ATOM   2138  CA  ASP   216      32.200  11.400 118.990  1.00  0.00           C
ATOM   2139  CB  ASP   216      31.440  12.700 119.170  1.00  0.00           C
ATOM   2140  CG  ASP   216      31.940  13.650 120.200  1.00  0.00           C
ATOM   2141  OD1 ASP   216      32.970  14.340 120.100  1.00  0.00           O
ATOM   2142  OD2 ASP   216      31.380  13.510 121.300  1.00  0.00           O
ATOM   2143  C   ASP   216      33.100  11.600 117.760  1.00  0.00           C
ATOM   2144  O   ASP   216      34.090  12.270 117.920  1.00  0.00           O
ATOM   2145  N   ARG   217      32.820  10.880 116.680  1.00  0.00           N
ATOM   2146  H   ARG   217      31.920  10.480 116.540  1.00  0.00           H
ATOM   2147  CA  ARG   217      33.740  10.750 115.550  1.00  0.00           C
ATOM   2148  CB  ARG   217      33.250   9.460 114.820  1.00  0.00           C
ATOM   2149  CG  ARG   217      31.930   9.460 114.110  1.00  0.00           C
ATOM   2150  CD  ARG   217      31.910   8.300 113.110  1.00  0.00           C
ATOM   2151  NE  ARG   217      30.710   8.430 112.210  1.00  0.00           N
ATOM   2152  HE  ARG   217      30.610   9.320 111.760  1.00  0.00           H
ATOM   2153  CZ  ARG   217      29.960   7.500 111.730  1.00  0.00           C
ATOM   2154  NH1 ARG   217      30.140   6.220 111.990  1.00  0.00           N
ATOM   2155 1HH1 ARG   217      30.940   5.820 112.450  1.00  0.00           H
ATOM   2156 2HH1 ARG   217      29.410   5.680 111.580  1.00  0.00           H
ATOM   2157  NH2 ARG   217      28.920   7.820 111.010  1.00  0.00           N
ATOM   2158 1HH2 ARG   217      28.820   8.770 110.720  1.00  0.00           H
ATOM   2159 2HH2 ARG   217      28.110   7.240 111.040  1.00  0.00           H
ATOM   2160  C   ARG   217      33.880  11.990 114.580  1.00  0.00           C
ATOM   2161  O   ARG   217      34.350  11.830 113.440  1.00  0.00           O
ATOM   2162  N   TRP   218      33.530  13.170 115.080  1.00  0.00           N
ATOM   2163  H   TRP   218      33.730  13.280 116.060  1.00  0.00           H
ATOM   2164  CA  TRP   218      33.280  14.390 114.240  1.00  0.00           C
ATOM   2165  CB  TRP   218      33.090  15.590 115.220  1.00  0.00           C
ATOM   2166  CG  TRP   218      34.330  15.930 116.080  1.00  0.00           C
ATOM   2167  CD1 TRP   218      34.750  15.300 117.230  1.00  0.00           C
ATOM   2168  HD1 TRP   218      34.060  14.760 117.870  1.00  0.00           H
ATOM   2169  CD2 TRP   218      35.360  16.840 115.820  1.00  0.00           C
ATOM   2170  NE1 TRP   218      36.020  15.660 117.560  1.00  0.00           N
ATOM   2171  HE1 TRP   218      36.610  15.510 118.350  1.00  0.00           H
ATOM   2172  CE2 TRP   218      36.430  16.490 116.660  1.00  0.00           C
ATOM   2173  CE3 TRP   218      35.460  17.790 114.820  1.00  0.00           C
ATOM   2174  HE3 TRP   218      34.600  17.950 114.160  1.00  0.00           H
ATOM   2175  CZ2 TRP   218      37.660  17.140 116.410  1.00  0.00           C
ATOM   2176  HZ2 TRP   218      38.470  16.790 117.050  1.00  0.00           H
ATOM   2177  CZ3 TRP   218      36.670  18.360 114.570  1.00  0.00           C
ATOM   2178  HZ3 TRP   218      36.680  19.140 113.810  1.00  0.00           H
ATOM   2179  CH2 TRP   218      37.800  18.070 115.390  1.00  0.00           C
ATOM   2180  HH2 TRP   218      38.710  18.660 115.230  1.00  0.00           H
ATOM   2181  C   TRP   218      34.340  14.660 113.150  1.00  0.00           C
ATOM   2182  O   TRP   218      34.010  14.990 112.020  1.00  0.00           O
ATOM   2183  N   PHE   219      35.630  14.360 113.440  1.00  0.00           N
ATOM   2184  H   PHE   219      35.780  13.870 114.300  1.00  0.00           H
ATOM   2185  CA  PHE   219      36.850  14.660 112.580  1.00  0.00           C
ATOM   2186  CB  PHE   219      38.170  14.630 113.330  1.00  0.00           C
ATOM   2187  CG  PHE   219      38.340  13.330 114.170  1.00  0.00           C
ATOM   2188  CD1 PHE   219      39.050  12.290 113.610  1.00  0.00           C
ATOM   2189  HD1 PHE   219      39.300  12.310 112.550  1.00  0.00           H
ATOM   2190  CD2 PHE   219      37.530  13.180 115.300  1.00  0.00           C
ATOM   2191  HD2 PHE   219      37.200  14.000 115.930  1.00  0.00           H
ATOM   2192  CE1 PHE   219      38.970  11.060 114.220  1.00  0.00           C
ATOM   2193  HE1 PHE   219      39.570  10.210 113.910  1.00  0.00           H
ATOM   2194  CE2 PHE   219      37.460  11.940 115.860  1.00  0.00           C
ATOM   2195  HE2 PHE   219      36.730  11.820 116.660  1.00  0.00           H
ATOM   2196  CZ  PHE   219      38.220  10.860 115.370  1.00  0.00           C
ATOM   2197  HZ  PHE   219      38.090   9.900 115.860  1.00  0.00           H
ATOM   2198  C   PHE   219      36.910  13.760 111.360  1.00  0.00           C
ATOM   2199  O   PHE   219      37.600  14.120 110.450  1.00  0.00           O
ATOM   2200  N   LEU   220      36.260  12.580 111.370  1.00  0.00           N
ATOM   2201  H   LEU   220      35.730  12.230 112.140  1.00  0.00           H
ATOM   2202  CA  LEU   220      36.470  11.470 110.450  1.00  0.00           C
ATOM   2203  CB  LEU   220      35.750  10.200 110.940  1.00  0.00           C
ATOM   2204  CG  LEU   220      36.310   8.920 110.370  1.00  0.00           C
ATOM   2205  CD1 LEU   220      37.670   8.460 110.960  1.00  0.00           C
ATOM   2206  CD2 LEU   220      35.380   7.760 110.630  1.00  0.00           C
ATOM   2207  C   LEU   220      36.150  11.720 108.960  1.00  0.00           C
ATOM   2208  O   LEU   220      35.060  11.560 108.470  1.00  0.00           O
ATOM   2209  N   ASN   221      37.230  11.640 108.130  1.00  0.00           N
ATOM   2210  H   ASN   221      38.140  11.400 108.440  1.00  0.00           H
ATOM   2211  CA  ASN   221      37.070  11.790 106.640  1.00  0.00           C
ATOM   2212  CB  ASN   221      37.830  13.070 106.270  1.00  0.00           C
ATOM   2213  CG  ASN   221      37.550  13.710 104.910  1.00  0.00           C
ATOM   2214  OD1 ASN   221      37.330  13.180 103.800  1.00  0.00           O
ATOM   2215  ND2 ASN   221      37.560  15.010 104.920  1.00  0.00           N
ATOM   2216 1HD2 ASN   221      37.840  15.520 105.740  1.00  0.00           H
ATOM   2217 2HD2 ASN   221      37.000  15.540 104.290  1.00  0.00           H
ATOM   2218  C   ASN   221      37.610  10.520 105.860  1.00  0.00           C
ATOM   2219  O   ASN   221      38.760  10.230 105.790  1.00  0.00           O
ATOM   2220  N   ARG   222      36.660   9.780 105.310  1.00  0.00           N
ATOM   2221  H   ARG   222      35.740   9.940 105.670  1.00  0.00           H
ATOM   2222  CA  ARG   222      36.760   8.580 104.520  1.00  0.00           C
ATOM   2223  CB  ARG   222      35.480   7.700 104.530  1.00  0.00           C
ATOM   2224  CG  ARG   222      35.860   6.170 104.500  1.00  0.00           C
ATOM   2225  CD  ARG   222      36.360   5.710 105.880  1.00  0.00           C
ATOM   2226  NE  ARG   222      36.570   4.230 105.980  1.00  0.00           N
ATOM   2227  HE  ARG   222      37.450   3.960 106.360  1.00  0.00           H
ATOM   2228  CZ  ARG   222      35.590   3.320 106.080  1.00  0.00           C
ATOM   2229  NH1 ARG   222      34.290   3.660 105.920  1.00  0.00           N
ATOM   2230 1HH1 ARG   222      33.900   4.570 105.780  1.00  0.00           H
ATOM   2231 2HH1 ARG   222      33.570   3.000 106.160  1.00  0.00           H
ATOM   2232  NH2 ARG   222      35.770   2.030 106.390  1.00  0.00           N
ATOM   2233 1HH2 ARG   222      36.700   1.670 106.460  1.00  0.00           H
ATOM   2234 2HH2 ARG   222      35.000   1.430 106.590  1.00  0.00           H
ATOM   2235  C   ARG   222      37.240   8.740 103.060  1.00  0.00           C
ATOM   2236  O   ARG   222      36.450   8.800 102.110  1.00  0.00           O
ATOM   2237  N   PHE   223      38.460   9.260 102.980  1.00  0.00           N
ATOM   2238  H   PHE   223      38.970   9.470 103.820  1.00  0.00           H
ATOM   2239  CA  PHE   223      39.030   9.410 101.670  1.00  0.00           C
ATOM   2240  CB  PHE   223      39.320  10.850 101.240  1.00  0.00           C
ATOM   2241  CG  PHE   223      40.270  11.090 100.050  1.00  0.00           C
ATOM   2242  CD1 PHE   223      41.220  12.070 100.180  1.00  0.00           C
ATOM   2243  HD1 PHE   223      41.310  12.560 101.150  1.00  0.00           H
ATOM   2244  CD2 PHE   223      40.020  10.530  98.780  1.00  0.00           C
ATOM   2245  HD2 PHE   223      39.130   9.920  98.590  1.00  0.00           H
ATOM   2246  CE1 PHE   223      41.990  12.510  99.090  1.00  0.00           C
ATOM   2247  HE1 PHE   223      42.820  13.210  99.200  1.00  0.00           H
ATOM   2248  CE2 PHE   223      40.840  10.840  97.670  1.00  0.00           C
ATOM   2249  HE2 PHE   223      40.980  10.210  96.800  1.00  0.00           H
ATOM   2250  CZ  PHE   223      41.810  11.830  97.860  1.00  0.00           C
ATOM   2251  HZ  PHE   223      42.630  11.870  97.150  1.00  0.00           H
ATOM   2252  C   PHE   223      40.290   8.510 101.550  1.00  0.00           C
ATOM   2253  O   PHE   223      41.350   8.910 101.970  1.00  0.00           O
ATOM   2254  N   THR   224      40.260   7.390 100.840  1.00  0.00           N
ATOM   2255  H   THR   224      39.440   7.120 100.350  1.00  0.00           H
ATOM   2256  CA  THR   224      41.470   6.590 100.630  1.00  0.00           C
ATOM   2257  CB  THR   224      41.190   5.140 100.240  1.00  0.00           C
ATOM   2258  OG1 THR   224      39.920   5.140  99.530  1.00  0.00           O
ATOM   2259  HG1 THR   224      39.630   4.180  99.500  1.00  0.00           H
ATOM   2260  CG2 THR   224      41.070   4.260 101.510  1.00  0.00           C
ATOM   2261  C   THR   224      42.520   7.210  99.720  1.00  0.00           C
ATOM   2262  O   THR   224      42.650   6.880  98.540  1.00  0.00           O
ATOM   2263  N   THR   225      43.250   8.160 100.310  1.00  0.00           N
ATOM   2264  H   THR   225      42.890   8.560 101.150  1.00  0.00           H
ATOM   2265  CA  THR   225      44.410   8.790  99.680  1.00  0.00           C
ATOM   2266  CB  THR   225      44.860  10.130 100.300  1.00  0.00           C
ATOM   2267  OG1 THR   225      45.550  10.770  99.210  1.00  0.00           O
ATOM   2268  HG1 THR   225      45.720  11.740  99.390  1.00  0.00           H
ATOM   2269  CG2 THR   225      45.770  10.150 101.580  1.00  0.00           C
ATOM   2270  C   THR   225      45.640   7.820  99.520  1.00  0.00           C
ATOM   2271  O   THR   225      45.520   6.630  99.500  1.00  0.00           O
ATOM   2272  N   THR   226      46.850   8.330  99.270  1.00  0.00           N
ATOM   2273  H   THR   226      46.990   9.310  99.110  1.00  0.00           H
ATOM   2274  CA  THR   226      48.100   7.570  99.060  1.00  0.00           C
ATOM   2275  CB  THR   226      48.750   7.710  97.680  1.00  0.00           C
ATOM   2276  OG1 THR   226      49.360   8.950  97.520  1.00  0.00           O
ATOM   2277  HG1 THR   226      48.770   9.460  96.890  1.00  0.00           H
ATOM   2278  CG2 THR   226      47.770   7.410  96.570  1.00  0.00           C
ATOM   2279  C   THR   226      49.070   8.080 100.140  1.00  0.00           C
ATOM   2280  O   THR   226      49.050   9.230 100.600  1.00  0.00           O
ATOM   2281  N   LEU   227      50.110   7.310 100.440  1.00  0.00           N
ATOM   2282  H   LEU   227      50.190   6.410 100.010  1.00  0.00           H
ATOM   2283  CA  LEU   227      51.160   7.670 101.420  1.00  0.00           C
ATOM   2284  CB  LEU   227      52.050   6.500 101.780  1.00  0.00           C
ATOM   2285  CG  LEU   227      51.270   5.500 102.650  1.00  0.00           C
ATOM   2286  CD1 LEU   227      51.960   4.190 102.970  1.00  0.00           C
ATOM   2287  CD2 LEU   227      50.900   6.070 104.020  1.00  0.00           C
ATOM   2288  C   LEU   227      51.980   8.880 100.980  1.00  0.00           C
ATOM   2289  O   LEU   227      52.230   9.740 101.800  1.00  0.00           O
ATOM   2290  N   ASN   228      52.340   8.940  99.670  1.00  0.00           N
ATOM   2291  H   ASN   228      52.320   8.160  99.040  1.00  0.00           H
ATOM   2292  CA  ASN   228      52.970  10.110  99.110  1.00  0.00           C
ATOM   2293  CB  ASN   228      53.140  10.010  97.620  1.00  0.00           C
ATOM   2294  CG  ASN   228      53.930  11.090  96.980  1.00  0.00           C
ATOM   2295  OD1 ASN   228      53.510  12.210  96.660  1.00  0.00           O
ATOM   2296  ND2 ASN   228      55.200  10.810  96.820  1.00  0.00           N
ATOM   2297 1HD2 ASN   228      55.620   9.930  97.060  1.00  0.00           H
ATOM   2298 2HD2 ASN   228      55.780  11.610  96.670  1.00  0.00           H
ATOM   2299  C   ASN   228      52.230  11.430  99.290  1.00  0.00           C
ATOM   2300  O   ASN   228      52.800  12.410  99.770  1.00  0.00           O
ATOM   2301  N   ASP   229      50.900  11.360  99.040  1.00  0.00           N
ATOM   2302  H   ASP   229      50.470  10.530  98.670  1.00  0.00           H
ATOM   2303  CA  ASP   229      50.050  12.570  99.060  1.00  0.00           C
ATOM   2304  CB  ASP   229      48.640  12.230  98.560  1.00  0.00           C
ATOM   2305  CG  ASP   229      47.560  13.290  98.720  1.00  0.00           C
ATOM   2306  OD1 ASP   229      47.320  14.060  97.760  1.00  0.00           O
ATOM   2307  OD2 ASP   229      46.790  13.210  99.690  1.00  0.00           O
ATOM   2308  C   ASP   229      49.960  13.000 100.550  1.00  0.00           C
ATOM   2309  O   ASP   229      50.250  14.180 100.870  1.00  0.00           O
ATOM   2310  N   PHE   230      49.920  12.090 101.550  1.00  0.00           N
ATOM   2311  H   PHE   230      49.460  11.220 101.370  1.00  0.00           H
ATOM   2312  CA  PHE   230      50.130  12.360 102.990  1.00  0.00           C
ATOM   2313  CB  PHE   230      49.630  11.160 103.780  1.00  0.00           C
ATOM   2314  CG  PHE   230      49.390  11.530 105.270  1.00  0.00           C
ATOM   2315  CD1 PHE   230      48.610  12.680 105.550  1.00  0.00           C
ATOM   2316  HD1 PHE   230      47.970  13.100 104.780  1.00  0.00           H
ATOM   2317  CD2 PHE   230      50.270  10.930 106.180  1.00  0.00           C
ATOM   2318  HD2 PHE   230      51.030  10.230 105.850  1.00  0.00           H
ATOM   2319  CE1 PHE   230      48.740  13.290 106.810  1.00  0.00           C
ATOM   2320  HE1 PHE   230      48.030  14.060 107.130  1.00  0.00           H
ATOM   2321  CE2 PHE   230      50.420  11.640 107.410  1.00  0.00           C
ATOM   2322  HE2 PHE   230      51.100  11.370 108.210  1.00  0.00           H
ATOM   2323  CZ  PHE   230      49.670  12.770 107.700  1.00  0.00           C
ATOM   2324  HZ  PHE   230      49.760  13.210 108.690  1.00  0.00           H
ATOM   2325  C   PHE   230      51.580  12.800 103.350  1.00  0.00           C
ATOM   2326  O   PHE   230      51.710  13.640 104.210  1.00  0.00           O
ATOM   2327  N   ASN   231      52.570  12.410 102.580  1.00  0.00           N
ATOM   2328  H   ASN   231      52.470  11.670 101.910  1.00  0.00           H
ATOM   2329  CA  ASN   231      53.970  12.730 102.900  1.00  0.00           C
ATOM   2330  CB  ASN   231      54.980  11.960 102.030  1.00  0.00           C
ATOM   2331  CG  ASN   231      55.510  10.580 102.420  1.00  0.00           C
ATOM   2332  OD1 ASN   231      54.920   9.660 102.960  1.00  0.00           O
ATOM   2333  ND2 ASN   231      56.790  10.390 102.220  1.00  0.00           N
ATOM   2334 1HD2 ASN   231      57.270  11.110 101.720  1.00  0.00           H
ATOM   2335 2HD2 ASN   231      57.190   9.490 102.390  1.00  0.00           H
ATOM   2336  C   ASN   231      54.190  14.230 102.700  1.00  0.00           C
ATOM   2337  O   ASN   231      54.430  14.910 103.630  1.00  0.00           O
ATOM   2338  N   LEU   232      53.670  14.710 101.550  1.00  0.00           N
ATOM   2339  H   LEU   232      52.960  14.180 101.090  1.00  0.00           H
ATOM   2340  CA  LEU   232      53.780  16.130 101.120  1.00  0.00           C
ATOM   2341  CB  LEU   232      53.110  16.190  99.730  1.00  0.00           C
ATOM   2342  CG  LEU   232      53.870  15.510  98.590  1.00  0.00           C
ATOM   2343  CD1 LEU   232      52.840  15.390  97.390  1.00  0.00           C
ATOM   2344  CD2 LEU   232      55.150  16.320  98.270  1.00  0.00           C
ATOM   2345  C   LEU   232      53.160  17.110 102.130  1.00  0.00           C
ATOM   2346  O   LEU   232      53.910  17.940 102.570  1.00  0.00           O
ATOM   2347  N   VAL   233      51.920  16.840 102.590  1.00  0.00           N
ATOM   2348  H   VAL   233      51.360  16.250 102.000  1.00  0.00           H
ATOM   2349  CA  VAL   233      51.380  17.540 103.790  1.00  0.00           C
ATOM   2350  CB  VAL   233      49.820  17.460 103.930  1.00  0.00           C
ATOM   2351  CG1 VAL   233      49.170  18.270 102.770  1.00  0.00           C
ATOM   2352  CG2 VAL   233      49.220  16.080 103.710  1.00  0.00           C
ATOM   2353  C   VAL   233      52.060  17.330 105.110  1.00  0.00           C
ATOM   2354  O   VAL   233      52.190  18.360 105.720  1.00  0.00           O
ATOM   2355  N   ALA   234      52.490  16.150 105.580  1.00  0.00           N
ATOM   2356  H   ALA   234      52.390  15.310 105.050  1.00  0.00           H
ATOM   2357  CA  ALA   234      53.260  16.060 106.830  1.00  0.00           C
ATOM   2358  CB  ALA   234      53.780  14.680 106.950  1.00  0.00           C
ATOM   2359  C   ALA   234      54.340  17.130 106.920  1.00  0.00           C
ATOM   2360  O   ALA   234      54.500  17.950 107.840  1.00  0.00           O
ATOM   2361  N   MET   235      55.220  16.980 105.930  1.00  0.00           N
ATOM   2362  H   MET   235      55.230  16.100 105.460  1.00  0.00           H
ATOM   2363  CA  MET   235      56.420  17.830 105.690  1.00  0.00           C
ATOM   2364  CB  MET   235      56.990  17.470 104.330  1.00  0.00           C
ATOM   2365  CG  MET   235      57.780  16.130 104.400  1.00  0.00           C
ATOM   2366  SD  MET   235      58.460  15.470 102.760  1.00  0.00           S
ATOM   2367  CE  MET   235      59.390  14.160 103.470  1.00  0.00           C
ATOM   2368  C   MET   235      56.140  19.360 105.760  1.00  0.00           C
ATOM   2369  O   MET   235      56.480  20.070 106.680  1.00  0.00           O
ATOM   2370  N   LYS   236      55.230  19.800 104.940  1.00  0.00           N
ATOM   2371  H   LYS   236      54.620  19.200 104.430  1.00  0.00           H
ATOM   2372  CA  LYS   236      54.730  21.160 104.910  1.00  0.00           C
ATOM   2373  CB  LYS   236      53.660  21.250 103.900  1.00  0.00           C
ATOM   2374  CG  LYS   236      54.120  21.160 102.430  1.00  0.00           C
ATOM   2375  CD  LYS   236      53.030  21.160 101.400  1.00  0.00           C
ATOM   2376  CE  LYS   236      53.680  20.780 100.080  1.00  0.00           C
ATOM   2377  NZ  LYS   236      52.640  20.870  99.090  1.00  0.00           N
ATOM   2378  HZ1 LYS   236      52.480  21.830  98.890  1.00  0.00           H
ATOM   2379  HZ2 LYS   236      52.810  20.360  98.250  1.00  0.00           H
ATOM   2380  HZ3 LYS   236      51.710  20.600  99.340  1.00  0.00           H
ATOM   2381  C   LYS   236      54.140  21.730 106.180  1.00  0.00           C
ATOM   2382  O   LYS   236      54.440  22.880 106.460  1.00  0.00           O
ATOM   2383  N   TYR   237      53.510  20.870 106.910  1.00  0.00           N
ATOM   2384  H   TYR   237      53.530  19.940 106.550  1.00  0.00           H
ATOM   2385  CA  TYR   237      52.970  21.320 108.260  1.00  0.00           C
ATOM   2386  CB  TYR   237      51.430  20.960 108.330  1.00  0.00           C
ATOM   2387  CG  TYR   237      50.680  21.710 107.240  1.00  0.00           C
ATOM   2388  CD1 TYR   237      50.170  23.000 107.490  1.00  0.00           C
ATOM   2389  HD1 TYR   237      50.180  23.450 108.480  1.00  0.00           H
ATOM   2390  CD2 TYR   237      50.340  21.090 106.040  1.00  0.00           C
ATOM   2391  HD2 TYR   237      50.730  20.080 105.960  1.00  0.00           H
ATOM   2392  CE1 TYR   237      49.580  23.730 106.410  1.00  0.00           C
ATOM   2393  HE1 TYR   237      48.870  24.480 106.740  1.00  0.00           H
ATOM   2394  CE2 TYR   237      49.760  21.800 104.950  1.00  0.00           C
ATOM   2395  HE2 TYR   237      49.480  21.200 104.080  1.00  0.00           H
ATOM   2396  CZ  TYR   237      49.520  23.140 105.160  1.00  0.00           C
ATOM   2397  OH  TYR   237      49.610  23.960 104.060  1.00  0.00           O
ATOM   2398  HH  TYR   237      50.210  24.710 104.320  1.00  0.00           H
ATOM   2399  C   TYR   237      53.790  21.060 109.470  1.00  0.00           C
ATOM   2400  O   TYR   237      53.320  21.210 110.550  1.00  0.00           O
ATOM   2401  N   ASN   238      55.090  20.680 109.340  1.00  0.00           N
ATOM   2402  H   ASN   238      55.400  20.500 108.400  1.00  0.00           H
ATOM   2403  CA  ASN   238      56.100  20.260 110.350  1.00  0.00           C
ATOM   2404  CB  ASN   238      56.490  21.460 111.250  1.00  0.00           C
ATOM   2405  CG  ASN   238      57.570  22.390 110.740  1.00  0.00           C
ATOM   2406  OD1 ASN   238      58.090  22.290 109.660  1.00  0.00           O
ATOM   2407  ND2 ASN   238      57.770  23.560 111.420  1.00  0.00           N
ATOM   2408 1HD2 ASN   238      57.160  23.810 112.180  1.00  0.00           H
ATOM   2409 2HD2 ASN   238      58.400  24.230 111.030  1.00  0.00           H
ATOM   2410  C   ASN   238      55.930  18.920 111.170  1.00  0.00           C
ATOM   2411  O   ASN   238      56.380  18.910 112.250  1.00  0.00           O
ATOM   2412  N   TYR   239      55.440  17.840 110.570  1.00  0.00           N
ATOM   2413  H   TYR   239      55.350  17.780 109.570  1.00  0.00           H
ATOM   2414  CA  TYR   239      55.080  16.520 111.240  1.00  0.00           C
ATOM   2415  CB  TYR   239      53.550  16.270 111.270  1.00  0.00           C
ATOM   2416  CG  TYR   239      52.870  16.880 112.460  1.00  0.00           C
ATOM   2417  CD1 TYR   239      52.190  16.030 113.310  1.00  0.00           C
ATOM   2418  HD1 TYR   239      52.250  14.950 113.210  1.00  0.00           H
ATOM   2419  CD2 TYR   239      52.720  18.250 112.660  1.00  0.00           C
ATOM   2420  HD2 TYR   239      53.170  18.920 111.930  1.00  0.00           H
ATOM   2421  CE1 TYR   239      51.460  16.530 114.380  1.00  0.00           C
ATOM   2422  HE1 TYR   239      50.700  15.930 114.890  1.00  0.00           H
ATOM   2423  CE2 TYR   239      52.000  18.790 113.780  1.00  0.00           C
ATOM   2424  HE2 TYR   239      51.840  19.850 113.970  1.00  0.00           H
ATOM   2425  CZ  TYR   239      51.460  17.860 114.680  1.00  0.00           C
ATOM   2426  OH  TYR   239      51.390  18.190 115.990  1.00  0.00           O
ATOM   2427  HH  TYR   239      50.920  17.430 116.440  1.00  0.00           H
ATOM   2428  C   TYR   239      55.730  15.420 110.420  1.00  0.00           C
ATOM   2429  O   TYR   239      55.730  15.360 109.190  1.00  0.00           O
ATOM   2430  N   GLU   240      56.150  14.360 111.130  1.00  0.00           N
ATOM   2431  H   GLU   240      55.880  14.260 112.090  1.00  0.00           H
ATOM   2432  CA  GLU   240      57.020  13.360 110.470  1.00  0.00           C
ATOM   2433  CB  GLU   240      57.870  12.630 111.460  1.00  0.00           C
ATOM   2434  CG  GLU   240      58.890  13.510 112.170  1.00  0.00           C
ATOM   2435  CD  GLU   240      60.260  13.590 111.520  1.00  0.00           C
ATOM   2436  OE1 GLU   240      61.000  14.590 111.650  1.00  0.00           O
ATOM   2437  OE2 GLU   240      60.670  12.530 110.960  1.00  0.00           O
ATOM   2438  C   GLU   240      56.200  12.360 109.670  1.00  0.00           C
ATOM   2439  O   GLU   240      55.230  11.860 110.290  1.00  0.00           O
ATOM   2440  N   PRO   241      56.630  12.040 108.450  1.00  0.00           N
ATOM   2441  CA  PRO   241      55.960  10.970 107.540  1.00  0.00           C
ATOM   2442  CB  PRO   241      56.840  11.000 106.270  1.00  0.00           C
ATOM   2443  CG  PRO   241      57.150  12.550 106.180  1.00  0.00           C
ATOM   2444  CD  PRO   241      57.440  12.910 107.640  1.00  0.00           C
ATOM   2445  C   PRO   241      55.950   9.540 108.130  1.00  0.00           C
ATOM   2446  O   PRO   241      56.700   9.160 109.000  1.00  0.00           O
ATOM   2447  N   LEU   242      54.960   8.770 107.580  1.00  0.00           N
ATOM   2448  H   LEU   242      54.310   9.180 106.940  1.00  0.00           H
ATOM   2449  CA  LEU   242      54.720   7.420 107.890  1.00  0.00           C
ATOM   2450  CB  LEU   242      53.320   7.040 107.490  1.00  0.00           C
ATOM   2451  CG  LEU   242      52.240   7.600 108.460  1.00  0.00           C
ATOM   2452  CD1 LEU   242      50.850   7.390 107.820  1.00  0.00           C
ATOM   2453  CD2 LEU   242      52.280   6.910 109.830  1.00  0.00           C
ATOM   2454  C   LEU   242      55.690   6.380 107.260  1.00  0.00           C
ATOM   2455  O   LEU   242      56.010   6.490 106.050  1.00  0.00           O
ATOM   2456  N   THR   243      56.140   5.450 108.050  1.00  0.00           N
ATOM   2457  H   THR   243      55.880   5.390 109.020  1.00  0.00           H
ATOM   2458  CA  THR   243      56.820   4.140 107.650  1.00  0.00           C
ATOM   2459  CB  THR   243      58.040   3.930 108.550  1.00  0.00           C
ATOM   2460  OG1 THR   243      57.580   3.620 109.850  1.00  0.00           O
ATOM   2461  HG1 THR   243      57.030   4.420 110.130  1.00  0.00           H
ATOM   2462  CG2 THR   243      59.050   5.120 108.650  1.00  0.00           C
ATOM   2463  C   THR   243      55.860   3.030 107.540  1.00  0.00           C
ATOM   2464  O   THR   243      54.710   3.090 108.050  1.00  0.00           O
ATOM   2465  N   GLN   244      56.190   2.080 106.630  1.00  0.00           N
ATOM   2466  H   GLN   244      56.710   2.270 105.790  1.00  0.00           H
ATOM   2467  CA  GLN   244      55.450   0.850 106.480  1.00  0.00           C
ATOM   2468  CB  GLN   244      56.030   0.150 105.250  1.00  0.00           C
ATOM   2469  CG  GLN   244      55.550   0.700 103.870  1.00  0.00           C
ATOM   2470  CD  GLN   244      56.270   0.100 102.670  1.00  0.00           C
ATOM   2471  OE1 GLN   244      56.210  -1.120 102.470  1.00  0.00           O
ATOM   2472  NE2 GLN   244      56.590   0.900 101.690  1.00  0.00           N
ATOM   2473 1HE2 GLN   244      56.320   1.860 101.760  1.00  0.00           H
ATOM   2474 2HE2 GLN   244      57.250   0.550 101.020  1.00  0.00           H
ATOM   2475  C   GLN   244      55.470  -0.010 107.740  1.00  0.00           C
ATOM   2476  O   GLN   244      54.330  -0.590 107.900  1.00  0.00           O
ATOM   2477  N   ASP   245      56.440   0.130 108.660  1.00  0.00           N
ATOM   2478  H   ASP   245      57.380   0.220 108.330  1.00  0.00           H
ATOM   2479  CA  ASP   245      56.360  -0.340 110.040  1.00  0.00           C
ATOM   2480  CB  ASP   245      57.630  -0.460 110.900  1.00  0.00           C
ATOM   2481  CG  ASP   245      58.130  -1.900 110.540  1.00  0.00           C
ATOM   2482  OD1 ASP   245      57.250  -2.750 110.640  1.00  0.00           O
ATOM   2483  OD2 ASP   245      59.350  -2.120 110.230  1.00  0.00           O
ATOM   2484  C   ASP   245      55.390   0.530 110.930  1.00  0.00           C
ATOM   2485  O   ASP   245      54.560  -0.020 111.610  1.00  0.00           O
ATOM   2486  N   HIS   246      55.260   1.870 110.790  1.00  0.00           N
ATOM   2487  H   HIS   246      56.080   2.370 110.510  1.00  0.00           H
ATOM   2488  CA  HIS   246      54.170   2.640 111.410  1.00  0.00           C
ATOM   2489  CB  HIS   246      54.430   4.140 111.110  1.00  0.00           C
ATOM   2490  CG  HIS   246      55.690   4.760 111.680  1.00  0.00           C
ATOM   2491  ND1 HIS   246      56.350   5.610 110.940  1.00  0.00           N
ATOM   2492  CD2 HIS   246      56.210   4.760 112.940  1.00  0.00           C
ATOM   2493  HD2 HIS   246      56.050   4.150 113.830  1.00  0.00           H
ATOM   2494  CE1 HIS   246      57.280   6.150 111.650  1.00  0.00           C
ATOM   2495  HE1 HIS   246      58.000   6.920 111.390  1.00  0.00           H
ATOM   2496  NE2 HIS   246      57.230   5.620 112.900  1.00  0.00           N
ATOM   2497  HE2 HIS   246      57.930   5.740 113.600  1.00  0.00           H
ATOM   2498  C   HIS   246      52.820   2.210 110.910  1.00  0.00           C
ATOM   2499  O   HIS   246      51.870   2.080 111.700  1.00  0.00           O
ATOM   2500  N   VAL   247      52.640   2.120 109.600  1.00  0.00           N
ATOM   2501  H   VAL   247      53.150   2.690 108.950  1.00  0.00           H
ATOM   2502  CA  VAL   247      51.460   1.490 108.900  1.00  0.00           C
ATOM   2503  CB  VAL   247      51.790   1.390 107.410  1.00  0.00           C
ATOM   2504  CG1 VAL   247      50.890   0.530 106.560  1.00  0.00           C
ATOM   2505  CG2 VAL   247      51.630   2.680 106.750  1.00  0.00           C
ATOM   2506  C   VAL   247      51.070   0.130 109.540  1.00  0.00           C
ATOM   2507  O   VAL   247      50.030   0.090 110.210  1.00  0.00           O
ATOM   2508  N   ASP   248      52.070  -0.770 109.790  1.00  0.00           N
ATOM   2509  H   ASP   248      52.970  -0.590 109.400  1.00  0.00           H
ATOM   2510  CA  ASP   248      51.900  -2.050 110.510  1.00  0.00           C
ATOM   2511  CB  ASP   248      53.230  -2.830 110.370  1.00  0.00           C
ATOM   2512  CG  ASP   248      53.280  -4.300 110.870  1.00  0.00           C
ATOM   2513  OD1 ASP   248      52.900  -5.180 110.060  1.00  0.00           O
ATOM   2514  OD2 ASP   248      53.700  -4.490 112.070  1.00  0.00           O
ATOM   2515  C   ASP   248      51.520  -1.920 111.970  1.00  0.00           C
ATOM   2516  O   ASP   248      50.450  -2.490 112.340  1.00  0.00           O
ATOM   2517  N   ILE   249      52.040  -0.930 112.660  1.00  0.00           N
ATOM   2518  H   ILE   249      52.880  -0.500 112.340  1.00  0.00           H
ATOM   2519  CA  ILE   249      51.570  -0.610 114.050  1.00  0.00           C
ATOM   2520  CB  ILE   249      52.680  -0.180 115.000  1.00  0.00           C
ATOM   2521  CG1 ILE   249      53.070   1.270 114.760  1.00  0.00           C
ATOM   2522  CG2 ILE   249      53.950  -1.030 114.690  1.00  0.00           C
ATOM   2523  CD  ILE   249      53.790   1.940 115.960  1.00  0.00           C
ATOM   2524  C   ILE   249      50.220   0.200 114.250  1.00  0.00           C
ATOM   2525  O   ILE   249      49.580   0.080 115.300  1.00  0.00           O
ATOM   2526  N   LEU   250      49.800   0.890 113.180  1.00  0.00           N
ATOM   2527  H   LEU   250      50.460   1.230 112.510  1.00  0.00           H
ATOM   2528  CA  LEU   250      48.420   1.430 113.120  1.00  0.00           C
ATOM   2529  CB  LEU   250      48.350   2.730 112.310  1.00  0.00           C
ATOM   2530  CG  LEU   250      49.020   3.910 113.000  1.00  0.00           C
ATOM   2531  CD1 LEU   250      49.130   5.140 112.130  1.00  0.00           C
ATOM   2532  CD2 LEU   250      48.190   4.180 114.260  1.00  0.00           C
ATOM   2533  C   LEU   250      47.370   0.360 112.680  1.00  0.00           C
ATOM   2534  O   LEU   250      46.240   0.460 113.000  1.00  0.00           O
ATOM   2535  N   GLY   251      47.840  -0.830 112.280  1.00  0.00           N
ATOM   2536  H   GLY   251      48.830  -0.980 112.180  1.00  0.00           H
ATOM   2537  CA  GLY   251      47.170  -2.030 111.780  1.00  0.00           C
ATOM   2538  C   GLY   251      46.210  -2.710 112.820  1.00  0.00           C
ATOM   2539  O   GLY   251      45.040  -3.110 112.550  1.00  0.00           O
ATOM   2540  N   PRO   252      46.690  -2.880 114.050  1.00  0.00           N
ATOM   2541  CA  PRO   252      45.800  -3.390 115.130  1.00  0.00           C
ATOM   2542  CB  PRO   252      46.720  -3.590 116.360  1.00  0.00           C
ATOM   2543  CG  PRO   252      48.010  -2.790 116.010  1.00  0.00           C
ATOM   2544  CD  PRO   252      48.090  -3.090 114.500  1.00  0.00           C
ATOM   2545  C   PRO   252      44.640  -2.430 115.490  1.00  0.00           C
ATOM   2546  O   PRO   252      43.480  -2.820 115.590  1.00  0.00           O
ATOM   2547  N   LEU   253      44.890  -1.170 115.660  1.00  0.00           N
ATOM   2548  H   LEU   253      45.780  -0.800 115.930  1.00  0.00           H
ATOM   2549  CA  LEU   253      43.870  -0.110 115.830  1.00  0.00           C
ATOM   2550  CB  LEU   253      44.610   1.220 115.870  1.00  0.00           C
ATOM   2551  CG  LEU   253      45.330   1.450 117.230  1.00  0.00           C
ATOM   2552  CD1 LEU   253      46.580   2.320 117.000  1.00  0.00           C
ATOM   2553  CD2 LEU   253      44.410   2.050 118.170  1.00  0.00           C
ATOM   2554  C   LEU   253      42.910  -0.160 114.620  1.00  0.00           C
ATOM   2555  O   LEU   253      41.740  -0.140 114.860  1.00  0.00           O
ATOM   2556  N   SER   254      43.360  -0.390 113.410  1.00  0.00           N
ATOM   2557  H   SER   254      44.290  -0.110 113.220  1.00  0.00           H
ATOM   2558  CA  SER   254      42.470  -0.490 112.260  1.00  0.00           C
ATOM   2559  CB  SER   254      43.320  -0.620 110.980  1.00  0.00           C
ATOM   2560  OG  SER   254      44.240   0.420 110.640  1.00  0.00           O
ATOM   2561  HG  SER   254      43.730   1.260 110.810  1.00  0.00           H
ATOM   2562  C   SER   254      41.510  -1.700 112.220  1.00  0.00           C
ATOM   2563  O   SER   254      40.330  -1.520 112.100  1.00  0.00           O
ATOM   2564  N   ALA   255      41.980  -2.860 112.610  1.00  0.00           N
ATOM   2565  H   ALA   255      42.970  -2.900 112.740  1.00  0.00           H
ATOM   2566  CA  ALA   255      41.280  -4.150 112.750  1.00  0.00           C
ATOM   2567  CB  ALA   255      42.250  -5.300 112.860  1.00  0.00           C
ATOM   2568  C   ALA   255      40.160  -4.050 113.780  1.00  0.00           C
ATOM   2569  O   ALA   255      39.020  -4.310 113.440  1.00  0.00           O
ATOM   2570  N   GLN   256      40.410  -3.590 114.970  1.00  0.00           N
ATOM   2571  H   GLN   256      41.300  -3.210 115.240  1.00  0.00           H
ATOM   2572  CA  GLN   256      39.410  -3.450 115.980  1.00  0.00           C
ATOM   2573  CB  GLN   256      39.940  -3.320 117.450  1.00  0.00           C
ATOM   2574  CG  GLN   256      40.900  -2.160 117.670  1.00  0.00           C
ATOM   2575  CD  GLN   256      40.760  -1.450 118.990  1.00  0.00           C
ATOM   2576  OE1 GLN   256      39.680  -1.440 119.660  1.00  0.00           O
ATOM   2577  NE2 GLN   256      41.840  -0.810 119.360  1.00  0.00           N
ATOM   2578 1HE2 GLN   256      42.720  -0.970 118.920  1.00  0.00           H
ATOM   2579 2HE2 GLN   256      41.760  -0.140 120.100  1.00  0.00           H
ATOM   2580  C   GLN   256      38.350  -2.390 115.730  1.00  0.00           C
ATOM   2581  O   GLN   256      37.530  -2.120 116.620  1.00  0.00           O
ATOM   2582  N   THR   257      38.490  -1.550 114.670  1.00  0.00           N
ATOM   2583  H   THR   257      39.340  -1.420 114.170  1.00  0.00           H
ATOM   2584  CA  THR   257      37.500  -0.450 114.370  1.00  0.00           C
ATOM   2585  CB  THR   257      38.200   0.930 114.560  1.00  0.00           C
ATOM   2586  OG1 THR   257      39.330   1.160 113.680  1.00  0.00           O
ATOM   2587  HG1 THR   257      40.170   1.000 114.200  1.00  0.00           H
ATOM   2588  CG2 THR   257      38.570   0.960 116.000  1.00  0.00           C
ATOM   2589  C   THR   257      36.870  -0.390 113.010  1.00  0.00           C
ATOM   2590  O   THR   257      35.830   0.280 112.860  1.00  0.00           O
ATOM   2591  N   GLY   258      37.490  -0.970 111.980  1.00  0.00           N
ATOM   2592  H   GLY   258      38.390  -1.370 112.140  1.00  0.00           H
ATOM   2593  CA  GLY   258      37.120  -0.910 110.520  1.00  0.00           C
ATOM   2594  C   GLY   258      37.420   0.350 109.700  1.00  0.00           C
ATOM   2595  O   GLY   258      37.040   0.400 108.530  1.00  0.00           O
ATOM   2596  N   ILE   259      38.270   1.220 110.240  1.00  0.00           N
ATOM   2597  H   ILE   259      38.730   0.970 111.100  1.00  0.00           H
ATOM   2598  CA  ILE   259      38.680   2.450 109.530  1.00  0.00           C
ATOM   2599  CB  ILE   259      38.320   3.710 110.370  1.00  0.00           C
ATOM   2600  CG1 ILE   259      36.840   3.760 110.590  1.00  0.00           C
ATOM   2601  CG2 ILE   259      38.730   5.040 109.700  1.00  0.00           C
ATOM   2602  CD  ILE   259      36.380   4.560 111.820  1.00  0.00           C
ATOM   2603  C   ILE   259      40.170   2.320 109.260  1.00  0.00           C
ATOM   2604  O   ILE   259      40.920   2.060 110.210  1.00  0.00           O
ATOM   2605  N   ALA   260      40.600   2.460 108.010  1.00  0.00           N
ATOM   2606  H   ALA   260      39.870   2.400 107.330  1.00  0.00           H
ATOM   2607  CA  ALA   260      42.040   2.380 107.580  1.00  0.00           C
ATOM   2608  CB  ALA   260      42.040   2.130 106.050  1.00  0.00           C
ATOM   2609  C   ALA   260      42.830   3.670 107.990  1.00  0.00           C
ATOM   2610  O   ALA   260      42.300   4.730 108.320  1.00  0.00           O
ATOM   2611  N   VAL   261      44.140   3.370 107.920  1.00  0.00           N
ATOM   2612  H   VAL   261      44.410   2.450 107.650  1.00  0.00           H
ATOM   2613  CA  VAL   261      45.270   4.360 108.080  1.00  0.00           C
ATOM   2614  CB  VAL   261      46.680   3.850 108.260  1.00  0.00           C
ATOM   2615  CG1 VAL   261      47.150   2.930 107.140  1.00  0.00           C
ATOM   2616  CG2 VAL   261      47.660   5.040 108.490  1.00  0.00           C
ATOM   2617  C   VAL   261      45.170   5.530 107.020  1.00  0.00           C
ATOM   2618  O   VAL   261      45.070   6.690 107.440  1.00  0.00           O
ATOM   2619  N   LEU   262      44.950   5.290 105.750  1.00  0.00           N
ATOM   2620  H   LEU   262      45.140   4.390 105.350  1.00  0.00           H
ATOM   2621  CA  LEU   262      44.880   6.380 104.690  1.00  0.00           C
ATOM   2622  CB  LEU   262      44.970   5.690 103.280  1.00  0.00           C
ATOM   2623  CG  LEU   262      46.350   5.110 103.160  1.00  0.00           C
ATOM   2624  CD1 LEU   262      46.380   4.040 102.050  1.00  0.00           C
ATOM   2625  CD2 LEU   262      47.340   6.200 102.950  1.00  0.00           C
ATOM   2626  C   LEU   262      43.620   7.230 104.750  1.00  0.00           C
ATOM   2627  O   LEU   262      43.730   8.440 104.530  1.00  0.00           O
ATOM   2628  N   ASP   263      42.570   6.660 105.290  1.00  0.00           N
ATOM   2629  H   ASP   263      42.490   5.690 105.050  1.00  0.00           H
ATOM   2630  CA  ASP   263      41.330   7.380 105.710  1.00  0.00           C
ATOM   2631  CB  ASP   263      40.200   6.340 105.870  1.00  0.00           C
ATOM   2632  CG  ASP   263      39.920   5.530 104.550  1.00  0.00           C
ATOM   2633  OD1 ASP   263      39.220   5.990 103.640  1.00  0.00           O
ATOM   2634  OD2 ASP   263      40.380   4.380 104.440  1.00  0.00           O
ATOM   2635  C   ASP   263      41.480   8.270 106.980  1.00  0.00           C
ATOM   2636  O   ASP   263      41.170   9.480 106.980  1.00  0.00           O
ATOM   2637  N   MET   264      42.260   7.780 107.900  1.00  0.00           N
ATOM   2638  H   MET   264      42.510   6.810 107.890  1.00  0.00           H
ATOM   2639  CA  MET   264      42.760   8.520 109.050  1.00  0.00           C
ATOM   2640  CB  MET   264      43.340   7.630 110.200  1.00  0.00           C
ATOM   2641  CG  MET   264      42.220   6.810 110.890  1.00  0.00           C
ATOM   2642  SD  MET   264      41.540   7.750 112.300  1.00  0.00           S
ATOM   2643  CE  MET   264      40.530   6.470 113.090  1.00  0.00           C
ATOM   2644  C   MET   264      43.860   9.570 108.640  1.00  0.00           C
ATOM   2645  O   MET   264      43.900  10.630 109.220  1.00  0.00           O
ATOM   2646  N   CYS   265      44.720   9.260 107.680  1.00  0.00           N
ATOM   2647  H   CYS   265      44.880   8.290 107.510  1.00  0.00           H
ATOM   2648  CA  CYS   265      45.660  10.290 107.110  1.00  0.00           C
ATOM   2649  CB  CYS   265      46.500   9.690 106.000  1.00  0.00           C
ATOM   2650  SG  CYS   265      47.490   8.380 106.830  1.00  0.00           S
ATOM   2651  HG  CYS   265      48.290   8.210 105.790  1.00  0.00           H
ATOM   2652  C   CYS   265      44.780  11.390 106.470  1.00  0.00           C
ATOM   2653  O   CYS   265      44.930  12.580 106.770  1.00  0.00           O
ATOM   2654  N   ALA   266      43.700  10.930 105.820  1.00  0.00           N
ATOM   2655  H   ALA   266      43.550   9.980 105.540  1.00  0.00           H
ATOM   2656  CA  ALA   266      42.850  11.970 105.240  1.00  0.00           C
ATOM   2657  CB  ALA   266      41.840  11.390 104.260  1.00  0.00           C
ATOM   2658  C   ALA   266      42.150  12.870 106.310  1.00  0.00           C
ATOM   2659  O   ALA   266      41.930  14.010 105.990  1.00  0.00           O
ATOM   2660  N   SER   267      41.780  12.310 107.400  1.00  0.00           N
ATOM   2661  H   SER   267      41.550  11.340 107.450  1.00  0.00           H
ATOM   2662  CA  SER   267      41.270  13.160 108.490  1.00  0.00           C
ATOM   2663  CB  SER   267      40.830  12.210 109.610  1.00  0.00           C
ATOM   2664  OG  SER   267      39.870  11.320 109.100  1.00  0.00           O
ATOM   2665  HG  SER   267      40.280  10.750 108.390  1.00  0.00           H
ATOM   2666  C   SER   267      42.370  14.010 109.080  1.00  0.00           C
ATOM   2667  O   SER   267      42.280  15.220 109.180  1.00  0.00           O
ATOM   2668  N   LEU   268      43.530  13.460 109.400  1.00  0.00           N
ATOM   2669  H   LEU   268      43.730  12.530 109.080  1.00  0.00           H
ATOM   2670  CA  LEU   268      44.700  14.240 109.990  1.00  0.00           C
ATOM   2671  CB  LEU   268      45.790  13.200 110.340  1.00  0.00           C
ATOM   2672  CG  LEU   268      46.950  13.870 111.070  1.00  0.00           C
ATOM   2673  CD1 LEU   268      46.480  14.480 112.420  1.00  0.00           C
ATOM   2674  CD2 LEU   268      48.170  12.960 111.190  1.00  0.00           C
ATOM   2675  C   LEU   268      45.230  15.390 109.060  1.00  0.00           C
ATOM   2676  O   LEU   268      45.480  16.480 109.510  1.00  0.00           O
ATOM   2677  N   LYS   269      45.060  15.280 107.750  1.00  0.00           N
ATOM   2678  H   LYS   269      44.730  14.440 107.330  1.00  0.00           H
ATOM   2679  CA  LYS   269      45.260  16.390 106.720  1.00  0.00           C
ATOM   2680  CB  LYS   269      45.240  15.710 105.360  1.00  0.00           C
ATOM   2681  CG  LYS   269      45.800  16.520 104.200  1.00  0.00           C
ATOM   2682  CD  LYS   269      45.600  15.740 102.910  1.00  0.00           C
ATOM   2683  CE  LYS   269      46.060  16.560 101.720  1.00  0.00           C
ATOM   2684  NZ  LYS   269      45.570  16.000 100.470  1.00  0.00           N
ATOM   2685  HZ1 LYS   269      45.600  16.690  99.750  1.00  0.00           H
ATOM   2686  HZ2 LYS   269      46.110  15.190 100.230  1.00  0.00           H
ATOM   2687  HZ3 LYS   269      44.600  15.850 100.670  1.00  0.00           H
ATOM   2688  C   LYS   269      44.360  17.620 106.880  1.00  0.00           C
ATOM   2689  O   LYS   269      44.770  18.770 106.950  1.00  0.00           O
ATOM   2690  N   GLU   270      43.090  17.290 107.200  1.00  0.00           N
ATOM   2691  H   GLU   270      42.830  16.330 107.310  1.00  0.00           H
ATOM   2692  CA  GLU   270      42.020  18.260 107.480  1.00  0.00           C
ATOM   2693  CB  GLU   270      40.610  17.740 107.530  1.00  0.00           C
ATOM   2694  CG  GLU   270      40.110  17.190 106.170  1.00  0.00           C
ATOM   2695  CD  GLU   270      40.100  18.120 104.950  1.00  0.00           C
ATOM   2696  OE1 GLU   270      39.180  18.950 104.950  1.00  0.00           O
ATOM   2697  OE2 GLU   270      40.990  18.030 104.050  1.00  0.00           O
ATOM   2698  C   GLU   270      42.230  19.150 108.710  1.00  0.00           C
ATOM   2699  O   GLU   270      42.200  20.370 108.740  1.00  0.00           O
ATOM   2700  N   LEU   271      42.700  18.520 109.780  1.00  0.00           N
ATOM   2701  H   LEU   271      42.580  17.530 109.820  1.00  0.00           H
ATOM   2702  CA  LEU   271      43.080  19.200 111.050  1.00  0.00           C
ATOM   2703  CB  LEU   271      43.380  18.230 112.140  1.00  0.00           C
ATOM   2704  CG  LEU   271      42.110  17.400 112.450  1.00  0.00           C
ATOM   2705  CD1 LEU   271      42.580  16.200 113.180  1.00  0.00           C
ATOM   2706  CD2 LEU   271      41.080  18.040 113.440  1.00  0.00           C
ATOM   2707  C   LEU   271      44.310  20.070 110.810  1.00  0.00           C
ATOM   2708  O   LEU   271      44.190  21.250 110.600  1.00  0.00           O
ATOM   2709  N   LEU   272      45.300  19.350 110.200  1.00  0.00           N
ATOM   2710  H   LEU   272      45.270  18.380 109.970  1.00  0.00           H
ATOM   2711  CA  LEU   272      46.610  19.970 109.880  1.00  0.00           C
ATOM   2712  CB  LEU   272      47.630  18.900 109.560  1.00  0.00           C
ATOM   2713  CG  LEU   272      48.290  18.110 110.690  1.00  0.00           C
ATOM   2714  CD1 LEU   272      49.300  17.200 110.010  1.00  0.00           C
ATOM   2715  CD2 LEU   272      48.930  18.920 111.830  1.00  0.00           C
ATOM   2716  C   LEU   272      46.680  21.110 108.820  1.00  0.00           C
ATOM   2717  O   LEU   272      47.530  22.020 108.920  1.00  0.00           O
ATOM   2718  N   GLN   273      45.840  21.000 107.780  1.00  0.00           N
ATOM   2719  H   GLN   273      45.450  20.110 107.570  1.00  0.00           H
ATOM   2720  CA  GLN   273      45.550  22.180 106.910  1.00  0.00           C
ATOM   2721  CB  GLN   273      44.770  21.810 105.650  1.00  0.00           C
ATOM   2722  CG  GLN   273      45.650  20.830 104.820  1.00  0.00           C
ATOM   2723  CD  GLN   273      44.970  20.250 103.540  1.00  0.00           C
ATOM   2724  OE1 GLN   273      45.730  19.890 102.630  1.00  0.00           O
ATOM   2725  NE2 GLN   273      43.680  20.040 103.550  1.00  0.00           N
ATOM   2726 1HE2 GLN   273      43.150  20.500 104.260  1.00  0.00           H
ATOM   2727 2HE2 GLN   273      43.250  19.460 102.850  1.00  0.00           H
ATOM   2728  C   GLN   273      44.950  23.370 107.780  1.00  0.00           C
ATOM   2729  O   GLN   273      45.620  24.270 108.030  1.00  0.00           O
ATOM   2730  N   ASN   274      43.900  23.150 108.530  1.00  0.00           N
ATOM   2731  H   ASN   274      43.300  22.360 108.590  1.00  0.00           H
ATOM   2732  CA  ASN   274      43.230  24.260 109.210  1.00  0.00           C
ATOM   2733  CB  ASN   274      41.690  24.160 109.190  1.00  0.00           C
ATOM   2734  CG  ASN   274      41.060  23.850 107.820  1.00  0.00           C
ATOM   2735  OD1 ASN   274      40.760  22.750 107.390  1.00  0.00           O
ATOM   2736  ND2 ASN   274      40.740  24.980 107.200  1.00  0.00           N
ATOM   2737 1HD2 ASN   274      40.880  25.910 107.550  1.00  0.00           H
ATOM   2738 2HD2 ASN   274      40.410  24.920 106.260  1.00  0.00           H
ATOM   2739  C   ASN   274      43.750  24.720 110.610  1.00  0.00           C
ATOM   2740  O   ASN   274      43.280  25.700 111.110  1.00  0.00           O
ATOM   2741  N   GLY   275      44.420  23.800 111.280  1.00  0.00           N
ATOM   2742  H   GLY   275      44.420  22.860 110.960  1.00  0.00           H
ATOM   2743  CA  GLY   275      44.890  24.080 112.640  1.00  0.00           C
ATOM   2744  C   GLY   275      45.010  22.740 113.420  1.00  0.00           C
ATOM   2745  O   GLY   275      44.020  21.920 113.340  1.00  0.00           O
ATOM   2746  N   MET   276      45.850  22.780 114.370  1.00  0.00           N
ATOM   2747  H   MET   276      46.300  23.610 114.680  1.00  0.00           H
ATOM   2748  CA  MET   276      46.320  21.680 115.260  1.00  0.00           C
ATOM   2749  CB  MET   276      47.650  22.020 115.880  1.00  0.00           C
ATOM   2750  CG  MET   276      48.880  21.950 114.890  1.00  0.00           C
ATOM   2751  SD  MET   276      48.760  23.270 113.590  1.00  0.00           S
ATOM   2752  CE  MET   276      50.260  22.960 112.640  1.00  0.00           C
ATOM   2753  C   MET   276      45.410  21.140 116.350  1.00  0.00           C
ATOM   2754  O   MET   276      45.880  20.180 116.960  1.00  0.00           O
ATOM   2755  N   ASN   277      44.280  21.770 116.580  1.00  0.00           N
ATOM   2756  H   ASN   277      43.950  22.610 116.160  1.00  0.00           H
ATOM   2757  CA  ASN   277      43.360  21.190 117.610  1.00  0.00           C
ATOM   2758  CB  ASN   277      42.480  22.380 117.910  1.00  0.00           C
ATOM   2759  CG  ASN   277      41.730  22.320 119.260  1.00  0.00           C
ATOM   2760  OD1 ASN   277      40.900  21.550 119.550  1.00  0.00           O
ATOM   2761  ND2 ASN   277      42.060  23.190 120.190  1.00  0.00           N
ATOM   2762 1HD2 ASN   277      42.830  23.810 120.030  1.00  0.00           H
ATOM   2763 2HD2 ASN   277      41.410  23.410 120.920  1.00  0.00           H
ATOM   2764  C   ASN   277      42.490  19.930 117.160  1.00  0.00           C
ATOM   2765  O   ASN   277      41.740  20.100 116.200  1.00  0.00           O
ATOM   2766  N   GLY   278      42.310  18.950 118.080  1.00  0.00           N
ATOM   2767  H   GLY   278      42.800  18.800 118.940  1.00  0.00           H
ATOM   2768  CA  GLY   278      41.330  17.890 117.760  1.00  0.00           C
ATOM   2769  C   GLY   278      40.460  17.480 118.990  1.00  0.00           C
ATOM   2770  O   GLY   278      39.830  16.460 119.030  1.00  0.00           O
ATOM   2771  N   ARG   279      40.170  18.570 119.790  1.00  0.00           N
ATOM   2772  H   ARG   279      40.510  19.440 119.440  1.00  0.00           H
ATOM   2773  CA  ARG   279      39.390  18.570 121.110  1.00  0.00           C
ATOM   2774  CB  ARG   279      38.010  17.980 120.940  1.00  0.00           C
ATOM   2775  CG  ARG   279      37.220  18.670 119.820  1.00  0.00           C
ATOM   2776  CD  ARG   279      35.770  18.000 119.700  1.00  0.00           C
ATOM   2777  NE  ARG   279      34.900  18.800 118.780  1.00  0.00           N
ATOM   2778  HE  ARG   279      35.380  19.590 118.390  1.00  0.00           H
ATOM   2779  CZ  ARG   279      33.640  18.510 118.490  1.00  0.00           C
ATOM   2780  NH1 ARG   279      32.980  17.490 119.100  1.00  0.00           N
ATOM   2781 1HH1 ARG   279      33.300  17.050 119.930  1.00  0.00           H
ATOM   2782 2HH1 ARG   279      32.090  17.200 118.740  1.00  0.00           H
ATOM   2783  NH2 ARG   279      33.050  19.190 117.510  1.00  0.00           N
ATOM   2784 1HH2 ARG   279      33.530  19.920 117.030  1.00  0.00           H
ATOM   2785 2HH2 ARG   279      32.170  18.850 117.180  1.00  0.00           H
ATOM   2786  C   ARG   279      40.160  18.100 122.350  1.00  0.00           C
ATOM   2787  O   ARG   279      41.030  17.250 122.330  1.00  0.00           O
ATOM   2788  N   THR   280      39.650  18.490 123.520  1.00  0.00           N
ATOM   2789  H   THR   280      38.900  19.130 123.660  1.00  0.00           H
ATOM   2790  CA  THR   280      40.300  18.130 124.760  1.00  0.00           C
ATOM   2791  CB  THR   280      40.140  19.080 125.940  1.00  0.00           C
ATOM   2792  OG1 THR   280      38.760  19.360 126.120  1.00  0.00           O
ATOM   2793  HG1 THR   280      38.570  19.810 127.000  1.00  0.00           H
ATOM   2794  CG2 THR   280      40.850  20.380 125.670  1.00  0.00           C
ATOM   2795  C   THR   280      40.000  16.710 125.330  1.00  0.00           C
ATOM   2796  O   THR   280      40.020  16.500 126.510  1.00  0.00           O
ATOM   2797  N   ILE   281      39.650  15.750 124.470  1.00  0.00           N
ATOM   2798  H   ILE   281      39.740  15.790 123.480  1.00  0.00           H
ATOM   2799  CA  ILE   281      39.010  14.540 124.880  1.00  0.00           C
ATOM   2800  CB  ILE   281      38.090  13.900 123.760  1.00  0.00           C
ATOM   2801  CG1 ILE   281      37.240  12.760 124.230  1.00  0.00           C
ATOM   2802  CG2 ILE   281      38.950  13.770 122.480  1.00  0.00           C
ATOM   2803  CD  ILE   281      36.110  13.230 125.150  1.00  0.00           C
ATOM   2804  C   ILE   281      39.940  13.560 125.720  1.00  0.00           C
ATOM   2805  O   ILE   281      39.690  13.330 126.860  1.00  0.00           O
ATOM   2806  N   LEU   282      41.060  13.250 125.180  1.00  0.00           N
ATOM   2807  H   LEU   282      41.270  13.580 124.260  1.00  0.00           H
ATOM   2808  CA  LEU   282      42.080  12.290 125.670  1.00  0.00           C
ATOM   2809  CB  LEU   282      42.750  11.430 124.650  1.00  0.00           C
ATOM   2810  CG  LEU   282      41.820  10.900 123.570  1.00  0.00           C
ATOM   2811  CD1 LEU   282      42.640  10.590 122.270  1.00  0.00           C
ATOM   2812  CD2 LEU   282      41.190   9.590 124.030  1.00  0.00           C
ATOM   2813  C   LEU   282      42.990  13.050 126.590  1.00  0.00           C
ATOM   2814  O   LEU   282      43.460  12.470 127.580  1.00  0.00           O
ATOM   2815  N   GLY   283      43.410  14.240 126.220  1.00  0.00           N
ATOM   2816  H   GLY   283      43.260  14.640 125.320  1.00  0.00           H
ATOM   2817  CA  GLY   283      43.950  15.140 127.200  1.00  0.00           C
ATOM   2818  C   GLY   283      44.100  16.590 126.820  1.00  0.00           C
ATOM   2819  O   GLY   283      43.390  17.490 127.230  1.00  0.00           O
ATOM   2820  N   SER   284      45.310  16.760 126.230  1.00  0.00           N
ATOM   2821  H   SER   284      45.990  16.030 126.240  1.00  0.00           H
ATOM   2822  CA  SER   284      45.520  18.020 125.540  1.00  0.00           C
ATOM   2823  CB  SER   284      46.950  18.060 125.030  1.00  0.00           C
ATOM   2824  OG  SER   284      47.240  19.390 124.610  1.00  0.00           O
ATOM   2825  HG  SER   284      48.030  19.410 123.990  1.00  0.00           H
ATOM   2826  C   SER   284      44.580  18.330 124.400  1.00  0.00           C
ATOM   2827  O   SER   284      44.080  17.460 123.700  1.00  0.00           O
ATOM   2828  N   ALA   285      44.410  19.590 124.050  1.00  0.00           N
ATOM   2829  H   ALA   285      44.930  20.240 124.600  1.00  0.00           H
ATOM   2830  CA  ALA   285      43.700  20.160 122.810  1.00  0.00           C
ATOM   2831  CB  ALA   285      43.550  21.660 122.880  1.00  0.00           C
ATOM   2832  C   ALA   285      44.430  19.760 121.500  1.00  0.00           C
ATOM   2833  O   ALA   285      43.740  19.240 120.590  1.00  0.00           O
ATOM   2834  N   LEU   286      45.780  19.650 121.580  1.00  0.00           N
ATOM   2835  H   LEU   286      46.230  19.510 122.460  1.00  0.00           H
ATOM   2836  CA  LEU   286      46.510  19.660 120.340  1.00  0.00           C
ATOM   2837  CB  LEU   286      47.720  20.640 120.450  1.00  0.00           C
ATOM   2838  CG  LEU   286      47.400  22.050 120.790  1.00  0.00           C
ATOM   2839  CD1 LEU   286      48.630  22.860 120.960  1.00  0.00           C
ATOM   2840  CD2 LEU   286      46.630  22.520 119.530  1.00  0.00           C
ATOM   2841  C   LEU   286      47.170  18.320 119.960  1.00  0.00           C
ATOM   2842  O   LEU   286      47.910  17.750 120.750  1.00  0.00           O
ATOM   2843  N   LEU   287      47.270  18.240 118.630  1.00  0.00           N
ATOM   2844  H   LEU   287      46.650  18.800 118.080  1.00  0.00           H
ATOM   2845  CA  LEU   287      47.840  17.100 117.910  1.00  0.00           C
ATOM   2846  CB  LEU   287      47.520  17.230 116.390  1.00  0.00           C
ATOM   2847  CG  LEU   287      46.170  16.780 115.840  1.00  0.00           C
ATOM   2848  CD1 LEU   287      44.950  17.010 116.830  1.00  0.00           C
ATOM   2849  CD2 LEU   287      45.840  17.660 114.570  1.00  0.00           C
ATOM   2850  C   LEU   287      49.320  16.680 117.990  1.00  0.00           C
ATOM   2851  O   LEU   287      49.980  16.400 117.030  1.00  0.00           O
ATOM   2852  N   GLU   288      49.910  16.650 119.180  1.00  0.00           N
ATOM   2853  H   GLU   288      49.330  16.890 119.960  1.00  0.00           H
ATOM   2854  CA  GLU   288      51.300  16.250 119.600  1.00  0.00           C
ATOM   2855  CB  GLU   288      51.690  17.330 120.610  1.00  0.00           C
ATOM   2856  CG  GLU   288      52.100  18.600 119.860  1.00  0.00           C
ATOM   2857  CD  GLU   288      52.180  19.940 120.590  1.00  0.00           C
ATOM   2858  OE1 GLU   288      51.070  20.450 120.900  1.00  0.00           O
ATOM   2859  OE2 GLU   288      53.310  20.150 121.070  1.00  0.00           O
ATOM   2860  C   GLU   288      51.250  14.840 120.140  1.00  0.00           C
ATOM   2861  O   GLU   288      50.160  14.460 120.550  1.00  0.00           O
ATOM   2862  N   ASP   289      52.370  14.150 119.990  1.00  0.00           N
ATOM   2863  H   ASP   289      53.190  14.710 119.920  1.00  0.00           H
ATOM   2864  CA  ASP   289      52.470  12.700 120.060  1.00  0.00           C
ATOM   2865  CB  ASP   289      53.600  12.310 119.050  1.00  0.00           C
ATOM   2866  CG  ASP   289      54.980  12.960 119.270  1.00  0.00           C
ATOM   2867  OD1 ASP   289      55.120  13.860 120.160  1.00  0.00           O
ATOM   2868  OD2 ASP   289      55.960  12.420 118.760  1.00  0.00           O
ATOM   2869  C   ASP   289      52.660  12.060 121.400  1.00  0.00           C
ATOM   2870  O   ASP   289      53.410  11.090 121.500  1.00  0.00           O
ATOM   2871  N   GLU   290      51.790  12.490 122.350  1.00  0.00           N
ATOM   2872  H   GLU   290      50.900  12.800 122.040  1.00  0.00           H
ATOM   2873  CA  GLU   290      51.850  12.200 123.790  1.00  0.00           C
ATOM   2874  CB  GLU   290      50.820  13.110 124.500  1.00  0.00           C
ATOM   2875  CG  GLU   290      51.060  13.180 126.050  1.00  0.00           C
ATOM   2876  CD  GLU   290      50.530  14.480 126.600  1.00  0.00           C
ATOM   2877  OE1 GLU   290      51.360  15.160 127.150  1.00  0.00           O
ATOM   2878  OE2 GLU   290      49.400  14.750 126.410  1.00  0.00           O
ATOM   2879  C   GLU   290      51.580  10.720 124.160  1.00  0.00           C
ATOM   2880  O   GLU   290      52.450  10.070 124.720  1.00  0.00           O
ATOM   2881  N   PHE   291      50.490  10.180 123.730  1.00  0.00           N
ATOM   2882  H   PHE   291      49.860  10.610 123.090  1.00  0.00           H
ATOM   2883  CA  PHE   291      50.210   8.720 123.830  1.00  0.00           C
ATOM   2884  CB  PHE   291      48.690   8.420 123.790  1.00  0.00           C
ATOM   2885  CG  PHE   291      47.830   9.010 124.880  1.00  0.00           C
ATOM   2886  CD1 PHE   291      47.650   8.310 126.060  1.00  0.00           C
ATOM   2887  HD1 PHE   291      48.180   7.360 126.190  1.00  0.00           H
ATOM   2888  CD2 PHE   291      47.010  10.080 124.680  1.00  0.00           C
ATOM   2889  HD2 PHE   291      47.190  10.730 123.820  1.00  0.00           H
ATOM   2890  CE1 PHE   291      46.640   8.670 126.980  1.00  0.00           C
ATOM   2891  HE1 PHE   291      46.400   8.100 127.880  1.00  0.00           H
ATOM   2892  CE2 PHE   291      46.040  10.520 125.590  1.00  0.00           C
ATOM   2893  HE2 PHE   291      45.430  11.400 125.360  1.00  0.00           H
ATOM   2894  CZ  PHE   291      45.810   9.780 126.750  1.00  0.00           C
ATOM   2895  HZ  PHE   291      45.100  10.100 127.520  1.00  0.00           H
ATOM   2896  C   PHE   291      50.880   8.000 122.670  1.00  0.00           C
ATOM   2897  O   PHE   291      50.730   8.260 121.490  1.00  0.00           O
ATOM   2898  N   THR   292      51.580   6.930 123.010  1.00  0.00           N
ATOM   2899  H   THR   292      51.620   6.650 123.970  1.00  0.00           H
ATOM   2900  CA  THR   292      52.210   6.030 122.020  1.00  0.00           C
ATOM   2901  CB  THR   292      53.430   5.270 122.570  1.00  0.00           C
ATOM   2902  OG1 THR   292      52.860   4.320 123.610  1.00  0.00           O
ATOM   2903  HG1 THR   292      52.800   4.810 124.470  1.00  0.00           H
ATOM   2904  CG2 THR   292      54.560   6.140 122.940  1.00  0.00           C
ATOM   2905  C   THR   292      51.100   5.220 121.300  1.00  0.00           C
ATOM   2906  O   THR   292      50.030   5.100 121.870  1.00  0.00           O
ATOM   2907  N   PRO   293      51.340   4.500 120.180  1.00  0.00           N
ATOM   2908  CA  PRO   293      50.360   3.460 119.690  1.00  0.00           C
ATOM   2909  CB  PRO   293      50.830   2.930 118.370  1.00  0.00           C
ATOM   2910  CG  PRO   293      51.800   3.960 117.930  1.00  0.00           C
ATOM   2911  CD  PRO   293      52.360   4.720 119.140  1.00  0.00           C
ATOM   2912  C   PRO   293      50.210   2.310 120.740  1.00  0.00           C
ATOM   2913  O   PRO   293      49.080   1.940 121.090  1.00  0.00           O
ATOM   2914  N   PHE   294      51.260   2.090 121.480  1.00  0.00           N
ATOM   2915  H   PHE   294      52.120   2.550 121.250  1.00  0.00           H
ATOM   2916  CA  PHE   294      51.210   0.990 122.460  1.00  0.00           C
ATOM   2917  CB  PHE   294      52.600   0.390 122.760  1.00  0.00           C
ATOM   2918  CG  PHE   294      53.540   0.220 121.610  1.00  0.00           C
ATOM   2919  CD1 PHE   294      54.360   1.270 121.220  1.00  0.00           C
ATOM   2920  HD1 PHE   294      54.790   1.900 121.990  1.00  0.00           H
ATOM   2921  CD2 PHE   294      53.200  -0.830 120.730  1.00  0.00           C
ATOM   2922  HD2 PHE   294      52.570  -1.680 121.010  1.00  0.00           H
ATOM   2923  CE1 PHE   294      54.800   1.290 119.920  1.00  0.00           C
ATOM   2924  HE1 PHE   294      55.610   1.990 119.680  1.00  0.00           H
ATOM   2925  CE2 PHE   294      53.760  -0.840 119.430  1.00  0.00           C
ATOM   2926  HE2 PHE   294      53.620  -1.730 118.820  1.00  0.00           H
ATOM   2927  CZ  PHE   294      54.510   0.260 119.010  1.00  0.00           C
ATOM   2928  HZ  PHE   294      54.900   0.330 117.990  1.00  0.00           H
ATOM   2929  C   PHE   294      50.580   1.360 123.770  1.00  0.00           C
ATOM   2930  O   PHE   294      50.060   0.340 124.330  1.00  0.00           O
ATOM   2931  N   ASP   295      50.620   2.580 124.260  1.00  0.00           N
ATOM   2932  H   ASP   295      51.370   3.150 123.930  1.00  0.00           H
ATOM   2933  CA  ASP   295      49.760   3.040 125.400  1.00  0.00           C
ATOM   2934  CB  ASP   295      50.150   4.500 125.720  1.00  0.00           C
ATOM   2935  CG  ASP   295      51.560   4.860 126.200  1.00  0.00           C
ATOM   2936  OD1 ASP   295      51.950   5.900 125.670  1.00  0.00           O
ATOM   2937  OD2 ASP   295      52.100   4.340 127.170  1.00  0.00           O
ATOM   2938  C   ASP   295      48.240   2.980 124.950  1.00  0.00           C
ATOM   2939  O   ASP   295      47.490   2.310 125.640  1.00  0.00           O
ATOM   2940  N   VAL   296      47.970   3.300 123.700  1.00  0.00           N
ATOM   2941  H   VAL   296      48.600   3.860 123.150  1.00  0.00           H
ATOM   2942  CA  VAL   296      46.520   3.210 123.210  1.00  0.00           C
ATOM   2943  CB  VAL   296      46.510   4.150 121.900  1.00  0.00           C
ATOM   2944  CG1 VAL   296      45.180   4.020 121.200  1.00  0.00           C
ATOM   2945  CG2 VAL   296      46.680   5.610 122.280  1.00  0.00           C
ATOM   2946  C   VAL   296      45.960   1.770 123.030  1.00  0.00           C
ATOM   2947  O   VAL   296      44.770   1.500 123.340  1.00  0.00           O
ATOM   2948  N   VAL   297      46.850   0.910 122.500  1.00  0.00           N
ATOM   2949  H   VAL   297      47.690   1.140 122.020  1.00  0.00           H
ATOM   2950  CA  VAL   297      46.410  -0.530 122.420  1.00  0.00           C
ATOM   2951  CB  VAL   297      47.400  -1.340 121.530  1.00  0.00           C
ATOM   2952  CG1 VAL   297      47.270  -2.900 121.520  1.00  0.00           C
ATOM   2953  CG2 VAL   297      47.320  -0.920 120.050  1.00  0.00           C
ATOM   2954  C   VAL   297      46.180  -1.150 123.870  1.00  0.00           C
ATOM   2955  O   VAL   297      45.390  -2.070 124.070  1.00  0.00           O
ATOM   2956  N   ARG   298      47.050  -0.780 124.840  1.00  0.00           N
ATOM   2957  H   ARG   298      47.960  -0.420 124.630  1.00  0.00           H
ATOM   2958  CA  ARG   298      46.820  -1.230 126.260  1.00  0.00           C
ATOM   2959  CB  ARG   298      47.860  -0.830 127.310  1.00  0.00           C
ATOM   2960  CG  ARG   298      49.250  -1.390 126.900  1.00  0.00           C
ATOM   2961  CD  ARG   298      50.410  -1.010 127.770  1.00  0.00           C
ATOM   2962  NE  ARG   298      51.500  -1.750 127.170  1.00  0.00           N
ATOM   2963  HE  ARG   298      51.540  -2.710 127.470  1.00  0.00           H
ATOM   2964  CZ  ARG   298      52.550  -1.270 126.520  1.00  0.00           C
ATOM   2965  NH1 ARG   298      52.690   0.060 126.390  1.00  0.00           N
ATOM   2966 1HH1 ARG   298      51.920   0.590 126.760  1.00  0.00           H
ATOM   2967 2HH1 ARG   298      53.450   0.530 125.940  1.00  0.00           H
ATOM   2968  NH2 ARG   298      53.500  -1.970 125.920  1.00  0.00           N
ATOM   2969 1HH2 ARG   298      53.370  -2.970 125.880  1.00  0.00           H
ATOM   2970 2HH2 ARG   298      54.160  -1.380 125.480  1.00  0.00           H
ATOM   2971  C   ARG   298      45.600  -0.560 126.720  1.00  0.00           C
ATOM   2972  O   ARG   298      44.600  -1.160 127.130  1.00  0.00           O
ATOM   2973  N   GLN   299      45.420   0.730 126.490  1.00  0.00           N
ATOM   2974  H   GLN   299      46.110   1.210 125.960  1.00  0.00           H
ATOM   2975  CA  GLN   299      44.280   1.470 127.000  1.00  0.00           C
ATOM   2976  CB  GLN   299      44.460   2.990 126.960  1.00  0.00           C
ATOM   2977  CG  GLN   299      45.480   3.440 128.070  1.00  0.00           C
ATOM   2978  CD  GLN   299      45.820   4.980 127.860  1.00  0.00           C
ATOM   2979  OE1 GLN   299      46.930   5.450 127.870  1.00  0.00           O
ATOM   2980  NE2 GLN   299      44.840   5.720 128.160  1.00  0.00           N
ATOM   2981 1HE2 GLN   299      43.890   5.420 128.250  1.00  0.00           H
ATOM   2982 2HE2 GLN   299      45.080   6.650 128.430  1.00  0.00           H
ATOM   2983  C   GLN   299      42.880   1.160 126.400  1.00  0.00           C
ATOM   2984  O   GLN   299      41.910   1.620 126.940  1.00  0.00           O
ATOM   2985  N   CYS   300      42.890   0.670 125.160  1.00  0.00           N
ATOM   2986  H   CYS   300      43.610   1.030 124.560  1.00  0.00           H
ATOM   2987  CA  CYS   300      41.660   0.070 124.560  1.00  0.00           C
ATOM   2988  CB  CYS   300      41.840  -0.200 123.130  1.00  0.00           C
ATOM   2989  SG  CYS   300      42.140   1.250 122.010  1.00  0.00           S
ATOM   2990  HG  CYS   300      43.190   1.560 122.770  1.00  0.00           H
ATOM   2991  C   CYS   300      41.120  -1.170 125.230  1.00  0.00           C
ATOM   2992  O   CYS   300      39.940  -1.440 125.120  1.00  0.00           O
ATOM   2993  N   SER   301      42.050  -2.080 125.560  1.00  0.00           N
ATOM   2994  H   SER   301      43.000  -1.810 125.440  1.00  0.00           H
ATOM   2995  CA  SER   301      41.830  -3.270 126.400  1.00  0.00           C
ATOM   2996  CB  SER   301      43.200  -4.030 126.720  1.00  0.00           C
ATOM   2997  OG  SER   301      43.080  -5.070 127.670  1.00  0.00           O
ATOM   2998  HG  SER   301      44.040  -5.290 127.850  1.00  0.00           H
ATOM   2999  C   SER   301      41.240  -2.670 127.670  1.00  0.00           C
ATOM   3000  O   SER   301      41.470  -1.500 128.080  1.00  0.00           O
ATOM   3001  N   GLY   302      40.600  -3.520 128.530  1.00  0.00           N
ATOM   3002  H   GLY   302      40.470  -4.490 128.330  1.00  0.00           H
ATOM   3003  CA  GLY   302      39.980  -2.970 129.770  1.00  0.00           C
ATOM   3004  C   GLY   302      41.050  -2.900 130.870  1.00  0.00           C
ATOM   3005  O   GLY   302      40.920  -3.670 131.780  1.00  0.00           O
ATOM   3006  N   VAL   303      41.880  -1.810 130.820  1.00  0.00           N
ATOM   3007  H   VAL   303      41.950  -1.370 129.920  1.00  0.00           H
ATOM   3008  CA  VAL   303      42.930  -1.550 131.780  1.00  0.00           C
ATOM   3009  CB  VAL   303      43.910  -0.500 131.340  1.00  0.00           C
ATOM   3010  CG1 VAL   303      44.810  -1.190 130.270  1.00  0.00           C
ATOM   3011  CG2 VAL   303      43.150   0.790 130.930  1.00  0.00           C
ATOM   3012  C   VAL   303      42.420  -1.040 133.200  1.00  0.00           C
ATOM   3013  O   VAL   303      41.580  -0.130 133.320  1.00  0.00           O
ATOM   3014  N   THR   304      42.920  -1.810 134.210  1.00  0.00           N
ATOM   3015  H   THR   304      43.590  -2.530 134.030  1.00  0.00           H
ATOM   3016  CA  THR   304      42.410  -1.740 135.590  1.00  0.00           C
ATOM   3017  CB  THR   304      42.890  -2.980 136.390  1.00  0.00           C
ATOM   3018  OG1 THR   304      44.360  -3.010 136.320  1.00  0.00           O
ATOM   3019  HG1 THR   304      44.780  -3.020 137.220  1.00  0.00           H
ATOM   3020  CG2 THR   304      42.300  -4.310 135.880  1.00  0.00           C
ATOM   3021  C   THR   304      42.640  -0.450 136.360  1.00  0.00           C
ATOM   3022  O   THR   304      42.180  -0.390 137.500  1.00  0.00           O
ATOM   3023  N   PHE   305      43.480   0.480 135.870  1.00  0.00           N
ATOM   3024  H   PHE   305      44.070   0.290 135.090  1.00  0.00           H
ATOM   3025  CA  PHE   305      43.650   1.870 136.410  1.00  0.00           C
ATOM   3026  CB  PHE   305      44.910   2.490 135.760  1.00  0.00           C
ATOM   3027  CG  PHE   305      46.130   1.860 136.340  1.00  0.00           C
ATOM   3028  CD1 PHE   305      46.650   2.450 137.460  1.00  0.00           C
ATOM   3029  HD1 PHE   305      46.300   3.480 137.610  1.00  0.00           H
ATOM   3030  CD2 PHE   305      46.580   0.630 135.850  1.00  0.00           C
ATOM   3031  HD2 PHE   305      46.350   0.300 134.830  1.00  0.00           H
ATOM   3032  CE1 PHE   305      47.660   1.850 138.060  1.00  0.00           C
ATOM   3033  HE1 PHE   305      48.190   2.300 138.900  1.00  0.00           H
ATOM   3034  CE2 PHE   305      47.590   0.020 136.470  1.00  0.00           C
ATOM   3035  HE2 PHE   305      47.820  -1.030 136.290  1.00  0.00           H
ATOM   3036  CZ  PHE   305      48.100   0.640 137.560  1.00  0.00           C
ATOM   3037  HZ  PHE   305      49.070   0.310 137.950  1.00  0.00           H
ATOM   3038  C   PHE   305      42.380   2.730 136.200  1.00  0.00           C
ATOM   3039  O   PHE   305      42.420   3.700 135.510  1.00  0.00           O
ATOM   3040  N   GLN   306      41.300   2.320 136.820  1.00  0.00           N
ATOM   3041  H   GLN   306      41.370   1.490 137.370  1.00  0.00           H
ATOM   3042  CA  GLN   306      39.970   3.050 136.790  1.00  0.00           C
ATOM   3043  CB  GLN   306      39.090   2.420 135.770  1.00  0.00           C
ATOM   3044  CG  GLN   306      39.550   2.700 134.280  1.00  0.00           C
ATOM   3045  CD  GLN   306      38.570   2.060 133.310  1.00  0.00           C
ATOM   3046  OE1 GLN   306      37.450   2.550 133.170  1.00  0.00           O
ATOM   3047  NE2 GLN   306      39.030   0.920 132.830  1.00  0.00           N
ATOM   3048 1HE2 GLN   306      39.880   0.530 133.190  1.00  0.00           H
ATOM   3049 2HE2 GLN   306      38.510   0.340 132.210  1.00  0.00           H
ATOM   3050  C   GLN   306      39.240   2.830 138.170  1.00  0.00           C
ATOM   3051  O1  GLN   306      39.370   1.770 138.760  1.00  0.00           O
ATOM   3052  O2  GLN   306      38.460   3.740 138.500  1.00  0.00           O
TER
ENDMDL
