# Supplementary material for: Microsecond MD Simulation and Multiple-Conformation Virtual Screening to Identify Potential Anti-COVID-19 Inhibitors Against SARS-CoV-2 Main Protease
Source: Front Chem. 2021 Jan 13;8:595273. doi: 10.3389/fchem.2020.595273 (PMC7873971; doi:10.3389/fchem.2020.595273)
Supplement: Supplementary file 2 [file Data_Sheet_1.ZIP › Ns_Pose_PDB/Ns_Pose_PDB/1_micro_6LU7_Apo/700ns.pdb]

REMARK    GENERATED BY TRJCONV
TITLE     Seq_1 - homology model built on 3M3V_A 2A5K_A - hbond-opt in water t= 700000.00000
REMARK    THIS IS A SIMULATION BOX
CRYST1   98.644   98.644   98.644  90.00  90.00  90.00 P 1           1
MODEL        1
ATOM      1  N   SER     1      45.410 -10.680 158.940  1.00  0.00           N
ATOM      2  H1  SER     1      45.570  -9.700 158.780  1.00  0.00           H
ATOM      3  H2  SER     1      45.130 -11.170 158.120  1.00  0.00           H
ATOM      4  H3  SER     1      44.670 -10.710 159.610  1.00  0.00           H
ATOM      5  CA  SER     1      46.710 -11.300 159.360  1.00  0.00           C
ATOM      6  CB  SER     1      47.780 -10.800 158.390  1.00  0.00           C
ATOM      7  OG  SER     1      47.360 -11.180 157.060  1.00  0.00           O
ATOM      8  HG  SER     1      47.960 -10.750 156.390  1.00  0.00           H
ATOM      9  C   SER     1      47.110 -10.510 160.620  1.00  0.00           C
ATOM     10  O   SER     1      46.760  -9.300 160.680  1.00  0.00           O
ATOM     11  N   GLY     2      47.850 -11.100 161.580  1.00  0.00           N
ATOM     12  H   GLY     2      48.260 -11.990 161.370  1.00  0.00           H
ATOM     13  CA  GLY     2      48.380 -10.400 162.790  1.00  0.00           C
ATOM     14  C   GLY     2      49.450  -9.400 162.410  1.00  0.00           C
ATOM     15  O   GLY     2      50.470  -9.800 161.950  1.00  0.00           O
ATOM     16  N   PHE     3      49.090  -8.140 162.640  1.00  0.00           N
ATOM     17  H   PHE     3      48.200  -7.890 163.020  1.00  0.00           H
ATOM     18  CA  PHE     3      50.020  -7.020 162.340  1.00  0.00           C
ATOM     19  CB  PHE     3      49.280  -5.710 162.560  1.00  0.00           C
ATOM     20  CG  PHE     3      49.870  -4.460 161.990  1.00  0.00           C
ATOM     21  CD1 PHE     3      50.430  -3.520 162.840  1.00  0.00           C
ATOM     22  HD1 PHE     3      50.230  -3.410 163.900  1.00  0.00           H
ATOM     23  CD2 PHE     3      50.020  -4.460 160.610  1.00  0.00           C
ATOM     24  HD2 PHE     3      49.460  -5.230 160.070  1.00  0.00           H
ATOM     25  CE1 PHE     3      51.090  -2.520 162.140  1.00  0.00           C
ATOM     26  HE1 PHE     3      51.440  -1.580 162.580  1.00  0.00           H
ATOM     27  CE2 PHE     3      50.760  -3.490 159.930  1.00  0.00           C
ATOM     28  HE2 PHE     3      51.150  -3.690 158.930  1.00  0.00           H
ATOM     29  CZ  PHE     3      51.310  -2.510 160.720  1.00  0.00           C
ATOM     30  HZ  PHE     3      52.050  -1.890 160.210  1.00  0.00           H
ATOM     31  C   PHE     3      51.180  -6.970 163.320  1.00  0.00           C
ATOM     32  O   PHE     3      51.040  -7.050 164.540  1.00  0.00           O
ATOM     33  N   ARG     4      52.420  -6.810 162.760  1.00  0.00           N
ATOM     34  H   ARG     4      52.590  -6.950 161.790  1.00  0.00           H
ATOM     35  CA  ARG     4      53.640  -6.770 163.590  1.00  0.00           C
ATOM     36  CB  ARG     4      54.530  -7.800 162.950  1.00  0.00           C
ATOM     37  CG  ARG     4      53.980  -9.150 163.330  1.00  0.00           C
ATOM     38  CD  ARG     4      54.780 -10.240 162.620  1.00  0.00           C
ATOM     39  NE  ARG     4      54.650 -11.560 163.360  1.00  0.00           N
ATOM     40  HE  ARG     4      54.410 -11.410 164.320  1.00  0.00           H
ATOM     41  CZ  ARG     4      54.460 -12.790 162.920  1.00  0.00           C
ATOM     42  NH1 ARG     4      54.410 -12.980 161.590  1.00  0.00           N
ATOM     43 1HH1 ARG     4      54.560 -12.230 160.950  1.00  0.00           H
ATOM     44 2HH1 ARG     4      54.160 -13.850 161.160  1.00  0.00           H
ATOM     45  NH2 ARG     4      54.550 -13.760 163.800  1.00  0.00           N
ATOM     46 1HH2 ARG     4      54.860 -13.500 164.710  1.00  0.00           H
ATOM     47 2HH2 ARG     4      54.380 -14.720 163.570  1.00  0.00           H
ATOM     48  C   ARG     4      54.330  -5.400 163.670  1.00  0.00           C
ATOM     49  O   ARG     4      54.570  -4.720 162.650  1.00  0.00           O
ATOM     50  N   LYS     5      54.600  -4.980 164.930  1.00  0.00           N
ATOM     51  H   LYS     5      54.030  -5.330 165.670  1.00  0.00           H
ATOM     52  CA  LYS     5      55.340  -3.710 165.190  1.00  0.00           C
ATOM     53  CB  LYS     5      54.680  -2.890 166.370  1.00  0.00           C
ATOM     54  CG  LYS     5      53.500  -2.140 165.840  1.00  0.00           C
ATOM     55  CD  LYS     5      52.780  -1.350 166.910  1.00  0.00           C
ATOM     56  CE  LYS     5      51.380  -1.040 166.420  1.00  0.00           C
ATOM     57  NZ  LYS     5      50.560  -0.320 167.470  1.00  0.00           N
ATOM     58  HZ1 LYS     5      49.750  -0.030 166.960  1.00  0.00           H
ATOM     59  HZ2 LYS     5      50.240  -0.900 168.220  1.00  0.00           H
ATOM     60  HZ3 LYS     5      51.040   0.440 167.910  1.00  0.00           H
ATOM     61  C   LYS     5      56.790  -3.950 165.600  1.00  0.00           C
ATOM     62  O   LYS     5      57.290  -5.010 165.960  1.00  0.00           O
ATOM     63  N   MET     6      57.530  -2.830 165.460  1.00  0.00           N
ATOM     64  H   MET     6      57.080  -1.940 165.460  1.00  0.00           H
ATOM     65  CA  MET     6      58.990  -2.770 165.610  1.00  0.00           C
ATOM     66  CB  MET     6      59.550  -1.440 165.020  1.00  0.00           C
ATOM     67  CG  MET     6      60.000  -1.510 163.570  1.00  0.00           C
ATOM     68  SD  MET     6      61.040  -0.050 163.150  1.00  0.00           S
ATOM     69  CE  MET     6      61.610  -0.720 161.580  1.00  0.00           C
ATOM     70  C   MET     6      59.350  -2.910 167.110  1.00  0.00           C
ATOM     71  O   MET     6      59.480  -1.980 167.870  1.00  0.00           O
ATOM     72  N   ALA     7      59.790  -4.080 167.600  1.00  0.00           N
ATOM     73  H   ALA     7      59.810  -4.880 167.000  1.00  0.00           H
ATOM     74  CA  ALA     7      60.240  -4.360 168.970  1.00  0.00           C
ATOM     75  CB  ALA     7      60.060  -5.830 169.310  1.00  0.00           C
ATOM     76  C   ALA     7      61.670  -3.720 169.350  1.00  0.00           C
ATOM     77  O   ALA     7      62.710  -4.410 169.230  1.00  0.00           O
ATOM     78  N   PHE     8      61.630  -2.540 169.980  1.00  0.00           N
ATOM     79  H   PHE     8      60.880  -1.880 169.920  1.00  0.00           H
ATOM     80  CA  PHE     8      62.870  -1.940 170.700  1.00  0.00           C
ATOM     81  CB  PHE     8      62.690  -0.490 170.700  1.00  0.00           C
ATOM     82  CG  PHE     8      61.760   0.170 171.750  1.00  0.00           C
ATOM     83  CD1 PHE     8      62.180   0.660 172.970  1.00  0.00           C
ATOM     84  HD1 PHE     8      63.230   0.870 173.200  1.00  0.00           H
ATOM     85  CD2 PHE     8      60.390   0.130 171.440  1.00  0.00           C
ATOM     86  HD2 PHE     8      60.130  -0.060 170.390  1.00  0.00           H
ATOM     87  CE1 PHE     8      61.250   1.040 173.960  1.00  0.00           C
ATOM     88  HE1 PHE     8      61.550   1.450 174.920  1.00  0.00           H
ATOM     89  CE2 PHE     8      59.420   0.410 172.400  1.00  0.00           C
ATOM     90  HE2 PHE     8      58.360   0.230 172.230  1.00  0.00           H
ATOM     91  CZ  PHE     8      59.910   0.770 173.630  1.00  0.00           C
ATOM     92  HZ  PHE     8      59.200   0.690 174.450  1.00  0.00           H
ATOM     93  C   PHE     8      63.040  -2.640 172.080  1.00  0.00           C
ATOM     94  O   PHE     8      62.070  -2.770 172.800  1.00  0.00           O
ATOM     95  N   PRO     9      64.200  -3.140 172.380  1.00  0.00           N
ATOM     96  CA  PRO     9      64.590  -3.720 173.660  1.00  0.00           C
ATOM     97  CB  PRO     9      66.070  -4.140 173.470  1.00  0.00           C
ATOM     98  CG  PRO     9      66.100  -4.540 172.020  1.00  0.00           C
ATOM     99  CD  PRO     9      65.190  -3.540 171.360  1.00  0.00           C
ATOM    100  C   PRO     9      64.440  -2.910 174.900  1.00  0.00           C
ATOM    101  O   PRO     9      65.070  -1.810 175.000  1.00  0.00           O
ATOM    102  N   SER    10      63.680  -3.480 175.740  1.00  0.00           N
ATOM    103  H   SER    10      63.440  -4.440 175.620  1.00  0.00           H
ATOM    104  CA  SER    10      63.090  -2.710 176.890  1.00  0.00           C
ATOM    105  CB  SER    10      62.120  -3.580 177.680  1.00  0.00           C
ATOM    106  OG  SER    10      61.070  -3.970 176.810  1.00  0.00           O
ATOM    107  HG  SER    10      60.620  -3.190 176.380  1.00  0.00           H
ATOM    108  C   SER    10      64.100  -2.190 177.830  1.00  0.00           C
ATOM    109  O   SER    10      65.120  -2.870 177.970  1.00  0.00           O
ATOM    110  N   GLY    11      63.930  -0.950 178.320  1.00  0.00           N
ATOM    111  H   GLY    11      63.230  -0.410 177.860  1.00  0.00           H
ATOM    112  CA  GLY    11      64.970  -0.160 179.120  1.00  0.00           C
ATOM    113  C   GLY    11      66.440   0.010 178.630  1.00  0.00           C
ATOM    114  O   GLY    11      67.100   1.040 178.760  1.00  0.00           O
ATOM    115  N   LYS    12      66.900  -1.000 177.950  1.00  0.00           N
ATOM    116  H   LYS    12      66.380  -1.850 177.890  1.00  0.00           H
ATOM    117  CA  LYS    12      68.180  -1.110 177.280  1.00  0.00           C
ATOM    118  CB  LYS    12      68.400  -2.400 176.450  1.00  0.00           C
ATOM    119  CG  LYS    12      68.640  -3.580 177.430  1.00  0.00           C
ATOM    120  CD  LYS    12      68.660  -4.970 176.900  1.00  0.00           C
ATOM    121  CE  LYS    12      68.910  -5.840 178.140  1.00  0.00           C
ATOM    122  NZ  LYS    12      69.360  -7.150 177.710  1.00  0.00           N
ATOM    123  HZ1 LYS    12      69.900  -7.090 176.870  1.00  0.00           H
ATOM    124  HZ2 LYS    12      69.960  -7.490 178.430  1.00  0.00           H
ATOM    125  HZ3 LYS    12      68.600  -7.790 177.560  1.00  0.00           H
ATOM    126  C   LYS    12      68.570  -0.030 176.250  1.00  0.00           C
ATOM    127  O   LYS    12      69.320   0.840 176.650  1.00  0.00           O
ATOM    128  N   VAL    13      67.780   0.240 175.250  1.00  0.00           N
ATOM    129  H   VAL    13      66.970  -0.350 175.240  1.00  0.00           H
ATOM    130  CA  VAL    13      68.020   1.270 174.190  1.00  0.00           C
ATOM    131  CB  VAL    13      67.070   1.040 172.970  1.00  0.00           C
ATOM    132  CG1 VAL    13      67.580   1.850 171.760  1.00  0.00           C
ATOM    133  CG2 VAL    13      67.250  -0.410 172.440  1.00  0.00           C
ATOM    134  C   VAL    13      67.930   2.680 174.690  1.00  0.00           C
ATOM    135  O   VAL    13      68.920   3.410 174.620  1.00  0.00           O
ATOM    136  N   GLU    14      66.810   2.960 175.370  1.00  0.00           N
ATOM    137  H   GLU    14      66.150   2.210 175.440  1.00  0.00           H
ATOM    138  CA  GLU    14      66.500   4.260 175.990  1.00  0.00           C
ATOM    139  CB  GLU    14      65.270   4.150 176.840  1.00  0.00           C
ATOM    140  CG  GLU    14      64.020   3.810 176.040  1.00  0.00           C
ATOM    141  CD  GLU    14      62.940   3.440 177.030  1.00  0.00           C
ATOM    142  OE1 GLU    14      62.950   2.240 177.340  1.00  0.00           O
ATOM    143  OE2 GLU    14      62.250   4.340 177.430  1.00  0.00           O
ATOM    144  C   GLU    14      67.650   4.530 176.990  1.00  0.00           C
ATOM    145  O   GLU    14      68.330   5.530 176.920  1.00  0.00           O
ATOM    146  N   GLY    15      68.090   3.510 177.700  1.00  0.00           N
ATOM    147  H   GLY    15      67.690   2.600 177.690  1.00  0.00           H
ATOM    148  CA  GLY    15      69.210   3.540 178.700  1.00  0.00           C
ATOM    149  C   GLY    15      70.570   4.050 178.190  1.00  0.00           C
ATOM    150  O   GLY    15      71.390   4.560 178.960  1.00  0.00           O
ATOM    151  N   CYS    16      70.840   3.970 176.870  1.00  0.00           N
ATOM    152  H   CYS    16      70.140   3.630 176.240  1.00  0.00           H
ATOM    153  CA  CYS    16      72.040   4.460 176.220  1.00  0.00           C
ATOM    154  CB  CYS    16      72.150   3.800 174.810  1.00  0.00           C
ATOM    155  SG  CYS    16      72.560   2.010 174.820  1.00  0.00           S
ATOM    156  HG  CYS    16      71.450   1.590 175.430  1.00  0.00           H
ATOM    157  C   CYS    16      72.080   5.980 175.860  1.00  0.00           C
ATOM    158  O   CYS    16      73.090   6.480 175.480  1.00  0.00           O
ATOM    159  N   MET    17      70.910   6.650 175.850  1.00  0.00           N
ATOM    160  H   MET    17      70.070   6.110 175.930  1.00  0.00           H
ATOM    161  CA  MET    17      70.780   8.140 175.670  1.00  0.00           C
ATOM    162  CB  MET    17      69.280   8.420 175.330  1.00  0.00           C
ATOM    163  CG  MET    17      69.040   9.860 174.890  1.00  0.00           C
ATOM    164  SD  MET    17      70.270  10.520 173.670  1.00  0.00           S
ATOM    165  CE  MET    17      70.060   9.610 172.120  1.00  0.00           C
ATOM    166  C   MET    17      71.320   8.860 176.910  1.00  0.00           C
ATOM    167  O   MET    17      70.840   8.700 178.000  1.00  0.00           O
ATOM    168  N   VAL    18      72.350   9.700 176.790  1.00  0.00           N
ATOM    169  H   VAL    18      72.830   9.780 175.920  1.00  0.00           H
ATOM    170  CA  VAL    18      72.940  10.500 177.880  1.00  0.00           C
ATOM    171  CB  VAL    18      74.380  10.390 178.120  1.00  0.00           C
ATOM    172  CG1 VAL    18      74.660   8.990 178.780  1.00  0.00           C
ATOM    173  CG2 VAL    18      75.230  10.520 176.830  1.00  0.00           C
ATOM    174  C   VAL    18      72.720  12.020 177.830  1.00  0.00           C
ATOM    175  O   VAL    18      72.490  12.520 176.720  1.00  0.00           O
ATOM    176  N   GLN    19      72.620  12.680 178.980  1.00  0.00           N
ATOM    177  H   GLN    19      72.830  12.270 179.870  1.00  0.00           H
ATOM    178  CA  GLN    19      72.480  14.150 178.970  1.00  0.00           C
ATOM    179  CB  GLN    19      71.750  14.480 180.270  1.00  0.00           C
ATOM    180  CG  GLN    19      71.380  15.940 180.490  1.00  0.00           C
ATOM    181  CD  GLN    19      70.510  16.310 181.720  1.00  0.00           C
ATOM    182  OE1 GLN    19      70.040  15.470 182.500  1.00  0.00           O
ATOM    183  NE2 GLN    19      70.380  17.560 182.030  1.00  0.00           N
ATOM    184 1HE2 GLN    19      71.090  18.180 181.690  1.00  0.00           H
ATOM    185 2HE2 GLN    19      69.630  17.930 182.570  1.00  0.00           H
ATOM    186  C   GLN    19      73.830  14.940 178.790  1.00  0.00           C
ATOM    187  O   GLN    19      74.550  15.180 179.740  1.00  0.00           O
ATOM    188  N   VAL    20      74.130  15.150 177.520  1.00  0.00           N
ATOM    189  H   VAL    20      73.460  14.920 176.810  1.00  0.00           H
ATOM    190  CA  VAL    20      75.370  15.770 176.990  1.00  0.00           C
ATOM    191  CB  VAL    20      75.790  15.290 175.590  1.00  0.00           C
ATOM    192  CG1 VAL    20      77.200  15.790 175.230  1.00  0.00           C
ATOM    193  CG2 VAL    20      75.910  13.740 175.710  1.00  0.00           C
ATOM    194  C   VAL    20      75.210  17.300 177.080  1.00  0.00           C
ATOM    195  O   VAL    20      74.730  18.060 176.220  1.00  0.00           O
ATOM    196  N   THR    21      75.680  17.830 178.270  1.00  0.00           N
ATOM    197  H   THR    21      76.070  17.230 178.980  1.00  0.00           H
ATOM    198  CA  THR    21      75.650  19.270 178.580  1.00  0.00           C
ATOM    199  CB  THR    21      75.440  19.500 180.110  1.00  0.00           C
ATOM    200  OG1 THR    21      74.280  18.820 180.590  1.00  0.00           O
ATOM    201  HG1 THR    21      73.560  19.500 180.760  1.00  0.00           H
ATOM    202  CG2 THR    21      75.510  20.990 180.600  1.00  0.00           C
ATOM    203  C   THR    21      76.820  20.040 178.040  1.00  0.00           C
ATOM    204  O   THR    21      78.000  19.810 178.350  1.00  0.00           O
ATOM    205  N   CYS    22      76.450  21.010 177.260  1.00  0.00           N
ATOM    206  H   CYS    22      75.530  21.330 177.030  1.00  0.00           H
ATOM    207  CA  CYS    22      77.480  21.850 176.660  1.00  0.00           C
ATOM    208  CB  CYS    22      77.630  21.650 175.190  1.00  0.00           C
ATOM    209  SG  CYS    22      76.080  21.730 174.160  1.00  0.00           S
ATOM    210  HG  CYS    22      75.590  22.810 174.760  1.00  0.00           H
ATOM    211  C   CYS    22      77.320  23.340 177.010  1.00  0.00           C
ATOM    212  O   CYS    22      76.800  24.140 176.210  1.00  0.00           O
ATOM    213  N   GLY    23      77.660  23.600 178.260  1.00  0.00           N
ATOM    214  H   GLY    23      78.190  22.970 178.820  1.00  0.00           H
ATOM    215  CA  GLY    23      77.380  24.920 178.840  1.00  0.00           C
ATOM    216  C   GLY    23      75.900  25.290 179.080  1.00  0.00           C
ATOM    217  O   GLY    23      75.180  24.390 179.420  1.00  0.00           O
ATOM    218  N   THR    24      75.590  26.390 178.330  1.00  0.00           N
ATOM    219  H   THR    24      76.240  26.780 177.690  1.00  0.00           H
ATOM    220  CA  THR    24      74.250  27.030 178.280  1.00  0.00           C
ATOM    221  CB  THR    24      74.240  28.420 177.640  1.00  0.00           C
ATOM    222  OG1 THR    24      74.800  28.450 176.300  1.00  0.00           O
ATOM    223  HG1 THR    24      74.890  29.380 175.960  1.00  0.00           H
ATOM    224  CG2 THR    24      74.810  29.460 178.480  1.00  0.00           C
ATOM    225  C   THR    24      73.170  26.240 177.590  1.00  0.00           C
ATOM    226  O   THR    24      72.060  26.220 178.110  1.00  0.00           O
ATOM    227  N   THR    25      73.540  25.220 176.810  1.00  0.00           N
ATOM    228  H   THR    25      74.500  24.980 176.670  1.00  0.00           H
ATOM    229  CA  THR    25      72.640  24.320 176.000  1.00  0.00           C
ATOM    230  CB  THR    25      72.690  24.490 174.440  1.00  0.00           C
ATOM    231  OG1 THR    25      74.070  24.370 174.060  1.00  0.00           O
ATOM    232  HG1 THR    25      74.400  25.300 174.250  1.00  0.00           H
ATOM    233  CG2 THR    25      72.040  25.760 173.890  1.00  0.00           C
ATOM    234  C   THR    25      72.880  22.850 176.360  1.00  0.00           C
ATOM    235  O   THR    25      73.930  22.480 176.780  1.00  0.00           O
ATOM    236  N   THR    26      71.790  22.090 176.270  1.00  0.00           N
ATOM    237  H   THR    26      70.960  22.480 175.870  1.00  0.00           H
ATOM    238  CA  THR    26      71.780  20.590 176.490  1.00  0.00           C
ATOM    239  CB  THR    26      70.780  20.160 177.600  1.00  0.00           C
ATOM    240  OG1 THR    26      70.880  21.050 178.710  1.00  0.00           O
ATOM    241  HG1 THR    26      69.960  21.160 179.080  1.00  0.00           H
ATOM    242  CG2 THR    26      70.800  18.690 178.080  1.00  0.00           C
ATOM    243  C   THR    26      71.520  19.790 175.200  1.00  0.00           C
ATOM    244  O   THR    26      70.340  19.620 174.860  1.00  0.00           O
ATOM    245  N   LEU    27      72.510  19.000 174.790  1.00  0.00           N
ATOM    246  H   LEU    27      73.260  18.740 175.400  1.00  0.00           H
ATOM    247  CA  LEU    27      72.380  18.090 173.590  1.00  0.00           C
ATOM    248  CB  LEU    27      73.750  18.030 172.880  1.00  0.00           C
ATOM    249  CG  LEU    27      73.810  19.120 171.790  1.00  0.00           C
ATOM    250  CD1 LEU    27      75.250  19.750 171.600  1.00  0.00           C
ATOM    251  CD2 LEU    27      73.260  18.660 170.430  1.00  0.00           C
ATOM    252  C   LEU    27      72.040  16.750 174.090  1.00  0.00           C
ATOM    253  O   LEU    27      72.300  16.340 175.210  1.00  0.00           O
ATOM    254  N   ASN    28      71.500  15.920 173.250  1.00  0.00           N
ATOM    255  H   ASN    28      71.130  16.280 172.390  1.00  0.00           H
ATOM    256  CA  ASN    28      71.400  14.470 173.440  1.00  0.00           C
ATOM    257  CB  ASN    28      70.370  13.760 172.550  1.00  0.00           C
ATOM    258  CG  ASN    28      68.900  14.250 172.810  1.00  0.00           C
ATOM    259  OD1 ASN    28      68.320  13.940 173.880  1.00  0.00           O
ATOM    260  ND2 ASN    28      68.400  15.140 172.070  1.00  0.00           N
ATOM    261 1HD2 ASN    28      68.830  15.410 171.220  1.00  0.00           H
ATOM    262 2HD2 ASN    28      67.530  15.550 172.350  1.00  0.00           H
ATOM    263  C   ASN    28      72.680  13.770 172.970  1.00  0.00           C
ATOM    264  O   ASN    28      73.480  14.290 172.190  1.00  0.00           O
ATOM    265  N   GLY    29      72.860  12.510 173.330  1.00  0.00           N
ATOM    266  H   GLY    29      72.140  11.970 173.780  1.00  0.00           H
ATOM    267  CA  GLY    29      73.980  11.680 172.870  1.00  0.00           C
ATOM    268  C   GLY    29      73.760  10.220 173.140  1.00  0.00           C
ATOM    269  O   GLY    29      73.370   9.830 174.260  1.00  0.00           O
ATOM    270  N   LEU    30      74.210   9.360 172.260  1.00  0.00           N
ATOM    271  H   LEU    30      74.770   9.670 171.490  1.00  0.00           H
ATOM    272  CA  LEU    30      74.010   7.880 172.430  1.00  0.00           C
ATOM    273  CB  LEU    30      73.370   7.400 171.120  1.00  0.00           C
ATOM    274  CG  LEU    30      72.740   5.980 171.170  1.00  0.00           C
ATOM    275  CD1 LEU    30      71.350   5.940 171.810  1.00  0.00           C
ATOM    276  CD2 LEU    30      72.850   5.340 169.820  1.00  0.00           C
ATOM    277  C   LEU    30      75.380   7.180 172.630  1.00  0.00           C
ATOM    278  O   LEU    30      76.250   7.120 171.780  1.00  0.00           O
ATOM    279  N   TRP    31      75.600   6.610 173.830  1.00  0.00           N
ATOM    280  H   TRP    31      74.830   6.750 174.460  1.00  0.00           H
ATOM    281  CA  TRP    31      76.800   5.990 174.280  1.00  0.00           C
ATOM    282  CB  TRP    31      76.960   6.550 175.720  1.00  0.00           C
ATOM    283  CG  TRP    31      77.980   5.910 176.620  1.00  0.00           C
ATOM    284  CD1 TRP    31      79.280   5.750 176.420  1.00  0.00           C
ATOM    285  HD1 TRP    31      79.730   5.650 175.430  1.00  0.00           H
ATOM    286  CD2 TRP    31      77.880   5.760 177.960  1.00  0.00           C
ATOM    287  NE1 TRP    31      79.950   5.430 177.540  1.00  0.00           N
ATOM    288  HE1 TRP    31      80.950   5.330 177.540  1.00  0.00           H
ATOM    289  CE2 TRP    31      79.070   5.390 178.530  1.00  0.00           C
ATOM    290  CE3 TRP    31      76.770   5.880 178.820  1.00  0.00           C
ATOM    291  HE3 TRP    31      75.790   6.150 178.440  1.00  0.00           H
ATOM    292  CZ2 TRP    31      79.200   5.260 179.890  1.00  0.00           C
ATOM    293  HZ2 TRP    31      80.210   5.220 180.310  1.00  0.00           H
ATOM    294  CZ3 TRP    31      76.870   5.720 180.190  1.00  0.00           C
ATOM    295  HZ3 TRP    31      76.030   5.480 180.850  1.00  0.00           H
ATOM    296  CH2 TRP    31      78.100   5.370 180.700  1.00  0.00           C
ATOM    297  HH2 TRP    31      78.220   5.130 181.760  1.00  0.00           H
ATOM    298  C   TRP    31      76.810   4.500 173.910  1.00  0.00           C
ATOM    299  O   TRP    31      76.090   3.700 174.460  1.00  0.00           O
ATOM    300  N   LEU    32      77.570   4.110 172.930  1.00  0.00           N
ATOM    301  H   LEU    32      78.160   4.790 172.500  1.00  0.00           H
ATOM    302  CA  LEU    32      77.650   2.660 172.500  1.00  0.00           C
ATOM    303  CB  LEU    32      77.330   2.640 170.980  1.00  0.00           C
ATOM    304  CG  LEU    32      75.800   2.840 170.610  1.00  0.00           C
ATOM    305  CD1 LEU    32      75.730   2.870 169.050  1.00  0.00           C
ATOM    306  CD2 LEU    32      74.920   1.790 171.180  1.00  0.00           C
ATOM    307  C   LEU    32      78.970   2.080 172.920  1.00  0.00           C
ATOM    308  O   LEU    32      79.990   2.320 172.310  1.00  0.00           O
ATOM    309  N   ASP    33      78.820   1.250 173.950  1.00  0.00           N
ATOM    310  H   ASP    33      77.920   0.850 174.080  1.00  0.00           H
ATOM    311  CA  ASP    33      79.880   0.790 174.830  1.00  0.00           C
ATOM    312  CB  ASP    33      80.660  -0.380 174.200  1.00  0.00           C
ATOM    313  CG  ASP    33      79.870  -1.620 173.810  1.00  0.00           C
ATOM    314  OD1 ASP    33      80.340  -2.470 173.040  1.00  0.00           O
ATOM    315  OD2 ASP    33      78.880  -1.990 174.420  1.00  0.00           O
ATOM    316  C   ASP    33      80.740   1.960 175.410  1.00  0.00           C
ATOM    317  O   ASP    33      80.530   2.420 176.480  1.00  0.00           O
ATOM    318  N   ASP    34      81.920   2.180 174.810  1.00  0.00           N
ATOM    319  H   ASP    34      82.220   1.670 174.010  1.00  0.00           H
ATOM    320  CA  ASP    34      82.800   3.230 175.170  1.00  0.00           C
ATOM    321  CB  ASP    34      84.250   2.870 174.830  1.00  0.00           C
ATOM    322  CG  ASP    34      84.600   2.190 173.490  1.00  0.00           C
ATOM    323  OD1 ASP    34      83.850   2.330 172.480  1.00  0.00           O
ATOM    324  OD2 ASP    34      85.540   1.440 173.560  1.00  0.00           O
ATOM    325  C   ASP    34      82.430   4.610 174.590  1.00  0.00           C
ATOM    326  O   ASP    34      82.510   5.620 175.330  1.00  0.00           O
ATOM    327  N   VAL    35      82.320   4.630 173.250  1.00  0.00           N
ATOM    328  H   VAL    35      82.320   3.820 172.660  1.00  0.00           H
ATOM    329  CA  VAL    35      82.070   5.870 172.440  1.00  0.00           C
ATOM    330  CB  VAL    35      82.560   5.580 171.010  1.00  0.00           C
ATOM    331  CG1 VAL    35      84.070   5.500 170.930  1.00  0.00           C
ATOM    332  CG2 VAL    35      81.870   4.330 170.400  1.00  0.00           C
ATOM    333  C   VAL    35      80.710   6.570 172.370  1.00  0.00           C
ATOM    334  O   VAL    35      79.700   5.930 172.080  1.00  0.00           O
ATOM    335  N   VAL    36      80.690   7.810 172.870  1.00  0.00           N
ATOM    336  H   VAL    36      81.520   8.380 172.930  1.00  0.00           H
ATOM    337  CA  VAL    36      79.420   8.580 172.730  1.00  0.00           C
ATOM    338  CB  VAL    36      79.360   9.630 173.820  1.00  0.00           C
ATOM    339  CG1 VAL    36      77.880   9.970 174.100  1.00  0.00           C
ATOM    340  CG2 VAL    36      79.900   9.260 175.190  1.00  0.00           C
ATOM    341  C   VAL    36      79.260   9.230 171.350  1.00  0.00           C
ATOM    342  O   VAL    36      79.920  10.200 171.090  1.00  0.00           O
ATOM    343  N   TYR    37      78.130   8.980 170.690  1.00  0.00           N
ATOM    344  H   TYR    37      77.410   8.380 171.050  1.00  0.00           H
ATOM    345  CA  TYR    37      77.790   9.680 169.460  1.00  0.00           C
ATOM    346  CB  TYR    37      77.020   8.810 168.520  1.00  0.00           C
ATOM    347  CG  TYR    37      77.790   7.600 167.920  1.00  0.00           C
ATOM    348  CD1 TYR    37      78.280   7.740 166.630  1.00  0.00           C
ATOM    349  HD1 TYR    37      77.940   8.620 166.090  1.00  0.00           H
ATOM    350  CD2 TYR    37      78.040   6.400 168.630  1.00  0.00           C
ATOM    351  HD2 TYR    37      77.440   6.050 169.470  1.00  0.00           H
ATOM    352  CE1 TYR    37      79.140   6.790 166.020  1.00  0.00           C
ATOM    353  HE1 TYR    37      79.360   6.940 164.960  1.00  0.00           H
ATOM    354  CE2 TYR    37      78.870   5.490 168.080  1.00  0.00           C
ATOM    355  HE2 TYR    37      79.240   4.710 168.740  1.00  0.00           H
ATOM    356  CZ  TYR    37      79.440   5.660 166.810  1.00  0.00           C
ATOM    357  OH  TYR    37      80.500   4.950 166.410  1.00  0.00           O
ATOM    358  HH  TYR    37      80.570   4.130 166.980  1.00  0.00           H
ATOM    359  C   TYR    37      76.950  10.940 169.790  1.00  0.00           C
ATOM    360  O   TYR    37      75.980  10.820 170.540  1.00  0.00           O
ATOM    361  N   CYS    38      77.370  12.010 169.160  1.00  0.00           N
ATOM    362  H   CYS    38      78.220  12.000 168.620  1.00  0.00           H
ATOM    363  CA  CYS    38      76.680  13.320 169.310  1.00  0.00           C
ATOM    364  CB  CYS    38      76.930  13.940 170.710  1.00  0.00           C
ATOM    365  SG  CYS    38      76.000  15.450 171.110  1.00  0.00           S
ATOM    366  HG  CYS    38      74.960  14.840 171.660  1.00  0.00           H
ATOM    367  C   CYS    38      77.070  14.290 168.160  1.00  0.00           C
ATOM    368  O   CYS    38      78.090  14.050 167.560  1.00  0.00           O
ATOM    369  N   PRO    39      76.130  15.050 167.560  1.00  0.00           N
ATOM    370  CA  PRO    39      76.410  16.090 166.580  1.00  0.00           C
ATOM    371  CB  PRO    39      75.070  16.720 166.380  1.00  0.00           C
ATOM    372  CG  PRO    39      74.240  15.500 166.180  1.00  0.00           C
ATOM    373  CD  PRO    39      74.780  14.590 167.320  1.00  0.00           C
ATOM    374  C   PRO    39      77.490  17.200 166.890  1.00  0.00           C
ATOM    375  O   PRO    39      77.750  17.700 167.950  1.00  0.00           O
ATOM    376  N   ARG    40      77.920  17.790 165.760  1.00  0.00           N
ATOM    377  H   ARG    40      77.560  17.620 164.840  1.00  0.00           H
ATOM    378  CA  ARG    40      79.120  18.730 165.690  1.00  0.00           C
ATOM    379  CB  ARG    40      79.390  18.910 164.170  1.00  0.00           C
ATOM    380  CG  ARG    40      80.460  17.970 163.830  1.00  0.00           C
ATOM    381  CD  ARG    40      81.290  18.630 162.720  1.00  0.00           C
ATOM    382  NE  ARG    40      80.640  18.410 161.410  1.00  0.00           N
ATOM    383  HE  ARG    40      79.660  18.210 161.440  1.00  0.00           H
ATOM    384  CZ  ARG    40      81.240  18.240 160.210  1.00  0.00           C
ATOM    385  NH1 ARG    40      82.550  18.170 160.230  1.00  0.00           N
ATOM    386 1HH1 ARG    40      82.920  18.170 161.150  1.00  0.00           H
ATOM    387 2HH1 ARG    40      83.210  18.230 159.480  1.00  0.00           H
ATOM    388  NH2 ARG    40      80.510  17.970 159.170  1.00  0.00           N
ATOM    389 1HH2 ARG    40      79.520  17.850 159.250  1.00  0.00           H
ATOM    390 2HH2 ARG    40      80.920  17.800 158.270  1.00  0.00           H
ATOM    391  C   ARG    40      78.990  20.100 166.500  1.00  0.00           C
ATOM    392  O   ARG    40      79.980  20.720 166.960  1.00  0.00           O
ATOM    393  N   HIS    41      77.690  20.250 166.850  1.00  0.00           N
ATOM    394  H   HIS    41      76.990  19.530 166.770  1.00  0.00           H
ATOM    395  CA  HIS    41      77.280  21.330 167.760  1.00  0.00           C
ATOM    396  CB  HIS    41      75.830  21.110 168.150  1.00  0.00           C
ATOM    397  CG  HIS    41      74.860  20.970 166.940  1.00  0.00           C
ATOM    398  ND1 HIS    41      74.930  21.590 165.790  1.00  0.00           N
ATOM    399  CD2 HIS    41      73.700  20.320 166.890  1.00  0.00           C
ATOM    400  HD2 HIS    41      73.270  19.630 167.610  1.00  0.00           H
ATOM    401  CE1 HIS    41      73.900  21.300 164.990  1.00  0.00           C
ATOM    402  HE1 HIS    41      73.810  21.440 163.910  1.00  0.00           H
ATOM    403  NE2 HIS    41      73.170  20.460 165.680  1.00  0.00           N
ATOM    404  HE2 HIS    41      72.330  20.000 165.380  1.00  0.00           H
ATOM    405  C   HIS    41      78.140  21.430 169.060  1.00  0.00           C
ATOM    406  O   HIS    41      78.460  22.560 169.420  1.00  0.00           O
ATOM    407  N   VAL    42      78.670  20.290 169.620  1.00  0.00           N
ATOM    408  H   VAL    42      78.310  19.390 169.370  1.00  0.00           H
ATOM    409  CA  VAL    42      79.520  20.280 170.850  1.00  0.00           C
ATOM    410  CB  VAL    42      79.890  18.850 170.950  1.00  0.00           C
ATOM    411  CG1 VAL    42      80.950  18.480 171.980  1.00  0.00           C
ATOM    412  CG2 VAL    42      78.690  17.980 171.370  1.00  0.00           C
ATOM    413  C   VAL    42      80.800  21.210 170.780  1.00  0.00           C
ATOM    414  O   VAL    42      81.050  22.000 171.700  1.00  0.00           O
ATOM    415  N   ILE    43      81.400  21.260 169.590  1.00  0.00           N
ATOM    416  H   ILE    43      80.990  20.760 168.830  1.00  0.00           H
ATOM    417  CA  ILE    43      82.610  22.110 169.420  1.00  0.00           C
ATOM    418  CB  ILE    43      83.780  21.350 168.700  1.00  0.00           C
ATOM    419  CG1 ILE    43      83.430  20.700 167.360  1.00  0.00           C
ATOM    420  CG2 ILE    43      84.550  20.240 169.410  1.00  0.00           C
ATOM    421  CD  ILE    43      83.170  21.660 166.190  1.00  0.00           C
ATOM    422  C   ILE    43      82.340  23.540 168.890  1.00  0.00           C
ATOM    423  O   ILE    43      83.060  24.480 169.140  1.00  0.00           O
ATOM    424  N   CYS    44      81.210  23.690 168.140  1.00  0.00           N
ATOM    425  H   CYS    44      80.860  22.870 167.680  1.00  0.00           H
ATOM    426  CA  CYS    44      80.580  24.960 167.670  1.00  0.00           C
ATOM    427  CB  CYS    44      79.580  24.680 166.540  1.00  0.00           C
ATOM    428  SG  CYS    44      80.240  23.860 165.100  1.00  0.00           S
ATOM    429  HG  CYS    44      79.020  23.480 164.710  1.00  0.00           H
ATOM    430  C   CYS    44      80.070  25.830 168.820  1.00  0.00           C
ATOM    431  O   CYS    44      79.870  27.030 168.620  1.00  0.00           O
ATOM    432  N   THR    45      79.670  25.220 169.940  1.00  0.00           N
ATOM    433  H   THR    45      79.590  24.220 170.000  1.00  0.00           H
ATOM    434  CA  THR    45      79.380  25.960 171.170  1.00  0.00           C
ATOM    435  CB  THR    45      79.100  25.040 172.350  1.00  0.00           C
ATOM    436  OG1 THR    45      80.290  24.340 172.630  1.00  0.00           O
ATOM    437  HG1 THR    45      80.250  23.360 172.420  1.00  0.00           H
ATOM    438  CG2 THR    45      77.980  24.030 172.160  1.00  0.00           C
ATOM    439  C   THR    45      80.470  26.970 171.550  1.00  0.00           C
ATOM    440  O   THR    45      81.680  26.750 171.420  1.00  0.00           O
ATOM    441  N   SER    46      80.010  28.150 171.990  1.00  0.00           N
ATOM    442  H   SER    46      79.040  28.390 172.100  1.00  0.00           H
ATOM    443  CA  SER    46      80.780  29.360 172.360  1.00  0.00           C
ATOM    444  CB  SER    46      81.830  29.070 173.410  1.00  0.00           C
ATOM    445  OG  SER    46      82.310  30.290 173.980  1.00  0.00           O
ATOM    446  HG  SER    46      83.100  30.580 173.430  1.00  0.00           H
ATOM    447  C   SER    46      81.480  30.030 171.150  1.00  0.00           C
ATOM    448  O   SER    46      82.610  29.670 170.680  1.00  0.00           O
ATOM    449  N   GLU    47      80.710  30.950 170.560  1.00  0.00           N
ATOM    450  H   GLU    47      79.900  31.340 171.020  1.00  0.00           H
ATOM    451  CA  GLU    47      80.980  31.540 169.210  1.00  0.00           C
ATOM    452  CB  GLU    47      79.890  32.430 168.730  1.00  0.00           C
ATOM    453  CG  GLU    47      78.550  31.830 168.480  1.00  0.00           C
ATOM    454  CD  GLU    47      77.730  31.630 169.750  1.00  0.00           C
ATOM    455  OE1 GLU    47      78.020  32.340 170.720  1.00  0.00           O
ATOM    456  OE2 GLU    47      76.870  30.770 169.790  1.00  0.00           O
ATOM    457  C   GLU    47      82.290  32.330 169.080  1.00  0.00           C
ATOM    458  O   GLU    47      82.700  32.610 167.950  1.00  0.00           O
ATOM    459  N   ASP    48      82.800  32.880 170.210  1.00  0.00           N
ATOM    460  H   ASP    48      82.180  33.020 170.980  1.00  0.00           H
ATOM    461  CA  ASP    48      84.090  33.560 170.490  1.00  0.00           C
ATOM    462  CB  ASP    48      84.300  33.580 172.010  1.00  0.00           C
ATOM    463  CG  ASP    48      84.310  32.280 172.850  1.00  0.00           C
ATOM    464  OD1 ASP    48      84.750  32.300 174.000  1.00  0.00           O
ATOM    465  OD2 ASP    48      84.210  31.140 172.280  1.00  0.00           O
ATOM    466  C   ASP    48      85.360  32.950 169.740  1.00  0.00           C
ATOM    467  O   ASP    48      86.270  33.660 169.470  1.00  0.00           O
ATOM    468  N   MET    49      85.360  31.630 169.570  1.00  0.00           N
ATOM    469  H   MET    49      84.900  31.040 170.240  1.00  0.00           H
ATOM    470  CA  MET    49      86.310  30.990 168.700  1.00  0.00           C
ATOM    471  CB  MET    49      86.370  29.440 168.900  1.00  0.00           C
ATOM    472  CG  MET    49      87.770  28.840 169.320  1.00  0.00           C
ATOM    473  SD  MET    49      87.960  27.010 169.060  1.00  0.00           S
ATOM    474  CE  MET    49      86.490  26.360 169.780  1.00  0.00           C
ATOM    475  C   MET    49      86.060  31.170 167.160  1.00  0.00           C
ATOM    476  O   MET    49      85.060  30.760 166.640  1.00  0.00           O
ATOM    477  N   LEU    50      86.800  32.070 166.580  1.00  0.00           N
ATOM    478  H   LEU    50      87.330  32.710 167.120  1.00  0.00           H
ATOM    479  CA  LEU    50      86.580  32.430 165.200  1.00  0.00           C
ATOM    480  CB  LEU    50      87.140  33.880 164.890  1.00  0.00           C
ATOM    481  CG  LEU    50      86.110  35.010 164.950  1.00  0.00           C
ATOM    482  CD1 LEU    50      85.640  35.240 166.410  1.00  0.00           C
ATOM    483  CD2 LEU    50      86.600  36.310 164.200  1.00  0.00           C
ATOM    484  C   LEU    50      87.130  31.620 164.030  1.00  0.00           C
ATOM    485  O   LEU    50      86.700  31.830 162.890  1.00  0.00           O
ATOM    486  N   ASN    51      88.140  30.800 164.340  1.00  0.00           N
ATOM    487  H   ASN    51      88.530  30.650 165.240  1.00  0.00           H
ATOM    488  CA  ASN    51      88.800  29.940 163.350  1.00  0.00           C
ATOM    489  CB  ASN    51      89.940  29.200 164.100  1.00  0.00           C
ATOM    490  CG  ASN    51      89.450  28.360 165.320  1.00  0.00           C
ATOM    491  OD1 ASN    51      88.910  28.920 166.260  1.00  0.00           O
ATOM    492  ND2 ASN    51      89.950  27.180 165.400  1.00  0.00           N
ATOM    493 1HD2 ASN    51      90.730  26.920 164.820  1.00  0.00           H
ATOM    494 2HD2 ASN    51      89.590  26.420 165.950  1.00  0.00           H
ATOM    495  C   ASN    51      87.790  29.020 162.580  1.00  0.00           C
ATOM    496  O   ASN    51      86.810  28.520 163.220  1.00  0.00           O
ATOM    497  N   PRO    52      87.840  29.040 161.270  1.00  0.00           N
ATOM    498  CA  PRO    52      86.800  28.330 160.390  1.00  0.00           C
ATOM    499  CB  PRO    52      87.140  28.740 159.000  1.00  0.00           C
ATOM    500  CG  PRO    52      87.470  30.230 159.240  1.00  0.00           C
ATOM    501  CD  PRO    52      88.420  30.140 160.440  1.00  0.00           C
ATOM    502  C   PRO    52      86.840  26.770 160.500  1.00  0.00           C
ATOM    503  O   PRO    52      85.820  26.140 160.600  1.00  0.00           O
ATOM    504  N   ASN    53      87.970  26.180 160.160  1.00  0.00           N
ATOM    505  H   ASN    53      88.830  26.670 160.000  1.00  0.00           H
ATOM    506  CA  ASN    53      87.990  24.730 159.980  1.00  0.00           C
ATOM    507  CB  ASN    53      89.420  24.460 159.510  1.00  0.00           C
ATOM    508  CG  ASN    53      89.770  22.940 159.310  1.00  0.00           C
ATOM    509  OD1 ASN    53      90.050  22.250 160.280  1.00  0.00           O
ATOM    510  ND2 ASN    53      89.770  22.440 158.110  1.00  0.00           N
ATOM    511 1HD2 ASN    53      89.590  23.050 157.340  1.00  0.00           H
ATOM    512 2HD2 ASN    53      89.980  21.480 157.970  1.00  0.00           H
ATOM    513  C   ASN    53      87.640  23.800 161.160  1.00  0.00           C
ATOM    514  O   ASN    53      88.120  23.990 162.290  1.00  0.00           O
ATOM    515  N   TYR    54      86.970  22.680 160.940  1.00  0.00           N
ATOM    516  H   TYR    54      86.940  22.340 160.000  1.00  0.00           H
ATOM    517  CA  TYR    54      86.560  21.800 162.000  1.00  0.00           C
ATOM    518  CB  TYR    54      85.410  20.940 161.470  1.00  0.00           C
ATOM    519  CG  TYR    54      84.070  21.700 161.340  1.00  0.00           C
ATOM    520  CD1 TYR    54      83.590  21.980 160.040  1.00  0.00           C
ATOM    521  HD1 TYR    54      84.230  21.760 159.180  1.00  0.00           H
ATOM    522  CD2 TYR    54      83.340  22.000 162.490  1.00  0.00           C
ATOM    523  HD2 TYR    54      83.830  21.690 163.410  1.00  0.00           H
ATOM    524  CE1 TYR    54      82.320  22.560 159.970  1.00  0.00           C
ATOM    525  HE1 TYR    54      82.010  22.740 158.940  1.00  0.00           H
ATOM    526  CE2 TYR    54      82.190  22.620 162.410  1.00  0.00           C
ATOM    527  HE2 TYR    54      81.740  23.090 163.280  1.00  0.00           H
ATOM    528  CZ  TYR    54      81.680  22.930 161.150  1.00  0.00           C
ATOM    529  OH  TYR    54      80.460  23.570 161.140  1.00  0.00           O
ATOM    530  HH  TYR    54      80.210  23.550 160.170  1.00  0.00           H
ATOM    531  C   TYR    54      87.520  21.050 162.830  1.00  0.00           C
ATOM    532  O   TYR    54      87.330  21.010 164.030  1.00  0.00           O
ATOM    533  N   GLU    55      88.650  20.700 162.260  1.00  0.00           N
ATOM    534  H   GLU    55      88.850  21.230 161.430  1.00  0.00           H
ATOM    535  CA  GLU    55      89.710  19.900 162.910  1.00  0.00           C
ATOM    536  CB  GLU    55      90.570  19.240 161.850  1.00  0.00           C
ATOM    537  CG  GLU    55      89.750  18.270 161.070  1.00  0.00           C
ATOM    538  CD  GLU    55      90.480  17.360 160.130  1.00  0.00           C
ATOM    539  OE1 GLU    55      91.640  17.030 160.480  1.00  0.00           O
ATOM    540  OE2 GLU    55      90.100  17.390 158.900  1.00  0.00           O
ATOM    541  C   GLU    55      90.470  20.790 163.850  1.00  0.00           C
ATOM    542  O   GLU    55      90.850  20.320 164.940  1.00  0.00           O
ATOM    543  N   ASP    56      90.750  22.030 163.300  1.00  0.00           N
ATOM    544  H   ASP    56      90.610  22.300 162.340  1.00  0.00           H
ATOM    545  CA  ASP    56      91.350  23.150 164.000  1.00  0.00           C
ATOM    546  CB  ASP    56      91.460  24.250 162.960  1.00  0.00           C
ATOM    547  CG  ASP    56      92.440  25.300 163.450  1.00  0.00           C
ATOM    548  OD1 ASP    56      93.530  25.110 163.960  1.00  0.00           O
ATOM    549  OD2 ASP    56      92.040  26.460 163.190  1.00  0.00           O
ATOM    550  C   ASP    56      90.520  23.570 165.240  1.00  0.00           C
ATOM    551  O   ASP    56      91.060  23.800 166.310  1.00  0.00           O
ATOM    552  N   LEU    57      89.170  23.510 165.080  1.00  0.00           N
ATOM    553  H   LEU    57      88.730  23.600 164.190  1.00  0.00           H
ATOM    554  CA  LEU    57      88.200  23.720 166.210  1.00  0.00           C
ATOM    555  CB  LEU    57      86.740  23.730 165.680  1.00  0.00           C
ATOM    556  CG  LEU    57      86.280  24.960 164.890  1.00  0.00           C
ATOM    557  CD1 LEU    57      84.860  24.890 164.500  1.00  0.00           C
ATOM    558  CD2 LEU    57      86.430  26.270 165.660  1.00  0.00           C
ATOM    559  C   LEU    57      88.370  22.670 167.280  1.00  0.00           C
ATOM    560  O   LEU    57      88.560  23.040 168.420  1.00  0.00           O
ATOM    561  N   LEU    58      88.340  21.400 166.880  1.00  0.00           N
ATOM    562  H   LEU    58      88.180  21.250 165.900  1.00  0.00           H
ATOM    563  CA  LEU    58      88.530  20.170 167.670  1.00  0.00           C
ATOM    564  CB  LEU    58      88.640  18.910 166.780  1.00  0.00           C
ATOM    565  CG  LEU    58      87.280  18.210 166.950  1.00  0.00           C
ATOM    566  CD1 LEU    58      86.240  18.760 165.900  1.00  0.00           C
ATOM    567  CD2 LEU    58      87.450  16.710 166.710  1.00  0.00           C
ATOM    568  C   LEU    58      89.760  20.150 168.570  1.00  0.00           C
ATOM    569  O   LEU    58      89.660  20.550 169.710  1.00  0.00           O
ATOM    570  N   ILE    59      90.970  20.300 167.930  1.00  0.00           N
ATOM    571  H   ILE    59      90.960  20.330 166.930  1.00  0.00           H
ATOM    572  CA  ILE    59      92.280  20.540 168.570  1.00  0.00           C
ATOM    573  CB  ILE    59      93.300  20.630 167.420  1.00  0.00           C
ATOM    574  CG1 ILE    59      93.210  19.340 166.540  1.00  0.00           C
ATOM    575  CG2 ILE    59      94.750  20.760 167.930  1.00  0.00           C
ATOM    576  CD  ILE    59      94.130  19.560 165.320  1.00  0.00           C
ATOM    577  C   ILE    59      92.340  21.720 169.560  1.00  0.00           C
ATOM    578  O   ILE    59      93.170  21.620 170.540  1.00  0.00           O
ATOM    579  N   ARG    60      91.540  22.830 169.300  1.00  0.00           N
ATOM    580  H   ARG    60      90.870  22.880 168.560  1.00  0.00           H
ATOM    581  CA  ARG    60      91.490  23.890 170.270  1.00  0.00           C
ATOM    582  CB  ARG    60      91.250  25.280 169.630  1.00  0.00           C
ATOM    583  CG  ARG    60      92.340  25.590 168.640  1.00  0.00           C
ATOM    584  CD  ARG    60      93.710  25.440 169.340  1.00  0.00           C
ATOM    585  NE  ARG    60      94.740  25.400 168.300  1.00  0.00           N
ATOM    586  HE  ARG    60      94.680  24.750 167.540  1.00  0.00           H
ATOM    587  CZ  ARG    60      95.850  26.110 168.280  1.00  0.00           C
ATOM    588  NH1 ARG    60      96.180  26.990 169.220  1.00  0.00           N
ATOM    589 1HH1 ARG    60      95.590  27.270 169.980  1.00  0.00           H
ATOM    590 2HH1 ARG    60      97.040  27.480 169.130  1.00  0.00           H
ATOM    591  NH2 ARG    60      96.770  25.760 167.380  1.00  0.00           N
ATOM    592 1HH2 ARG    60      96.450  25.070 166.730  1.00  0.00           H
ATOM    593 2HH2 ARG    60      97.590  26.300 167.160  1.00  0.00           H
ATOM    594  C   ARG    60      90.500  23.700 171.460  1.00  0.00           C
ATOM    595  O   ARG    60      90.980  23.650 172.570  1.00  0.00           O
ATOM    596  N   LYS    61      89.250  23.350 171.080  1.00  0.00           N
ATOM    597  H   LYS    61      89.050  23.060 170.140  1.00  0.00           H
ATOM    598  CA  LYS    61      88.170  23.060 172.040  1.00  0.00           C
ATOM    599  CB  LYS    61      86.900  22.660 171.320  1.00  0.00           C
ATOM    600  CG  LYS    61      85.780  22.420 172.350  1.00  0.00           C
ATOM    601  CD  LYS    61      85.180  23.570 173.200  1.00  0.00           C
ATOM    602  CE  LYS    61      84.420  24.510 172.420  1.00  0.00           C
ATOM    603  NZ  LYS    61      83.660  25.560 173.190  1.00  0.00           N
ATOM    604  HZ1 LYS    61      84.330  26.180 173.600  1.00  0.00           H
ATOM    605  HZ2 LYS    61      83.110  26.130 172.590  1.00  0.00           H
ATOM    606  HZ3 LYS    61      83.070  25.200 173.920  1.00  0.00           H
ATOM    607  C   LYS    61      88.610  21.870 172.980  1.00  0.00           C
ATOM    608  O   LYS    61      88.860  20.800 172.450  1.00  0.00           O
ATOM    609  N   SER    62      88.670  22.110 174.290  1.00  0.00           N
ATOM    610  H   SER    62      88.740  23.070 174.570  1.00  0.00           H
ATOM    611  CA  SER    62      88.960  21.050 175.280  1.00  0.00           C
ATOM    612  CB  SER    62      89.190  21.670 176.630  1.00  0.00           C
ATOM    613  OG  SER    62      90.180  22.690 176.510  1.00  0.00           O
ATOM    614  HG  SER    62      90.820  22.510 175.760  1.00  0.00           H
ATOM    615  C   SER    62      87.820  20.020 175.470  1.00  0.00           C
ATOM    616  O   SER    62      86.780  20.080 174.870  1.00  0.00           O
ATOM    617  N   ASN    63      88.140  19.000 176.200  1.00  0.00           N
ATOM    618  H   ASN    63      89.100  18.890 176.470  1.00  0.00           H
ATOM    619  CA  ASN    63      87.200  17.890 176.520  1.00  0.00           C
ATOM    620  CB  ASN    63      87.730  16.470 176.170  1.00  0.00           C
ATOM    621  CG  ASN    63      89.120  16.100 176.670  1.00  0.00           C
ATOM    622  OD1 ASN    63      90.140  16.150 176.010  1.00  0.00           O
ATOM    623  ND2 ASN    63      89.110  15.480 177.840  1.00  0.00           N
ATOM    624 1HD2 ASN    63      88.290  15.110 178.280  1.00  0.00           H
ATOM    625 2HD2 ASN    63      89.990  15.400 178.310  1.00  0.00           H
ATOM    626  C   ASN    63      86.680  17.720 177.930  1.00  0.00           C
ATOM    627  O   ASN    63      85.470  17.670 178.160  1.00  0.00           O
ATOM    628  N   HIS    64      87.460  18.020 178.950  1.00  0.00           N
ATOM    629  H   HIS    64      88.390  18.350 178.760  1.00  0.00           H
ATOM    630  CA  HIS    64      87.100  18.030 180.330  1.00  0.00           C
ATOM    631  CB  HIS    64      88.350  18.400 181.190  1.00  0.00           C
ATOM    632  CG  HIS    64      88.800  19.930 181.090  1.00  0.00           C
ATOM    633  ND1 HIS    64      88.640  20.720 180.040  1.00  0.00           N
ATOM    634  CD2 HIS    64      89.600  20.570 182.000  1.00  0.00           C
ATOM    635  HD2 HIS    64      89.750  20.350 183.060  1.00  0.00           H
ATOM    636  CE1 HIS    64      89.270  21.850 180.330  1.00  0.00           C
ATOM    637  HE1 HIS    64      89.230  22.720 179.670  1.00  0.00           H
ATOM    638  NE2 HIS    64      89.810  21.800 181.500  1.00  0.00           N
ATOM    639  HE2 HIS    64      90.440  22.520 181.810  1.00  0.00           H
ATOM    640  C   HIS    64      85.830  18.800 180.730  1.00  0.00           C
ATOM    641  O   HIS    64      85.010  18.250 181.430  1.00  0.00           O
ATOM    642  N   ASN    65      85.490  19.890 180.050  1.00  0.00           N
ATOM    643  H   ASN    65      86.210  20.130 179.400  1.00  0.00           H
ATOM    644  CA  ASN    65      84.200  20.640 180.120  1.00  0.00           C
ATOM    645  CB  ASN    65      84.450  22.030 179.440  1.00  0.00           C
ATOM    646  CG  ASN    65      85.070  21.880 178.030  1.00  0.00           C
ATOM    647  OD1 ASN    65      86.290  21.630 177.910  1.00  0.00           O
ATOM    648  ND2 ASN    65      84.350  22.240 177.000  1.00  0.00           N
ATOM    649 1HD2 ASN    65      83.510  22.780 177.130  1.00  0.00           H
ATOM    650 2HD2 ASN    65      84.470  21.800 176.110  1.00  0.00           H
ATOM    651  C   ASN    65      82.910  19.920 179.640  1.00  0.00           C
ATOM    652  O   ASN    65      81.830  20.500 179.960  1.00  0.00           O
ATOM    653  N   PHE    66      83.020  18.900 178.770  1.00  0.00           N
ATOM    654  H   PHE    66      83.880  18.450 178.540  1.00  0.00           H
ATOM    655  CA  PHE    66      81.810  18.340 178.220  1.00  0.00           C
ATOM    656  CB  PHE    66      81.840  17.770 176.770  1.00  0.00           C
ATOM    657  CG  PHE    66      81.930  18.860 175.690  1.00  0.00           C
ATOM    658  CD1 PHE    66      80.860  19.690 175.440  1.00  0.00           C
ATOM    659  HD1 PHE    66      79.870  19.270 175.620  1.00  0.00           H
ATOM    660  CD2 PHE    66      83.170  19.050 175.100  1.00  0.00           C
ATOM    661  HD2 PHE    66      84.030  18.380 175.130  1.00  0.00           H
ATOM    662  CE1 PHE    66      81.120  20.880 174.660  1.00  0.00           C
ATOM    663  HE1 PHE    66      80.300  21.350 174.120  1.00  0.00           H
ATOM    664  CE2 PHE    66      83.390  20.200 174.360  1.00  0.00           C
ATOM    665  HE2 PHE    66      84.410  20.380 174.020  1.00  0.00           H
ATOM    666  CZ  PHE    66      82.380  21.180 174.260  1.00  0.00           C
ATOM    667  HZ  PHE    66      82.550  22.200 173.900  1.00  0.00           H
ATOM    668  C   PHE    66      81.230  17.180 179.000  1.00  0.00           C
ATOM    669  O   PHE    66      81.880  16.170 179.160  1.00  0.00           O
ATOM    670  N   LEU    67      80.210  17.560 179.780  1.00  0.00           N
ATOM    671  H   LEU    67      79.700  18.410 179.680  1.00  0.00           H
ATOM    672  CA  LEU    67      79.760  16.710 180.890  1.00  0.00           C
ATOM    673  CB  LEU    67      78.900  17.580 181.830  1.00  0.00           C
ATOM    674  CG  LEU    67      79.370  18.920 182.370  1.00  0.00           C
ATOM    675  CD1 LEU    67      78.260  19.490 183.180  1.00  0.00           C
ATOM    676  CD2 LEU    67      80.560  18.800 183.340  1.00  0.00           C
ATOM    677  C   LEU    67      78.790  15.710 180.320  1.00  0.00           C
ATOM    678  O   LEU    67      77.730  16.110 179.830  1.00  0.00           O
ATOM    679  N   VAL    68      78.950  14.460 180.620  1.00  0.00           N
ATOM    680  H   VAL    68      79.700  14.190 181.220  1.00  0.00           H
ATOM    681  CA  VAL    68      78.120  13.410 180.180  1.00  0.00           C
ATOM    682  CB  VAL    68      78.930  12.340 179.450  1.00  0.00           C
ATOM    683  CG1 VAL    68      78.010  11.210 178.950  1.00  0.00           C
ATOM    684  CG2 VAL    68      79.500  13.050 178.240  1.00  0.00           C
ATOM    685  C   VAL    68      77.300  12.930 181.340  1.00  0.00           C
ATOM    686  O   VAL    68      77.690  11.970 182.080  1.00  0.00           O
ATOM    687  N   GLN    69      76.090  13.530 181.400  1.00  0.00           N
ATOM    688  H   GLN    69      75.510  14.030 180.760  1.00  0.00           H
ATOM    689  CA  GLN    69      75.330  13.260 182.680  1.00  0.00           C
ATOM    690  CB  GLN    69      74.470  14.420 182.990  1.00  0.00           C
ATOM    691  CG  GLN    69      75.330  15.630 183.360  1.00  0.00           C
ATOM    692  CD  GLN    69      74.470  16.710 184.060  1.00  0.00           C
ATOM    693  OE1 GLN    69      74.450  16.750 185.290  1.00  0.00           O
ATOM    694  NE2 GLN    69      74.050  17.740 183.430  1.00  0.00           N
ATOM    695 1HE2 GLN    69      74.130  17.920 182.450  1.00  0.00           H
ATOM    696 2HE2 GLN    69      73.780  18.520 183.990  1.00  0.00           H
ATOM    697  C   GLN    69      74.560  11.980 182.450  1.00  0.00           C
ATOM    698  O   GLN    69      73.830  11.910 181.490  1.00  0.00           O
ATOM    699  N   ALA    70      74.890  10.970 183.320  1.00  0.00           N
ATOM    700  H   ALA    70      75.330  11.140 184.200  1.00  0.00           H
ATOM    701  CA  ALA    70      74.450   9.510 183.090  1.00  0.00           C
ATOM    702  CB  ALA    70      75.650   8.630 182.750  1.00  0.00           C
ATOM    703  C   ALA    70      73.610   8.950 184.300  1.00  0.00           C
ATOM    704  O   ALA    70      74.210   8.690 185.360  1.00  0.00           O
ATOM    705  N   GLY    71      72.370   9.480 184.220  1.00  0.00           N
ATOM    706  H   GLY    71      72.000   9.960 183.430  1.00  0.00           H
ATOM    707  CA  GLY    71      71.300   9.130 185.160  1.00  0.00           C
ATOM    708  C   GLY    71      71.620   9.720 186.570  1.00  0.00           C
ATOM    709  O   GLY    71      71.340  10.840 186.900  1.00  0.00           O
ATOM    710  N   ASN    72      72.100   8.960 187.480  1.00  0.00           N
ATOM    711  H   ASN    72      72.290   7.990 187.390  1.00  0.00           H
ATOM    712  CA  ASN    72      72.400   9.450 188.860  1.00  0.00           C
ATOM    713  CB  ASN    72      72.190   8.300 189.890  1.00  0.00           C
ATOM    714  CG  ASN    72      70.690   7.890 189.990  1.00  0.00           C
ATOM    715  OD1 ASN    72      70.220   7.150 189.160  1.00  0.00           O
ATOM    716  ND2 ASN    72      70.230   8.170 191.210  1.00  0.00           N
ATOM    717 1HD2 ASN    72      70.810   8.340 192.010  1.00  0.00           H
ATOM    718 2HD2 ASN    72      69.260   8.260 191.430  1.00  0.00           H
ATOM    719  C   ASN    72      73.820  10.080 189.040  1.00  0.00           C
ATOM    720  O   ASN    72      74.170  10.440 190.110  1.00  0.00           O
ATOM    721  N   VAL    73      74.680   9.940 188.050  1.00  0.00           N
ATOM    722  H   VAL    73      74.410   9.530 187.180  1.00  0.00           H
ATOM    723  CA  VAL    73      76.020  10.500 187.950  1.00  0.00           C
ATOM    724  CB  VAL    73      77.120   9.320 188.130  1.00  0.00           C
ATOM    725  CG1 VAL    73      77.290   9.210 189.620  1.00  0.00           C
ATOM    726  CG2 VAL    73      76.930   8.010 187.380  1.00  0.00           C
ATOM    727  C   VAL    73      76.390  11.530 186.850  1.00  0.00           C
ATOM    728  O   VAL    73      75.730  11.820 185.900  1.00  0.00           O
ATOM    729  N   GLN    74      77.480  12.220 187.130  1.00  0.00           N
ATOM    730  H   GLN    74      78.000  12.060 187.960  1.00  0.00           H
ATOM    731  CA  GLN    74      78.160  13.200 186.230  1.00  0.00           C
ATOM    732  CB  GLN    74      77.930  14.590 186.910  1.00  0.00           C
ATOM    733  CG  GLN    74      78.070  15.740 185.880  1.00  0.00           C
ATOM    734  CD  GLN    74      78.030  17.090 186.430  1.00  0.00           C
ATOM    735  OE1 GLN    74      78.840  17.450 187.260  1.00  0.00           O
ATOM    736  NE2 GLN    74      76.820  17.730 186.320  1.00  0.00           N
ATOM    737 1HE2 GLN    74      76.040  17.320 185.840  1.00  0.00           H
ATOM    738 2HE2 GLN    74      76.620  18.520 186.900  1.00  0.00           H
ATOM    739  C   GLN    74      79.610  12.790 185.800  1.00  0.00           C
ATOM    740  O   GLN    74      80.610  13.400 186.160  1.00  0.00           O
ATOM    741  N   LEU    75      79.670  12.010 184.710  1.00  0.00           N
ATOM    742  H   LEU    75      78.790  11.740 184.320  1.00  0.00           H
ATOM    743  CA  LEU    75      80.970  11.620 184.170  1.00  0.00           C
ATOM    744  CB  LEU    75      80.540  10.320 183.380  1.00  0.00           C
ATOM    745  CG  LEU    75      79.880   9.220 184.300  1.00  0.00           C
ATOM    746  CD1 LEU    75      79.510   8.100 183.290  1.00  0.00           C
ATOM    747  CD2 LEU    75      80.580   8.850 185.650  1.00  0.00           C
ATOM    748  C   LEU    75      81.490  12.650 183.200  1.00  0.00           C
ATOM    749  O   LEU    75      80.710  13.350 182.630  1.00  0.00           O
ATOM    750  N   ARG    76      82.740  12.430 182.870  1.00  0.00           N
ATOM    751  H   ARG    76      83.240  11.710 183.350  1.00  0.00           H
ATOM    752  CA  ARG    76      83.530  13.410 182.110  1.00  0.00           C
ATOM    753  CB  ARG    76      84.530  14.150 183.000  1.00  0.00           C
ATOM    754  CG  ARG    76      83.810  15.310 183.710  1.00  0.00           C
ATOM    755  CD  ARG    76      84.850  16.110 184.500  1.00  0.00           C
ATOM    756  NE  ARG    76      84.190  17.190 185.240  1.00  0.00           N
ATOM    757  HE  ARG    76      83.300  17.030 185.670  1.00  0.00           H
ATOM    758  CZ  ARG    76      84.640  18.460 185.190  1.00  0.00           C
ATOM    759  NH1 ARG    76      85.710  18.820 184.370  1.00  0.00           N
ATOM    760 1HH1 ARG    76      86.210  18.140 183.840  1.00  0.00           H
ATOM    761 2HH1 ARG    76      85.990  19.760 184.180  1.00  0.00           H
ATOM    762  NH2 ARG    76      83.970  19.420 185.890  1.00  0.00           N
ATOM    763 1HH2 ARG    76      83.160  19.180 186.420  1.00  0.00           H
ATOM    764 2HH2 ARG    76      84.230  20.380 185.790  1.00  0.00           H
ATOM    765  C   ARG    76      84.120  12.890 180.790  1.00  0.00           C
ATOM    766  O   ARG    76      84.770  11.840 180.800  1.00  0.00           O
ATOM    767  N   VAL    77      84.190  13.720 179.730  1.00  0.00           N
ATOM    768  H   VAL    77      83.780  14.620 179.850  1.00  0.00           H
ATOM    769  CA  VAL    77      84.800  13.300 178.460  1.00  0.00           C
ATOM    770  CB  VAL    77      84.150  14.150 177.320  1.00  0.00           C
ATOM    771  CG1 VAL    77      84.890  14.120 176.000  1.00  0.00           C
ATOM    772  CG2 VAL    77      82.710  13.810 177.130  1.00  0.00           C
ATOM    773  C   VAL    77      86.370  13.350 178.470  1.00  0.00           C
ATOM    774  O   VAL    77      86.990  14.250 178.990  1.00  0.00           O
ATOM    775  N   ILE    78      86.960  12.330 177.850  1.00  0.00           N
ATOM    776  H   ILE    78      86.390  11.610 177.450  1.00  0.00           H
ATOM    777  CA  ILE    78      88.460  12.110 177.830  1.00  0.00           C
ATOM    778  CB  ILE    78      88.860  10.820 178.580  1.00  0.00           C
ATOM    779  CG1 ILE    78      88.390   9.510 177.990  1.00  0.00           C
ATOM    780  CG2 ILE    78      88.330  10.930 179.970  1.00  0.00           C
ATOM    781  CD  ILE    78      89.250   9.070 176.790  1.00  0.00           C
ATOM    782  C   ILE    78      89.040  12.260 176.470  1.00  0.00           C
ATOM    783  O   ILE    78      90.190  12.670 176.360  1.00  0.00           O
ATOM    784  N   GLY    79      88.240  12.100 175.420  1.00  0.00           N
ATOM    785  H   GLY    79      87.260  11.900 175.510  1.00  0.00           H
ATOM    786  CA  GLY    79      88.820  12.160 174.070  1.00  0.00           C
ATOM    787  C   GLY    79      87.690  12.480 173.050  1.00  0.00           C
ATOM    788  O   GLY    79      86.540  12.490 173.340  1.00  0.00           O
ATOM    789  N   HIS    80      88.100  12.350 171.770  1.00  0.00           N
ATOM    790  H   HIS    80      89.050  12.110 171.580  1.00  0.00           H
ATOM    791  CA  HIS    80      87.320  12.660 170.600  1.00  0.00           C
ATOM    792  CB  HIS    80      87.110  14.210 170.420  1.00  0.00           C
ATOM    793  CG  HIS    80      88.410  15.120 170.460  1.00  0.00           C
ATOM    794  ND1 HIS    80      89.550  14.870 169.800  1.00  0.00           N
ATOM    795  CD2 HIS    80      88.570  16.290 171.110  1.00  0.00           C
ATOM    796  HD2 HIS    80      87.790  16.890 171.590  1.00  0.00           H
ATOM    797  CE1 HIS    80      90.390  15.880 170.020  1.00  0.00           C
ATOM    798  HE1 HIS    80      91.400  16.040 169.660  1.00  0.00           H
ATOM    799  NE2 HIS    80      89.790  16.760 170.850  1.00  0.00           N
ATOM    800  HE2 HIS    80      90.300  17.480 171.320  1.00  0.00           H
ATOM    801  C   HIS    80      87.820  12.020 169.290  1.00  0.00           C
ATOM    802  O   HIS    80      88.710  11.200 169.330  1.00  0.00           O
ATOM    803  N   SER    81      86.950  12.070 168.320  1.00  0.00           N
ATOM    804  H   SER    81      86.010  11.970 168.620  1.00  0.00           H
ATOM    805  CA  SER    81      87.200  11.700 166.920  1.00  0.00           C
ATOM    806  CB  SER    81      87.250  10.160 166.820  1.00  0.00           C
ATOM    807  OG  SER    81      87.870   9.680 165.650  1.00  0.00           O
ATOM    808  HG  SER    81      88.850   9.770 165.840  1.00  0.00           H
ATOM    809  C   SER    81      85.960  12.060 166.060  1.00  0.00           C
ATOM    810  O   SER    81      84.850  11.800 166.520  1.00  0.00           O
ATOM    811  N   MET    82      86.210  12.770 164.940  1.00  0.00           N
ATOM    812  H   MET    82      86.990  12.600 164.340  1.00  0.00           H
ATOM    813  CA  MET    82      85.130  13.300 164.150  1.00  0.00           C
ATOM    814  CB  MET    82      85.540  14.730 163.640  1.00  0.00           C
ATOM    815  CG  MET    82      84.350  15.570 163.200  1.00  0.00           C
ATOM    816  SD  MET    82      84.800  17.270 162.660  1.00  0.00           S
ATOM    817  CE  MET    82      86.330  17.090 161.710  1.00  0.00           C
ATOM    818  C   MET    82      84.910  12.450 162.860  1.00  0.00           C
ATOM    819  O   MET    82      85.840  12.060 162.160  1.00  0.00           O
ATOM    820  N   GLN    83      83.640  12.250 162.630  1.00  0.00           N
ATOM    821  H   GLN    83      82.960  12.600 163.290  1.00  0.00           H
ATOM    822  CA  GLN    83      83.210  11.380 161.550  1.00  0.00           C
ATOM    823  CB  GLN    83      82.710  10.110 162.210  1.00  0.00           C
ATOM    824  CG  GLN    83      82.470   9.110 161.100  1.00  0.00           C
ATOM    825  CD  GLN    83      82.370   7.670 161.730  1.00  0.00           C
ATOM    826  OE1 GLN    83      83.330   7.090 162.220  1.00  0.00           O
ATOM    827  NE2 GLN    83      81.310   6.890 161.720  1.00  0.00           N
ATOM    828 1HE2 GLN    83      80.480   7.210 161.270  1.00  0.00           H
ATOM    829 2HE2 GLN    83      81.320   6.110 162.340  1.00  0.00           H
ATOM    830  C   GLN    83      82.070  12.080 160.700  1.00  0.00           C
ATOM    831  O   GLN    83      80.950  12.070 161.190  1.00  0.00           O
ATOM    832  N   ASN    84      82.520  12.910 159.780  1.00  0.00           N
ATOM    833  H   ASN    84      83.480  13.080 159.590  1.00  0.00           H
ATOM    834  CA  ASN    84      81.670  13.730 158.920  1.00  0.00           C
ATOM    835  CB  ASN    84      80.790  12.890 158.000  1.00  0.00           C
ATOM    836  CG  ASN    84      80.310  13.650 156.750  1.00  0.00           C
ATOM    837  OD1 ASN    84      79.630  14.640 156.760  1.00  0.00           O
ATOM    838  ND2 ASN    84      80.800  13.110 155.660  1.00  0.00           N
ATOM    839 1HD2 ASN    84      81.320  12.250 155.700  1.00  0.00           H
ATOM    840 2HD2 ASN    84      80.680  13.750 154.900  1.00  0.00           H
ATOM    841  C   ASN    84      80.790  14.630 159.880  1.00  0.00           C
ATOM    842  O   ASN    84      81.360  15.510 160.520  1.00  0.00           O
ATOM    843  N   CYS    85      79.530  14.260 160.160  1.00  0.00           N
ATOM    844  H   CYS    85      79.210  13.360 159.890  1.00  0.00           H
ATOM    845  CA  CYS    85      78.690  14.930 161.120  1.00  0.00           C
ATOM    846  CB  CYS    85      77.160  14.950 160.710  1.00  0.00           C
ATOM    847  SG  CYS    85      76.960  15.560 159.040  1.00  0.00           S
ATOM    848  HG  CYS    85      77.320  16.810 159.310  1.00  0.00           H
ATOM    849  C   CYS    85      78.720  14.310 162.540  1.00  0.00           C
ATOM    850  O   CYS    85      78.340  15.140 163.420  1.00  0.00           O
ATOM    851  N   VAL    86      78.790  13.010 162.740  1.00  0.00           N
ATOM    852  H   VAL    86      78.920  12.370 161.980  1.00  0.00           H
ATOM    853  CA  VAL    86      78.900  12.440 164.120  1.00  0.00           C
ATOM    854  CB  VAL    86      78.490  11.000 164.290  1.00  0.00           C
ATOM    855  CG1 VAL    86      77.070  10.880 163.700  1.00  0.00           C
ATOM    856  CG2 VAL    86      79.400  10.050 163.540  1.00  0.00           C
ATOM    857  C   VAL    86      80.290  12.760 164.760  1.00  0.00           C
ATOM    858  O   VAL    86      81.370  12.400 164.320  1.00  0.00           O
ATOM    859  N   LEU    87      80.250  13.440 165.880  1.00  0.00           N
ATOM    860  H   LEU    87      79.410  13.790 166.310  1.00  0.00           H
ATOM    861  CA  LEU    87      81.460  13.570 166.740  1.00  0.00           C
ATOM    862  CB  LEU    87      81.350  14.950 167.300  1.00  0.00           C
ATOM    863  CG  LEU    87      82.700  15.460 167.950  1.00  0.00           C
ATOM    864  CD1 LEU    87      83.870  15.550 166.940  1.00  0.00           C
ATOM    865  CD2 LEU    87      82.420  16.780 168.670  1.00  0.00           C
ATOM    866  C   LEU    87      81.350  12.510 167.850  1.00  0.00           C
ATOM    867  O   LEU    87      80.470  12.460 168.640  1.00  0.00           O
ATOM    868  N   LYS    88      82.290  11.610 167.760  1.00  0.00           N
ATOM    869  H   LYS    88      82.940  11.530 167.000  1.00  0.00           H
ATOM    870  CA  LYS    88      82.440  10.570 168.770  1.00  0.00           C
ATOM    871  CB  LYS    88      83.170   9.290 168.230  1.00  0.00           C
ATOM    872  CG  LYS    88      82.170   8.270 167.600  1.00  0.00           C
ATOM    873  CD  LYS    88      83.000   7.150 166.990  1.00  0.00           C
ATOM    874  CE  LYS    88      83.640   7.510 165.680  1.00  0.00           C
ATOM    875  NZ  LYS    88      84.020   6.270 164.940  1.00  0.00           N
ATOM    876  HZ1 LYS    88      84.710   6.550 164.280  1.00  0.00           H
ATOM    877  HZ2 LYS    88      84.330   5.580 165.600  1.00  0.00           H
ATOM    878  HZ3 LYS    88      83.320   5.780 164.430  1.00  0.00           H
ATOM    879  C   LYS    88      83.200  11.190 169.950  1.00  0.00           C
ATOM    880  O   LYS    88      84.410  11.440 169.870  1.00  0.00           O
ATOM    881  N   LEU    89      82.550  11.510 171.020  1.00  0.00           N
ATOM    882  H   LEU    89      81.550  11.560 170.920  1.00  0.00           H
ATOM    883  CA  LEU    89      83.160  11.780 172.290  1.00  0.00           C
ATOM    884  CB  LEU    89      82.180  12.710 173.050  1.00  0.00           C
ATOM    885  CG  LEU    89      81.660  13.910 172.250  1.00  0.00           C
ATOM    886  CD1 LEU    89      80.340  14.230 173.000  1.00  0.00           C
ATOM    887  CD2 LEU    89      82.600  15.070 172.310  1.00  0.00           C
ATOM    888  C   LEU    89      83.430  10.480 173.040  1.00  0.00           C
ATOM    889  O   LEU    89      82.690   9.510 173.090  1.00  0.00           O
ATOM    890  N   LYS    90      84.430  10.620 173.840  1.00  0.00           N
ATOM    891  H   LYS    90      84.890  11.510 173.860  1.00  0.00           H
ATOM    892  CA  LYS    90      84.940   9.450 174.660  1.00  0.00           C
ATOM    893  CB  LYS    90      86.380   9.140 174.360  1.00  0.00           C
ATOM    894  CG  LYS    90      86.650   8.680 172.890  1.00  0.00           C
ATOM    895  CD  LYS    90      88.120   8.700 172.420  1.00  0.00           C
ATOM    896  CE  LYS    90      88.190   8.230 171.000  1.00  0.00           C
ATOM    897  NZ  LYS    90      89.480   8.380 170.310  1.00  0.00           N
ATOM    898  HZ1 LYS    90      90.200   7.800 170.670  1.00  0.00           H
ATOM    899  HZ2 LYS    90      89.370   8.140 169.350  1.00  0.00           H
ATOM    900  HZ3 LYS    90      89.870   9.300 170.410  1.00  0.00           H
ATOM    901  C   LYS    90      84.930   9.590 176.220  1.00  0.00           C
ATOM    902  O   LYS    90      85.520  10.540 176.740  1.00  0.00           O
ATOM    903  N   VAL    91      84.120   8.800 176.840  1.00  0.00           N
ATOM    904  H   VAL    91      83.530   8.140 176.390  1.00  0.00           H
ATOM    905  CA  VAL    91      84.300   8.750 178.350  1.00  0.00           C
ATOM    906  CB  VAL    91      82.890   8.760 179.070  1.00  0.00           C
ATOM    907  CG1 VAL    91      82.220  10.160 178.880  1.00  0.00           C
ATOM    908  CG2 VAL    91      81.840   7.760 178.600  1.00  0.00           C
ATOM    909  C   VAL    91      85.180   7.540 178.780  1.00  0.00           C
ATOM    910  O   VAL    91      85.530   6.670 177.960  1.00  0.00           O
ATOM    911  N   ASP    92      85.570   7.530 180.040  1.00  0.00           N
ATOM    912  H   ASP    92      85.360   8.300 180.630  1.00  0.00           H
ATOM    913  CA  ASP    92      86.430   6.480 180.640  1.00  0.00           C
ATOM    914  CB  ASP    92      87.100   7.160 181.880  1.00  0.00           C
ATOM    915  CG  ASP    92      86.190   7.810 182.890  1.00  0.00           C
ATOM    916  OD1 ASP    92      86.110   9.010 182.750  1.00  0.00           O
ATOM    917  OD2 ASP    92      85.710   7.130 183.770  1.00  0.00           O
ATOM    918  C   ASP    92      85.760   5.130 180.930  1.00  0.00           C
ATOM    919  O   ASP    92      86.340   4.060 180.920  1.00  0.00           O
ATOM    920  N   THR    93      84.510   5.160 181.330  1.00  0.00           N
ATOM    921  H   THR    93      84.050   6.000 181.610  1.00  0.00           H
ATOM    922  CA  THR    93      83.580   3.980 181.540  1.00  0.00           C
ATOM    923  CB  THR    93      82.580   4.080 182.750  1.00  0.00           C
ATOM    924  OG1 THR    93      81.750   5.260 182.650  1.00  0.00           O
ATOM    925  HG1 THR    93      82.310   6.060 182.430  1.00  0.00           H
ATOM    926  CG2 THR    93      83.280   4.000 184.080  1.00  0.00           C
ATOM    927  C   THR    93      82.800   3.490 180.360  1.00  0.00           C
ATOM    928  O   THR    93      82.440   4.370 179.610  1.00  0.00           O
ATOM    929  N   ALA    94      82.530   2.210 180.250  1.00  0.00           N
ATOM    930  H   ALA    94      82.950   1.560 180.890  1.00  0.00           H
ATOM    931  CA  ALA    94      81.700   1.680 179.200  1.00  0.00           C
ATOM    932  CB  ALA    94      82.250   0.420 178.550  1.00  0.00           C
ATOM    933  C   ALA    94      80.280   1.390 179.720  1.00  0.00           C
ATOM    934  O   ALA    94      80.070   0.710 180.770  1.00  0.00           O
ATOM    935  N   ASN    95      79.350   1.620 178.830  1.00  0.00           N
ATOM    936  H   ASN    95      79.640   2.050 177.980  1.00  0.00           H
ATOM    937  CA  ASN    95      77.940   1.320 178.950  1.00  0.00           C
ATOM    938  CB  ASN    95      77.270   2.080 177.790  1.00  0.00           C
ATOM    939  CG  ASN    95      75.810   1.750 177.480  1.00  0.00           C
ATOM    940  OD1 ASN    95      75.110   1.110 178.260  1.00  0.00           O
ATOM    941  ND2 ASN    95      75.260   2.240 176.410  1.00  0.00           N
ATOM    942 1HD2 ASN    95      75.710   2.880 175.780  1.00  0.00           H
ATOM    943 2HD2 ASN    95      74.370   1.880 176.130  1.00  0.00           H
ATOM    944  C   ASN    95      77.630  -0.170 179.090  1.00  0.00           C
ATOM    945  O   ASN    95      77.850  -0.950 178.140  1.00  0.00           O
ATOM    946  N   PRO    96      76.990  -0.500 180.230  1.00  0.00           N
ATOM    947  CA  PRO    96      76.500  -1.890 180.420  1.00  0.00           C
ATOM    948  CB  PRO    96      75.930  -1.870 181.830  1.00  0.00           C
ATOM    949  CG  PRO    96      76.780  -0.860 182.550  1.00  0.00           C
ATOM    950  CD  PRO    96      76.990   0.230 181.500  1.00  0.00           C
ATOM    951  C   PRO    96      75.340  -2.360 179.570  1.00  0.00           C
ATOM    952  O   PRO    96      75.410  -3.300 178.740  1.00  0.00           O
ATOM    953  N   LYS    97      74.500  -1.380 179.270  1.00  0.00           N
ATOM    954  H   LYS    97      74.800  -0.450 179.040  1.00  0.00           H
ATOM    955  CA  LYS    97      73.050  -1.450 178.910  1.00  0.00           C
ATOM    956  CB  LYS    97      72.390  -0.080 179.360  1.00  0.00           C
ATOM    957  CG  LYS    97      72.520   0.000 180.900  1.00  0.00           C
ATOM    958  CD  LYS    97      71.810   1.320 181.350  1.00  0.00           C
ATOM    959  CE  LYS    97      72.050   1.430 182.880  1.00  0.00           C
ATOM    960  NZ  LYS    97      71.490   2.630 183.540  1.00  0.00           N
ATOM    961  HZ1 LYS    97      71.450   2.470 184.530  1.00  0.00           H
ATOM    962  HZ2 LYS    97      72.030   3.450 183.340  1.00  0.00           H
ATOM    963  HZ3 LYS    97      70.530   2.740 183.270  1.00  0.00           H
ATOM    964  C   LYS    97      72.800  -1.720 177.420  1.00  0.00           C
ATOM    965  O   LYS    97      71.740  -1.520 176.880  1.00  0.00           O
ATOM    966  N   THR    98      73.890  -2.050 176.730  1.00  0.00           N
ATOM    967  H   THR    98      74.710  -2.460 177.140  1.00  0.00           H
ATOM    968  CA  THR    98      73.880  -2.190 175.250  1.00  0.00           C
ATOM    969  CB  THR    98      75.340  -2.030 174.790  1.00  0.00           C
ATOM    970  OG1 THR    98      76.350  -2.690 175.480  1.00  0.00           O
ATOM    971  HG1 THR    98      77.220  -2.340 175.150  1.00  0.00           H
ATOM    972  CG2 THR    98      75.740  -0.530 174.820  1.00  0.00           C
ATOM    973  C   THR    98      73.220  -3.390 174.570  1.00  0.00           C
ATOM    974  O   THR    98      73.490  -4.540 174.870  1.00  0.00           O
ATOM    975  N   PRO    99      72.290  -3.130 173.630  1.00  0.00           N
ATOM    976  CA  PRO    99      71.600  -4.130 172.790  1.00  0.00           C
ATOM    977  CB  PRO    99      70.350  -3.410 172.170  1.00  0.00           C
ATOM    978  CG  PRO    99      70.890  -1.940 172.050  1.00  0.00           C
ATOM    979  CD  PRO    99      71.690  -1.800 173.360  1.00  0.00           C
ATOM    980  C   PRO    99      72.480  -4.590 171.590  1.00  0.00           C
ATOM    981  O   PRO    99      73.640  -4.250 171.580  1.00  0.00           O
ATOM    982  N   LYS   100      72.100  -5.520 170.880  1.00  0.00           N
ATOM    983  H   LYS   100      71.530  -6.220 171.320  1.00  0.00           H
ATOM    984  CA  LYS   100      72.920  -5.940 169.690  1.00  0.00           C
ATOM    985  CB  LYS   100      72.330  -7.260 169.250  1.00  0.00           C
ATOM    986  CG  LYS   100      72.830  -8.410 170.150  1.00  0.00           C
ATOM    987  CD  LYS   100      72.580  -9.860 169.700  1.00  0.00           C
ATOM    988  CE  LYS   100      71.110 -10.160 169.620  1.00  0.00           C
ATOM    989  NZ  LYS   100      70.880 -11.500 169.190  1.00  0.00           N
ATOM    990  HZ1 LYS   100      71.250 -12.110 169.890  1.00  0.00           H
ATOM    991  HZ2 LYS   100      69.890 -11.590 169.120  1.00  0.00           H
ATOM    992  HZ3 LYS   100      71.330 -11.610 168.310  1.00  0.00           H
ATOM    993  C   LYS   100      72.890  -5.020 168.490  1.00  0.00           C
ATOM    994  O   LYS   100      71.830  -4.910 167.850  1.00  0.00           O
ATOM    995  N   TYR   101      73.860  -4.140 168.400  1.00  0.00           N
ATOM    996  H   TYR   101      74.690  -4.090 168.950  1.00  0.00           H
ATOM    997  CA  TYR   101      73.840  -3.060 167.400  1.00  0.00           C
ATOM    998  CB  TYR   101      74.010  -1.730 168.170  1.00  0.00           C
ATOM    999  CG  TYR   101      75.450  -1.530 168.690  1.00  0.00           C
ATOM   1000  CD1 TYR   101      75.830  -2.180 169.860  1.00  0.00           C
ATOM   1001  HD1 TYR   101      75.100  -2.820 170.350  1.00  0.00           H
ATOM   1002  CD2 TYR   101      76.340  -0.670 168.120  1.00  0.00           C
ATOM   1003  HD2 TYR   101      75.840   0.040 167.460  1.00  0.00           H
ATOM   1004  CE1 TYR   101      77.020  -1.880 170.510  1.00  0.00           C
ATOM   1005  HE1 TYR   101      77.350  -2.430 171.390  1.00  0.00           H
ATOM   1006  CE2 TYR   101      77.570  -0.430 168.720  1.00  0.00           C
ATOM   1007  HE2 TYR   101      78.350   0.190 168.290  1.00  0.00           H
ATOM   1008  CZ  TYR   101      77.960  -1.010 169.910  1.00  0.00           C
ATOM   1009  OH  TYR   101      79.180  -0.810 170.450  1.00  0.00           O
ATOM   1010  HH  TYR   101      79.310  -1.440 171.210  1.00  0.00           H
ATOM   1011  C   TYR   101      74.710  -3.240 166.160  1.00  0.00           C
ATOM   1012  O   TYR   101      75.830  -3.670 166.220  1.00  0.00           O
ATOM   1013  N   LYS   102      74.020  -3.050 165.050  1.00  0.00           N
ATOM   1014  H   LYS   102      73.030  -3.180 165.040  1.00  0.00           H
ATOM   1015  CA  LYS   102      74.580  -3.010 163.670  1.00  0.00           C
ATOM   1016  CB  LYS   102      73.980  -4.200 162.870  1.00  0.00           C
ATOM   1017  CG  LYS   102      74.250  -5.580 163.560  1.00  0.00           C
ATOM   1018  CD  LYS   102      75.680  -6.170 163.510  1.00  0.00           C
ATOM   1019  CE  LYS   102      75.450  -7.650 163.670  1.00  0.00           C
ATOM   1020  NZ  LYS   102      76.620  -8.480 163.790  1.00  0.00           N
ATOM   1021  HZ1 LYS   102      77.290  -8.180 163.120  1.00  0.00           H
ATOM   1022  HZ2 LYS   102      77.060  -8.290 164.670  1.00  0.00           H
ATOM   1023  HZ3 LYS   102      76.430  -9.460 163.710  1.00  0.00           H
ATOM   1024  C   LYS   102      74.450  -1.650 163.060  1.00  0.00           C
ATOM   1025  O   LYS   102      73.700  -0.810 163.630  1.00  0.00           O
ATOM   1026  N   PHE   103      75.200  -1.380 161.980  1.00  0.00           N
ATOM   1027  H   PHE   103      75.810  -2.020 161.510  1.00  0.00           H
ATOM   1028  CA  PHE   103      75.090  -0.110 161.240  1.00  0.00           C
ATOM   1029  CB  PHE   103      76.350   0.710 161.510  1.00  0.00           C
ATOM   1030  CG  PHE   103      76.500   1.060 162.960  1.00  0.00           C
ATOM   1031  CD1 PHE   103      75.850   2.170 163.410  1.00  0.00           C
ATOM   1032  HD1 PHE   103      75.020   2.570 162.830  1.00  0.00           H
ATOM   1033  CD2 PHE   103      77.370   0.370 163.800  1.00  0.00           C
ATOM   1034  HD2 PHE   103      77.870  -0.520 163.420  1.00  0.00           H
ATOM   1035  CE1 PHE   103      76.130   2.710 164.660  1.00  0.00           C
ATOM   1036  HE1 PHE   103      75.780   3.690 165.000  1.00  0.00           H
ATOM   1037  CE2 PHE   103      77.550   0.760 165.100  1.00  0.00           C
ATOM   1038  HE2 PHE   103      78.060   0.070 165.770  1.00  0.00           H
ATOM   1039  CZ  PHE   103      76.880   1.940 165.540  1.00  0.00           C
ATOM   1040  HZ  PHE   103      77.150   2.440 166.470  1.00  0.00           H
ATOM   1041  C   PHE   103      74.680  -0.180 159.750  1.00  0.00           C
ATOM   1042  O   PHE   103      75.270  -0.820 158.880  1.00  0.00           O
ATOM   1043  N   VAL   104      73.680   0.640 159.440  1.00  0.00           N
ATOM   1044  H   VAL   104      73.460   1.310 160.140  1.00  0.00           H
ATOM   1045  CA  VAL   104      73.120   0.790 158.120  1.00  0.00           C
ATOM   1046  CB  VAL   104      71.830  -0.040 157.890  1.00  0.00           C
ATOM   1047  CG1 VAL   104      72.080  -1.530 157.810  1.00  0.00           C
ATOM   1048  CG2 VAL   104      70.660   0.310 158.790  1.00  0.00           C
ATOM   1049  C   VAL   104      72.800   2.210 157.700  1.00  0.00           C
ATOM   1050  O   VAL   104      72.670   3.070 158.540  1.00  0.00           O
ATOM   1051  N   ARG   105      72.870   2.460 156.410  1.00  0.00           N
ATOM   1052  H   ARG   105      73.020   1.780 155.700  1.00  0.00           H
ATOM   1053  CA  ARG   105      72.610   3.800 155.830  1.00  0.00           C
ATOM   1054  CB  ARG   105      73.030   3.820 154.370  1.00  0.00           C
ATOM   1055  CG  ARG   105      74.630   3.600 154.240  1.00  0.00           C
ATOM   1056  CD  ARG   105      75.460   4.740 154.920  1.00  0.00           C
ATOM   1057  NE  ARG   105      76.890   4.490 154.710  1.00  0.00           N
ATOM   1058  HE  ARG   105      77.180   3.610 155.100  1.00  0.00           H
ATOM   1059  CZ  ARG   105      77.730   5.330 154.100  1.00  0.00           C
ATOM   1060  NH1 ARG   105      77.430   6.510 153.650  1.00  0.00           N
ATOM   1061 1HH1 ARG   105      76.500   6.890 153.650  1.00  0.00           H
ATOM   1062 2HH1 ARG   105      78.190   7.090 153.340  1.00  0.00           H
ATOM   1063  NH2 ARG   105      78.850   4.940 153.540  1.00  0.00           N
ATOM   1064 1HH2 ARG   105      79.160   3.990 153.610  1.00  0.00           H
ATOM   1065 2HH2 ARG   105      79.530   5.500 153.080  1.00  0.00           H
ATOM   1066  C   ARG   105      71.160   4.300 155.910  1.00  0.00           C
ATOM   1067  O   ARG   105      70.170   3.570 155.690  1.00  0.00           O
ATOM   1068  N   ILE   106      71.060   5.620 155.840  1.00  0.00           N
ATOM   1069  H   ILE   106      71.850   6.240 155.810  1.00  0.00           H
ATOM   1070  CA  ILE   106      69.790   6.320 155.690  1.00  0.00           C
ATOM   1071  CB  ILE   106      70.120   7.780 155.820  1.00  0.00           C
ATOM   1072  CG1 ILE   106      71.200   8.280 154.830  1.00  0.00           C
ATOM   1073  CG2 ILE   106      70.420   8.210 157.230  1.00  0.00           C
ATOM   1074  CD  ILE   106      71.580   9.780 154.840  1.00  0.00           C
ATOM   1075  C   ILE   106      69.120   5.910 154.310  1.00  0.00           C
ATOM   1076  O   ILE   106      69.760   5.850 153.290  1.00  0.00           O
ATOM   1077  N   GLN   107      67.850   5.500 154.440  1.00  0.00           N
ATOM   1078  H   GLN   107      67.540   5.280 155.360  1.00  0.00           H
ATOM   1079  CA  GLN   107      67.040   5.010 153.290  1.00  0.00           C
ATOM   1080  CB  GLN   107      66.430   3.630 153.740  1.00  0.00           C
ATOM   1081  CG  GLN   107      65.390   3.560 154.840  1.00  0.00           C
ATOM   1082  CD  GLN   107      65.870   3.920 156.250  1.00  0.00           C
ATOM   1083  OE1 GLN   107      66.520   4.840 156.680  1.00  0.00           O
ATOM   1084  NE2 GLN   107      65.470   2.950 157.030  1.00  0.00           N
ATOM   1085 1HE2 GLN   107      64.850   2.250 156.680  1.00  0.00           H
ATOM   1086 2HE2 GLN   107      65.810   2.790 157.960  1.00  0.00           H
ATOM   1087  C   GLN   107      65.980   6.080 153.060  1.00  0.00           C
ATOM   1088  O   GLN   107      65.530   6.640 154.060  1.00  0.00           O
ATOM   1089  N   PRO   108      65.660   6.430 151.820  1.00  0.00           N
ATOM   1090  CA  PRO   108      64.460   7.310 151.550  1.00  0.00           C
ATOM   1091  CB  PRO   108      64.490   7.700 150.050  1.00  0.00           C
ATOM   1092  CG  PRO   108      65.900   7.420 149.730  1.00  0.00           C
ATOM   1093  CD  PRO   108      66.570   6.470 150.690  1.00  0.00           C
ATOM   1094  C   PRO   108      63.200   6.400 151.740  1.00  0.00           C
ATOM   1095  O   PRO   108      63.260   5.140 151.830  1.00  0.00           O
ATOM   1096  N   GLY   109      62.020   7.030 151.960  1.00  0.00           N
ATOM   1097  H   GLY   109      62.100   7.970 152.300  1.00  0.00           H
ATOM   1098  CA  GLY   109      60.630   6.470 151.940  1.00  0.00           C
ATOM   1099  C   GLY   109      60.210   5.510 153.100  1.00  0.00           C
ATOM   1100  O   GLY   109      59.350   5.840 153.890  1.00  0.00           O
ATOM   1101  N   GLN   110      61.080   4.570 153.410  1.00  0.00           N
ATOM   1102  H   GLN   110      61.920   4.560 152.870  1.00  0.00           H
ATOM   1103  CA  GLN   110      60.870   3.380 154.260  1.00  0.00           C
ATOM   1104  CB  GLN   110      61.870   2.320 153.790  1.00  0.00           C
ATOM   1105  CG  GLN   110      61.440   1.670 152.470  1.00  0.00           C
ATOM   1106  CD  GLN   110      62.240   0.440 152.130  1.00  0.00           C
ATOM   1107  OE1 GLN   110      62.000  -0.630 152.640  1.00  0.00           O
ATOM   1108  NE2 GLN   110      63.240   0.610 151.330  1.00  0.00           N
ATOM   1109 1HE2 GLN   110      63.500   1.550 151.100  1.00  0.00           H
ATOM   1110 2HE2 GLN   110      63.580  -0.200 150.850  1.00  0.00           H
ATOM   1111  C   GLN   110      60.940   3.730 155.750  1.00  0.00           C
ATOM   1112  O   GLN   110      61.710   4.570 156.180  1.00  0.00           O
ATOM   1113  N   THR   111      60.040   3.270 156.560  1.00  0.00           N
ATOM   1114  H   THR   111      59.340   2.680 156.160  1.00  0.00           H
ATOM   1115  CA  THR   111      59.980   3.600 158.040  1.00  0.00           C
ATOM   1116  CB  THR   111      58.590   3.250 158.590  1.00  0.00           C
ATOM   1117  OG1 THR   111      58.440   1.820 158.450  1.00  0.00           O
ATOM   1118  HG1 THR   111      58.580   1.470 157.520  1.00  0.00           H
ATOM   1119  CG2 THR   111      57.470   4.200 158.190  1.00  0.00           C
ATOM   1120  C   THR   111      61.060   2.900 158.890  1.00  0.00           C
ATOM   1121  O   THR   111      61.590   1.900 158.490  1.00  0.00           O
ATOM   1122  N   PHE   112      61.330   3.530 159.980  1.00  0.00           N
ATOM   1123  H   PHE   112      61.250   4.530 159.990  1.00  0.00           H
ATOM   1124  CA  PHE   112      62.250   3.040 161.010  1.00  0.00           C
ATOM   1125  CB  PHE   112      63.690   3.450 160.740  1.00  0.00           C
ATOM   1126  CG  PHE   112      63.950   4.930 160.440  1.00  0.00           C
ATOM   1127  CD1 PHE   112      64.180   5.770 161.500  1.00  0.00           C
ATOM   1128  HD1 PHE   112      64.320   5.390 162.510  1.00  0.00           H
ATOM   1129  CD2 PHE   112      63.750   5.490 159.210  1.00  0.00           C
ATOM   1130  HD2 PHE   112      63.550   4.810 158.370  1.00  0.00           H
ATOM   1131  CE1 PHE   112      64.290   7.120 161.360  1.00  0.00           C
ATOM   1132  HE1 PHE   112      64.710   7.760 162.130  1.00  0.00           H
ATOM   1133  CE2 PHE   112      63.750   6.890 159.090  1.00  0.00           C
ATOM   1134  HE2 PHE   112      63.790   7.300 158.090  1.00  0.00           H
ATOM   1135  CZ  PHE   112      64.030   7.730 160.180  1.00  0.00           C
ATOM   1136  HZ  PHE   112      64.220   8.800 160.070  1.00  0.00           H
ATOM   1137  C   PHE   112      61.870   3.680 162.380  1.00  0.00           C
ATOM   1138  O   PHE   112      61.070   4.600 162.470  1.00  0.00           O
ATOM   1139  N   SER   113      62.430   3.140 163.450  1.00  0.00           N
ATOM   1140  H   SER   113      63.140   2.450 163.370  1.00  0.00           H
ATOM   1141  CA  SER   113      62.030   3.520 164.800  1.00  0.00           C
ATOM   1142  CB  SER   113      62.340   2.300 165.710  1.00  0.00           C
ATOM   1143  OG  SER   113      61.160   1.510 165.560  1.00  0.00           O
ATOM   1144  HG  SER   113      61.050   1.200 164.620  1.00  0.00           H
ATOM   1145  C   SER   113      62.840   4.760 165.210  1.00  0.00           C
ATOM   1146  O   SER   113      64.100   4.670 165.210  1.00  0.00           O
ATOM   1147  N   VAL   114      62.160   5.900 165.500  1.00  0.00           N
ATOM   1148  H   VAL   114      61.170   5.860 165.410  1.00  0.00           H
ATOM   1149  CA  VAL   114      62.790   7.130 166.010  1.00  0.00           C
ATOM   1150  CB  VAL   114      62.350   8.510 165.370  1.00  0.00           C
ATOM   1151  CG1 VAL   114      63.480   9.500 165.550  1.00  0.00           C
ATOM   1152  CG2 VAL   114      61.860   8.450 163.910  1.00  0.00           C
ATOM   1153  C   VAL   114      62.550   7.180 167.500  1.00  0.00           C
ATOM   1154  O   VAL   114      61.370   7.090 167.870  1.00  0.00           O
ATOM   1155  N   LEU   115      63.670   7.130 168.210  1.00  0.00           N
ATOM   1156  H   LEU   115      64.640   7.080 167.950  1.00  0.00           H
ATOM   1157  CA  LEU   115      63.640   7.220 169.670  1.00  0.00           C
ATOM   1158  CB  LEU   115      64.910   6.560 170.400  1.00  0.00           C
ATOM   1159  CG  LEU   115      64.590   6.420 171.830  1.00  0.00           C
ATOM   1160  CD1 LEU   115      63.470   5.380 171.980  1.00  0.00           C
ATOM   1161  CD2 LEU   115      65.840   6.050 172.670  1.00  0.00           C
ATOM   1162  C   LEU   115      63.620   8.710 170.050  1.00  0.00           C
ATOM   1163  O   LEU   115      64.640   9.360 170.100  1.00  0.00           O
ATOM   1164  N   ALA   116      62.430   9.290 170.160  1.00  0.00           N
ATOM   1165  H   ALA   116      61.690   8.720 170.510  1.00  0.00           H
ATOM   1166  CA  ALA   116      62.270  10.750 170.480  1.00  0.00           C
ATOM   1167  CB  ALA   116      60.790  11.110 170.610  1.00  0.00           C
ATOM   1168  C   ALA   116      63.000  11.250 171.680  1.00  0.00           C
ATOM   1169  O   ALA   116      62.540  11.170 172.780  1.00  0.00           O
ATOM   1170  N   CYS   117      64.180  11.870 171.480  1.00  0.00           N
ATOM   1171  H   CYS   117      64.450  12.070 170.540  1.00  0.00           H
ATOM   1172  CA  CYS   117      65.100  12.240 172.560  1.00  0.00           C
ATOM   1173  CB  CYS   117      66.450  11.670 172.440  1.00  0.00           C
ATOM   1174  SG  CYS   117      66.570   9.840 172.410  1.00  0.00           S
ATOM   1175  HG  CYS   117      65.570   9.830 171.530  1.00  0.00           H
ATOM   1176  C   CYS   117      65.130  13.680 172.850  1.00  0.00           C
ATOM   1177  O   CYS   117      65.480  14.460 171.970  1.00  0.00           O
ATOM   1178  N   TYR   118      64.780  13.960 174.100  1.00  0.00           N
ATOM   1179  H   TYR   118      64.840  13.310 174.860  1.00  0.00           H
ATOM   1180  CA  TYR   118      64.680  15.370 174.510  1.00  0.00           C
ATOM   1181  CB  TYR   118      63.270  15.700 174.970  1.00  0.00           C
ATOM   1182  CG  TYR   118      62.320  15.740 173.720  1.00  0.00           C
ATOM   1183  CD1 TYR   118      61.540  14.680 173.450  1.00  0.00           C
ATOM   1184  HD1 TYR   118      61.660  13.760 174.020  1.00  0.00           H
ATOM   1185  CD2 TYR   118      62.510  16.750 172.780  1.00  0.00           C
ATOM   1186  HD2 TYR   118      62.880  17.680 173.200  1.00  0.00           H
ATOM   1187  CE1 TYR   118      60.960  14.530 172.180  1.00  0.00           C
ATOM   1188  HE1 TYR   118      60.180  13.780 172.060  1.00  0.00           H
ATOM   1189  CE2 TYR   118      62.110  16.470 171.470  1.00  0.00           C
ATOM   1190  HE2 TYR   118      62.540  17.070 170.670  1.00  0.00           H
ATOM   1191  CZ  TYR   118      61.260  15.420 171.150  1.00  0.00           C
ATOM   1192  OH  TYR   118      60.700  15.250 169.940  1.00  0.00           O
ATOM   1193  HH  TYR   118      60.200  14.390 169.830  1.00  0.00           H
ATOM   1194  C   TYR   118      65.680  15.750 175.550  1.00  0.00           C
ATOM   1195  O   TYR   118      65.500  15.170 176.620  1.00  0.00           O
ATOM   1196  N   ASN   119      66.420  16.820 175.380  1.00  0.00           N
ATOM   1197  H   ASN   119      66.350  17.250 174.480  1.00  0.00           H
ATOM   1198  CA  ASN   119      67.470  17.400 176.200  1.00  0.00           C
ATOM   1199  CB  ASN   119      67.020  18.650 176.920  1.00  0.00           C
ATOM   1200  CG  ASN   119      66.760  19.990 176.190  1.00  0.00           C
ATOM   1201  OD1 ASN   119      67.390  20.350 175.190  1.00  0.00           O
ATOM   1202  ND2 ASN   119      65.870  20.770 176.720  1.00  0.00           N
ATOM   1203 1HD2 ASN   119      65.340  20.670 177.560  1.00  0.00           H
ATOM   1204 2HD2 ASN   119      65.510  21.490 176.140  1.00  0.00           H
ATOM   1205  C   ASN   119      68.270  16.370 177.100  1.00  0.00           C
ATOM   1206  O   ASN   119      68.480  16.520 178.290  1.00  0.00           O
ATOM   1207  N   GLY   120      68.480  15.210 176.510  1.00  0.00           N
ATOM   1208  H   GLY   120      68.460  15.110 175.510  1.00  0.00           H
ATOM   1209  CA  GLY   120      69.080  14.010 177.190  1.00  0.00           C
ATOM   1210  C   GLY   120      68.210  12.800 177.580  1.00  0.00           C
ATOM   1211  O   GLY   120      68.830  11.740 177.780  1.00  0.00           O
ATOM   1212  N   SER   121      66.920  12.970 177.650  1.00  0.00           N
ATOM   1213  H   SER   121      66.530  13.810 177.270  1.00  0.00           H
ATOM   1214  CA  SER   121      65.960  11.910 178.050  1.00  0.00           C
ATOM   1215  CB  SER   121      65.300  12.300 179.420  1.00  0.00           C
ATOM   1216  OG  SER   121      66.220  12.430 180.630  1.00  0.00           O
ATOM   1217  HG  SER   121      66.650  13.340 180.660  1.00  0.00           H
ATOM   1218  C   SER   121      64.940  11.540 176.990  1.00  0.00           C
ATOM   1219  O   SER   121      64.260  12.370 176.450  1.00  0.00           O
ATOM   1220  N   PRO   122      64.800  10.270 176.690  1.00  0.00           N
ATOM   1221  CA  PRO   122      63.810   9.680 175.740  1.00  0.00           C
ATOM   1222  CB  PRO   122      64.110   8.170 175.770  1.00  0.00           C
ATOM   1223  CG  PRO   122      65.380   7.960 176.550  1.00  0.00           C
ATOM   1224  CD  PRO   122      65.590   9.220 177.370  1.00  0.00           C
ATOM   1225  C   PRO   122      62.340   9.990 176.210  1.00  0.00           C
ATOM   1226  O   PRO   122      62.010   9.540 177.300  1.00  0.00           O
ATOM   1227  N   SER   123      61.490  10.270 175.220  1.00  0.00           N
ATOM   1228  H   SER   123      61.730  10.130 174.260  1.00  0.00           H
ATOM   1229  CA  SER   123      60.060  10.630 175.500  1.00  0.00           C
ATOM   1230  CB  SER   123      59.870  12.090 175.940  1.00  0.00           C
ATOM   1231  OG  SER   123      60.420  12.410 177.210  1.00  0.00           O
ATOM   1232  HG  SER   123      59.840  12.030 177.930  1.00  0.00           H
ATOM   1233  C   SER   123      59.180  10.330 174.250  1.00  0.00           C
ATOM   1234  O   SER   123      58.680  11.330 173.650  1.00  0.00           O
ATOM   1235  N   GLY   124      59.030   9.060 173.820  1.00  0.00           N
ATOM   1236  H   GLY   124      59.250   8.290 174.430  1.00  0.00           H
ATOM   1237  CA  GLY   124      58.410   8.740 172.510  1.00  0.00           C
ATOM   1238  C   GLY   124      59.250   7.650 171.840  1.00  0.00           C
ATOM   1239  O   GLY   124      60.460   7.870 171.680  1.00  0.00           O
ATOM   1240  N   VAL   125      58.650   6.590 171.270  1.00  0.00           N
ATOM   1241  H   VAL   125      57.700   6.440 171.550  1.00  0.00           H
ATOM   1242  CA  VAL   125      59.280   5.470 170.470  1.00  0.00           C
ATOM   1243  CB  VAL   125      59.860   4.450 171.440  1.00  0.00           C
ATOM   1244  CG1 VAL   125      58.770   3.830 172.320  1.00  0.00           C
ATOM   1245  CG2 VAL   125      60.570   3.400 170.640  1.00  0.00           C
ATOM   1246  C   VAL   125      58.320   4.910 169.420  1.00  0.00           C
ATOM   1247  O   VAL   125      57.530   4.010 169.650  1.00  0.00           O
ATOM   1248  N   TYR   126      58.350   5.480 168.210  1.00  0.00           N
ATOM   1249  H   TYR   126      59.070   6.170 168.080  1.00  0.00           H
ATOM   1250  CA  TYR   126      57.450   5.280 167.090  1.00  0.00           C
ATOM   1251  CB  TYR   126      56.420   6.350 166.970  1.00  0.00           C
ATOM   1252  CG  TYR   126      56.880   7.810 167.120  1.00  0.00           C
ATOM   1253  CD1 TYR   126      57.390   8.400 165.960  1.00  0.00           C
ATOM   1254  HD1 TYR   126      57.000   8.130 164.980  1.00  0.00           H
ATOM   1255  CD2 TYR   126      57.180   8.390 168.350  1.00  0.00           C
ATOM   1256  HD2 TYR   126      56.870   7.820 169.220  1.00  0.00           H
ATOM   1257  CE1 TYR   126      58.130   9.610 166.070  1.00  0.00           C
ATOM   1258  HE1 TYR   126      58.400  10.210 165.210  1.00  0.00           H
ATOM   1259  CE2 TYR   126      57.920   9.570 168.440  1.00  0.00           C
ATOM   1260  HE2 TYR   126      58.290   9.900 169.410  1.00  0.00           H
ATOM   1261  CZ  TYR   126      58.330  10.200 167.330  1.00  0.00           C
ATOM   1262  OH  TYR   126      58.710  11.480 167.440  1.00  0.00           O
ATOM   1263  HH  TYR   126      59.020  11.800 166.550  1.00  0.00           H
ATOM   1264  C   TYR   126      58.180   5.110 165.750  1.00  0.00           C
ATOM   1265  O   TYR   126      59.310   5.640 165.620  1.00  0.00           O
ATOM   1266  N   GLN   127      57.640   4.230 164.920  1.00  0.00           N
ATOM   1267  H   GLN   127      57.060   3.490 165.270  1.00  0.00           H
ATOM   1268  CA  GLN   127      57.940   4.220 163.500  1.00  0.00           C
ATOM   1269  CB  GLN   127      57.260   3.170 162.650  1.00  0.00           C
ATOM   1270  CG  GLN   127      57.930   1.830 162.720  1.00  0.00           C
ATOM   1271  CD  GLN   127      57.180   0.680 162.010  1.00  0.00           C
ATOM   1272  OE1 GLN   127      56.760  -0.290 162.640  1.00  0.00           O
ATOM   1273  NE2 GLN   127      57.320   0.590 160.680  1.00  0.00           N
ATOM   1274 1HE2 GLN   127      57.830   1.160 160.040  1.00  0.00           H
ATOM   1275 2HE2 GLN   127      56.760  -0.100 160.230  1.00  0.00           H
ATOM   1276  C   GLN   127      57.670   5.620 162.910  1.00  0.00           C
ATOM   1277  O   GLN   127      56.670   6.220 163.150  1.00  0.00           O
ATOM   1278  N   CYS   128      58.500   6.000 161.910  1.00  0.00           N
ATOM   1279  H   CYS   128      59.180   5.340 161.570  1.00  0.00           H
ATOM   1280  CA  CYS   128      58.450   7.310 161.210  1.00  0.00           C
ATOM   1281  CB  CYS   128      58.910   8.350 162.200  1.00  0.00           C
ATOM   1282  SG  CYS   128      59.180  10.050 161.700  1.00  0.00           S
ATOM   1283  HG  CYS   128      58.020  10.040 161.040  1.00  0.00           H
ATOM   1284  C   CYS   128      59.470   7.350 160.060  1.00  0.00           C
ATOM   1285  O   CYS   128      60.230   6.390 159.880  1.00  0.00           O
ATOM   1286  N   ALA   129      59.420   8.230 159.050  1.00  0.00           N
ATOM   1287  H   ALA   129      58.740   8.960 159.020  1.00  0.00           H
ATOM   1288  CA  ALA   129      60.260   8.070 157.840  1.00  0.00           C
ATOM   1289  CB  ALA   129      59.200   7.740 156.850  1.00  0.00           C
ATOM   1290  C   ALA   129      61.030   9.350 157.310  1.00  0.00           C
ATOM   1291  O   ALA   129      60.670  10.430 157.780  1.00  0.00           O
ATOM   1292  N   MET   130      61.700   9.220 156.190  1.00  0.00           N
ATOM   1293  H   MET   130      62.220   8.370 156.090  1.00  0.00           H
ATOM   1294  CA  MET   130      62.340  10.380 155.510  1.00  0.00           C
ATOM   1295  CB  MET   130      63.830  10.230 155.480  1.00  0.00           C
ATOM   1296  CG  MET   130      64.320  10.200 156.900  1.00  0.00           C
ATOM   1297  SD  MET   130      66.120   9.830 156.890  1.00  0.00           S
ATOM   1298  CE  MET   130      66.350   8.040 157.350  1.00  0.00           C
ATOM   1299  C   MET   130      61.850  10.590 154.060  1.00  0.00           C
ATOM   1300  O   MET   130      61.840   9.640 153.290  1.00  0.00           O
ATOM   1301  N   ARG   131      61.950  11.880 153.630  1.00  0.00           N
ATOM   1302  H   ARG   131      62.240  12.600 154.270  1.00  0.00           H
ATOM   1303  CA  ARG   131      61.320  12.280 152.350  1.00  0.00           C
ATOM   1304  CB  ARG   131      61.070  13.750 152.240  1.00  0.00           C
ATOM   1305  CG  ARG   131      59.860  14.040 153.110  1.00  0.00           C
ATOM   1306  CD  ARG   131      59.300  15.480 153.230  1.00  0.00           C
ATOM   1307  NE  ARG   131      58.090  15.590 154.100  1.00  0.00           N
ATOM   1308  HE  ARG   131      57.300  15.060 153.780  1.00  0.00           H
ATOM   1309  CZ  ARG   131      58.030  16.320 155.240  1.00  0.00           C
ATOM   1310  NH1 ARG   131      59.130  16.880 155.760  1.00  0.00           N
ATOM   1311 1HH1 ARG   131      60.030  16.640 155.400  1.00  0.00           H
ATOM   1312 2HH1 ARG   131      59.010  17.460 156.570  1.00  0.00           H
ATOM   1313  NH2 ARG   131      56.990  16.210 155.980  1.00  0.00           N
ATOM   1314 1HH2 ARG   131      56.180  15.730 155.640  1.00  0.00           H
ATOM   1315 2HH2 ARG   131      57.070  16.620 156.890  1.00  0.00           H
ATOM   1316  C   ARG   131      62.100  11.860 151.110  1.00  0.00           C
ATOM   1317  O   ARG   131      63.260  11.540 151.170  1.00  0.00           O
ATOM   1318  N   PRO   132      61.500  11.820 149.920  1.00  0.00           N
ATOM   1319  CA  PRO   132      62.240  11.570 148.650  1.00  0.00           C
ATOM   1320  CB  PRO   132      61.200  11.640 147.560  1.00  0.00           C
ATOM   1321  CG  PRO   132      60.010  11.060 148.230  1.00  0.00           C
ATOM   1322  CD  PRO   132      60.140  11.410 149.700  1.00  0.00           C
ATOM   1323  C   PRO   132      63.350  12.640 148.470  1.00  0.00           C
ATOM   1324  O   PRO   132      64.460  12.220 148.160  1.00  0.00           O
ATOM   1325  N   ASN   133      62.950  13.920 148.610  1.00  0.00           N
ATOM   1326  H   ASN   133      61.990  14.180 148.640  1.00  0.00           H
ATOM   1327  CA  ASN   133      63.830  15.110 148.540  1.00  0.00           C
ATOM   1328  CB  ASN   133      63.390  16.000 147.420  1.00  0.00           C
ATOM   1329  CG  ASN   133      63.460  15.430 146.050  1.00  0.00           C
ATOM   1330  OD1 ASN   133      64.220  15.890 145.210  1.00  0.00           O
ATOM   1331  ND2 ASN   133      62.480  14.680 145.650  1.00  0.00           N
ATOM   1332 1HD2 ASN   133      61.680  14.520 146.220  1.00  0.00           H
ATOM   1333 2HD2 ASN   133      62.350  14.560 144.660  1.00  0.00           H
ATOM   1334  C   ASN   133      63.670  15.880 149.870  1.00  0.00           C
ATOM   1335  O   ASN   133      62.660  16.570 150.100  1.00  0.00           O
ATOM   1336  N   PHE   134      64.700  15.870 150.720  1.00  0.00           N
ATOM   1337  H   PHE   134      65.310  15.090 150.600  1.00  0.00           H
ATOM   1338  CA  PHE   134      64.780  16.690 151.990  1.00  0.00           C
ATOM   1339  CB  PHE   134      64.570  18.210 151.850  1.00  0.00           C
ATOM   1340  CG  PHE   134      65.670  18.950 151.110  1.00  0.00           C
ATOM   1341  CD1 PHE   134      65.720  19.220 149.800  1.00  0.00           C
ATOM   1342  HD1 PHE   134      64.870  18.960 149.160  1.00  0.00           H
ATOM   1343  CD2 PHE   134      66.630  19.560 151.920  1.00  0.00           C
ATOM   1344  HD2 PHE   134      66.720  19.280 152.970  1.00  0.00           H
ATOM   1345  CE1 PHE   134      66.660  20.140 149.260  1.00  0.00           C
ATOM   1346  HE1 PHE   134      66.800  20.130 148.180  1.00  0.00           H
ATOM   1347  CE2 PHE   134      67.540  20.500 151.510  1.00  0.00           C
ATOM   1348  HE2 PHE   134      68.110  21.040 152.260  1.00  0.00           H
ATOM   1349  CZ  PHE   134      67.480  20.890 150.160  1.00  0.00           C
ATOM   1350  HZ  PHE   134      67.900  21.810 149.730  1.00  0.00           H
ATOM   1351  C   PHE   134      63.760  16.270 153.090  1.00  0.00           C
ATOM   1352  O   PHE   134      62.560  16.310 152.970  1.00  0.00           O
ATOM   1353  N   THR   135      64.470  16.160 154.230  1.00  0.00           N
ATOM   1354  H   THR   135      65.420  15.880 154.070  1.00  0.00           H
ATOM   1355  CA  THR   135      63.960  16.050 155.640  1.00  0.00           C
ATOM   1356  CB  THR   135      63.120  17.260 156.100  1.00  0.00           C
ATOM   1357  OG1 THR   135      61.890  17.270 155.360  1.00  0.00           O
ATOM   1358  HG1 THR   135      61.900  16.900 154.430  1.00  0.00           H
ATOM   1359  CG2 THR   135      64.040  18.480 156.210  1.00  0.00           C
ATOM   1360  C   THR   135      63.140  14.830 156.100  1.00  0.00           C
ATOM   1361  O   THR   135      62.680  14.090 155.170  1.00  0.00           O
ATOM   1362  N   ILE   136      63.020  14.640 157.410  1.00  0.00           N
ATOM   1363  H   ILE   136      63.520  15.240 158.030  1.00  0.00           H
ATOM   1364  CA  ILE   136      62.170  13.720 158.210  1.00  0.00           C
ATOM   1365  CB  ILE   136      62.420  13.880 159.740  1.00  0.00           C
ATOM   1366  CG1 ILE   136      61.780  12.790 160.620  1.00  0.00           C
ATOM   1367  CG2 ILE   136      62.010  15.280 160.340  1.00  0.00           C
ATOM   1368  CD  ILE   136      62.540  11.450 160.540  1.00  0.00           C
ATOM   1369  C   ILE   136      60.680  14.010 157.840  1.00  0.00           C
ATOM   1370  O   ILE   136      60.410  15.170 157.560  1.00  0.00           O
ATOM   1371  N   LYS   137      59.780  13.070 157.950  1.00  0.00           N
ATOM   1372  H   LYS   137      60.050  12.130 158.140  1.00  0.00           H
ATOM   1373  CA  LYS   137      58.290  13.320 157.760  1.00  0.00           C
ATOM   1374  CB  LYS   137      57.640  12.070 157.210  1.00  0.00           C
ATOM   1375  CG  LYS   137      58.050  11.950 155.710  1.00  0.00           C
ATOM   1376  CD  LYS   137      57.390  10.780 154.940  1.00  0.00           C
ATOM   1377  CE  LYS   137      57.670  10.780 153.400  1.00  0.00           C
ATOM   1378  NZ  LYS   137      56.870   9.720 152.730  1.00  0.00           N
ATOM   1379  HZ1 LYS   137      56.940   8.890 153.280  1.00  0.00           H
ATOM   1380  HZ2 LYS   137      55.910   9.980 152.720  1.00  0.00           H
ATOM   1381  HZ3 LYS   137      57.200   9.630 151.790  1.00  0.00           H
ATOM   1382  C   LYS   137      57.560  13.980 158.960  1.00  0.00           C
ATOM   1383  O   LYS   137      57.580  15.210 158.910  1.00  0.00           O
ATOM   1384  N   GLY   138      57.060  13.300 159.970  1.00  0.00           N
ATOM   1385  H   GLY   138      57.090  12.310 160.070  1.00  0.00           H
ATOM   1386  CA  GLY   138      56.540  13.900 161.200  1.00  0.00           C
ATOM   1387  C   GLY   138      57.420  14.610 162.280  1.00  0.00           C
ATOM   1388  O   GLY   138      58.060  13.970 163.110  1.00  0.00           O
ATOM   1389  N   SER   139      57.220  15.920 162.440  1.00  0.00           N
ATOM   1390  H   SER   139      56.320  16.210 162.120  1.00  0.00           H
ATOM   1391  CA  SER   139      58.000  16.810 163.300  1.00  0.00           C
ATOM   1392  CB  SER   139      57.490  18.280 163.260  1.00  0.00           C
ATOM   1393  OG  SER   139      56.170  18.450 163.750  1.00  0.00           O
ATOM   1394  HG  SER   139      55.540  17.870 163.220  1.00  0.00           H
ATOM   1395  C   SER   139      58.180  16.370 164.770  1.00  0.00           C
ATOM   1396  O   SER   139      57.310  15.760 165.420  1.00  0.00           O
ATOM   1397  N   PHE   140      59.290  16.880 165.280  1.00  0.00           N
ATOM   1398  H   PHE   140      59.880  17.450 164.710  1.00  0.00           H
ATOM   1399  CA  PHE   140      59.800  16.800 166.630  1.00  0.00           C
ATOM   1400  CB  PHE   140      61.270  16.490 166.690  1.00  0.00           C
ATOM   1401  CG  PHE   140      61.700  15.230 165.930  1.00  0.00           C
ATOM   1402  CD1 PHE   140      62.000  13.990 166.650  1.00  0.00           C
ATOM   1403  HD1 PHE   140      61.920  13.960 167.740  1.00  0.00           H
ATOM   1404  CD2 PHE   140      61.970  15.280 164.590  1.00  0.00           C
ATOM   1405  HD2 PHE   140      61.670  16.160 164.030  1.00  0.00           H
ATOM   1406  CE1 PHE   140      62.670  12.980 166.060  1.00  0.00           C
ATOM   1407  HE1 PHE   140      63.080  12.140 166.630  1.00  0.00           H
ATOM   1408  CE2 PHE   140      62.580  14.220 163.930  1.00  0.00           C
ATOM   1409  HE2 PHE   140      63.210  14.400 163.060  1.00  0.00           H
ATOM   1410  CZ  PHE   140      62.960  13.150 164.710  1.00  0.00           C
ATOM   1411  HZ  PHE   140      63.570  12.470 164.130  1.00  0.00           H
ATOM   1412  C   PHE   140      59.450  18.010 167.500  1.00  0.00           C
ATOM   1413  O   PHE   140      59.070  19.060 167.020  1.00  0.00           O
ATOM   1414  N   LEU   141      59.380  17.710 168.800  1.00  0.00           N
ATOM   1415  H   LEU   141      59.580  16.810 169.190  1.00  0.00           H
ATOM   1416  CA  LEU   141      59.410  18.780 169.780  1.00  0.00           C
ATOM   1417  CB  LEU   141      59.110  18.310 171.230  1.00  0.00           C
ATOM   1418  CG  LEU   141      57.840  17.630 171.610  1.00  0.00           C
ATOM   1419  CD1 LEU   141      57.860  16.210 171.250  1.00  0.00           C
ATOM   1420  CD2 LEU   141      57.550  17.870 173.120  1.00  0.00           C
ATOM   1421  C   LEU   141      60.700  19.620 169.930  1.00  0.00           C
ATOM   1422  O   LEU   141      61.690  19.150 169.370  1.00  0.00           O
ATOM   1423  N   ASN   142      60.710  20.670 170.790  1.00  0.00           N
ATOM   1424  H   ASN   142      59.880  20.940 171.280  1.00  0.00           H
ATOM   1425  CA  ASN   142      61.980  21.440 170.990  1.00  0.00           C
ATOM   1426  CB  ASN   142      61.540  22.890 171.180  1.00  0.00           C
ATOM   1427  CG  ASN   142      61.280  23.660 169.900  1.00  0.00           C
ATOM   1428  OD1 ASN   142      62.280  24.130 169.290  1.00  0.00           O
ATOM   1429  ND2 ASN   142      60.070  24.110 169.670  1.00  0.00           N
ATOM   1430 1HD2 ASN   142      59.340  23.870 170.310  1.00  0.00           H
ATOM   1431 2HD2 ASN   142      59.910  24.740 168.910  1.00  0.00           H
ATOM   1432  C   ASN   142      62.980  20.920 172.090  1.00  0.00           C
ATOM   1433  O   ASN   142      62.830  21.170 173.290  1.00  0.00           O
ATOM   1434  N   GLY   143      64.130  20.370 171.630  1.00  0.00           N
ATOM   1435  H   GLY   143      64.470  20.670 170.730  1.00  0.00           H
ATOM   1436  CA  GLY   143      65.070  19.580 172.420  1.00  0.00           C
ATOM   1437  C   GLY   143      65.540  18.290 171.680  1.00  0.00           C
ATOM   1438  O   GLY   143      66.130  17.420 172.290  1.00  0.00           O
ATOM   1439  N   SER   144      65.380  18.270 170.340  1.00  0.00           N
ATOM   1440  H   SER   144      65.090  19.050 169.790  1.00  0.00           H
ATOM   1441  CA  SER   144      65.450  16.990 169.610  1.00  0.00           C
ATOM   1442  CB  SER   144      64.350  16.900 168.560  1.00  0.00           C
ATOM   1443  OG  SER   144      64.300  17.990 167.630  1.00  0.00           O
ATOM   1444  HG  SER   144      63.720  18.710 168.010  1.00  0.00           H
ATOM   1445  C   SER   144      66.820  16.620 169.050  1.00  0.00           C
ATOM   1446  O   SER   144      67.050  15.460 168.650  1.00  0.00           O
ATOM   1447  N   CYS   145      67.820  17.490 169.200  1.00  0.00           N
ATOM   1448  H   CYS   145      67.720  18.410 169.570  1.00  0.00           H
ATOM   1449  CA  CYS   145      69.200  17.310 168.640  1.00  0.00           C
ATOM   1450  CB  CYS   145      70.050  18.670 168.580  1.00  0.00           C
ATOM   1451  SG  CYS   145      69.270  20.090 167.790  1.00  0.00           S
ATOM   1452  HG  CYS   145      68.060  19.980 168.330  1.00  0.00           H
ATOM   1453  C   CYS   145      70.070  16.240 169.260  1.00  0.00           C
ATOM   1454  O   CYS   145      70.410  16.260 170.410  1.00  0.00           O
ATOM   1455  N   GLY   146      70.290  15.220 168.420  1.00  0.00           N
ATOM   1456  H   GLY   146      70.120  15.380 167.450  1.00  0.00           H
ATOM   1457  CA  GLY   146      70.960  13.930 168.790  1.00  0.00           C
ATOM   1458  C   GLY   146      69.950  12.820 169.050  1.00  0.00           C
ATOM   1459  O   GLY   146      70.350  11.850 169.710  1.00  0.00           O
ATOM   1460  N   SER   147      68.790  12.860 168.530  1.00  0.00           N
ATOM   1461  H   SER   147      68.540  13.770 168.200  1.00  0.00           H
ATOM   1462  CA  SER   147      67.690  11.800 168.410  1.00  0.00           C
ATOM   1463  CB  SER   147      66.300  12.390 167.990  1.00  0.00           C
ATOM   1464  OG  SER   147      65.710  12.980 169.160  1.00  0.00           O
ATOM   1465  HG  SER   147      66.370  13.650 169.510  1.00  0.00           H
ATOM   1466  C   SER   147      68.060  10.660 167.470  1.00  0.00           C
ATOM   1467  O   SER   147      68.120  10.930 166.290  1.00  0.00           O
ATOM   1468  N   VAL   148      68.040   9.460 168.030  1.00  0.00           N
ATOM   1469  H   VAL   148      67.610   9.260 168.910  1.00  0.00           H
ATOM   1470  CA  VAL   148      68.280   8.270 167.230  1.00  0.00           C
ATOM   1471  CB  VAL   148      68.860   7.140 168.050  1.00  0.00           C
ATOM   1472  CG1 VAL   148      70.260   7.600 168.510  1.00  0.00           C
ATOM   1473  CG2 VAL   148      68.090   6.720 169.260  1.00  0.00           C
ATOM   1474  C   VAL   148      67.150   7.780 166.320  1.00  0.00           C
ATOM   1475  O   VAL   148      66.050   7.480 166.800  1.00  0.00           O
ATOM   1476  N   GLY   149      67.680   7.400 165.160  1.00  0.00           N
ATOM   1477  H   GLY   149      68.600   7.700 164.920  1.00  0.00           H
ATOM   1478  CA  GLY   149      66.890   6.630 164.190  1.00  0.00           C
ATOM   1479  C   GLY   149      67.590   5.310 163.920  1.00  0.00           C
ATOM   1480  O   GLY   149      68.790   5.250 163.530  1.00  0.00           O
ATOM   1481  N   PHE   150      66.780   4.230 163.860  1.00  0.00           N
ATOM   1482  H   PHE   150      65.830   4.270 164.160  1.00  0.00           H
ATOM   1483  CA  PHE   150      67.240   2.850 163.710  1.00  0.00           C
ATOM   1484  CB  PHE   150      67.850   2.350 165.060  1.00  0.00           C
ATOM   1485  CG  PHE   150      66.890   2.230 166.280  1.00  0.00           C
ATOM   1486  CD1 PHE   150      66.510   3.310 167.030  1.00  0.00           C
ATOM   1487  HD1 PHE   150      66.800   4.320 166.720  1.00  0.00           H
ATOM   1488  CD2 PHE   150      66.500   0.960 166.740  1.00  0.00           C
ATOM   1489  HD2 PHE   150      66.790   0.130 166.110  1.00  0.00           H
ATOM   1490  CE1 PHE   150      65.770   3.160 168.140  1.00  0.00           C
ATOM   1491  HE1 PHE   150      65.320   4.040 168.590  1.00  0.00           H
ATOM   1492  CE2 PHE   150      65.780   0.770 167.890  1.00  0.00           C
ATOM   1493  HE2 PHE   150      65.640  -0.230 168.290  1.00  0.00           H
ATOM   1494  CZ  PHE   150      65.350   1.880 168.540  1.00  0.00           C
ATOM   1495  HZ  PHE   150      64.650   1.840 169.380  1.00  0.00           H
ATOM   1496  C   PHE   150      66.160   1.890 163.300  1.00  0.00           C
ATOM   1497  O   PHE   150      64.920   2.100 163.350  1.00  0.00           O
ATOM   1498  N   ASN   151      66.630   0.900 162.530  1.00  0.00           N
ATOM   1499  H   ASN   151      67.580   0.960 162.200  1.00  0.00           H
ATOM   1500  CA  ASN   151      65.820  -0.240 162.100  1.00  0.00           C
ATOM   1501  CB  ASN   151      66.270  -0.550 160.740  1.00  0.00           C
ATOM   1502  CG  ASN   151      65.550   0.250 159.620  1.00  0.00           C
ATOM   1503  OD1 ASN   151      66.020   1.390 159.290  1.00  0.00           O
ATOM   1504  ND2 ASN   151      64.500  -0.260 159.110  1.00  0.00           N
ATOM   1505 1HD2 ASN   151      64.190  -1.180 159.320  1.00  0.00           H
ATOM   1506 2HD2 ASN   151      64.150   0.230 158.310  1.00  0.00           H
ATOM   1507  C   ASN   151      66.040  -1.450 163.000  1.00  0.00           C
ATOM   1508  O   ASN   151      67.060  -1.750 163.560  1.00  0.00           O
ATOM   1509  N   ILE   152      65.000  -2.290 163.150  1.00  0.00           N
ATOM   1510  H   ILE   152      64.360  -2.290 162.380  1.00  0.00           H
ATOM   1511  CA  ILE   152      64.900  -3.330 164.140  1.00  0.00           C
ATOM   1512  CB  ILE   152      63.830  -3.010 165.150  1.00  0.00           C
ATOM   1513  CG1 ILE   152      63.980  -1.630 165.840  1.00  0.00           C
ATOM   1514  CG2 ILE   152      63.630  -4.170 166.120  1.00  0.00           C
ATOM   1515  CD  ILE   152      62.770  -1.180 166.560  1.00  0.00           C
ATOM   1516  C   ILE   152      64.510  -4.650 163.390  1.00  0.00           C
ATOM   1517  O   ILE   152      63.700  -4.680 162.490  1.00  0.00           O
ATOM   1518  N   ASP   153      65.300  -5.660 163.750  1.00  0.00           N
ATOM   1519  H   ASP   153      66.160  -5.500 164.240  1.00  0.00           H
ATOM   1520  CA  ASP   153      65.100  -7.130 163.430  1.00  0.00           C
ATOM   1521  CB  ASP   153      66.240  -7.600 162.440  1.00  0.00           C
ATOM   1522  CG  ASP   153      66.070  -9.030 161.800  1.00  0.00           C
ATOM   1523  OD1 ASP   153      65.370  -9.130 160.750  1.00  0.00           O
ATOM   1524  OD2 ASP   153      66.380  -9.990 162.510  1.00  0.00           O
ATOM   1525  C   ASP   153      65.200  -7.840 164.760  1.00  0.00           C
ATOM   1526  O   ASP   153      65.630  -7.310 165.830  1.00  0.00           O
ATOM   1527  N   TYR   154      64.410  -8.940 164.790  1.00  0.00           N
ATOM   1528  H   TYR   154      63.670  -9.160 164.160  1.00  0.00           H
ATOM   1529  CA  TYR   154      64.480  -9.800 165.950  1.00  0.00           C
ATOM   1530  CB  TYR   154      63.390 -10.810 165.810  1.00  0.00           C
ATOM   1531  CG  TYR   154      63.290 -11.790 166.920  1.00  0.00           C
ATOM   1532  CD1 TYR   154      63.380 -13.160 166.620  1.00  0.00           C
ATOM   1533  HD1 TYR   154      63.900 -13.490 165.710  1.00  0.00           H
ATOM   1534  CD2 TYR   154      62.820 -11.370 168.150  1.00  0.00           C
ATOM   1535  HD2 TYR   154      62.860 -10.380 168.600  1.00  0.00           H
ATOM   1536  CE1 TYR   154      62.900 -14.090 167.420  1.00  0.00           C
ATOM   1537  HE1 TYR   154      62.830 -15.090 166.990  1.00  0.00           H
ATOM   1538  CE2 TYR   154      62.340 -12.330 169.010  1.00  0.00           C
ATOM   1539  HE2 TYR   154      61.790 -12.030 169.910  1.00  0.00           H
ATOM   1540  CZ  TYR   154      62.360 -13.680 168.630  1.00  0.00           C
ATOM   1541  OH  TYR   154      61.850 -14.630 169.490  1.00  0.00           O
ATOM   1542  HH  TYR   154      61.260 -14.080 170.070  1.00  0.00           H
ATOM   1543  C   TYR   154      65.950 -10.320 166.260  1.00  0.00           C
ATOM   1544  O   TYR   154      66.300 -10.750 167.380  1.00  0.00           O
ATOM   1545  N   ASP   155      66.810 -10.400 165.260  1.00  0.00           N
ATOM   1546  H   ASP   155      66.600 -10.320 164.280  1.00  0.00           H
ATOM   1547  CA  ASP   155      68.200 -10.660 165.550  1.00  0.00           C
ATOM   1548  CB  ASP   155      68.890 -11.380 164.310  1.00  0.00           C
ATOM   1549  CG  ASP   155      70.390 -11.570 164.280  1.00  0.00           C
ATOM   1550  OD1 ASP   155      70.820 -12.640 163.710  1.00  0.00           O
ATOM   1551  OD2 ASP   155      71.100 -10.720 164.720  1.00  0.00           O
ATOM   1552  C   ASP   155      69.040  -9.510 166.100  1.00  0.00           C
ATOM   1553  O   ASP   155      69.310  -9.550 167.280  1.00  0.00           O
ATOM   1554  N   CYS   156      69.250  -8.440 165.350  1.00  0.00           N
ATOM   1555  H   CYS   156      68.900  -8.490 164.420  1.00  0.00           H
ATOM   1556  CA  CYS   156      70.080  -7.300 165.740  1.00  0.00           C
ATOM   1557  CB  CYS   156      71.470  -7.280 165.120  1.00  0.00           C
ATOM   1558  SG  CYS   156      72.440  -8.640 165.770  1.00  0.00           S
ATOM   1559  HG  CYS   156      71.630  -9.570 165.270  1.00  0.00           H
ATOM   1560  C   CYS   156      69.420  -5.910 165.340  1.00  0.00           C
ATOM   1561  O   CYS   156      68.800  -5.720 164.270  1.00  0.00           O
ATOM   1562  N   VAL   157      69.680  -4.910 166.200  1.00  0.00           N
ATOM   1563  H   VAL   157      70.390  -5.000 166.890  1.00  0.00           H
ATOM   1564  CA  VAL   157      69.220  -3.560 166.040  1.00  0.00           C
ATOM   1565  CB  VAL   157      68.710  -2.940 167.400  1.00  0.00           C
ATOM   1566  CG1 VAL   157      67.690  -3.910 168.030  1.00  0.00           C
ATOM   1567  CG2 VAL   157      69.740  -2.570 168.480  1.00  0.00           C
ATOM   1568  C   VAL   157      70.220  -2.740 165.250  1.00  0.00           C
ATOM   1569  O   VAL   157      71.400  -2.740 165.410  1.00  0.00           O
ATOM   1570  N   SER   158      69.760  -2.210 164.100  1.00  0.00           N
ATOM   1571  H   SER   158      68.760  -2.180 164.060  1.00  0.00           H
ATOM   1572  CA  SER   158      70.530  -1.670 163.010  1.00  0.00           C
ATOM   1573  CB  SER   158      70.090  -2.260 161.700  1.00  0.00           C
ATOM   1574  OG  SER   158      70.240  -3.640 161.690  1.00  0.00           O
ATOM   1575  HG  SER   158      69.740  -4.000 162.470  1.00  0.00           H
ATOM   1576  C   SER   158      70.410  -0.090 162.800  1.00  0.00           C
ATOM   1577  O   SER   158      69.390   0.360 162.340  1.00  0.00           O
ATOM   1578  N   PHE   159      71.360   0.610 163.360  1.00  0.00           N
ATOM   1579  H   PHE   159      72.220   0.220 163.690  1.00  0.00           H
ATOM   1580  CA  PHE   159      71.360   2.120 163.300  1.00  0.00           C
ATOM   1581  CB  PHE   159      72.260   2.900 164.250  1.00  0.00           C
ATOM   1582  CG  PHE   159      71.550   2.820 165.650  1.00  0.00           C
ATOM   1583  CD1 PHE   159      70.820   3.860 166.170  1.00  0.00           C
ATOM   1584  HD1 PHE   159      70.850   4.770 165.580  1.00  0.00           H
ATOM   1585  CD2 PHE   159      71.760   1.690 166.440  1.00  0.00           C
ATOM   1586  HD2 PHE   159      72.360   0.870 166.030  1.00  0.00           H
ATOM   1587  CE1 PHE   159      70.440   3.840 167.520  1.00  0.00           C
ATOM   1588  HE1 PHE   159      70.010   4.720 168.000  1.00  0.00           H
ATOM   1589  CE2 PHE   159      71.270   1.520 167.690  1.00  0.00           C
ATOM   1590  HE2 PHE   159      71.420   0.570 168.210  1.00  0.00           H
ATOM   1591  CZ  PHE   159      70.630   2.650 168.230  1.00  0.00           C
ATOM   1592  HZ  PHE   159      70.450   2.710 169.300  1.00  0.00           H
ATOM   1593  C   PHE   159      71.490   2.720 161.900  1.00  0.00           C
ATOM   1594  O   PHE   159      72.510   2.600 161.210  1.00  0.00           O
ATOM   1595  N   CYS   160      70.580   3.720 161.730  1.00  0.00           N
ATOM   1596  H   CYS   160      69.800   3.780 162.360  1.00  0.00           H
ATOM   1597  CA  CYS   160      70.600   4.470 160.490  1.00  0.00           C
ATOM   1598  CB  CYS   160      69.360   4.120 159.690  1.00  0.00           C
ATOM   1599  SG  CYS   160      67.800   4.780 160.330  1.00  0.00           S
ATOM   1600  HG  CYS   160      67.280   5.110 159.150  1.00  0.00           H
ATOM   1601  C   CYS   160      70.720   5.970 160.510  1.00  0.00           C
ATOM   1602  O   CYS   160      71.360   6.530 159.610  1.00  0.00           O
ATOM   1603  N   TYR   161      70.090   6.580 161.550  1.00  0.00           N
ATOM   1604  H   TYR   161      69.700   6.090 162.330  1.00  0.00           H
ATOM   1605  CA  TYR   161      69.910   8.050 161.680  1.00  0.00           C
ATOM   1606  CB  TYR   161      68.450   8.350 161.310  1.00  0.00           C
ATOM   1607  CG  TYR   161      67.990   9.840 161.280  1.00  0.00           C
ATOM   1608  CD1 TYR   161      68.360  10.530 160.130  1.00  0.00           C
ATOM   1609  HD1 TYR   161      69.330  10.330 159.680  1.00  0.00           H
ATOM   1610  CD2 TYR   161      66.940  10.340 162.060  1.00  0.00           C
ATOM   1611  HD2 TYR   161      66.610   9.870 162.990  1.00  0.00           H
ATOM   1612  CE1 TYR   161      67.690  11.620 159.720  1.00  0.00           C
ATOM   1613  HE1 TYR   161      67.990  11.970 158.730  1.00  0.00           H
ATOM   1614  CE2 TYR   161      66.340  11.570 161.730  1.00  0.00           C
ATOM   1615  HE2 TYR   161      65.600  12.050 162.360  1.00  0.00           H
ATOM   1616  CZ  TYR   161      66.710  12.180 160.500  1.00  0.00           C
ATOM   1617  OH  TYR   161      66.290  13.420 160.050  1.00  0.00           O
ATOM   1618  HH  TYR   161      66.340  13.940 160.910  1.00  0.00           H
ATOM   1619  C   TYR   161      70.350   8.690 162.990  1.00  0.00           C
ATOM   1620  O   TYR   161      70.310   8.050 164.000  1.00  0.00           O
ATOM   1621  N   MET   162      70.850   9.910 162.760  1.00  0.00           N
ATOM   1622  H   MET   162      70.820  10.270 161.830  1.00  0.00           H
ATOM   1623  CA  MET   162      71.050  10.830 163.890  1.00  0.00           C
ATOM   1624  CB  MET   162      72.530  11.000 164.350  1.00  0.00           C
ATOM   1625  CG  MET   162      72.670  11.750 165.700  1.00  0.00           C
ATOM   1626  SD  MET   162      74.170  11.240 166.660  1.00  0.00           S
ATOM   1627  CE  MET   162      73.750   9.540 166.880  1.00  0.00           C
ATOM   1628  C   MET   162      70.500  12.220 163.530  1.00  0.00           C
ATOM   1629  O   MET   162      70.980  12.850 162.660  1.00  0.00           O
ATOM   1630  N   HIS   163      69.450  12.640 164.210  1.00  0.00           N
ATOM   1631  H   HIS   163      69.020  12.070 164.910  1.00  0.00           H
ATOM   1632  CA  HIS   163      68.900  13.950 164.080  1.00  0.00           C
ATOM   1633  CB  HIS   163      67.630  14.070 164.980  1.00  0.00           C
ATOM   1634  CG  HIS   163      66.800  15.300 164.770  1.00  0.00           C
ATOM   1635  ND1 HIS   163      67.030  16.340 163.950  1.00  0.00           N
ATOM   1636  CD2 HIS   163      65.860  15.620 165.650  1.00  0.00           C
ATOM   1637  HD2 HIS   163      65.250  15.000 166.320  1.00  0.00           H
ATOM   1638  CE1 HIS   163      66.320  17.360 164.460  1.00  0.00           C
ATOM   1639  HE1 HIS   163      66.280  18.410 164.160  1.00  0.00           H
ATOM   1640  NE2 HIS   163      65.550  16.910 165.440  1.00  0.00           N
ATOM   1641  HE2 HIS   163      65.160  17.530 166.120  1.00  0.00           H
ATOM   1642  C   HIS   163      69.970  14.920 164.550  1.00  0.00           C
ATOM   1643  O   HIS   163      70.410  14.930 165.680  1.00  0.00           O
ATOM   1644  N   HIS   164      70.200  15.830 163.620  1.00  0.00           N
ATOM   1645  H   HIS   164      69.470  15.930 162.940  1.00  0.00           H
ATOM   1646  CA  HIS   164      71.280  16.800 163.780  1.00  0.00           C
ATOM   1647  CB  HIS   164      72.120  16.860 162.450  1.00  0.00           C
ATOM   1648  CG  HIS   164      73.560  17.490 162.670  1.00  0.00           C
ATOM   1649  ND1 HIS   164      73.810  18.670 163.150  1.00  0.00           N
ATOM   1650  CD2 HIS   164      74.670  17.110 162.070  1.00  0.00           C
ATOM   1651  HD2 HIS   164      74.750  16.110 161.630  1.00  0.00           H
ATOM   1652  CE1 HIS   164      75.040  19.040 162.820  1.00  0.00           C
ATOM   1653  HE1 HIS   164      75.590  19.960 162.990  1.00  0.00           H
ATOM   1654  NE2 HIS   164      75.580  18.060 162.150  1.00  0.00           N
ATOM   1655  HE2 HIS   164      76.470  17.990 161.700  1.00  0.00           H
ATOM   1656  C   HIS   164      70.820  18.160 164.200  1.00  0.00           C
ATOM   1657  O   HIS   164      71.200  18.600 165.270  1.00  0.00           O
ATOM   1658  N   MET   165      69.950  18.800 163.380  1.00  0.00           N
ATOM   1659  H   MET   165      69.610  18.470 162.500  1.00  0.00           H
ATOM   1660  CA  MET   165      69.710  20.250 163.580  1.00  0.00           C
ATOM   1661  CB  MET   165      70.200  21.030 162.340  1.00  0.00           C
ATOM   1662  CG  MET   165      71.740  21.140 162.260  1.00  0.00           C
ATOM   1663  SD  MET   165      72.370  22.290 160.930  1.00  0.00           S
ATOM   1664  CE  MET   165      71.630  21.580 159.510  1.00  0.00           C
ATOM   1665  C   MET   165      68.230  20.410 163.720  1.00  0.00           C
ATOM   1666  O   MET   165      67.450  20.120 162.820  1.00  0.00           O
ATOM   1667  N   GLU   166      68.030  21.490 164.450  1.00  0.00           N
ATOM   1668  H   GLU   166      68.790  21.950 164.910  1.00  0.00           H
ATOM   1669  CA  GLU   166      66.700  21.970 164.900  1.00  0.00           C
ATOM   1670  CB  GLU   166      66.460  22.170 166.400  1.00  0.00           C
ATOM   1671  CG  GLU   166      66.080  20.780 166.970  1.00  0.00           C
ATOM   1672  CD  GLU   166      65.740  20.850 168.470  1.00  0.00           C
ATOM   1673  OE1 GLU   166      64.580  21.090 168.870  1.00  0.00           O
ATOM   1674  OE2 GLU   166      66.720  20.590 169.240  1.00  0.00           O
ATOM   1675  C   GLU   166      66.600  23.390 164.250  1.00  0.00           C
ATOM   1676  O   GLU   166      66.740  24.420 164.850  1.00  0.00           O
ATOM   1677  N   LEU   167      66.530  23.500 162.950  1.00  0.00           N
ATOM   1678  H   LEU   167      66.480  22.730 162.320  1.00  0.00           H
ATOM   1679  CA  LEU   167      66.640  24.800 162.250  1.00  0.00           C
ATOM   1680  CB  LEU   167      66.620  24.480 160.720  1.00  0.00           C
ATOM   1681  CG  LEU   167      67.740  23.570 160.320  1.00  0.00           C
ATOM   1682  CD1 LEU   167      67.340  22.900 158.990  1.00  0.00           C
ATOM   1683  CD2 LEU   167      69.020  24.270 160.190  1.00  0.00           C
ATOM   1684  C   LEU   167      65.430  25.760 162.620  1.00  0.00           C
ATOM   1685  O   LEU   167      64.290  25.280 162.770  1.00  0.00           O
ATOM   1686  N   PRO   168      65.680  27.050 162.710  1.00  0.00           N
ATOM   1687  CA  PRO   168      64.700  28.150 162.950  1.00  0.00           C
ATOM   1688  CB  PRO   168      65.490  29.400 162.750  1.00  0.00           C
ATOM   1689  CG  PRO   168      66.900  29.030 163.150  1.00  0.00           C
ATOM   1690  CD  PRO   168      67.080  27.600 162.720  1.00  0.00           C
ATOM   1691  C   PRO   168      63.420  28.170 162.080  1.00  0.00           C
ATOM   1692  O   PRO   168      62.290  28.330 162.490  1.00  0.00           O
ATOM   1693  N   THR   169      63.700  27.740 160.860  1.00  0.00           N
ATOM   1694  H   THR   169      64.610  27.540 160.500  1.00  0.00           H
ATOM   1695  CA  THR   169      62.680  27.340 159.810  1.00  0.00           C
ATOM   1696  CB  THR   169      63.440  27.240 158.500  1.00  0.00           C
ATOM   1697  OG1 THR   169      64.570  26.370 158.750  1.00  0.00           O
ATOM   1698  HG1 THR   169      64.900  25.970 157.900  1.00  0.00           H
ATOM   1699  CG2 THR   169      63.870  28.610 157.980  1.00  0.00           C
ATOM   1700  C   THR   169      61.790  26.080 160.100  1.00  0.00           C
ATOM   1701  O   THR   169      61.140  25.550 159.180  1.00  0.00           O
ATOM   1702  N   GLY   170      61.710  25.700 161.350  1.00  0.00           N
ATOM   1703  H   GLY   170      62.170  26.160 162.100  1.00  0.00           H
ATOM   1704  CA  GLY   170      60.990  24.480 161.830  1.00  0.00           C
ATOM   1705  C   GLY   170      61.590  23.100 161.490  1.00  0.00           C
ATOM   1706  O   GLY   170      61.750  22.310 162.420  1.00  0.00           O
ATOM   1707  N   VAL   171      61.960  22.940 160.250  1.00  0.00           N
ATOM   1708  H   VAL   171      61.930  23.640 159.550  1.00  0.00           H
ATOM   1709  CA  VAL   171      62.540  21.730 159.660  1.00  0.00           C
ATOM   1710  CB  VAL   171      62.820  21.870 158.130  1.00  0.00           C
ATOM   1711  CG1 VAL   171      61.520  22.040 157.350  1.00  0.00           C
ATOM   1712  CG2 VAL   171      63.700  23.070 157.900  1.00  0.00           C
ATOM   1713  C   VAL   171      63.630  21.060 160.460  1.00  0.00           C
ATOM   1714  O   VAL   171      64.630  21.710 160.640  1.00  0.00           O
ATOM   1715  N   HIS   172      63.250  19.920 161.060  1.00  0.00           N
ATOM   1716  H   HIS   172      62.280  19.750 161.210  1.00  0.00           H
ATOM   1717  CA  HIS   172      64.200  19.030 161.720  1.00  0.00           C
ATOM   1718  CB  HIS   172      63.420  18.070 162.670  1.00  0.00           C
ATOM   1719  CG  HIS   172      62.490  18.790 163.650  1.00  0.00           C
ATOM   1720  ND1 HIS   172      61.170  18.770 163.730  1.00  0.00           N
ATOM   1721  CD2 HIS   172      63.000  19.560 164.630  1.00  0.00           C
ATOM   1722  HD2 HIS   172      64.060  19.630 164.880  1.00  0.00           H
ATOM   1723  CE1 HIS   172      60.840  19.600 164.740  1.00  0.00           C
ATOM   1724  HE1 HIS   172      59.840  20.000 164.940  1.00  0.00           H
ATOM   1725  NE2 HIS   172      61.950  20.070 165.310  1.00  0.00           N
ATOM   1726  HE2 HIS   172      62.000  20.620 166.140  1.00  0.00           H
ATOM   1727  C   HIS   172      65.160  18.420 160.700  1.00  0.00           C
ATOM   1728  O   HIS   172      64.920  17.310 160.260  1.00  0.00           O
ATOM   1729  N   ALA   173      66.400  18.970 160.530  1.00  0.00           N
ATOM   1730  H   ALA   173      66.750  19.540 161.280  1.00  0.00           H
ATOM   1731  CA  ALA   173      67.360  18.310 159.560  1.00  0.00           C
ATOM   1732  CB  ALA   173      68.210  19.420 158.850  1.00  0.00           C
ATOM   1733  C   ALA   173      68.280  17.160 160.180  1.00  0.00           C
ATOM   1734  O   ALA   173      68.980  17.370 161.100  1.00  0.00           O
ATOM   1735  N   GLY   174      68.300  15.900 159.610  1.00  0.00           N
ATOM   1736  H   GLY   174      67.890  15.640 158.730  1.00  0.00           H
ATOM   1737  CA  GLY   174      69.140  14.850 160.160  1.00  0.00           C
ATOM   1738  C   GLY   174      70.170  14.090 159.210  1.00  0.00           C
ATOM   1739  O   GLY   174      70.150  14.000 158.000  1.00  0.00           O
ATOM   1740  N   THR   175      71.150  13.480 159.960  1.00  0.00           N
ATOM   1741  H   THR   175      71.150  13.360 160.950  1.00  0.00           H
ATOM   1742  CA  THR   175      72.380  12.880 159.280  1.00  0.00           C
ATOM   1743  CB  THR   175      73.600  13.730 159.790  1.00  0.00           C
ATOM   1744  OG1 THR   175      74.680  13.390 158.910  1.00  0.00           O
ATOM   1745  HG1 THR   175      75.070  14.210 158.490  1.00  0.00           H
ATOM   1746  CG2 THR   175      74.030  13.330 161.240  1.00  0.00           C
ATOM   1747  C   THR   175      72.600  11.390 159.460  1.00  0.00           C
ATOM   1748  O   THR   175      71.990  10.750 160.310  1.00  0.00           O
ATOM   1749  N   ASP   176      73.350  10.850 158.500  1.00  0.00           N
ATOM   1750  H   ASP   176      73.640  11.430 157.740  1.00  0.00           H
ATOM   1751  CA  ASP   176      73.940   9.430 158.490  1.00  0.00           C
ATOM   1752  CB  ASP   176      74.430   9.110 157.090  1.00  0.00           C
ATOM   1753  CG  ASP   176      74.740   7.630 156.900  1.00  0.00           C
ATOM   1754  OD1 ASP   176      73.820   6.880 156.470  1.00  0.00           O
ATOM   1755  OD2 ASP   176      75.850   7.240 157.150  1.00  0.00           O
ATOM   1756  C   ASP   176      75.080   9.290 159.510  1.00  0.00           C
ATOM   1757  O   ASP   176      75.860  10.190 159.710  1.00  0.00           O
ATOM   1758  N   LEU   177      75.160   8.190 160.220  1.00  0.00           N
ATOM   1759  H   LEU   177      74.430   7.520 160.110  1.00  0.00           H
ATOM   1760  CA  LEU   177      76.330   7.890 161.120  1.00  0.00           C
ATOM   1761  CB  LEU   177      75.880   6.690 161.960  1.00  0.00           C
ATOM   1762  CG  LEU   177      74.780   6.970 162.970  1.00  0.00           C
ATOM   1763  CD1 LEU   177      73.790   5.830 162.970  1.00  0.00           C
ATOM   1764  CD2 LEU   177      75.360   7.280 164.410  1.00  0.00           C
ATOM   1765  C   LEU   177      77.650   7.650 160.520  1.00  0.00           C
ATOM   1766  O   LEU   177      78.630   7.610 161.280  1.00  0.00           O
ATOM   1767  N   GLU   178      77.800   7.590 159.220  1.00  0.00           N
ATOM   1768  H   GLU   178      76.990   7.400 158.670  1.00  0.00           H
ATOM   1769  CA  GLU   178      79.150   7.740 158.640  1.00  0.00           C
ATOM   1770  CB  GLU   178      79.520   6.410 158.180  1.00  0.00           C
ATOM   1771  CG  GLU   178      81.020   6.220 158.320  1.00  0.00           C
ATOM   1772  CD  GLU   178      81.500   4.860 157.760  1.00  0.00           C
ATOM   1773  OE1 GLU   178      82.090   4.860 156.660  1.00  0.00           O
ATOM   1774  OE2 GLU   178      81.280   3.870 158.460  1.00  0.00           O
ATOM   1775  C   GLU   178      79.180   8.680 157.440  1.00  0.00           C
ATOM   1776  O   GLU   178      80.180   9.350 157.250  1.00  0.00           O
ATOM   1777  N   GLY   179      78.080   8.740 156.650  1.00  0.00           N
ATOM   1778  H   GLY   179      77.230   8.260 156.870  1.00  0.00           H
ATOM   1779  CA  GLY   179      77.840   9.660 155.540  1.00  0.00           C
ATOM   1780  C   GLY   179      77.350  11.120 155.920  1.00  0.00           C
ATOM   1781  O   GLY   179      77.610  11.620 156.990  1.00  0.00           O
ATOM   1782  N   ASN   180      76.530  11.740 155.010  1.00  0.00           N
ATOM   1783  H   ASN   180      76.220  11.360 154.130  1.00  0.00           H
ATOM   1784  CA  ASN   180      76.040  13.090 155.230  1.00  0.00           C
ATOM   1785  CB  ASN   180      76.850  13.950 154.190  1.00  0.00           C
ATOM   1786  CG  ASN   180      76.830  15.430 154.420  1.00  0.00           C
ATOM   1787  OD1 ASN   180      75.910  16.200 154.020  1.00  0.00           O
ATOM   1788  ND2 ASN   180      77.580  15.830 155.390  1.00  0.00           N
ATOM   1789 1HD2 ASN   180      78.250  15.290 155.910  1.00  0.00           H
ATOM   1790 2HD2 ASN   180      77.500  16.800 155.590  1.00  0.00           H
ATOM   1791  C   ASN   180      74.540  13.370 155.330  1.00  0.00           C
ATOM   1792  O   ASN   180      73.870  12.370 155.630  1.00  0.00           O
ATOM   1793  N   PHE   181      74.030  14.550 155.180  1.00  0.00           N
ATOM   1794  H   PHE   181      74.480  15.390 154.880  1.00  0.00           H
ATOM   1795  CA  PHE   181      72.590  14.810 155.500  1.00  0.00           C
ATOM   1796  CB  PHE   181      72.400  16.280 155.730  1.00  0.00           C
ATOM   1797  CG  PHE   181      72.780  16.680 157.180  1.00  0.00           C
ATOM   1798  CD1 PHE   181      71.790  16.970 158.080  1.00  0.00           C
ATOM   1799  HD1 PHE   181      70.800  16.540 157.900  1.00  0.00           H
ATOM   1800  CD2 PHE   181      74.040  17.060 157.390  1.00  0.00           C
ATOM   1801  HD2 PHE   181      74.840  16.740 156.720  1.00  0.00           H
ATOM   1802  CE1 PHE   181      72.050  17.810 159.170  1.00  0.00           C
ATOM   1803  HE1 PHE   181      71.220  18.340 159.630  1.00  0.00           H
ATOM   1804  CE2 PHE   181      74.370  17.800 158.510  1.00  0.00           C
ATOM   1805  HE2 PHE   181      75.400  17.900 158.850  1.00  0.00           H
ATOM   1806  CZ  PHE   181      73.330  18.210 159.350  1.00  0.00           C
ATOM   1807  HZ  PHE   181      73.560  18.750 160.270  1.00  0.00           H
ATOM   1808  C   PHE   181      71.670  14.440 154.360  1.00  0.00           C
ATOM   1809  O   PHE   181      72.210  14.060 153.260  1.00  0.00           O
ATOM   1810  N   TYR   182      70.510  14.190 154.880  1.00  0.00           N
ATOM   1811  H   TYR   182      70.280  14.390 155.830  1.00  0.00           H
ATOM   1812  CA  TYR   182      69.410  13.680 154.090  1.00  0.00           C
ATOM   1813  CB  TYR   182      68.610  13.010 155.160  1.00  0.00           C
ATOM   1814  CG  TYR   182      67.560  12.080 154.470  1.00  0.00           C
ATOM   1815  CD1 TYR   182      66.410  12.690 154.100  1.00  0.00           C
ATOM   1816  HD1 TYR   182      66.060  13.510 154.720  1.00  0.00           H
ATOM   1817  CD2 TYR   182      67.850  10.820 153.960  1.00  0.00           C
ATOM   1818  HD2 TYR   182      68.610  10.210 154.430  1.00  0.00           H
ATOM   1819  CE1 TYR   182      65.670  12.110 153.090  1.00  0.00           C
ATOM   1820  HE1 TYR   182      64.650  12.470 153.000  1.00  0.00           H
ATOM   1821  CE2 TYR   182      67.070  10.210 152.950  1.00  0.00           C
ATOM   1822  HE2 TYR   182      67.300   9.180 152.650  1.00  0.00           H
ATOM   1823  CZ  TYR   182      66.010  10.880 152.410  1.00  0.00           C
ATOM   1824  OH  TYR   182      65.600  10.530 151.150  1.00  0.00           O
ATOM   1825  HH  TYR   182      64.650  10.830 150.990  1.00  0.00           H
ATOM   1826  C   TYR   182      68.780  14.870 153.320  1.00  0.00           C
ATOM   1827  O   TYR   182      67.960  15.610 153.890  1.00  0.00           O
ATOM   1828  N   GLY   183      69.230  15.110 152.100  1.00  0.00           N
ATOM   1829  H   GLY   183      69.440  14.380 151.450  1.00  0.00           H
ATOM   1830  CA  GLY   183      69.010  16.410 151.430  1.00  0.00           C
ATOM   1831  C   GLY   183      70.230  17.370 151.670  1.00  0.00           C
ATOM   1832  O   GLY   183      70.930  17.230 152.700  1.00  0.00           O
ATOM   1833  N   PRO   184      70.580  18.100 150.600  1.00  0.00           N
ATOM   1834  CA  PRO   184      71.810  18.980 150.700  1.00  0.00           C
ATOM   1835  CB  PRO   184      71.770  19.680 149.360  1.00  0.00           C
ATOM   1836  CG  PRO   184      71.350  18.620 148.450  1.00  0.00           C
ATOM   1837  CD  PRO   184      70.260  17.830 149.180  1.00  0.00           C
ATOM   1838  C   PRO   184      71.860  19.980 151.930  1.00  0.00           C
ATOM   1839  O   PRO   184      71.060  20.920 151.980  1.00  0.00           O
ATOM   1840  N   PHE   185      72.830  19.800 152.810  1.00  0.00           N
ATOM   1841  H   PHE   185      73.400  18.990 152.720  1.00  0.00           H
ATOM   1842  CA  PHE   185      72.940  20.560 154.160  1.00  0.00           C
ATOM   1843  CB  PHE   185      72.020  20.130 155.310  1.00  0.00           C
ATOM   1844  CG  PHE   185      70.500  20.290 154.980  1.00  0.00           C
ATOM   1845  CD1 PHE   185      69.680  19.210 154.730  1.00  0.00           C
ATOM   1846  HD1 PHE   185      70.200  18.260 154.850  1.00  0.00           H
ATOM   1847  CD2 PHE   185      69.810  21.500 155.230  1.00  0.00           C
ATOM   1848  HD2 PHE   185      70.250  22.480 155.080  1.00  0.00           H
ATOM   1849  CE1 PHE   185      68.330  19.250 154.750  1.00  0.00           C
ATOM   1850  HE1 PHE   185      67.820  18.320 154.510  1.00  0.00           H
ATOM   1851  CE2 PHE   185      68.460  21.570 155.340  1.00  0.00           C
ATOM   1852  HE2 PHE   185      68.070  22.500 155.750  1.00  0.00           H
ATOM   1853  CZ  PHE   185      67.680  20.450 155.040  1.00  0.00           C
ATOM   1854  HZ  PHE   185      66.620  20.600 154.860  1.00  0.00           H
ATOM   1855  C   PHE   185      74.350  20.710 154.710  1.00  0.00           C
ATOM   1856  O   PHE   185      75.250  19.910 154.400  1.00  0.00           O
ATOM   1857  N   VAL   186      74.540  21.840 155.400  1.00  0.00           N
ATOM   1858  H   VAL   186      73.810  22.510 155.440  1.00  0.00           H
ATOM   1859  CA  VAL   186      75.770  21.990 156.180  1.00  0.00           C
ATOM   1860  CB  VAL   186      76.670  23.210 155.800  1.00  0.00           C
ATOM   1861  CG1 VAL   186      77.130  23.230 154.370  1.00  0.00           C
ATOM   1862  CG2 VAL   186      76.000  24.500 156.150  1.00  0.00           C
ATOM   1863  C   VAL   186      75.470  22.040 157.680  1.00  0.00           C
ATOM   1864  O   VAL   186      74.480  22.630 158.170  1.00  0.00           O
ATOM   1865  N   ASP   187      76.520  21.690 158.450  1.00  0.00           N
ATOM   1866  H   ASP   187      77.390  21.780 157.970  1.00  0.00           H
ATOM   1867  CA  ASP   187      76.550  21.410 159.860  1.00  0.00           C
ATOM   1868  CB  ASP   187      77.660  20.460 160.310  1.00  0.00           C
ATOM   1869  CG  ASP   187      77.480  19.070 159.700  1.00  0.00           C
ATOM   1870  OD1 ASP   187      77.490  18.910 158.470  1.00  0.00           O
ATOM   1871  OD2 ASP   187      77.590  18.060 160.390  1.00  0.00           O
ATOM   1872  C   ASP   187      76.540  22.630 160.800  1.00  0.00           C
ATOM   1873  O   ASP   187      76.550  22.460 162.020  1.00  0.00           O
ATOM   1874  N   ARG   188      76.090  23.750 160.330  1.00  0.00           N
ATOM   1875  H   ARG   188      75.710  23.630 159.420  1.00  0.00           H
ATOM   1876  CA  ARG   188      76.020  24.980 161.150  1.00  0.00           C
ATOM   1877  CB  ARG   188      77.030  26.050 160.710  1.00  0.00           C
ATOM   1878  CG  ARG   188      77.450  26.990 161.840  1.00  0.00           C
ATOM   1879  CD  ARG   188      78.540  26.390 162.820  1.00  0.00           C
ATOM   1880  NE  ARG   188      79.890  26.080 162.290  1.00  0.00           N
ATOM   1881  HE  ARG   188      80.010  25.180 161.890  1.00  0.00           H
ATOM   1882  CZ  ARG   188      80.990  26.490 162.940  1.00  0.00           C
ATOM   1883  NH1 ARG   188      81.060  27.370 163.960  1.00  0.00           N
ATOM   1884 1HH1 ARG   188      80.320  27.890 164.380  1.00  0.00           H
ATOM   1885 2HH1 ARG   188      81.990  27.530 164.280  1.00  0.00           H
ATOM   1886  NH2 ARG   188      82.130  25.780 162.700  1.00  0.00           N
ATOM   1887 1HH2 ARG   188      82.310  25.000 162.110  1.00  0.00           H
ATOM   1888 2HH2 ARG   188      82.950  26.220 163.070  1.00  0.00           H
ATOM   1889  C   ARG   188      74.550  25.480 161.120  1.00  0.00           C
ATOM   1890  O   ARG   188      74.020  25.830 160.110  1.00  0.00           O
ATOM   1891  N   GLN   189      73.980  25.380 162.280  1.00  0.00           N
ATOM   1892  H   GLN   189      74.540  25.220 163.100  1.00  0.00           H
ATOM   1893  CA  GLN   189      72.530  25.610 162.470  1.00  0.00           C
ATOM   1894  CB  GLN   189      72.070  24.940 163.810  1.00  0.00           C
ATOM   1895  CG  GLN   189      70.570  24.970 164.020  1.00  0.00           C
ATOM   1896  CD  GLN   189      70.270  24.590 165.470  1.00  0.00           C
ATOM   1897  OE1 GLN   189      69.980  23.520 165.880  1.00  0.00           O
ATOM   1898  NE2 GLN   189      70.180  25.560 166.320  1.00  0.00           N
ATOM   1899 1HE2 GLN   189      70.400  26.480 166.010  1.00  0.00           H
ATOM   1900 2HE2 GLN   189      69.550  25.420 167.090  1.00  0.00           H
ATOM   1901  C   GLN   189      72.050  27.090 162.410  1.00  0.00           C
ATOM   1902  O   GLN   189      72.260  27.810 163.400  1.00  0.00           O
ATOM   1903  N   THR   190      71.840  27.420 161.130  1.00  0.00           N
ATOM   1904  H   THR   190      72.090  26.730 160.450  1.00  0.00           H
ATOM   1905  CA  THR   190      71.370  28.710 160.650  1.00  0.00           C
ATOM   1906  CB  THR   190      72.290  29.370 159.580  1.00  0.00           C
ATOM   1907  OG1 THR   190      72.300  28.510 158.360  1.00  0.00           O
ATOM   1908  HG1 THR   190      72.120  29.070 157.550  1.00  0.00           H
ATOM   1909  CG2 THR   190      73.650  29.690 160.170  1.00  0.00           C
ATOM   1910  C   THR   190      69.970  28.600 160.050  1.00  0.00           C
ATOM   1911  O   THR   190      69.280  27.570 160.140  1.00  0.00           O
ATOM   1912  N   ALA   191      69.480  29.660 159.380  1.00  0.00           N
ATOM   1913  H   ALA   191      69.990  30.520 159.340  1.00  0.00           H
ATOM   1914  CA  ALA   191      68.190  29.640 158.550  1.00  0.00           C
ATOM   1915  CB  ALA   191      67.700  30.990 158.190  1.00  0.00           C
ATOM   1916  C   ALA   191      68.040  28.720 157.320  1.00  0.00           C
ATOM   1917  O   ALA   191      67.220  29.050 156.450  1.00  0.00           O
ATOM   1918  N   GLN   192      68.570  27.490 157.420  1.00  0.00           N
ATOM   1919  H   GLN   192      68.830  27.310 158.370  1.00  0.00           H
ATOM   1920  CA  GLN   192      68.780  26.680 156.270  1.00  0.00           C
ATOM   1921  CB  GLN   192      69.690  25.490 156.560  1.00  0.00           C
ATOM   1922  CG  GLN   192      71.190  25.900 156.390  1.00  0.00           C
ATOM   1923  CD  GLN   192      72.230  24.870 156.670  1.00  0.00           C
ATOM   1924  OE1 GLN   192      72.640  24.110 155.830  1.00  0.00           O
ATOM   1925  NE2 GLN   192      72.750  24.760 157.840  1.00  0.00           N
ATOM   1926 1HE2 GLN   192      72.690  25.420 158.590  1.00  0.00           H
ATOM   1927 2HE2 GLN   192      73.290  23.910 157.910  1.00  0.00           H
ATOM   1928  C   GLN   192      67.480  26.080 155.740  1.00  0.00           C
ATOM   1929  O   GLN   192      66.630  25.630 156.530  1.00  0.00           O
ATOM   1930  N   ALA   193      67.270  26.260 154.420  1.00  0.00           N
ATOM   1931  H   ALA   193      67.960  26.620 153.800  1.00  0.00           H
ATOM   1932  CA  ALA   193      66.050  25.890 153.580  1.00  0.00           C
ATOM   1933  CB  ALA   193      65.930  26.710 152.290  1.00  0.00           C
ATOM   1934  C   ALA   193      65.860  24.430 153.240  1.00  0.00           C
ATOM   1935  O   ALA   193      66.880  23.750 153.130  1.00  0.00           O
ATOM   1936  N   ALA   194      64.610  23.880 153.350  1.00  0.00           N
ATOM   1937  H   ALA   194      63.870  24.410 153.760  1.00  0.00           H
ATOM   1938  CA  ALA   194      64.360  22.480 153.080  1.00  0.00           C
ATOM   1939  CB  ALA   194      63.860  21.730 154.320  1.00  0.00           C
ATOM   1940  C   ALA   194      63.220  22.450 152.000  1.00  0.00           C
ATOM   1941  O   ALA   194      62.020  22.610 152.220  1.00  0.00           O
ATOM   1942  N   GLY   195      63.660  22.190 150.760  1.00  0.00           N
ATOM   1943  H   GLY   195      64.640  22.320 150.580  1.00  0.00           H
ATOM   1944  CA  GLY   195      62.870  21.720 149.650  1.00  0.00           C
ATOM   1945  C   GLY   195      62.010  20.470 149.840  1.00  0.00           C
ATOM   1946  O   GLY   195      62.300  19.440 149.280  1.00  0.00           O
ATOM   1947  N   THR   196      60.920  20.660 150.570  1.00  0.00           N
ATOM   1948  H   THR   196      60.590  21.580 150.770  1.00  0.00           H
ATOM   1949  CA  THR   196      60.030  19.550 150.880  1.00  0.00           C
ATOM   1950  CB  THR   196      59.080  20.070 151.970  1.00  0.00           C
ATOM   1951  OG1 THR   196      58.730  21.450 151.800  1.00  0.00           O
ATOM   1952  HG1 THR   196      57.970  21.740 152.390  1.00  0.00           H
ATOM   1953  CG2 THR   196      59.510  19.710 153.420  1.00  0.00           C
ATOM   1954  C   THR   196      59.340  18.760 149.770  1.00  0.00           C
ATOM   1955  O   THR   196      58.610  19.250 148.900  1.00  0.00           O
ATOM   1956  N   ASP   197      59.560  17.430 149.810  1.00  0.00           N
ATOM   1957  H   ASP   197      60.470  17.050 149.940  1.00  0.00           H
ATOM   1958  CA  ASP   197      58.600  16.500 149.180  1.00  0.00           C
ATOM   1959  CB  ASP   197      58.900  15.040 149.200  1.00  0.00           C
ATOM   1960  CG  ASP   197      59.080  14.580 147.720  1.00  0.00           C
ATOM   1961  OD1 ASP   197      58.100  14.040 147.310  1.00  0.00           O
ATOM   1962  OD2 ASP   197      60.080  14.920 147.080  1.00  0.00           O
ATOM   1963  C   ASP   197      57.210  16.630 149.880  1.00  0.00           C
ATOM   1964  O   ASP   197      57.100  16.490 151.120  1.00  0.00           O
ATOM   1965  N   THR   198      56.060  16.660 149.180  1.00  0.00           N
ATOM   1966  H   THR   198      56.110  16.670 148.180  1.00  0.00           H
ATOM   1967  CA  THR   198      54.660  16.760 149.640  1.00  0.00           C
ATOM   1968  CB  THR   198      53.790  17.180 148.460  1.00  0.00           C
ATOM   1969  OG1 THR   198      53.830  16.270 147.370  1.00  0.00           O
ATOM   1970  HG1 THR   198      53.510  16.760 146.560  1.00  0.00           H
ATOM   1971  CG2 THR   198      53.920  18.670 148.060  1.00  0.00           C
ATOM   1972  C   THR   198      54.170  15.440 150.210  1.00  0.00           C
ATOM   1973  O   THR   198      54.800  14.440 149.940  1.00  0.00           O
ATOM   1974  N   THR   199      53.100  15.590 151.010  1.00  0.00           N
ATOM   1975  H   THR   199      52.770  16.520 151.160  1.00  0.00           H
ATOM   1976  CA  THR   199      52.310  14.460 151.610  1.00  0.00           C
ATOM   1977  CB  THR   199      51.270  14.870 152.670  1.00  0.00           C
ATOM   1978  OG1 THR   199      51.680  16.090 153.260  1.00  0.00           O
ATOM   1979  HG1 THR   199      51.640  16.850 152.610  1.00  0.00           H
ATOM   1980  CG2 THR   199      51.250  13.790 153.810  1.00  0.00           C
ATOM   1981  C   THR   199      51.540  13.650 150.590  1.00  0.00           C
ATOM   1982  O   THR   199      50.450  13.950 150.130  1.00  0.00           O
ATOM   1983  N   ILE   200      52.060  12.460 150.360  1.00  0.00           N
ATOM   1984  H   ILE   200      52.950  12.270 150.770  1.00  0.00           H
ATOM   1985  CA  ILE   200      51.430  11.520 149.420  1.00  0.00           C
ATOM   1986  CB  ILE   200      52.490  10.720 148.590  1.00  0.00           C
ATOM   1987  CG1 ILE   200      53.370   9.770 149.300  1.00  0.00           C
ATOM   1988  CG2 ILE   200      53.340  11.650 147.770  1.00  0.00           C
ATOM   1989  CD  ILE   200      54.080   8.920 148.190  1.00  0.00           C
ATOM   1990  C   ILE   200      50.280  10.610 150.000  1.00  0.00           C
ATOM   1991  O   ILE   200      50.420  10.000 151.060  1.00  0.00           O
ATOM   1992  N   THR   201      49.250  10.410 149.180  1.00  0.00           N
ATOM   1993  H   THR   201      49.250  10.590 148.200  1.00  0.00           H
ATOM   1994  CA  THR   201      48.000   9.830 149.670  1.00  0.00           C
ATOM   1995  CB  THR   201      46.770  10.280 148.890  1.00  0.00           C
ATOM   1996  OG1 THR   201      46.980  10.340 147.480  1.00  0.00           O
ATOM   1997  HG1 THR   201      46.710  11.260 147.220  1.00  0.00           H
ATOM   1998  CG2 THR   201      46.500  11.740 149.340  1.00  0.00           C
ATOM   1999  C   THR   201      47.890   8.300 149.680  1.00  0.00           C
ATOM   2000  O   THR   201      47.230   7.840 150.650  1.00  0.00           O
ATOM   2001  N   VAL   202      48.530   7.590 148.710  1.00  0.00           N
ATOM   2002  H   VAL   202      48.590   7.990 147.790  1.00  0.00           H
ATOM   2003  CA  VAL   202      48.760   6.140 148.810  1.00  0.00           C
ATOM   2004  CB  VAL   202      49.440   5.580 147.560  1.00  0.00           C
ATOM   2005  CG1 VAL   202      50.680   6.440 147.240  1.00  0.00           C
ATOM   2006  CG2 VAL   202      50.090   4.190 147.780  1.00  0.00           C
ATOM   2007  C   VAL   202      49.350   5.740 150.170  1.00  0.00           C
ATOM   2008  O   VAL   202      48.740   4.970 150.930  1.00  0.00           O
ATOM   2009  N   ASN   203      50.450   6.360 150.610  1.00  0.00           N
ATOM   2010  H   ASN   203      51.150   6.620 149.950  1.00  0.00           H
ATOM   2011  CA  ASN   203      50.990   6.050 152.000  1.00  0.00           C
ATOM   2012  CB  ASN   203      52.300   6.880 152.160  1.00  0.00           C
ATOM   2013  CG  ASN   203      53.420   6.530 151.170  1.00  0.00           C
ATOM   2014  OD1 ASN   203      53.280   5.900 150.170  1.00  0.00           O
ATOM   2015  ND2 ASN   203      54.650   6.510 151.730  1.00  0.00           N
ATOM   2016 1HD2 ASN   203      54.740   6.820 152.680  1.00  0.00           H
ATOM   2017 2HD2 ASN   203      55.490   6.220 151.280  1.00  0.00           H
ATOM   2018  C   ASN   203      50.030   6.360 153.210  1.00  0.00           C
ATOM   2019  O   ASN   203      49.800   5.580 154.100  1.00  0.00           O
ATOM   2020  N   VAL   204      49.440   7.550 153.210  1.00  0.00           N
ATOM   2021  H   VAL   204      49.870   8.310 152.720  1.00  0.00           H
ATOM   2022  CA  VAL   204      48.340   7.930 154.130  1.00  0.00           C
ATOM   2023  CB  VAL   204      47.770   9.340 153.880  1.00  0.00           C
ATOM   2024  CG1 VAL   204      46.800   9.910 154.960  1.00  0.00           C
ATOM   2025  CG2 VAL   204      48.840  10.450 153.650  1.00  0.00           C
ATOM   2026  C   VAL   204      47.090   6.990 154.080  1.00  0.00           C
ATOM   2027  O   VAL   204      46.530   6.710 155.160  1.00  0.00           O
ATOM   2028  N   LEU   205      46.800   6.490 152.940  1.00  0.00           N
ATOM   2029  H   LEU   205      47.270   6.770 152.110  1.00  0.00           H
ATOM   2030  CA  LEU   205      45.760   5.350 152.940  1.00  0.00           C
ATOM   2031  CB  LEU   205      45.130   5.050 151.560  1.00  0.00           C
ATOM   2032  CG  LEU   205      43.650   5.160 151.550  1.00  0.00           C
ATOM   2033  CD1 LEU   205      43.120   6.510 151.000  1.00  0.00           C
ATOM   2034  CD2 LEU   205      42.970   3.870 151.020  1.00  0.00           C
ATOM   2035  C   LEU   205      46.190   3.990 153.490  1.00  0.00           C
ATOM   2036  O   LEU   205      45.500   3.300 154.200  1.00  0.00           O
ATOM   2037  N   ALA   206      47.470   3.700 153.230  1.00  0.00           N
ATOM   2038  H   ALA   206      47.910   4.230 152.510  1.00  0.00           H
ATOM   2039  CA  ALA   206      48.210   2.550 153.860  1.00  0.00           C
ATOM   2040  CB  ALA   206      49.620   2.410 153.360  1.00  0.00           C
ATOM   2041  C   ALA   206      48.190   2.580 155.440  1.00  0.00           C
ATOM   2042  O   ALA   206      48.040   1.540 156.090  1.00  0.00           O
ATOM   2043  N   TRP   207      48.140   3.840 155.930  1.00  0.00           N
ATOM   2044  H   TRP   207      48.360   4.640 155.370  1.00  0.00           H
ATOM   2045  CA  TRP   207      47.910   4.220 157.420  1.00  0.00           C
ATOM   2046  CB  TRP   207      48.200   5.730 157.610  1.00  0.00           C
ATOM   2047  CG  TRP   207      48.800   6.130 158.930  1.00  0.00           C
ATOM   2048  CD1 TRP   207      50.080   6.400 159.050  1.00  0.00           C
ATOM   2049  HD1 TRP   207      50.860   5.940 158.430  1.00  0.00           H
ATOM   2050  CD2 TRP   207      48.160   6.570 160.110  1.00  0.00           C
ATOM   2051  NE1 TRP   207      50.280   7.150 160.170  1.00  0.00           N
ATOM   2052  HE1 TRP   207      51.070   7.730 160.360  1.00  0.00           H
ATOM   2053  CE2 TRP   207      49.110   7.270 160.800  1.00  0.00           C
ATOM   2054  CE3 TRP   207      46.860   6.600 160.470  1.00  0.00           C
ATOM   2055  HE3 TRP   207      46.170   6.000 159.870  1.00  0.00           H
ATOM   2056  CZ2 TRP   207      48.740   7.980 161.880  1.00  0.00           C
ATOM   2057  HZ2 TRP   207      49.560   8.250 162.540  1.00  0.00           H
ATOM   2058  CZ3 TRP   207      46.470   7.280 161.620  1.00  0.00           C
ATOM   2059  HZ3 TRP   207      45.560   6.940 162.130  1.00  0.00           H
ATOM   2060  CH2 TRP   207      47.410   8.030 162.300  1.00  0.00           C
ATOM   2061  HH2 TRP   207      47.130   8.610 163.170  1.00  0.00           H
ATOM   2062  C   TRP   207      46.550   3.840 157.890  1.00  0.00           C
ATOM   2063  O   TRP   207      46.360   3.030 158.770  1.00  0.00           O
ATOM   2064  N   LEU   208      45.520   4.100 157.060  1.00  0.00           N
ATOM   2065  H   LEU   208      45.570   4.580 156.180  1.00  0.00           H
ATOM   2066  CA  LEU   208      44.120   3.760 157.320  1.00  0.00           C
ATOM   2067  CB  LEU   208      43.080   4.550 156.480  1.00  0.00           C
ATOM   2068  CG  LEU   208      42.820   5.880 157.200  1.00  0.00           C
ATOM   2069  CD1 LEU   208      41.500   6.440 156.720  1.00  0.00           C
ATOM   2070  CD2 LEU   208      42.720   5.860 158.730  1.00  0.00           C
ATOM   2071  C   LEU   208      43.870   2.280 157.320  1.00  0.00           C
ATOM   2072  O   LEU   208      43.050   1.760 158.130  1.00  0.00           O
ATOM   2073  N   TYR   209      44.610   1.550 156.430  1.00  0.00           N
ATOM   2074  H   TYR   209      44.930   1.980 155.580  1.00  0.00           H
ATOM   2075  CA  TYR   209      44.590   0.120 156.350  1.00  0.00           C
ATOM   2076  CB  TYR   209      45.050  -0.490 154.970  1.00  0.00           C
ATOM   2077  CG  TYR   209      44.020  -0.300 153.860  1.00  0.00           C
ATOM   2078  CD1 TYR   209      42.820  -0.940 154.000  1.00  0.00           C
ATOM   2079  HD1 TYR   209      42.800  -1.810 154.650  1.00  0.00           H
ATOM   2080  CD2 TYR   209      44.360   0.390 152.720  1.00  0.00           C
ATOM   2081  HD2 TYR   209      45.370   0.760 152.550  1.00  0.00           H
ATOM   2082  CE1 TYR   209      41.830  -0.840 153.070  1.00  0.00           C
ATOM   2083  HE1 TYR   209      40.940  -1.450 153.180  1.00  0.00           H
ATOM   2084  CE2 TYR   209      43.390   0.500 151.720  1.00  0.00           C
ATOM   2085  HE2 TYR   209      43.580   1.170 150.880  1.00  0.00           H
ATOM   2086  CZ  TYR   209      42.150  -0.160 151.900  1.00  0.00           C
ATOM   2087  OH  TYR   209      41.390  -0.360 150.750  1.00  0.00           O
ATOM   2088  HH  TYR   209      40.630  -0.930 151.070  1.00  0.00           H
ATOM   2089  C   TYR   209      45.370  -0.470 157.510  1.00  0.00           C
ATOM   2090  O   TYR   209      44.830  -1.370 158.080  1.00  0.00           O
ATOM   2091  N   ALA   210      46.550   0.000 157.850  1.00  0.00           N
ATOM   2092  H   ALA   210      47.140   0.530 157.240  1.00  0.00           H
ATOM   2093  CA  ALA   210      47.340  -0.370 159.060  1.00  0.00           C
ATOM   2094  CB  ALA   210      48.710   0.400 159.080  1.00  0.00           C
ATOM   2095  C   ALA   210      46.470  -0.120 160.320  1.00  0.00           C
ATOM   2096  O   ALA   210      46.580  -0.950 161.250  1.00  0.00           O
ATOM   2097  N   ALA   211      45.680   0.960 160.380  1.00  0.00           N
ATOM   2098  H   ALA   211      45.940   1.760 159.830  1.00  0.00           H
ATOM   2099  CA  ALA   211      44.800   1.210 161.500  1.00  0.00           C
ATOM   2100  CB  ALA   211      44.280   2.630 161.220  1.00  0.00           C
ATOM   2101  C   ALA   211      43.650   0.250 161.670  1.00  0.00           C
ATOM   2102  O   ALA   211      43.440  -0.090 162.830  1.00  0.00           O
ATOM   2103  N   VAL   212      43.070  -0.250 160.570  1.00  0.00           N
ATOM   2104  H   VAL   212      43.230   0.120 159.660  1.00  0.00           H
ATOM   2105  CA  VAL   212      42.100  -1.390 160.530  1.00  0.00           C
ATOM   2106  CB  VAL   212      41.050  -1.430 159.360  1.00  0.00           C
ATOM   2107  CG1 VAL   212      40.290  -0.140 159.310  1.00  0.00           C
ATOM   2108  CG2 VAL   212      41.590  -1.800 157.970  1.00  0.00           C
ATOM   2109  C   VAL   212      42.640  -2.790 160.720  1.00  0.00           C
ATOM   2110  O   VAL   212      42.080  -3.710 161.340  1.00  0.00           O
ATOM   2111  N   ILE   213      43.820  -2.990 160.190  1.00  0.00           N
ATOM   2112  H   ILE   213      44.260  -2.420 159.500  1.00  0.00           H
ATOM   2113  CA  ILE   213      44.590  -4.280 160.380  1.00  0.00           C
ATOM   2114  CB  ILE   213      45.830  -4.430 159.450  1.00  0.00           C
ATOM   2115  CG1 ILE   213      45.410  -4.380 158.000  1.00  0.00           C
ATOM   2116  CG2 ILE   213      46.540  -5.740 159.650  1.00  0.00           C
ATOM   2117  CD  ILE   213      46.540  -3.920 157.080  1.00  0.00           C
ATOM   2118  C   ILE   213      44.950  -4.520 161.880  1.00  0.00           C
ATOM   2119  O   ILE   213      44.920  -5.600 162.390  1.00  0.00           O
ATOM   2120  N   ASN   214      45.550  -3.470 162.470  1.00  0.00           N
ATOM   2121  H   ASN   214      45.980  -2.720 161.960  1.00  0.00           H
ATOM   2122  CA  ASN   214      45.800  -3.360 163.930  1.00  0.00           C
ATOM   2123  CB  ASN   214      46.630  -2.100 164.180  1.00  0.00           C
ATOM   2124  CG  ASN   214      47.180  -1.840 165.560  1.00  0.00           C
ATOM   2125  OD1 ASN   214      48.320  -2.160 165.860  1.00  0.00           O
ATOM   2126  ND2 ASN   214      46.520  -1.040 166.300  1.00  0.00           N
ATOM   2127 1HD2 ASN   214      45.590  -0.710 166.150  1.00  0.00           H
ATOM   2128 2HD2 ASN   214      47.060  -0.700 167.070  1.00  0.00           H
ATOM   2129  C   ASN   214      44.500  -3.340 164.780  1.00  0.00           C
ATOM   2130  O   ASN   214      44.560  -3.760 165.920  1.00  0.00           O
ATOM   2131  N   GLY   215      43.520  -2.620 164.310  1.00  0.00           N
ATOM   2132  H   GLY   215      43.690  -1.880 163.650  1.00  0.00           H
ATOM   2133  CA  GLY   215      42.150  -2.760 164.830  1.00  0.00           C
ATOM   2134  C   GLY   215      41.150  -1.680 164.350  1.00  0.00           C
ATOM   2135  O   GLY   215      40.530  -2.030 163.360  1.00  0.00           O
ATOM   2136  N   ASP   216      41.040  -0.510 165.070  1.00  0.00           N
ATOM   2137  H   ASP   216      41.870  -0.220 165.550  1.00  0.00           H
ATOM   2138  CA  ASP   216      40.040   0.520 165.010  1.00  0.00           C
ATOM   2139  CB  ASP   216      40.560   1.880 165.560  1.00  0.00           C
ATOM   2140  CG  ASP   216      41.110   1.870 167.010  1.00  0.00           C
ATOM   2141  OD1 ASP   216      42.180   1.240 167.180  1.00  0.00           O
ATOM   2142  OD2 ASP   216      40.400   2.340 167.890  1.00  0.00           O
ATOM   2143  C   ASP   216      39.480   0.890 163.610  1.00  0.00           C
ATOM   2144  O   ASP   216      40.120   0.990 162.610  1.00  0.00           O
ATOM   2145  N   ARG   217      38.260   1.410 163.750  1.00  0.00           N
ATOM   2146  H   ARG   217      37.790   1.470 164.640  1.00  0.00           H
ATOM   2147  CA  ARG   217      37.550   1.690 162.530  1.00  0.00           C
ATOM   2148  CB  ARG   217      36.830   0.490 161.830  1.00  0.00           C
ATOM   2149  CG  ARG   217      35.740  -0.200 162.720  1.00  0.00           C
ATOM   2150  CD  ARG   217      34.370   0.190 162.320  1.00  0.00           C
ATOM   2151  NE  ARG   217      33.300  -0.050 163.270  1.00  0.00           N
ATOM   2152  HE  ARG   217      33.450  -0.680 164.040  1.00  0.00           H
ATOM   2153  CZ  ARG   217      32.120   0.510 163.220  1.00  0.00           C
ATOM   2154  NH1 ARG   217      31.830   1.540 162.480  1.00  0.00           N
ATOM   2155 1HH1 ARG   217      32.540   2.090 162.040  1.00  0.00           H
ATOM   2156 2HH1 ARG   217      30.870   1.780 162.340  1.00  0.00           H
ATOM   2157  NH2 ARG   217      31.140   0.030 163.910  1.00  0.00           N
ATOM   2158 1HH2 ARG   217      31.240  -0.850 164.380  1.00  0.00           H
ATOM   2159 2HH2 ARG   217      30.210   0.400 163.870  1.00  0.00           H
ATOM   2160  C   ARG   217      36.570   2.920 162.480  1.00  0.00           C
ATOM   2161  O   ARG   217      35.830   3.160 161.500  1.00  0.00           O
ATOM   2162  N   TRP   218      36.580   3.760 163.510  1.00  0.00           N
ATOM   2163  H   TRP   218      37.050   3.460 164.350  1.00  0.00           H
ATOM   2164  CA  TRP   218      35.700   4.940 163.740  1.00  0.00           C
ATOM   2165  CB  TRP   218      36.230   5.740 164.950  1.00  0.00           C
ATOM   2166  CG  TRP   218      37.770   5.950 165.090  1.00  0.00           C
ATOM   2167  CD1 TRP   218      38.660   5.170 165.720  1.00  0.00           C
ATOM   2168  HD1 TRP   218      38.400   4.370 166.410  1.00  0.00           H
ATOM   2169  CD2 TRP   218      38.470   7.040 164.560  1.00  0.00           C
ATOM   2170  NE1 TRP   218      39.790   5.830 165.690  1.00  0.00           N
ATOM   2171  HE1 TRP   218      40.610   5.510 166.150  1.00  0.00           H
ATOM   2172  CE2 TRP   218      39.800   6.870 164.860  1.00  0.00           C
ATOM   2173  CE3 TRP   218      38.060   8.100 163.700  1.00  0.00           C
ATOM   2174  HE3 TRP   218      37.020   8.220 163.370  1.00  0.00           H
ATOM   2175  CZ2 TRP   218      40.800   7.700 164.340  1.00  0.00           C
ATOM   2176  HZ2 TRP   218      41.870   7.480 164.430  1.00  0.00           H
ATOM   2177  CZ3 TRP   218      39.010   8.920 163.160  1.00  0.00           C
ATOM   2178  HZ3 TRP   218      38.720   9.680 162.440  1.00  0.00           H
ATOM   2179  CH2 TRP   218      40.350   8.710 163.470  1.00  0.00           C
ATOM   2180  HH2 TRP   218      41.130   9.090 162.810  1.00  0.00           H
ATOM   2181  C   TRP   218      35.450   5.940 162.600  1.00  0.00           C
ATOM   2182  O   TRP   218      34.300   6.310 162.360  1.00  0.00           O
ATOM   2183  N   PHE   219      36.470   6.020 161.720  1.00  0.00           N
ATOM   2184  H   PHE   219      37.410   5.750 161.910  1.00  0.00           H
ATOM   2185  CA  PHE   219      36.430   6.810 160.470  1.00  0.00           C
ATOM   2186  CB  PHE   219      37.820   7.020 159.830  1.00  0.00           C
ATOM   2187  CG  PHE   219      38.740   5.840 159.970  1.00  0.00           C
ATOM   2188  CD1 PHE   219      39.690   5.880 161.020  1.00  0.00           C
ATOM   2189  HD1 PHE   219      39.950   6.840 161.470  1.00  0.00           H
ATOM   2190  CD2 PHE   219      38.630   4.710 159.160  1.00  0.00           C
ATOM   2191  HD2 PHE   219      38.140   4.830 158.190  1.00  0.00           H
ATOM   2192  CE1 PHE   219      40.490   4.800 161.270  1.00  0.00           C
ATOM   2193  HE1 PHE   219      41.270   4.790 162.030  1.00  0.00           H
ATOM   2194  CE2 PHE   219      39.470   3.610 159.440  1.00  0.00           C
ATOM   2195  HE2 PHE   219      39.300   2.590 159.120  1.00  0.00           H
ATOM   2196  CZ  PHE   219      40.400   3.690 160.470  1.00  0.00           C
ATOM   2197  HZ  PHE   219      41.300   3.070 160.430  1.00  0.00           H
ATOM   2198  C   PHE   219      35.470   6.290 159.420  1.00  0.00           C
ATOM   2199  O   PHE   219      34.870   7.170 158.820  1.00  0.00           O
ATOM   2200  N   LEU   220      35.110   5.020 159.420  1.00  0.00           N
ATOM   2201  H   LEU   220      35.400   4.390 160.130  1.00  0.00           H
ATOM   2202  CA  LEU   220      34.500   4.360 158.270  1.00  0.00           C
ATOM   2203  CB  LEU   220      34.210   2.880 158.540  1.00  0.00           C
ATOM   2204  CG  LEU   220      35.250   2.010 157.810  1.00  0.00           C
ATOM   2205  CD1 LEU   220      35.060   0.520 158.160  1.00  0.00           C
ATOM   2206  CD2 LEU   220      35.150   2.140 156.310  1.00  0.00           C
ATOM   2207  C   LEU   220      33.220   5.040 157.770  1.00  0.00           C
ATOM   2208  O   LEU   220      32.290   5.330 158.460  1.00  0.00           O
ATOM   2209  N   ASN   221      33.300   5.480 156.470  1.00  0.00           N
ATOM   2210  H   ASN   221      34.150   5.670 155.970  1.00  0.00           H
ATOM   2211  CA  ASN   221      32.180   6.030 155.710  1.00  0.00           C
ATOM   2212  CB  ASN   221      32.650   7.290 154.950  1.00  0.00           C
ATOM   2213  CG  ASN   221      31.530   8.350 154.790  1.00  0.00           C
ATOM   2214  OD1 ASN   221      31.020   8.610 153.700  1.00  0.00           O
ATOM   2215  ND2 ASN   221      31.390   9.190 155.810  1.00  0.00           N
ATOM   2216 1HD2 ASN   221      31.950   9.060 156.630  1.00  0.00           H
ATOM   2217 2HD2 ASN   221      31.120  10.130 155.620  1.00  0.00           H
ATOM   2218  C   ASN   221      31.520   5.040 154.840  1.00  0.00           C
ATOM   2219  O   ASN   221      32.220   4.260 154.150  1.00  0.00           O
ATOM   2220  N   ARG   222      30.170   5.110 154.740  1.00  0.00           N
ATOM   2221  H   ARG   222      29.600   5.750 155.260  1.00  0.00           H
ATOM   2222  CA  ARG   222      29.430   4.330 153.750  1.00  0.00           C
ATOM   2223  CB  ARG   222      28.170   3.750 154.450  1.00  0.00           C
ATOM   2224  CG  ARG   222      27.540   2.580 153.750  1.00  0.00           C
ATOM   2225  CD  ARG   222      28.480   1.430 153.350  1.00  0.00           C
ATOM   2226  NE  ARG   222      28.620   0.360 154.320  1.00  0.00           N
ATOM   2227  HE  ARG   222      28.220   0.540 155.220  1.00  0.00           H
ATOM   2228  CZ  ARG   222      29.500  -0.670 154.290  1.00  0.00           C
ATOM   2229  NH1 ARG   222      30.290  -0.940 153.260  1.00  0.00           N
ATOM   2230 1HH1 ARG   222      30.240  -0.300 152.500  1.00  0.00           H
ATOM   2231 2HH1 ARG   222      30.920  -1.710 153.330  1.00  0.00           H
ATOM   2232  NH2 ARG   222      29.500  -1.480 155.350  1.00  0.00           N
ATOM   2233 1HH2 ARG   222      29.000  -1.310 156.200  1.00  0.00           H
ATOM   2234 2HH2 ARG   222      29.900  -2.390 155.240  1.00  0.00           H
ATOM   2235  C   ARG   222      29.180   5.000 152.350  1.00  0.00           C
ATOM   2236  O   ARG   222      29.470   4.380 151.330  1.00  0.00           O
ATOM   2237  N   PHE   223      28.900   6.300 152.460  1.00  0.00           N
ATOM   2238  H   PHE   223      28.960   6.810 153.310  1.00  0.00           H
ATOM   2239  CA  PHE   223      28.400   7.090 151.340  1.00  0.00           C
ATOM   2240  CB  PHE   223      27.930   8.410 151.930  1.00  0.00           C
ATOM   2241  CG  PHE   223      26.980   9.130 151.000  1.00  0.00           C
ATOM   2242  CD1 PHE   223      25.610   8.960 151.050  1.00  0.00           C
ATOM   2243  HD1 PHE   223      25.380   8.060 151.630  1.00  0.00           H
ATOM   2244  CD2 PHE   223      27.480  10.000 150.040  1.00  0.00           C
ATOM   2245  HD2 PHE   223      28.530  10.290 150.090  1.00  0.00           H
ATOM   2246  CE1 PHE   223      24.740   9.530 150.130  1.00  0.00           C
ATOM   2247  HE1 PHE   223      23.710   9.180 150.010  1.00  0.00           H
ATOM   2248  CE2 PHE   223      26.600  10.650 149.170  1.00  0.00           C
ATOM   2249  HE2 PHE   223      26.980  11.170 148.290  1.00  0.00           H
ATOM   2250  CZ  PHE   223      25.240  10.340 149.150  1.00  0.00           C
ATOM   2251  HZ  PHE   223      24.530  10.710 148.400  1.00  0.00           H
ATOM   2252  C   PHE   223      29.420   7.200 150.190  1.00  0.00           C
ATOM   2253  O   PHE   223      30.620   7.290 150.420  1.00  0.00           O
ATOM   2254  N   THR   224      28.830   7.440 149.000  1.00  0.00           N
ATOM   2255  H   THR   224      27.940   7.880 149.010  1.00  0.00           H
ATOM   2256  CA  THR   224      29.630   7.450 147.770  1.00  0.00           C
ATOM   2257  CB  THR   224      28.810   7.360 146.490  1.00  0.00           C
ATOM   2258  OG1 THR   224      27.410   7.860 146.600  1.00  0.00           O
ATOM   2259  HG1 THR   224      26.820   7.290 147.160  1.00  0.00           H
ATOM   2260  CG2 THR   224      28.810   5.980 145.940  1.00  0.00           C
ATOM   2261  C   THR   224      30.490   8.630 147.590  1.00  0.00           C
ATOM   2262  O   THR   224      30.010   9.740 147.800  1.00  0.00           O
ATOM   2263  N   THR   225      31.650   8.310 146.960  1.00  0.00           N
ATOM   2264  H   THR   225      31.680   7.330 146.730  1.00  0.00           H
ATOM   2265  CA  THR   225      32.730   9.210 146.570  1.00  0.00           C
ATOM   2266  CB  THR   225      33.640   9.340 147.840  1.00  0.00           C
ATOM   2267  OG1 THR   225      32.880   9.930 148.910  1.00  0.00           O
ATOM   2268  HG1 THR   225      32.330   9.240 149.390  1.00  0.00           H
ATOM   2269  CG2 THR   225      34.950  10.090 147.560  1.00  0.00           C
ATOM   2270  C   THR   225      33.400   8.910 145.180  1.00  0.00           C
ATOM   2271  O   THR   225      33.580   7.690 144.990  1.00  0.00           O
ATOM   2272  N   THR   226      33.340   9.910 144.300  1.00  0.00           N
ATOM   2273  H   THR   226      32.940  10.800 144.520  1.00  0.00           H
ATOM   2274  CA  THR   226      34.150   9.830 143.030  1.00  0.00           C
ATOM   2275  CB  THR   226      33.770  10.870 142.050  1.00  0.00           C
ATOM   2276  OG1 THR   226      33.740  12.200 142.590  1.00  0.00           O
ATOM   2277  HG1 THR   226      32.890  12.360 143.090  1.00  0.00           H
ATOM   2278  CG2 THR   226      32.470  10.430 141.420  1.00  0.00           C
ATOM   2279  C   THR   226      35.660  10.170 143.310  1.00  0.00           C
ATOM   2280  O   THR   226      36.000  10.770 144.340  1.00  0.00           O
ATOM   2281  N   LEU   227      36.560   9.750 142.400  1.00  0.00           N
ATOM   2282  H   LEU   227      36.340   9.120 141.660  1.00  0.00           H
ATOM   2283  CA  LEU   227      38.020  10.080 142.450  1.00  0.00           C
ATOM   2284  CB  LEU   227      38.710   9.540 141.190  1.00  0.00           C
ATOM   2285  CG  LEU   227      39.170   8.120 141.300  1.00  0.00           C
ATOM   2286  CD1 LEU   227      39.670   7.760 139.980  1.00  0.00           C
ATOM   2287  CD2 LEU   227      40.300   8.050 142.320  1.00  0.00           C
ATOM   2288  C   LEU   227      38.130  11.630 142.450  1.00  0.00           C
ATOM   2289  O   LEU   227      38.790  12.150 143.310  1.00  0.00           O
ATOM   2290  N   ASN   228      37.230  12.280 141.700  1.00  0.00           N
ATOM   2291  H   ASN   228      36.700  11.720 141.070  1.00  0.00           H
ATOM   2292  CA  ASN   228      37.100  13.760 141.510  1.00  0.00           C
ATOM   2293  CB  ASN   228      35.930  14.090 140.620  1.00  0.00           C
ATOM   2294  CG  ASN   228      36.070  15.540 140.090  1.00  0.00           C
ATOM   2295  OD1 ASN   228      37.120  15.970 139.580  1.00  0.00           O
ATOM   2296  ND2 ASN   228      34.990  16.290 140.280  1.00  0.00           N
ATOM   2297 1HD2 ASN   228      34.180  15.980 140.790  1.00  0.00           H
ATOM   2298 2HD2 ASN   228      34.910  17.190 139.870  1.00  0.00           H
ATOM   2299  C   ASN   228      36.840  14.350 142.910  1.00  0.00           C
ATOM   2300  O   ASN   228      37.410  15.340 143.280  1.00  0.00           O
ATOM   2301  N   ASP   229      35.810  13.810 143.640  1.00  0.00           N
ATOM   2302  H   ASP   229      35.150  13.130 143.330  1.00  0.00           H
ATOM   2303  CA  ASP   229      35.600  14.150 145.090  1.00  0.00           C
ATOM   2304  CB  ASP   229      34.480  13.330 145.660  1.00  0.00           C
ATOM   2305  CG  ASP   229      33.010  13.530 145.180  1.00  0.00           C
ATOM   2306  OD1 ASP   229      32.630  14.680 144.910  1.00  0.00           O
ATOM   2307  OD2 ASP   229      32.220  12.590 145.030  1.00  0.00           O
ATOM   2308  C   ASP   229      36.920  14.080 145.930  1.00  0.00           C
ATOM   2309  O   ASP   229      37.360  15.000 146.550  1.00  0.00           O
ATOM   2310  N   PHE   230      37.650  12.940 145.780  1.00  0.00           N
ATOM   2311  H   PHE   230      37.230  12.230 145.220  1.00  0.00           H
ATOM   2312  CA  PHE   230      38.890  12.690 146.540  1.00  0.00           C
ATOM   2313  CB  PHE   230      39.420  11.290 146.530  1.00  0.00           C
ATOM   2314  CG  PHE   230      40.570  11.120 147.450  1.00  0.00           C
ATOM   2315  CD1 PHE   230      40.380  10.800 148.810  1.00  0.00           C
ATOM   2316  HD1 PHE   230      39.360  10.700 149.180  1.00  0.00           H
ATOM   2317  CD2 PHE   230      41.900  11.150 146.960  1.00  0.00           C
ATOM   2318  HD2 PHE   230      42.100  11.270 145.900  1.00  0.00           H
ATOM   2319  CE1 PHE   230      41.410  10.380 149.650  1.00  0.00           C
ATOM   2320  HE1 PHE   230      41.250   9.680 150.480  1.00  0.00           H
ATOM   2321  CE2 PHE   230      42.940  10.880 147.820  1.00  0.00           C
ATOM   2322  HE2 PHE   230      43.960  10.960 147.440  1.00  0.00           H
ATOM   2323  CZ  PHE   230      42.690  10.420 149.190  1.00  0.00           C
ATOM   2324  HZ  PHE   230      43.450   9.920 149.800  1.00  0.00           H
ATOM   2325  C   PHE   230      40.000  13.680 146.110  1.00  0.00           C
ATOM   2326  O   PHE   230      40.390  14.560 146.850  1.00  0.00           O
ATOM   2327  N   ASN   231      40.290  13.740 144.780  1.00  0.00           N
ATOM   2328  H   ASN   231      39.650  13.290 144.160  1.00  0.00           H
ATOM   2329  CA  ASN   231      41.340  14.640 144.230  1.00  0.00           C
ATOM   2330  CB  ASN   231      41.380  14.290 142.710  1.00  0.00           C
ATOM   2331  CG  ASN   231      41.850  12.860 142.460  1.00  0.00           C
ATOM   2332  OD1 ASN   231      42.560  12.270 143.250  1.00  0.00           O
ATOM   2333  ND2 ASN   231      41.520  12.230 141.340  1.00  0.00           N
ATOM   2334 1HD2 ASN   231      41.000  12.680 140.620  1.00  0.00           H
ATOM   2335 2HD2 ASN   231      41.900  11.320 141.210  1.00  0.00           H
ATOM   2336  C   ASN   231      41.120  16.130 144.490  1.00  0.00           C
ATOM   2337  O   ASN   231      41.910  16.660 145.220  1.00  0.00           O
ATOM   2338  N   LEU   232      39.940  16.670 144.390  1.00  0.00           N
ATOM   2339  H   LEU   232      39.160  16.100 144.120  1.00  0.00           H
ATOM   2340  CA  LEU   232      39.570  18.070 144.740  1.00  0.00           C
ATOM   2341  CB  LEU   232      38.130  18.390 144.410  1.00  0.00           C
ATOM   2342  CG  LEU   232      38.040  18.780 142.940  1.00  0.00           C
ATOM   2343  CD1 LEU   232      36.610  19.030 142.590  1.00  0.00           C
ATOM   2344  CD2 LEU   232      38.700  20.100 142.650  1.00  0.00           C
ATOM   2345  C   LEU   232      39.920  18.410 146.230  1.00  0.00           C
ATOM   2346  O   LEU   232      40.870  19.120 146.440  1.00  0.00           O
ATOM   2347  N   VAL   233      39.560  17.410 147.100  1.00  0.00           N
ATOM   2348  H   VAL   233      39.210  16.540 146.750  1.00  0.00           H
ATOM   2349  CA  VAL   233      39.720  17.540 148.600  1.00  0.00           C
ATOM   2350  CB  VAL   233      38.830  16.550 149.400  1.00  0.00           C
ATOM   2351  CG1 VAL   233      39.150  16.730 150.850  1.00  0.00           C
ATOM   2352  CG2 VAL   233      37.380  17.070 149.290  1.00  0.00           C
ATOM   2353  C   VAL   233      41.230  17.480 148.850  1.00  0.00           C
ATOM   2354  O   VAL   233      41.830  18.430 149.410  1.00  0.00           O
ATOM   2355  N   ALA   234      41.830  16.420 148.370  1.00  0.00           N
ATOM   2356  H   ALA   234      41.300  15.690 147.940  1.00  0.00           H
ATOM   2357  CA  ALA   234      43.290  16.190 148.350  1.00  0.00           C
ATOM   2358  CB  ALA   234      43.560  15.030 147.400  1.00  0.00           C
ATOM   2359  C   ALA   234      44.250  17.280 147.950  1.00  0.00           C
ATOM   2360  O   ALA   234      44.820  17.910 148.760  1.00  0.00           O
ATOM   2361  N   MET   235      43.760  17.890 146.890  1.00  0.00           N
ATOM   2362  H   MET   235      42.850  17.710 146.510  1.00  0.00           H
ATOM   2363  CA  MET   235      44.490  18.920 146.210  1.00  0.00           C
ATOM   2364  CB  MET   235      43.920  19.040 144.860  1.00  0.00           C
ATOM   2365  CG  MET   235      44.800  19.830 143.880  1.00  0.00           C
ATOM   2366  SD  MET   235      44.090  19.940 142.240  1.00  0.00           S
ATOM   2367  CE  MET   235      42.970  21.300 142.340  1.00  0.00           C
ATOM   2368  C   MET   235      44.260  20.190 147.020  1.00  0.00           C
ATOM   2369  O   MET   235      45.260  20.850 147.340  1.00  0.00           O
ATOM   2370  N   LYS   236      43.050  20.580 147.330  1.00  0.00           N
ATOM   2371  H   LYS   236      42.240  20.120 146.970  1.00  0.00           H
ATOM   2372  CA  LYS   236      42.730  21.740 148.180  1.00  0.00           C
ATOM   2373  CB  LYS   236      41.210  21.820 148.360  1.00  0.00           C
ATOM   2374  CG  LYS   236      40.490  22.470 147.190  1.00  0.00           C
ATOM   2375  CD  LYS   236      38.990  22.490 147.430  1.00  0.00           C
ATOM   2376  CE  LYS   236      38.180  22.870 146.160  1.00  0.00           C
ATOM   2377  NZ  LYS   236      36.770  22.660 146.500  1.00  0.00           N
ATOM   2378  HZ1 LYS   236      36.520  23.430 147.090  1.00  0.00           H
ATOM   2379  HZ2 LYS   236      36.180  22.590 145.700  1.00  0.00           H
ATOM   2380  HZ3 LYS   236      36.670  21.840 147.060  1.00  0.00           H
ATOM   2381  C   LYS   236      43.440  21.800 149.540  1.00  0.00           C
ATOM   2382  O   LYS   236      44.230  22.700 149.840  1.00  0.00           O
ATOM   2383  N   TYR   237      43.340  20.670 150.300  1.00  0.00           N
ATOM   2384  H   TYR   237      43.320  19.800 149.800  1.00  0.00           H
ATOM   2385  CA  TYR   237      44.030  20.630 151.610  1.00  0.00           C
ATOM   2386  CB  TYR   237      43.200  19.730 152.520  1.00  0.00           C
ATOM   2387  CG  TYR   237      41.840  20.180 153.070  1.00  0.00           C
ATOM   2388  CD1 TYR   237      40.750  20.040 152.290  1.00  0.00           C
ATOM   2389  HD1 TYR   237      40.980  19.930 151.230  1.00  0.00           H
ATOM   2390  CD2 TYR   237      41.790  20.880 154.270  1.00  0.00           C
ATOM   2391  HD2 TYR   237      42.690  20.970 154.880  1.00  0.00           H
ATOM   2392  CE1 TYR   237      39.610  20.700 152.650  1.00  0.00           C
ATOM   2393  HE1 TYR   237      38.760  20.650 151.960  1.00  0.00           H
ATOM   2394  CE2 TYR   237      40.650  21.510 154.660  1.00  0.00           C
ATOM   2395  HE2 TYR   237      40.720  22.200 155.510  1.00  0.00           H
ATOM   2396  CZ  TYR   237      39.520  21.420 153.850  1.00  0.00           C
ATOM   2397  OH  TYR   237      38.450  22.250 154.030  1.00  0.00           O
ATOM   2398  HH  TYR   237      38.470  22.600 154.970  1.00  0.00           H
ATOM   2399  C   TYR   237      45.520  20.290 151.590  1.00  0.00           C
ATOM   2400  O   TYR   237      46.030  19.800 152.570  1.00  0.00           O
ATOM   2401  N   ASN   238      46.260  20.760 150.580  1.00  0.00           N
ATOM   2402  H   ASN   238      45.840  21.380 149.920  1.00  0.00           H
ATOM   2403  CA  ASN   238      47.650  20.560 150.300  1.00  0.00           C
ATOM   2404  CB  ASN   238      48.450  21.430 151.270  1.00  0.00           C
ATOM   2405  CG  ASN   238      48.520  22.860 150.700  1.00  0.00           C
ATOM   2406  OD1 ASN   238      47.780  23.750 151.150  1.00  0.00           O
ATOM   2407  ND2 ASN   238      49.550  23.090 149.920  1.00  0.00           N
ATOM   2408 1HD2 ASN   238      50.180  22.340 149.700  1.00  0.00           H
ATOM   2409 2HD2 ASN   238      49.640  24.010 149.530  1.00  0.00           H
ATOM   2410  C   ASN   238      48.190  19.190 150.020  1.00  0.00           C
ATOM   2411  O   ASN   238      49.380  18.960 150.070  1.00  0.00           O
ATOM   2412  N   TYR   239      47.330  18.180 149.770  1.00  0.00           N
ATOM   2413  H   TYR   239      46.350  18.270 149.640  1.00  0.00           H
ATOM   2414  CA  TYR   239      47.800  16.780 149.520  1.00  0.00           C
ATOM   2415  CB  TYR   239      46.900  15.830 150.300  1.00  0.00           C
ATOM   2416  CG  TYR   239      47.190  15.570 151.830  1.00  0.00           C
ATOM   2417  CD1 TYR   239      46.870  16.580 152.750  1.00  0.00           C
ATOM   2418  HD1 TYR   239      46.160  17.360 152.490  1.00  0.00           H
ATOM   2419  CD2 TYR   239      47.620  14.310 152.300  1.00  0.00           C
ATOM   2420  HD2 TYR   239      48.080  13.520 151.710  1.00  0.00           H
ATOM   2421  CE1 TYR   239      47.120  16.340 154.080  1.00  0.00           C
ATOM   2422  HE1 TYR   239      47.090  17.160 154.800  1.00  0.00           H
ATOM   2423  CE2 TYR   239      47.690  14.080 153.660  1.00  0.00           C
ATOM   2424  HE2 TYR   239      48.020  13.110 154.010  1.00  0.00           H
ATOM   2425  CZ  TYR   239      47.460  15.030 154.580  1.00  0.00           C
ATOM   2426  OH  TYR   239      47.780  14.910 155.890  1.00  0.00           O
ATOM   2427  HH  TYR   239      48.030  13.960 156.090  1.00  0.00           H
ATOM   2428  C   TYR   239      47.900  16.400 148.050  1.00  0.00           C
ATOM   2429  O   TYR   239      47.540  17.170 147.200  1.00  0.00           O
ATOM   2430  N   GLU   240      48.800  15.440 147.700  1.00  0.00           N
ATOM   2431  H   GLU   240      49.380  14.980 148.370  1.00  0.00           H
ATOM   2432  CA  GLU   240      48.840  14.890 146.310  1.00  0.00           C
ATOM   2433  CB  GLU   240      50.180  14.140 146.220  1.00  0.00           C
ATOM   2434  CG  GLU   240      50.480  13.240 145.020  1.00  0.00           C
ATOM   2435  CD  GLU   240      51.200  14.010 143.970  1.00  0.00           C
ATOM   2436  OE1 GLU   240      52.460  14.170 143.970  1.00  0.00           O
ATOM   2437  OE2 GLU   240      50.370  14.480 143.150  1.00  0.00           O
ATOM   2438  C   GLU   240      47.590  14.030 145.990  1.00  0.00           C
ATOM   2439  O   GLU   240      47.210  13.140 146.740  1.00  0.00           O
ATOM   2440  N   PRO   241      46.940  14.330 144.850  1.00  0.00           N
ATOM   2441  CA  PRO   241      45.870  13.550 144.250  1.00  0.00           C
ATOM   2442  CB  PRO   241      45.270  14.290 143.040  1.00  0.00           C
ATOM   2443  CG  PRO   241      45.580  15.660 143.500  1.00  0.00           C
ATOM   2444  CD  PRO   241      47.020  15.580 144.060  1.00  0.00           C
ATOM   2445  C   PRO   241      46.230  12.140 143.920  1.00  0.00           C
ATOM   2446  O   PRO   241      47.400  11.870 143.710  1.00  0.00           O
ATOM   2447  N   LEU   242      45.210  11.270 143.850  1.00  0.00           N
ATOM   2448  H   LEU   242      44.270  11.570 143.950  1.00  0.00           H
ATOM   2449  CA  LEU   242      45.380   9.860 143.700  1.00  0.00           C
ATOM   2450  CB  LEU   242      44.070   9.210 144.300  1.00  0.00           C
ATOM   2451  CG  LEU   242      44.110   7.760 144.820  1.00  0.00           C
ATOM   2452  CD1 LEU   242      44.970   7.840 146.100  1.00  0.00           C
ATOM   2453  CD2 LEU   242      42.690   7.290 145.160  1.00  0.00           C
ATOM   2454  C   LEU   242      45.520   9.450 142.230  1.00  0.00           C
ATOM   2455  O   LEU   242      44.990  10.190 141.390  1.00  0.00           O
ATOM   2456  N   THR   243      46.250   8.410 141.860  1.00  0.00           N
ATOM   2457  H   THR   243      46.730   7.850 142.530  1.00  0.00           H
ATOM   2458  CA  THR   243      46.480   8.040 140.450  1.00  0.00           C
ATOM   2459  CB  THR   243      48.010   8.230 140.050  1.00  0.00           C
ATOM   2460  OG1 THR   243      48.920   7.350 140.750  1.00  0.00           O
ATOM   2461  HG1 THR   243      49.110   7.680 141.680  1.00  0.00           H
ATOM   2462  CG2 THR   243      48.540   9.670 140.250  1.00  0.00           C
ATOM   2463  C   THR   243      46.120   6.550 140.140  1.00  0.00           C
ATOM   2464  O   THR   243      45.800   5.840 141.090  1.00  0.00           O
ATOM   2465  N   GLN   244      46.090   6.170 138.880  1.00  0.00           N
ATOM   2466  H   GLN   244      46.090   6.840 138.130  1.00  0.00           H
ATOM   2467  CA  GLN   244      45.750   4.760 138.460  1.00  0.00           C
ATOM   2468  CB  GLN   244      45.650   4.520 136.980  1.00  0.00           C
ATOM   2469  CG  GLN   244      44.390   5.150 136.310  1.00  0.00           C
ATOM   2470  CD  GLN   244      44.750   5.350 134.820  1.00  0.00           C
ATOM   2471  OE1 GLN   244      44.490   4.520 133.950  1.00  0.00           O
ATOM   2472  NE2 GLN   244      45.490   6.370 134.510  1.00  0.00           N
ATOM   2473 1HE2 GLN   244      45.760   6.990 135.250  1.00  0.00           H
ATOM   2474 2HE2 GLN   244      45.890   6.380 133.600  1.00  0.00           H
ATOM   2475  C   GLN   244      46.630   3.760 139.230  1.00  0.00           C
ATOM   2476  O   GLN   244      46.140   3.090 140.160  1.00  0.00           O
ATOM   2477  N   ASP   245      47.930   3.980 138.990  1.00  0.00           N
ATOM   2478  H   ASP   245      48.170   4.670 138.310  1.00  0.00           H
ATOM   2479  CA  ASP   245      49.120   3.330 139.570  1.00  0.00           C
ATOM   2480  CB  ASP   245      50.420   3.990 138.900  1.00  0.00           C
ATOM   2481  CG  ASP   245      50.360   3.810 137.380  1.00  0.00           C
ATOM   2482  OD1 ASP   245      50.690   4.860 136.760  1.00  0.00           O
ATOM   2483  OD2 ASP   245      50.240   2.650 136.940  1.00  0.00           O
ATOM   2484  C   ASP   245      49.130   3.320 141.100  1.00  0.00           C
ATOM   2485  O   ASP   245      49.480   2.380 141.830  1.00  0.00           O
ATOM   2486  N   HIS   246      48.880   4.520 141.670  1.00  0.00           N
ATOM   2487  H   HIS   246      48.850   5.380 141.160  1.00  0.00           H
ATOM   2488  CA  HIS   246      48.550   4.520 143.140  1.00  0.00           C
ATOM   2489  CB  HIS   246      48.320   5.940 143.740  1.00  0.00           C
ATOM   2490  CG  HIS   246      49.410   6.970 143.630  1.00  0.00           C
ATOM   2491  ND1 HIS   246      49.010   8.230 143.530  1.00  0.00           N
ATOM   2492  CD2 HIS   246      50.770   6.990 143.570  1.00  0.00           C
ATOM   2493  HD2 HIS   246      51.400   6.110 143.730  1.00  0.00           H
ATOM   2494  CE1 HIS   246      50.110   8.970 143.340  1.00  0.00           C
ATOM   2495  HE1 HIS   246      50.070  10.060 143.280  1.00  0.00           H
ATOM   2496  NE2 HIS   246      51.220   8.200 143.430  1.00  0.00           N
ATOM   2497  HE2 HIS   246      52.170   8.500 143.370  1.00  0.00           H
ATOM   2498  C   HIS   246      47.400   3.660 143.770  1.00  0.00           C
ATOM   2499  O   HIS   246      47.550   2.850 144.710  1.00  0.00           O
ATOM   2500  N   VAL   247      46.240   3.700 143.080  1.00  0.00           N
ATOM   2501  H   VAL   247      46.120   4.350 142.340  1.00  0.00           H
ATOM   2502  CA  VAL   247      45.140   2.820 143.390  1.00  0.00           C
ATOM   2503  CB  VAL   247      43.870   2.920 142.510  1.00  0.00           C
ATOM   2504  CG1 VAL   247      42.810   2.150 143.260  1.00  0.00           C
ATOM   2505  CG2 VAL   247      43.330   4.360 142.260  1.00  0.00           C
ATOM   2506  C   VAL   247      45.610   1.340 143.380  1.00  0.00           C
ATOM   2507  O   VAL   247      45.210   0.470 144.160  1.00  0.00           O
ATOM   2508  N   ASP   248      46.330   0.990 142.350  1.00  0.00           N
ATOM   2509  H   ASP   248      46.420   1.670 141.620  1.00  0.00           H
ATOM   2510  CA  ASP   248      46.780  -0.380 142.140  1.00  0.00           C
ATOM   2511  CB  ASP   248      47.360  -0.370 140.690  1.00  0.00           C
ATOM   2512  CG  ASP   248      47.550  -1.870 140.290  1.00  0.00           C
ATOM   2513  OD1 ASP   248      48.700  -2.240 139.920  1.00  0.00           O
ATOM   2514  OD2 ASP   248      46.640  -2.680 140.240  1.00  0.00           O
ATOM   2515  C   ASP   248      47.840  -0.870 143.190  1.00  0.00           C
ATOM   2516  O   ASP   248      47.630  -2.030 143.610  1.00  0.00           O
ATOM   2517  N   ILE   249      48.720  -0.070 143.650  1.00  0.00           N
ATOM   2518  H   ILE   249      48.940   0.710 143.060  1.00  0.00           H
ATOM   2519  CA  ILE   249      49.620  -0.390 144.820  1.00  0.00           C
ATOM   2520  CB  ILE   249      50.740   0.670 145.100  1.00  0.00           C
ATOM   2521  CG1 ILE   249      51.670   0.990 143.910  1.00  0.00           C
ATOM   2522  CG2 ILE   249      51.490   0.290 146.380  1.00  0.00           C
ATOM   2523  CD  ILE   249      52.250  -0.310 143.270  1.00  0.00           C
ATOM   2524  C   ILE   249      48.770  -0.610 146.090  1.00  0.00           C
ATOM   2525  O   ILE   249      48.970  -1.580 146.820  1.00  0.00           O
ATOM   2526  N   LEU   250      47.720   0.160 146.280  1.00  0.00           N
ATOM   2527  H   LEU   250      47.650   0.940 145.650  1.00  0.00           H
ATOM   2528  CA  LEU   250      46.760  -0.090 147.390  1.00  0.00           C
ATOM   2529  CB  LEU   250      45.960   1.150 147.570  1.00  0.00           C
ATOM   2530  CG  LEU   250      46.700   2.250 148.360  1.00  0.00           C
ATOM   2531  CD1 LEU   250      45.880   3.560 148.180  1.00  0.00           C
ATOM   2532  CD2 LEU   250      46.940   2.020 149.850  1.00  0.00           C
ATOM   2533  C   LEU   250      45.820  -1.320 147.270  1.00  0.00           C
ATOM   2534  O   LEU   250      45.090  -1.620 148.180  1.00  0.00           O
ATOM   2535  N   GLY   251      46.100  -2.180 146.310  1.00  0.00           N
ATOM   2536  H   GLY   251      46.820  -2.060 145.630  1.00  0.00           H
ATOM   2537  CA  GLY   251      45.300  -3.400 146.050  1.00  0.00           C
ATOM   2538  C   GLY   251      45.440  -4.550 147.050  1.00  0.00           C
ATOM   2539  O   GLY   251      44.410  -5.000 147.490  1.00  0.00           O
ATOM   2540  N   PRO   252      46.640  -5.080 147.390  1.00  0.00           N
ATOM   2541  CA  PRO   252      46.800  -6.100 148.440  1.00  0.00           C
ATOM   2542  CB  PRO   252      48.310  -6.380 148.430  1.00  0.00           C
ATOM   2543  CG  PRO   252      48.590  -6.230 146.980  1.00  0.00           C
ATOM   2544  CD  PRO   252      47.720  -5.120 146.420  1.00  0.00           C
ATOM   2545  C   PRO   252      46.360  -5.720 149.890  1.00  0.00           C
ATOM   2546  O   PRO   252      45.580  -6.420 150.500  1.00  0.00           O
ATOM   2547  N   LEU   253      46.490  -4.400 150.230  1.00  0.00           N
ATOM   2548  H   LEU   253      47.200  -3.840 149.790  1.00  0.00           H
ATOM   2549  CA  LEU   253      45.930  -3.910 151.550  1.00  0.00           C
ATOM   2550  CB  LEU   253      46.520  -2.600 152.040  1.00  0.00           C
ATOM   2551  CG  LEU   253      48.050  -2.640 152.270  1.00  0.00           C
ATOM   2552  CD1 LEU   253      48.500  -1.270 152.660  1.00  0.00           C
ATOM   2553  CD2 LEU   253      48.360  -3.650 153.430  1.00  0.00           C
ATOM   2554  C   LEU   253      44.370  -3.760 151.560  1.00  0.00           C
ATOM   2555  O   LEU   253      43.810  -4.270 152.500  1.00  0.00           O
ATOM   2556  N   SER   254      43.810  -3.610 150.370  1.00  0.00           N
ATOM   2557  H   SER   254      44.160  -3.070 149.610  1.00  0.00           H
ATOM   2558  CA  SER   254      42.410  -3.830 150.070  1.00  0.00           C
ATOM   2559  CB  SER   254      42.030  -3.020 148.810  1.00  0.00           C
ATOM   2560  OG  SER   254      40.590  -3.150 148.820  1.00  0.00           O
ATOM   2561  HG  SER   254      40.150  -2.640 149.560  1.00  0.00           H
ATOM   2562  C   SER   254      42.000  -5.310 150.080  1.00  0.00           C
ATOM   2563  O   SER   254      41.180  -5.670 150.890  1.00  0.00           O
ATOM   2564  N   ALA   255      42.750  -6.200 149.370  1.00  0.00           N
ATOM   2565  H   ALA   255      43.540  -5.890 148.830  1.00  0.00           H
ATOM   2566  CA  ALA   255      42.480  -7.670 149.350  1.00  0.00           C
ATOM   2567  CB  ALA   255      43.550  -8.300 148.440  1.00  0.00           C
ATOM   2568  C   ALA   255      42.480  -8.360 150.720  1.00  0.00           C
ATOM   2569  O   ALA   255      41.770  -9.380 150.960  1.00  0.00           O
ATOM   2570  N   GLN   256      43.600  -8.130 151.430  1.00  0.00           N
ATOM   2571  H   GLN   256      44.460  -7.820 151.040  1.00  0.00           H
ATOM   2572  CA  GLN   256      43.720  -8.520 152.820  1.00  0.00           C
ATOM   2573  CB  GLN   256      45.180  -8.620 153.290  1.00  0.00           C
ATOM   2574  CG  GLN   256      45.680  -7.260 153.810  1.00  0.00           C
ATOM   2575  CD  GLN   256      47.050  -7.340 154.550  1.00  0.00           C
ATOM   2576  OE1 GLN   256      48.070  -7.370 153.900  1.00  0.00           O
ATOM   2577  NE2 GLN   256      47.040  -7.710 155.790  1.00  0.00           N
ATOM   2578 1HE2 GLN   256      46.170  -7.990 156.200  1.00  0.00           H
ATOM   2579 2HE2 GLN   256      47.930  -7.620 156.230  1.00  0.00           H
ATOM   2580  C   GLN   256      42.900  -7.850 153.950  1.00  0.00           C
ATOM   2581  O   GLN   256      42.820  -8.320 155.110  1.00  0.00           O
ATOM   2582  N   THR   257      42.020  -6.900 153.640  1.00  0.00           N
ATOM   2583  H   THR   257      42.000  -6.480 152.730  1.00  0.00           H
ATOM   2584  CA  THR   257      41.140  -6.280 154.660  1.00  0.00           C
ATOM   2585  CB  THR   257      41.540  -4.870 155.150  1.00  0.00           C
ATOM   2586  OG1 THR   257      41.530  -4.090 153.980  1.00  0.00           O
ATOM   2587  HG1 THR   257      42.410  -4.070 153.510  1.00  0.00           H
ATOM   2588  CG2 THR   257      42.780  -4.840 155.950  1.00  0.00           C
ATOM   2589  C   THR   257      39.640  -6.340 154.380  1.00  0.00           C
ATOM   2590  O   THR   257      38.880  -6.050 155.270  1.00  0.00           O
ATOM   2591  N   GLY   258      39.280  -6.280 153.110  1.00  0.00           N
ATOM   2592  H   GLY   258      39.970  -6.040 152.430  1.00  0.00           H
ATOM   2593  CA  GLY   258      37.860  -6.340 152.640  1.00  0.00           C
ATOM   2594  C   GLY   258      37.170  -4.980 152.470  1.00  0.00           C
ATOM   2595  O   GLY   258      35.940  -4.920 152.210  1.00  0.00           O
ATOM   2596  N   ILE   259      37.850  -3.900 152.910  1.00  0.00           N
ATOM   2597  H   ILE   259      38.710  -3.990 153.410  1.00  0.00           H
ATOM   2598  CA  ILE   259      37.400  -2.520 152.450  1.00  0.00           C
ATOM   2599  CB  ILE   259      37.660  -1.590 153.580  1.00  0.00           C
ATOM   2600  CG1 ILE   259      37.000  -2.050 154.850  1.00  0.00           C
ATOM   2601  CG2 ILE   259      37.150  -0.150 153.270  1.00  0.00           C
ATOM   2602  CD  ILE   259      37.580  -1.340 156.080  1.00  0.00           C
ATOM   2603  C   ILE   259      38.170  -2.150 151.130  1.00  0.00           C
ATOM   2604  O   ILE   259      39.370  -2.030 151.080  1.00  0.00           O
ATOM   2605  N   ALA   260      37.340  -1.610 150.210  1.00  0.00           N
ATOM   2606  H   ALA   260      36.400  -1.490 150.500  1.00  0.00           H
ATOM   2607  CA  ALA   260      37.850  -1.050 148.940  1.00  0.00           C
ATOM   2608  CB  ALA   260      36.760  -1.160 147.880  1.00  0.00           C
ATOM   2609  C   ALA   260      38.410   0.420 148.950  1.00  0.00           C
ATOM   2610  O   ALA   260      38.150   1.200 149.900  1.00  0.00           O
ATOM   2611  N   VAL   261      39.330   0.660 148.010  1.00  0.00           N
ATOM   2612  H   VAL   261      39.240   0.290 147.090  1.00  0.00           H
ATOM   2613  CA  VAL   261      40.070   1.950 148.080  1.00  0.00           C
ATOM   2614  CB  VAL   261      41.300   1.840 147.070  1.00  0.00           C
ATOM   2615  CG1 VAL   261      42.040   3.130 146.910  1.00  0.00           C
ATOM   2616  CG2 VAL   261      42.210   0.710 147.620  1.00  0.00           C
ATOM   2617  C   VAL   261      39.160   3.190 147.870  1.00  0.00           C
ATOM   2618  O   VAL   261      39.320   4.160 148.600  1.00  0.00           O
ATOM   2619  N   LEU   262      38.240   3.210 146.980  1.00  0.00           N
ATOM   2620  H   LEU   262      38.070   2.450 146.350  1.00  0.00           H
ATOM   2621  CA  LEU   262      37.260   4.320 146.890  1.00  0.00           C
ATOM   2622  CB  LEU   262      36.400   4.300 145.590  1.00  0.00           C
ATOM   2623  CG  LEU   262      36.820   5.480 144.680  1.00  0.00           C
ATOM   2624  CD1 LEU   262      36.100   5.480 143.300  1.00  0.00           C
ATOM   2625  CD2 LEU   262      36.640   6.830 145.220  1.00  0.00           C
ATOM   2626  C   LEU   262      36.350   4.540 148.130  1.00  0.00           C
ATOM   2627  O   LEU   262      36.100   5.660 148.560  1.00  0.00           O
ATOM   2628  N   ASP   263      35.880   3.490 148.810  1.00  0.00           N
ATOM   2629  H   ASP   263      35.800   2.570 148.440  1.00  0.00           H
ATOM   2630  CA  ASP   263      35.270   3.620 150.150  1.00  0.00           C
ATOM   2631  CB  ASP   263      34.630   2.280 150.640  1.00  0.00           C
ATOM   2632  CG  ASP   263      33.690   1.750 149.580  1.00  0.00           C
ATOM   2633  OD1 ASP   263      32.850   2.470 149.010  1.00  0.00           O
ATOM   2634  OD2 ASP   263      33.930   0.530 149.150  1.00  0.00           O
ATOM   2635  C   ASP   263      36.160   4.120 151.300  1.00  0.00           C
ATOM   2636  O   ASP   263      35.670   4.860 152.140  1.00  0.00           O
ATOM   2637  N   MET   264      37.440   3.660 151.330  1.00  0.00           N
ATOM   2638  H   MET   264      37.750   2.830 150.870  1.00  0.00           H
ATOM   2639  CA  MET   264      38.460   4.150 152.210  1.00  0.00           C
ATOM   2640  CB  MET   264      39.540   3.040 152.270  1.00  0.00           C
ATOM   2641  CG  MET   264      40.460   3.150 153.450  1.00  0.00           C
ATOM   2642  SD  MET   264      39.580   3.530 155.040  1.00  0.00           S
ATOM   2643  CE  MET   264      39.850   2.030 155.960  1.00  0.00           C
ATOM   2644  C   MET   264      38.980   5.510 151.780  1.00  0.00           C
ATOM   2645  O   MET   264      39.470   6.200 152.650  1.00  0.00           O
ATOM   2646  N   CYS   265      38.690   5.880 150.540  1.00  0.00           N
ATOM   2647  H   CYS   265      38.600   5.180 149.840  1.00  0.00           H
ATOM   2648  CA  CYS   265      38.840   7.300 150.170  1.00  0.00           C
ATOM   2649  CB  CYS   265      39.040   7.550 148.640  1.00  0.00           C
ATOM   2650  SG  CYS   265      40.420   6.670 148.000  1.00  0.00           S
ATOM   2651  HG  CYS   265      39.960   5.450 148.280  1.00  0.00           H
ATOM   2652  C   CYS   265      37.760   8.190 150.720  1.00  0.00           C
ATOM   2653  O   CYS   265      38.120   9.270 151.210  1.00  0.00           O
ATOM   2654  N   ALA   266      36.540   7.720 150.850  1.00  0.00           N
ATOM   2655  H   ALA   266      36.330   6.820 150.460  1.00  0.00           H
ATOM   2656  CA  ALA   266      35.430   8.430 151.490  1.00  0.00           C
ATOM   2657  CB  ALA   266      34.080   7.710 151.430  1.00  0.00           C
ATOM   2658  C   ALA   266      35.740   8.770 152.960  1.00  0.00           C
ATOM   2659  O   ALA   266      35.460   9.860 153.420  1.00  0.00           O
ATOM   2660  N   SER   267      36.230   7.770 153.670  1.00  0.00           N
ATOM   2661  H   SER   267      36.260   6.830 153.330  1.00  0.00           H
ATOM   2662  CA  SER   267      36.740   7.880 155.130  1.00  0.00           C
ATOM   2663  CB  SER   267      37.510   6.650 155.550  1.00  0.00           C
ATOM   2664  OG  SER   267      36.600   5.570 155.870  1.00  0.00           O
ATOM   2665  HG  SER   267      37.010   4.680 155.700  1.00  0.00           H
ATOM   2666  C   SER   267      37.790   9.000 155.210  1.00  0.00           C
ATOM   2667  O   SER   267      37.640  10.010 155.860  1.00  0.00           O
ATOM   2668  N   LEU   268      38.870   8.880 154.390  1.00  0.00           N
ATOM   2669  H   LEU   268      38.920   8.120 153.740  1.00  0.00           H
ATOM   2670  CA  LEU   268      39.950   9.840 154.350  1.00  0.00           C
ATOM   2671  CB  LEU   268      41.240   9.290 153.740  1.00  0.00           C
ATOM   2672  CG  LEU   268      42.400  10.260 153.870  1.00  0.00           C
ATOM   2673  CD1 LEU   268      43.050  10.160 155.250  1.00  0.00           C
ATOM   2674  CD2 LEU   268      43.470  10.060 152.730  1.00  0.00           C
ATOM   2675  C   LEU   268      39.580  11.260 153.830  1.00  0.00           C
ATOM   2676  O   LEU   268      39.910  12.330 154.380  1.00  0.00           O
ATOM   2677  N   LYS   269      38.610  11.230 152.960  1.00  0.00           N
ATOM   2678  H   LYS   269      38.350  10.400 152.470  1.00  0.00           H
ATOM   2679  CA  LYS   269      37.910  12.480 152.440  1.00  0.00           C
ATOM   2680  CB  LYS   269      36.860  12.060 151.410  1.00  0.00           C
ATOM   2681  CG  LYS   269      36.330  13.210 150.540  1.00  0.00           C
ATOM   2682  CD  LYS   269      35.060  12.960 149.740  1.00  0.00           C
ATOM   2683  CE  LYS   269      33.860  12.660 150.600  1.00  0.00           C
ATOM   2684  NZ  LYS   269      32.560  12.480 149.890  1.00  0.00           N
ATOM   2685  HZ1 LYS   269      32.520  13.070 149.080  1.00  0.00           H
ATOM   2686  HZ2 LYS   269      32.370  11.520 149.680  1.00  0.00           H
ATOM   2687  HZ3 LYS   269      31.780  12.810 150.410  1.00  0.00           H
ATOM   2688  C   LYS   269      37.300  13.210 153.650  1.00  0.00           C
ATOM   2689  O   LYS   269      37.450  14.440 153.760  1.00  0.00           O
ATOM   2690  N   GLU   270      36.450  12.530 154.450  1.00  0.00           N
ATOM   2691  H   GLU   270      36.270  11.570 154.240  1.00  0.00           H
ATOM   2692  CA  GLU   270      35.950  13.090 155.690  1.00  0.00           C
ATOM   2693  CB  GLU   270      35.020  12.090 156.420  1.00  0.00           C
ATOM   2694  CG  GLU   270      33.810  11.620 155.520  1.00  0.00           C
ATOM   2695  CD  GLU   270      32.690  12.660 155.270  1.00  0.00           C
ATOM   2696  OE1 GLU   270      32.130  13.070 156.310  1.00  0.00           O
ATOM   2697  OE2 GLU   270      32.390  12.990 154.090  1.00  0.00           O
ATOM   2698  C   GLU   270      37.090  13.620 156.640  1.00  0.00           C
ATOM   2699  O   GLU   270      37.190  14.830 156.840  1.00  0.00           O
ATOM   2700  N   LEU   271      38.110  12.820 156.900  1.00  0.00           N
ATOM   2701  H   LEU   271      38.340  12.030 156.340  1.00  0.00           H
ATOM   2702  CA  LEU   271      39.140  13.240 157.860  1.00  0.00           C
ATOM   2703  CB  LEU   271      39.970  12.040 158.260  1.00  0.00           C
ATOM   2704  CG  LEU   271      39.150  10.850 158.850  1.00  0.00           C
ATOM   2705  CD1 LEU   271      40.140   9.650 158.920  1.00  0.00           C
ATOM   2706  CD2 LEU   271      38.410  11.150 160.160  1.00  0.00           C
ATOM   2707  C   LEU   271      40.120  14.360 157.300  1.00  0.00           C
ATOM   2708  O   LEU   271      40.660  15.160 158.080  1.00  0.00           O
ATOM   2709  N   LEU   272      40.280  14.670 156.010  1.00  0.00           N
ATOM   2710  H   LEU   272      40.180  13.940 155.330  1.00  0.00           H
ATOM   2711  CA  LEU   272      40.880  15.900 155.410  1.00  0.00           C
ATOM   2712  CB  LEU   272      41.140  15.830 153.870  1.00  0.00           C
ATOM   2713  CG  LEU   272      42.150  14.790 153.430  1.00  0.00           C
ATOM   2714  CD1 LEU   272      41.930  14.550 151.980  1.00  0.00           C
ATOM   2715  CD2 LEU   272      43.610  15.270 153.670  1.00  0.00           C
ATOM   2716  C   LEU   272      40.170  17.200 155.870  1.00  0.00           C
ATOM   2717  O   LEU   272      40.750  18.010 156.600  1.00  0.00           O
ATOM   2718  N   GLN   273      38.920  17.300 155.520  1.00  0.00           N
ATOM   2719  H   GLN   273      38.550  16.490 155.060  1.00  0.00           H
ATOM   2720  CA  GLN   273      38.030  18.410 155.820  1.00  0.00           C
ATOM   2721  CB  GLN   273      36.670  18.270 155.040  1.00  0.00           C
ATOM   2722  CG  GLN   273      36.830  18.070 153.530  1.00  0.00           C
ATOM   2723  CD  GLN   273      35.500  17.660 152.930  1.00  0.00           C
ATOM   2724  OE1 GLN   273      34.780  18.500 152.370  1.00  0.00           O
ATOM   2725  NE2 GLN   273      35.340  16.360 152.870  1.00  0.00           N
ATOM   2726 1HE2 GLN   273      36.080  15.900 153.370  1.00  0.00           H
ATOM   2727 2HE2 GLN   273      34.450  15.930 152.750  1.00  0.00           H
ATOM   2728  C   GLN   273      37.710  18.610 157.360  1.00  0.00           C
ATOM   2729  O   GLN   273      37.200  19.640 157.780  1.00  0.00           O
ATOM   2730  N   ASN   274      37.610  17.380 157.940  1.00  0.00           N
ATOM   2731  H   ASN   274      37.690  16.500 157.490  1.00  0.00           H
ATOM   2732  CA  ASN   274      37.420  17.280 159.410  1.00  0.00           C
ATOM   2733  CB  ASN   274      36.820  15.900 159.750  1.00  0.00           C
ATOM   2734  CG  ASN   274      35.470  15.520 159.130  1.00  0.00           C
ATOM   2735  OD1 ASN   274      34.920  16.090 158.210  1.00  0.00           O
ATOM   2736  ND2 ASN   274      34.810  14.410 159.550  1.00  0.00           N
ATOM   2737 1HD2 ASN   274      35.220  13.830 160.260  1.00  0.00           H
ATOM   2738 2HD2 ASN   274      33.870  14.270 159.240  1.00  0.00           H
ATOM   2739  C   ASN   274      38.660  17.430 160.290  1.00  0.00           C
ATOM   2740  O   ASN   274      38.640  17.060 161.460  1.00  0.00           O
ATOM   2741  N   GLY   275      39.790  17.780 159.670  1.00  0.00           N
ATOM   2742  H   GLY   275      39.750  18.200 158.760  1.00  0.00           H
ATOM   2743  CA  GLY   275      41.110  17.940 160.420  1.00  0.00           C
ATOM   2744  C   GLY   275      41.960  16.650 160.540  1.00  0.00           C
ATOM   2745  O   GLY   275      41.530  15.740 161.310  1.00  0.00           O
ATOM   2746  N   MET   276      43.000  16.580 159.690  1.00  0.00           N
ATOM   2747  H   MET   276      43.200  17.360 159.090  1.00  0.00           H
ATOM   2748  CA  MET   276      43.770  15.390 159.390  1.00  0.00           C
ATOM   2749  CB  MET   276      44.930  15.780 158.490  1.00  0.00           C
ATOM   2750  CG  MET   276      44.920  16.550 157.100  1.00  0.00           C
ATOM   2751  SD  MET   276      44.120  18.220 157.290  1.00  0.00           S
ATOM   2752  CE  MET   276      44.510  18.820 155.690  1.00  0.00           C
ATOM   2753  C   MET   276      44.350  14.440 160.550  1.00  0.00           C
ATOM   2754  O   MET   276      45.430  13.860 160.370  1.00  0.00           O
ATOM   2755  N   ASN   277      43.710  14.340 161.710  1.00  0.00           N
ATOM   2756  H   ASN   277      42.880  14.880 161.890  1.00  0.00           H
ATOM   2757  CA  ASN   277      44.070  13.340 162.690  1.00  0.00           C
ATOM   2758  CB  ASN   277      43.670  13.930 164.050  1.00  0.00           C
ATOM   2759  CG  ASN   277      44.370  13.340 165.240  1.00  0.00           C
ATOM   2760  OD1 ASN   277      44.110  12.230 165.610  1.00  0.00           O
ATOM   2761  ND2 ASN   277      45.030  14.160 165.950  1.00  0.00           N
ATOM   2762 1HD2 ASN   277      45.250  15.130 165.830  1.00  0.00           H
ATOM   2763 2HD2 ASN   277      45.310  13.880 166.870  1.00  0.00           H
ATOM   2764  C   ASN   277      43.510  11.950 162.460  1.00  0.00           C
ATOM   2765  O   ASN   277      42.370  11.780 162.120  1.00  0.00           O
ATOM   2766  N   GLY   278      44.390  11.010 162.910  1.00  0.00           N
ATOM   2767  H   GLY   278      45.380  11.100 163.020  1.00  0.00           H
ATOM   2768  CA  GLY   278      44.000   9.600 162.960  1.00  0.00           C
ATOM   2769  C   GLY   278      44.470   8.820 164.240  1.00  0.00           C
ATOM   2770  O   GLY   278      44.410   7.610 164.220  1.00  0.00           O
ATOM   2771  N   ARG   279      44.650   9.490 165.330  1.00  0.00           N
ATOM   2772  H   ARG   279      44.650  10.480 165.250  1.00  0.00           H
ATOM   2773  CA  ARG   279      45.110   9.010 166.620  1.00  0.00           C
ATOM   2774  CB  ARG   279      44.020   8.220 167.420  1.00  0.00           C
ATOM   2775  CG  ARG   279      43.060   9.170 168.180  1.00  0.00           C
ATOM   2776  CD  ARG   279      41.860   9.500 167.330  1.00  0.00           C
ATOM   2777  NE  ARG   279      41.010  10.410 168.090  1.00  0.00           N
ATOM   2778  HE  ARG   279      40.760  10.010 168.970  1.00  0.00           H
ATOM   2779  CZ  ARG   279      40.820  11.740 167.930  1.00  0.00           C
ATOM   2780  NH1 ARG   279      41.430  12.520 167.080  1.00  0.00           N
ATOM   2781 1HH1 ARG   279      42.240  12.200 166.600  1.00  0.00           H
ATOM   2782 2HH1 ARG   279      41.110  13.460 166.950  1.00  0.00           H
ATOM   2783  NH2 ARG   279      39.690  12.140 168.510  1.00  0.00           N
ATOM   2784 1HH2 ARG   279      39.130  11.610 169.150  1.00  0.00           H
ATOM   2785 2HH2 ARG   279      39.280  12.990 168.160  1.00  0.00           H
ATOM   2786  C   ARG   279      46.490   8.220 166.530  1.00  0.00           C
ATOM   2787  O   ARG   279      46.920   7.550 165.580  1.00  0.00           O
ATOM   2788  N   THR   280      47.040   8.010 167.780  1.00  0.00           N
ATOM   2789  H   THR   280      46.590   8.490 168.530  1.00  0.00           H
ATOM   2790  CA  THR   280      48.330   7.320 168.110  1.00  0.00           C
ATOM   2791  CB  THR   280      49.010   7.800 169.480  1.00  0.00           C
ATOM   2792  OG1 THR   280      48.050   7.800 170.620  1.00  0.00           O
ATOM   2793  HG1 THR   280      47.170   8.240 170.450  1.00  0.00           H
ATOM   2794  CG2 THR   280      49.670   9.150 169.240  1.00  0.00           C
ATOM   2795  C   THR   280      48.350   5.790 168.120  1.00  0.00           C
ATOM   2796  O   THR   280      49.030   5.160 168.910  1.00  0.00           O
ATOM   2797  N   ILE   281      47.520   5.160 167.250  1.00  0.00           N
ATOM   2798  H   ILE   281      47.030   5.680 166.550  1.00  0.00           H
ATOM   2799  CA  ILE   281      47.290   3.750 167.170  1.00  0.00           C
ATOM   2800  CB  ILE   281      45.830   3.550 166.640  1.00  0.00           C
ATOM   2801  CG1 ILE   281      45.740   4.060 165.210  1.00  0.00           C
ATOM   2802  CG2 ILE   281      44.750   3.820 167.700  1.00  0.00           C
ATOM   2803  CD  ILE   281      44.240   3.960 164.860  1.00  0.00           C
ATOM   2804  C   ILE   281      48.450   2.990 166.500  1.00  0.00           C
ATOM   2805  O   ILE   281      48.850   1.980 166.970  1.00  0.00           O
ATOM   2806  N   LEU   282      49.140   3.690 165.580  1.00  0.00           N
ATOM   2807  H   LEU   282      48.880   4.580 165.240  1.00  0.00           H
ATOM   2808  CA  LEU   282      50.290   3.030 164.920  1.00  0.00           C
ATOM   2809  CB  LEU   282      50.010   3.080 163.420  1.00  0.00           C
ATOM   2810  CG  LEU   282      48.800   2.300 162.900  1.00  0.00           C
ATOM   2811  CD1 LEU   282      48.190   3.010 161.710  1.00  0.00           C
ATOM   2812  CD2 LEU   282      49.100   0.800 162.490  1.00  0.00           C
ATOM   2813  C   LEU   282      51.560   3.750 165.240  1.00  0.00           C
ATOM   2814  O   LEU   282      52.590   3.010 165.390  1.00  0.00           O
ATOM   2815  N   GLY   283      51.560   5.030 165.550  1.00  0.00           N
ATOM   2816  H   GLY   283      50.670   5.490 165.440  1.00  0.00           H
ATOM   2817  CA  GLY   283      52.710   5.940 165.790  1.00  0.00           C
ATOM   2818  C   GLY   283      52.310   7.400 166.150  1.00  0.00           C
ATOM   2819  O   GLY   283      52.110   7.860 167.300  1.00  0.00           O
ATOM   2820  N   SER   284      52.580   8.180 165.120  1.00  0.00           N
ATOM   2821  H   SER   284      52.980   7.830 164.280  1.00  0.00           H
ATOM   2822  CA  SER   284      52.090   9.590 165.100  1.00  0.00           C
ATOM   2823  CB  SER   284      52.420  10.310 163.740  1.00  0.00           C
ATOM   2824  OG  SER   284      52.040  11.690 163.960  1.00  0.00           O
ATOM   2825  HG  SER   284      52.420  12.200 163.190  1.00  0.00           H
ATOM   2826  C   SER   284      50.590   9.770 165.370  1.00  0.00           C
ATOM   2827  O   SER   284      49.730   8.890 165.260  1.00  0.00           O
ATOM   2828  N   ALA   285      50.260  10.960 165.950  1.00  0.00           N
ATOM   2829  H   ALA   285      50.900  11.620 166.350  1.00  0.00           H
ATOM   2830  CA  ALA   285      48.820  11.350 166.060  1.00  0.00           C
ATOM   2831  CB  ALA   285      48.610  12.560 167.010  1.00  0.00           C
ATOM   2832  C   ALA   285      48.020  11.630 164.770  1.00  0.00           C
ATOM   2833  O   ALA   285      46.880  11.200 164.590  1.00  0.00           O
ATOM   2834  N   LEU   286      48.780  12.130 163.750  1.00  0.00           N
ATOM   2835  H   LEU   286      49.750  11.890 163.700  1.00  0.00           H
ATOM   2836  CA  LEU   286      48.180  12.680 162.530  1.00  0.00           C
ATOM   2837  CB  LEU   286      48.600  14.100 162.150  1.00  0.00           C
ATOM   2838  CG  LEU   286      48.630  15.320 163.090  1.00  0.00           C
ATOM   2839  CD1 LEU   286      49.120  16.580 162.330  1.00  0.00           C
ATOM   2840  CD2 LEU   286      47.230  15.690 163.530  1.00  0.00           C
ATOM   2841  C   LEU   286      48.440  11.830 161.280  1.00  0.00           C
ATOM   2842  O   LEU   286      49.420  11.100 161.140  1.00  0.00           O
ATOM   2843  N   LEU   287      47.540  12.020 160.360  1.00  0.00           N
ATOM   2844  H   LEU   287      46.770  12.620 160.580  1.00  0.00           H
ATOM   2845  CA  LEU   287      47.480  11.300 159.090  1.00  0.00           C
ATOM   2846  CB  LEU   287      46.110  11.340 158.440  1.00  0.00           C
ATOM   2847  CG  LEU   287      45.030  10.560 159.170  1.00  0.00           C
ATOM   2848  CD1 LEU   287      43.610  10.990 158.800  1.00  0.00           C
ATOM   2849  CD2 LEU   287      45.190   9.090 158.740  1.00  0.00           C
ATOM   2850  C   LEU   287      48.480  11.740 158.030  1.00  0.00           C
ATOM   2851  O   LEU   287      48.220  12.390 156.960  1.00  0.00           O
ATOM   2852  N   GLU   288      49.780  11.510 158.360  1.00  0.00           N
ATOM   2853  H   GLU   288      50.090  11.370 159.300  1.00  0.00           H
ATOM   2854  CA  GLU   288      50.860  11.690 157.350  1.00  0.00           C
ATOM   2855  CB  GLU   288      51.910  12.690 157.750  1.00  0.00           C
ATOM   2856  CG  GLU   288      51.410  14.150 157.730  1.00  0.00           C
ATOM   2857  CD  GLU   288      52.490  15.050 158.350  1.00  0.00           C
ATOM   2858  OE1 GLU   288      52.660  16.140 157.760  1.00  0.00           O
ATOM   2859  OE2 GLU   288      53.110  14.650 159.310  1.00  0.00           O
ATOM   2860  C   GLU   288      51.450  10.360 156.740  1.00  0.00           C
ATOM   2861  O   GLU   288      51.570   9.330 157.360  1.00  0.00           O
ATOM   2862  N   ASP   289      52.030  10.600 155.570  1.00  0.00           N
ATOM   2863  H   ASP   289      52.150  11.560 155.330  1.00  0.00           H
ATOM   2864  CA  ASP   289      52.690   9.640 154.630  1.00  0.00           C
ATOM   2865  CB  ASP   289      52.970  10.320 153.280  1.00  0.00           C
ATOM   2866  CG  ASP   289      54.120  11.330 153.020  1.00  0.00           C
ATOM   2867  OD1 ASP   289      54.480  11.350 151.840  1.00  0.00           O
ATOM   2868  OD2 ASP   289      54.510  12.010 154.000  1.00  0.00           O
ATOM   2869  C   ASP   289      53.890   8.870 155.050  1.00  0.00           C
ATOM   2870  O   ASP   289      54.690   8.440 154.260  1.00  0.00           O
ATOM   2871  N   GLU   290      53.910   8.620 156.380  1.00  0.00           N
ATOM   2872  H   GLU   290      53.110   8.810 156.940  1.00  0.00           H
ATOM   2873  CA  GLU   290      55.010   7.910 157.040  1.00  0.00           C
ATOM   2874  CB  GLU   290      54.960   8.110 158.610  1.00  0.00           C
ATOM   2875  CG  GLU   290      54.870   9.570 158.960  1.00  0.00           C
ATOM   2876  CD  GLU   290      55.530  10.050 160.260  1.00  0.00           C
ATOM   2877  OE1 GLU   290      54.760  10.220 161.220  1.00  0.00           O
ATOM   2878  OE2 GLU   290      56.740  10.380 160.310  1.00  0.00           O
ATOM   2879  C   GLU   290      55.110   6.400 156.740  1.00  0.00           C
ATOM   2880  O   GLU   290      56.060   5.940 156.070  1.00  0.00           O
ATOM   2881  N   PHE   291      54.020   5.740 156.850  1.00  0.00           N
ATOM   2882  H   PHE   291      53.160   6.240 156.820  1.00  0.00           H
ATOM   2883  CA  PHE   291      53.930   4.270 156.650  1.00  0.00           C
ATOM   2884  CB  PHE   291      52.900   3.840 157.690  1.00  0.00           C
ATOM   2885  CG  PHE   291      53.430   3.750 159.120  1.00  0.00           C
ATOM   2886  CD1 PHE   291      53.320   4.840 159.960  1.00  0.00           C
ATOM   2887  HD1 PHE   291      53.020   5.800 159.550  1.00  0.00           H
ATOM   2888  CD2 PHE   291      53.690   2.540 159.780  1.00  0.00           C
ATOM   2889  HD2 PHE   291      54.040   1.650 159.250  1.00  0.00           H
ATOM   2890  CE1 PHE   291      53.300   4.780 161.360  1.00  0.00           C
ATOM   2891  HE1 PHE   291      52.930   5.600 161.970  1.00  0.00           H
ATOM   2892  CE2 PHE   291      53.730   2.380 161.130  1.00  0.00           C
ATOM   2893  HE2 PHE   291      53.940   1.420 161.600  1.00  0.00           H
ATOM   2894  CZ  PHE   291      53.470   3.500 161.910  1.00  0.00           C
ATOM   2895  HZ  PHE   291      53.290   3.350 162.970  1.00  0.00           H
ATOM   2896  C   PHE   291      53.690   3.730 155.270  1.00  0.00           C
ATOM   2897  O   PHE   291      52.590   3.620 154.750  1.00  0.00           O
ATOM   2898  N   THR   292      54.810   3.420 154.560  1.00  0.00           N
ATOM   2899  H   THR   292      55.670   3.180 155.020  1.00  0.00           H
ATOM   2900  CA  THR   292      54.750   2.810 153.170  1.00  0.00           C
ATOM   2901  CB  THR   292      56.140   2.580 152.510  1.00  0.00           C
ATOM   2902  OG1 THR   292      56.680   1.340 153.060  1.00  0.00           O
ATOM   2903  HG1 THR   292      57.190   1.490 153.900  1.00  0.00           H
ATOM   2904  CG2 THR   292      57.230   3.640 152.720  1.00  0.00           C
ATOM   2905  C   THR   292      53.920   1.530 153.080  1.00  0.00           C
ATOM   2906  O   THR   292      53.940   0.660 153.980  1.00  0.00           O
ATOM   2907  N   PRO   293      53.330   1.350 151.890  1.00  0.00           N
ATOM   2908  CA  PRO   293      52.760  -0.020 151.630  1.00  0.00           C
ATOM   2909  CB  PRO   293      52.150   0.040 150.230  1.00  0.00           C
ATOM   2910  CG  PRO   293      51.670   1.500 150.180  1.00  0.00           C
ATOM   2911  CD  PRO   293      52.750   2.310 150.900  1.00  0.00           C
ATOM   2912  C   PRO   293      53.810  -1.130 151.680  1.00  0.00           C
ATOM   2913  O   PRO   293      53.570  -2.170 152.400  1.00  0.00           O
ATOM   2914  N   PHE   294      55.020  -0.900 151.110  1.00  0.00           N
ATOM   2915  H   PHE   294      55.190  -0.120 150.510  1.00  0.00           H
ATOM   2916  CA  PHE   294      56.190  -1.810 151.280  1.00  0.00           C
ATOM   2917  CB  PHE   294      57.360  -1.240 150.450  1.00  0.00           C
ATOM   2918  CG  PHE   294      58.370  -2.310 150.060  1.00  0.00           C
ATOM   2919  CD1 PHE   294      59.360  -2.640 150.910  1.00  0.00           C
ATOM   2920  HD1 PHE   294      59.320  -2.160 151.880  1.00  0.00           H
ATOM   2921  CD2 PHE   294      58.400  -2.760 148.720  1.00  0.00           C
ATOM   2922  HD2 PHE   294      57.530  -2.740 148.070  1.00  0.00           H
ATOM   2923  CE1 PHE   294      60.410  -3.480 150.540  1.00  0.00           C
ATOM   2924  HE1 PHE   294      61.100  -3.720 151.340  1.00  0.00           H
ATOM   2925  CE2 PHE   294      59.550  -3.470 148.300  1.00  0.00           C
ATOM   2926  HE2 PHE   294      59.480  -3.960 147.330  1.00  0.00           H
ATOM   2927  CZ  PHE   294      60.510  -3.850 149.250  1.00  0.00           C
ATOM   2928  HZ  PHE   294      61.500  -4.100 148.870  1.00  0.00           H
ATOM   2929  C   PHE   294      56.560  -2.260 152.740  1.00  0.00           C
ATOM   2930  O   PHE   294      56.660  -3.490 152.880  1.00  0.00           O
ATOM   2931  N   ASP   295      56.350  -1.320 153.670  1.00  0.00           N
ATOM   2932  H   ASP   295      56.100  -0.370 153.510  1.00  0.00           H
ATOM   2933  CA  ASP   295      56.430  -1.580 155.150  1.00  0.00           C
ATOM   2934  CB  ASP   295      56.510  -0.260 155.940  1.00  0.00           C
ATOM   2935  CG  ASP   295      57.860   0.540 156.000  1.00  0.00           C
ATOM   2936  OD1 ASP   295      58.870  -0.050 156.470  1.00  0.00           O
ATOM   2937  OD2 ASP   295      58.050   1.620 155.370  1.00  0.00           O
ATOM   2938  C   ASP   295      55.200  -2.360 155.740  1.00  0.00           C
ATOM   2939  O   ASP   295      55.360  -3.510 156.240  1.00  0.00           O
ATOM   2940  N   VAL   296      54.050  -1.790 155.530  1.00  0.00           N
ATOM   2941  H   VAL   296      53.970  -1.050 154.870  1.00  0.00           H
ATOM   2942  CA  VAL   296      52.740  -2.320 156.010  1.00  0.00           C
ATOM   2943  CB  VAL   296      51.570  -1.320 155.710  1.00  0.00           C
ATOM   2944  CG1 VAL   296      50.190  -1.940 156.030  1.00  0.00           C
ATOM   2945  CG2 VAL   296      51.690  -0.130 156.630  1.00  0.00           C
ATOM   2946  C   VAL   296      52.420  -3.800 155.660  1.00  0.00           C
ATOM   2947  O   VAL   296      52.200  -4.620 156.580  1.00  0.00           O
ATOM   2948  N   VAL   297      52.620  -4.090 154.390  1.00  0.00           N
ATOM   2949  H   VAL   297      52.790  -3.510 153.600  1.00  0.00           H
ATOM   2950  CA  VAL   297      52.410  -5.470 153.920  1.00  0.00           C
ATOM   2951  CB  VAL   297      52.100  -5.390 152.430  1.00  0.00           C
ATOM   2952  CG1 VAL   297      53.340  -5.490 151.580  1.00  0.00           C
ATOM   2953  CG2 VAL   297      50.960  -6.430 152.230  1.00  0.00           C
ATOM   2954  C   VAL   297      53.450  -6.520 154.360  1.00  0.00           C
ATOM   2955  O   VAL   297      53.120  -7.530 154.910  1.00  0.00           O
ATOM   2956  N   ARG   298      54.720  -6.060 154.440  1.00  0.00           N
ATOM   2957  H   ARG   298      54.820  -5.090 154.240  1.00  0.00           H
ATOM   2958  CA  ARG   298      55.840  -6.810 154.990  1.00  0.00           C
ATOM   2959  CB  ARG   298      57.150  -6.360 154.330  1.00  0.00           C
ATOM   2960  CG  ARG   298      57.290  -7.050 152.900  1.00  0.00           C
ATOM   2961  CD  ARG   298      58.530  -6.460 152.240  1.00  0.00           C
ATOM   2962  NE  ARG   298      59.830  -6.850 152.840  1.00  0.00           N
ATOM   2963  HE  ARG   298      60.240  -7.720 152.580  1.00  0.00           H
ATOM   2964  CZ  ARG   298      60.550  -5.960 153.450  1.00  0.00           C
ATOM   2965  NH1 ARG   298      60.140  -4.700 153.710  1.00  0.00           N
ATOM   2966 1HH1 ARG   298      59.190  -4.480 153.470  1.00  0.00           H
ATOM   2967 2HH1 ARG   298      60.640  -4.010 154.230  1.00  0.00           H
ATOM   2968  NH2 ARG   298      61.740  -6.270 153.860  1.00  0.00           N
ATOM   2969 1HH2 ARG   298      62.020  -7.220 153.700  1.00  0.00           H
ATOM   2970 2HH2 ARG   298      62.260  -5.620 154.430  1.00  0.00           H
ATOM   2971  C   ARG   298      55.840  -6.940 156.530  1.00  0.00           C
ATOM   2972  O   ARG   298      56.350  -7.860 157.110  1.00  0.00           O
ATOM   2973  N   GLN   299      55.180  -6.010 157.270  1.00  0.00           N
ATOM   2974  H   GLN   299      55.290  -5.100 156.870  1.00  0.00           H
ATOM   2975  CA  GLN   299      54.830  -6.080 158.700  1.00  0.00           C
ATOM   2976  CB  GLN   299      54.570  -4.700 159.280  1.00  0.00           C
ATOM   2977  CG  GLN   299      55.890  -3.930 159.480  1.00  0.00           C
ATOM   2978  CD  GLN   299      55.580  -2.550 159.990  1.00  0.00           C
ATOM   2979  OE1 GLN   299      56.000  -1.550 159.380  1.00  0.00           O
ATOM   2980  NE2 GLN   299      55.340  -2.460 161.250  1.00  0.00           N
ATOM   2981 1HE2 GLN   299      55.190  -3.260 161.830  1.00  0.00           H
ATOM   2982 2HE2 GLN   299      55.420  -1.540 161.630  1.00  0.00           H
ATOM   2983  C   GLN   299      53.560  -6.870 159.070  1.00  0.00           C
ATOM   2984  O   GLN   299      53.380  -7.290 160.210  1.00  0.00           O
ATOM   2985  N   CYS   300      52.660  -7.010 158.160  1.00  0.00           N
ATOM   2986  H   CYS   300      52.570  -6.280 157.470  1.00  0.00           H
ATOM   2987  CA  CYS   300      51.470  -7.940 158.290  1.00  0.00           C
ATOM   2988  CB  CYS   300      50.450  -7.560 157.160  1.00  0.00           C
ATOM   2989  SG  CYS   300      49.480  -6.050 157.480  1.00  0.00           S
ATOM   2990  HG  CYS   300      50.490  -5.190 157.400  1.00  0.00           H
ATOM   2991  C   CYS   300      51.840  -9.440 158.090  1.00  0.00           C
ATOM   2992  O   CYS   300      51.520 -10.260 158.990  1.00  0.00           O
ATOM   2993  N   SER   301      52.840  -9.630 157.180  1.00  0.00           N
ATOM   2994  H   SER   301      53.210  -8.900 156.600  1.00  0.00           H
ATOM   2995  CA  SER   301      53.500 -10.920 156.870  1.00  0.00           C
ATOM   2996  CB  SER   301      52.660 -11.800 155.950  1.00  0.00           C
ATOM   2997  OG  SER   301      52.990 -13.200 155.880  1.00  0.00           O
ATOM   2998  HG  SER   301      52.260 -13.720 156.330  1.00  0.00           H
ATOM   2999  C   SER   301      54.780 -10.640 156.090  1.00  0.00           C
ATOM   3000  O   SER   301      54.680 -10.000 155.030  1.00  0.00           O
ATOM   3001  N   GLY   302      55.910 -11.150 156.570  1.00  0.00           N
ATOM   3002  H   GLY   302      55.930 -11.590 157.470  1.00  0.00           H
ATOM   3003  CA  GLY   302      57.190 -10.750 155.960  1.00  0.00           C
ATOM   3004  C   GLY   302      58.420 -10.770 156.910  1.00  0.00           C
ATOM   3005  O   GLY   302      59.250 -11.660 156.890  1.00  0.00           O
ATOM   3006  N   VAL   303      58.310  -9.860 157.880  1.00  0.00           N
ATOM   3007  H   VAL   303      57.590  -9.160 157.860  1.00  0.00           H
ATOM   3008  CA  VAL   303      59.340  -9.520 158.890  1.00  0.00           C
ATOM   3009  CB  VAL   303      59.090  -8.160 159.570  1.00  0.00           C
ATOM   3010  CG1 VAL   303      58.960  -6.870 158.720  1.00  0.00           C
ATOM   3011  CG2 VAL   303      57.850  -8.290 160.430  1.00  0.00           C
ATOM   3012  C   VAL   303      59.650 -10.720 159.870  1.00  0.00           C
ATOM   3013  O   VAL   303      58.810 -11.600 160.080  1.00  0.00           O
ATOM   3014  N   THR   304      60.690 -10.570 160.720  1.00  0.00           N
ATOM   3015  H   THR   304      61.440  -9.940 160.510  1.00  0.00           H
ATOM   3016  CA  THR   304      61.090 -11.600 161.710  1.00  0.00           C
ATOM   3017  CB  THR   304      62.590 -11.550 161.960  1.00  0.00           C
ATOM   3018  OG1 THR   304      62.990 -10.260 162.510  1.00  0.00           O
ATOM   3019  HG1 THR   304      63.820  -9.990 162.030  1.00  0.00           H
ATOM   3020  CG2 THR   304      63.430 -12.020 160.820  1.00  0.00           C
ATOM   3021  C   THR   304      60.360 -11.730 163.010  1.00  0.00           C
ATOM   3022  O   THR   304      60.270 -12.890 163.430  1.00  0.00           O
ATOM   3023  N   PHE   305      59.690 -10.770 163.630  1.00  0.00           N
ATOM   3024  H   PHE   305      59.610  -9.870 163.190  1.00  0.00           H
ATOM   3025  CA  PHE   305      59.220 -10.700 165.050  1.00  0.00           C
ATOM   3026  CB  PHE   305      58.390  -9.410 165.170  1.00  0.00           C
ATOM   3027  CG  PHE   305      59.200  -8.150 164.860  1.00  0.00           C
ATOM   3028  CD1 PHE   305      58.910  -7.430 163.680  1.00  0.00           C
ATOM   3029  HD1 PHE   305      57.920  -7.590 163.250  1.00  0.00           H
ATOM   3030  CD2 PHE   305      60.250  -7.780 165.670  1.00  0.00           C
ATOM   3031  HD2 PHE   305      60.570  -8.450 166.470  1.00  0.00           H
ATOM   3032  CE1 PHE   305      59.720  -6.400 163.340  1.00  0.00           C
ATOM   3033  HE1 PHE   305      59.400  -5.700 162.560  1.00  0.00           H
ATOM   3034  CE2 PHE   305      61.090  -6.730 165.310  1.00  0.00           C
ATOM   3035  HE2 PHE   305      61.830  -6.360 166.020  1.00  0.00           H
ATOM   3036  CZ  PHE   305      60.850  -6.050 164.160  1.00  0.00           C
ATOM   3037  HZ  PHE   305      61.610  -5.290 163.960  1.00  0.00           H
ATOM   3038  C   PHE   305      58.360 -11.830 165.610  1.00  0.00           C
ATOM   3039  O   PHE   305      57.520 -12.350 164.900  1.00  0.00           O
ATOM   3040  N   GLN   306      58.680 -12.110 166.830  1.00  0.00           N
ATOM   3041  H   GLN   306      59.360 -11.690 167.430  1.00  0.00           H
ATOM   3042  CA  GLN   306      57.900 -13.190 167.530  1.00  0.00           C
ATOM   3043  CB  GLN   306      58.640 -14.540 167.620  1.00  0.00           C
ATOM   3044  CG  GLN   306      58.550 -15.340 166.320  1.00  0.00           C
ATOM   3045  CD  GLN   306      59.510 -16.560 166.420  1.00  0.00           C
ATOM   3046  OE1 GLN   306      59.030 -17.610 166.760  1.00  0.00           O
ATOM   3047  NE2 GLN   306      60.720 -16.510 165.990  1.00  0.00           N
ATOM   3048 1HE2 GLN   306      61.130 -15.780 165.450  1.00  0.00           H
ATOM   3049 2HE2 GLN   306      61.450 -17.070 166.390  1.00  0.00           H
ATOM   3050  C   GLN   306      57.500 -12.640 168.900  1.00  0.00           C
ATOM   3051  O1  GLN   306      56.400 -12.890 169.430  1.00  0.00           O
ATOM   3052  O2  GLN   306      58.220 -11.750 169.440  1.00  0.00           O
TER
ENDMDL
