# Supplementary material for: Microsecond MD Simulation and Multiple-Conformation Virtual Screening to Identify Potential Anti-COVID-19 Inhibitors Against SARS-CoV-2 Main Protease
Source: Front Chem. 2021 Jan 13;8:595273. doi: 10.3389/fchem.2020.595273 (PMC7873971; doi:10.3389/fchem.2020.595273)
Supplement: Supplementary file 2 [file Data_Sheet_1.ZIP › Ns_Pose_PDB/Ns_Pose_PDB/1_micro_6LU7_Apo/750ns.pdb]

REMARK    GENERATED BY TRJCONV
TITLE     Seq_1 - homology model built on 3M3V_A 2A5K_A - hbond-opt in water t= 750000.00000 step= 375000000
REMARK    THIS IS A SIMULATION BOX
CRYST1   98.688   98.688   98.688  90.00  90.00  90.00 P 1           1
MODEL        1
ATOM      1  N   SER     1      60.530 -13.290 181.870  1.00  0.00           N
ATOM      2  H1  SER     1      60.450 -14.260 181.650  1.00  0.00           H
ATOM      3  H2  SER     1      59.830 -13.110 182.570  1.00  0.00           H
ATOM      4  H3  SER     1      60.390 -12.750 181.040  1.00  0.00           H
ATOM      5  CA  SER     1      61.790 -13.120 182.630  1.00  0.00           C
ATOM      6  CB  SER     1      61.710 -14.170 183.800  1.00  0.00           C
ATOM      7  OG  SER     1      60.400 -14.180 184.330  1.00  0.00           O
ATOM      8  HG  SER     1      60.140 -15.110 184.600  1.00  0.00           H
ATOM      9  C   SER     1      62.930 -13.550 181.630  1.00  0.00           C
ATOM     10  O   SER     1      62.610 -14.210 180.620  1.00  0.00           O
ATOM     11  N   GLY     2      64.080 -12.890 181.770  1.00  0.00           N
ATOM     12  H   GLY     2      64.290 -12.310 182.550  1.00  0.00           H
ATOM     13  CA  GLY     2      65.280 -13.260 180.950  1.00  0.00           C
ATOM     14  C   GLY     2      66.460 -12.550 181.650  1.00  0.00           C
ATOM     15  O   GLY     2      66.350 -11.540 182.380  1.00  0.00           O
ATOM     16  N   PHE     3      67.650 -13.010 181.250  1.00  0.00           N
ATOM     17  H   PHE     3      67.910 -13.280 180.320  1.00  0.00           H
ATOM     18  CA  PHE     3      68.890 -12.660 182.000  1.00  0.00           C
ATOM     19  CB  PHE     3      69.960 -13.700 181.640  1.00  0.00           C
ATOM     20  CG  PHE     3      71.250 -13.490 182.380  1.00  0.00           C
ATOM     21  CD1 PHE     3      72.350 -13.040 181.680  1.00  0.00           C
ATOM     22  HD1 PHE     3      72.220 -12.660 180.660  1.00  0.00           H
ATOM     23  CD2 PHE     3      71.500 -14.000 183.630  1.00  0.00           C
ATOM     24  HD2 PHE     3      70.740 -14.650 184.050  1.00  0.00           H
ATOM     25  CE1 PHE     3      73.670 -13.090 182.220  1.00  0.00           C
ATOM     26  HE1 PHE     3      74.520 -12.970 181.550  1.00  0.00           H
ATOM     27  CE2 PHE     3      72.750 -14.040 184.190  1.00  0.00           C
ATOM     28  HE2 PHE     3      72.820 -14.460 185.200  1.00  0.00           H
ATOM     29  CZ  PHE     3      73.840 -13.610 183.530  1.00  0.00           C
ATOM     30  HZ  PHE     3      74.810 -13.560 184.010  1.00  0.00           H
ATOM     31  C   PHE     3      69.350 -11.210 181.760  1.00  0.00           C
ATOM     32  O   PHE     3      69.220 -10.650 180.650  1.00  0.00           O
ATOM     33  N   ARG     4      69.830 -10.700 182.880  1.00  0.00           N
ATOM     34  H   ARG     4      69.540 -10.900 183.820  1.00  0.00           H
ATOM     35  CA  ARG     4      70.560  -9.440 182.850  1.00  0.00           C
ATOM     36  CB  ARG     4      69.950  -8.330 183.760  1.00  0.00           C
ATOM     37  CG  ARG     4      68.580  -7.820 183.270  1.00  0.00           C
ATOM     38  CD  ARG     4      67.810  -6.970 184.200  1.00  0.00           C
ATOM     39  NE  ARG     4      66.560  -6.480 183.570  1.00  0.00           N
ATOM     40  HE  ARG     4      65.980  -7.160 183.140  1.00  0.00           H
ATOM     41  CZ  ARG     4      66.100  -5.230 183.680  1.00  0.00           C
ATOM     42  NH1 ARG     4      66.720  -4.280 184.370  1.00  0.00           N
ATOM     43 1HH1 ARG     4      67.560  -4.570 184.830  1.00  0.00           H
ATOM     44 2HH1 ARG     4      66.330  -3.380 184.560  1.00  0.00           H
ATOM     45  NH2 ARG     4      65.020  -4.860 183.020  1.00  0.00           N
ATOM     46 1HH2 ARG     4      64.500  -5.420 182.380  1.00  0.00           H
ATOM     47 2HH2 ARG     4      64.570  -3.990 183.250  1.00  0.00           H
ATOM     48  C   ARG     4      72.080  -9.500 183.050  1.00  0.00           C
ATOM     49  O   ARG     4      72.520  -9.860 184.150  1.00  0.00           O
ATOM     50  N   LYS     5      72.830  -9.120 182.030  1.00  0.00           N
ATOM     51  H   LYS     5      72.400  -8.640 181.260  1.00  0.00           H
ATOM     52  CA  LYS     5      74.310  -9.250 182.000  1.00  0.00           C
ATOM     53  CB  LYS     5      74.920  -9.210 180.590  1.00  0.00           C
ATOM     54  CG  LYS     5      74.220 -10.000 179.480  1.00  0.00           C
ATOM     55  CD  LYS     5      74.850  -9.660 178.150  1.00  0.00           C
ATOM     56  CE  LYS     5      73.890 -10.020 177.040  1.00  0.00           C
ATOM     57  NZ  LYS     5      74.630  -9.620 175.850  1.00  0.00           N
ATOM     58  HZ1 LYS     5      74.480  -8.640 175.710  1.00  0.00           H
ATOM     59  HZ2 LYS     5      75.620  -9.630 176.010  1.00  0.00           H
ATOM     60  HZ3 LYS     5      74.430 -10.020 174.960  1.00  0.00           H
ATOM     61  C   LYS     5      75.020  -8.120 182.720  1.00  0.00           C
ATOM     62  O   LYS     5      74.410  -7.070 182.920  1.00  0.00           O
ATOM     63  N   MET     6      76.220  -8.290 183.220  1.00  0.00           N
ATOM     64  H   MET     6      76.530  -9.230 183.130  1.00  0.00           H
ATOM     65  CA  MET     6      76.950  -7.280 184.100  1.00  0.00           C
ATOM     66  CB  MET     6      78.130  -7.950 184.860  1.00  0.00           C
ATOM     67  CG  MET     6      77.670  -8.540 186.160  1.00  0.00           C
ATOM     68  SD  MET     6      79.170  -9.320 186.840  1.00  0.00           S
ATOM     69  CE  MET     6      78.570  -9.860 188.460  1.00  0.00           C
ATOM     70  C   MET     6      77.490  -6.030 183.270  1.00  0.00           C
ATOM     71  O   MET     6      78.650  -5.980 182.740  1.00  0.00           O
ATOM     72  N   ALA     7      76.440  -5.170 183.020  1.00  0.00           N
ATOM     73  H   ALA     7      75.520  -5.380 183.340  1.00  0.00           H
ATOM     74  CA  ALA     7      76.580  -4.030 182.170  1.00  0.00           C
ATOM     75  CB  ALA     7      75.300  -3.320 181.840  1.00  0.00           C
ATOM     76  C   ALA     7      77.790  -3.060 182.490  1.00  0.00           C
ATOM     77  O   ALA     7      77.750  -2.550 183.620  1.00  0.00           O
ATOM     78  N   PHE     8      78.630  -2.780 181.530  1.00  0.00           N
ATOM     79  H   PHE     8      78.510  -3.170 180.620  1.00  0.00           H
ATOM     80  CA  PHE     8      79.830  -1.950 181.730  1.00  0.00           C
ATOM     81  CB  PHE     8      80.920  -2.790 182.410  1.00  0.00           C
ATOM     82  CG  PHE     8      82.010  -1.910 183.020  1.00  0.00           C
ATOM     83  CD1 PHE     8      83.270  -1.790 182.410  1.00  0.00           C
ATOM     84  HD1 PHE     8      83.560  -2.410 181.560  1.00  0.00           H
ATOM     85  CD2 PHE     8      81.670  -1.170 184.200  1.00  0.00           C
ATOM     86  HD2 PHE     8      80.690  -1.180 184.680  1.00  0.00           H
ATOM     87  CE1 PHE     8      84.170  -0.870 182.930  1.00  0.00           C
ATOM     88  HE1 PHE     8      85.050  -0.710 182.300  1.00  0.00           H
ATOM     89  CE2 PHE     8      82.590  -0.200 184.580  1.00  0.00           C
ATOM     90  HE2 PHE     8      82.210   0.590 185.240  1.00  0.00           H
ATOM     91  CZ  PHE     8      83.800  -0.010 183.960  1.00  0.00           C
ATOM     92  HZ  PHE     8      84.380   0.910 184.020  1.00  0.00           H
ATOM     93  C   PHE     8      80.270  -1.450 180.290  1.00  0.00           C
ATOM     94  O   PHE     8      79.860  -2.130 179.320  1.00  0.00           O
ATOM     95  N   PRO     9      81.140  -0.490 180.150  1.00  0.00           N
ATOM     96  CA  PRO     9      81.610  -0.300 178.760  1.00  0.00           C
ATOM     97  CB  PRO     9      82.130   1.170 178.710  1.00  0.00           C
ATOM     98  CG  PRO     9      81.580   1.860 180.000  1.00  0.00           C
ATOM     99  CD  PRO     9      81.120   0.760 180.960  1.00  0.00           C
ATOM    100  C   PRO     9      82.780  -1.230 178.420  1.00  0.00           C
ATOM    101  O   PRO     9      83.660  -1.420 179.210  1.00  0.00           O
ATOM    102  N   SER    10      82.820  -1.520 177.130  1.00  0.00           N
ATOM    103  H   SER    10      82.240  -1.080 176.450  1.00  0.00           H
ATOM    104  CA  SER    10      83.860  -2.370 176.570  1.00  0.00           C
ATOM    105  CB  SER    10      83.380  -3.380 175.500  1.00  0.00           C
ATOM    106  OG  SER    10      82.510  -4.380 176.090  1.00  0.00           O
ATOM    107  HG  SER    10      81.990  -4.840 175.370  1.00  0.00           H
ATOM    108  C   SER    10      85.110  -1.550 176.130  1.00  0.00           C
ATOM    109  O   SER    10      85.060  -0.320 176.130  1.00  0.00           O
ATOM    110  N   GLY    11      86.330  -2.150 176.070  1.00  0.00           N
ATOM    111  H   GLY    11      86.460  -3.060 176.460  1.00  0.00           H
ATOM    112  CA  GLY    11      87.590  -1.530 175.590  1.00  0.00           C
ATOM    113  C   GLY    11      88.460  -0.770 176.680  1.00  0.00           C
ATOM    114  O   GLY    11      89.670  -0.880 176.600  1.00  0.00           O
ATOM    115  N   LYS    12      87.820  -0.110 177.640  1.00  0.00           N
ATOM    116  H   LYS    12      86.870  -0.280 177.900  1.00  0.00           H
ATOM    117  CA  LYS    12      88.450   0.720 178.680  1.00  0.00           C
ATOM    118  CB  LYS    12      87.370   1.490 179.540  1.00  0.00           C
ATOM    119  CG  LYS    12      86.720   2.430 178.560  1.00  0.00           C
ATOM    120  CD  LYS    12      85.340   2.780 179.140  1.00  0.00           C
ATOM    121  CE  LYS    12      84.820   4.070 178.490  1.00  0.00           C
ATOM    122  NZ  LYS    12      85.430   5.210 179.130  1.00  0.00           N
ATOM    123  HZ1 LYS    12      84.900   6.040 178.990  1.00  0.00           H
ATOM    124  HZ2 LYS    12      85.480   5.070 180.120  1.00  0.00           H
ATOM    125  HZ3 LYS    12      86.340   5.440 178.800  1.00  0.00           H
ATOM    126  C   LYS    12      89.460  -0.120 179.540  1.00  0.00           C
ATOM    127  O   LYS    12      90.650   0.050 179.420  1.00  0.00           O
ATOM    128  N   VAL    13      88.840  -1.090 180.240  1.00  0.00           N
ATOM    129  H   VAL    13      87.880  -1.300 180.420  1.00  0.00           H
ATOM    130  CA  VAL    13      89.680  -1.920 181.120  1.00  0.00           C
ATOM    131  CB  VAL    13      88.950  -2.670 182.230  1.00  0.00           C
ATOM    132  CG1 VAL    13      89.960  -2.940 183.330  1.00  0.00           C
ATOM    133  CG2 VAL    13      87.790  -1.950 182.930  1.00  0.00           C
ATOM    134  C   VAL    13      90.590  -2.870 180.370  1.00  0.00           C
ATOM    135  O   VAL    13      91.800  -2.940 180.650  1.00  0.00           O
ATOM    136  N   GLU    14      90.160  -3.430 179.200  1.00  0.00           N
ATOM    137  H   GLU    14      89.190  -3.590 179.030  1.00  0.00           H
ATOM    138  CA  GLU    14      90.960  -4.270 178.330  1.00  0.00           C
ATOM    139  CB  GLU    14      90.120  -4.700 177.120  1.00  0.00           C
ATOM    140  CG  GLU    14      88.940  -5.600 177.600  1.00  0.00           C
ATOM    141  CD  GLU    14      87.710  -4.740 177.390  1.00  0.00           C
ATOM    142  OE1 GLU    14      87.180  -4.840 176.260  1.00  0.00           O
ATOM    143  OE2 GLU    14      87.360  -3.890 178.240  1.00  0.00           O
ATOM    144  C   GLU    14      92.260  -3.590 177.860  1.00  0.00           C
ATOM    145  O   GLU    14      93.300  -4.250 177.820  1.00  0.00           O
ATOM    146  N   GLY    15      92.250  -2.330 177.500  1.00  0.00           N
ATOM    147  H   GLY    15      91.420  -1.780 177.420  1.00  0.00           H
ATOM    148  CA  GLY    15      93.470  -1.590 177.100  1.00  0.00           C
ATOM    149  C   GLY    15      94.550  -1.390 178.210  1.00  0.00           C
ATOM    150  O   GLY    15      95.720  -1.120 177.910  1.00  0.00           O
ATOM    151  N   CYS    16      94.150  -1.260 179.530  1.00  0.00           N
ATOM    152  H   CYS    16      93.200  -1.190 179.830  1.00  0.00           H
ATOM    153  CA  CYS    16      95.040  -1.450 180.700  1.00  0.00           C
ATOM    154  CB  CYS    16      94.380  -1.220 182.040  1.00  0.00           C
ATOM    155  SG  CYS    16      93.590   0.350 182.660  1.00  0.00           S
ATOM    156  HG  CYS    16      94.670   1.100 182.830  1.00  0.00           H
ATOM    157  C   CYS    16      95.700  -2.880 180.870  1.00  0.00           C
ATOM    158  O   CYS    16      96.770  -3.000 181.470  1.00  0.00           O
ATOM    159  N   MET    17      94.920  -3.920 180.560  1.00  0.00           N
ATOM    160  H   MET    17      93.920  -3.910 180.550  1.00  0.00           H
ATOM    161  CA  MET    17      95.570  -5.260 180.480  1.00  0.00           C
ATOM    162  CB  MET    17      94.590  -6.470 180.560  1.00  0.00           C
ATOM    163  CG  MET    17      94.660  -6.980 181.990  1.00  0.00           C
ATOM    164  SD  MET    17      96.010  -8.140 182.350  1.00  0.00           S
ATOM    165  CE  MET    17      95.430  -8.720 183.910  1.00  0.00           C
ATOM    166  C   MET    17      96.650  -5.420 179.410  1.00  0.00           C
ATOM    167  O   MET    17      96.360  -5.270 178.210  1.00  0.00           O
ATOM    168  N   VAL    18      97.870  -5.270 179.920  1.00  0.00           N
ATOM    169  H   VAL    18      98.070  -4.930 180.840  1.00  0.00           H
ATOM    170  CA  VAL    18      99.040  -5.480 179.090  1.00  0.00           C
ATOM    171  CB  VAL    18      99.870  -4.210 178.850  1.00  0.00           C
ATOM    172  CG1 VAL    18      99.100  -3.210 178.050  1.00  0.00           C
ATOM    173  CG2 VAL    18     100.200  -3.580 180.200  1.00  0.00           C
ATOM    174  C   VAL    18      99.950  -6.650 179.520  1.00  0.00           C
ATOM    175  O   VAL    18      99.630  -7.460 180.460  1.00  0.00           O
ATOM    176  N   GLN    19     100.970  -7.020 178.700  1.00  0.00           N
ATOM    177  H   GLN    19     100.900  -6.790 177.730  1.00  0.00           H
ATOM    178  CA  GLN    19     102.040  -7.950 179.050  1.00  0.00           C
ATOM    179  CB  GLN    19     102.330  -8.940 177.870  1.00  0.00           C
ATOM    180  CG  GLN    19     103.130 -10.130 178.270  1.00  0.00           C
ATOM    181  CD  GLN    19     103.620 -10.820 176.980  1.00  0.00           C
ATOM    182  OE1 GLN    19     103.360 -12.010 176.780  1.00  0.00           O
ATOM    183  NE2 GLN    19     104.580 -10.310 176.230  1.00  0.00           N
ATOM    184 1HE2 GLN    19     105.070  -9.480 176.480  1.00  0.00           H
ATOM    185 2HE2 GLN    19     105.190 -10.960 175.780  1.00  0.00           H
ATOM    186  C   GLN    19     103.380  -7.370 179.490  1.00  0.00           C
ATOM    187  O   GLN    19     103.800  -6.310 179.110  1.00  0.00           O
ATOM    188  N   VAL    20     103.820  -7.930 180.580  1.00  0.00           N
ATOM    189  H   VAL    20     103.370  -8.750 180.920  1.00  0.00           H
ATOM    190  CA  VAL    20     105.070  -7.620 181.370  1.00  0.00           C
ATOM    191  CB  VAL    20     104.760  -7.320 182.890  1.00  0.00           C
ATOM    192  CG1 VAL    20     103.770  -6.190 183.050  1.00  0.00           C
ATOM    193  CG2 VAL    20     104.250  -8.530 183.620  1.00  0.00           C
ATOM    194  C   VAL    20     106.200  -8.760 181.280  1.00  0.00           C
ATOM    195  O   VAL    20     106.000  -9.990 181.330  1.00  0.00           O
ATOM    196  N   THR    21     107.380  -8.240 181.280  1.00  0.00           N
ATOM    197  H   THR    21     107.610  -7.280 181.410  1.00  0.00           H
ATOM    198  CA  THR    21     108.620  -9.010 180.930  1.00  0.00           C
ATOM    199  CB  THR    21     109.030  -8.810 179.430  1.00  0.00           C
ATOM    200  OG1 THR    21     109.850  -9.940 179.060  1.00  0.00           O
ATOM    201  HG1 THR    21     109.530 -10.310 178.190  1.00  0.00           H
ATOM    202  CG2 THR    21     109.670  -7.400 179.200  1.00  0.00           C
ATOM    203  C   THR    21     109.840  -8.880 181.880  1.00  0.00           C
ATOM    204  O   THR    21     110.470  -7.820 182.020  1.00  0.00           O
ATOM    205  N   CYS    22     110.340 -10.040 182.220  1.00  0.00           N
ATOM    206  H   CYS    22     109.890 -10.870 181.900  1.00  0.00           H
ATOM    207  CA  CYS    22     111.380 -10.140 183.230  1.00  0.00           C
ATOM    208  CB  CYS    22     110.860  -9.890 184.620  1.00  0.00           C
ATOM    209  SG  CYS    22     112.210  -9.780 185.840  1.00  0.00           S
ATOM    210  HG  CYS    22     111.700  -8.690 186.410  1.00  0.00           H
ATOM    211  C   CYS    22     112.170 -11.410 183.160  1.00  0.00           C
ATOM    212  O   CYS    22     111.760 -12.430 183.720  1.00  0.00           O
ATOM    213  N   GLY    23     113.280 -11.400 182.430  1.00  0.00           N
ATOM    214  H   GLY    23     113.870 -10.610 182.250  1.00  0.00           H
ATOM    215  CA  GLY    23     114.030 -12.610 182.130  1.00  0.00           C
ATOM    216  C   GLY    23     113.170 -13.520 181.230  1.00  0.00           C
ATOM    217  O   GLY    23     112.250 -12.970 180.540  1.00  0.00           O
ATOM    218  N   THR    24     113.340 -14.790 181.460  1.00  0.00           N
ATOM    219  H   THR    24     114.200 -15.210 181.750  1.00  0.00           H
ATOM    220  CA  THR    24     112.440 -15.850 180.810  1.00  0.00           C
ATOM    221  CB  THR    24     112.690 -17.300 181.180  1.00  0.00           C
ATOM    222  OG1 THR    24     112.510 -17.510 182.620  1.00  0.00           O
ATOM    223  HG1 THR    24     111.810 -18.190 182.870  1.00  0.00           H
ATOM    224  CG2 THR    24     114.050 -17.770 180.610  1.00  0.00           C
ATOM    225  C   THR    24     111.000 -15.610 181.120  1.00  0.00           C
ATOM    226  O   THR    24     110.180 -15.660 180.200  1.00  0.00           O
ATOM    227  N   THR    25     110.590 -15.350 182.350  1.00  0.00           N
ATOM    228  H   THR    25     111.300 -15.330 183.060  1.00  0.00           H
ATOM    229  CA  THR    25     109.160 -15.220 182.840  1.00  0.00           C
ATOM    230  CB  THR    25     109.030 -15.270 184.340  1.00  0.00           C
ATOM    231  OG1 THR    25     109.830 -16.320 184.860  1.00  0.00           O
ATOM    232  HG1 THR    25     110.200 -17.030 184.260  1.00  0.00           H
ATOM    233  CG2 THR    25     107.540 -15.530 184.740  1.00  0.00           C
ATOM    234  C   THR    25     108.480 -13.990 182.220  1.00  0.00           C
ATOM    235  O   THR    25     108.580 -12.920 182.790  1.00  0.00           O
ATOM    236  N   THR    26     107.550 -14.200 181.300  1.00  0.00           N
ATOM    237  H   THR    26     107.440 -15.080 180.840  1.00  0.00           H
ATOM    238  CA  THR    26     106.470 -13.220 181.030  1.00  0.00           C
ATOM    239  CB  THR    26     106.140 -13.180 179.490  1.00  0.00           C
ATOM    240  OG1 THR    26     105.850 -14.430 178.820  1.00  0.00           O
ATOM    241  HG1 THR    26     106.120 -14.280 177.870  1.00  0.00           H
ATOM    242  CG2 THR    26     107.440 -12.660 178.900  1.00  0.00           C
ATOM    243  C   THR    26     105.150 -13.550 181.690  1.00  0.00           C
ATOM    244  O   THR    26     104.870 -14.790 181.920  1.00  0.00           O
ATOM    245  N   LEU    27     104.290 -12.460 181.740  1.00  0.00           N
ATOM    246  H   LEU    27     104.560 -11.660 181.220  1.00  0.00           H
ATOM    247  CA  LEU    27     102.920 -12.560 182.320  1.00  0.00           C
ATOM    248  CB  LEU    27     103.130 -12.710 183.840  1.00  0.00           C
ATOM    249  CG  LEU    27     102.110 -13.550 184.580  1.00  0.00           C
ATOM    250  CD1 LEU    27     102.700 -14.970 184.670  1.00  0.00           C
ATOM    251  CD2 LEU    27     101.770 -12.970 185.950  1.00  0.00           C
ATOM    252  C   LEU    27     102.040 -11.330 182.110  1.00  0.00           C
ATOM    253  O   LEU    27     102.530 -10.200 181.830  1.00  0.00           O
ATOM    254  N   ASN    28     100.710 -11.570 182.200  1.00  0.00           N
ATOM    255  H   ASN    28     100.380 -12.480 181.960  1.00  0.00           H
ATOM    256  CA  ASN    28      99.800 -10.390 182.280  1.00  0.00           C
ATOM    257  CB  ASN    28      98.350 -10.870 182.230  1.00  0.00           C
ATOM    258  CG  ASN    28      97.970 -11.670 180.970  1.00  0.00           C
ATOM    259  OD1 ASN    28      97.670 -11.120 179.910  1.00  0.00           O
ATOM    260  ND2 ASN    28      97.740 -12.920 181.180  1.00  0.00           N
ATOM    261 1HD2 ASN    28      97.980 -13.360 182.040  1.00  0.00           H
ATOM    262 2HD2 ASN    28      97.020 -13.300 180.580  1.00  0.00           H
ATOM    263  C   ASN    28      99.940  -9.450 183.450  1.00  0.00           C
ATOM    264  O   ASN    28     100.000  -9.820 184.570  1.00  0.00           O
ATOM    265  N   GLY    29      99.720  -8.140 183.240  1.00  0.00           N
ATOM    266  H   GLY    29      99.650  -7.740 182.330  1.00  0.00           H
ATOM    267  CA  GLY    29      99.770  -7.130 184.270  1.00  0.00           C
ATOM    268  C   GLY    29      98.780  -6.070 183.950  1.00  0.00           C
ATOM    269  O   GLY    29      98.920  -5.490 182.850  1.00  0.00           O
ATOM    270  N   LEU    30      98.020  -5.560 184.940  1.00  0.00           N
ATOM    271  H   LEU    30      98.100  -5.870 185.880  1.00  0.00           H
ATOM    272  CA  LEU    30      96.970  -4.530 184.730  1.00  0.00           C
ATOM    273  CB  LEU    30      95.860  -4.920 185.730  1.00  0.00           C
ATOM    274  CG  LEU    30      94.570  -4.090 185.690  1.00  0.00           C
ATOM    275  CD1 LEU    30      93.770  -4.320 184.380  1.00  0.00           C
ATOM    276  CD2 LEU    30      93.670  -4.320 186.910  1.00  0.00           C
ATOM    277  C   LEU    30      97.570  -3.140 185.060  1.00  0.00           C
ATOM    278  O   LEU    30      97.740  -2.820 186.210  1.00  0.00           O
ATOM    279  N   TRP    31      98.050  -2.480 184.010  1.00  0.00           N
ATOM    280  H   TRP    31      98.200  -2.910 183.120  1.00  0.00           H
ATOM    281  CA  TRP    31      98.470  -1.040 184.030  1.00  0.00           C
ATOM    282  CB  TRP    31      99.100  -0.680 182.630  1.00  0.00           C
ATOM    283  CG  TRP    31      99.850   0.670 182.490  1.00  0.00           C
ATOM    284  CD1 TRP    31     100.340   1.410 183.480  1.00  0.00           C
ATOM    285  HD1 TRP    31     100.200   1.220 184.540  1.00  0.00           H
ATOM    286  CD2 TRP    31      99.880   1.370 181.340  1.00  0.00           C
ATOM    287  NE1 TRP    31     100.640   2.600 182.920  1.00  0.00           N
ATOM    288  HE1 TRP    31     101.140   3.310 183.420  1.00  0.00           H
ATOM    289  CE2 TRP    31     100.440   2.590 181.610  1.00  0.00           C
ATOM    290  CE3 TRP    31      99.440   1.020 180.090  1.00  0.00           C
ATOM    291  HE3 TRP    31      98.810   0.130 179.980  1.00  0.00           H
ATOM    292  CZ2 TRP    31     100.530   3.520 180.580  1.00  0.00           C
ATOM    293  HZ2 TRP    31     100.960   4.520 180.710  1.00  0.00           H
ATOM    294  CZ3 TRP    31      99.460   1.980 179.110  1.00  0.00           C
ATOM    295  HZ3 TRP    31      98.880   1.830 178.200  1.00  0.00           H
ATOM    296  CH2 TRP    31     100.030   3.230 179.320  1.00  0.00           C
ATOM    297  HH2 TRP    31     100.040   4.010 178.550  1.00  0.00           H
ATOM    298  C   TRP    31      97.320  -0.090 184.390  1.00  0.00           C
ATOM    299  O   TRP    31      96.630   0.510 183.590  1.00  0.00           O
ATOM    300  N   LEU    32      97.120   0.020 185.690  1.00  0.00           N
ATOM    301  H   LEU    32      97.830  -0.300 186.310  1.00  0.00           H
ATOM    302  CA  LEU    32      96.040   0.900 186.250  1.00  0.00           C
ATOM    303  CB  LEU    32      95.220  -0.010 187.150  1.00  0.00           C
ATOM    304  CG  LEU    32      93.970   0.500 187.800  1.00  0.00           C
ATOM    305  CD1 LEU    32      92.870   0.910 186.880  1.00  0.00           C
ATOM    306  CD2 LEU    32      93.400  -0.650 188.620  1.00  0.00           C
ATOM    307  C   LEU    32      96.610   2.180 186.910  1.00  0.00           C
ATOM    308  O   LEU    32      97.420   2.060 187.790  1.00  0.00           O
ATOM    309  N   ASP    33      96.400   3.270 186.200  1.00  0.00           N
ATOM    310  H   ASP    33      95.800   3.270 185.410  1.00  0.00           H
ATOM    311  CA  ASP    33      96.900   4.580 186.730  1.00  0.00           C
ATOM    312  CB  ASP    33      96.100   5.090 187.960  1.00  0.00           C
ATOM    313  CG  ASP    33      94.760   5.740 187.550  1.00  0.00           C
ATOM    314  OD1 ASP    33      94.850   6.950 187.160  1.00  0.00           O
ATOM    315  OD2 ASP    33      93.720   5.070 187.630  1.00  0.00           O
ATOM    316  C   ASP    33      98.430   4.600 186.810  1.00  0.00           C
ATOM    317  O   ASP    33      99.030   4.560 185.680  1.00  0.00           O
ATOM    318  N   ASP    34      98.950   4.910 187.990  1.00  0.00           N
ATOM    319  H   ASP    34      98.420   4.990 188.840  1.00  0.00           H
ATOM    320  CA  ASP    34     100.410   4.870 188.200  1.00  0.00           C
ATOM    321  CB  ASP    34     100.790   5.590 189.500  1.00  0.00           C
ATOM    322  CG  ASP    34     100.090   5.200 190.770  1.00  0.00           C
ATOM    323  OD1 ASP    34     100.610   5.610 191.860  1.00  0.00           O
ATOM    324  OD2 ASP    34      99.000   4.580 190.830  1.00  0.00           O
ATOM    325  C   ASP    34     101.180   3.530 188.110  1.00  0.00           C
ATOM    326  O   ASP    34     102.370   3.440 187.760  1.00  0.00           O
ATOM    327  N   VAL    35     100.500   2.400 188.390  1.00  0.00           N
ATOM    328  H   VAL    35      99.560   2.320 188.710  1.00  0.00           H
ATOM    329  CA  VAL    35     101.160   1.100 188.530  1.00  0.00           C
ATOM    330  CB  VAL    35     100.980   0.630 189.970  1.00  0.00           C
ATOM    331  CG1 VAL    35     101.700   1.500 190.990  1.00  0.00           C
ATOM    332  CG2 VAL    35      99.500   0.630 190.430  1.00  0.00           C
ATOM    333  C   VAL    35     100.650   0.090 187.520  1.00  0.00           C
ATOM    334  O   VAL    35      99.710   0.360 186.730  1.00  0.00           O
ATOM    335  N   VAL    36     101.410  -1.000 187.610  1.00  0.00           N
ATOM    336  H   VAL    36     102.350  -0.840 187.920  1.00  0.00           H
ATOM    337  CA  VAL    36     101.050  -2.270 186.900  1.00  0.00           C
ATOM    338  CB  VAL    36     102.010  -2.710 185.760  1.00  0.00           C
ATOM    339  CG1 VAL    36     101.540  -3.930 184.970  1.00  0.00           C
ATOM    340  CG2 VAL    36     102.080  -1.510 184.720  1.00  0.00           C
ATOM    341  C   VAL    36     100.970  -3.420 187.900  1.00  0.00           C
ATOM    342  O   VAL    36     101.920  -4.020 188.400  1.00  0.00           O
ATOM    343  N   TYR    37      99.710  -3.740 188.100  1.00  0.00           N
ATOM    344  H   TYR    37      99.020  -3.280 187.540  1.00  0.00           H
ATOM    345  CA  TYR    37      99.300  -4.790 189.040  1.00  0.00           C
ATOM    346  CB  TYR    37      97.890  -4.630 189.560  1.00  0.00           C
ATOM    347  CG  TYR    37      97.680  -3.540 190.610  1.00  0.00           C
ATOM    348  CD1 TYR    37      97.940  -3.700 192.000  1.00  0.00           C
ATOM    349  HD1 TYR    37      98.540  -4.560 192.300  1.00  0.00           H
ATOM    350  CD2 TYR    37      97.180  -2.320 190.240  1.00  0.00           C
ATOM    351  HD2 TYR    37      96.950  -2.090 189.200  1.00  0.00           H
ATOM    352  CE1 TYR    37      97.650  -2.750 192.960  1.00  0.00           C
ATOM    353  HE1 TYR    37      98.010  -2.910 193.970  1.00  0.00           H
ATOM    354  CE2 TYR    37      96.880  -1.330 191.160  1.00  0.00           C
ATOM    355  HE2 TYR    37      96.670  -0.420 190.610  1.00  0.00           H
ATOM    356  CZ  TYR    37      97.120  -1.570 192.490  1.00  0.00           C
ATOM    357  OH  TYR    37      96.580  -0.780 193.460  1.00  0.00           O
ATOM    358  HH  TYR    37      96.110  -0.030 192.990  1.00  0.00           H
ATOM    359  C   TYR    37      99.370  -6.200 188.430  1.00  0.00           C
ATOM    360  O   TYR    37      98.640  -6.580 187.520  1.00  0.00           O
ATOM    361  N   CYS    38     100.480  -6.840 188.860  1.00  0.00           N
ATOM    362  H   CYS    38     101.020  -6.330 189.530  1.00  0.00           H
ATOM    363  CA  CYS    38     100.750  -8.250 188.450  1.00  0.00           C
ATOM    364  CB  CYS    38     102.110  -8.240 187.730  1.00  0.00           C
ATOM    365  SG  CYS    38     102.520  -9.810 186.860  1.00  0.00           S
ATOM    366  HG  CYS    38     101.810  -9.560 185.760  1.00  0.00           H
ATOM    367  C   CYS    38     100.810  -9.250 189.640  1.00  0.00           C
ATOM    368  O   CYS    38     101.050  -8.810 190.770  1.00  0.00           O
ATOM    369  N   PRO    39     100.550 -10.570 189.520  1.00  0.00           N
ATOM    370  CA  PRO    39     100.790 -11.600 190.580  1.00  0.00           C
ATOM    371  CB  PRO    39     100.200 -12.970 190.050  1.00  0.00           C
ATOM    372  CG  PRO    39      99.050 -12.440 189.180  1.00  0.00           C
ATOM    373  CD  PRO    39      99.660 -11.170 188.490  1.00  0.00           C
ATOM    374  C   PRO    39     102.320 -11.680 190.890  1.00  0.00           C
ATOM    375  O   PRO    39     103.090 -11.260 190.000  1.00  0.00           O
ATOM    376  N   ARG    40     102.690 -12.390 191.940  1.00  0.00           N
ATOM    377  H   ARG    40     102.030 -12.580 192.670  1.00  0.00           H
ATOM    378  CA  ARG    40     104.110 -12.560 192.270  1.00  0.00           C
ATOM    379  CB  ARG    40     104.350 -13.010 193.750  1.00  0.00           C
ATOM    380  CG  ARG    40     104.290 -11.840 194.760  1.00  0.00           C
ATOM    381  CD  ARG    40     105.070 -12.050 196.040  1.00  0.00           C
ATOM    382  NE  ARG    40     104.530 -13.170 196.810  1.00  0.00           N
ATOM    383  HE  ARG    40     104.140 -13.910 196.260  1.00  0.00           H
ATOM    384  CZ  ARG    40     104.300 -13.200 198.140  1.00  0.00           C
ATOM    385  NH1 ARG    40     104.660 -12.170 198.940  1.00  0.00           N
ATOM    386 1HH1 ARG    40     105.250 -11.430 198.610  1.00  0.00           H
ATOM    387 2HH1 ARG    40     104.420 -12.210 199.910  1.00  0.00           H
ATOM    388  NH2 ARG    40     103.880 -14.260 198.840  1.00  0.00           N
ATOM    389 1HH2 ARG    40     103.640 -15.090 198.340  1.00  0.00           H
ATOM    390 2HH2 ARG    40     103.740 -14.100 199.820  1.00  0.00           H
ATOM    391  C   ARG    40     104.950 -13.500 191.340  1.00  0.00           C
ATOM    392  O   ARG    40     106.220 -13.450 191.510  1.00  0.00           O
ATOM    393  N   HIS    41     104.360 -14.100 190.340  1.00  0.00           N
ATOM    394  H   HIS    41     103.390 -14.310 190.300  1.00  0.00           H
ATOM    395  CA  HIS    41     104.990 -14.840 189.220  1.00  0.00           C
ATOM    396  CB  HIS    41     103.950 -14.880 188.120  1.00  0.00           C
ATOM    397  CG  HIS    41     103.490 -16.330 188.060  1.00  0.00           C
ATOM    398  ND1 HIS    41     104.180 -17.350 187.590  1.00  0.00           N
ATOM    399  CD2 HIS    41     102.230 -16.790 188.290  1.00  0.00           C
ATOM    400  HD2 HIS    41     101.430 -16.190 188.730  1.00  0.00           H
ATOM    401  CE1 HIS    41     103.360 -18.410 187.480  1.00  0.00           C
ATOM    402  HE1 HIS    41     103.620 -19.450 187.290  1.00  0.00           H
ATOM    403  NE2 HIS    41     102.130 -18.050 187.910  1.00  0.00           N
ATOM    404  HE2 HIS    41     101.290 -18.600 187.890  1.00  0.00           H
ATOM    405  C   HIS    41     106.270 -14.180 188.720  1.00  0.00           C
ATOM    406  O   HIS    41     107.330 -14.750 188.860  1.00  0.00           O
ATOM    407  N   VAL    42     106.200 -12.890 188.400  1.00  0.00           N
ATOM    408  H   VAL    42     105.460 -12.360 188.820  1.00  0.00           H
ATOM    409  CA  VAL    42     107.390 -12.120 187.920  1.00  0.00           C
ATOM    410  CB  VAL    42     107.030 -10.700 187.530  1.00  0.00           C
ATOM    411  CG1 VAL    42     106.510 -10.670 186.030  1.00  0.00           C
ATOM    412  CG2 VAL    42     105.850 -10.140 188.300  1.00  0.00           C
ATOM    413  C   VAL    42     108.670 -12.060 188.790  1.00  0.00           C
ATOM    414  O   VAL    42     109.770 -12.040 188.320  1.00  0.00           O
ATOM    415  N   ILE    43     108.470 -11.880 190.130  1.00  0.00           N
ATOM    416  H   ILE    43     107.600 -11.600 190.530  1.00  0.00           H
ATOM    417  CA  ILE    43     109.590 -12.110 191.090  1.00  0.00           C
ATOM    418  CB  ILE    43     109.540 -11.360 192.450  1.00  0.00           C
ATOM    419  CG1 ILE    43     108.280 -11.670 193.190  1.00  0.00           C
ATOM    420  CG2 ILE    43     109.530  -9.870 192.100  1.00  0.00           C
ATOM    421  CD  ILE    43     108.620 -12.360 194.490  1.00  0.00           C
ATOM    422  C   ILE    43     109.940 -13.630 191.280  1.00  0.00           C
ATOM    423  O   ILE    43     111.060 -13.930 191.670  1.00  0.00           O
ATOM    424  N   CYS    44     108.990 -14.520 191.190  1.00  0.00           N
ATOM    425  H   CYS    44     108.040 -14.340 190.910  1.00  0.00           H
ATOM    426  CA  CYS    44     109.290 -15.900 191.660  1.00  0.00           C
ATOM    427  CB  CYS    44     108.030 -16.670 192.090  1.00  0.00           C
ATOM    428  SG  CYS    44     107.430 -15.950 193.660  1.00  0.00           S
ATOM    429  HG  CYS    44     106.690 -17.020 193.910  1.00  0.00           H
ATOM    430  C   CYS    44     110.100 -16.810 190.710  1.00  0.00           C
ATOM    431  O   CYS    44     110.030 -16.630 189.490  1.00  0.00           O
ATOM    432  N   THR    45     111.040 -17.520 191.350  1.00  0.00           N
ATOM    433  H   THR    45     111.210 -17.440 192.340  1.00  0.00           H
ATOM    434  CA  THR    45     111.900 -18.600 190.690  1.00  0.00           C
ATOM    435  CB  THR    45     112.940 -19.200 191.680  1.00  0.00           C
ATOM    436  OG1 THR    45     112.260 -19.710 192.860  1.00  0.00           O
ATOM    437  HG1 THR    45     112.700 -20.570 193.110  1.00  0.00           H
ATOM    438  CG2 THR    45     114.120 -18.220 191.890  1.00  0.00           C
ATOM    439  C   THR    45     111.120 -19.800 189.980  1.00  0.00           C
ATOM    440  O   THR    45     109.910 -19.840 189.880  1.00  0.00           O
ATOM    441  N   SER    46     111.930 -20.630 189.310  1.00  0.00           N
ATOM    442  H   SER    46     112.870 -20.390 189.060  1.00  0.00           H
ATOM    443  CA  SER    46     111.610 -21.970 188.730  1.00  0.00           C
ATOM    444  CB  SER    46     112.920 -22.630 188.280  1.00  0.00           C
ATOM    445  OG  SER    46     113.690 -21.800 187.410  1.00  0.00           O
ATOM    446  HG  SER    46     113.230 -21.810 186.520  1.00  0.00           H
ATOM    447  C   SER    46     111.040 -22.970 189.740  1.00  0.00           C
ATOM    448  O   SER    46     111.550 -22.970 190.850  1.00  0.00           O
ATOM    449  N   GLU    47     110.300 -24.000 189.260  1.00  0.00           N
ATOM    450  H   GLU    47     110.050 -24.030 188.290  1.00  0.00           H
ATOM    451  CA  GLU    47     109.640 -25.030 190.060  1.00  0.00           C
ATOM    452  CB  GLU    47     108.850 -26.120 189.270  1.00  0.00           C
ATOM    453  CG  GLU    47     107.910 -25.520 188.150  1.00  0.00           C
ATOM    454  CD  GLU    47     108.530 -25.370 186.770  1.00  0.00           C
ATOM    455  OE1 GLU    47     108.610 -26.310 185.940  1.00  0.00           O
ATOM    456  OE2 GLU    47     109.090 -24.210 186.640  1.00  0.00           O
ATOM    457  C   GLU    47     110.590 -25.750 191.000  1.00  0.00           C
ATOM    458  O   GLU    47     110.400 -25.980 192.190  1.00  0.00           O
ATOM    459  N   ASP    48     111.770 -26.180 190.470  1.00  0.00           N
ATOM    460  H   ASP    48     112.150 -25.610 189.730  1.00  0.00           H
ATOM    461  CA  ASP    48     112.780 -27.000 191.240  1.00  0.00           C
ATOM    462  CB  ASP    48     113.880 -27.390 190.240  1.00  0.00           C
ATOM    463  CG  ASP    48     114.590 -26.290 189.390  1.00  0.00           C
ATOM    464  OD1 ASP    48     114.460 -25.070 189.550  1.00  0.00           O
ATOM    465  OD2 ASP    48     115.270 -26.840 188.510  1.00  0.00           O
ATOM    466  C   ASP    48     113.270 -26.280 192.520  1.00  0.00           C
ATOM    467  O   ASP    48     113.550 -26.860 193.550  1.00  0.00           O
ATOM    468  N   MET    49     113.700 -25.010 192.310  1.00  0.00           N
ATOM    469  H   MET    49     113.940 -24.750 191.370  1.00  0.00           H
ATOM    470  CA  MET    49     114.120 -23.960 193.290  1.00  0.00           C
ATOM    471  CB  MET    49     114.600 -22.750 192.520  1.00  0.00           C
ATOM    472  CG  MET    49     115.820 -22.820 191.610  1.00  0.00           C
ATOM    473  SD  MET    49     116.170 -21.250 190.660  1.00  0.00           S
ATOM    474  CE  MET    49     117.230 -22.050 189.460  1.00  0.00           C
ATOM    475  C   MET    49     112.940 -23.370 194.160  1.00  0.00           C
ATOM    476  O   MET    49     112.510 -22.200 194.130  1.00  0.00           O
ATOM    477  N   LEU    50     112.330 -24.290 194.930  1.00  0.00           N
ATOM    478  H   LEU    50     112.650 -25.240 194.910  1.00  0.00           H
ATOM    479  CA  LEU    50     111.350 -23.920 195.940  1.00  0.00           C
ATOM    480  CB  LEU    50     110.610 -25.100 196.590  1.00  0.00           C
ATOM    481  CG  LEU    50     109.520 -25.590 195.670  1.00  0.00           C
ATOM    482  CD1 LEU    50     109.100 -27.060 195.890  1.00  0.00           C
ATOM    483  CD2 LEU    50     108.230 -24.750 195.630  1.00  0.00           C
ATOM    484  C   LEU    50     111.950 -23.090 197.120  1.00  0.00           C
ATOM    485  O   LEU    50     111.240 -22.190 197.680  1.00  0.00           O
ATOM    486  N   ASN    51     113.180 -23.520 197.560  1.00  0.00           N
ATOM    487  H   ASN    51     113.710 -24.120 196.960  1.00  0.00           H
ATOM    488  CA  ASN    51     113.940 -22.970 198.730  1.00  0.00           C
ATOM    489  CB  ASN    51     115.070 -23.980 199.110  1.00  0.00           C
ATOM    490  CG  ASN    51     116.130 -23.930 197.980  1.00  0.00           C
ATOM    491  OD1 ASN    51     115.930 -24.310 196.810  1.00  0.00           O
ATOM    492  ND2 ASN    51     117.330 -23.660 198.390  1.00  0.00           N
ATOM    493 1HD2 ASN    51     117.590 -23.270 199.270  1.00  0.00           H
ATOM    494 2HD2 ASN    51     118.070 -23.740 197.720  1.00  0.00           H
ATOM    495  C   ASN    51     114.470 -21.510 198.800  1.00  0.00           C
ATOM    496  O   ASN    51     114.860 -20.990 199.840  1.00  0.00           O
ATOM    497  N   PRO    52     114.380 -20.730 197.720  1.00  0.00           N
ATOM    498  CA  PRO    52     114.470 -19.270 197.810  1.00  0.00           C
ATOM    499  CB  PRO    52     115.090 -18.880 196.480  1.00  0.00           C
ATOM    500  CG  PRO    52     114.580 -19.950 195.450  1.00  0.00           C
ATOM    501  CD  PRO    52     114.720 -21.150 196.370  1.00  0.00           C
ATOM    502  C   PRO    52     113.090 -18.720 198.170  1.00  0.00           C
ATOM    503  O   PRO    52     112.100 -18.820 197.440  1.00  0.00           O
ATOM    504  N   ASN    53     113.130 -17.830 199.200  1.00  0.00           N
ATOM    505  H   ASN    53     113.980 -17.720 199.720  1.00  0.00           H
ATOM    506  CA  ASN    53     111.980 -17.060 199.710  1.00  0.00           C
ATOM    507  CB  ASN    53     112.250 -16.760 201.180  1.00  0.00           C
ATOM    508  CG  ASN    53     111.100 -16.250 201.950  1.00  0.00           C
ATOM    509  OD1 ASN    53     109.930 -16.550 201.550  1.00  0.00           O
ATOM    510  ND2 ASN    53     111.380 -15.340 202.840  1.00  0.00           N
ATOM    511 1HD2 ASN    53     112.310 -15.140 203.150  1.00  0.00           H
ATOM    512 2HD2 ASN    53     110.640 -14.790 203.230  1.00  0.00           H
ATOM    513  C   ASN    53     111.650 -15.780 198.940  1.00  0.00           C
ATOM    514  O   ASN    53     112.500 -15.240 198.180  1.00  0.00           O
ATOM    515  N   TYR    54     110.350 -15.420 199.080  1.00  0.00           N
ATOM    516  H   TYR    54     109.880 -15.930 199.800  1.00  0.00           H
ATOM    517  CA  TYR    54     109.650 -14.290 198.400  1.00  0.00           C
ATOM    518  CB  TYR    54     108.210 -14.130 198.830  1.00  0.00           C
ATOM    519  CG  TYR    54     107.450 -15.410 198.740  1.00  0.00           C
ATOM    520  CD1 TYR    54     107.320 -16.250 199.800  1.00  0.00           C
ATOM    521  HD1 TYR    54     107.720 -15.870 200.740  1.00  0.00           H
ATOM    522  CD2 TYR    54     106.860 -15.790 197.570  1.00  0.00           C
ATOM    523  HD2 TYR    54     107.040 -15.270 196.620  1.00  0.00           H
ATOM    524  CE1 TYR    54     106.710 -17.470 199.800  1.00  0.00           C
ATOM    525  HE1 TYR    54     106.610 -18.050 200.720  1.00  0.00           H
ATOM    526  CE2 TYR    54     106.210 -17.010 197.480  1.00  0.00           C
ATOM    527  HE2 TYR    54     105.700 -17.350 196.580  1.00  0.00           H
ATOM    528  CZ  TYR    54     106.100 -17.840 198.630  1.00  0.00           C
ATOM    529  OH  TYR    54     106.060 -19.130 198.170  1.00  0.00           O
ATOM    530  HH  TYR    54     106.140 -19.750 198.950  1.00  0.00           H
ATOM    531  C   TYR    54     110.250 -12.870 198.540  1.00  0.00           C
ATOM    532  O   TYR    54     110.560 -12.140 197.610  1.00  0.00           O
ATOM    533  N   GLU    55     110.580 -12.600 199.790  1.00  0.00           N
ATOM    534  H   GLU    55     110.090 -12.980 200.580  1.00  0.00           H
ATOM    535  CA  GLU    55     111.330 -11.350 200.130  1.00  0.00           C
ATOM    536  CB  GLU    55     111.050 -10.880 201.540  1.00  0.00           C
ATOM    537  CG  GLU    55     111.860 -11.720 202.580  1.00  0.00           C
ATOM    538  CD  GLU    55     111.740 -11.160 203.960  1.00  0.00           C
ATOM    539  OE1 GLU    55     112.090  -9.980 204.220  1.00  0.00           O
ATOM    540  OE2 GLU    55     111.550 -11.930 204.880  1.00  0.00           O
ATOM    541  C   GLU    55     112.770 -11.250 199.600  1.00  0.00           C
ATOM    542  O   GLU    55     113.140 -10.200 199.040  1.00  0.00           O
ATOM    543  N   ASP    56     113.480 -12.320 199.640  1.00  0.00           N
ATOM    544  H   ASP    56     113.060 -13.050 200.170  1.00  0.00           H
ATOM    545  CA  ASP    56     114.780 -12.590 199.080  1.00  0.00           C
ATOM    546  CB  ASP    56     115.330 -14.020 199.360  1.00  0.00           C
ATOM    547  CG  ASP    56     116.020 -14.220 200.720  1.00  0.00           C
ATOM    548  OD1 ASP    56     115.290 -14.470 201.670  1.00  0.00           O
ATOM    549  OD2 ASP    56     117.280 -14.100 200.800  1.00  0.00           O
ATOM    550  C   ASP    56     114.830 -12.320 197.550  1.00  0.00           C
ATOM    551  O   ASP    56     115.460 -11.390 197.090  1.00  0.00           O
ATOM    552  N   LEU    57     113.880 -12.970 196.860  1.00  0.00           N
ATOM    553  H   LEU    57     113.670 -13.870 197.250  1.00  0.00           H
ATOM    554  CA  LEU    57     113.660 -12.730 195.410  1.00  0.00           C
ATOM    555  CB  LEU    57     112.570 -13.720 194.970  1.00  0.00           C
ATOM    556  CG  LEU    57     112.830 -15.200 194.940  1.00  0.00           C
ATOM    557  CD1 LEU    57     111.520 -15.970 194.890  1.00  0.00           C
ATOM    558  CD2 LEU    57     113.790 -15.490 193.780  1.00  0.00           C
ATOM    559  C   LEU    57     113.260 -11.260 195.090  1.00  0.00           C
ATOM    560  O   LEU    57     113.720 -10.790 194.050  1.00  0.00           O
ATOM    561  N   LEU    58     112.510 -10.580 195.940  1.00  0.00           N
ATOM    562  H   LEU    58     111.960 -11.020 196.660  1.00  0.00           H
ATOM    563  CA  LEU    58     112.120  -9.180 195.680  1.00  0.00           C
ATOM    564  CB  LEU    58     110.960  -8.820 196.610  1.00  0.00           C
ATOM    565  CG  LEU    58     110.530  -7.330 196.650  1.00  0.00           C
ATOM    566  CD1 LEU    58     110.050  -6.860 195.280  1.00  0.00           C
ATOM    567  CD2 LEU    58     109.530  -7.020 197.780  1.00  0.00           C
ATOM    568  C   LEU    58     113.380  -8.220 195.730  1.00  0.00           C
ATOM    569  O   LEU    58     113.700  -7.490 194.800  1.00  0.00           O
ATOM    570  N   ILE    59     114.240  -8.280 196.790  1.00  0.00           N
ATOM    571  H   ILE    59     114.250  -8.870 197.600  1.00  0.00           H
ATOM    572  CA  ILE    59     115.510  -7.530 196.710  1.00  0.00           C
ATOM    573  CB  ILE    59     116.120  -7.360 198.170  1.00  0.00           C
ATOM    574  CG1 ILE    59     116.380  -8.610 198.930  1.00  0.00           C
ATOM    575  CG2 ILE    59     115.240  -6.500 198.980  1.00  0.00           C
ATOM    576  CD  ILE    59     117.610  -9.420 198.440  1.00  0.00           C
ATOM    577  C   ILE    59     116.400  -7.890 195.510  1.00  0.00           C
ATOM    578  O   ILE    59     116.850  -6.990 194.800  1.00  0.00           O
ATOM    579  N   ARG    60     116.460  -9.190 195.210  1.00  0.00           N
ATOM    580  H   ARG    60     116.060  -9.920 195.760  1.00  0.00           H
ATOM    581  CA  ARG    60     117.410  -9.700 194.200  1.00  0.00           C
ATOM    582  CB  ARG    60     117.670 -11.210 194.260  1.00  0.00           C
ATOM    583  CG  ARG    60     118.560 -11.670 195.410  1.00  0.00           C
ATOM    584  CD  ARG    60     120.080 -11.570 195.260  1.00  0.00           C
ATOM    585  NE  ARG    60     120.650 -11.480 196.580  1.00  0.00           N
ATOM    586  HE  ARG    60     120.130 -11.990 197.270  1.00  0.00           H
ATOM    587  CZ  ARG    60     121.910 -11.050 196.870  1.00  0.00           C
ATOM    588  NH1 ARG    60     122.710 -10.530 195.940  1.00  0.00           N
ATOM    589 1HH1 ARG    60     122.290 -10.420 195.040  1.00  0.00           H
ATOM    590 2HH1 ARG    60     123.700 -10.390 195.980  1.00  0.00           H
ATOM    591  NH2 ARG    60     122.310 -11.040 198.110  1.00  0.00           N
ATOM    592 1HH2 ARG    60     121.630 -11.250 198.810  1.00  0.00           H
ATOM    593 2HH2 ARG    60     123.260 -10.790 198.270  1.00  0.00           H
ATOM    594  C   ARG    60     117.000  -9.410 192.710  1.00  0.00           C
ATOM    595  O   ARG    60     117.920  -9.540 191.870  1.00  0.00           O
ATOM    596  N   LYS    61     115.680  -9.300 192.540  1.00  0.00           N
ATOM    597  H   LYS    61     115.010  -9.540 193.250  1.00  0.00           H
ATOM    598  CA  LYS    61     115.250  -8.690 191.240  1.00  0.00           C
ATOM    599  CB  LYS    61     113.980  -9.450 190.810  1.00  0.00           C
ATOM    600  CG  LYS    61     114.330 -10.850 190.380  1.00  0.00           C
ATOM    601  CD  LYS    61     113.240 -11.610 189.840  1.00  0.00           C
ATOM    602  CE  LYS    61     113.730 -13.070 189.840  1.00  0.00           C
ATOM    603  NZ  LYS    61     114.810 -13.270 188.840  1.00  0.00           N
ATOM    604  HZ1 LYS    61     115.180 -14.190 188.710  1.00  0.00           H
ATOM    605  HZ2 LYS    61     114.480 -12.940 187.960  1.00  0.00           H
ATOM    606  HZ3 LYS    61     115.540 -12.620 189.050  1.00  0.00           H
ATOM    607  C   LYS    61     115.160  -7.200 191.380  1.00  0.00           C
ATOM    608  O   LYS    61     114.110  -6.640 191.700  1.00  0.00           O
ATOM    609  N   SER    62     116.210  -6.590 190.760  1.00  0.00           N
ATOM    610  H   SER    62     116.910  -7.110 190.270  1.00  0.00           H
ATOM    611  CA  SER    62     116.310  -5.090 190.660  1.00  0.00           C
ATOM    612  CB  SER    62     117.700  -4.750 190.180  1.00  0.00           C
ATOM    613  OG  SER    62     117.970  -3.320 189.910  1.00  0.00           O
ATOM    614  HG  SER    62     118.940  -3.350 189.650  1.00  0.00           H
ATOM    615  C   SER    62     115.320  -4.500 189.620  1.00  0.00           C
ATOM    616  O   SER    62     114.940  -5.200 188.800  1.00  0.00           O
ATOM    617  N   ASN    63     114.940  -3.220 189.780  1.00  0.00           N
ATOM    618  H   ASN    63     115.060  -2.720 190.630  1.00  0.00           H
ATOM    619  CA  ASN    63     113.890  -2.680 188.920  1.00  0.00           C
ATOM    620  CB  ASN    63     113.510  -1.250 189.430  1.00  0.00           C
ATOM    621  CG  ASN    63     114.520  -0.210 189.210  1.00  0.00           C
ATOM    622  OD1 ASN    63     115.600  -0.200 189.780  1.00  0.00           O
ATOM    623  ND2 ASN    63     114.370   0.630 188.220  1.00  0.00           N
ATOM    624 1HD2 ASN    63     113.510   0.530 187.710  1.00  0.00           H
ATOM    625 2HD2 ASN    63     115.120   1.220 187.950  1.00  0.00           H
ATOM    626  C   ASN    63     114.220  -2.640 187.470  1.00  0.00           C
ATOM    627  O   ASN    63     113.400  -2.770 186.540  1.00  0.00           O
ATOM    628  N   HIS    64     115.570  -2.730 187.210  1.00  0.00           N
ATOM    629  H   HIS    64     116.180  -2.990 187.960  1.00  0.00           H
ATOM    630  CA  HIS    64     116.100  -2.760 185.840  1.00  0.00           C
ATOM    631  CB  HIS    64     117.580  -2.540 185.910  1.00  0.00           C
ATOM    632  CG  HIS    64     118.060  -1.750 184.680  1.00  0.00           C
ATOM    633  ND1 HIS    64     118.160  -0.400 184.610  1.00  0.00           N
ATOM    634  CD2 HIS    64     118.590  -2.180 183.530  1.00  0.00           C
ATOM    635  HD2 HIS    64     118.670  -3.250 183.310  1.00  0.00           H
ATOM    636  CE1 HIS    64     118.710  -0.050 183.450  1.00  0.00           C
ATOM    637  HE1 HIS    64     118.930   0.970 183.150  1.00  0.00           H
ATOM    638  NE2 HIS    64     119.080  -1.180 182.820  1.00  0.00           N
ATOM    639  HE2 HIS    64     119.660  -1.240 182.010  1.00  0.00           H
ATOM    640  C   HIS    64     115.900  -4.070 185.090  1.00  0.00           C
ATOM    641  O   HIS    64     116.330  -4.090 183.910  1.00  0.00           O
ATOM    642  N   ASN    65     115.550  -5.210 185.790  1.00  0.00           N
ATOM    643  H   ASN    65     115.890  -5.450 186.700  1.00  0.00           H
ATOM    644  CA  ASN    65     115.040  -6.350 185.100  1.00  0.00           C
ATOM    645  CB  ASN    65     114.970  -7.540 186.080  1.00  0.00           C
ATOM    646  CG  ASN    65     116.360  -7.970 186.580  1.00  0.00           C
ATOM    647  OD1 ASN    65     117.180  -7.190 187.040  1.00  0.00           O
ATOM    648  ND2 ASN    65     116.480  -9.280 186.780  1.00  0.00           N
ATOM    649 1HD2 ASN    65     115.760  -9.960 186.630  1.00  0.00           H
ATOM    650 2HD2 ASN    65     117.380  -9.600 187.070  1.00  0.00           H
ATOM    651  C   ASN    65     113.680  -6.210 184.390  1.00  0.00           C
ATOM    652  O   ASN    65     113.720  -6.370 183.140  1.00  0.00           O
ATOM    653  N   PHE    66     112.730  -5.650 185.160  1.00  0.00           N
ATOM    654  H   PHE    66     112.850  -5.100 185.980  1.00  0.00           H
ATOM    655  CA  PHE    66     111.360  -5.640 184.650  1.00  0.00           C
ATOM    656  CB  PHE    66     110.500  -5.360 185.930  1.00  0.00           C
ATOM    657  CG  PHE    66     110.760  -6.340 187.070  1.00  0.00           C
ATOM    658  CD1 PHE    66     109.980  -7.510 187.320  1.00  0.00           C
ATOM    659  HD1 PHE    66     109.140  -7.760 186.670  1.00  0.00           H
ATOM    660  CD2 PHE    66     111.740  -5.930 187.970  1.00  0.00           C
ATOM    661  HD2 PHE    66     111.920  -4.870 188.170  1.00  0.00           H
ATOM    662  CE1 PHE    66     110.190  -8.230 188.420  1.00  0.00           C
ATOM    663  HE1 PHE    66     109.530  -9.100 188.500  1.00  0.00           H
ATOM    664  CE2 PHE    66     111.980  -6.770 189.080  1.00  0.00           C
ATOM    665  HE2 PHE    66     112.900  -6.650 189.650  1.00  0.00           H
ATOM    666  CZ  PHE    66     111.210  -7.920 189.280  1.00  0.00           C
ATOM    667  HZ  PHE    66     111.430  -8.530 190.160  1.00  0.00           H
ATOM    668  C   PHE    66     110.980  -4.550 183.590  1.00  0.00           C
ATOM    669  O   PHE    66     111.260  -3.380 183.890  1.00  0.00           O
ATOM    670  N   LEU    67     110.470  -4.920 182.410  1.00  0.00           N
ATOM    671  H   LEU    67     110.610  -5.850 182.080  1.00  0.00           H
ATOM    672  CA  LEU    67     109.830  -3.970 181.490  1.00  0.00           C
ATOM    673  CB  LEU    67     110.520  -3.890 180.120  1.00  0.00           C
ATOM    674  CG  LEU    67     112.070  -3.960 179.950  1.00  0.00           C
ATOM    675  CD1 LEU    67     112.420  -4.230 178.520  1.00  0.00           C
ATOM    676  CD2 LEU    67     112.670  -2.590 180.390  1.00  0.00           C
ATOM    677  C   LEU    67     108.360  -4.340 181.130  1.00  0.00           C
ATOM    678  O   LEU    67     107.840  -5.380 181.460  1.00  0.00           O
ATOM    679  N   VAL    68     107.620  -3.350 180.650  1.00  0.00           N
ATOM    680  H   VAL    68     107.930  -2.400 180.770  1.00  0.00           H
ATOM    681  CA  VAL    68     106.220  -3.480 180.070  1.00  0.00           C
ATOM    682  CB  VAL    68     105.250  -2.560 180.830  1.00  0.00           C
ATOM    683  CG1 VAL    68     103.880  -2.500 180.200  1.00  0.00           C
ATOM    684  CG2 VAL    68     105.140  -2.970 182.230  1.00  0.00           C
ATOM    685  C   VAL    68     106.170  -3.240 178.590  1.00  0.00           C
ATOM    686  O   VAL    68     106.640  -2.260 178.100  1.00  0.00           O
ATOM    687  N   GLN    69     105.450  -4.100 177.900  1.00  0.00           N
ATOM    688  H   GLN    69     104.770  -4.720 178.300  1.00  0.00           H
ATOM    689  CA  GLN    69     105.360  -4.090 176.440  1.00  0.00           C
ATOM    690  CB  GLN    69     105.550  -5.500 175.850  1.00  0.00           C
ATOM    691  CG  GLN    69     106.990  -6.060 175.860  1.00  0.00           C
ATOM    692  CD  GLN    69     107.050  -7.500 176.150  1.00  0.00           C
ATOM    693  OE1 GLN    69     106.240  -8.170 176.830  1.00  0.00           O
ATOM    694  NE2 GLN    69     108.160  -8.080 175.780  1.00  0.00           N
ATOM    695 1HE2 GLN    69     108.880  -7.510 175.400  1.00  0.00           H
ATOM    696 2HE2 GLN    69     108.420  -8.980 176.140  1.00  0.00           H
ATOM    697  C   GLN    69     104.000  -3.570 175.960  1.00  0.00           C
ATOM    698  O   GLN    69     103.020  -4.250 175.950  1.00  0.00           O
ATOM    699  N   ALA    70     104.070  -2.320 175.560  1.00  0.00           N
ATOM    700  H   ALA    70     104.900  -1.770 175.580  1.00  0.00           H
ATOM    701  CA  ALA    70     102.900  -1.580 175.060  1.00  0.00           C
ATOM    702  CB  ALA    70     102.810  -0.440 176.010  1.00  0.00           C
ATOM    703  C   ALA    70     102.930  -1.040 173.570  1.00  0.00           C
ATOM    704  O   ALA    70     103.680  -0.180 173.100  1.00  0.00           O
ATOM    705  N   GLY    71     102.320  -1.900 172.780  1.00  0.00           N
ATOM    706  H   GLY    71     102.020  -2.800 173.090  1.00  0.00           H
ATOM    707  CA  GLY    71     102.010  -1.850 171.340  1.00  0.00           C
ATOM    708  C   GLY    71     103.380  -1.890 170.680  1.00  0.00           C
ATOM    709  O   GLY    71     103.890  -2.920 170.270  1.00  0.00           O
ATOM    710  N   ASN    72     103.790  -0.640 170.350  1.00  0.00           N
ATOM    711  H   ASN    72     103.300   0.180 170.630  1.00  0.00           H
ATOM    712  CA  ASN    72     105.000  -0.270 169.590  1.00  0.00           C
ATOM    713  CB  ASN    72     104.720   0.900 168.730  1.00  0.00           C
ATOM    714  CG  ASN    72     104.300   2.200 169.460  1.00  0.00           C
ATOM    715  OD1 ASN    72     103.220   2.350 170.000  1.00  0.00           O
ATOM    716  ND2 ASN    72     105.030   3.320 169.320  1.00  0.00           N
ATOM    717 1HD2 ASN    72     105.730   3.310 168.610  1.00  0.00           H
ATOM    718 2HD2 ASN    72     104.910   4.120 169.910  1.00  0.00           H
ATOM    719  C   ASN    72     106.160   0.120 170.460  1.00  0.00           C
ATOM    720  O   ASN    72     107.330  -0.040 170.000  1.00  0.00           O
ATOM    721  N   VAL    73     105.970   0.370 171.760  1.00  0.00           N
ATOM    722  H   VAL    73     105.100   0.280 172.230  1.00  0.00           H
ATOM    723  CA  VAL    73     107.060   0.740 172.710  1.00  0.00           C
ATOM    724  CB  VAL    73     107.010   2.260 172.960  1.00  0.00           C
ATOM    725  CG1 VAL    73     107.770   3.000 171.850  1.00  0.00           C
ATOM    726  CG2 VAL    73     105.540   2.760 173.090  1.00  0.00           C
ATOM    727  C   VAL    73     107.100   0.070 174.110  1.00  0.00           C
ATOM    728  O   VAL    73     106.140  -0.570 174.680  1.00  0.00           O
ATOM    729  N   GLN    74     108.340  -0.130 174.550  1.00  0.00           N
ATOM    730  H   GLN    74     109.150   0.000 173.980  1.00  0.00           H
ATOM    731  CA  GLN    74     108.600  -0.750 175.930  1.00  0.00           C
ATOM    732  CB  GLN    74     109.810  -1.670 175.730  1.00  0.00           C
ATOM    733  CG  GLN    74     109.530  -2.960 174.980  1.00  0.00           C
ATOM    734  CD  GLN    74     110.840  -3.680 174.690  1.00  0.00           C
ATOM    735  OE1 GLN    74     111.850  -3.680 175.400  1.00  0.00           O
ATOM    736  NE2 GLN    74     111.120  -3.920 173.460  1.00  0.00           N
ATOM    737 1HE2 GLN    74     110.570  -3.500 172.730  1.00  0.00           H
ATOM    738 2HE2 GLN    74     111.820  -4.540 173.100  1.00  0.00           H
ATOM    739  C   GLN    74     108.710   0.190 177.090  1.00  0.00           C
ATOM    740  O   GLN    74     109.670   0.880 177.200  1.00  0.00           O
ATOM    741  N   LEU    75     107.650   0.250 177.940  1.00  0.00           N
ATOM    742  H   LEU    75     106.850  -0.300 177.700  1.00  0.00           H
ATOM    743  CA  LEU    75     107.600   0.970 179.230  1.00  0.00           C
ATOM    744  CB  LEU    75     106.180   1.170 179.640  1.00  0.00           C
ATOM    745  CG  LEU    75     105.310   1.820 178.590  1.00  0.00           C
ATOM    746  CD1 LEU    75     103.880   1.860 179.110  1.00  0.00           C
ATOM    747  CD2 LEU    75     105.790   3.220 178.380  1.00  0.00           C
ATOM    748  C   LEU    75     108.430   0.410 180.410  1.00  0.00           C
ATOM    749  O   LEU    75     108.140  -0.640 180.910  1.00  0.00           O
ATOM    750  N   ARG    76     109.340   1.220 180.930  1.00  0.00           N
ATOM    751  H   ARG    76     109.310   2.210 180.800  1.00  0.00           H
ATOM    752  CA  ARG    76     110.300   0.960 181.990  1.00  0.00           C
ATOM    753  CB  ARG    76     111.400   2.010 182.030  1.00  0.00           C
ATOM    754  CG  ARG    76     112.350   1.700 180.950  1.00  0.00           C
ATOM    755  CD  ARG    76     113.480   2.780 181.100  1.00  0.00           C
ATOM    756  NE  ARG    76     112.950   4.080 180.800  1.00  0.00           N
ATOM    757  HE  ARG    76     112.410   4.120 179.960  1.00  0.00           H
ATOM    758  CZ  ARG    76     112.830   5.060 181.660  1.00  0.00           C
ATOM    759  NH1 ARG    76     113.200   5.060 182.920  1.00  0.00           N
ATOM    760 1HH1 ARG    76     113.520   4.260 183.440  1.00  0.00           H
ATOM    761 2HH1 ARG    76     113.070   5.900 183.430  1.00  0.00           H
ATOM    762  NH2 ARG    76     112.390   6.270 181.290  1.00  0.00           N
ATOM    763 1HH2 ARG    76     112.160   6.470 180.330  1.00  0.00           H
ATOM    764 2HH2 ARG    76     112.150   6.790 182.110  1.00  0.00           H
ATOM    765  C   ARG    76     109.710   0.900 183.380  1.00  0.00           C
ATOM    766  O   ARG    76     109.100   1.910 183.720  1.00  0.00           O
ATOM    767  N   VAL    77     110.260   0.110 184.190  1.00  0.00           N
ATOM    768  H   VAL    77     110.850  -0.640 183.900  1.00  0.00           H
ATOM    769  CA  VAL    77     109.920   0.100 185.640  1.00  0.00           C
ATOM    770  CB  VAL    77     109.840  -1.340 186.160  1.00  0.00           C
ATOM    771  CG1 VAL    77     109.650  -1.490 187.710  1.00  0.00           C
ATOM    772  CG2 VAL    77     108.660  -2.050 185.490  1.00  0.00           C
ATOM    773  C   VAL    77     110.950   0.960 186.420  1.00  0.00           C
ATOM    774  O   VAL    77     112.140   0.660 186.610  1.00  0.00           O
ATOM    775  N   ILE    78     110.380   2.020 187.020  1.00  0.00           N
ATOM    776  H   ILE    78     109.410   2.160 186.820  1.00  0.00           H
ATOM    777  CA  ILE    78     110.960   2.940 187.960  1.00  0.00           C
ATOM    778  CB  ILE    78     110.330   4.320 187.740  1.00  0.00           C
ATOM    779  CG1 ILE    78     108.890   4.500 188.220  1.00  0.00           C
ATOM    780  CG2 ILE    78     110.700   4.890 186.360  1.00  0.00           C
ATOM    781  CD  ILE    78     108.670   5.940 188.780  1.00  0.00           C
ATOM    782  C   ILE    78     110.990   2.430 189.460  1.00  0.00           C
ATOM    783  O   ILE    78     111.710   2.970 190.310  1.00  0.00           O
ATOM    784  N   GLY    79     110.200   1.420 189.820  1.00  0.00           N
ATOM    785  H   GLY    79     109.410   1.190 189.240  1.00  0.00           H
ATOM    786  CA  GLY    79     110.340   0.740 191.140  1.00  0.00           C
ATOM    787  C   GLY    79     109.220  -0.310 191.300  1.00  0.00           C
ATOM    788  O   GLY    79     108.190  -0.340 190.640  1.00  0.00           O
ATOM    789  N   HIS    80     109.460  -1.360 192.110  1.00  0.00           N
ATOM    790  H   HIS    80     110.390  -1.610 192.390  1.00  0.00           H
ATOM    791  CA  HIS    80     108.480  -2.400 192.390  1.00  0.00           C
ATOM    792  CB  HIS    80     108.940  -3.780 191.920  1.00  0.00           C
ATOM    793  CG  HIS    80     110.280  -4.160 192.430  1.00  0.00           C
ATOM    794  ND1 HIS    80     110.940  -3.780 193.550  1.00  0.00           N
ATOM    795  CD2 HIS    80     111.010  -5.150 191.950  1.00  0.00           C
ATOM    796  HD2 HIS    80     110.630  -5.650 191.060  1.00  0.00           H
ATOM    797  CE1 HIS    80     112.080  -4.500 193.680  1.00  0.00           C
ATOM    798  HE1 HIS    80     112.810  -4.590 194.480  1.00  0.00           H
ATOM    799  NE2 HIS    80     112.110  -5.330 192.680  1.00  0.00           N
ATOM    800  HE2 HIS    80     112.940  -5.840 192.450  1.00  0.00           H
ATOM    801  C   HIS    80     107.960  -2.480 193.830  1.00  0.00           C
ATOM    802  O   HIS    80     108.530  -1.810 194.680  1.00  0.00           O
ATOM    803  N   SER    81     106.690  -2.850 194.020  1.00  0.00           N
ATOM    804  H   SER    81     106.120  -2.980 193.210  1.00  0.00           H
ATOM    805  CA  SER    81     106.050  -2.990 195.340  1.00  0.00           C
ATOM    806  CB  SER    81     104.960  -1.930 195.640  1.00  0.00           C
ATOM    807  OG  SER    81     104.680  -1.920 197.020  1.00  0.00           O
ATOM    808  HG  SER    81     104.060  -1.170 197.240  1.00  0.00           H
ATOM    809  C   SER    81     105.290  -4.310 195.530  1.00  0.00           C
ATOM    810  O   SER    81     104.680  -4.770 194.600  1.00  0.00           O
ATOM    811  N   MET    82     105.290  -4.950 196.710  1.00  0.00           N
ATOM    812  H   MET    82     105.790  -4.650 197.530  1.00  0.00           H
ATOM    813  CA  MET    82     104.280  -5.980 197.080  1.00  0.00           C
ATOM    814  CB  MET    82     104.930  -7.360 197.320  1.00  0.00           C
ATOM    815  CG  MET    82     105.830  -7.600 198.560  1.00  0.00           C
ATOM    816  SD  MET    82     106.400  -9.330 198.680  1.00  0.00           S
ATOM    817  CE  MET    82     107.730  -9.150 199.900  1.00  0.00           C
ATOM    818  C   MET    82     103.250  -5.630 198.120  1.00  0.00           C
ATOM    819  O   MET    82     103.500  -4.980 199.180  1.00  0.00           O
ATOM    820  N   GLN    83     102.160  -6.370 197.970  1.00  0.00           N
ATOM    821  H   GLN    83     102.010  -6.780 197.070  1.00  0.00           H
ATOM    822  CA  GLN    83     100.920  -6.540 198.780  1.00  0.00           C
ATOM    823  CB  GLN    83      99.840  -5.490 198.540  1.00  0.00           C
ATOM    824  CG  GLN    83      99.670  -4.990 197.070  1.00  0.00           C
ATOM    825  CD  GLN    83      98.620  -3.840 196.920  1.00  0.00           C
ATOM    826  OE1 GLN    83      98.720  -2.650 197.290  1.00  0.00           O
ATOM    827  NE2 GLN    83      97.490  -4.180 196.280  1.00  0.00           N
ATOM    828 1HE2 GLN    83      97.330  -5.100 195.920  1.00  0.00           H
ATOM    829 2HE2 GLN    83      96.840  -3.430 196.160  1.00  0.00           H
ATOM    830  C   GLN    83     100.300  -7.970 198.790  1.00  0.00           C
ATOM    831  O   GLN    83      99.620  -8.390 197.890  1.00  0.00           O
ATOM    832  N   ASN    84     100.900  -8.750 199.700  1.00  0.00           N
ATOM    833  H   ASN    84     101.410  -8.300 200.440  1.00  0.00           H
ATOM    834  CA  ASN    84     100.860 -10.210 199.770  1.00  0.00           C
ATOM    835  CB  ASN    84      99.450 -10.670 200.220  1.00  0.00           C
ATOM    836  CG  ASN    84      99.500 -12.000 201.020  1.00  0.00           C
ATOM    837  OD1 ASN    84     100.110 -12.890 200.600  1.00  0.00           O
ATOM    838  ND2 ASN    84      98.850 -12.020 202.160  1.00  0.00           N
ATOM    839 1HD2 ASN    84      98.340 -11.260 202.580  1.00  0.00           H
ATOM    840 2HD2 ASN    84      99.090 -12.830 202.700  1.00  0.00           H
ATOM    841  C   ASN    84     101.170 -10.860 198.380  1.00  0.00           C
ATOM    842  O   ASN    84     102.220 -10.550 197.790  1.00  0.00           O
ATOM    843  N   CYS    85     100.200 -11.490 197.770  1.00  0.00           N
ATOM    844  H   CYS    85      99.410 -11.820 198.280  1.00  0.00           H
ATOM    845  CA  CYS    85     100.460 -12.120 196.480  1.00  0.00           C
ATOM    846  CB  CYS    85      99.500 -13.320 196.290  1.00  0.00           C
ATOM    847  SG  CYS    85     100.140 -14.810 197.180  1.00  0.00           S
ATOM    848  HG  CYS    85     101.190 -15.090 196.410  1.00  0.00           H
ATOM    849  C   CYS    85     100.570 -11.300 195.160  1.00  0.00           C
ATOM    850  O   CYS    85     100.620 -11.940 194.090  1.00  0.00           O
ATOM    851  N   VAL    86      99.940 -10.120 195.200  1.00  0.00           N
ATOM    852  H   VAL    86      99.430  -9.780 195.990  1.00  0.00           H
ATOM    853  CA  VAL    86     100.020  -9.130 194.110  1.00  0.00           C
ATOM    854  CB  VAL    86      98.710  -8.290 194.050  1.00  0.00           C
ATOM    855  CG1 VAL    86      98.680  -7.250 192.870  1.00  0.00           C
ATOM    856  CG2 VAL    86      97.490  -9.160 193.760  1.00  0.00           C
ATOM    857  C   VAL    86     101.310  -8.250 194.270  1.00  0.00           C
ATOM    858  O   VAL    86     101.620  -7.660 195.330  1.00  0.00           O
ATOM    859  N   LEU    87     101.810  -7.840 193.100  1.00  0.00           N
ATOM    860  H   LEU    87     101.340  -8.100 192.260  1.00  0.00           H
ATOM    861  CA  LEU    87     103.030  -7.160 192.790  1.00  0.00           C
ATOM    862  CB  LEU    87     104.020  -7.990 192.070  1.00  0.00           C
ATOM    863  CG  LEU    87     105.420  -7.650 192.560  1.00  0.00           C
ATOM    864  CD1 LEU    87     105.870  -8.510 193.710  1.00  0.00           C
ATOM    865  CD2 LEU    87     106.330  -7.940 191.370  1.00  0.00           C
ATOM    866  C   LEU    87     102.740  -5.990 191.800  1.00  0.00           C
ATOM    867  O   LEU    87     102.030  -6.070 190.790  1.00  0.00           O
ATOM    868  N   LYS    88     102.870  -4.820 192.440  1.00  0.00           N
ATOM    869  H   LYS    88     103.170  -4.890 193.390  1.00  0.00           H
ATOM    870  CA  LYS    88     102.720  -3.440 191.920  1.00  0.00           C
ATOM    871  CB  LYS    88     102.300  -2.470 193.020  1.00  0.00           C
ATOM    872  CG  LYS    88     101.030  -2.810 193.860  1.00  0.00           C
ATOM    873  CD  LYS    88     100.880  -1.800 195.030  1.00  0.00           C
ATOM    874  CE  LYS    88     100.350  -0.450 194.490  1.00  0.00           C
ATOM    875  NZ  LYS    88     100.210   0.560 195.580  1.00  0.00           N
ATOM    876  HZ1 LYS    88      99.960   0.160 196.460  1.00  0.00           H
ATOM    877  HZ2 LYS    88     101.080   1.030 195.720  1.00  0.00           H
ATOM    878  HZ3 LYS    88      99.540   1.250 195.300  1.00  0.00           H
ATOM    879  C   LYS    88     104.040  -2.930 191.220  1.00  0.00           C
ATOM    880  O   LYS    88     104.950  -2.550 191.890  1.00  0.00           O
ATOM    881  N   LEU    89     104.130  -3.210 189.930  1.00  0.00           N
ATOM    882  H   LEU    89     103.660  -3.980 189.510  1.00  0.00           H
ATOM    883  CA  LEU    89     105.150  -2.640 189.030  1.00  0.00           C
ATOM    884  CB  LEU    89     105.490  -3.420 187.710  1.00  0.00           C
ATOM    885  CG  LEU    89     105.710  -4.930 187.740  1.00  0.00           C
ATOM    886  CD1 LEU    89     105.570  -5.570 186.400  1.00  0.00           C
ATOM    887  CD2 LEU    89     107.220  -5.020 188.060  1.00  0.00           C
ATOM    888  C   LEU    89     104.920  -1.150 188.700  1.00  0.00           C
ATOM    889  O   LEU    89     103.930  -0.870 188.050  1.00  0.00           O
ATOM    890  N   LYS    90     105.610  -0.280 189.360  1.00  0.00           N
ATOM    891  H   LYS    90     106.290  -0.570 190.040  1.00  0.00           H
ATOM    892  CA  LYS    90     105.520   1.130 189.090  1.00  0.00           C
ATOM    893  CB  LYS    90     105.960   2.050 190.250  1.00  0.00           C
ATOM    894  CG  LYS    90     105.150   1.860 191.500  1.00  0.00           C
ATOM    895  CD  LYS    90     105.880   2.660 192.580  1.00  0.00           C
ATOM    896  CE  LYS    90     105.570   2.040 193.900  1.00  0.00           C
ATOM    897  NZ  LYS    90     106.180   3.010 194.830  1.00  0.00           N
ATOM    898  HZ1 LYS    90     105.960   2.890 195.800  1.00  0.00           H
ATOM    899  HZ2 LYS    90     107.170   3.070 194.660  1.00  0.00           H
ATOM    900  HZ3 LYS    90     105.690   3.850 194.600  1.00  0.00           H
ATOM    901  C   LYS    90     106.290   1.470 187.800  1.00  0.00           C
ATOM    902  O   LYS    90     107.460   1.150 187.830  1.00  0.00           O
ATOM    903  N   VAL    91     105.590   1.770 186.740  1.00  0.00           N
ATOM    904  H   VAL    91     104.590   1.780 186.750  1.00  0.00           H
ATOM    905  CA  VAL    91     106.280   2.130 185.450  1.00  0.00           C
ATOM    906  CB  VAL    91     105.460   1.400 184.370  1.00  0.00           C
ATOM    907  CG1 VAL    91     105.650  -0.110 184.350  1.00  0.00           C
ATOM    908  CG2 VAL    91     104.000   1.760 184.370  1.00  0.00           C
ATOM    909  C   VAL    91     106.470   3.640 185.060  1.00  0.00           C
ATOM    910  O   VAL    91     105.990   4.450 185.840  1.00  0.00           O
ATOM    911  N   ASP    92     107.370   3.880 184.070  1.00  0.00           N
ATOM    912  H   ASP    92     107.870   3.170 183.570  1.00  0.00           H
ATOM    913  CA  ASP    92     107.820   5.240 183.730  1.00  0.00           C
ATOM    914  CB  ASP    92     109.070   5.320 182.880  1.00  0.00           C
ATOM    915  CG  ASP    92     108.750   5.080 181.410  1.00  0.00           C
ATOM    916  OD1 ASP    92     108.490   6.110 180.750  1.00  0.00           O
ATOM    917  OD2 ASP    92     108.650   3.920 181.080  1.00  0.00           O
ATOM    918  C   ASP    92     106.690   6.290 183.400  1.00  0.00           C
ATOM    919  O   ASP    92     106.700   7.500 183.770  1.00  0.00           O
ATOM    920  N   THR    93     105.680   5.900 182.580  1.00  0.00           N
ATOM    921  H   THR    93     105.870   5.130 181.970  1.00  0.00           H
ATOM    922  CA  THR    93     104.420   6.670 182.410  1.00  0.00           C
ATOM    923  CB  THR    93     104.280   7.000 180.930  1.00  0.00           C
ATOM    924  OG1 THR    93     103.420   8.130 180.790  1.00  0.00           O
ATOM    925  HG1 THR    93     103.780   8.910 181.310  1.00  0.00           H
ATOM    926  CG2 THR    93     104.000   5.820 180.040  1.00  0.00           C
ATOM    927  C   THR    93     103.190   6.140 183.140  1.00  0.00           C
ATOM    928  O   THR    93     102.950   4.920 183.210  1.00  0.00           O
ATOM    929  N   ALA    94     102.530   7.040 183.880  1.00  0.00           N
ATOM    930  H   ALA    94     102.970   7.920 184.060  1.00  0.00           H
ATOM    931  CA  ALA    94     101.230   6.720 184.400  1.00  0.00           C
ATOM    932  CB  ALA    94     100.760   7.590 185.540  1.00  0.00           C
ATOM    933  C   ALA    94     100.150   6.760 183.380  1.00  0.00           C
ATOM    934  O   ALA    94     100.130   7.710 182.630  1.00  0.00           O
ATOM    935  N   ASN    95      99.080   5.970 183.510  1.00  0.00           N
ATOM    936  H   ASN    95      99.040   5.380 184.320  1.00  0.00           H
ATOM    937  CA  ASN    95      98.090   5.730 182.520  1.00  0.00           C
ATOM    938  CB  ASN    95      97.420   4.350 182.860  1.00  0.00           C
ATOM    939  CG  ASN    95      96.560   3.780 181.770  1.00  0.00           C
ATOM    940  OD1 ASN    95      95.510   4.370 181.460  1.00  0.00           O
ATOM    941  ND2 ASN    95      96.950   2.740 181.030  1.00  0.00           N
ATOM    942 1HD2 ASN    95      97.830   2.290 181.200  1.00  0.00           H
ATOM    943 2HD2 ASN    95      96.550   2.550 180.140  1.00  0.00           H
ATOM    944  C   ASN    95      97.120   6.920 182.270  1.00  0.00           C
ATOM    945  O   ASN    95      96.580   7.420 183.260  1.00  0.00           O
ATOM    946  N   PRO    96      96.860   7.250 180.990  1.00  0.00           N
ATOM    947  CA  PRO    96      95.930   8.390 180.650  1.00  0.00           C
ATOM    948  CB  PRO    96      96.080   8.520 179.150  1.00  0.00           C
ATOM    949  CG  PRO    96      97.370   7.810 178.810  1.00  0.00           C
ATOM    950  CD  PRO    96      97.630   6.730 179.850  1.00  0.00           C
ATOM    951  C   PRO    96      94.520   8.070 181.240  1.00  0.00           C
ATOM    952  O   PRO    96      94.010   8.760 182.080  1.00  0.00           O
ATOM    953  N   LYS    97      93.750   7.310 180.500  1.00  0.00           N
ATOM    954  H   LYS    97      94.020   6.600 179.860  1.00  0.00           H
ATOM    955  CA  LYS    97      92.290   7.400 180.640  1.00  0.00           C
ATOM    956  CB  LYS    97      91.750   7.740 179.260  1.00  0.00           C
ATOM    957  CG  LYS    97      91.620   9.280 179.090  1.00  0.00           C
ATOM    958  CD  LYS    97      90.160   9.590 178.660  1.00  0.00           C
ATOM    959  CE  LYS    97      90.030  11.070 178.440  1.00  0.00           C
ATOM    960  NZ  LYS    97      90.600  11.550 177.150  1.00  0.00           N
ATOM    961  HZ1 LYS    97      90.940  10.780 176.620  1.00  0.00           H
ATOM    962  HZ2 LYS    97      89.870  11.970 176.620  1.00  0.00           H
ATOM    963  HZ3 LYS    97      91.370  12.150 177.370  1.00  0.00           H
ATOM    964  C   LYS    97      91.560   6.200 181.340  1.00  0.00           C
ATOM    965  O   LYS    97      90.840   5.380 180.720  1.00  0.00           O
ATOM    966  N   THR    98      91.960   5.900 182.580  1.00  0.00           N
ATOM    967  H   THR    98      92.460   6.640 183.030  1.00  0.00           H
ATOM    968  CA  THR    98      91.500   4.720 183.230  1.00  0.00           C
ATOM    969  CB  THR    98      92.220   4.470 184.530  1.00  0.00           C
ATOM    970  OG1 THR    98      92.430   5.670 185.360  1.00  0.00           O
ATOM    971  HG1 THR    98      92.880   5.480 186.230  1.00  0.00           H
ATOM    972  CG2 THR    98      93.580   3.920 184.150  1.00  0.00           C
ATOM    973  C   THR    98      90.020   4.850 183.600  1.00  0.00           C
ATOM    974  O   THR    98      89.440   5.990 183.460  1.00  0.00           O
ATOM    975  N   PRO    99      89.280   3.750 183.630  1.00  0.00           N
ATOM    976  CA  PRO    99      87.840   3.860 184.060  1.00  0.00           C
ATOM    977  CB  PRO    99      87.190   2.500 183.660  1.00  0.00           C
ATOM    978  CG  PRO    99      88.390   1.540 183.620  1.00  0.00           C
ATOM    979  CD  PRO    99      89.540   2.410 183.090  1.00  0.00           C
ATOM    980  C   PRO    99      87.760   4.250 185.470  1.00  0.00           C
ATOM    981  O   PRO    99      88.780   4.380 186.160  1.00  0.00           O
ATOM    982  N   LYS   100      86.550   4.360 186.000  1.00  0.00           N
ATOM    983  H   LYS   100      85.730   4.430 185.440  1.00  0.00           H
ATOM    984  CA  LYS   100      86.340   4.540 187.460  1.00  0.00           C
ATOM    985  CB  LYS   100      85.110   5.450 187.650  1.00  0.00           C
ATOM    986  CG  LYS   100      84.840   5.870 189.110  1.00  0.00           C
ATOM    987  CD  LYS   100      83.690   6.830 189.340  1.00  0.00           C
ATOM    988  CE  LYS   100      83.900   8.110 188.630  1.00  0.00           C
ATOM    989  NZ  LYS   100      82.850   9.100 188.840  1.00  0.00           N
ATOM    990  HZ1 LYS   100      82.090   8.690 188.320  1.00  0.00           H
ATOM    991  HZ2 LYS   100      82.520   9.250 189.770  1.00  0.00           H
ATOM    992  HZ3 LYS   100      83.120   9.950 188.400  1.00  0.00           H
ATOM    993  C   LYS   100      86.190   3.240 188.290  1.00  0.00           C
ATOM    994  O   LYS   100      85.710   2.210 187.760  1.00  0.00           O
ATOM    995  N   TYR   101      86.900   3.250 189.450  1.00  0.00           N
ATOM    996  H   TYR   101      87.500   4.010 189.740  1.00  0.00           H
ATOM    997  CA  TYR   101      87.030   2.020 190.270  1.00  0.00           C
ATOM    998  CB  TYR   101      88.280   1.200 189.790  1.00  0.00           C
ATOM    999  CG  TYR   101      89.600   1.920 189.770  1.00  0.00           C
ATOM   1000  CD1 TYR   101      90.110   2.610 188.670  1.00  0.00           C
ATOM   1001  HD1 TYR   101      89.610   2.460 187.710  1.00  0.00           H
ATOM   1002  CD2 TYR   101      90.420   1.800 190.880  1.00  0.00           C
ATOM   1003  HD2 TYR   101      90.160   1.320 191.830  1.00  0.00           H
ATOM   1004  CE1 TYR   101      91.300   3.330 188.640  1.00  0.00           C
ATOM   1005  HE1 TYR   101      91.530   3.990 187.810  1.00  0.00           H
ATOM   1006  CE2 TYR   101      91.610   2.460 190.830  1.00  0.00           C
ATOM   1007  HE2 TYR   101      92.170   2.410 191.760  1.00  0.00           H
ATOM   1008  CZ  TYR   101      92.070   3.300 189.750  1.00  0.00           C
ATOM   1009  OH  TYR   101      93.380   3.750 189.780  1.00  0.00           O
ATOM   1010  HH  TYR   101      93.540   4.100 188.860  1.00  0.00           H
ATOM   1011  C   TYR   101      87.130   2.130 191.850  1.00  0.00           C
ATOM   1012  O   TYR   101      87.450   3.170 192.420  1.00  0.00           O
ATOM   1013  N   LYS   102      86.630   1.070 192.520  1.00  0.00           N
ATOM   1014  H   LYS   102      86.050   0.410 192.040  1.00  0.00           H
ATOM   1015  CA  LYS   102      86.710   0.660 193.990  1.00  0.00           C
ATOM   1016  CB  LYS   102      85.250   0.530 194.470  1.00  0.00           C
ATOM   1017  CG  LYS   102      84.450   1.850 194.150  1.00  0.00           C
ATOM   1018  CD  LYS   102      83.220   2.020 195.030  1.00  0.00           C
ATOM   1019  CE  LYS   102      82.530   3.260 194.560  1.00  0.00           C
ATOM   1020  NZ  LYS   102      81.370   2.780 193.830  1.00  0.00           N
ATOM   1021  HZ1 LYS   102      81.590   2.210 193.040  1.00  0.00           H
ATOM   1022  HZ2 LYS   102      80.870   2.270 194.530  1.00  0.00           H
ATOM   1023  HZ3 LYS   102      80.800   3.490 193.420  1.00  0.00           H
ATOM   1024  C   LYS   102      87.540  -0.590 194.260  1.00  0.00           C
ATOM   1025  O   LYS   102      87.690  -1.430 193.390  1.00  0.00           O
ATOM   1026  N   PHE   103      87.890  -0.770 195.580  1.00  0.00           N
ATOM   1027  H   PHE   103      87.640  -0.160 196.320  1.00  0.00           H
ATOM   1028  CA  PHE   103      88.800  -1.870 195.990  1.00  0.00           C
ATOM   1029  CB  PHE   103      90.230  -1.350 196.270  1.00  0.00           C
ATOM   1030  CG  PHE   103      91.040  -1.130 194.950  1.00  0.00           C
ATOM   1031  CD1 PHE   103      91.640   0.090 194.700  1.00  0.00           C
ATOM   1032  HD1 PHE   103      91.230   0.990 195.160  1.00  0.00           H
ATOM   1033  CD2 PHE   103      91.400  -2.300 194.230  1.00  0.00           C
ATOM   1034  HD2 PHE   103      90.750  -3.170 194.150  1.00  0.00           H
ATOM   1035  CE1 PHE   103      92.690   0.220 193.740  1.00  0.00           C
ATOM   1036  HE1 PHE   103      93.380   1.070 193.740  1.00  0.00           H
ATOM   1037  CE2 PHE   103      92.370  -2.090 193.260  1.00  0.00           C
ATOM   1038  HE2 PHE   103      92.480  -2.930 192.580  1.00  0.00           H
ATOM   1039  CZ  PHE   103      93.040  -0.910 193.020  1.00  0.00           C
ATOM   1040  HZ  PHE   103      93.920  -0.910 192.380  1.00  0.00           H
ATOM   1041  C   PHE   103      88.200  -2.660 197.190  1.00  0.00           C
ATOM   1042  O   PHE   103      87.980  -2.190 198.290  1.00  0.00           O
ATOM   1043  N   VAL   104      87.900  -3.950 196.940  1.00  0.00           N
ATOM   1044  H   VAL   104      88.260  -4.390 196.120  1.00  0.00           H
ATOM   1045  CA  VAL   104      87.200  -4.810 197.850  1.00  0.00           C
ATOM   1046  CB  VAL   104      85.760  -4.870 197.410  1.00  0.00           C
ATOM   1047  CG1 VAL   104      84.850  -3.650 197.780  1.00  0.00           C
ATOM   1048  CG2 VAL   104      85.580  -5.280 195.940  1.00  0.00           C
ATOM   1049  C   VAL   104      87.760  -6.260 198.030  1.00  0.00           C
ATOM   1050  O   VAL   104      88.480  -6.690 197.080  1.00  0.00           O
ATOM   1051  N   ARG   105      87.550  -6.830 199.250  1.00  0.00           N
ATOM   1052  H   ARG   105      87.130  -6.330 200.020  1.00  0.00           H
ATOM   1053  CA  ARG   105      87.860  -8.270 199.560  1.00  0.00           C
ATOM   1054  CB  ARG   105      87.690  -8.630 201.030  1.00  0.00           C
ATOM   1055  CG  ARG   105      88.900  -8.070 201.880  1.00  0.00           C
ATOM   1056  CD  ARG   105      88.650  -8.240 203.380  1.00  0.00           C
ATOM   1057  NE  ARG   105      89.680  -7.510 204.120  1.00  0.00           N
ATOM   1058  HE  ARG   105      90.440  -7.080 203.630  1.00  0.00           H
ATOM   1059  CZ  ARG   105      89.850  -7.650 205.480  1.00  0.00           C
ATOM   1060  NH1 ARG   105      89.220  -8.460 206.350  1.00  0.00           N
ATOM   1061 1HH1 ARG   105      88.490  -9.090 206.080  1.00  0.00           H
ATOM   1062 2HH1 ARG   105      89.590  -8.470 207.280  1.00  0.00           H
ATOM   1063  NH2 ARG   105      90.880  -6.960 206.000  1.00  0.00           N
ATOM   1064 1HH2 ARG   105      91.450  -6.320 205.480  1.00  0.00           H
ATOM   1065 2HH2 ARG   105      91.080  -6.950 206.980  1.00  0.00           H
ATOM   1066  C   ARG   105      87.010  -9.240 198.690  1.00  0.00           C
ATOM   1067  O   ARG   105      85.900  -8.900 198.330  1.00  0.00           O
ATOM   1068  N   ILE   106      87.600 -10.370 198.430  1.00  0.00           N
ATOM   1069  H   ILE   106      88.570 -10.490 198.650  1.00  0.00           H
ATOM   1070  CA  ILE   106      86.980 -11.480 197.700  1.00  0.00           C
ATOM   1071  CB  ILE   106      88.040 -12.480 197.170  1.00  0.00           C
ATOM   1072  CG1 ILE   106      88.950 -12.940 198.280  1.00  0.00           C
ATOM   1073  CG2 ILE   106      88.790 -11.900 195.980  1.00  0.00           C
ATOM   1074  CD  ILE   106      89.740 -14.230 197.980  1.00  0.00           C
ATOM   1075  C   ILE   106      85.870 -12.200 198.530  1.00  0.00           C
ATOM   1076  O   ILE   106      85.940 -12.420 199.710  1.00  0.00           O
ATOM   1077  N   GLN   107      84.960 -12.690 197.680  1.00  0.00           N
ATOM   1078  H   GLN   107      84.840 -12.330 196.760  1.00  0.00           H
ATOM   1079  CA  GLN   107      83.720 -13.360 198.140  1.00  0.00           C
ATOM   1080  CB  GLN   107      82.450 -12.650 197.660  1.00  0.00           C
ATOM   1081  CG  GLN   107      82.140 -12.640 196.170  1.00  0.00           C
ATOM   1082  CD  GLN   107      82.750 -11.460 195.410  1.00  0.00           C
ATOM   1083  OE1 GLN   107      83.950 -11.270 195.390  1.00  0.00           O
ATOM   1084  NE2 GLN   107      81.960 -10.760 194.680  1.00  0.00           N
ATOM   1085 1HE2 GLN   107      80.980 -10.800 194.500  1.00  0.00           H
ATOM   1086 2HE2 GLN   107      82.470 -10.100 194.120  1.00  0.00           H
ATOM   1087  C   GLN   107      83.670 -14.890 197.910  1.00  0.00           C
ATOM   1088  O   GLN   107      83.930 -15.450 196.820  1.00  0.00           O
ATOM   1089  N   PRO   108      83.280 -15.630 198.950  1.00  0.00           N
ATOM   1090  CA  PRO   108      82.780 -16.980 198.890  1.00  0.00           C
ATOM   1091  CB  PRO   108      82.480 -17.360 200.330  1.00  0.00           C
ATOM   1092  CG  PRO   108      83.410 -16.460 201.090  1.00  0.00           C
ATOM   1093  CD  PRO   108      83.350 -15.130 200.340  1.00  0.00           C
ATOM   1094  C   PRO   108      81.390 -16.990 198.150  1.00  0.00           C
ATOM   1095  O   PRO   108      80.740 -15.970 198.220  1.00  0.00           O
ATOM   1096  N   GLY   109      81.110 -18.060 197.410  1.00  0.00           N
ATOM   1097  H   GLY   109      81.830 -18.670 197.080  1.00  0.00           H
ATOM   1098  CA  GLY   109      79.720 -18.180 196.790  1.00  0.00           C
ATOM   1099  C   GLY   109      79.440 -17.390 195.510  1.00  0.00           C
ATOM   1100  O   GLY   109      79.290 -17.990 194.490  1.00  0.00           O
ATOM   1101  N   GLN   110      78.930 -16.240 195.740  1.00  0.00           N
ATOM   1102  H   GLN   110      79.170 -15.840 196.630  1.00  0.00           H
ATOM   1103  CA  GLN   110      78.410 -15.390 194.680  1.00  0.00           C
ATOM   1104  CB  GLN   110      77.610 -14.240 195.150  1.00  0.00           C
ATOM   1105  CG  GLN   110      76.240 -14.510 195.830  1.00  0.00           C
ATOM   1106  CD  GLN   110      75.610 -13.180 196.100  1.00  0.00           C
ATOM   1107  OE1 GLN   110      75.770 -12.600 197.240  1.00  0.00           O
ATOM   1108  NE2 GLN   110      75.080 -12.460 195.150  1.00  0.00           N
ATOM   1109 1HE2 GLN   110      75.100 -12.910 194.260  1.00  0.00           H
ATOM   1110 2HE2 GLN   110      74.610 -11.580 195.270  1.00  0.00           H
ATOM   1111  C   GLN   110      79.320 -15.110 193.500  1.00  0.00           C
ATOM   1112  O   GLN   110      80.590 -15.090 193.530  1.00  0.00           O
ATOM   1113  N   THR   111      78.670 -15.070 192.380  1.00  0.00           N
ATOM   1114  H   THR   111      77.730 -15.400 192.310  1.00  0.00           H
ATOM   1115  CA  THR   111      79.280 -14.910 191.060  1.00  0.00           C
ATOM   1116  CB  THR   111      78.260 -15.130 189.940  1.00  0.00           C
ATOM   1117  OG1 THR   111      77.080 -14.310 190.130  1.00  0.00           O
ATOM   1118  HG1 THR   111      76.590 -14.620 190.950  1.00  0.00           H
ATOM   1119  CG2 THR   111      77.800 -16.550 189.750  1.00  0.00           C
ATOM   1120  C   THR   111      79.880 -13.500 191.020  1.00  0.00           C
ATOM   1121  O   THR   111      79.380 -12.540 191.630  1.00  0.00           O
ATOM   1122  N   PHE   112      81.000 -13.400 190.290  1.00  0.00           N
ATOM   1123  H   PHE   112      81.590 -14.200 190.180  1.00  0.00           H
ATOM   1124  CA  PHE   112      81.650 -12.120 189.830  1.00  0.00           C
ATOM   1125  CB  PHE   112      82.710 -11.610 190.910  1.00  0.00           C
ATOM   1126  CG  PHE   112      83.710 -12.740 191.280  1.00  0.00           C
ATOM   1127  CD1 PHE   112      83.500 -13.510 192.470  1.00  0.00           C
ATOM   1128  HD1 PHE   112      82.620 -13.350 193.080  1.00  0.00           H
ATOM   1129  CD2 PHE   112      84.690 -13.020 190.410  1.00  0.00           C
ATOM   1130  HD2 PHE   112      84.560 -12.570 189.420  1.00  0.00           H
ATOM   1131  CE1 PHE   112      84.440 -14.530 192.760  1.00  0.00           C
ATOM   1132  HE1 PHE   112      84.470 -15.080 193.700  1.00  0.00           H
ATOM   1133  CE2 PHE   112      85.560 -14.090 190.580  1.00  0.00           C
ATOM   1134  HE2 PHE   112      86.230 -14.480 189.820  1.00  0.00           H
ATOM   1135  CZ  PHE   112      85.410 -14.780 191.760  1.00  0.00           C
ATOM   1136  HZ  PHE   112      86.190 -15.520 191.930  1.00  0.00           H
ATOM   1137  C   PHE   112      82.290 -12.300 188.410  1.00  0.00           C
ATOM   1138  O   PHE   112      82.650 -13.400 187.940  1.00  0.00           O
ATOM   1139  N   SER   113      82.270 -11.170 187.710  1.00  0.00           N
ATOM   1140  H   SER   113      82.220 -10.310 188.230  1.00  0.00           H
ATOM   1141  CA  SER   113      82.790 -11.240 186.300  1.00  0.00           C
ATOM   1142  CB  SER   113      82.400 -10.140 185.340  1.00  0.00           C
ATOM   1143  OG  SER   113      80.980 -10.220 184.860  1.00  0.00           O
ATOM   1144  HG  SER   113      80.360 -10.080 185.640  1.00  0.00           H
ATOM   1145  C   SER   113      84.290 -11.090 186.220  1.00  0.00           C
ATOM   1146  O   SER   113      84.920 -10.230 186.800  1.00  0.00           O
ATOM   1147  N   VAL   114      84.850 -12.030 185.400  1.00  0.00           N
ATOM   1148  H   VAL   114      84.470 -12.850 184.980  1.00  0.00           H
ATOM   1149  CA  VAL   114      86.310 -12.040 185.300  1.00  0.00           C
ATOM   1150  CB  VAL   114      86.990 -13.260 185.800  1.00  0.00           C
ATOM   1151  CG1 VAL   114      86.450 -13.650 187.200  1.00  0.00           C
ATOM   1152  CG2 VAL   114      86.770 -14.400 184.770  1.00  0.00           C
ATOM   1153  C   VAL   114      86.790 -11.600 183.880  1.00  0.00           C
ATOM   1154  O   VAL   114      86.270 -12.130 182.920  1.00  0.00           O
ATOM   1155  N   LEU   115      87.710 -10.670 183.780  1.00  0.00           N
ATOM   1156  H   LEU   115      88.360 -10.560 184.530  1.00  0.00           H
ATOM   1157  CA  LEU   115      88.280 -10.180 182.510  1.00  0.00           C
ATOM   1158  CB  LEU   115      88.900  -8.770 182.620  1.00  0.00           C
ATOM   1159  CG  LEU   115      89.600  -8.280 181.350  1.00  0.00           C
ATOM   1160  CD1 LEU   115      88.550  -7.820 180.440  1.00  0.00           C
ATOM   1161  CD2 LEU   115      90.730  -7.270 181.640  1.00  0.00           C
ATOM   1162  C   LEU   115      89.370 -11.180 182.170  1.00  0.00           C
ATOM   1163  O   LEU   115      90.510 -11.110 182.750  1.00  0.00           O
ATOM   1164  N   ALA   116      89.040 -12.270 181.530  1.00  0.00           N
ATOM   1165  H   ALA   116      88.070 -12.330 181.300  1.00  0.00           H
ATOM   1166  CA  ALA   116      89.940 -13.260 181.070  1.00  0.00           C
ATOM   1167  CB  ALA   116      89.220 -14.430 180.500  1.00  0.00           C
ATOM   1168  C   ALA   116      91.000 -12.640 180.110  1.00  0.00           C
ATOM   1169  O   ALA   116      90.640 -12.270 178.990  1.00  0.00           O
ATOM   1170  N   CYS   117      92.270 -12.620 180.480  1.00  0.00           N
ATOM   1171  H   CYS   117      92.530 -13.020 181.360  1.00  0.00           H
ATOM   1172  CA  CYS   117      93.380 -12.040 179.700  1.00  0.00           C
ATOM   1173  CB  CYS   117      94.080 -10.940 180.440  1.00  0.00           C
ATOM   1174  SG  CYS   117      95.160  -9.960 179.300  1.00  0.00           S
ATOM   1175  HG  CYS   117      96.300 -10.420 179.810  1.00  0.00           H
ATOM   1176  C   CYS   117      94.460 -13.140 179.460  1.00  0.00           C
ATOM   1177  O   CYS   117      94.910 -13.810 180.410  1.00  0.00           O
ATOM   1178  N   TYR   118      94.920 -13.160 178.190  1.00  0.00           N
ATOM   1179  H   TYR   118      94.580 -12.460 177.560  1.00  0.00           H
ATOM   1180  CA  TYR   118      95.980 -14.140 177.800  1.00  0.00           C
ATOM   1181  CB  TYR   118      95.470 -15.220 176.950  1.00  0.00           C
ATOM   1182  CG  TYR   118      94.100 -15.800 177.360  1.00  0.00           C
ATOM   1183  CD1 TYR   118      94.020 -16.940 178.120  1.00  0.00           C
ATOM   1184  HD1 TYR   118      94.870 -17.330 178.670  1.00  0.00           H
ATOM   1185  CD2 TYR   118      93.030 -15.380 176.590  1.00  0.00           C
ATOM   1186  HD2 TYR   118      93.030 -14.590 175.850  1.00  0.00           H
ATOM   1187  CE1 TYR   118      92.870 -17.680 178.220  1.00  0.00           C
ATOM   1188  HE1 TYR   118      92.930 -18.570 178.860  1.00  0.00           H
ATOM   1189  CE2 TYR   118      91.880 -16.140 176.700  1.00  0.00           C
ATOM   1190  HE2 TYR   118      91.130 -15.850 175.960  1.00  0.00           H
ATOM   1191  CZ  TYR   118      91.760 -17.270 177.460  1.00  0.00           C
ATOM   1192  OH  TYR   118      90.520 -17.800 177.620  1.00  0.00           O
ATOM   1193  HH  TYR   118      89.950 -17.290 176.980  1.00  0.00           H
ATOM   1194  C   TYR   118      97.130 -13.420 177.030  1.00  0.00           C
ATOM   1195  O   TYR   118      97.000 -13.300 175.820  1.00  0.00           O
ATOM   1196  N   ASN   119      98.330 -13.310 177.690  1.00  0.00           N
ATOM   1197  H   ASN   119      98.540 -13.880 178.480  1.00  0.00           H
ATOM   1198  CA  ASN   119      99.550 -12.550 177.230  1.00  0.00           C
ATOM   1199  CB  ASN   119     100.240 -13.320 176.120  1.00  0.00           C
ATOM   1200  CG  ASN   119     100.970 -14.550 176.610  1.00  0.00           C
ATOM   1201  OD1 ASN   119     100.460 -15.670 176.800  1.00  0.00           O
ATOM   1202  ND2 ASN   119     102.180 -14.430 177.060  1.00  0.00           N
ATOM   1203 1HD2 ASN   119     102.650 -13.550 177.090  1.00  0.00           H
ATOM   1204 2HD2 ASN   119     102.650 -15.280 177.320  1.00  0.00           H
ATOM   1205  C   ASN   119      99.220 -11.130 176.750  1.00  0.00           C
ATOM   1206  O   ASN   119      99.650 -10.700 175.660  1.00  0.00           O
ATOM   1207  N   GLY   120      98.360 -10.370 177.500  1.00  0.00           N
ATOM   1208  H   GLY   120      98.090 -10.620 178.430  1.00  0.00           H
ATOM   1209  CA  GLY   120      97.980  -8.930 177.100  1.00  0.00           C
ATOM   1210  C   GLY   120      96.850  -8.790 176.090  1.00  0.00           C
ATOM   1211  O   GLY   120      96.300  -7.700 175.970  1.00  0.00           O
ATOM   1212  N   SER   121      96.570  -9.860 175.360  1.00  0.00           N
ATOM   1213  H   SER   121      97.270 -10.570 175.230  1.00  0.00           H
ATOM   1214  CA  SER   121      95.290 -10.040 174.620  1.00  0.00           C
ATOM   1215  CB  SER   121      95.430 -11.170 173.610  1.00  0.00           C
ATOM   1216  OG  SER   121      94.270 -11.530 172.860  1.00  0.00           O
ATOM   1217  HG  SER   121      94.360 -10.930 172.070  1.00  0.00           H
ATOM   1218  C   SER   121      94.160 -10.470 175.540  1.00  0.00           C
ATOM   1219  O   SER   121      94.220 -11.520 176.130  1.00  0.00           O
ATOM   1220  N   PRO   122      93.150  -9.570 175.810  1.00  0.00           N
ATOM   1221  CA  PRO   122      91.900  -9.980 176.500  1.00  0.00           C
ATOM   1222  CB  PRO   122      91.230  -8.690 177.000  1.00  0.00           C
ATOM   1223  CG  PRO   122      91.920  -7.670 176.170  1.00  0.00           C
ATOM   1224  CD  PRO   122      93.190  -8.160 175.540  1.00  0.00           C
ATOM   1225  C   PRO   122      90.870 -10.880 175.720  1.00  0.00           C
ATOM   1226  O   PRO   122      90.680 -10.720 174.490  1.00  0.00           O
ATOM   1227  N   SER   123      90.020 -11.520 176.490  1.00  0.00           N
ATOM   1228  H   SER   123      90.340 -11.690 177.420  1.00  0.00           H
ATOM   1229  CA  SER   123      88.760 -12.230 176.110  1.00  0.00           C
ATOM   1230  CB  SER   123      89.010 -13.610 176.580  1.00  0.00           C
ATOM   1231  OG  SER   123      88.280 -14.420 175.660  1.00  0.00           O
ATOM   1232  HG  SER   123      88.590 -15.370 175.790  1.00  0.00           H
ATOM   1233  C   SER   123      87.530 -11.500 176.690  1.00  0.00           C
ATOM   1234  O   SER   123      87.600 -10.440 177.290  1.00  0.00           O
ATOM   1235  N   GLY   124      86.410 -12.130 176.490  1.00  0.00           N
ATOM   1236  H   GLY   124      86.450 -13.020 176.030  1.00  0.00           H
ATOM   1237  CA  GLY   124      85.180 -11.560 177.060  1.00  0.00           C
ATOM   1238  C   GLY   124      84.880 -11.890 178.510  1.00  0.00           C
ATOM   1239  O   GLY   124      85.090 -13.030 178.930  1.00  0.00           O
ATOM   1240  N   VAL   125      84.470 -10.820 179.220  1.00  0.00           N
ATOM   1241  H   VAL   125      84.410  -9.950 178.720  1.00  0.00           H
ATOM   1242  CA  VAL   125      83.980 -10.830 180.620  1.00  0.00           C
ATOM   1243  CB  VAL   125      83.620  -9.360 181.140  1.00  0.00           C
ATOM   1244  CG1 VAL   125      84.760  -8.370 181.090  1.00  0.00           C
ATOM   1245  CG2 VAL   125      82.390  -8.780 180.490  1.00  0.00           C
ATOM   1246  C   VAL   125      82.890 -11.880 180.950  1.00  0.00           C
ATOM   1247  O   VAL   125      81.740 -11.740 180.570  1.00  0.00           O
ATOM   1248  N   TYR   126      83.250 -12.910 181.670  1.00  0.00           N
ATOM   1249  H   TYR   126      84.210 -13.100 181.890  1.00  0.00           H
ATOM   1250  CA  TYR   126      82.510 -14.100 182.030  1.00  0.00           C
ATOM   1251  CB  TYR   126      82.920 -15.360 181.290  1.00  0.00           C
ATOM   1252  CG  TYR   126      84.320 -15.910 181.490  1.00  0.00           C
ATOM   1253  CD1 TYR   126      84.720 -16.570 182.640  1.00  0.00           C
ATOM   1254  HD1 TYR   126      84.050 -16.640 183.500  1.00  0.00           H
ATOM   1255  CD2 TYR   126      85.140 -16.000 180.360  1.00  0.00           C
ATOM   1256  HD2 TYR   126      84.840 -15.700 179.360  1.00  0.00           H
ATOM   1257  CE1 TYR   126      85.870 -17.350 182.690  1.00  0.00           C
ATOM   1258  HE1 TYR   126      86.080 -17.970 183.570  1.00  0.00           H
ATOM   1259  CE2 TYR   126      86.390 -16.680 180.410  1.00  0.00           C
ATOM   1260  HE2 TYR   126      87.220 -16.290 179.830  1.00  0.00           H
ATOM   1261  CZ  TYR   126      86.750 -17.320 181.590  1.00  0.00           C
ATOM   1262  OH  TYR   126      87.860 -18.090 181.480  1.00  0.00           O
ATOM   1263  HH  TYR   126      87.760 -18.740 182.230  1.00  0.00           H
ATOM   1264  C   TYR   126      82.230 -14.330 183.550  1.00  0.00           C
ATOM   1265  O   TYR   126      83.150 -14.130 184.330  1.00  0.00           O
ATOM   1266  N   GLN   127      81.010 -14.780 183.840  1.00  0.00           N
ATOM   1267  H   GLN   127      80.470 -15.360 183.230  1.00  0.00           H
ATOM   1268  CA  GLN   127      80.520 -14.720 185.200  1.00  0.00           C
ATOM   1269  CB  GLN   127      79.140 -14.200 185.340  1.00  0.00           C
ATOM   1270  CG  GLN   127      78.780 -13.560 186.700  1.00  0.00           C
ATOM   1271  CD  GLN   127      77.390 -12.940 186.710  1.00  0.00           C
ATOM   1272  OE1 GLN   127      76.950 -12.230 185.790  1.00  0.00           O
ATOM   1273  NE2 GLN   127      76.710 -13.040 187.770  1.00  0.00           N
ATOM   1274 1HE2 GLN   127      76.870 -13.660 188.530  1.00  0.00           H
ATOM   1275 2HE2 GLN   127      75.910 -12.440 187.790  1.00  0.00           H
ATOM   1276  C   GLN   127      80.630 -16.090 185.970  1.00  0.00           C
ATOM   1277  O   GLN   127      80.100 -17.120 185.640  1.00  0.00           O
ATOM   1278  N   CYS   128      81.600 -16.040 186.910  1.00  0.00           N
ATOM   1279  H   CYS   128      82.110 -15.210 187.130  1.00  0.00           H
ATOM   1280  CA  CYS   128      82.020 -17.220 187.700  1.00  0.00           C
ATOM   1281  CB  CYS   128      83.350 -17.630 187.050  1.00  0.00           C
ATOM   1282  SG  CYS   128      83.300 -18.400 185.450  1.00  0.00           S
ATOM   1283  HG  CYS   128      82.620 -19.480 185.850  1.00  0.00           H
ATOM   1284  C   CYS   128      82.160 -17.030 189.180  1.00  0.00           C
ATOM   1285  O   CYS   128      82.610 -15.940 189.570  1.00  0.00           O
ATOM   1286  N   ALA   129      82.200 -18.120 189.940  1.00  0.00           N
ATOM   1287  H   ALA   129      82.150 -19.040 189.540  1.00  0.00           H
ATOM   1288  CA  ALA   129      82.140 -18.120 191.420  1.00  0.00           C
ATOM   1289  CB  ALA   129      80.750 -18.490 191.760  1.00  0.00           C
ATOM   1290  C   ALA   129      83.040 -19.270 192.020  1.00  0.00           C
ATOM   1291  O   ALA   129      83.480 -20.170 191.300  1.00  0.00           O
ATOM   1292  N   MET   130      83.440 -18.960 193.250  1.00  0.00           N
ATOM   1293  H   MET   130      83.020 -18.300 193.870  1.00  0.00           H
ATOM   1294  CA  MET   130      84.470 -19.760 194.060  1.00  0.00           C
ATOM   1295  CB  MET   130      85.430 -18.870 194.830  1.00  0.00           C
ATOM   1296  CG  MET   130      86.080 -17.880 193.820  1.00  0.00           C
ATOM   1297  SD  MET   130      87.560 -16.970 194.480  1.00  0.00           S
ATOM   1298  CE  MET   130      86.810 -15.960 195.680  1.00  0.00           C
ATOM   1299  C   MET   130      83.760 -20.670 195.080  1.00  0.00           C
ATOM   1300  O   MET   130      82.750 -20.360 195.680  1.00  0.00           O
ATOM   1301  N   ARG   131      84.270 -21.900 195.140  1.00  0.00           N
ATOM   1302  H   ARG   131      85.140 -22.100 194.690  1.00  0.00           H
ATOM   1303  CA  ARG   131      83.780 -23.030 195.950  1.00  0.00           C
ATOM   1304  CB  ARG   131      84.730 -24.200 195.680  1.00  0.00           C
ATOM   1305  CG  ARG   131      84.560 -24.870 194.330  1.00  0.00           C
ATOM   1306  CD  ARG   131      85.830 -25.720 193.890  1.00  0.00           C
ATOM   1307  NE  ARG   131      85.690 -26.260 192.570  1.00  0.00           N
ATOM   1308  HE  ARG   131      84.730 -26.510 192.450  1.00  0.00           H
ATOM   1309  CZ  ARG   131      86.620 -26.510 191.630  1.00  0.00           C
ATOM   1310  NH1 ARG   131      87.890 -26.140 191.730  1.00  0.00           N
ATOM   1311 1HH1 ARG   131      88.210 -25.660 192.540  1.00  0.00           H
ATOM   1312 2HH1 ARG   131      88.530 -26.290 190.970  1.00  0.00           H
ATOM   1313  NH2 ARG   131      86.180 -26.990 190.470  1.00  0.00           N
ATOM   1314 1HH2 ARG   131      85.190 -27.110 190.340  1.00  0.00           H
ATOM   1315 2HH2 ARG   131      86.780 -27.260 189.720  1.00  0.00           H
ATOM   1316  C   ARG   131      83.810 -22.760 197.470  1.00  0.00           C
ATOM   1317  O   ARG   131      84.650 -21.950 197.970  1.00  0.00           O
ATOM   1318  N   PRO   132      82.970 -23.500 198.240  1.00  0.00           N
ATOM   1319  CA  PRO   132      82.920 -23.450 199.670  1.00  0.00           C
ATOM   1320  CB  PRO   132      81.730 -24.290 200.050  1.00  0.00           C
ATOM   1321  CG  PRO   132      80.760 -24.080 198.930  1.00  0.00           C
ATOM   1322  CD  PRO   132      81.810 -24.280 197.810  1.00  0.00           C
ATOM   1323  C   PRO   132      84.230 -23.960 200.310  1.00  0.00           C
ATOM   1324  O   PRO   132      84.560 -23.440 201.360  1.00  0.00           O
ATOM   1325  N   ASN   133      84.940 -24.930 199.710  1.00  0.00           N
ATOM   1326  H   ASN   133      84.460 -25.760 199.440  1.00  0.00           H
ATOM   1327  CA  ASN   133      86.420 -25.060 200.030  1.00  0.00           C
ATOM   1328  CB  ASN   133      86.640 -26.390 200.740  1.00  0.00           C
ATOM   1329  CG  ASN   133      86.310 -26.170 202.230  1.00  0.00           C
ATOM   1330  OD1 ASN   133      87.080 -25.800 203.100  1.00  0.00           O
ATOM   1331  ND2 ASN   133      85.030 -26.560 202.560  1.00  0.00           N
ATOM   1332 1HD2 ASN   133      84.340 -26.970 201.960  1.00  0.00           H
ATOM   1333 2HD2 ASN   133      84.710 -26.260 203.460  1.00  0.00           H
ATOM   1334  C   ASN   133      87.230 -25.100 198.670  1.00  0.00           C
ATOM   1335  O   ASN   133      86.840 -25.790 197.750  1.00  0.00           O
ATOM   1336  N   PHE   134      88.040 -24.080 198.660  1.00  0.00           N
ATOM   1337  H   PHE   134      87.930 -23.330 199.310  1.00  0.00           H
ATOM   1338  CA  PHE   134      89.080 -23.820 197.610  1.00  0.00           C
ATOM   1339  CB  PHE   134      90.100 -24.970 197.700  1.00  0.00           C
ATOM   1340  CG  PHE   134      91.470 -24.980 198.360  1.00  0.00           C
ATOM   1341  CD1 PHE   134      92.630 -24.710 197.680  1.00  0.00           C
ATOM   1342  HD1 PHE   134      92.480 -24.130 196.760  1.00  0.00           H
ATOM   1343  CD2 PHE   134      91.480 -25.730 199.510  1.00  0.00           C
ATOM   1344  HD2 PHE   134      90.490 -25.980 199.910  1.00  0.00           H
ATOM   1345  CE1 PHE   134      93.850 -25.160 198.120  1.00  0.00           C
ATOM   1346  HE1 PHE   134      94.690 -25.130 197.430  1.00  0.00           H
ATOM   1347  CE2 PHE   134      92.710 -26.210 199.950  1.00  0.00           C
ATOM   1348  HE2 PHE   134      92.850 -26.750 200.890  1.00  0.00           H
ATOM   1349  CZ  PHE   134      93.940 -25.860 199.330  1.00  0.00           C
ATOM   1350  HZ  PHE   134      94.850 -25.890 199.940  1.00  0.00           H
ATOM   1351  C   PHE   134      88.740 -23.600 196.100  1.00  0.00           C
ATOM   1352  O   PHE   134      87.980 -24.380 195.510  1.00  0.00           O
ATOM   1353  N   THR   135      89.520 -22.710 195.460  1.00  0.00           N
ATOM   1354  H   THR   135      90.240 -22.320 196.030  1.00  0.00           H
ATOM   1355  CA  THR   135      89.440 -22.460 194.020  1.00  0.00           C
ATOM   1356  CB  THR   135      90.060 -23.640 193.070  1.00  0.00           C
ATOM   1357  OG1 THR   135      89.610 -24.890 193.560  1.00  0.00           O
ATOM   1358  HG1 THR   135      89.070 -24.900 194.390  1.00  0.00           H
ATOM   1359  CG2 THR   135      91.580 -23.710 193.140  1.00  0.00           C
ATOM   1360  C   THR   135      88.140 -21.990 193.310  1.00  0.00           C
ATOM   1361  O   THR   135      87.080 -22.200 193.820  1.00  0.00           O
ATOM   1362  N   ILE   136      88.240 -21.320 192.150  1.00  0.00           N
ATOM   1363  H   ILE   136      89.140 -20.970 191.910  1.00  0.00           H
ATOM   1364  CA  ILE   136      87.200 -21.010 191.140  1.00  0.00           C
ATOM   1365  CB  ILE   136      87.730 -20.110 190.080  1.00  0.00           C
ATOM   1366  CG1 ILE   136      86.690 -19.580 189.060  1.00  0.00           C
ATOM   1367  CG2 ILE   136      88.770 -20.800 189.210  1.00  0.00           C
ATOM   1368  CD  ILE   136      86.020 -18.340 189.630  1.00  0.00           C
ATOM   1369  C   ILE   136      86.550 -22.290 190.610  1.00  0.00           C
ATOM   1370  O   ILE   136      87.200 -23.280 190.450  1.00  0.00           O
ATOM   1371  N   LYS   137      85.270 -22.170 190.380  1.00  0.00           N
ATOM   1372  H   LYS   137      84.750 -21.320 190.460  1.00  0.00           H
ATOM   1373  CA  LYS   137      84.480 -23.330 189.930  1.00  0.00           C
ATOM   1374  CB  LYS   137      82.960 -23.340 190.210  1.00  0.00           C
ATOM   1375  CG  LYS   137      82.640 -23.420 191.700  1.00  0.00           C
ATOM   1376  CD  LYS   137      81.180 -23.070 191.890  1.00  0.00           C
ATOM   1377  CE  LYS   137      80.840 -23.140 193.370  1.00  0.00           C
ATOM   1378  NZ  LYS   137      79.410 -23.200 193.490  1.00  0.00           N
ATOM   1379  HZ1 LYS   137      79.100 -23.940 192.900  1.00  0.00           H
ATOM   1380  HZ2 LYS   137      79.040 -23.520 194.370  1.00  0.00           H
ATOM   1381  HZ3 LYS   137      79.060 -22.280 193.320  1.00  0.00           H
ATOM   1382  C   LYS   137      84.650 -23.630 188.390  1.00  0.00           C
ATOM   1383  O   LYS   137      85.180 -24.760 188.100  1.00  0.00           O
ATOM   1384  N   GLY   138      84.470 -22.550 187.610  1.00  0.00           N
ATOM   1385  H   GLY   138      83.730 -21.950 187.910  1.00  0.00           H
ATOM   1386  CA  GLY   138      84.850 -22.370 186.210  1.00  0.00           C
ATOM   1387  C   GLY   138      86.300 -22.490 185.840  1.00  0.00           C
ATOM   1388  O   GLY   138      87.190 -22.230 186.680  1.00  0.00           O
ATOM   1389  N   SER   139      86.580 -23.090 184.710  1.00  0.00           N
ATOM   1390  H   SER   139      85.820 -23.430 184.150  1.00  0.00           H
ATOM   1391  CA  SER   139      87.970 -23.410 184.250  1.00  0.00           C
ATOM   1392  CB  SER   139      88.080 -24.850 183.740  1.00  0.00           C
ATOM   1393  OG  SER   139      86.990 -25.040 182.760  1.00  0.00           O
ATOM   1394  HG  SER   139      86.300 -25.570 183.260  1.00  0.00           H
ATOM   1395  C   SER   139      88.440 -22.500 183.090  1.00  0.00           C
ATOM   1396  O   SER   139      87.710 -22.020 182.190  1.00  0.00           O
ATOM   1397  N   PHE   140      89.710 -22.230 183.150  1.00  0.00           N
ATOM   1398  H   PHE   140      90.310 -22.770 183.740  1.00  0.00           H
ATOM   1399  CA  PHE   140      90.430 -21.290 182.290  1.00  0.00           C
ATOM   1400  CB  PHE   140      91.140 -20.310 183.240  1.00  0.00           C
ATOM   1401  CG  PHE   140      90.180 -19.340 184.040  1.00  0.00           C
ATOM   1402  CD1 PHE   140      89.220 -19.860 184.940  1.00  0.00           C
ATOM   1403  HD1 PHE   140      89.100 -20.930 185.090  1.00  0.00           H
ATOM   1404  CD2 PHE   140      90.250 -17.940 183.900  1.00  0.00           C
ATOM   1405  HD2 PHE   140      91.030 -17.620 183.210  1.00  0.00           H
ATOM   1406  CE1 PHE   140      88.340 -18.970 185.620  1.00  0.00           C
ATOM   1407  HE1 PHE   140      87.610 -19.430 186.280  1.00  0.00           H
ATOM   1408  CE2 PHE   140      89.490 -17.110 184.620  1.00  0.00           C
ATOM   1409  HE2 PHE   140      89.490 -16.110 184.200  1.00  0.00           H
ATOM   1410  CZ  PHE   140      88.500 -17.600 185.480  1.00  0.00           C
ATOM   1411  HZ  PHE   140      87.770 -16.960 185.990  1.00  0.00           H
ATOM   1412  C   PHE   140      91.380 -22.020 181.250  1.00  0.00           C
ATOM   1413  O   PHE   140      91.960 -23.110 181.460  1.00  0.00           O
ATOM   1414  N   LEU   141      91.460 -21.420 180.100  1.00  0.00           N
ATOM   1415  H   LEU   141      91.090 -20.490 180.020  1.00  0.00           H
ATOM   1416  CA  LEU   141      92.340 -21.750 178.950  1.00  0.00           C
ATOM   1417  CB  LEU   141      91.880 -20.970 177.650  1.00  0.00           C
ATOM   1418  CG  LEU   141      90.610 -21.580 177.090  1.00  0.00           C
ATOM   1419  CD1 LEU   141      90.030 -20.690 175.960  1.00  0.00           C
ATOM   1420  CD2 LEU   141      90.760 -23.020 176.610  1.00  0.00           C
ATOM   1421  C   LEU   141      93.800 -21.410 179.300  1.00  0.00           C
ATOM   1422  O   LEU   141      94.080 -20.590 180.230  1.00  0.00           O
ATOM   1423  N   ASN   142      94.750 -22.050 178.580  1.00  0.00           N
ATOM   1424  H   ASN   142      94.510 -22.870 178.050  1.00  0.00           H
ATOM   1425  CA  ASN   142      96.230 -21.910 178.710  1.00  0.00           C
ATOM   1426  CB  ASN   142      96.980 -22.820 177.690  1.00  0.00           C
ATOM   1427  CG  ASN   142      96.610 -24.280 177.670  1.00  0.00           C
ATOM   1428  OD1 ASN   142      95.460 -24.570 177.520  1.00  0.00           O
ATOM   1429  ND2 ASN   142      97.520 -25.140 178.010  1.00  0.00           N
ATOM   1430 1HD2 ASN   142      98.320 -24.680 178.400  1.00  0.00           H
ATOM   1431 2HD2 ASN   142      97.510 -26.130 177.870  1.00  0.00           H
ATOM   1432  C   ASN   142      96.710 -20.500 178.490  1.00  0.00           C
ATOM   1433  O   ASN   142      96.490 -19.940 177.410  1.00  0.00           O
ATOM   1434  N   GLY   143      97.340 -19.940 179.490  1.00  0.00           N
ATOM   1435  H   GLY   143      97.280 -20.330 180.410  1.00  0.00           H
ATOM   1436  CA  GLY   143      97.780 -18.530 179.430  1.00  0.00           C
ATOM   1437  C   GLY   143      96.930 -17.410 180.060  1.00  0.00           C
ATOM   1438  O   GLY   143      97.470 -16.290 180.090  1.00  0.00           O
ATOM   1439  N   SER   144      95.930 -17.750 180.840  1.00  0.00           N
ATOM   1440  H   SER   144      95.840 -18.740 180.840  1.00  0.00           H
ATOM   1441  CA  SER   144      94.960 -16.970 181.640  1.00  0.00           C
ATOM   1442  CB  SER   144      93.760 -17.830 182.000  1.00  0.00           C
ATOM   1443  OG  SER   144      94.080 -18.970 182.830  1.00  0.00           O
ATOM   1444  HG  SER   144      94.740 -19.660 182.520  1.00  0.00           H
ATOM   1445  C   SER   144      95.530 -16.240 182.890  1.00  0.00           C
ATOM   1446  O   SER   144      94.920 -15.300 183.410  1.00  0.00           O
ATOM   1447  N   CYS   145      96.690 -16.710 183.400  1.00  0.00           N
ATOM   1448  H   CYS   145      96.950 -17.580 182.980  1.00  0.00           H
ATOM   1449  CA  CYS   145      97.410 -16.160 184.510  1.00  0.00           C
ATOM   1450  CB  CYS   145      98.750 -16.930 184.650  1.00  0.00           C
ATOM   1451  SG  CYS   145      99.630 -17.170 183.060  1.00  0.00           S
ATOM   1452  HG  CYS   145      98.890 -18.160 182.570  1.00  0.00           H
ATOM   1453  C   CYS   145      97.640 -14.650 184.430  1.00  0.00           C
ATOM   1454  O   CYS   145      98.480 -14.210 183.670  1.00  0.00           O
ATOM   1455  N   GLY   146      97.070 -14.050 185.490  1.00  0.00           N
ATOM   1456  H   GLY   146      96.900 -14.570 186.330  1.00  0.00           H
ATOM   1457  CA  GLY   146      97.020 -12.620 185.610  1.00  0.00           C
ATOM   1458  C   GLY   146      95.600 -12.010 185.550  1.00  0.00           C
ATOM   1459  O   GLY   146      95.310 -11.030 186.310  1.00  0.00           O
ATOM   1460  N   SER   147      94.610 -12.630 184.900  1.00  0.00           N
ATOM   1461  H   SER   147      94.860 -13.310 184.200  1.00  0.00           H
ATOM   1462  CA  SER   147      93.200 -12.260 184.790  1.00  0.00           C
ATOM   1463  CB  SER   147      92.470 -13.510 184.360  1.00  0.00           C
ATOM   1464  OG  SER   147      92.800 -13.820 182.990  1.00  0.00           O
ATOM   1465  HG  SER   147      93.500 -14.530 182.940  1.00  0.00           H
ATOM   1466  C   SER   147      92.610 -11.760 186.080  1.00  0.00           C
ATOM   1467  O   SER   147      92.340 -12.520 187.010  1.00  0.00           O
ATOM   1468  N   VAL   148      92.080 -10.560 185.920  1.00  0.00           N
ATOM   1469  H   VAL   148      91.780 -10.210 185.030  1.00  0.00           H
ATOM   1470  CA  VAL   148      91.410  -9.860 187.050  1.00  0.00           C
ATOM   1471  CB  VAL   148      91.620  -8.380 187.060  1.00  0.00           C
ATOM   1472  CG1 VAL   148      93.030  -8.070 187.390  1.00  0.00           C
ATOM   1473  CG2 VAL   148      91.010  -7.720 185.810  1.00  0.00           C
ATOM   1474  C   VAL   148      89.970 -10.340 187.080  1.00  0.00           C
ATOM   1475  O   VAL   148      89.380 -10.570 186.030  1.00  0.00           O
ATOM   1476  N   GLY   149      89.450 -10.290 188.360  1.00  0.00           N
ATOM   1477  H   GLY   149      90.080 -10.160 189.120  1.00  0.00           H
ATOM   1478  CA  GLY   149      88.000 -10.480 188.710  1.00  0.00           C
ATOM   1479  C   GLY   149      87.460  -9.290 189.470  1.00  0.00           C
ATOM   1480  O   GLY   149      88.060  -8.890 190.480  1.00  0.00           O
ATOM   1481  N   PHE   150      86.150  -9.080 189.180  1.00  0.00           N
ATOM   1482  H   PHE   150      85.720  -9.420 188.340  1.00  0.00           H
ATOM   1483  CA  PHE   150      85.450  -7.900 189.710  1.00  0.00           C
ATOM   1484  CB  PHE   150      85.770  -6.590 188.950  1.00  0.00           C
ATOM   1485  CG  PHE   150      85.560  -6.790 187.440  1.00  0.00           C
ATOM   1486  CD1 PHE   150      84.290  -6.620 186.830  1.00  0.00           C
ATOM   1487  HD1 PHE   150      83.520  -6.250 187.500  1.00  0.00           H
ATOM   1488  CD2 PHE   150      86.710  -6.820 186.620  1.00  0.00           C
ATOM   1489  HD2 PHE   150      87.570  -7.300 187.060  1.00  0.00           H
ATOM   1490  CE1 PHE   150      84.180  -6.500 185.480  1.00  0.00           C
ATOM   1491  HE1 PHE   150      83.350  -6.800 184.850  1.00  0.00           H
ATOM   1492  CE2 PHE   150      86.580  -6.660 185.250  1.00  0.00           C
ATOM   1493  HE2 PHE   150      87.450  -6.470 184.620  1.00  0.00           H
ATOM   1494  CZ  PHE   150      85.290  -6.480 184.700  1.00  0.00           C
ATOM   1495  HZ  PHE   150      85.250  -6.120 183.670  1.00  0.00           H
ATOM   1496  C   PHE   150      83.950  -8.030 189.880  1.00  0.00           C
ATOM   1497  O   PHE   150      83.360  -8.790 189.170  1.00  0.00           O
ATOM   1498  N   ASN   151      83.440  -7.220 190.820  1.00  0.00           N
ATOM   1499  H   ASN   151      84.110  -6.750 191.390  1.00  0.00           H
ATOM   1500  CA  ASN   151      81.960  -6.980 191.040  1.00  0.00           C
ATOM   1501  CB  ASN   151      81.550  -6.820 192.510  1.00  0.00           C
ATOM   1502  CG  ASN   151      82.410  -7.580 193.520  1.00  0.00           C
ATOM   1503  OD1 ASN   151      82.790  -8.700 193.330  1.00  0.00           O
ATOM   1504  ND2 ASN   151      82.430  -7.050 194.740  1.00  0.00           N
ATOM   1505 1HD2 ASN   151      81.830  -6.300 194.990  1.00  0.00           H
ATOM   1506 2HD2 ASN   151      82.920  -7.550 195.460  1.00  0.00           H
ATOM   1507  C   ASN   151      81.610  -5.630 190.430  1.00  0.00           C
ATOM   1508  O   ASN   151      82.440  -4.710 190.440  1.00  0.00           O
ATOM   1509  N   ILE   152      80.330  -5.590 190.010  1.00  0.00           N
ATOM   1510  H   ILE   152      79.620  -6.300 190.080  1.00  0.00           H
ATOM   1511  CA  ILE   152      79.820  -4.300 189.400  1.00  0.00           C
ATOM   1512  CB  ILE   152      79.340  -4.620 187.910  1.00  0.00           C
ATOM   1513  CG1 ILE   152      80.700  -4.900 187.100  1.00  0.00           C
ATOM   1514  CG2 ILE   152      78.420  -3.470 187.340  1.00  0.00           C
ATOM   1515  CD  ILE   152      80.540  -5.300 185.660  1.00  0.00           C
ATOM   1516  C   ILE   152      78.660  -3.780 190.290  1.00  0.00           C
ATOM   1517  O   ILE   152      77.560  -4.280 190.350  1.00  0.00           O
ATOM   1518  N   ASP   153      79.000  -2.640 190.850  1.00  0.00           N
ATOM   1519  H   ASP   153      79.920  -2.350 191.130  1.00  0.00           H
ATOM   1520  CA  ASP   153      78.030  -1.720 191.500  1.00  0.00           C
ATOM   1521  CB  ASP   153      78.740  -1.200 192.760  1.00  0.00           C
ATOM   1522  CG  ASP   153      78.980  -2.450 193.680  1.00  0.00           C
ATOM   1523  OD1 ASP   153      78.170  -2.700 194.600  1.00  0.00           O
ATOM   1524  OD2 ASP   153      79.980  -3.170 193.560  1.00  0.00           O
ATOM   1525  C   ASP   153      77.410  -0.600 190.650  1.00  0.00           C
ATOM   1526  O   ASP   153      77.840   0.590 190.610  1.00  0.00           O
ATOM   1527  N   TYR   154      76.880  -1.190 189.580  1.00  0.00           N
ATOM   1528  H   TYR   154      76.780  -2.180 189.600  1.00  0.00           H
ATOM   1529  CA  TYR   154      76.350  -0.450 188.420  1.00  0.00           C
ATOM   1530  CB  TYR   154      75.010   0.200 188.740  1.00  0.00           C
ATOM   1531  CG  TYR   154      74.250   0.930 187.670  1.00  0.00           C
ATOM   1532  CD1 TYR   154      73.600   0.310 186.630  1.00  0.00           C
ATOM   1533  HD1 TYR   154      73.860  -0.710 186.350  1.00  0.00           H
ATOM   1534  CD2 TYR   154      74.240   2.320 187.720  1.00  0.00           C
ATOM   1535  HD2 TYR   154      75.070   2.890 188.130  1.00  0.00           H
ATOM   1536  CE1 TYR   154      72.760   1.070 185.780  1.00  0.00           C
ATOM   1537  HE1 TYR   154      72.610   0.690 184.770  1.00  0.00           H
ATOM   1538  CE2 TYR   154      73.380   2.990 186.840  1.00  0.00           C
ATOM   1539  HE2 TYR   154      73.710   4.010 186.670  1.00  0.00           H
ATOM   1540  CZ  TYR   154      72.580   2.410 185.950  1.00  0.00           C
ATOM   1541  OH  TYR   154      71.350   2.930 185.700  1.00  0.00           O
ATOM   1542  HH  TYR   154      70.760   2.230 185.310  1.00  0.00           H
ATOM   1543  C   TYR   154      77.300   0.480 187.630  1.00  0.00           C
ATOM   1544  O   TYR   154      77.910  -0.030 186.690  1.00  0.00           O
ATOM   1545  N   ASP   155      77.440   1.760 188.100  1.00  0.00           N
ATOM   1546  H   ASP   155      76.930   1.970 188.940  1.00  0.00           H
ATOM   1547  CA  ASP   155      78.230   2.870 187.540  1.00  0.00           C
ATOM   1548  CB  ASP   155      77.930   4.180 188.300  1.00  0.00           C
ATOM   1549  CG  ASP   155      77.960   4.000 189.800  1.00  0.00           C
ATOM   1550  OD1 ASP   155      76.920   3.890 190.410  1.00  0.00           O
ATOM   1551  OD2 ASP   155      78.990   4.270 190.420  1.00  0.00           O
ATOM   1552  C   ASP   155      79.770   2.740 187.470  1.00  0.00           C
ATOM   1553  O   ASP   155      80.390   3.200 186.550  1.00  0.00           O
ATOM   1554  N   CYS   156      80.390   2.080 188.390  1.00  0.00           N
ATOM   1555  H   CYS   156      79.860   1.820 189.200  1.00  0.00           H
ATOM   1556  CA  CYS   156      81.800   1.760 188.510  1.00  0.00           C
ATOM   1557  CB  CYS   156      82.490   2.730 189.450  1.00  0.00           C
ATOM   1558  SG  CYS   156      81.570   2.940 190.990  1.00  0.00           S
ATOM   1559  HG  CYS   156      80.400   3.520 190.710  1.00  0.00           H
ATOM   1560  C   CYS   156      82.160   0.370 189.110  1.00  0.00           C
ATOM   1561  O   CYS   156      81.580  -0.090 190.050  1.00  0.00           O
ATOM   1562  N   VAL   157      83.320  -0.140 188.630  1.00  0.00           N
ATOM   1563  H   VAL   157      83.970   0.430 188.140  1.00  0.00           H
ATOM   1564  CA  VAL   157      83.680  -1.510 189.000  1.00  0.00           C
ATOM   1565  CB  VAL   157      84.680  -2.200 188.110  1.00  0.00           C
ATOM   1566  CG1 VAL   157      83.990  -2.600 186.780  1.00  0.00           C
ATOM   1567  CG2 VAL   157      85.920  -1.310 187.910  1.00  0.00           C
ATOM   1568  C   VAL   157      84.140  -1.490 190.480  1.00  0.00           C
ATOM   1569  O   VAL   157      84.960  -0.700 190.860  1.00  0.00           O
ATOM   1570  N   SER   158      84.030  -2.670 191.040  1.00  0.00           N
ATOM   1571  H   SER   158      83.540  -3.430 190.640  1.00  0.00           H
ATOM   1572  CA  SER   158      84.630  -2.980 192.350  1.00  0.00           C
ATOM   1573  CB  SER   158      83.640  -3.450 193.380  1.00  0.00           C
ATOM   1574  OG  SER   158      82.600  -2.470 193.520  1.00  0.00           O
ATOM   1575  HG  SER   158      81.710  -2.930 193.520  1.00  0.00           H
ATOM   1576  C   SER   158      85.630  -4.130 192.330  1.00  0.00           C
ATOM   1577  O   SER   158      85.200  -5.320 192.280  1.00  0.00           O
ATOM   1578  N   PHE   159      86.930  -3.800 192.420  1.00  0.00           N
ATOM   1579  H   PHE   159      87.190  -2.900 192.770  1.00  0.00           H
ATOM   1580  CA  PHE   159      87.990  -4.840 192.160  1.00  0.00           C
ATOM   1581  CB  PHE   159      89.250  -4.040 191.700  1.00  0.00           C
ATOM   1582  CG  PHE   159      89.240  -3.790 190.250  1.00  0.00           C
ATOM   1583  CD1 PHE   159      89.240  -2.450 189.840  1.00  0.00           C
ATOM   1584  HD1 PHE   159      89.270  -1.680 190.610  1.00  0.00           H
ATOM   1585  CD2 PHE   159      89.660  -4.730 189.390  1.00  0.00           C
ATOM   1586  HD2 PHE   159      89.700  -5.790 189.620  1.00  0.00           H
ATOM   1587  CE1 PHE   159      89.630  -2.090 188.570  1.00  0.00           C
ATOM   1588  HE1 PHE   159      89.790  -1.040 188.320  1.00  0.00           H
ATOM   1589  CE2 PHE   159      89.950  -4.360 188.080  1.00  0.00           C
ATOM   1590  HE2 PHE   159      90.380  -5.140 187.450  1.00  0.00           H
ATOM   1591  CZ  PHE   159      89.890  -3.050 187.650  1.00  0.00           C
ATOM   1592  HZ  PHE   159      89.840  -2.820 186.590  1.00  0.00           H
ATOM   1593  C   PHE   159      88.350  -5.770 193.350  1.00  0.00           C
ATOM   1594  O   PHE   159      88.330  -5.280 194.450  1.00  0.00           O
ATOM   1595  N   CYS   160      88.460  -7.050 193.070  1.00  0.00           N
ATOM   1596  H   CYS   160      88.450  -7.550 192.210  1.00  0.00           H
ATOM   1597  CA  CYS   160      88.650  -8.070 194.130  1.00  0.00           C
ATOM   1598  CB  CYS   160      87.290  -8.520 194.650  1.00  0.00           C
ATOM   1599  SG  CYS   160      86.530  -9.660 193.410  1.00  0.00           S
ATOM   1600  HG  CYS   160      85.330  -9.560 193.980  1.00  0.00           H
ATOM   1601  C   CYS   160      89.610  -9.170 193.900  1.00  0.00           C
ATOM   1602  O   CYS   160      90.510  -9.500 194.680  1.00  0.00           O
ATOM   1603  N   TYR   161      89.430  -9.920 192.780  1.00  0.00           N
ATOM   1604  H   TYR   161      88.730  -9.610 192.140  1.00  0.00           H
ATOM   1605  CA  TYR   161      90.220 -11.180 192.570  1.00  0.00           C
ATOM   1606  CB  TYR   161      89.140 -12.230 192.230  1.00  0.00           C
ATOM   1607  CG  TYR   161      89.750 -13.660 192.080  1.00  0.00           C
ATOM   1608  CD1 TYR   161      90.120 -14.360 193.210  1.00  0.00           C
ATOM   1609  HD1 TYR   161      89.840 -14.020 194.200  1.00  0.00           H
ATOM   1610  CD2 TYR   161      89.870 -14.290 190.830  1.00  0.00           C
ATOM   1611  HD2 TYR   161      89.670 -13.690 189.940  1.00  0.00           H
ATOM   1612  CE1 TYR   161      90.510 -15.730 193.040  1.00  0.00           C
ATOM   1613  HE1 TYR   161      90.830 -16.240 193.950  1.00  0.00           H
ATOM   1614  CE2 TYR   161      90.420 -15.600 190.680  1.00  0.00           C
ATOM   1615  HE2 TYR   161      90.330 -16.240 189.810  1.00  0.00           H
ATOM   1616  CZ  TYR   161      90.630 -16.290 191.820  1.00  0.00           C
ATOM   1617  OH  TYR   161      90.940 -17.590 191.800  1.00  0.00           O
ATOM   1618  HH  TYR   161      91.410 -17.790 190.940  1.00  0.00           H
ATOM   1619  C   TYR   161      91.270 -10.960 191.520  1.00  0.00           C
ATOM   1620  O   TYR   161      91.040 -10.230 190.530  1.00  0.00           O
ATOM   1621  N   MET   162      92.290 -11.670 191.650  1.00  0.00           N
ATOM   1622  H   MET   162      92.400 -12.230 192.480  1.00  0.00           H
ATOM   1623  CA  MET   162      93.300 -11.840 190.580  1.00  0.00           C
ATOM   1624  CB  MET   162      94.510 -11.110 190.940  1.00  0.00           C
ATOM   1625  CG  MET   162      95.120 -10.640 189.700  1.00  0.00           C
ATOM   1626  SD  MET   162      96.480  -9.430 189.960  1.00  0.00           S
ATOM   1627  CE  MET   162      96.870  -8.900 188.340  1.00  0.00           C
ATOM   1628  C   MET   162      93.640 -13.330 190.390  1.00  0.00           C
ATOM   1629  O   MET   162      94.160 -13.930 191.290  1.00  0.00           O
ATOM   1630  N   HIS   163      93.600 -13.790 189.140  1.00  0.00           N
ATOM   1631  H   HIS   163      93.390 -13.260 188.310  1.00  0.00           H
ATOM   1632  CA  HIS   163      93.890 -15.190 188.800  1.00  0.00           C
ATOM   1633  CB  HIS   163      93.230 -15.630 187.480  1.00  0.00           C
ATOM   1634  CG  HIS   163      93.670 -17.000 186.990  1.00  0.00           C
ATOM   1635  ND1 HIS   163      94.030 -18.170 187.580  1.00  0.00           N
ATOM   1636  CD2 HIS   163      93.660 -17.260 185.680  1.00  0.00           C
ATOM   1637  HD2 HIS   163      93.420 -16.460 184.980  1.00  0.00           H
ATOM   1638  CE1 HIS   163      94.270 -19.070 186.580  1.00  0.00           C
ATOM   1639  HE1 HIS   163      94.600 -20.100 186.700  1.00  0.00           H
ATOM   1640  NE2 HIS   163      94.010 -18.520 185.390  1.00  0.00           N
ATOM   1641  HE2 HIS   163      94.100 -18.770 184.420  1.00  0.00           H
ATOM   1642  C   HIS   163      95.420 -15.340 188.730  1.00  0.00           C
ATOM   1643  O   HIS   163      95.970 -14.820 187.760  1.00  0.00           O
ATOM   1644  N   HIS   164      96.030 -16.310 189.440  1.00  0.00           N
ATOM   1645  H   HIS   164      95.560 -17.160 189.700  1.00  0.00           H
ATOM   1646  CA  HIS   164      97.470 -16.270 189.740  1.00  0.00           C
ATOM   1647  CB  HIS   164      97.620 -16.080 191.240  1.00  0.00           C
ATOM   1648  CG  HIS   164      99.030 -15.830 191.780  1.00  0.00           C
ATOM   1649  ND1 HIS   164     100.180 -16.160 191.180  1.00  0.00           N
ATOM   1650  CD2 HIS   164      99.310 -15.330 192.980  1.00  0.00           C
ATOM   1651  HD2 HIS   164      98.630 -15.350 193.830  1.00  0.00           H
ATOM   1652  CE1 HIS   164     101.130 -15.820 192.000  1.00  0.00           C
ATOM   1653  HE1 HIS   164     102.190 -15.820 191.750  1.00  0.00           H
ATOM   1654  NE2 HIS   164     100.620 -15.380 193.110  1.00  0.00           N
ATOM   1655  HE2 HIS   164     101.180 -15.240 193.930  1.00  0.00           H
ATOM   1656  C   HIS   164      98.250 -17.420 189.070  1.00  0.00           C
ATOM   1657  O   HIS   164      99.070 -17.170 188.210  1.00  0.00           O
ATOM   1658  N   MET   165      97.940 -18.620 189.550  1.00  0.00           N
ATOM   1659  H   MET   165      97.150 -18.730 190.140  1.00  0.00           H
ATOM   1660  CA  MET   165      98.620 -19.890 189.260  1.00  0.00           C
ATOM   1661  CB  MET   165      98.950 -20.570 190.550  1.00  0.00           C
ATOM   1662  CG  MET   165     100.100 -19.820 191.140  1.00  0.00           C
ATOM   1663  SD  MET   165     101.320 -20.530 192.340  1.00  0.00           S
ATOM   1664  CE  MET   165     100.290 -21.330 193.560  1.00  0.00           C
ATOM   1665  C   MET   165      97.810 -20.810 188.290  1.00  0.00           C
ATOM   1666  O   MET   165      96.790 -21.310 188.710  1.00  0.00           O
ATOM   1667  N   GLU   166      98.260 -21.090 187.090  1.00  0.00           N
ATOM   1668  H   GLU   166      99.100 -20.670 186.740  1.00  0.00           H
ATOM   1669  CA  GLU   166      97.630 -22.160 186.280  1.00  0.00           C
ATOM   1670  CB  GLU   166      97.680 -21.830 184.780  1.00  0.00           C
ATOM   1671  CG  GLU   166      97.010 -20.530 184.470  1.00  0.00           C
ATOM   1672  CD  GLU   166      97.000 -20.230 182.950  1.00  0.00           C
ATOM   1673  OE1 GLU   166      96.110 -20.740 182.200  1.00  0.00           O
ATOM   1674  OE2 GLU   166      97.740 -19.320 182.590  1.00  0.00           O
ATOM   1675  C   GLU   166      98.330 -23.460 186.600  1.00  0.00           C
ATOM   1676  O   GLU   166      99.150 -23.900 185.760  1.00  0.00           O
ATOM   1677  N   LEU   167      98.050 -24.060 187.730  1.00  0.00           N
ATOM   1678  H   LEU   167      97.110 -23.950 188.050  1.00  0.00           H
ATOM   1679  CA  LEU   167      98.790 -25.150 188.340  1.00  0.00           C
ATOM   1680  CB  LEU   167      98.420 -25.430 189.750  1.00  0.00           C
ATOM   1681  CG  LEU   167      98.600 -24.470 190.860  1.00  0.00           C
ATOM   1682  CD1 LEU   167      98.080 -24.930 192.250  1.00  0.00           C
ATOM   1683  CD2 LEU   167     100.120 -24.090 191.050  1.00  0.00           C
ATOM   1684  C   LEU   167      98.790 -26.530 187.650  1.00  0.00           C
ATOM   1685  O   LEU   167      97.740 -27.050 187.380  1.00  0.00           O
ATOM   1686  N   PRO   168      99.980 -27.210 187.650  1.00  0.00           N
ATOM   1687  CA  PRO   168     100.170 -28.530 187.000  1.00  0.00           C
ATOM   1688  CB  PRO   168     101.690 -28.770 187.080  1.00  0.00           C
ATOM   1689  CG  PRO   168     102.210 -27.390 187.140  1.00  0.00           C
ATOM   1690  CD  PRO   168     101.280 -26.650 188.060  1.00  0.00           C
ATOM   1691  C   PRO   168      99.370 -29.710 187.600  1.00  0.00           C
ATOM   1692  O   PRO   168      99.190 -30.710 186.890  1.00  0.00           O
ATOM   1693  N   THR   169      98.870 -29.580 188.830  1.00  0.00           N
ATOM   1694  H   THR   169      99.350 -29.130 189.580  1.00  0.00           H
ATOM   1695  CA  THR   169      97.820 -30.450 189.380  1.00  0.00           C
ATOM   1696  CB  THR   169      97.810 -30.480 190.870  1.00  0.00           C
ATOM   1697  OG1 THR   169      98.230 -29.130 191.440  1.00  0.00           O
ATOM   1698  HG1 THR   169      97.880 -29.160 192.370  1.00  0.00           H
ATOM   1699  CG2 THR   169      98.620 -31.650 191.310  1.00  0.00           C
ATOM   1700  C   THR   169      96.370 -30.070 188.940  1.00  0.00           C
ATOM   1701  O   THR   169      95.400 -30.370 189.520  1.00  0.00           O
ATOM   1702  N   GLY   170      96.330 -29.440 187.760  1.00  0.00           N
ATOM   1703  H   GLY   170      97.220 -29.090 187.460  1.00  0.00           H
ATOM   1704  CA  GLY   170      95.130 -29.090 186.920  1.00  0.00           C
ATOM   1705  C   GLY   170      94.540 -27.730 187.290  1.00  0.00           C
ATOM   1706  O   GLY   170      94.280 -26.880 186.430  1.00  0.00           O
ATOM   1707  N   VAL   171      94.490 -27.440 188.550  1.00  0.00           N
ATOM   1708  H   VAL   171      95.090 -27.880 189.220  1.00  0.00           H
ATOM   1709  CA  VAL   171      93.830 -26.210 189.110  1.00  0.00           C
ATOM   1710  CB  VAL   171      93.540 -26.380 190.610  1.00  0.00           C
ATOM   1711  CG1 VAL   171      92.270 -27.190 190.800  1.00  0.00           C
ATOM   1712  CG2 VAL   171      94.700 -27.100 191.430  1.00  0.00           C
ATOM   1713  C   VAL   171      94.260 -24.800 188.740  1.00  0.00           C
ATOM   1714  O   VAL   171      95.440 -24.510 188.550  1.00  0.00           O
ATOM   1715  N   HIS   172      93.250 -24.010 188.410  1.00  0.00           N
ATOM   1716  H   HIS   172      92.360 -24.440 188.290  1.00  0.00           H
ATOM   1717  CA  HIS   172      93.440 -22.560 188.090  1.00  0.00           C
ATOM   1718  CB  HIS   172      92.480 -21.970 187.060  1.00  0.00           C
ATOM   1719  CG  HIS   172      92.630 -22.570 185.640  1.00  0.00           C
ATOM   1720  ND1 HIS   172      92.010 -23.710 185.280  1.00  0.00           N
ATOM   1721  CD2 HIS   172      93.610 -22.280 184.770  1.00  0.00           C
ATOM   1722  HD2 HIS   172      94.030 -21.290 184.550  1.00  0.00           H
ATOM   1723  CE1 HIS   172      92.640 -24.130 184.160  1.00  0.00           C
ATOM   1724  HE1 HIS   172      92.460 -25.100 183.690  1.00  0.00           H
ATOM   1725  NE2 HIS   172      93.670 -23.320 183.930  1.00  0.00           N
ATOM   1726  HE2 HIS   172      94.400 -23.360 183.230  1.00  0.00           H
ATOM   1727  C   HIS   172      93.300 -21.840 189.430  1.00  0.00           C
ATOM   1728  O   HIS   172      92.200 -21.790 190.020  1.00  0.00           O
ATOM   1729  N   ALA   173      94.410 -21.810 190.170  1.00  0.00           N
ATOM   1730  H   ALA   173      95.320 -21.990 189.790  1.00  0.00           H
ATOM   1731  CA  ALA   173      94.470 -21.180 191.500  1.00  0.00           C
ATOM   1732  CB  ALA   173      95.640 -21.760 192.230  1.00  0.00           C
ATOM   1733  C   ALA   173      94.620 -19.630 191.420  1.00  0.00           C
ATOM   1734  O   ALA   173      95.270 -19.130 190.520  1.00  0.00           O
ATOM   1735  N   GLY   174      94.180 -18.980 192.510  1.00  0.00           N
ATOM   1736  H   GLY   174      93.750 -19.440 193.290  1.00  0.00           H
ATOM   1737  CA  GLY   174      93.950 -17.510 192.370  1.00  0.00           C
ATOM   1738  C   GLY   174      93.850 -16.710 193.660  1.00  0.00           C
ATOM   1739  O   GLY   174      93.400 -17.280 194.720  1.00  0.00           O
ATOM   1740  N   THR   175      94.160 -15.430 193.640  1.00  0.00           N
ATOM   1741  H   THR   175      94.240 -15.010 192.730  1.00  0.00           H
ATOM   1742  CA  THR   175      94.300 -14.570 194.840  1.00  0.00           C
ATOM   1743  CB  THR   175      95.800 -14.170 194.810  1.00  0.00           C
ATOM   1744  OG1 THR   175      95.990 -13.440 196.030  1.00  0.00           O
ATOM   1745  HG1 THR   175      96.210 -12.470 195.920  1.00  0.00           H
ATOM   1746  CG2 THR   175      96.280 -13.300 193.610  1.00  0.00           C
ATOM   1747  C   THR   175      93.270 -13.410 194.890  1.00  0.00           C
ATOM   1748  O   THR   175      92.670 -12.910 193.900  1.00  0.00           O
ATOM   1749  N   ASP   176      93.330 -12.820 196.090  1.00  0.00           N
ATOM   1750  H   ASP   176      93.770 -13.290 196.860  1.00  0.00           H
ATOM   1751  CA  ASP   176      92.830 -11.480 196.360  1.00  0.00           C
ATOM   1752  CB  ASP   176      92.460 -11.380 197.860  1.00  0.00           C
ATOM   1753  CG  ASP   176      91.740 -10.020 198.160  1.00  0.00           C
ATOM   1754  OD1 ASP   176      92.340  -8.940 198.000  1.00  0.00           O
ATOM   1755  OD2 ASP   176      90.700 -10.130 198.920  1.00  0.00           O
ATOM   1756  C   ASP   176      93.780 -10.390 195.950  1.00  0.00           C
ATOM   1757  O   ASP   176      94.920 -10.450 196.390  1.00  0.00           O
ATOM   1758  N   LEU   177      93.220  -9.420 195.250  1.00  0.00           N
ATOM   1759  H   LEU   177      92.230  -9.450 195.110  1.00  0.00           H
ATOM   1760  CA  LEU   177      94.090  -8.360 194.740  1.00  0.00           C
ATOM   1761  CB  LEU   177      93.130  -7.510 193.970  1.00  0.00           C
ATOM   1762  CG  LEU   177      93.410  -7.510 192.420  1.00  0.00           C
ATOM   1763  CD1 LEU   177      92.250  -6.860 191.730  1.00  0.00           C
ATOM   1764  CD2 LEU   177      94.690  -6.790 191.950  1.00  0.00           C
ATOM   1765  C   LEU   177      94.910  -7.530 195.730  1.00  0.00           C
ATOM   1766  O   LEU   177      95.810  -6.780 195.320  1.00  0.00           O
ATOM   1767  N   GLU   178      94.600  -7.610 197.000  1.00  0.00           N
ATOM   1768  H   GLU   178      93.900  -8.250 197.310  1.00  0.00           H
ATOM   1769  CA  GLU   178      95.410  -6.990 198.100  1.00  0.00           C
ATOM   1770  CB  GLU   178      94.480  -6.150 198.950  1.00  0.00           C
ATOM   1771  CG  GLU   178      94.830  -4.640 198.930  1.00  0.00           C
ATOM   1772  CD  GLU   178      94.870  -3.800 200.210  1.00  0.00           C
ATOM   1773  OE1 GLU   178      95.600  -4.070 201.130  1.00  0.00           O
ATOM   1774  OE2 GLU   178      94.250  -2.720 200.240  1.00  0.00           O
ATOM   1775  C   GLU   178      95.980  -8.120 199.110  1.00  0.00           C
ATOM   1776  O   GLU   178      96.770  -7.810 200.000  1.00  0.00           O
ATOM   1777  N   GLY   179      95.510  -9.360 198.850  1.00  0.00           N
ATOM   1778  H   GLY   179      95.420  -9.680 197.900  1.00  0.00           H
ATOM   1779  CA  GLY   179      95.580 -10.500 199.800  1.00  0.00           C
ATOM   1780  C   GLY   179      96.210 -11.730 199.140  1.00  0.00           C
ATOM   1781  O   GLY   179      97.040 -11.670 198.280  1.00  0.00           O
ATOM   1782  N   ASN   180      95.910 -12.810 199.810  1.00  0.00           N
ATOM   1783  H   ASN   180      95.180 -12.650 200.480  1.00  0.00           H
ATOM   1784  CA  ASN   180      96.280 -14.200 199.420  1.00  0.00           C
ATOM   1785  CB  ASN   180      96.950 -14.780 200.720  1.00  0.00           C
ATOM   1786  CG  ASN   180      97.890 -15.960 200.550  1.00  0.00           C
ATOM   1787  OD1 ASN   180      97.480 -17.120 200.750  1.00  0.00           O
ATOM   1788  ND2 ASN   180      99.140 -15.600 200.690  1.00  0.00           N
ATOM   1789 1HD2 ASN   180      99.380 -14.630 200.740  1.00  0.00           H
ATOM   1790 2HD2 ASN   180      99.830 -16.320 200.700  1.00  0.00           H
ATOM   1791  C   ASN   180      95.230 -15.050 198.670  1.00  0.00           C
ATOM   1792  O   ASN   180      94.130 -14.540 198.340  1.00  0.00           O
ATOM   1793  N   PHE   181      95.710 -16.260 198.340  1.00  0.00           N
ATOM   1794  H   PHE   181      96.530 -16.630 198.790  1.00  0.00           H
ATOM   1795  CA  PHE   181      95.020 -17.370 197.660  1.00  0.00           C
ATOM   1796  CB  PHE   181      95.950 -18.560 197.650  1.00  0.00           C
ATOM   1797  CG  PHE   181      96.950 -18.440 196.470  1.00  0.00           C
ATOM   1798  CD1 PHE   181      98.260 -18.130 196.790  1.00  0.00           C
ATOM   1799  HD1 PHE   181      98.460 -17.550 197.700  1.00  0.00           H
ATOM   1800  CD2 PHE   181      96.530 -18.730 195.180  1.00  0.00           C
ATOM   1801  HD2 PHE   181      95.510 -19.080 194.980  1.00  0.00           H
ATOM   1802  CE1 PHE   181      99.180 -18.180 195.740  1.00  0.00           C
ATOM   1803  HE1 PHE   181     100.210 -17.940 196.000  1.00  0.00           H
ATOM   1804  CE2 PHE   181      97.460 -18.710 194.130  1.00  0.00           C
ATOM   1805  HE2 PHE   181      97.080 -18.850 193.120  1.00  0.00           H
ATOM   1806  CZ  PHE   181      98.810 -18.490 194.430  1.00  0.00           C
ATOM   1807  HZ  PHE   181      99.490 -18.470 193.580  1.00  0.00           H
ATOM   1808  C   PHE   181      93.670 -17.730 198.410  1.00  0.00           C
ATOM   1809  O   PHE   181      93.490 -17.480 199.580  1.00  0.00           O
ATOM   1810  N   TYR   182      92.670 -17.860 197.540  1.00  0.00           N
ATOM   1811  H   TYR   182      92.800 -17.740 196.560  1.00  0.00           H
ATOM   1812  CA  TYR   182      91.400 -18.570 197.920  1.00  0.00           C
ATOM   1813  CB  TYR   182      90.180 -18.030 197.090  1.00  0.00           C
ATOM   1814  CG  TYR   182      88.920 -18.640 197.830  1.00  0.00           C
ATOM   1815  CD1 TYR   182      88.410 -19.800 197.310  1.00  0.00           C
ATOM   1816  HD1 TYR   182      88.760 -20.180 196.350  1.00  0.00           H
ATOM   1817  CD2 TYR   182      88.270 -17.890 198.780  1.00  0.00           C
ATOM   1818  HD2 TYR   182      88.720 -16.990 199.210  1.00  0.00           H
ATOM   1819  CE1 TYR   182      87.210 -20.280 197.830  1.00  0.00           C
ATOM   1820  HE1 TYR   182      87.000 -21.320 197.590  1.00  0.00           H
ATOM   1821  CE2 TYR   182      87.120 -18.340 199.260  1.00  0.00           C
ATOM   1822  HE2 TYR   182      86.490 -17.780 199.960  1.00  0.00           H
ATOM   1823  CZ  TYR   182      86.530 -19.550 198.820  1.00  0.00           C
ATOM   1824  OH  TYR   182      85.430 -19.970 199.420  1.00  0.00           O
ATOM   1825  HH  TYR   182      85.050 -20.660 198.800  1.00  0.00           H
ATOM   1826  C   TYR   182      91.700 -20.110 198.030  1.00  0.00           C
ATOM   1827  O   TYR   182      91.490 -20.830 197.020  1.00  0.00           O
ATOM   1828  N   GLY   183      91.980 -20.480 199.270  1.00  0.00           N
ATOM   1829  H   GLY   183      92.130 -19.860 200.040  1.00  0.00           H
ATOM   1830  CA  GLY   183      92.600 -21.790 199.580  1.00  0.00           C
ATOM   1831  C   GLY   183      94.150 -21.800 199.620  1.00  0.00           C
ATOM   1832  O   GLY   183      94.790 -21.080 198.870  1.00  0.00           O
ATOM   1833  N   PRO   184      94.790 -22.400 200.590  1.00  0.00           N
ATOM   1834  CA  PRO   184      96.230 -22.280 200.800  1.00  0.00           C
ATOM   1835  CB  PRO   184      96.430 -23.240 202.000  1.00  0.00           C
ATOM   1836  CG  PRO   184      95.130 -23.210 202.740  1.00  0.00           C
ATOM   1837  CD  PRO   184      94.070 -23.180 201.630  1.00  0.00           C
ATOM   1838  C   PRO   184      97.090 -22.730 199.650  1.00  0.00           C
ATOM   1839  O   PRO   184      97.100 -23.900 199.370  1.00  0.00           O
ATOM   1840  N   PHE   185      97.690 -21.750 199.000  1.00  0.00           N
ATOM   1841  H   PHE   185      97.630 -20.830 199.390  1.00  0.00           H
ATOM   1842  CA  PHE   185      98.640 -21.910 197.930  1.00  0.00           C
ATOM   1843  CB  PHE   185      97.890 -21.700 196.610  1.00  0.00           C
ATOM   1844  CG  PHE   185      96.800 -22.750 196.320  1.00  0.00           C
ATOM   1845  CD1 PHE   185      95.530 -22.310 196.040  1.00  0.00           C
ATOM   1846  HD1 PHE   185      95.140 -21.450 196.590  1.00  0.00           H
ATOM   1847  CD2 PHE   185      97.180 -24.070 195.990  1.00  0.00           C
ATOM   1848  HD2 PHE   185      98.150 -24.460 196.320  1.00  0.00           H
ATOM   1849  CE1 PHE   185      94.670 -23.130 195.270  1.00  0.00           C
ATOM   1850  HE1 PHE   185      93.610 -22.900 195.190  1.00  0.00           H
ATOM   1851  CE2 PHE   185      96.370 -24.870 195.210  1.00  0.00           C
ATOM   1852  HE2 PHE   185      96.650 -25.900 194.990  1.00  0.00           H
ATOM   1853  CZ  PHE   185      95.110 -24.390 194.820  1.00  0.00           C
ATOM   1854  HZ  PHE   185      94.450 -25.100 194.320  1.00  0.00           H
ATOM   1855  C   PHE   185      99.790 -20.950 197.910  1.00  0.00           C
ATOM   1856  O   PHE   185      99.690 -19.900 198.560  1.00  0.00           O
ATOM   1857  N   VAL   186     100.870 -21.220 197.160  1.00  0.00           N
ATOM   1858  H   VAL   186     100.890 -21.990 196.530  1.00  0.00           H
ATOM   1859  CA  VAL   186     102.130 -20.480 197.280  1.00  0.00           C
ATOM   1860  CB  VAL   186     103.160 -21.100 198.270  1.00  0.00           C
ATOM   1861  CG1 VAL   186     103.040 -20.520 199.660  1.00  0.00           C
ATOM   1862  CG2 VAL   186     103.290 -22.630 198.400  1.00  0.00           C
ATOM   1863  C   VAL   186     102.900 -20.240 195.980  1.00  0.00           C
ATOM   1864  O   VAL   186     103.370 -21.170 195.310  1.00  0.00           O
ATOM   1865  N   ASP   187     103.310 -18.980 195.830  1.00  0.00           N
ATOM   1866  H   ASP   187     103.300 -18.310 196.570  1.00  0.00           H
ATOM   1867  CA  ASP   187     103.600 -18.350 194.540  1.00  0.00           C
ATOM   1868  CB  ASP   187     103.840 -16.840 194.600  1.00  0.00           C
ATOM   1869  CG  ASP   187     103.040 -16.020 195.720  1.00  0.00           C
ATOM   1870  OD1 ASP   187     103.080 -16.450 196.950  1.00  0.00           O
ATOM   1871  OD2 ASP   187     102.390 -15.040 195.260  1.00  0.00           O
ATOM   1872  C   ASP   187     104.820 -19.000 193.850  1.00  0.00           C
ATOM   1873  O   ASP   187     105.890 -18.990 194.490  1.00  0.00           O
ATOM   1874  N   ARG   188     104.490 -19.980 193.040  1.00  0.00           N
ATOM   1875  H   ARG   188     103.530 -20.280 193.050  1.00  0.00           H
ATOM   1876  CA  ARG   188     105.320 -20.760 192.060  1.00  0.00           C
ATOM   1877  CB  ARG   188     106.480 -21.530 192.710  1.00  0.00           C
ATOM   1878  CG  ARG   188     107.800 -20.730 192.460  1.00  0.00           C
ATOM   1879  CD  ARG   188     108.940 -21.420 193.150  1.00  0.00           C
ATOM   1880  NE  ARG   188     108.670 -21.310 194.600  1.00  0.00           N
ATOM   1881  HE  ARG   188     107.840 -21.760 194.920  1.00  0.00           H
ATOM   1882  CZ  ARG   188     109.230 -20.520 195.560  1.00  0.00           C
ATOM   1883  NH1 ARG   188     110.330 -19.860 195.280  1.00  0.00           N
ATOM   1884 1HH1 ARG   188     110.680 -20.070 194.360  1.00  0.00           H
ATOM   1885 2HH1 ARG   188     110.890 -19.280 195.880  1.00  0.00           H
ATOM   1886  NH2 ARG   188     108.690 -20.260 196.740  1.00  0.00           N
ATOM   1887 1HH2 ARG   188     107.760 -20.580 196.930  1.00  0.00           H
ATOM   1888 2HH2 ARG   188     109.210 -19.800 197.470  1.00  0.00           H
ATOM   1889  C   ARG   188     104.550 -21.930 191.510  1.00  0.00           C
ATOM   1890  O   ARG   188     103.750 -22.570 192.150  1.00  0.00           O
ATOM   1891  N   GLN   189     104.680 -22.150 190.140  1.00  0.00           N
ATOM   1892  H   GLN   189     105.250 -21.580 189.540  1.00  0.00           H
ATOM   1893  CA  GLN   189     103.790 -23.120 189.480  1.00  0.00           C
ATOM   1894  CB  GLN   189     103.620 -22.700 188.010  1.00  0.00           C
ATOM   1895  CG  GLN   189     102.170 -22.380 187.830  1.00  0.00           C
ATOM   1896  CD  GLN   189     101.750 -21.600 186.570  1.00  0.00           C
ATOM   1897  OE1 GLN   189     101.130 -20.570 186.650  1.00  0.00           O
ATOM   1898  NE2 GLN   189     102.130 -22.010 185.360  1.00  0.00           N
ATOM   1899 1HE2 GLN   189     102.760 -22.760 185.130  1.00  0.00           H
ATOM   1900 2HE2 GLN   189     101.570 -21.650 184.620  1.00  0.00           H
ATOM   1901  C   GLN   189     104.210 -24.610 189.630  1.00  0.00           C
ATOM   1902  O   GLN   189     104.830 -25.170 188.770  1.00  0.00           O
ATOM   1903  N   THR   190     103.980 -25.100 190.840  1.00  0.00           N
ATOM   1904  H   THR   190     103.580 -24.460 191.500  1.00  0.00           H
ATOM   1905  CA  THR   190     104.240 -26.510 191.220  1.00  0.00           C
ATOM   1906  CB  THR   190     105.190 -26.590 192.500  1.00  0.00           C
ATOM   1907  OG1 THR   190     104.480 -26.050 193.570  1.00  0.00           O
ATOM   1908  HG1 THR   190     104.930 -26.270 194.440  1.00  0.00           H
ATOM   1909  CG2 THR   190     106.490 -25.770 192.270  1.00  0.00           C
ATOM   1910  C   THR   190     102.940 -27.310 191.530  1.00  0.00           C
ATOM   1911  O   THR   190     101.850 -26.810 191.580  1.00  0.00           O
ATOM   1912  N   ALA   191     103.060 -28.660 191.570  1.00  0.00           N
ATOM   1913  H   ALA   191     103.940 -29.110 191.430  1.00  0.00           H
ATOM   1914  CA  ALA   191     101.880 -29.520 191.800  1.00  0.00           C
ATOM   1915  CB  ALA   191     102.070 -31.000 191.320  1.00  0.00           C
ATOM   1916  C   ALA   191     101.240 -29.440 193.210  1.00  0.00           C
ATOM   1917  O   ALA   191     101.340 -30.350 194.020  1.00  0.00           O
ATOM   1918  N   GLN   192     100.720 -28.310 193.490  1.00  0.00           N
ATOM   1919  H   GLN   192     100.610 -27.670 192.730  1.00  0.00           H
ATOM   1920  CA  GLN   192     100.030 -27.880 194.790  1.00  0.00           C
ATOM   1921  CB  GLN   192     100.060 -26.380 195.020  1.00  0.00           C
ATOM   1922  CG  GLN   192     101.470 -25.870 195.070  1.00  0.00           C
ATOM   1923  CD  GLN   192     101.600 -24.280 195.010  1.00  0.00           C
ATOM   1924  OE1 GLN   192     100.810 -23.550 195.590  1.00  0.00           O
ATOM   1925  NE2 GLN   192     102.740 -23.790 194.680  1.00  0.00           N
ATOM   1926 1HE2 GLN   192     103.520 -24.350 194.390  1.00  0.00           H
ATOM   1927 2HE2 GLN   192     102.940 -22.850 194.940  1.00  0.00           H
ATOM   1928  C   GLN   192      98.590 -28.450 194.960  1.00  0.00           C
ATOM   1929  O   GLN   192      97.930 -28.860 194.030  1.00  0.00           O
ATOM   1930  N   ALA   193      98.320 -28.660 196.300  1.00  0.00           N
ATOM   1931  H   ALA   193      98.990 -28.620 197.040  1.00  0.00           H
ATOM   1932  CA  ALA   193      97.080 -29.390 196.620  1.00  0.00           C
ATOM   1933  CB  ALA   193      97.110 -30.040 197.990  1.00  0.00           C
ATOM   1934  C   ALA   193      95.860 -28.480 196.490  1.00  0.00           C
ATOM   1935  O   ALA   193      95.980 -27.310 196.760  1.00  0.00           O
ATOM   1936  N   ALA   194      94.810 -29.020 195.980  1.00  0.00           N
ATOM   1937  H   ALA   194      94.800 -29.940 195.590  1.00  0.00           H
ATOM   1938  CA  ALA   194      93.490 -28.320 196.060  1.00  0.00           C
ATOM   1939  CB  ALA   194      93.020 -28.150 194.640  1.00  0.00           C
ATOM   1940  C   ALA   194      92.330 -29.060 196.750  1.00  0.00           C
ATOM   1941  O   ALA   194      92.010 -30.230 196.440  1.00  0.00           O
ATOM   1942  N   GLY   195      91.970 -28.530 197.890  1.00  0.00           N
ATOM   1943  H   GLY   195      92.210 -27.590 198.130  1.00  0.00           H
ATOM   1944  CA  GLY   195      90.920 -29.150 198.810  1.00  0.00           C
ATOM   1945  C   GLY   195      89.480 -29.110 198.370  1.00  0.00           C
ATOM   1946  O   GLY   195      88.710 -28.360 198.910  1.00  0.00           O
ATOM   1947  N   THR   196      89.340 -29.520 197.110  1.00  0.00           N
ATOM   1948  H   THR   196      90.060 -29.980 196.590  1.00  0.00           H
ATOM   1949  CA  THR   196      88.160 -29.230 196.250  1.00  0.00           C
ATOM   1950  CB  THR   196      88.280 -29.830 194.830  1.00  0.00           C
ATOM   1951  OG1 THR   196      89.230 -30.930 194.770  1.00  0.00           O
ATOM   1952  HG1 THR   196      89.770 -30.860 193.930  1.00  0.00           H
ATOM   1953  CG2 THR   196      88.570 -28.700 193.830  1.00  0.00           C
ATOM   1954  C   THR   196      86.850 -29.590 196.800  1.00  0.00           C
ATOM   1955  O   THR   196      86.600 -30.750 197.130  1.00  0.00           O
ATOM   1956  N   ASP   197      85.970 -28.610 197.090  1.00  0.00           N
ATOM   1957  H   ASP   197      86.230 -27.650 197.030  1.00  0.00           H
ATOM   1958  CA  ASP   197      84.540 -28.890 197.510  1.00  0.00           C
ATOM   1959  CB  ASP   197      83.810 -27.680 197.950  1.00  0.00           C
ATOM   1960  CG  ASP   197      83.050 -28.020 199.260  1.00  0.00           C
ATOM   1961  OD1 ASP   197      83.670 -27.810 200.330  1.00  0.00           O
ATOM   1962  OD2 ASP   197      81.870 -28.310 199.250  1.00  0.00           O
ATOM   1963  C   ASP   197      83.710 -29.480 196.330  1.00  0.00           C
ATOM   1964  O   ASP   197      83.890 -29.110 195.190  1.00  0.00           O
ATOM   1965  N   THR   198      82.810 -30.440 196.640  1.00  0.00           N
ATOM   1966  H   THR   198      82.460 -30.600 197.560  1.00  0.00           H
ATOM   1967  CA  THR   198      82.060 -31.200 195.580  1.00  0.00           C
ATOM   1968  CB  THR   198      81.570 -32.560 196.010  1.00  0.00           C
ATOM   1969  OG1 THR   198      80.730 -32.400 197.200  1.00  0.00           O
ATOM   1970  HG1 THR   198      80.410 -33.260 197.590  1.00  0.00           H
ATOM   1971  CG2 THR   198      82.700 -33.550 196.220  1.00  0.00           C
ATOM   1972  C   THR   198      80.850 -30.390 195.020  1.00  0.00           C
ATOM   1973  O   THR   198      79.990 -29.910 195.730  1.00  0.00           O
ATOM   1974  N   THR   199      80.680 -30.530 193.700  1.00  0.00           N
ATOM   1975  H   THR   199      81.460 -30.940 193.240  1.00  0.00           H
ATOM   1976  CA  THR   199      79.630 -29.930 192.820  1.00  0.00           C
ATOM   1977  CB  THR   199      79.950 -30.350 191.370  1.00  0.00           C
ATOM   1978  OG1 THR   199      81.400 -30.290 191.210  1.00  0.00           O
ATOM   1979  HG1 THR   199      81.620 -29.530 190.600  1.00  0.00           H
ATOM   1980  CG2 THR   199      79.330 -29.420 190.390  1.00  0.00           C
ATOM   1981  C   THR   199      78.180 -30.260 193.160  1.00  0.00           C
ATOM   1982  O   THR   199      77.720 -31.390 193.220  1.00  0.00           O
ATOM   1983  N   ILE   200      77.480 -29.240 193.600  1.00  0.00           N
ATOM   1984  H   ILE   200      77.820 -28.300 193.550  1.00  0.00           H
ATOM   1985  CA  ILE   200      76.080 -29.390 194.010  1.00  0.00           C
ATOM   1986  CB  ILE   200      75.840 -28.510 195.250  1.00  0.00           C
ATOM   1987  CG1 ILE   200      76.000 -26.980 195.160  1.00  0.00           C
ATOM   1988  CG2 ILE   200      76.450 -29.160 196.510  1.00  0.00           C
ATOM   1989  CD  ILE   200      75.520 -26.210 196.360  1.00  0.00           C
ATOM   1990  C   ILE   200      75.060 -29.090 192.890  1.00  0.00           C
ATOM   1991  O   ILE   200      75.120 -28.220 192.030  1.00  0.00           O
ATOM   1992  N   THR   201      74.240 -30.130 192.650  1.00  0.00           N
ATOM   1993  H   THR   201      74.270 -31.050 193.030  1.00  0.00           H
ATOM   1994  CA  THR   201      73.140 -30.040 191.600  1.00  0.00           C
ATOM   1995  CB  THR   201      72.450 -31.300 191.120  1.00  0.00           C
ATOM   1996  OG1 THR   201      71.860 -31.950 192.230  1.00  0.00           O
ATOM   1997  HG1 THR   201      71.340 -32.730 191.880  1.00  0.00           H
ATOM   1998  CG2 THR   201      73.380 -32.180 190.330  1.00  0.00           C
ATOM   1999  C   THR   201      72.080 -28.920 191.670  1.00  0.00           C
ATOM   2000  O   THR   201      71.800 -28.300 190.620  1.00  0.00           O
ATOM   2001  N   VAL   202      71.710 -28.490 192.900  1.00  0.00           N
ATOM   2002  H   VAL   202      71.930 -28.930 193.770  1.00  0.00           H
ATOM   2003  CA  VAL   202      70.880 -27.320 193.150  1.00  0.00           C
ATOM   2004  CB  VAL   202      70.800 -27.160 194.710  1.00  0.00           C
ATOM   2005  CG1 VAL   202      72.030 -27.140 195.570  1.00  0.00           C
ATOM   2006  CG2 VAL   202      70.050 -25.870 194.910  1.00  0.00           C
ATOM   2007  C   VAL   202      71.470 -26.040 192.460  1.00  0.00           C
ATOM   2008  O   VAL   202      70.650 -25.300 191.880  1.00  0.00           O
ATOM   2009  N   ASN   203      72.760 -25.850 192.380  1.00  0.00           N
ATOM   2010  H   ASN   203      73.380 -26.250 193.060  1.00  0.00           H
ATOM   2011  CA  ASN   203      73.340 -24.770 191.630  1.00  0.00           C
ATOM   2012  CB  ASN   203      74.670 -24.370 192.250  1.00  0.00           C
ATOM   2013  CG  ASN   203      74.510 -23.620 193.570  1.00  0.00           C
ATOM   2014  OD1 ASN   203      73.780 -24.150 194.380  1.00  0.00           O
ATOM   2015  ND2 ASN   203      75.090 -22.490 193.720  1.00  0.00           N
ATOM   2016 1HD2 ASN   203      75.370 -22.000 192.900  1.00  0.00           H
ATOM   2017 2HD2 ASN   203      75.000 -22.030 194.610  1.00  0.00           H
ATOM   2018  C   ASN   203      73.480 -25.090 190.200  1.00  0.00           C
ATOM   2019  O   ASN   203      73.010 -24.290 189.420  1.00  0.00           O
ATOM   2020  N   VAL   204      73.830 -26.310 189.750  1.00  0.00           N
ATOM   2021  H   VAL   204      73.990 -27.060 190.390  1.00  0.00           H
ATOM   2022  CA  VAL   204      73.830 -26.620 188.310  1.00  0.00           C
ATOM   2023  CB  VAL   204      74.290 -28.030 187.930  1.00  0.00           C
ATOM   2024  CG1 VAL   204      74.770 -28.140 186.480  1.00  0.00           C
ATOM   2025  CG2 VAL   204      75.430 -28.480 188.860  1.00  0.00           C
ATOM   2026  C   VAL   204      72.440 -26.370 187.610  1.00  0.00           C
ATOM   2027  O   VAL   204      72.380 -25.710 186.580  1.00  0.00           O
ATOM   2028  N   LEU   205      71.470 -26.870 188.350  1.00  0.00           N
ATOM   2029  H   LEU   205      71.570 -27.470 189.150  1.00  0.00           H
ATOM   2030  CA  LEU   205      70.020 -26.630 188.090  1.00  0.00           C
ATOM   2031  CB  LEU   205      69.030 -27.210 189.060  1.00  0.00           C
ATOM   2032  CG  LEU   205      68.300 -28.440 188.460  1.00  0.00           C
ATOM   2033  CD1 LEU   205      69.010 -29.730 188.920  1.00  0.00           C
ATOM   2034  CD2 LEU   205      66.820 -28.610 188.860  1.00  0.00           C
ATOM   2035  C   LEU   205      69.690 -25.120 187.920  1.00  0.00           C
ATOM   2036  O   LEU   205      69.230 -24.740 186.870  1.00  0.00           O
ATOM   2037  N   ALA   206      70.120 -24.320 188.890  1.00  0.00           N
ATOM   2038  H   ALA   206      70.430 -24.720 189.760  1.00  0.00           H
ATOM   2039  CA  ALA   206      69.960 -22.850 188.870  1.00  0.00           C
ATOM   2040  CB  ALA   206      70.420 -22.140 190.100  1.00  0.00           C
ATOM   2041  C   ALA   206      70.570 -22.270 187.520  1.00  0.00           C
ATOM   2042  O   ALA   206      69.840 -21.770 186.700  1.00  0.00           O
ATOM   2043  N   TRP   207      71.830 -22.690 187.190  1.00  0.00           N
ATOM   2044  H   TRP   207      72.210 -23.470 187.700  1.00  0.00           H
ATOM   2045  CA  TRP   207      72.640 -22.350 185.970  1.00  0.00           C
ATOM   2046  CB  TRP   207      73.970 -23.020 186.190  1.00  0.00           C
ATOM   2047  CG  TRP   207      75.000 -22.340 185.280  1.00  0.00           C
ATOM   2048  CD1 TRP   207      75.810 -21.320 185.530  1.00  0.00           C
ATOM   2049  HD1 TRP   207      75.500 -20.360 185.940  1.00  0.00           H
ATOM   2050  CD2 TRP   207      75.550 -23.120 184.220  1.00  0.00           C
ATOM   2051  NE1 TRP   207      76.960 -21.510 184.840  1.00  0.00           N
ATOM   2052  HE1 TRP   207      77.760 -20.900 184.850  1.00  0.00           H
ATOM   2053  CE2 TRP   207      76.820 -22.600 184.050  1.00  0.00           C
ATOM   2054  CE3 TRP   207      75.150 -24.270 183.590  1.00  0.00           C
ATOM   2055  HE3 TRP   207      74.140 -24.670 183.680  1.00  0.00           H
ATOM   2056  CZ2 TRP   207      77.670 -23.380 183.350  1.00  0.00           C
ATOM   2057  HZ2 TRP   207      78.730 -23.130 183.340  1.00  0.00           H
ATOM   2058  CZ3 TRP   207      75.990 -24.970 182.740  1.00  0.00           C
ATOM   2059  HZ3 TRP   207      75.530 -25.750 182.140  1.00  0.00           H
ATOM   2060  CH2 TRP   207      77.270 -24.500 182.630  1.00  0.00           C
ATOM   2061  HH2 TRP   207      78.070 -25.130 182.240  1.00  0.00           H
ATOM   2062  C   TRP   207      71.960 -22.840 184.670  1.00  0.00           C
ATOM   2063  O   TRP   207      71.960 -22.070 183.680  1.00  0.00           O
ATOM   2064  N   LEU   208      71.300 -24.010 184.670  1.00  0.00           N
ATOM   2065  H   LEU   208      71.560 -24.750 185.290  1.00  0.00           H
ATOM   2066  CA  LEU   208      70.470 -24.510 183.580  1.00  0.00           C
ATOM   2067  CB  LEU   208      70.120 -26.030 183.770  1.00  0.00           C
ATOM   2068  CG  LEU   208      70.150 -26.790 182.430  1.00  0.00           C
ATOM   2069  CD1 LEU   208      71.640 -26.890 182.000  1.00  0.00           C
ATOM   2070  CD2 LEU   208      69.400 -28.120 182.350  1.00  0.00           C
ATOM   2071  C   LEU   208      69.180 -23.640 183.290  1.00  0.00           C
ATOM   2072  O   LEU   208      69.130 -23.250 182.160  1.00  0.00           O
ATOM   2073  N   TYR   209      68.400 -23.260 184.310  1.00  0.00           N
ATOM   2074  H   TYR   209      68.520 -23.660 185.220  1.00  0.00           H
ATOM   2075  CA  TYR   209      67.370 -22.280 184.120  1.00  0.00           C
ATOM   2076  CB  TYR   209      66.630 -21.800 185.450  1.00  0.00           C
ATOM   2077  CG  TYR   209      65.870 -22.840 186.170  1.00  0.00           C
ATOM   2078  CD1 TYR   209      64.560 -23.160 185.880  1.00  0.00           C
ATOM   2079  HD1 TYR   209      64.070 -22.740 185.000  1.00  0.00           H
ATOM   2080  CD2 TYR   209      66.420 -23.460 187.300  1.00  0.00           C
ATOM   2081  HD2 TYR   209      67.470 -23.360 187.570  1.00  0.00           H
ATOM   2082  CE1 TYR   209      63.760 -23.960 186.690  1.00  0.00           C
ATOM   2083  HE1 TYR   209      62.720 -24.220 186.470  1.00  0.00           H
ATOM   2084  CE2 TYR   209      65.710 -24.270 188.100  1.00  0.00           C
ATOM   2085  HE2 TYR   209      66.330 -24.790 188.820  1.00  0.00           H
ATOM   2086  CZ  TYR   209      64.350 -24.520 187.830  1.00  0.00           C
ATOM   2087  OH  TYR   209      63.610 -25.180 188.820  1.00  0.00           O
ATOM   2088  HH  TYR   209      64.240 -25.310 189.580  1.00  0.00           H
ATOM   2089  C   TYR   209      67.870 -20.940 183.530  1.00  0.00           C
ATOM   2090  O   TYR   209      67.190 -20.360 182.660  1.00  0.00           O
ATOM   2091  N   ALA   210      68.960 -20.410 184.090  1.00  0.00           N
ATOM   2092  H   ALA   210      69.310 -20.650 184.990  1.00  0.00           H
ATOM   2093  CA  ALA   210      69.670 -19.270 183.390  1.00  0.00           C
ATOM   2094  CB  ALA   210      70.760 -18.570 184.160  1.00  0.00           C
ATOM   2095  C   ALA   210      70.080 -19.500 181.940  1.00  0.00           C
ATOM   2096  O   ALA   210      69.720 -18.670 181.140  1.00  0.00           O
ATOM   2097  N   ALA   211      70.870 -20.500 181.650  1.00  0.00           N
ATOM   2098  H   ALA   211      71.110 -21.210 182.310  1.00  0.00           H
ATOM   2099  CA  ALA   211      71.310 -20.840 180.290  1.00  0.00           C
ATOM   2100  CB  ALA   211      72.060 -22.110 180.440  1.00  0.00           C
ATOM   2101  C   ALA   211      70.130 -21.030 179.280  1.00  0.00           C
ATOM   2102  O   ALA   211      70.230 -20.520 178.200  1.00  0.00           O
ATOM   2103  N   VAL   212      69.020 -21.650 179.720  1.00  0.00           N
ATOM   2104  H   VAL   212      68.880 -22.200 180.550  1.00  0.00           H
ATOM   2105  CA  VAL   212      67.930 -21.820 178.780  1.00  0.00           C
ATOM   2106  CB  VAL   212      66.930 -22.850 179.420  1.00  0.00           C
ATOM   2107  CG1 VAL   212      65.830 -23.130 178.400  1.00  0.00           C
ATOM   2108  CG2 VAL   212      67.650 -24.200 179.570  1.00  0.00           C
ATOM   2109  C   VAL   212      67.190 -20.460 178.480  1.00  0.00           C
ATOM   2110  O   VAL   212      66.890 -20.250 177.310  1.00  0.00           O
ATOM   2111  N   ILE   213      66.990 -19.660 179.510  1.00  0.00           N
ATOM   2112  H   ILE   213      67.090 -19.940 180.460  1.00  0.00           H
ATOM   2113  CA  ILE   213      66.490 -18.240 179.290  1.00  0.00           C
ATOM   2114  CB  ILE   213      65.760 -17.680 180.540  1.00  0.00           C
ATOM   2115  CG1 ILE   213      66.730 -17.320 181.680  1.00  0.00           C
ATOM   2116  CG2 ILE   213      64.680 -18.680 180.910  1.00  0.00           C
ATOM   2117  CD  ILE   213      66.090 -17.270 183.050  1.00  0.00           C
ATOM   2118  C   ILE   213      67.470 -17.180 178.720  1.00  0.00           C
ATOM   2119  O   ILE   213      66.990 -16.180 178.110  1.00  0.00           O
ATOM   2120  N   ASN   214      68.810 -17.400 178.830  1.00  0.00           N
ATOM   2121  H   ASN   214      69.210 -18.090 179.440  1.00  0.00           H
ATOM   2122  CA  ASN   214      69.830 -16.560 178.200  1.00  0.00           C
ATOM   2123  CB  ASN   214      71.130 -16.530 179.040  1.00  0.00           C
ATOM   2124  CG  ASN   214      71.950 -15.290 178.650  1.00  0.00           C
ATOM   2125  OD1 ASN   214      71.480 -14.270 178.140  1.00  0.00           O
ATOM   2126  ND2 ASN   214      73.170 -15.320 179.000  1.00  0.00           N
ATOM   2127 1HD2 ASN   214      73.570 -16.110 179.450  1.00  0.00           H
ATOM   2128 2HD2 ASN   214      73.850 -14.620 178.780  1.00  0.00           H
ATOM   2129  C   ASN   214      70.150 -16.970 176.720  1.00  0.00           C
ATOM   2130  O   ASN   214      70.180 -16.080 175.830  1.00  0.00           O
ATOM   2131  N   GLY   215      70.490 -18.250 176.430  1.00  0.00           N
ATOM   2132  H   GLY   215      70.480 -18.970 177.120  1.00  0.00           H
ATOM   2133  CA  GLY   215      70.910 -18.660 175.030  1.00  0.00           C
ATOM   2134  C   GLY   215      69.860 -19.550 174.390  1.00  0.00           C
ATOM   2135  O   GLY   215      68.690 -19.280 174.540  1.00  0.00           O
ATOM   2136  N   ASP   216      70.220 -20.460 173.520  1.00  0.00           N
ATOM   2137  H   ASP   216      71.070 -20.410 172.990  1.00  0.00           H
ATOM   2138  CA  ASP   216      69.370 -21.480 172.920  1.00  0.00           C
ATOM   2139  CB  ASP   216      69.970 -22.140 171.680  1.00  0.00           C
ATOM   2140  CG  ASP   216      70.020 -21.390 170.370  1.00  0.00           C
ATOM   2141  OD1 ASP   216      68.970 -21.250 169.740  1.00  0.00           O
ATOM   2142  OD2 ASP   216      71.130 -20.910 170.150  1.00  0.00           O
ATOM   2143  C   ASP   216      68.890 -22.620 173.830  1.00  0.00           C
ATOM   2144  O   ASP   216      69.610 -23.170 174.650  1.00  0.00           O
ATOM   2145  N   ARG   217      67.640 -22.910 173.510  1.00  0.00           N
ATOM   2146  H   ARG   217      67.110 -22.170 173.100  1.00  0.00           H
ATOM   2147  CA  ARG   217      66.820 -24.080 174.060  1.00  0.00           C
ATOM   2148  CB  ARG   217      65.430 -24.020 173.400  1.00  0.00           C
ATOM   2149  CG  ARG   217      64.480 -23.080 174.160  1.00  0.00           C
ATOM   2150  CD  ARG   217      63.220 -22.730 173.410  1.00  0.00           C
ATOM   2151  NE  ARG   217      62.290 -22.000 174.200  1.00  0.00           N
ATOM   2152  HE  ARG   217      61.720 -22.600 174.760  1.00  0.00           H
ATOM   2153  CZ  ARG   217      61.970 -20.720 174.260  1.00  0.00           C
ATOM   2154  NH1 ARG   217      62.600 -19.670 173.830  1.00  0.00           N
ATOM   2155 1HH1 ARG   217      63.330 -19.870 173.170  1.00  0.00           H
ATOM   2156 2HH1 ARG   217      62.410 -18.720 174.080  1.00  0.00           H
ATOM   2157  NH2 ARG   217      60.830 -20.340 174.860  1.00  0.00           N
ATOM   2158 1HH2 ARG   217      60.160 -21.030 175.150  1.00  0.00           H
ATOM   2159 2HH2 ARG   217      60.670 -19.360 174.910  1.00  0.00           H
ATOM   2160  C   ARG   217      67.460 -25.410 173.710  1.00  0.00           C
ATOM   2161  O   ARG   217      66.920 -26.410 174.190  1.00  0.00           O
ATOM   2162  N   TRP   218      68.740 -25.500 173.350  1.00  0.00           N
ATOM   2163  H   TRP   218      69.350 -24.720 173.530  1.00  0.00           H
ATOM   2164  CA  TRP   218      69.310 -26.810 172.910  1.00  0.00           C
ATOM   2165  CB  TRP   218      70.780 -26.710 172.350  1.00  0.00           C
ATOM   2166  CG  TRP   218      71.840 -26.260 173.340  1.00  0.00           C
ATOM   2167  CD1 TRP   218      72.110 -25.040 173.750  1.00  0.00           C
ATOM   2168  HD1 TRP   218      71.510 -24.150 173.570  1.00  0.00           H
ATOM   2169  CD2 TRP   218      72.660 -27.170 173.970  1.00  0.00           C
ATOM   2170  NE1 TRP   218      73.140 -25.050 174.590  1.00  0.00           N
ATOM   2171  HE1 TRP   218      73.320 -24.390 175.320  1.00  0.00           H
ATOM   2172  CE2 TRP   218      73.470 -26.360 174.690  1.00  0.00           C
ATOM   2173  CE3 TRP   218      72.770 -28.550 174.010  1.00  0.00           C
ATOM   2174  HE3 TRP   218      72.250 -29.120 173.240  1.00  0.00           H
ATOM   2175  CZ2 TRP   218      74.370 -27.060 175.480  1.00  0.00           C
ATOM   2176  HZ2 TRP   218      74.940 -26.530 176.240  1.00  0.00           H
ATOM   2177  CZ3 TRP   218      73.710 -29.160 174.790  1.00  0.00           C
ATOM   2178  HZ3 TRP   218      73.560 -30.210 175.000  1.00  0.00           H
ATOM   2179  CH2 TRP   218      74.500 -28.440 175.630  1.00  0.00           C
ATOM   2180  HH2 TRP   218      75.300 -28.830 176.260  1.00  0.00           H
ATOM   2181  C   TRP   218      69.270 -27.940 174.050  1.00  0.00           C
ATOM   2182  O   TRP   218      69.230 -29.160 173.800  1.00  0.00           O
ATOM   2183  N   PHE   219      69.490 -27.360 175.230  1.00  0.00           N
ATOM   2184  H   PHE   219      69.800 -26.410 175.280  1.00  0.00           H
ATOM   2185  CA  PHE   219      69.700 -28.090 176.480  1.00  0.00           C
ATOM   2186  CB  PHE   219      69.910 -27.140 177.690  1.00  0.00           C
ATOM   2187  CG  PHE   219      71.020 -26.150 177.560  1.00  0.00           C
ATOM   2188  CD1 PHE   219      72.130 -26.290 178.280  1.00  0.00           C
ATOM   2189  HD1 PHE   219      72.340 -27.270 178.710  1.00  0.00           H
ATOM   2190  CD2 PHE   219      70.820 -24.890 176.980  1.00  0.00           C
ATOM   2191  HD2 PHE   219      69.870 -24.760 176.460  1.00  0.00           H
ATOM   2192  CE1 PHE   219      73.140 -25.350 178.410  1.00  0.00           C
ATOM   2193  HE1 PHE   219      74.050 -25.600 178.950  1.00  0.00           H
ATOM   2194  CE2 PHE   219      71.800 -23.860 177.170  1.00  0.00           C
ATOM   2195  HE2 PHE   219      71.530 -22.820 176.960  1.00  0.00           H
ATOM   2196  CZ  PHE   219      73.000 -24.090 177.880  1.00  0.00           C
ATOM   2197  HZ  PHE   219      73.850 -23.420 177.780  1.00  0.00           H
ATOM   2198  C   PHE   219      68.440 -28.970 176.790  1.00  0.00           C
ATOM   2199  O   PHE   219      68.490 -30.100 177.300  1.00  0.00           O
ATOM   2200  N   LEU   220      67.270 -28.370 176.590  1.00  0.00           N
ATOM   2201  H   LEU   220      67.170 -27.620 175.930  1.00  0.00           H
ATOM   2202  CA  LEU   220      65.980 -28.910 176.990  1.00  0.00           C
ATOM   2203  CB  LEU   220      64.920 -27.900 176.680  1.00  0.00           C
ATOM   2204  CG  LEU   220      64.760 -26.840 177.790  1.00  0.00           C
ATOM   2205  CD1 LEU   220      63.690 -25.810 177.380  1.00  0.00           C
ATOM   2206  CD2 LEU   220      64.170 -27.510 179.030  1.00  0.00           C
ATOM   2207  C   LEU   220      65.680 -30.240 176.330  1.00  0.00           C
ATOM   2208  O   LEU   220      65.510 -30.400 175.110  1.00  0.00           O
ATOM   2209  N   ASN   221      65.670 -31.280 177.120  1.00  0.00           N
ATOM   2210  H   ASN   221      65.810 -31.240 178.110  1.00  0.00           H
ATOM   2211  CA  ASN   221      65.410 -32.690 176.770  1.00  0.00           C
ATOM   2212  CB  ASN   221      66.690 -33.460 177.050  1.00  0.00           C
ATOM   2213  CG  ASN   221      67.830 -33.500 176.040  1.00  0.00           C
ATOM   2214  OD1 ASN   221      67.970 -34.450 175.270  1.00  0.00           O
ATOM   2215  ND2 ASN   221      68.900 -32.720 176.210  1.00  0.00           N
ATOM   2216 1HD2 ASN   221      68.960 -31.940 176.830  1.00  0.00           H
ATOM   2217 2HD2 ASN   221      69.770 -32.900 175.750  1.00  0.00           H
ATOM   2218  C   ASN   221      64.200 -33.190 177.600  1.00  0.00           C
ATOM   2219  O   ASN   221      64.350 -33.370 178.810  1.00  0.00           O
ATOM   2220  N   ARG   222      63.010 -33.140 177.030  1.00  0.00           N
ATOM   2221  H   ARG   222      62.940 -32.900 176.060  1.00  0.00           H
ATOM   2222  CA  ARG   222      61.710 -33.320 177.720  1.00  0.00           C
ATOM   2223  CB  ARG   222      60.650 -32.750 176.790  1.00  0.00           C
ATOM   2224  CG  ARG   222      59.800 -31.750 177.570  1.00  0.00           C
ATOM   2225  CD  ARG   222      58.560 -31.490 176.810  1.00  0.00           C
ATOM   2226  NE  ARG   222      58.090 -30.160 177.180  1.00  0.00           N
ATOM   2227  HE  ARG   222      58.740 -29.590 177.660  1.00  0.00           H
ATOM   2228  CZ  ARG   222      56.780 -29.730 177.220  1.00  0.00           C
ATOM   2229  NH1 ARG   222      55.770 -30.610 177.010  1.00  0.00           N
ATOM   2230 1HH1 ARG   222      56.060 -31.550 176.880  1.00  0.00           H
ATOM   2231 2HH1 ARG   222      54.810 -30.330 177.100  1.00  0.00           H
ATOM   2232  NH2 ARG   222      56.580 -28.450 177.580  1.00  0.00           N
ATOM   2233 1HH2 ARG   222      57.310 -27.850 177.900  1.00  0.00           H
ATOM   2234 2HH2 ARG   222      55.650 -28.150 177.370  1.00  0.00           H
ATOM   2235  C   ARG   222      61.370 -34.760 178.130  1.00  0.00           C
ATOM   2236  O   ARG   222      60.550 -35.410 177.480  1.00  0.00           O
ATOM   2237  N   PHE   223      62.100 -35.320 179.150  1.00  0.00           N
ATOM   2238  H   PHE   223      62.980 -34.880 179.340  1.00  0.00           H
ATOM   2239  CA  PHE   223      61.870 -36.660 179.800  1.00  0.00           C
ATOM   2240  CB  PHE   223      63.290 -37.220 179.950  1.00  0.00           C
ATOM   2241  CG  PHE   223      63.870 -37.570 178.530  1.00  0.00           C
ATOM   2242  CD1 PHE   223      64.770 -36.700 177.930  1.00  0.00           C
ATOM   2243  HD1 PHE   223      65.120 -35.880 178.550  1.00  0.00           H
ATOM   2244  CD2 PHE   223      63.520 -38.740 177.880  1.00  0.00           C
ATOM   2245  HD2 PHE   223      63.100 -39.580 178.430  1.00  0.00           H
ATOM   2246  CE1 PHE   223      65.230 -36.890 176.660  1.00  0.00           C
ATOM   2247  HE1 PHE   223      66.020 -36.260 176.250  1.00  0.00           H
ATOM   2248  CE2 PHE   223      63.940 -38.950 176.600  1.00  0.00           C
ATOM   2249  HE2 PHE   223      63.660 -39.880 176.110  1.00  0.00           H
ATOM   2250  CZ  PHE   223      64.730 -37.950 175.980  1.00  0.00           C
ATOM   2251  HZ  PHE   223      64.640 -37.870 174.900  1.00  0.00           H
ATOM   2252  C   PHE   223      61.070 -36.590 181.120  1.00  0.00           C
ATOM   2253  O   PHE   223      61.040 -35.610 181.780  1.00  0.00           O
ATOM   2254  N   THR   224      60.460 -37.720 181.470  1.00  0.00           N
ATOM   2255  H   THR   224      60.610 -38.540 180.910  1.00  0.00           H
ATOM   2256  CA  THR   224      59.670 -37.940 182.710  1.00  0.00           C
ATOM   2257  CB  THR   224      58.220 -38.330 182.330  1.00  0.00           C
ATOM   2258  OG1 THR   224      58.360 -39.460 181.380  1.00  0.00           O
ATOM   2259  HG1 THR   224      58.300 -40.380 181.770  1.00  0.00           H
ATOM   2260  CG2 THR   224      57.530 -37.060 181.690  1.00  0.00           C
ATOM   2261  C   THR   224      60.340 -38.750 183.820  1.00  0.00           C
ATOM   2262  O   THR   224      59.720 -39.510 184.580  1.00  0.00           O
ATOM   2263  N   THR   225      61.640 -38.940 183.600  1.00  0.00           N
ATOM   2264  H   THR   225      62.120 -39.000 182.730  1.00  0.00           H
ATOM   2265  CA  THR   225      62.540 -39.510 184.650  1.00  0.00           C
ATOM   2266  CB  THR   225      64.050 -39.420 184.170  1.00  0.00           C
ATOM   2267  OG1 THR   225      64.180 -39.660 182.750  1.00  0.00           O
ATOM   2268  HG1 THR   225      65.100 -39.370 182.520  1.00  0.00           H
ATOM   2269  CG2 THR   225      65.030 -40.310 184.900  1.00  0.00           C
ATOM   2270  C   THR   225      62.490 -38.780 186.050  1.00  0.00           C
ATOM   2271  O   THR   225      62.600 -37.540 185.960  1.00  0.00           O
ATOM   2272  N   THR   226      62.240 -39.560 187.110  1.00  0.00           N
ATOM   2273  H   THR   226      62.050 -40.530 186.940  1.00  0.00           H
ATOM   2274  CA  THR   226      62.090 -39.080 188.510  1.00  0.00           C
ATOM   2275  CB  THR   226      61.330 -40.150 189.310  1.00  0.00           C
ATOM   2276  OG1 THR   226      62.040 -41.480 189.230  1.00  0.00           O
ATOM   2277  HG1 THR   226      62.400 -41.530 188.300  1.00  0.00           H
ATOM   2278  CG2 THR   226      59.760 -40.200 189.090  1.00  0.00           C
ATOM   2279  C   THR   226      63.370 -38.570 189.140  1.00  0.00           C
ATOM   2280  O   THR   226      64.490 -39.110 188.830  1.00  0.00           O
ATOM   2281  N   LEU   227      63.260 -37.820 190.230  1.00  0.00           N
ATOM   2282  H   LEU   227      62.360 -37.440 190.450  1.00  0.00           H
ATOM   2283  CA  LEU   227      64.400 -37.290 191.000  1.00  0.00           C
ATOM   2284  CB  LEU   227      63.880 -36.410 192.200  1.00  0.00           C
ATOM   2285  CG  LEU   227      64.760 -35.170 192.330  1.00  0.00           C
ATOM   2286  CD1 LEU   227      64.880 -34.380 191.110  1.00  0.00           C
ATOM   2287  CD2 LEU   227      64.210 -34.370 193.450  1.00  0.00           C
ATOM   2288  C   LEU   227      65.340 -38.360 191.470  1.00  0.00           C
ATOM   2289  O   LEU   227      66.520 -38.340 191.060  1.00  0.00           O
ATOM   2290  N   ASN   228      64.740 -39.490 191.850  1.00  0.00           N
ATOM   2291  H   ASN   228      63.760 -39.500 192.030  1.00  0.00           H
ATOM   2292  CA  ASN   228      65.380 -40.800 192.180  1.00  0.00           C
ATOM   2293  CB  ASN   228      64.270 -41.840 192.500  1.00  0.00           C
ATOM   2294  CG  ASN   228      63.380 -41.440 193.700  1.00  0.00           C
ATOM   2295  OD1 ASN   228      62.960 -40.270 193.790  1.00  0.00           O
ATOM   2296  ND2 ASN   228      63.110 -42.370 194.570  1.00  0.00           N
ATOM   2297 1HD2 ASN   228      63.750 -43.140 194.640  1.00  0.00           H
ATOM   2298 2HD2 ASN   228      62.300 -42.230 195.140  1.00  0.00           H
ATOM   2299  C   ASN   228      66.420 -41.410 191.220  1.00  0.00           C
ATOM   2300  O   ASN   228      67.590 -41.600 191.530  1.00  0.00           O
ATOM   2301  N   ASP   229      66.040 -41.470 189.950  1.00  0.00           N
ATOM   2302  H   ASP   229      65.120 -41.160 189.680  1.00  0.00           H
ATOM   2303  CA  ASP   229      66.970 -41.880 188.850  1.00  0.00           C
ATOM   2304  CB  ASP   229      66.200 -42.350 187.560  1.00  0.00           C
ATOM   2305  CG  ASP   229      66.900 -43.320 186.680  1.00  0.00           C
ATOM   2306  OD1 ASP   229      67.970 -43.050 186.200  1.00  0.00           O
ATOM   2307  OD2 ASP   229      66.380 -44.430 186.630  1.00  0.00           O
ATOM   2308  C   ASP   229      68.030 -40.770 188.660  1.00  0.00           C
ATOM   2309  O   ASP   229      69.250 -41.040 188.660  1.00  0.00           O
ATOM   2310  N   PHE   230      67.640 -39.480 188.790  1.00  0.00           N
ATOM   2311  H   PHE   230      66.760 -39.220 189.190  1.00  0.00           H
ATOM   2312  CA  PHE   230      68.560 -38.370 188.460  1.00  0.00           C
ATOM   2313  CB  PHE   230      67.800 -37.030 188.540  1.00  0.00           C
ATOM   2314  CG  PHE   230      68.620 -35.770 188.290  1.00  0.00           C
ATOM   2315  CD1 PHE   230      69.700 -35.730 187.440  1.00  0.00           C
ATOM   2316  HD1 PHE   230      69.800 -36.500 186.680  1.00  0.00           H
ATOM   2317  CD2 PHE   230      68.310 -34.720 189.170  1.00  0.00           C
ATOM   2318  HD2 PHE   230      67.720 -34.720 190.080  1.00  0.00           H
ATOM   2319  CE1 PHE   230      70.520 -34.620 187.510  1.00  0.00           C
ATOM   2320  HE1 PHE   230      71.370 -34.590 186.830  1.00  0.00           H
ATOM   2321  CE2 PHE   230      69.090 -33.560 189.110  1.00  0.00           C
ATOM   2322  HE2 PHE   230      68.880 -32.780 189.840  1.00  0.00           H
ATOM   2323  CZ  PHE   230      70.240 -33.570 188.340  1.00  0.00           C
ATOM   2324  HZ  PHE   230      70.950 -32.750 188.400  1.00  0.00           H
ATOM   2325  C   PHE   230      69.610 -38.330 189.590  1.00  0.00           C
ATOM   2326  O   PHE   230      70.810 -38.350 189.320  1.00  0.00           O
ATOM   2327  N   ASN   231      69.150 -38.630 190.800  1.00  0.00           N
ATOM   2328  H   ASN   231      68.190 -38.790 191.020  1.00  0.00           H
ATOM   2329  CA  ASN   231      69.990 -38.620 192.010  1.00  0.00           C
ATOM   2330  CB  ASN   231      69.090 -38.830 193.260  1.00  0.00           C
ATOM   2331  CG  ASN   231      68.480 -37.500 193.620  1.00  0.00           C
ATOM   2332  OD1 ASN   231      68.760 -36.450 193.090  1.00  0.00           O
ATOM   2333  ND2 ASN   231      67.990 -37.440 194.830  1.00  0.00           N
ATOM   2334 1HD2 ASN   231      67.930 -38.190 195.490  1.00  0.00           H
ATOM   2335 2HD2 ASN   231      67.670 -36.520 195.040  1.00  0.00           H
ATOM   2336  C   ASN   231      71.010 -39.770 192.020  1.00  0.00           C
ATOM   2337  O   ASN   231      72.200 -39.570 192.260  1.00  0.00           O
ATOM   2338  N   LEU   232      70.650 -40.970 191.680  1.00  0.00           N
ATOM   2339  H   LEU   232      69.690 -41.250 191.670  1.00  0.00           H
ATOM   2340  CA  LEU   232      71.610 -42.050 191.480  1.00  0.00           C
ATOM   2341  CB  LEU   232      70.980 -43.310 190.930  1.00  0.00           C
ATOM   2342  CG  LEU   232      70.090 -44.170 191.890  1.00  0.00           C
ATOM   2343  CD1 LEU   232      69.490 -45.160 190.990  1.00  0.00           C
ATOM   2344  CD2 LEU   232      71.000 -44.790 192.930  1.00  0.00           C
ATOM   2345  C   LEU   232      72.800 -41.780 190.450  1.00  0.00           C
ATOM   2346  O   LEU   232      74.000 -41.930 190.800  1.00  0.00           O
ATOM   2347  N   VAL   233      72.440 -41.320 189.270  1.00  0.00           N
ATOM   2348  H   VAL   233      71.530 -40.960 189.050  1.00  0.00           H
ATOM   2349  CA  VAL   233      73.500 -40.940 188.280  1.00  0.00           C
ATOM   2350  CB  VAL   233      72.930 -40.820 186.840  1.00  0.00           C
ATOM   2351  CG1 VAL   233      72.660 -42.260 186.380  1.00  0.00           C
ATOM   2352  CG2 VAL   233      71.620 -39.980 186.830  1.00  0.00           C
ATOM   2353  C   VAL   233      74.260 -39.680 188.740  1.00  0.00           C
ATOM   2354  O   VAL   233      75.460 -39.670 188.550  1.00  0.00           O
ATOM   2355  N   ALA   234      73.640 -38.680 189.380  1.00  0.00           N
ATOM   2356  H   ALA   234      72.640 -38.650 189.360  1.00  0.00           H
ATOM   2357  CA  ALA   234      74.300 -37.540 190.010  1.00  0.00           C
ATOM   2358  CB  ALA   234      73.350 -36.600 190.710  1.00  0.00           C
ATOM   2359  C   ALA   234      75.400 -37.950 190.960  1.00  0.00           C
ATOM   2360  O   ALA   234      76.580 -37.600 190.720  1.00  0.00           O
ATOM   2361  N   MET   235      75.090 -38.950 191.830  1.00  0.00           N
ATOM   2362  H   MET   235      74.190 -39.380 191.810  1.00  0.00           H
ATOM   2363  CA  MET   235      76.080 -39.470 192.800  1.00  0.00           C
ATOM   2364  CB  MET   235      75.430 -40.510 193.690  1.00  0.00           C
ATOM   2365  CG  MET   235      74.420 -39.980 194.640  1.00  0.00           C
ATOM   2366  SD  MET   235      73.310 -41.250 195.290  1.00  0.00           S
ATOM   2367  CE  MET   235      72.020 -40.360 196.140  1.00  0.00           C
ATOM   2368  C   MET   235      77.290 -40.070 192.110  1.00  0.00           C
ATOM   2369  O   MET   235      78.400 -39.600 192.170  1.00  0.00           O
ATOM   2370  N   LYS   236      76.880 -40.970 191.220  1.00  0.00           N
ATOM   2371  H   LYS   236      75.890 -41.060 191.120  1.00  0.00           H
ATOM   2372  CA  LYS   236      77.800 -41.610 190.270  1.00  0.00           C
ATOM   2373  CB  LYS   236      77.170 -42.740 189.420  1.00  0.00           C
ATOM   2374  CG  LYS   236      77.760 -44.100 189.670  1.00  0.00           C
ATOM   2375  CD  LYS   236      76.800 -44.740 190.670  1.00  0.00           C
ATOM   2376  CE  LYS   236      77.290 -46.050 191.160  1.00  0.00           C
ATOM   2377  NZ  LYS   236      76.350 -46.650 192.060  1.00  0.00           N
ATOM   2378  HZ1 LYS   236      76.810 -47.500 192.310  1.00  0.00           H
ATOM   2379  HZ2 LYS   236      76.410 -46.120 192.910  1.00  0.00           H
ATOM   2380  HZ3 LYS   236      75.410 -46.820 191.780  1.00  0.00           H
ATOM   2381  C   LYS   236      78.650 -40.620 189.390  1.00  0.00           C
ATOM   2382  O   LYS   236      79.520 -41.180 188.810  1.00  0.00           O
ATOM   2383  N   TYR   237      78.190 -39.420 189.130  1.00  0.00           N
ATOM   2384  H   TYR   237      77.240 -39.180 189.320  1.00  0.00           H
ATOM   2385  CA  TYR   237      78.940 -38.400 188.370  1.00  0.00           C
ATOM   2386  CB  TYR   237      78.130 -37.580 187.390  1.00  0.00           C
ATOM   2387  CG  TYR   237      77.720 -38.530 186.180  1.00  0.00           C
ATOM   2388  CD1 TYR   237      78.700 -39.100 185.400  1.00  0.00           C
ATOM   2389  HD1 TYR   237      79.750 -38.950 185.640  1.00  0.00           H
ATOM   2390  CD2 TYR   237      76.410 -38.820 185.950  1.00  0.00           C
ATOM   2391  HD2 TYR   237      75.650 -38.460 186.640  1.00  0.00           H
ATOM   2392  CE1 TYR   237      78.410 -39.800 184.260  1.00  0.00           C
ATOM   2393  HE1 TYR   237      79.210 -40.060 183.570  1.00  0.00           H
ATOM   2394  CE2 TYR   237      76.080 -39.590 184.830  1.00  0.00           C
ATOM   2395  HE2 TYR   237      75.070 -39.520 184.430  1.00  0.00           H
ATOM   2396  CZ  TYR   237      77.070 -40.110 183.970  1.00  0.00           C
ATOM   2397  OH  TYR   237      76.810 -40.910 182.950  1.00  0.00           O
ATOM   2398  HH  TYR   237      77.630 -41.410 182.680  1.00  0.00           H
ATOM   2399  C   TYR   237      79.750 -37.430 189.300  1.00  0.00           C
ATOM   2400  O   TYR   237      80.160 -36.380 188.850  1.00  0.00           O
ATOM   2401  N   ASN   238      79.920 -37.800 190.560  1.00  0.00           N
ATOM   2402  H   ASN   238      79.490 -38.650 190.840  1.00  0.00           H
ATOM   2403  CA  ASN   238      80.450 -37.000 191.720  1.00  0.00           C
ATOM   2404  CB  ASN   238      81.870 -36.460 191.360  1.00  0.00           C
ATOM   2405  CG  ASN   238      82.930 -37.560 191.090  1.00  0.00           C
ATOM   2406  OD1 ASN   238      82.860 -38.260 190.080  1.00  0.00           O
ATOM   2407  ND2 ASN   238      83.820 -37.870 192.000  1.00  0.00           N
ATOM   2408 1HD2 ASN   238      83.830 -37.360 192.860  1.00  0.00           H
ATOM   2409 2HD2 ASN   238      84.390 -38.660 191.790  1.00  0.00           H
ATOM   2410  C   ASN   238      79.560 -35.860 192.170  1.00  0.00           C
ATOM   2411  O   ASN   238      79.800 -35.430 193.280  1.00  0.00           O
ATOM   2412  N   TYR   239      78.390 -35.660 191.600  1.00  0.00           N
ATOM   2413  H   TYR   239      77.950 -36.340 191.010  1.00  0.00           H
ATOM   2414  CA  TYR   239      77.610 -34.490 192.030  1.00  0.00           C
ATOM   2415  CB  TYR   239      76.720 -33.880 190.970  1.00  0.00           C
ATOM   2416  CG  TYR   239      77.250 -33.360 189.680  1.00  0.00           C
ATOM   2417  CD1 TYR   239      77.980 -34.190 188.880  1.00  0.00           C
ATOM   2418  HD1 TYR   239      78.030 -35.270 188.920  1.00  0.00           H
ATOM   2419  CD2 TYR   239      76.810 -32.110 189.200  1.00  0.00           C
ATOM   2420  HD2 TYR   239      76.560 -31.280 189.860  1.00  0.00           H
ATOM   2421  CE1 TYR   239      78.440 -33.720 187.600  1.00  0.00           C
ATOM   2422  HE1 TYR   239      79.160 -34.320 187.050  1.00  0.00           H
ATOM   2423  CE2 TYR   239      77.170 -31.780 187.880  1.00  0.00           C
ATOM   2424  HE2 TYR   239      76.820 -30.810 187.550  1.00  0.00           H
ATOM   2425  CZ  TYR   239      77.960 -32.540 187.130  1.00  0.00           C
ATOM   2426  OH  TYR   239      78.810 -31.870 186.280  1.00  0.00           O
ATOM   2427  HH  TYR   239      78.680 -30.880 186.200  1.00  0.00           H
ATOM   2428  C   TYR   239      76.930 -34.820 193.380  1.00  0.00           C
ATOM   2429  O   TYR   239      76.630 -35.990 193.640  1.00  0.00           O
ATOM   2430  N   GLU   240      76.610 -33.710 194.110  1.00  0.00           N
ATOM   2431  H   GLU   240      77.110 -32.870 193.890  1.00  0.00           H
ATOM   2432  CA  GLU   240      75.820 -33.790 195.370  1.00  0.00           C
ATOM   2433  CB  GLU   240      76.260 -32.700 196.360  1.00  0.00           C
ATOM   2434  CG  GLU   240      75.750 -32.760 197.740  1.00  0.00           C
ATOM   2435  CD  GLU   240      76.130 -33.970 198.510  1.00  0.00           C
ATOM   2436  OE1 GLU   240      76.980 -33.940 199.360  1.00  0.00           O
ATOM   2437  OE2 GLU   240      75.250 -34.850 198.380  1.00  0.00           O
ATOM   2438  C   GLU   240      74.380 -33.630 194.900  1.00  0.00           C
ATOM   2439  O   GLU   240      73.940 -32.590 194.390  1.00  0.00           O
ATOM   2440  N   PRO   241      73.510 -34.560 195.190  1.00  0.00           N
ATOM   2441  CA  PRO   241      72.140 -34.650 194.600  1.00  0.00           C
ATOM   2442  CB  PRO   241      71.740 -36.100 194.910  1.00  0.00           C
ATOM   2443  CG  PRO   241      72.450 -36.450 196.210  1.00  0.00           C
ATOM   2444  CD  PRO   241      73.780 -35.780 195.940  1.00  0.00           C
ATOM   2445  C   PRO   241      71.200 -33.620 195.280  1.00  0.00           C
ATOM   2446  O   PRO   241      71.420 -33.000 196.350  1.00  0.00           O
ATOM   2447  N   LEU   242      70.020 -33.500 194.610  1.00  0.00           N
ATOM   2448  H   LEU   242      69.910 -33.860 193.690  1.00  0.00           H
ATOM   2449  CA  LEU   242      68.900 -32.710 194.910  1.00  0.00           C
ATOM   2450  CB  LEU   242      68.140 -32.600 193.610  1.00  0.00           C
ATOM   2451  CG  LEU   242      67.370 -31.240 193.460  1.00  0.00           C
ATOM   2452  CD1 LEU   242      68.400 -30.070 193.520  1.00  0.00           C
ATOM   2453  CD2 LEU   242      66.570 -31.310 192.190  1.00  0.00           C
ATOM   2454  C   LEU   242      68.060 -33.400 196.050  1.00  0.00           C
ATOM   2455  O   LEU   242      67.870 -34.660 196.100  1.00  0.00           O
ATOM   2456  N   THR   243      67.810 -32.610 197.130  1.00  0.00           N
ATOM   2457  H   THR   243      68.220 -31.710 197.220  1.00  0.00           H
ATOM   2458  CA  THR   243      67.000 -33.070 198.320  1.00  0.00           C
ATOM   2459  CB  THR   243      67.780 -32.850 199.590  1.00  0.00           C
ATOM   2460  OG1 THR   243      68.060 -31.460 199.840  1.00  0.00           O
ATOM   2461  HG1 THR   243      68.710 -31.090 199.170  1.00  0.00           H
ATOM   2462  CG2 THR   243      68.880 -33.840 199.980  1.00  0.00           C
ATOM   2463  C   THR   243      65.630 -32.330 198.410  1.00  0.00           C
ATOM   2464  O   THR   243      65.420 -31.400 197.570  1.00  0.00           O
ATOM   2465  N   GLN   244      64.790 -32.640 199.400  1.00  0.00           N
ATOM   2466  H   GLN   244      65.130 -33.030 200.260  1.00  0.00           H
ATOM   2467  CA  GLN   244      63.470 -31.850 199.470  1.00  0.00           C
ATOM   2468  CB  GLN   244      62.430 -32.510 200.420  1.00  0.00           C
ATOM   2469  CG  GLN   244      61.690 -33.570 199.630  1.00  0.00           C
ATOM   2470  CD  GLN   244      60.200 -33.670 199.910  1.00  0.00           C
ATOM   2471  OE1 GLN   244      59.310 -33.380 199.100  1.00  0.00           O
ATOM   2472  NE2 GLN   244      59.820 -33.970 201.160  1.00  0.00           N
ATOM   2473 1HE2 GLN   244      60.520 -34.220 201.840  1.00  0.00           H
ATOM   2474 2HE2 GLN   244      58.910 -33.710 201.470  1.00  0.00           H
ATOM   2475  C   GLN   244      63.640 -30.370 199.820  1.00  0.00           C
ATOM   2476  O   GLN   244      62.960 -29.520 199.280  1.00  0.00           O
ATOM   2477  N   ASP   245      64.490 -30.020 200.780  1.00  0.00           N
ATOM   2478  H   ASP   245      64.960 -30.690 201.350  1.00  0.00           H
ATOM   2479  CA  ASP   245      64.750 -28.580 201.090  1.00  0.00           C
ATOM   2480  CB  ASP   245      65.960 -28.560 202.000  1.00  0.00           C
ATOM   2481  CG  ASP   245      65.510 -28.000 203.380  1.00  0.00           C
ATOM   2482  OD1 ASP   245      65.640 -26.790 203.530  1.00  0.00           O
ATOM   2483  OD2 ASP   245      65.240 -28.800 204.250  1.00  0.00           O
ATOM   2484  C   ASP   245      65.140 -27.920 199.710  1.00  0.00           C
ATOM   2485  O   ASP   245      64.420 -26.990 199.320  1.00  0.00           O
ATOM   2486  N   HIS   246      66.180 -28.450 199.080  1.00  0.00           N
ATOM   2487  H   HIS   246      66.680 -29.280 199.300  1.00  0.00           H
ATOM   2488  CA  HIS   246      66.600 -27.860 197.810  1.00  0.00           C
ATOM   2489  CB  HIS   246      67.660 -28.850 197.170  1.00  0.00           C
ATOM   2490  CG  HIS   246      68.960 -29.130 198.010  1.00  0.00           C
ATOM   2491  ND1 HIS   246      69.610 -30.320 197.860  1.00  0.00           N
ATOM   2492  CD2 HIS   246      69.710 -28.220 198.610  1.00  0.00           C
ATOM   2493  HD2 HIS   246      69.480 -27.170 198.810  1.00  0.00           H
ATOM   2494  CE1 HIS   246      70.760 -30.100 198.480  1.00  0.00           C
ATOM   2495  HE1 HIS   246      71.610 -30.770 198.520  1.00  0.00           H
ATOM   2496  NE2 HIS   246      70.840 -28.850 198.950  1.00  0.00           N
ATOM   2497  HE2 HIS   246      71.470 -28.500 199.640  1.00  0.00           H
ATOM   2498  C   HIS   246      65.450 -27.650 196.680  1.00  0.00           C
ATOM   2499  O   HIS   246      65.440 -26.590 196.050  1.00  0.00           O
ATOM   2500  N   VAL   247      64.730 -28.730 196.360  1.00  0.00           N
ATOM   2501  H   VAL   247      65.070 -29.650 196.570  1.00  0.00           H
ATOM   2502  CA  VAL   247      63.530 -28.730 195.460  1.00  0.00           C
ATOM   2503  CB  VAL   247      63.060 -30.160 195.060  1.00  0.00           C
ATOM   2504  CG1 VAL   247      62.170 -30.710 196.140  1.00  0.00           C
ATOM   2505  CG2 VAL   247      62.500 -30.260 193.670  1.00  0.00           C
ATOM   2506  C   VAL   247      62.370 -27.850 195.880  1.00  0.00           C
ATOM   2507  O   VAL   247      61.840 -27.290 194.920  1.00  0.00           O
ATOM   2508  N   ASP   248      62.200 -27.600 197.180  1.00  0.00           N
ATOM   2509  H   ASP   248      62.430 -28.260 197.900  1.00  0.00           H
ATOM   2510  CA  ASP   248      61.270 -26.550 197.680  1.00  0.00           C
ATOM   2511  CB  ASP   248      61.290 -26.710 199.210  1.00  0.00           C
ATOM   2512  CG  ASP   248      60.020 -26.200 199.850  1.00  0.00           C
ATOM   2513  OD1 ASP   248      58.970 -26.630 199.350  1.00  0.00           O
ATOM   2514  OD2 ASP   248      60.090 -25.450 200.890  1.00  0.00           O
ATOM   2515  C   ASP   248      61.710 -25.160 197.170  1.00  0.00           C
ATOM   2516  O   ASP   248      60.930 -24.460 196.450  1.00  0.00           O
ATOM   2517  N   ILE   249      62.950 -24.790 197.430  1.00  0.00           N
ATOM   2518  H   ILE   249      63.330 -25.110 198.300  1.00  0.00           H
ATOM   2519  CA  ILE   249      63.630 -23.480 197.120  1.00  0.00           C
ATOM   2520  CB  ILE   249      64.940 -23.440 197.980  1.00  0.00           C
ATOM   2521  CG1 ILE   249      64.560 -23.420 199.460  1.00  0.00           C
ATOM   2522  CG2 ILE   249      65.800 -22.220 197.640  1.00  0.00           C
ATOM   2523  CD  ILE   249      65.680 -23.360 200.490  1.00  0.00           C
ATOM   2524  C   ILE   249      63.690 -23.220 195.600  1.00  0.00           C
ATOM   2525  O   ILE   249      63.490 -22.050 195.250  1.00  0.00           O
ATOM   2526  N   LEU   250      64.000 -24.220 194.840  1.00  0.00           N
ATOM   2527  H   LEU   250      64.330 -25.040 195.310  1.00  0.00           H
ATOM   2528  CA  LEU   250      63.820 -24.140 193.410  1.00  0.00           C
ATOM   2529  CB  LEU   250      64.330 -25.450 192.750  1.00  0.00           C
ATOM   2530  CG  LEU   250      65.830 -25.770 192.890  1.00  0.00           C
ATOM   2531  CD1 LEU   250      65.960 -27.290 192.820  1.00  0.00           C
ATOM   2532  CD2 LEU   250      66.460 -25.090 191.700  1.00  0.00           C
ATOM   2533  C   LEU   250      62.440 -23.740 192.750  1.00  0.00           C
ATOM   2534  O   LEU   250      62.430 -23.180 191.620  1.00  0.00           O
ATOM   2535  N   GLY   251      61.390 -24.000 193.500  1.00  0.00           N
ATOM   2536  H   GLY   251      61.490 -24.360 194.430  1.00  0.00           H
ATOM   2537  CA  GLY   251      59.980 -23.740 193.070  1.00  0.00           C
ATOM   2538  C   GLY   251      59.470 -22.350 192.720  1.00  0.00           C
ATOM   2539  O   GLY   251      58.710 -22.260 191.780  1.00  0.00           O
ATOM   2540  N   PRO   252      59.750 -21.310 193.500  1.00  0.00           N
ATOM   2541  CA  PRO   252      59.540 -19.950 193.020  1.00  0.00           C
ATOM   2542  CB  PRO   252      60.010 -19.090 194.240  1.00  0.00           C
ATOM   2543  CG  PRO   252      59.710 -19.980 195.440  1.00  0.00           C
ATOM   2544  CD  PRO   252      60.080 -21.360 194.950  1.00  0.00           C
ATOM   2545  C   PRO   252      60.340 -19.690 191.700  1.00  0.00           C
ATOM   2546  O   PRO   252      59.770 -19.410 190.660  1.00  0.00           O
ATOM   2547  N   LEU   253      61.670 -19.740 191.760  1.00  0.00           N
ATOM   2548  H   LEU   253      62.140 -19.850 192.640  1.00  0.00           H
ATOM   2549  CA  LEU   253      62.580 -19.620 190.570  1.00  0.00           C
ATOM   2550  CB  LEU   253      64.030 -19.700 190.900  1.00  0.00           C
ATOM   2551  CG  LEU   253      65.050 -19.520 189.820  1.00  0.00           C
ATOM   2552  CD1 LEU   253      65.140 -17.990 189.500  1.00  0.00           C
ATOM   2553  CD2 LEU   253      66.350 -19.950 190.380  1.00  0.00           C
ATOM   2554  C   LEU   253      62.170 -20.340 189.260  1.00  0.00           C
ATOM   2555  O   LEU   253      62.110 -19.750 188.130  1.00  0.00           O
ATOM   2556  N   SER   254      61.610 -21.520 189.500  1.00  0.00           N
ATOM   2557  H   SER   254      61.830 -22.000 190.350  1.00  0.00           H
ATOM   2558  CA  SER   254      60.880 -22.240 188.450  1.00  0.00           C
ATOM   2559  CB  SER   254      60.470 -23.650 188.910  1.00  0.00           C
ATOM   2560  OG  SER   254      59.600 -24.270 188.010  1.00  0.00           O
ATOM   2561  HG  SER   254      59.980 -24.190 187.090  1.00  0.00           H
ATOM   2562  C   SER   254      59.610 -21.620 187.860  1.00  0.00           C
ATOM   2563  O   SER   254      59.630 -21.140 186.730  1.00  0.00           O
ATOM   2564  N   ALA   255      58.710 -21.210 188.740  1.00  0.00           N
ATOM   2565  H   ALA   255      58.990 -20.910 189.660  1.00  0.00           H
ATOM   2566  CA  ALA   255      57.450 -20.530 188.360  1.00  0.00           C
ATOM   2567  CB  ALA   255      56.660 -20.390 189.640  1.00  0.00           C
ATOM   2568  C   ALA   255      57.650 -19.110 187.750  1.00  0.00           C
ATOM   2569  O   ALA   255      56.720 -18.540 187.150  1.00  0.00           O
ATOM   2570  N   GLN   256      58.740 -18.490 188.180  1.00  0.00           N
ATOM   2571  H   GLN   256      59.220 -18.880 188.970  1.00  0.00           H
ATOM   2572  CA  GLN   256      59.340 -17.280 187.580  1.00  0.00           C
ATOM   2573  CB  GLN   256      60.320 -16.600 188.490  1.00  0.00           C
ATOM   2574  CG  GLN   256      60.870 -15.240 188.060  1.00  0.00           C
ATOM   2575  CD  GLN   256      62.250 -14.860 188.600  1.00  0.00           C
ATOM   2576  OE1 GLN   256      63.150 -15.510 188.190  1.00  0.00           O
ATOM   2577  NE2 GLN   256      62.330 -14.060 189.620  1.00  0.00           N
ATOM   2578 1HE2 GLN   256      61.540 -13.640 190.070  1.00  0.00           H
ATOM   2579 2HE2 GLN   256      63.230 -14.050 190.060  1.00  0.00           H
ATOM   2580  C   GLN   256      59.950 -17.470 186.170  1.00  0.00           C
ATOM   2581  O   GLN   256      59.740 -16.620 185.290  1.00  0.00           O
ATOM   2582  N   THR   257      60.900 -18.400 185.990  1.00  0.00           N
ATOM   2583  H   THR   257      61.270 -18.840 186.810  1.00  0.00           H
ATOM   2584  CA  THR   257      61.460 -18.760 184.640  1.00  0.00           C
ATOM   2585  CB  THR   257      62.610 -19.760 184.540  1.00  0.00           C
ATOM   2586  OG1 THR   257      62.350 -20.950 185.260  1.00  0.00           O
ATOM   2587  HG1 THR   257      62.560 -20.680 186.200  1.00  0.00           H
ATOM   2588  CG2 THR   257      63.930 -19.100 185.090  1.00  0.00           C
ATOM   2589  C   THR   257      60.380 -19.340 183.710  1.00  0.00           C
ATOM   2590  O   THR   257      60.200 -18.960 182.510  1.00  0.00           O
ATOM   2591  N   GLY   258      59.500 -20.130 184.320  1.00  0.00           N
ATOM   2592  H   GLY   258      59.710 -20.540 185.200  1.00  0.00           H
ATOM   2593  CA  GLY   258      58.330 -20.770 183.570  1.00  0.00           C
ATOM   2594  C   GLY   258      58.390 -22.250 183.130  1.00  0.00           C
ATOM   2595  O   GLY   258      57.590 -22.630 182.300  1.00  0.00           O
ATOM   2596  N   ILE   259      59.600 -22.710 183.180  1.00  0.00           N
ATOM   2597  H   ILE   259      60.370 -22.170 183.520  1.00  0.00           H
ATOM   2598  CA  ILE   259      59.920 -24.200 182.990  1.00  0.00           C
ATOM   2599  CB  ILE   259      61.310 -24.370 182.300  1.00  0.00           C
ATOM   2600  CG1 ILE   259      61.330 -23.460 181.050  1.00  0.00           C
ATOM   2601  CG2 ILE   259      61.610 -25.840 181.900  1.00  0.00           C
ATOM   2602  CD  ILE   259      62.650 -23.330 180.370  1.00  0.00           C
ATOM   2603  C   ILE   259      60.120 -24.810 184.330  1.00  0.00           C
ATOM   2604  O   ILE   259      60.380 -24.110 185.270  1.00  0.00           O
ATOM   2605  N   ALA   260      59.720 -26.070 184.450  1.00  0.00           N
ATOM   2606  H   ALA   260      59.320 -26.630 183.720  1.00  0.00           H
ATOM   2607  CA  ALA   260      59.660 -26.700 185.820  1.00  0.00           C
ATOM   2608  CB  ALA   260      58.410 -27.610 185.870  1.00  0.00           C
ATOM   2609  C   ALA   260      60.910 -27.460 186.130  1.00  0.00           C
ATOM   2610  O   ALA   260      61.730 -27.990 185.310  1.00  0.00           O
ATOM   2611  N   VAL   261      60.960 -27.780 187.440  1.00  0.00           N
ATOM   2612  H   VAL   261      60.240 -27.500 188.070  1.00  0.00           H
ATOM   2613  CA  VAL   261      62.050 -28.570 188.030  1.00  0.00           C
ATOM   2614  CB  VAL   261      61.920 -28.650 189.540  1.00  0.00           C
ATOM   2615  CG1 VAL   261      63.130 -29.280 190.170  1.00  0.00           C
ATOM   2616  CG2 VAL   261      61.620 -27.340 190.240  1.00  0.00           C
ATOM   2617  C   VAL   261      62.490 -29.890 187.360  1.00  0.00           C
ATOM   2618  O   VAL   261      63.610 -30.050 186.800  1.00  0.00           O
ATOM   2619  N   LEU   262      61.470 -30.750 187.240  1.00  0.00           N
ATOM   2620  H   LEU   262      60.500 -30.510 187.330  1.00  0.00           H
ATOM   2621  CA  LEU   262      61.550 -32.030 186.550  1.00  0.00           C
ATOM   2622  CB  LEU   262      60.130 -32.600 186.430  1.00  0.00           C
ATOM   2623  CG  LEU   262      60.080 -34.190 186.350  1.00  0.00           C
ATOM   2624  CD1 LEU   262      59.910 -34.720 187.800  1.00  0.00           C
ATOM   2625  CD2 LEU   262      58.940 -34.690 185.460  1.00  0.00           C
ATOM   2626  C   LEU   262      62.130 -31.920 185.140  1.00  0.00           C
ATOM   2627  O   LEU   262      63.210 -32.480 184.890  1.00  0.00           O
ATOM   2628  N   ASP   263      61.630 -31.100 184.300  1.00  0.00           N
ATOM   2629  H   ASP   263      60.720 -30.680 184.350  1.00  0.00           H
ATOM   2630  CA  ASP   263      62.160 -30.830 182.970  1.00  0.00           C
ATOM   2631  CB  ASP   263      61.250 -29.770 182.350  1.00  0.00           C
ATOM   2632  CG  ASP   263      59.810 -30.300 182.430  1.00  0.00           C
ATOM   2633  OD1 ASP   263      59.160 -30.820 181.440  1.00  0.00           O
ATOM   2634  OD2 ASP   263      59.180 -29.980 183.400  1.00  0.00           O
ATOM   2635  C   ASP   263      63.640 -30.340 182.750  1.00  0.00           C
ATOM   2636  O   ASP   263      64.240 -30.760 181.790  1.00  0.00           O
ATOM   2637  N   MET   264      64.080 -29.570 183.760  1.00  0.00           N
ATOM   2638  H   MET   264      63.500 -29.160 184.470  1.00  0.00           H
ATOM   2639  CA  MET   264      65.450 -29.200 184.000  1.00  0.00           C
ATOM   2640  CB  MET   264      65.430 -28.070 185.040  1.00  0.00           C
ATOM   2641  CG  MET   264      65.040 -26.720 184.440  1.00  0.00           C
ATOM   2642  SD  MET   264      66.290 -25.950 183.420  1.00  0.00           S
ATOM   2643  CE  MET   264      65.240 -24.830 182.480  1.00  0.00           C
ATOM   2644  C   MET   264      66.310 -30.360 184.540  1.00  0.00           C
ATOM   2645  O   MET   264      67.360 -30.590 184.030  1.00  0.00           O
ATOM   2646  N   CYS   265      65.680 -31.190 185.420  1.00  0.00           N
ATOM   2647  H   CYS   265      64.910 -30.950 186.000  1.00  0.00           H
ATOM   2648  CA  CYS   265      66.310 -32.340 186.090  1.00  0.00           C
ATOM   2649  CB  CYS   265      65.710 -32.850 187.420  1.00  0.00           C
ATOM   2650  SG  CYS   265      65.570 -31.610 188.750  1.00  0.00           S
ATOM   2651  HG  CYS   265      64.730 -30.820 188.080  1.00  0.00           H
ATOM   2652  C   CYS   265      66.580 -33.510 185.090  1.00  0.00           C
ATOM   2653  O   CYS   265      67.710 -34.000 185.000  1.00  0.00           O
ATOM   2654  N   ALA   266      65.550 -33.810 184.280  1.00  0.00           N
ATOM   2655  H   ALA   266      64.630 -33.440 184.450  1.00  0.00           H
ATOM   2656  CA  ALA   266      65.620 -34.840 183.200  1.00  0.00           C
ATOM   2657  CB  ALA   266      64.190 -35.200 182.900  1.00  0.00           C
ATOM   2658  C   ALA   266      66.500 -34.370 182.020  1.00  0.00           C
ATOM   2659  O   ALA   266      67.030 -35.270 181.390  1.00  0.00           O
ATOM   2660  N   SER   267      66.560 -33.030 181.760  1.00  0.00           N
ATOM   2661  H   SER   267      65.750 -32.490 181.980  1.00  0.00           H
ATOM   2662  CA  SER   267      67.600 -32.400 180.910  1.00  0.00           C
ATOM   2663  CB  SER   267      67.300 -30.930 180.420  1.00  0.00           C
ATOM   2664  OG  SER   267      65.990 -30.890 179.840  1.00  0.00           O
ATOM   2665  HG  SER   267      65.340 -30.770 180.590  1.00  0.00           H
ATOM   2666  C   SER   267      69.060 -32.410 181.440  1.00  0.00           C
ATOM   2667  O   SER   267      69.920 -32.970 180.680  1.00  0.00           O
ATOM   2668  N   LEU   268      69.280 -32.070 182.740  1.00  0.00           N
ATOM   2669  H   LEU   268      68.580 -31.760 183.390  1.00  0.00           H
ATOM   2670  CA  LEU   268      70.640 -32.210 183.370  1.00  0.00           C
ATOM   2671  CB  LEU   268      70.670 -31.730 184.770  1.00  0.00           C
ATOM   2672  CG  LEU   268      71.920 -31.020 185.160  1.00  0.00           C
ATOM   2673  CD1 LEU   268      71.890 -29.580 184.630  1.00  0.00           C
ATOM   2674  CD2 LEU   268      72.140 -31.090 186.640  1.00  0.00           C
ATOM   2675  C   LEU   268      71.030 -33.690 183.340  1.00  0.00           C
ATOM   2676  O   LEU   268      72.140 -33.990 182.820  1.00  0.00           O
ATOM   2677  N   LYS   269      70.170 -34.670 183.680  1.00  0.00           N
ATOM   2678  H   LYS   269      69.390 -34.460 184.260  1.00  0.00           H
ATOM   2679  CA  LYS   269      70.600 -36.060 183.600  1.00  0.00           C
ATOM   2680  CB  LYS   269      69.500 -36.960 184.140  1.00  0.00           C
ATOM   2681  CG  LYS   269      69.770 -38.400 184.080  1.00  0.00           C
ATOM   2682  CD  LYS   269      68.640 -39.310 184.470  1.00  0.00           C
ATOM   2683  CE  LYS   269      68.910 -40.740 184.160  1.00  0.00           C
ATOM   2684  NZ  LYS   269      68.580 -40.970 182.710  1.00  0.00           N
ATOM   2685  HZ1 LYS   269      69.120 -40.410 182.070  1.00  0.00           H
ATOM   2686  HZ2 LYS   269      68.740 -41.950 182.550  1.00  0.00           H
ATOM   2687  HZ3 LYS   269      67.620 -40.790 182.500  1.00  0.00           H
ATOM   2688  C   LYS   269      71.020 -36.510 182.150  1.00  0.00           C
ATOM   2689  O   LYS   269      72.090 -37.120 181.930  1.00  0.00           O
ATOM   2690  N   GLU   270      70.230 -35.980 181.150  1.00  0.00           N
ATOM   2691  H   GLU   270      69.580 -35.330 181.540  1.00  0.00           H
ATOM   2692  CA  GLU   270      70.540 -36.060 179.690  1.00  0.00           C
ATOM   2693  CB  GLU   270      69.440 -35.590 178.710  1.00  0.00           C
ATOM   2694  CG  GLU   270      68.340 -36.560 178.560  1.00  0.00           C
ATOM   2695  CD  GLU   270      68.780 -38.010 178.340  1.00  0.00           C
ATOM   2696  OE1 GLU   270      69.460 -38.350 177.320  1.00  0.00           O
ATOM   2697  OE2 GLU   270      68.270 -38.860 179.050  1.00  0.00           O
ATOM   2698  C   GLU   270      71.930 -35.530 179.310  1.00  0.00           C
ATOM   2699  O   GLU   270      72.760 -36.280 178.780  1.00  0.00           O
ATOM   2700  N   LEU   271      72.240 -34.260 179.600  1.00  0.00           N
ATOM   2701  H   LEU   271      71.530 -33.610 179.860  1.00  0.00           H
ATOM   2702  CA  LEU   271      73.600 -33.680 179.520  1.00  0.00           C
ATOM   2703  CB  LEU   271      73.580 -32.180 179.770  1.00  0.00           C
ATOM   2704  CG  LEU   271      73.070 -31.400 178.580  1.00  0.00           C
ATOM   2705  CD1 LEU   271      71.540 -31.450 178.360  1.00  0.00           C
ATOM   2706  CD2 LEU   271      73.520 -29.960 178.660  1.00  0.00           C
ATOM   2707  C   LEU   271      74.730 -34.410 180.340  1.00  0.00           C
ATOM   2708  O   LEU   271      75.670 -34.870 179.670  1.00  0.00           O
ATOM   2709  N   LEU   272      74.370 -34.860 181.560  1.00  0.00           N
ATOM   2710  H   LEU   272      73.430 -34.820 181.900  1.00  0.00           H
ATOM   2711  CA  LEU   272      75.290 -35.590 182.440  1.00  0.00           C
ATOM   2712  CB  LEU   272      74.620 -35.820 183.790  1.00  0.00           C
ATOM   2713  CG  LEU   272      75.040 -34.760 184.840  1.00  0.00           C
ATOM   2714  CD1 LEU   272      74.130 -34.710 186.050  1.00  0.00           C
ATOM   2715  CD2 LEU   272      76.480 -34.990 185.290  1.00  0.00           C
ATOM   2716  C   LEU   272      75.890 -36.860 181.820  1.00  0.00           C
ATOM   2717  O   LEU   272      77.060 -37.160 182.130  1.00  0.00           O
ATOM   2718  N   GLN   273      74.920 -37.660 181.370  1.00  0.00           N
ATOM   2719  H   GLN   273      73.990 -37.670 181.750  1.00  0.00           H
ATOM   2720  CA  GLN   273      75.200 -38.890 180.630  1.00  0.00           C
ATOM   2721  CB  GLN   273      74.020 -39.910 180.410  1.00  0.00           C
ATOM   2722  CG  GLN   273      73.550 -40.410 181.810  1.00  0.00           C
ATOM   2723  CD  GLN   273      72.210 -41.130 181.770  1.00  0.00           C
ATOM   2724  OE1 GLN   273      71.190 -40.580 181.460  1.00  0.00           O
ATOM   2725  NE2 GLN   273      72.400 -42.390 181.910  1.00  0.00           N
ATOM   2726 1HE2 GLN   273      73.280 -42.840 182.030  1.00  0.00           H
ATOM   2727 2HE2 GLN   273      71.560 -42.940 181.870  1.00  0.00           H
ATOM   2728  C   GLN   273      75.880 -38.700 179.270  1.00  0.00           C
ATOM   2729  O   GLN   273      76.880 -39.370 178.990  1.00  0.00           O
ATOM   2730  N   ASN   274      75.230 -37.840 178.440  1.00  0.00           N
ATOM   2731  H   ASN   274      74.290 -37.620 178.690  1.00  0.00           H
ATOM   2732  CA  ASN   274      75.780 -37.370 177.110  1.00  0.00           C
ATOM   2733  CB  ASN   274      74.870 -36.360 176.430  1.00  0.00           C
ATOM   2734  CG  ASN   274      75.340 -35.850 175.060  1.00  0.00           C
ATOM   2735  OD1 ASN   274      76.270 -35.070 175.030  1.00  0.00           O
ATOM   2736  ND2 ASN   274      74.930 -36.500 174.010  1.00  0.00           N
ATOM   2737 1HD2 ASN   274      74.330 -37.300 174.040  1.00  0.00           H
ATOM   2738 2HD2 ASN   274      75.230 -36.190 173.100  1.00  0.00           H
ATOM   2739  C   ASN   274      77.250 -36.990 177.130  1.00  0.00           C
ATOM   2740  O   ASN   274      78.120 -37.620 176.470  1.00  0.00           O
ATOM   2741  N   GLY   275      77.530 -35.900 177.830  1.00  0.00           N
ATOM   2742  H   GLY   275      76.860 -35.450 178.410  1.00  0.00           H
ATOM   2743  CA  GLY   275      78.870 -35.340 178.010  1.00  0.00           C
ATOM   2744  C   GLY   275      78.690 -33.940 178.650  1.00  0.00           C
ATOM   2745  O   GLY   275      77.860 -33.100 178.350  1.00  0.00           O
ATOM   2746  N   MET   276      79.690 -33.700 179.540  1.00  0.00           N
ATOM   2747  H   MET   276      80.480 -34.290 179.740  1.00  0.00           H
ATOM   2748  CA  MET   276      79.410 -32.610 180.560  1.00  0.00           C
ATOM   2749  CB  MET   276      80.210 -33.030 181.830  1.00  0.00           C
ATOM   2750  CG  MET   276      79.350 -33.970 182.670  1.00  0.00           C
ATOM   2751  SD  MET   276      80.250 -34.520 184.200  1.00  0.00           S
ATOM   2752  CE  MET   276      80.950 -36.080 183.650  1.00  0.00           C
ATOM   2753  C   MET   276      79.620 -31.120 180.270  1.00  0.00           C
ATOM   2754  O   MET   276      79.980 -30.290 181.140  1.00  0.00           O
ATOM   2755  N   ASN   277      79.340 -30.820 179.000  1.00  0.00           N
ATOM   2756  H   ASN   277      79.000 -31.550 178.410  1.00  0.00           H
ATOM   2757  CA  ASN   277      79.480 -29.420 178.490  1.00  0.00           C
ATOM   2758  CB  ASN   277      79.740 -29.490 176.980  1.00  0.00           C
ATOM   2759  CG  ASN   277      80.070 -28.140 176.480  1.00  0.00           C
ATOM   2760  OD1 ASN   277      79.230 -27.380 176.090  1.00  0.00           O
ATOM   2761  ND2 ASN   277      81.340 -27.790 176.350  1.00  0.00           N
ATOM   2762 1HD2 ASN   277      82.160 -28.350 176.490  1.00  0.00           H
ATOM   2763 2HD2 ASN   277      81.490 -26.910 175.920  1.00  0.00           H
ATOM   2764  C   ASN   277      78.060 -28.720 178.600  1.00  0.00           C
ATOM   2765  O   ASN   277      77.060 -29.330 178.260  1.00  0.00           O
ATOM   2766  N   GLY   278      78.080 -27.420 178.780  1.00  0.00           N
ATOM   2767  H   GLY   278      78.990 -26.990 178.760  1.00  0.00           H
ATOM   2768  CA  GLY   278      76.940 -26.540 178.990  1.00  0.00           C
ATOM   2769  C   GLY   278      77.200 -25.170 178.390  1.00  0.00           C
ATOM   2770  O   GLY   278      76.500 -24.220 178.810  1.00  0.00           O
ATOM   2771  N   ARG   279      78.130 -24.980 177.480  1.00  0.00           N
ATOM   2772  H   ARG   279      78.710 -25.780 177.360  1.00  0.00           H
ATOM   2773  CA  ARG   279      78.490 -23.830 176.630  1.00  0.00           C
ATOM   2774  CB  ARG   279      77.490 -23.370 175.630  1.00  0.00           C
ATOM   2775  CG  ARG   279      76.940 -24.470 174.660  1.00  0.00           C
ATOM   2776  CD  ARG   279      77.950 -25.280 173.830  1.00  0.00           C
ATOM   2777  NE  ARG   279      77.390 -26.190 172.750  1.00  0.00           N
ATOM   2778  HE  ARG   279      76.740 -25.740 172.140  1.00  0.00           H
ATOM   2779  CZ  ARG   279      77.420 -27.520 172.680  1.00  0.00           C
ATOM   2780  NH1 ARG   279      77.730 -28.300 173.690  1.00  0.00           N
ATOM   2781 1HH1 ARG   279      78.250 -27.910 174.440  1.00  0.00           H
ATOM   2782 2HH1 ARG   279      77.600 -29.280 173.540  1.00  0.00           H
ATOM   2783  NH2 ARG   279      77.240 -28.030 171.430  1.00  0.00           N
ATOM   2784 1HH2 ARG   279      77.150 -27.410 170.650  1.00  0.00           H
ATOM   2785 2HH2 ARG   279      77.500 -29.000 171.420  1.00  0.00           H
ATOM   2786  C   ARG   279      79.030 -22.630 177.430  1.00  0.00           C
ATOM   2787  O   ARG   279      78.780 -22.550 178.620  1.00  0.00           O
ATOM   2788  N   THR   280      79.660 -21.670 176.700  1.00  0.00           N
ATOM   2789  H   THR   280      80.050 -21.870 175.810  1.00  0.00           H
ATOM   2790  CA  THR   280      80.130 -20.400 177.270  1.00  0.00           C
ATOM   2791  CB  THR   280      81.270 -19.840 176.430  1.00  0.00           C
ATOM   2792  OG1 THR   280      80.810 -19.880 175.050  1.00  0.00           O
ATOM   2793  HG1 THR   280      80.080 -19.220 174.860  1.00  0.00           H
ATOM   2794  CG2 THR   280      82.480 -20.710 176.750  1.00  0.00           C
ATOM   2795  C   THR   280      79.010 -19.380 177.570  1.00  0.00           C
ATOM   2796  O   THR   280      79.310 -18.150 177.580  1.00  0.00           O
ATOM   2797  N   ILE   281      77.820 -19.770 178.090  1.00  0.00           N
ATOM   2798  H   ILE   281      77.750 -20.710 178.440  1.00  0.00           H
ATOM   2799  CA  ILE   281      76.690 -18.850 178.180  1.00  0.00           C
ATOM   2800  CB  ILE   281      75.250 -19.440 178.190  1.00  0.00           C
ATOM   2801  CG1 ILE   281      75.090 -20.320 176.970  1.00  0.00           C
ATOM   2802  CG2 ILE   281      74.270 -18.280 178.060  1.00  0.00           C
ATOM   2803  CD  ILE   281      75.360 -19.630 175.650  1.00  0.00           C
ATOM   2804  C   ILE   281      76.780 -17.900 179.410  1.00  0.00           C
ATOM   2805  O   ILE   281      76.720 -16.700 179.200  1.00  0.00           O
ATOM   2806  N   LEU   282      77.230 -18.440 180.510  1.00  0.00           N
ATOM   2807  H   LEU   282      77.320 -19.430 180.560  1.00  0.00           H
ATOM   2808  CA  LEU   282      77.580 -17.690 181.730  1.00  0.00           C
ATOM   2809  CB  LEU   282      76.840 -18.260 182.910  1.00  0.00           C
ATOM   2810  CG  LEU   282      75.340 -18.190 183.050  1.00  0.00           C
ATOM   2811  CD1 LEU   282      74.720 -16.900 182.460  1.00  0.00           C
ATOM   2812  CD2 LEU   282      74.610 -19.450 182.500  1.00  0.00           C
ATOM   2813  C   LEU   282      79.060 -17.560 182.100  1.00  0.00           C
ATOM   2814  O   LEU   282      79.490 -16.430 182.400  1.00  0.00           O
ATOM   2815  N   GLY   283      79.850 -18.640 181.890  1.00  0.00           N
ATOM   2816  H   GLY   283      79.540 -19.500 181.490  1.00  0.00           H
ATOM   2817  CA  GLY   283      81.240 -18.710 182.420  1.00  0.00           C
ATOM   2818  C   GLY   283      81.900 -20.010 182.060  1.00  0.00           C
ATOM   2819  O   GLY   283      82.110 -20.260 180.900  1.00  0.00           O
ATOM   2820  N   SER   284      82.080 -20.840 183.040  1.00  0.00           N
ATOM   2821  H   SER   284      81.910 -20.550 183.980  1.00  0.00           H
ATOM   2822  CA  SER   284      82.410 -22.300 182.780  1.00  0.00           C
ATOM   2823  CB  SER   284      81.880 -23.040 183.980  1.00  0.00           C
ATOM   2824  OG  SER   284      82.340 -24.380 183.750  1.00  0.00           O
ATOM   2825  HG  SER   284      81.490 -24.900 183.840  1.00  0.00           H
ATOM   2826  C   SER   284      81.660 -22.930 181.660  1.00  0.00           C
ATOM   2827  O   SER   284      80.430 -22.770 181.540  1.00  0.00           O
ATOM   2828  N   ALA   285      82.430 -23.490 180.680  1.00  0.00           N
ATOM   2829  H   ALA   285      83.400 -23.250 180.560  1.00  0.00           H
ATOM   2830  CA  ALA   285      81.810 -24.250 179.550  1.00  0.00           C
ATOM   2831  CB  ALA   285      82.770 -24.310 178.340  1.00  0.00           C
ATOM   2832  C   ALA   285      81.420 -25.690 180.000  1.00  0.00           C
ATOM   2833  O   ALA   285      80.450 -26.310 179.480  1.00  0.00           O
ATOM   2834  N   LEU   286      81.980 -26.220 181.070  1.00  0.00           N
ATOM   2835  H   LEU   286      82.820 -25.820 181.450  1.00  0.00           H
ATOM   2836  CA  LEU   286      81.550 -27.440 181.820  1.00  0.00           C
ATOM   2837  CB  LEU   286      82.710 -27.900 182.720  1.00  0.00           C
ATOM   2838  CG  LEU   286      83.820 -28.660 181.940  1.00  0.00           C
ATOM   2839  CD1 LEU   286      84.960 -27.690 181.530  1.00  0.00           C
ATOM   2840  CD2 LEU   286      84.310 -29.870 182.780  1.00  0.00           C
ATOM   2841  C   LEU   286      80.390 -27.110 182.750  1.00  0.00           C
ATOM   2842  O   LEU   286      80.280 -25.990 183.290  1.00  0.00           O
ATOM   2843  N   LEU   287      79.620 -28.200 182.990  1.00  0.00           N
ATOM   2844  H   LEU   287      79.790 -29.060 182.510  1.00  0.00           H
ATOM   2845  CA  LEU   287      78.370 -28.290 183.810  1.00  0.00           C
ATOM   2846  CB  LEU   287      77.570 -29.460 183.340  1.00  0.00           C
ATOM   2847  CG  LEU   287      76.490 -29.240 182.280  1.00  0.00           C
ATOM   2848  CD1 LEU   287      76.180 -30.630 181.690  1.00  0.00           C
ATOM   2849  CD2 LEU   287      75.250 -28.530 182.810  1.00  0.00           C
ATOM   2850  C   LEU   287      78.710 -28.380 185.350  1.00  0.00           C
ATOM   2851  O   LEU   287      78.330 -29.290 186.050  1.00  0.00           O
ATOM   2852  N   GLU   288      79.220 -27.230 185.820  1.00  0.00           N
ATOM   2853  H   GLU   288      79.090 -26.340 185.370  1.00  0.00           H
ATOM   2854  CA  GLU   288      79.840 -26.990 187.170  1.00  0.00           C
ATOM   2855  CB  GLU   288      81.170 -26.250 187.000  1.00  0.00           C
ATOM   2856  CG  GLU   288      81.920 -26.450 188.330  1.00  0.00           C
ATOM   2857  CD  GLU   288      82.500 -27.850 188.530  1.00  0.00           C
ATOM   2858  OE1 GLU   288      82.110 -28.320 189.610  1.00  0.00           O
ATOM   2859  OE2 GLU   288      83.110 -28.550 187.650  1.00  0.00           O
ATOM   2860  C   GLU   288      78.850 -26.060 187.890  1.00  0.00           C
ATOM   2861  O   GLU   288      78.340 -25.190 187.240  1.00  0.00           O
ATOM   2862  N   ASP   289      78.700 -26.210 189.200  1.00  0.00           N
ATOM   2863  H   ASP   289      79.310 -26.820 189.700  1.00  0.00           H
ATOM   2864  CA  ASP   289      77.860 -25.390 190.040  1.00  0.00           C
ATOM   2865  CB  ASP   289      77.620 -26.240 191.330  1.00  0.00           C
ATOM   2866  CG  ASP   289      78.790 -26.300 192.250  1.00  0.00           C
ATOM   2867  OD1 ASP   289      79.930 -26.430 191.730  1.00  0.00           O
ATOM   2868  OD2 ASP   289      78.640 -26.390 193.450  1.00  0.00           O
ATOM   2869  C   ASP   289      78.090 -23.840 190.280  1.00  0.00           C
ATOM   2870  O   ASP   289      77.730 -23.230 191.280  1.00  0.00           O
ATOM   2871  N   GLU   290      78.370 -23.140 189.130  1.00  0.00           N
ATOM   2872  H   GLU   290      78.150 -23.470 188.220  1.00  0.00           H
ATOM   2873  CA  GLU   290      78.730 -21.720 189.220  1.00  0.00           C
ATOM   2874  CB  GLU   290      79.350 -21.280 187.980  1.00  0.00           C
ATOM   2875  CG  GLU   290      80.540 -22.100 187.600  1.00  0.00           C
ATOM   2876  CD  GLU   290      81.660 -21.210 187.180  1.00  0.00           C
ATOM   2877  OE1 GLU   290      81.600 -20.760 185.980  1.00  0.00           O
ATOM   2878  OE2 GLU   290      82.340 -20.680 188.050  1.00  0.00           O
ATOM   2879  C   GLU   290      77.750 -20.710 189.770  1.00  0.00           C
ATOM   2880  O   GLU   290      78.060 -19.980 190.710  1.00  0.00           O
ATOM   2881  N   PHE   291      76.600 -20.590 189.070  1.00  0.00           N
ATOM   2882  H   PHE   291      76.480 -21.140 188.240  1.00  0.00           H
ATOM   2883  CA  PHE   291      75.530 -19.680 189.570  1.00  0.00           C
ATOM   2884  CB  PHE   291      74.570 -19.290 188.490  1.00  0.00           C
ATOM   2885  CG  PHE   291      74.920 -17.930 187.970  1.00  0.00           C
ATOM   2886  CD1 PHE   291      74.180 -16.770 188.360  1.00  0.00           C
ATOM   2887  HD1 PHE   291      73.470 -16.870 189.170  1.00  0.00           H
ATOM   2888  CD2 PHE   291      75.890 -17.690 186.980  1.00  0.00           C
ATOM   2889  HD2 PHE   291      76.610 -18.480 186.770  1.00  0.00           H
ATOM   2890  CE1 PHE   291      74.380 -15.560 187.740  1.00  0.00           C
ATOM   2891  HE1 PHE   291      73.800 -14.670 187.950  1.00  0.00           H
ATOM   2892  CE2 PHE   291      76.080 -16.430 186.400  1.00  0.00           C
ATOM   2893  HE2 PHE   291      76.880 -16.310 185.670  1.00  0.00           H
ATOM   2894  CZ  PHE   291      75.300 -15.330 186.740  1.00  0.00           C
ATOM   2895  HZ  PHE   291      75.410 -14.350 186.280  1.00  0.00           H
ATOM   2896  C   PHE   291      74.840 -20.230 190.880  1.00  0.00           C
ATOM   2897  O   PHE   291      74.530 -21.420 190.990  1.00  0.00           O
ATOM   2898  N   THR   292      74.540 -19.250 191.780  1.00  0.00           N
ATOM   2899  H   THR   292      74.840 -18.300 191.730  1.00  0.00           H
ATOM   2900  CA  THR   292      73.670 -19.470 193.020  1.00  0.00           C
ATOM   2901  CB  THR   292      74.090 -18.630 194.300  1.00  0.00           C
ATOM   2902  OG1 THR   292      73.690 -17.250 194.100  1.00  0.00           O
ATOM   2903  HG1 THR   292      74.470 -16.690 193.800  1.00  0.00           H
ATOM   2904  CG2 THR   292      75.600 -18.770 194.480  1.00  0.00           C
ATOM   2905  C   THR   292      72.180 -19.080 192.690  1.00  0.00           C
ATOM   2906  O   THR   292      72.010 -18.130 191.930  1.00  0.00           O
ATOM   2907  N   PRO   293      71.240 -19.830 193.310  1.00  0.00           N
ATOM   2908  CA  PRO   293      69.810 -19.510 193.140  1.00  0.00           C
ATOM   2909  CB  PRO   293      69.060 -20.350 194.160  1.00  0.00           C
ATOM   2910  CG  PRO   293      69.850 -21.670 194.030  1.00  0.00           C
ATOM   2911  CD  PRO   293      71.260 -21.120 193.980  1.00  0.00           C
ATOM   2912  C   PRO   293      69.510 -18.030 193.310  1.00  0.00           C
ATOM   2913  O   PRO   293      68.760 -17.430 192.540  1.00  0.00           O
ATOM   2914  N   PHE   294      70.080 -17.410 194.310  1.00  0.00           N
ATOM   2915  H   PHE   294      70.760 -17.900 194.850  1.00  0.00           H
ATOM   2916  CA  PHE   294      70.000 -15.970 194.610  1.00  0.00           C
ATOM   2917  CB  PHE   294      70.560 -15.900 195.990  1.00  0.00           C
ATOM   2918  CG  PHE   294      70.700 -14.440 196.570  1.00  0.00           C
ATOM   2919  CD1 PHE   294      69.530 -13.810 197.080  1.00  0.00           C
ATOM   2920  HD1 PHE   294      68.690 -14.430 197.380  1.00  0.00           H
ATOM   2921  CD2 PHE   294      71.920 -13.780 196.430  1.00  0.00           C
ATOM   2922  HD2 PHE   294      72.850 -14.350 196.410  1.00  0.00           H
ATOM   2923  CE1 PHE   294      69.520 -12.440 197.290  1.00  0.00           C
ATOM   2924  HE1 PHE   294      68.720 -11.890 197.800  1.00  0.00           H
ATOM   2925  CE2 PHE   294      71.930 -12.460 196.850  1.00  0.00           C
ATOM   2926  HE2 PHE   294      72.880 -11.940 196.960  1.00  0.00           H
ATOM   2927  CZ  PHE   294      70.780 -11.790 197.210  1.00  0.00           C
ATOM   2928  HZ  PHE   294      70.970 -10.740 197.410  1.00  0.00           H
ATOM   2929  C   PHE   294      70.580 -15.020 193.490  1.00  0.00           C
ATOM   2930  O   PHE   294      69.700 -14.310 192.910  1.00  0.00           O
ATOM   2931  N   ASP   295      71.810 -15.200 192.990  1.00  0.00           N
ATOM   2932  H   ASP   295      72.480 -15.870 193.310  1.00  0.00           H
ATOM   2933  CA  ASP   295      72.280 -14.530 191.740  1.00  0.00           C
ATOM   2934  CB  ASP   295      73.610 -15.060 191.350  1.00  0.00           C
ATOM   2935  CG  ASP   295      74.800 -14.760 192.250  1.00  0.00           C
ATOM   2936  OD1 ASP   295      75.610 -15.670 192.540  1.00  0.00           O
ATOM   2937  OD2 ASP   295      74.920 -13.530 192.610  1.00  0.00           O
ATOM   2938  C   ASP   295      71.280 -14.660 190.560  1.00  0.00           C
ATOM   2939  O   ASP   295      71.030 -13.630 189.890  1.00  0.00           O
ATOM   2940  N   VAL   296      70.770 -15.860 190.280  1.00  0.00           N
ATOM   2941  H   VAL   296      71.180 -16.690 190.650  1.00  0.00           H
ATOM   2942  CA  VAL   296      69.850 -16.080 189.140  1.00  0.00           C
ATOM   2943  CB  VAL   296      69.680 -17.570 188.960  1.00  0.00           C
ATOM   2944  CG1 VAL   296      69.010 -17.820 187.630  1.00  0.00           C
ATOM   2945  CG2 VAL   296      70.920 -18.450 189.060  1.00  0.00           C
ATOM   2946  C   VAL   296      68.580 -15.240 189.340  1.00  0.00           C
ATOM   2947  O   VAL   296      68.280 -14.510 188.420  1.00  0.00           O
ATOM   2948  N   VAL   297      67.960 -15.260 190.500  1.00  0.00           N
ATOM   2949  H   VAL   297      68.160 -15.940 191.200  1.00  0.00           H
ATOM   2950  CA  VAL   297      66.740 -14.400 190.860  1.00  0.00           C
ATOM   2951  CB  VAL   297      66.200 -14.630 192.320  1.00  0.00           C
ATOM   2952  CG1 VAL   297      64.770 -14.020 192.670  1.00  0.00           C
ATOM   2953  CG2 VAL   297      66.050 -16.120 192.650  1.00  0.00           C
ATOM   2954  C   VAL   297      67.010 -12.920 190.530  1.00  0.00           C
ATOM   2955  O   VAL   297      66.370 -12.400 189.600  1.00  0.00           O
ATOM   2956  N   ARG   298      68.080 -12.360 191.050  1.00  0.00           N
ATOM   2957  H   ARG   298      68.730 -12.910 191.570  1.00  0.00           H
ATOM   2958  CA  ARG   298      68.480 -10.940 190.910  1.00  0.00           C
ATOM   2959  CB  ARG   298      69.820 -10.710 191.620  1.00  0.00           C
ATOM   2960  CG  ARG   298      69.620 -10.830 193.120  1.00  0.00           C
ATOM   2961  CD  ARG   298      70.950 -10.610 193.810  1.00  0.00           C
ATOM   2962  NE  ARG   298      71.420  -9.280 193.360  1.00  0.00           N
ATOM   2963  HE  ARG   298      70.740  -8.560 193.500  1.00  0.00           H
ATOM   2964  CZ  ARG   298      72.570  -9.170 192.660  1.00  0.00           C
ATOM   2965  NH1 ARG   298      73.370 -10.270 192.390  1.00  0.00           N
ATOM   2966 1HH1 ARG   298      73.100 -11.180 192.710  1.00  0.00           H
ATOM   2967 2HH1 ARG   298      74.200 -10.090 191.860  1.00  0.00           H
ATOM   2968  NH2 ARG   298      72.860  -8.010 192.060  1.00  0.00           N
ATOM   2969 1HH2 ARG   298      72.220  -7.270 192.270  1.00  0.00           H
ATOM   2970 2HH2 ARG   298      73.740  -7.850 191.600  1.00  0.00           H
ATOM   2971  C   ARG   298      68.630 -10.580 189.410  1.00  0.00           C
ATOM   2972  O   ARG   298      67.990  -9.640 188.920  1.00  0.00           O
ATOM   2973  N   GLN   299      69.350 -11.410 188.600  1.00  0.00           N
ATOM   2974  H   GLN   299      69.810 -12.110 189.140  1.00  0.00           H
ATOM   2975  CA  GLN   299      69.670 -11.350 187.130  1.00  0.00           C
ATOM   2976  CB  GLN   299      71.020 -11.920 186.760  1.00  0.00           C
ATOM   2977  CG  GLN   299      72.020 -10.970 187.340  1.00  0.00           C
ATOM   2978  CD  GLN   299      73.490 -11.350 187.210  1.00  0.00           C
ATOM   2979  OE1 GLN   299      74.050 -12.060 188.040  1.00  0.00           O
ATOM   2980  NE2 GLN   299      74.020 -11.270 186.030  1.00  0.00           N
ATOM   2981 1HE2 GLN   299      73.470 -10.900 185.280  1.00  0.00           H
ATOM   2982 2HE2 GLN   299      74.990 -11.460 185.890  1.00  0.00           H
ATOM   2983  C   GLN   299      68.520 -11.740 186.110  1.00  0.00           C
ATOM   2984  O   GLN   299      68.330 -11.050 185.140  1.00  0.00           O
ATOM   2985  N   CYS   300      67.720 -12.730 186.530  1.00  0.00           N
ATOM   2986  H   CYS   300      67.910 -13.280 187.340  1.00  0.00           H
ATOM   2987  CA  CYS   300      66.600 -13.300 185.740  1.00  0.00           C
ATOM   2988  CB  CYS   300      66.060 -14.570 186.460  1.00  0.00           C
ATOM   2989  SG  CYS   300      64.510 -15.290 185.850  1.00  0.00           S
ATOM   2990  HG  CYS   300      63.920 -15.610 186.990  1.00  0.00           H
ATOM   2991  C   CYS   300      65.430 -12.340 185.470  1.00  0.00           C
ATOM   2992  O   CYS   300      64.750 -12.310 184.420  1.00  0.00           O
ATOM   2993  N   SER   301      65.330 -11.450 186.490  1.00  0.00           N
ATOM   2994  H   SER   301      65.710 -11.690 187.380  1.00  0.00           H
ATOM   2995  CA  SER   301      64.470 -10.210 186.500  1.00  0.00           C
ATOM   2996  CB  SER   301      62.980 -10.510 186.490  1.00  0.00           C
ATOM   2997  OG  SER   301      62.370  -9.220 186.330  1.00  0.00           O
ATOM   2998  HG  SER   301      62.220  -8.900 187.260  1.00  0.00           H
ATOM   2999  C   SER   301      64.740  -9.480 187.780  1.00  0.00           C
ATOM   3000  O   SER   301      64.600 -10.070 188.860  1.00  0.00           O
ATOM   3001  N   GLY   302      65.100  -8.210 187.740  1.00  0.00           N
ATOM   3002  H   GLY   302      65.000  -7.660 186.910  1.00  0.00           H
ATOM   3003  CA  GLY   302      65.340  -7.400 188.910  1.00  0.00           C
ATOM   3004  C   GLY   302      66.430  -6.310 188.970  1.00  0.00           C
ATOM   3005  O   GLY   302      66.110  -5.130 189.290  1.00  0.00           O
ATOM   3006  N   VAL   303      67.750  -6.720 188.770  1.00  0.00           N
ATOM   3007  H   VAL   303      67.970  -7.690 188.730  1.00  0.00           H
ATOM   3008  CA  VAL   303      68.880  -5.750 188.800  1.00  0.00           C
ATOM   3009  CB  VAL   303      70.250  -6.340 188.690  1.00  0.00           C
ATOM   3010  CG1 VAL   303      70.680  -7.010 190.010  1.00  0.00           C
ATOM   3011  CG2 VAL   303      70.420  -7.280 187.460  1.00  0.00           C
ATOM   3012  C   VAL   303      68.770  -4.600 187.770  1.00  0.00           C
ATOM   3013  O   VAL   303      68.110  -4.790 186.730  1.00  0.00           O
ATOM   3014  N   THR   304      69.220  -3.380 188.130  1.00  0.00           N
ATOM   3015  H   THR   304      69.500  -3.190 189.070  1.00  0.00           H
ATOM   3016  CA  THR   304      68.980  -2.130 187.340  1.00  0.00           C
ATOM   3017  CB  THR   304      69.090  -0.800 188.130  1.00  0.00           C
ATOM   3018  OG1 THR   304      70.370  -0.690 188.810  1.00  0.00           O
ATOM   3019  HG1 THR   304      70.370   0.240 189.180  1.00  0.00           H
ATOM   3020  CG2 THR   304      68.030  -0.710 189.230  1.00  0.00           C
ATOM   3021  C   THR   304      69.760  -1.960 185.990  1.00  0.00           C
ATOM   3022  O   THR   304      69.300  -1.280 185.060  1.00  0.00           O
ATOM   3023  N   PHE   305      70.910  -2.660 185.880  1.00  0.00           N
ATOM   3024  H   PHE   305      71.330  -3.140 186.650  1.00  0.00           H
ATOM   3025  CA  PHE   305      71.680  -2.770 184.610  1.00  0.00           C
ATOM   3026  CB  PHE   305      73.240  -2.990 184.870  1.00  0.00           C
ATOM   3027  CG  PHE   305      73.640  -4.020 185.950  1.00  0.00           C
ATOM   3028  CD1 PHE   305      73.420  -5.370 185.610  1.00  0.00           C
ATOM   3029  HD1 PHE   305      72.890  -5.700 184.720  1.00  0.00           H
ATOM   3030  CD2 PHE   305      74.270  -3.670 187.120  1.00  0.00           C
ATOM   3031  HD2 PHE   305      74.730  -2.680 187.140  1.00  0.00           H
ATOM   3032  CE1 PHE   305      73.740  -6.420 186.460  1.00  0.00           C
ATOM   3033  HE1 PHE   305      73.640  -7.450 186.110  1.00  0.00           H
ATOM   3034  CE2 PHE   305      74.500  -4.730 188.030  1.00  0.00           C
ATOM   3035  HE2 PHE   305      74.690  -4.410 189.050  1.00  0.00           H
ATOM   3036  CZ  PHE   305      74.320  -6.110 187.710  1.00  0.00           C
ATOM   3037  HZ  PHE   305      74.880  -6.820 188.320  1.00  0.00           H
ATOM   3038  C   PHE   305      71.000  -3.780 183.650  1.00  0.00           C
ATOM   3039  O   PHE   305      70.110  -4.650 183.970  1.00  0.00           O
ATOM   3040  N   GLN   306      71.650  -3.780 182.460  1.00  0.00           N
ATOM   3041  H   GLN   306      72.290  -3.060 182.190  1.00  0.00           H
ATOM   3042  CA  GLN   306      71.230  -4.470 181.210  1.00  0.00           C
ATOM   3043  CB  GLN   306      69.690  -4.320 181.050  1.00  0.00           C
ATOM   3044  CG  GLN   306      68.980  -5.500 180.340  1.00  0.00           C
ATOM   3045  CD  GLN   306      67.470  -5.370 180.420  1.00  0.00           C
ATOM   3046  OE1 GLN   306      66.660  -6.360 180.380  1.00  0.00           O
ATOM   3047  NE2 GLN   306      67.000  -4.140 180.510  1.00  0.00           N
ATOM   3048 1HE2 GLN   306      67.660  -3.380 180.480  1.00  0.00           H
ATOM   3049 2HE2 GLN   306      66.010  -4.000 180.530  1.00  0.00           H
ATOM   3050  C   GLN   306      71.880  -3.730 180.000  1.00  0.00           C
ATOM   3051  O1  GLN   306      72.490  -2.680 180.270  1.00  0.00           O
ATOM   3052  O2  GLN   306      71.620  -4.060 178.800  1.00  0.00           O
TER
ENDMDL
