# Supplementary material for: Microsecond MD Simulation and Multiple-Conformation Virtual Screening to Identify Potential Anti-COVID-19 Inhibitors Against SARS-CoV-2 Main Protease
Source: Front Chem. 2021 Jan 13;8:595273. doi: 10.3389/fchem.2020.595273 (PMC7873971; doi:10.3389/fchem.2020.595273)
Supplement: Supplementary file 2 [file Data_Sheet_1.ZIP › Ns_Pose_PDB/Ns_Pose_PDB/1_micro_6LU7_Apo/800ns.pdb]

REMARK    GENERATED BY TRJCONV
TITLE     Seq_1 - homology model built on 3M3V_A 2A5K_A - hbond-opt in water t= 800000.00000 step= 400000000
REMARK    THIS IS A SIMULATION BOX
CRYST1   98.620   98.620   98.620  90.00  90.00  90.00 P 1           1
MODEL        1
ATOM      1  N   SER     1     100.470 -13.290 209.800  1.00  0.00           N
ATOM      2  H1  SER     1     100.470 -13.890 210.600  1.00  0.00           H
ATOM      3  H2  SER     1      99.930 -13.750 209.090  1.00  0.00           H
ATOM      4  H3  SER     1     101.400 -13.170 209.460  1.00  0.00           H
ATOM      5  CA  SER     1      99.940 -12.000 210.240  1.00  0.00           C
ATOM      6  CB  SER     1     100.910 -10.870 209.940  1.00  0.00           C
ATOM      7  OG  SER     1     102.150 -11.210 210.640  1.00  0.00           O
ATOM      8  HG  SER     1     102.890 -10.570 210.430  1.00  0.00           H
ATOM      9  C   SER     1      98.670 -11.750 209.460  1.00  0.00           C
ATOM     10  O   SER     1      98.650 -11.960 208.280  1.00  0.00           O
ATOM     11  N   GLY     2      97.610 -11.300 210.120  1.00  0.00           N
ATOM     12  H   GLY     2      97.590 -11.220 211.120  1.00  0.00           H
ATOM     13  CA  GLY     2      96.280 -11.210 209.470  1.00  0.00           C
ATOM     14  C   GLY     2      96.010  -9.880 208.750  1.00  0.00           C
ATOM     15  O   GLY     2      96.060  -8.870 209.410  1.00  0.00           O
ATOM     16  N   PHE     3      95.870  -9.930 207.420  1.00  0.00           N
ATOM     17  H   PHE     3      95.610 -10.790 206.990  1.00  0.00           H
ATOM     18  CA  PHE     3      95.860  -8.720 206.570  1.00  0.00           C
ATOM     19  CB  PHE     3      95.860  -9.110 205.140  1.00  0.00           C
ATOM     20  CG  PHE     3      96.190  -8.110 204.060  1.00  0.00           C
ATOM     21  CD1 PHE     3      95.140  -7.350 203.550  1.00  0.00           C
ATOM     22  HD1 PHE     3      94.100  -7.400 203.880  1.00  0.00           H
ATOM     23  CD2 PHE     3      97.530  -7.880 203.800  1.00  0.00           C
ATOM     24  HD2 PHE     3      98.260  -8.360 204.450  1.00  0.00           H
ATOM     25  CE1 PHE     3      95.530  -6.340 202.590  1.00  0.00           C
ATOM     26  HE1 PHE     3      94.810  -5.630 202.190  1.00  0.00           H
ATOM     27  CE2 PHE     3      97.890  -6.950 202.890  1.00  0.00           C
ATOM     28  HE2 PHE     3      98.930  -6.630 202.950  1.00  0.00           H
ATOM     29  CZ  PHE     3      96.930  -6.170 202.200  1.00  0.00           C
ATOM     30  HZ  PHE     3      97.340  -5.340 201.620  1.00  0.00           H
ATOM     31  C   PHE     3      94.690  -7.790 207.000  1.00  0.00           C
ATOM     32  O   PHE     3      93.610  -8.300 207.330  1.00  0.00           O
ATOM     33  N   ARG     4      94.880  -6.510 206.900  1.00  0.00           N
ATOM     34  H   ARG     4      95.820  -6.180 206.830  1.00  0.00           H
ATOM     35  CA  ARG     4      93.890  -5.490 207.250  1.00  0.00           C
ATOM     36  CB  ARG     4      94.390  -4.590 208.320  1.00  0.00           C
ATOM     37  CG  ARG     4      94.490  -5.330 209.730  1.00  0.00           C
ATOM     38  CD  ARG     4      94.870  -4.220 210.710  1.00  0.00           C
ATOM     39  NE  ARG     4      94.950  -4.800 212.040  1.00  0.00           N
ATOM     40  HE  ARG     4      95.560  -5.590 212.150  1.00  0.00           H
ATOM     41  CZ  ARG     4      94.410  -4.210 213.100  1.00  0.00           C
ATOM     42  NH1 ARG     4      93.610  -3.120 212.980  1.00  0.00           N
ATOM     43 1HH1 ARG     4      93.370  -2.740 212.090  1.00  0.00           H
ATOM     44 2HH1 ARG     4      93.100  -2.760 213.770  1.00  0.00           H
ATOM     45  NH2 ARG     4      94.670  -4.660 214.310  1.00  0.00           N
ATOM     46 1HH2 ARG     4      95.300  -5.430 214.370  1.00  0.00           H
ATOM     47 2HH2 ARG     4      94.170  -4.430 215.150  1.00  0.00           H
ATOM     48  C   ARG     4      93.510  -4.660 206.000  1.00  0.00           C
ATOM     49  O   ARG     4      94.370  -4.270 205.220  1.00  0.00           O
ATOM     50  N   LYS     5      92.260  -4.830 205.570  1.00  0.00           N
ATOM     51  H   LYS     5      91.610  -5.350 206.130  1.00  0.00           H
ATOM     52  CA  LYS     5      91.680  -3.990 204.530  1.00  0.00           C
ATOM     53  CB  LYS     5      90.620  -4.700 203.800  1.00  0.00           C
ATOM     54  CG  LYS     5      91.210  -5.550 202.760  1.00  0.00           C
ATOM     55  CD  LYS     5      90.020  -6.220 202.020  1.00  0.00           C
ATOM     56  CE  LYS     5      90.520  -7.190 200.940  1.00  0.00           C
ATOM     57  NZ  LYS     5      89.390  -7.940 200.310  1.00  0.00           N
ATOM     58  HZ1 LYS     5      89.820  -8.550 199.640  1.00  0.00           H
ATOM     59  HZ2 LYS     5      88.880  -8.500 200.950  1.00  0.00           H
ATOM     60  HZ3 LYS     5      88.720  -7.280 199.990  1.00  0.00           H
ATOM     61  C   LYS     5      91.220  -2.640 205.090  1.00  0.00           C
ATOM     62  O   LYS     5      91.090  -2.370 206.270  1.00  0.00           O
ATOM     63  N   MET     6      91.350  -1.690 204.150  1.00  0.00           N
ATOM     64  H   MET     6      91.490  -1.890 203.180  1.00  0.00           H
ATOM     65  CA  MET     6      90.950  -0.280 204.480  1.00  0.00           C
ATOM     66  CB  MET     6      91.420   0.830 203.430  1.00  0.00           C
ATOM     67  CG  MET     6      92.940   1.180 203.430  1.00  0.00           C
ATOM     68  SD  MET     6      93.470   2.400 202.140  1.00  0.00           S
ATOM     69  CE  MET     6      95.240   2.190 202.290  1.00  0.00           C
ATOM     70  C   MET     6      89.500   0.110 204.870  1.00  0.00           C
ATOM     71  O   MET     6      88.740   0.450 203.940  1.00  0.00           O
ATOM     72  N   ALA     7      89.080  -0.140 206.060  1.00  0.00           N
ATOM     73  H   ALA     7      89.710  -0.770 206.530  1.00  0.00           H
ATOM     74  CA  ALA     7      87.650  -0.050 206.460  1.00  0.00           C
ATOM     75  CB  ALA     7      87.280  -0.780 207.700  1.00  0.00           C
ATOM     76  C   ALA     7      87.140   1.430 206.600  1.00  0.00           C
ATOM     77  O   ALA     7      87.810   2.320 207.080  1.00  0.00           O
ATOM     78  N   PHE     8      85.820   1.710 206.410  1.00  0.00           N
ATOM     79  H   PHE     8      85.170   0.960 206.500  1.00  0.00           H
ATOM     80  CA  PHE     8      85.340   3.070 206.280  1.00  0.00           C
ATOM     81  CB  PHE     8      85.460   3.500 204.760  1.00  0.00           C
ATOM     82  CG  PHE     8      84.510   2.720 203.820  1.00  0.00           C
ATOM     83  CD1 PHE     8      85.050   1.730 202.990  1.00  0.00           C
ATOM     84  HD1 PHE     8      86.100   1.800 202.740  1.00  0.00           H
ATOM     85  CD2 PHE     8      83.190   3.140 203.750  1.00  0.00           C
ATOM     86  HD2 PHE     8      82.860   4.090 204.150  1.00  0.00           H
ATOM     87  CE1 PHE     8      84.180   1.080 202.090  1.00  0.00           C
ATOM     88  HE1 PHE     8      84.560   0.330 201.400  1.00  0.00           H
ATOM     89  CE2 PHE     8      82.410   2.480 202.750  1.00  0.00           C
ATOM     90  HE2 PHE     8      81.450   2.920 202.480  1.00  0.00           H
ATOM     91  CZ  PHE     8      82.830   1.440 201.930  1.00  0.00           C
ATOM     92  HZ  PHE     8      82.080   0.920 201.320  1.00  0.00           H
ATOM     93  C   PHE     8      83.990   3.440 206.930  1.00  0.00           C
ATOM     94  O   PHE     8      83.040   2.660 206.830  1.00  0.00           O
ATOM     95  N   PRO     9      83.860   4.700 207.380  1.00  0.00           N
ATOM     96  CA  PRO     9      82.520   5.260 207.760  1.00  0.00           C
ATOM     97  CB  PRO     9      82.770   6.550 208.570  1.00  0.00           C
ATOM     98  CG  PRO     9      84.160   6.950 208.160  1.00  0.00           C
ATOM     99  CD  PRO     9      84.920   5.620 207.850  1.00  0.00           C
ATOM    100  C   PRO     9      81.630   5.490 206.610  1.00  0.00           C
ATOM    101  O   PRO     9      81.970   6.140 205.610  1.00  0.00           O
ATOM    102  N   SER    10      80.590   4.750 206.710  1.00  0.00           N
ATOM    103  H   SER    10      80.390   4.250 207.550  1.00  0.00           H
ATOM    104  CA  SER    10      79.610   4.610 205.630  1.00  0.00           C
ATOM    105  CB  SER    10      78.750   3.330 205.780  1.00  0.00           C
ATOM    106  OG  SER    10      77.800   3.480 206.880  1.00  0.00           O
ATOM    107  HG  SER    10      78.210   3.420 207.790  1.00  0.00           H
ATOM    108  C   SER    10      78.630   5.830 205.490  1.00  0.00           C
ATOM    109  O   SER    10      78.560   6.660 206.360  1.00  0.00           O
ATOM    110  N   GLY    11      78.020   5.920 204.290  1.00  0.00           N
ATOM    111  H   GLY    11      78.190   5.220 203.600  1.00  0.00           H
ATOM    112  CA  GLY    11      77.170   7.030 203.890  1.00  0.00           C
ATOM    113  C   GLY    11      77.810   8.450 203.650  1.00  0.00           C
ATOM    114  O   GLY    11      77.870   8.820 202.480  1.00  0.00           O
ATOM    115  N   LYS    12      78.730   8.810 204.510  1.00  0.00           N
ATOM    116  H   LYS    12      78.860   8.160 205.260  1.00  0.00           H
ATOM    117  CA  LYS    12      79.640   9.990 204.440  1.00  0.00           C
ATOM    118  CB  LYS    12      80.740   9.900 205.500  1.00  0.00           C
ATOM    119  CG  LYS    12      80.290   9.460 206.920  1.00  0.00           C
ATOM    120  CD  LYS    12      81.070   9.900 208.140  1.00  0.00           C
ATOM    121  CE  LYS    12      80.540   9.180 209.360  1.00  0.00           C
ATOM    122  NZ  LYS    12      81.430   9.520 210.450  1.00  0.00           N
ATOM    123  HZ1 LYS    12      81.090   8.870 211.130  1.00  0.00           H
ATOM    124  HZ2 LYS    12      82.390   9.450 210.180  1.00  0.00           H
ATOM    125  HZ3 LYS    12      81.250  10.470 210.710  1.00  0.00           H
ATOM    126  C   LYS    12      80.290  10.300 203.040  1.00  0.00           C
ATOM    127  O   LYS    12      79.720  11.040 202.210  1.00  0.00           O
ATOM    128  N   VAL    13      81.360   9.520 202.780  1.00  0.00           N
ATOM    129  H   VAL    13      81.450   8.600 203.170  1.00  0.00           H
ATOM    130  CA  VAL    13      82.110   9.790 201.570  1.00  0.00           C
ATOM    131  CB  VAL    13      83.600   9.210 201.620  1.00  0.00           C
ATOM    132  CG1 VAL    13      84.340   9.480 200.340  1.00  0.00           C
ATOM    133  CG2 VAL    13      84.380   9.800 202.810  1.00  0.00           C
ATOM    134  C   VAL    13      81.370   9.150 200.390  1.00  0.00           C
ATOM    135  O   VAL    13      81.370   9.790 199.340  1.00  0.00           O
ATOM    136  N   GLU    14      80.520   8.130 200.550  1.00  0.00           N
ATOM    137  H   GLU    14      80.600   7.650 201.420  1.00  0.00           H
ATOM    138  CA  GLU    14      79.680   7.630 199.450  1.00  0.00           C
ATOM    139  CB  GLU    14      78.840   6.400 199.960  1.00  0.00           C
ATOM    140  CG  GLU    14      79.560   5.090 200.160  1.00  0.00           C
ATOM    141  CD  GLU    14      78.910   4.230 201.210  1.00  0.00           C
ATOM    142  OE1 GLU    14      79.230   4.330 202.450  1.00  0.00           O
ATOM    143  OE2 GLU    14      78.060   3.370 200.840  1.00  0.00           O
ATOM    144  C   GLU    14      78.660   8.700 198.960  1.00  0.00           C
ATOM    145  O   GLU    14      78.390   8.850 197.830  1.00  0.00           O
ATOM    146  N   GLY    15      78.090   9.410 199.860  1.00  0.00           N
ATOM    147  H   GLY    15      77.950   8.950 200.740  1.00  0.00           H
ATOM    148  CA  GLY    15      77.180  10.550 199.550  1.00  0.00           C
ATOM    149  C   GLY    15      77.870  11.820 199.000  1.00  0.00           C
ATOM    150  O   GLY    15      77.320  12.550 198.190  1.00  0.00           O
ATOM    151  N   CYS    16      79.160  11.980 199.370  1.00  0.00           N
ATOM    152  H   CYS    16      79.540  11.290 199.990  1.00  0.00           H
ATOM    153  CA  CYS    16      80.000  13.120 198.920  1.00  0.00           C
ATOM    154  CB  CYS    16      81.360  13.310 199.690  1.00  0.00           C
ATOM    155  SG  CYS    16      81.240  13.570 201.480  1.00  0.00           S
ATOM    156  HG  CYS    16      80.620  12.440 201.840  1.00  0.00           H
ATOM    157  C   CYS    16      80.300  13.130 197.420  1.00  0.00           C
ATOM    158  O   CYS    16      80.350  14.190 196.850  1.00  0.00           O
ATOM    159  N   MET    17      80.520  11.950 196.790  1.00  0.00           N
ATOM    160  H   MET    17      80.550  11.130 197.360  1.00  0.00           H
ATOM    161  CA  MET    17      80.480  11.760 195.310  1.00  0.00           C
ATOM    162  CB  MET    17      80.890  10.330 194.960  1.00  0.00           C
ATOM    163  CG  MET    17      82.340  10.470 194.450  1.00  0.00           C
ATOM    164  SD  MET    17      82.460  11.430 192.910  1.00  0.00           S
ATOM    165  CE  MET    17      84.250  11.670 192.910  1.00  0.00           C
ATOM    166  C   MET    17      79.080  12.010 194.680  1.00  0.00           C
ATOM    167  O   MET    17      78.100  11.310 194.870  1.00  0.00           O
ATOM    168  N   VAL    18      79.120  13.070 193.900  1.00  0.00           N
ATOM    169  H   VAL    18      80.000  13.490 193.680  1.00  0.00           H
ATOM    170  CA  VAL    18      77.970  13.610 193.150  1.00  0.00           C
ATOM    171  CB  VAL    18      77.490  15.010 193.580  1.00  0.00           C
ATOM    172  CG1 VAL    18      76.780  15.020 194.980  1.00  0.00           C
ATOM    173  CG2 VAL    18      78.630  16.060 193.550  1.00  0.00           C
ATOM    174  C   VAL    18      78.230  13.610 191.640  1.00  0.00           C
ATOM    175  O   VAL    18      79.390  13.460 191.190  1.00  0.00           O
ATOM    176  N   GLN    19      77.180  13.710 190.810  1.00  0.00           N
ATOM    177  H   GLN    19      76.280  13.870 191.220  1.00  0.00           H
ATOM    178  CA  GLN    19      77.360  13.860 189.340  1.00  0.00           C
ATOM    179  CB  GLN    19      76.780  12.720 188.560  1.00  0.00           C
ATOM    180  CG  GLN    19      75.280  12.620 188.800  1.00  0.00           C
ATOM    181  CD  GLN    19      74.810  11.560 187.830  1.00  0.00           C
ATOM    182  OE1 GLN    19      74.620  11.800 186.620  1.00  0.00           O
ATOM    183  NE2 GLN    19      74.670  10.360 188.300  1.00  0.00           N
ATOM    184 1HE2 GLN    19      74.730  10.140 189.270  1.00  0.00           H
ATOM    185 2HE2 GLN    19      74.890   9.570 187.730  1.00  0.00           H
ATOM    186  C   GLN    19      77.040  15.230 188.650  1.00  0.00           C
ATOM    187  O   GLN    19      76.000  15.840 188.610  1.00  0.00           O
ATOM    188  N   VAL    20      77.920  15.450 187.690  1.00  0.00           N
ATOM    189  H   VAL    20      78.410  14.730 187.200  1.00  0.00           H
ATOM    190  CA  VAL    20      78.030  16.810 187.080  1.00  0.00           C
ATOM    191  CB  VAL    20      79.330  17.580 187.490  1.00  0.00           C
ATOM    192  CG1 VAL    20      79.120  19.010 186.960  1.00  0.00           C
ATOM    193  CG2 VAL    20      79.690  17.470 189.010  1.00  0.00           C
ATOM    194  C   VAL    20      77.890  16.730 185.490  1.00  0.00           C
ATOM    195  O   VAL    20      78.620  15.940 184.870  1.00  0.00           O
ATOM    196  N   THR    21      76.680  17.090 185.100  1.00  0.00           N
ATOM    197  H   THR    21      76.140  17.500 185.830  1.00  0.00           H
ATOM    198  CA  THR    21      76.160  17.050 183.720  1.00  0.00           C
ATOM    199  CB  THR    21      74.680  17.380 183.710  1.00  0.00           C
ATOM    200  OG1 THR    21      73.920  16.830 184.820  1.00  0.00           O
ATOM    201  HG1 THR    21      74.050  15.850 185.000  1.00  0.00           H
ATOM    202  CG2 THR    21      74.110  17.030 182.410  1.00  0.00           C
ATOM    203  C   THR    21      76.910  18.190 182.950  1.00  0.00           C
ATOM    204  O   THR    21      76.920  19.280 183.440  1.00  0.00           O
ATOM    205  N   CYS    22      77.610  17.750 181.930  1.00  0.00           N
ATOM    206  H   CYS    22      77.790  16.770 181.860  1.00  0.00           H
ATOM    207  CA  CYS    22      78.290  18.650 180.940  1.00  0.00           C
ATOM    208  CB  CYS    22      79.700  18.320 180.860  1.00  0.00           C
ATOM    209  SG  CYS    22      80.150  16.550 180.700  1.00  0.00           S
ATOM    210  HG  CYS    22      79.700  16.360 179.470  1.00  0.00           H
ATOM    211  C   CYS    22      77.630  18.410 179.560  1.00  0.00           C
ATOM    212  O   CYS    22      78.010  17.610 178.720  1.00  0.00           O
ATOM    213  N   GLY    23      76.460  19.070 179.350  1.00  0.00           N
ATOM    214  H   GLY    23      76.050  19.670 180.040  1.00  0.00           H
ATOM    215  CA  GLY    23      75.590  19.060 178.160  1.00  0.00           C
ATOM    216  C   GLY    23      75.170  17.650 177.740  1.00  0.00           C
ATOM    217  O   GLY    23      74.390  17.050 178.500  1.00  0.00           O
ATOM    218  N   THR    24      75.560  17.010 176.630  1.00  0.00           N
ATOM    219  H   THR    24      76.100  17.540 175.980  1.00  0.00           H
ATOM    220  CA  THR    24      75.210  15.630 176.280  1.00  0.00           C
ATOM    221  CB  THR    24      75.650  15.310 174.870  1.00  0.00           C
ATOM    222  OG1 THR    24      75.830  16.510 174.110  1.00  0.00           O
ATOM    223  HG1 THR    24      76.460  16.280 173.360  1.00  0.00           H
ATOM    224  CG2 THR    24      74.490  14.490 174.280  1.00  0.00           C
ATOM    225  C   THR    24      75.680  14.590 177.300  1.00  0.00           C
ATOM    226  O   THR    24      74.970  13.610 177.580  1.00  0.00           O
ATOM    227  N   THR    25      76.840  14.860 177.950  1.00  0.00           N
ATOM    228  H   THR    25      77.430  15.650 177.790  1.00  0.00           H
ATOM    229  CA  THR    25      77.400  13.800 178.830  1.00  0.00           C
ATOM    230  CB  THR    25      78.760  13.340 178.310  1.00  0.00           C
ATOM    231  OG1 THR    25      79.670  14.450 178.450  1.00  0.00           O
ATOM    232  HG1 THR    25      80.550  14.060 178.710  1.00  0.00           H
ATOM    233  CG2 THR    25      78.680  12.790 176.840  1.00  0.00           C
ATOM    234  C   THR    25      77.550  14.160 180.290  1.00  0.00           C
ATOM    235  O   THR    25      77.380  15.260 180.800  1.00  0.00           O
ATOM    236  N   THR    26      77.960  13.170 181.030  1.00  0.00           N
ATOM    237  H   THR    26      77.820  12.240 180.690  1.00  0.00           H
ATOM    238  CA  THR    26      78.260  13.230 182.480  1.00  0.00           C
ATOM    239  CB  THR    26      77.320  12.410 183.320  1.00  0.00           C
ATOM    240  OG1 THR    26      77.280  11.060 182.790  1.00  0.00           O
ATOM    241  HG1 THR    26      76.340  10.750 182.930  1.00  0.00           H
ATOM    242  CG2 THR    26      75.990  13.150 183.470  1.00  0.00           C
ATOM    243  C   THR    26      79.660  12.950 182.990  1.00  0.00           C
ATOM    244  O   THR    26      80.320  11.960 182.620  1.00  0.00           O
ATOM    245  N   LEU    27      80.160  13.850 183.880  1.00  0.00           N
ATOM    246  H   LEU    27      79.720  14.730 184.040  1.00  0.00           H
ATOM    247  CA  LEU    27      81.270  13.540 184.810  1.00  0.00           C
ATOM    248  CB  LEU    27      82.310  14.630 184.500  1.00  0.00           C
ATOM    249  CG  LEU    27      83.740  14.160 184.460  1.00  0.00           C
ATOM    250  CD1 LEU    27      83.990  13.330 183.200  1.00  0.00           C
ATOM    251  CD2 LEU    27      84.840  15.240 184.620  1.00  0.00           C
ATOM    252  C   LEU    27      80.850  13.380 186.280  1.00  0.00           C
ATOM    253  O   LEU    27      79.670  13.610 186.720  1.00  0.00           O
ATOM    254  N   ASN    28      81.870  13.170 187.110  1.00  0.00           N
ATOM    255  H   ASN    28      82.710  12.740 186.790  1.00  0.00           H
ATOM    256  CA  ASN    28      81.750  13.180 188.560  1.00  0.00           C
ATOM    257  CB  ASN    28      82.230  11.870 189.220  1.00  0.00           C
ATOM    258  CG  ASN    28      81.160  10.780 189.040  1.00  0.00           C
ATOM    259  OD1 ASN    28      81.270   9.890 188.260  1.00  0.00           O
ATOM    260  ND2 ASN    28      80.040  11.000 189.650  1.00  0.00           N
ATOM    261 1HD2 ASN    28      79.970  11.760 190.290  1.00  0.00           H
ATOM    262 2HD2 ASN    28      79.320  10.310 189.760  1.00  0.00           H
ATOM    263  C   ASN    28      82.470  14.360 189.340  1.00  0.00           C
ATOM    264  O   ASN    28      83.180  15.210 188.760  1.00  0.00           O
ATOM    265  N   GLY    29      82.030  14.560 190.550  1.00  0.00           N
ATOM    266  H   GLY    29      81.150  14.140 190.780  1.00  0.00           H
ATOM    267  CA  GLY    29      82.490  15.550 191.570  1.00  0.00           C
ATOM    268  C   GLY    29      82.460  15.110 193.030  1.00  0.00           C
ATOM    269  O   GLY    29      81.500  14.430 193.440  1.00  0.00           O
ATOM    270  N   LEU    30      83.390  15.660 193.820  1.00  0.00           N
ATOM    271  H   LEU    30      84.200  16.170 193.520  1.00  0.00           H
ATOM    272  CA  LEU    30      83.450  15.340 195.270  1.00  0.00           C
ATOM    273  CB  LEU    30      84.920  15.030 195.640  1.00  0.00           C
ATOM    274  CG  LEU    30      85.190  14.620 197.100  1.00  0.00           C
ATOM    275  CD1 LEU    30      84.500  13.240 197.340  1.00  0.00           C
ATOM    276  CD2 LEU    30      86.700  14.420 197.320  1.00  0.00           C
ATOM    277  C   LEU    30      83.010  16.570 196.130  1.00  0.00           C
ATOM    278  O   LEU    30      83.720  17.550 196.370  1.00  0.00           O
ATOM    279  N   TRP    31      81.720  16.530 196.420  1.00  0.00           N
ATOM    280  H   TRP    31      81.080  15.790 196.230  1.00  0.00           H
ATOM    281  CA  TRP    31      81.080  17.690 197.160  1.00  0.00           C
ATOM    282  CB  TRP    31      79.570  17.650 197.020  1.00  0.00           C
ATOM    283  CG  TRP    31      78.730  18.850 197.500  1.00  0.00           C
ATOM    284  CD1 TRP    31      79.300  20.030 197.830  1.00  0.00           C
ATOM    285  HD1 TRP    31      80.320  20.300 197.560  1.00  0.00           H
ATOM    286  CD2 TRP    31      77.440  18.910 197.880  1.00  0.00           C
ATOM    287  NE1 TRP    31      78.340  20.870 198.240  1.00  0.00           N
ATOM    288  HE1 TRP    31      78.430  21.840 198.480  1.00  0.00           H
ATOM    289  CE2 TRP    31      77.240  20.210 198.310  1.00  0.00           C
ATOM    290  CE3 TRP    31      76.440  17.960 197.800  1.00  0.00           C
ATOM    291  HE3 TRP    31      76.600  17.010 197.270  1.00  0.00           H
ATOM    292  CZ2 TRP    31      75.990  20.610 198.690  1.00  0.00           C
ATOM    293  HZ2 TRP    31      75.670  21.640 198.600  1.00  0.00           H
ATOM    294  CZ3 TRP    31      75.160  18.350 198.270  1.00  0.00           C
ATOM    295  HZ3 TRP    31      74.350  17.670 198.530  1.00  0.00           H
ATOM    296  CH2 TRP    31      74.940  19.690 198.750  1.00  0.00           C
ATOM    297  HH2 TRP    31      74.060  19.920 199.340  1.00  0.00           H
ATOM    298  C   TRP    31      81.600  17.830 198.660  1.00  0.00           C
ATOM    299  O   TRP    31      81.400  16.930 199.460  1.00  0.00           O
ATOM    300  N   LEU    32      82.590  18.760 198.810  1.00  0.00           N
ATOM    301  H   LEU    32      82.920  19.300 198.040  1.00  0.00           H
ATOM    302  CA  LEU    32      82.950  19.150 200.180  1.00  0.00           C
ATOM    303  CB  LEU    32      84.420  18.820 200.380  1.00  0.00           C
ATOM    304  CG  LEU    32      84.840  17.330 200.230  1.00  0.00           C
ATOM    305  CD1 LEU    32      86.390  17.310 200.120  1.00  0.00           C
ATOM    306  CD2 LEU    32      84.310  16.420 201.340  1.00  0.00           C
ATOM    307  C   LEU    32      82.730  20.580 200.540  1.00  0.00           C
ATOM    308  O   LEU    32      83.210  21.580 200.070  1.00  0.00           O
ATOM    309  N   ASP    33      81.880  20.540 201.580  1.00  0.00           N
ATOM    310  H   ASP    33      82.000  19.910 202.350  1.00  0.00           H
ATOM    311  CA  ASP    33      80.990  21.670 201.980  1.00  0.00           C
ATOM    312  CB  ASP    33      81.640  22.490 203.150  1.00  0.00           C
ATOM    313  CG  ASP    33      81.850  21.590 204.430  1.00  0.00           C
ATOM    314  OD1 ASP    33      82.980  21.550 204.980  1.00  0.00           O
ATOM    315  OD2 ASP    33      80.930  20.880 204.800  1.00  0.00           O
ATOM    316  C   ASP    33      80.340  22.550 200.920  1.00  0.00           C
ATOM    317  O   ASP    33      79.290  22.240 200.380  1.00  0.00           O
ATOM    318  N   ASP    34      80.940  23.710 200.520  1.00  0.00           N
ATOM    319  H   ASP    34      81.830  24.060 200.830  1.00  0.00           H
ATOM    320  CA  ASP    34      80.320  24.550 199.400  1.00  0.00           C
ATOM    321  CB  ASP    34      80.430  26.010 199.860  1.00  0.00           C
ATOM    322  CG  ASP    34      81.860  26.510 199.810  1.00  0.00           C
ATOM    323  OD1 ASP    34      82.550  26.500 200.870  1.00  0.00           O
ATOM    324  OD2 ASP    34      82.280  27.100 198.790  1.00  0.00           O
ATOM    325  C   ASP    34      80.970  24.290 198.020  1.00  0.00           C
ATOM    326  O   ASP    34      80.500  24.760 196.960  1.00  0.00           O
ATOM    327  N   VAL    35      82.160  23.660 198.030  1.00  0.00           N
ATOM    328  H   VAL    35      82.640  23.460 198.890  1.00  0.00           H
ATOM    329  CA  VAL    35      82.930  23.390 196.820  1.00  0.00           C
ATOM    330  CB  VAL    35      84.380  23.930 196.890  1.00  0.00           C
ATOM    331  CG1 VAL    35      84.230  25.400 196.700  1.00  0.00           C
ATOM    332  CG2 VAL    35      85.050  23.810 198.240  1.00  0.00           C
ATOM    333  C   VAL    35      82.960  21.920 196.440  1.00  0.00           C
ATOM    334  O   VAL    35      82.950  21.010 197.260  1.00  0.00           O
ATOM    335  N   VAL    36      82.760  21.700 195.140  1.00  0.00           N
ATOM    336  H   VAL    36      82.820  22.490 194.530  1.00  0.00           H
ATOM    337  CA  VAL    36      82.710  20.350 194.540  1.00  0.00           C
ATOM    338  CB  VAL    36      81.510  20.330 193.550  1.00  0.00           C
ATOM    339  CG1 VAL    36      81.100  18.930 193.090  1.00  0.00           C
ATOM    340  CG2 VAL    36      80.310  20.910 194.260  1.00  0.00           C
ATOM    341  C   VAL    36      83.970  20.120 193.650  1.00  0.00           C
ATOM    342  O   VAL    36      84.130  20.770 192.610  1.00  0.00           O
ATOM    343  N   TYR    37      84.840  19.290 194.110  1.00  0.00           N
ATOM    344  H   TYR    37      84.620  18.740 194.920  1.00  0.00           H
ATOM    345  CA  TYR    37      86.140  18.900 193.510  1.00  0.00           C
ATOM    346  CB  TYR    37      87.070  18.320 194.540  1.00  0.00           C
ATOM    347  CG  TYR    37      87.440  19.340 195.590  1.00  0.00           C
ATOM    348  CD1 TYR    37      88.610  20.060 195.530  1.00  0.00           C
ATOM    349  HD1 TYR    37      89.490  19.650 195.030  1.00  0.00           H
ATOM    350  CD2 TYR    37      86.500  19.670 196.570  1.00  0.00           C
ATOM    351  HD2 TYR    37      85.680  18.980 196.790  1.00  0.00           H
ATOM    352  CE1 TYR    37      88.780  21.150 196.400  1.00  0.00           C
ATOM    353  HE1 TYR    37      89.620  21.810 196.190  1.00  0.00           H
ATOM    354  CE2 TYR    37      86.650  20.680 197.440  1.00  0.00           C
ATOM    355  HE2 TYR    37      85.780  21.020 197.990  1.00  0.00           H
ATOM    356  CZ  TYR    37      87.850  21.430 197.390  1.00  0.00           C
ATOM    357  OH  TYR    37      88.200  22.250 198.410  1.00  0.00           O
ATOM    358  HH  TYR    37      89.160  22.480 198.270  1.00  0.00           H
ATOM    359  C   TYR    37      85.960  17.850 192.410  1.00  0.00           C
ATOM    360  O   TYR    37      85.510  16.740 192.650  1.00  0.00           O
ATOM    361  N   CYS    38      86.300  18.340 191.230  1.00  0.00           N
ATOM    362  H   CYS    38      86.790  19.200 191.070  1.00  0.00           H
ATOM    363  CA  CYS    38      86.060  17.810 189.890  1.00  0.00           C
ATOM    364  CB  CYS    38      85.070  18.700 189.160  1.00  0.00           C
ATOM    365  SG  CYS    38      84.530  17.860 187.610  1.00  0.00           S
ATOM    366  HG  CYS    38      83.960  16.850 188.260  1.00  0.00           H
ATOM    367  C   CYS    38      87.370  17.790 189.110  1.00  0.00           C
ATOM    368  O   CYS    38      88.010  18.850 189.200  1.00  0.00           O
ATOM    369  N   PRO    39      87.670  16.880 188.240  1.00  0.00           N
ATOM    370  CA  PRO    39      88.860  17.010 187.380  1.00  0.00           C
ATOM    371  CB  PRO    39      88.980  15.620 186.760  1.00  0.00           C
ATOM    372  CG  PRO    39      88.170  14.750 187.730  1.00  0.00           C
ATOM    373  CD  PRO    39      86.940  15.580 188.150  1.00  0.00           C
ATOM    374  C   PRO    39      88.550  18.020 186.350  1.00  0.00           C
ATOM    375  O   PRO    39      87.370  18.240 185.910  1.00  0.00           O
ATOM    376  N   ARG    40      89.610  18.650 185.800  1.00  0.00           N
ATOM    377  H   ARG    40      90.460  18.600 186.320  1.00  0.00           H
ATOM    378  CA  ARG    40      89.550  19.820 184.910  1.00  0.00           C
ATOM    379  CB  ARG    40      90.860  20.660 184.880  1.00  0.00           C
ATOM    380  CG  ARG    40      90.800  21.900 184.010  1.00  0.00           C
ATOM    381  CD  ARG    40      92.070  22.830 184.070  1.00  0.00           C
ATOM    382  NE  ARG    40      93.480  22.350 183.880  1.00  0.00           N
ATOM    383  HE  ARG    40      93.690  21.370 183.850  1.00  0.00           H
ATOM    384  CZ  ARG    40      94.570  23.100 184.050  1.00  0.00           C
ATOM    385  NH1 ARG    40      94.420  24.380 184.530  1.00  0.00           N
ATOM    386 1HH1 ARG    40      93.500  24.630 184.850  1.00  0.00           H
ATOM    387 2HH1 ARG    40      95.250  24.940 184.570  1.00  0.00           H
ATOM    388  NH2 ARG    40      95.690  22.480 184.270  1.00  0.00           N
ATOM    389 1HH2 ARG    40      95.610  21.490 184.360  1.00  0.00           H
ATOM    390 2HH2 ARG    40      96.520  23.020 184.110  1.00  0.00           H
ATOM    391  C   ARG    40      88.980  19.550 183.440  1.00  0.00           C
ATOM    392  O   ARG    40      88.400  20.400 182.740  1.00  0.00           O
ATOM    393  N   HIS    41      88.870  18.270 183.090  1.00  0.00           N
ATOM    394  H   HIS    41      89.300  17.520 183.600  1.00  0.00           H
ATOM    395  CA  HIS    41      88.270  17.700 181.860  1.00  0.00           C
ATOM    396  CB  HIS    41      87.920  16.330 182.440  1.00  0.00           C
ATOM    397  CG  HIS    41      87.670  15.290 181.300  1.00  0.00           C
ATOM    398  ND1 HIS    41      87.150  15.640 180.180  1.00  0.00           N
ATOM    399  CD2 HIS    41      88.170  14.020 181.160  1.00  0.00           C
ATOM    400  HD2 HIS    41      88.250  13.290 181.970  1.00  0.00           H
ATOM    401  CE1 HIS    41      87.510  14.730 179.290  1.00  0.00           C
ATOM    402  HE1 HIS    41      87.270  14.600 178.240  1.00  0.00           H
ATOM    403  NE2 HIS    41      88.130  13.730 179.880  1.00  0.00           N
ATOM    404  HE2 HIS    41      88.510  12.880 179.500  1.00  0.00           H
ATOM    405  C   HIS    41      86.990  18.340 181.320  1.00  0.00           C
ATOM    406  O   HIS    41      86.910  18.800 180.150  1.00  0.00           O
ATOM    407  N   VAL    42      86.050  18.560 182.250  1.00  0.00           N
ATOM    408  H   VAL    42      86.110  18.070 183.110  1.00  0.00           H
ATOM    409  CA  VAL    42      84.890  19.370 182.020  1.00  0.00           C
ATOM    410  CB  VAL    42      84.010  19.440 183.230  1.00  0.00           C
ATOM    411  CG1 VAL    42      83.270  18.190 183.550  1.00  0.00           C
ATOM    412  CG2 VAL    42      84.690  20.040 184.490  1.00  0.00           C
ATOM    413  C   VAL    42      85.100  20.860 181.430  1.00  0.00           C
ATOM    414  O   VAL    42      84.140  21.410 180.860  1.00  0.00           O
ATOM    415  N   ILE    43      86.260  21.500 181.470  1.00  0.00           N
ATOM    416  H   ILE    43      86.980  21.100 182.050  1.00  0.00           H
ATOM    417  CA  ILE    43      86.630  22.830 180.920  1.00  0.00           C
ATOM    418  CB  ILE    43      87.750  23.560 181.750  1.00  0.00           C
ATOM    419  CG1 ILE    43      87.300  25.070 181.920  1.00  0.00           C
ATOM    420  CG2 ILE    43      89.190  23.490 181.130  1.00  0.00           C
ATOM    421  CD  ILE    43      86.140  25.170 182.880  1.00  0.00           C
ATOM    422  C   ILE    43      86.950  22.880 179.390  1.00  0.00           C
ATOM    423  O   ILE    43      86.720  23.830 178.670  1.00  0.00           O
ATOM    424  N   CYS    44      87.170  21.650 178.840  1.00  0.00           N
ATOM    425  H   CYS    44      87.180  20.880 179.480  1.00  0.00           H
ATOM    426  CA  CYS    44      87.630  21.530 177.430  1.00  0.00           C
ATOM    427  CB  CYS    44      88.320  20.230 177.030  1.00  0.00           C
ATOM    428  SG  CYS    44      88.810  20.150 175.270  1.00  0.00           S
ATOM    429  HG  CYS    44      89.850  20.980 175.290  1.00  0.00           H
ATOM    430  C   CYS    44      86.430  21.830 176.530  1.00  0.00           C
ATOM    431  O   CYS    44      85.420  21.150 176.600  1.00  0.00           O
ATOM    432  N   THR    45      86.660  22.890 175.740  1.00  0.00           N
ATOM    433  H   THR    45      87.250  23.660 175.980  1.00  0.00           H
ATOM    434  CA  THR    45      85.810  23.230 174.540  1.00  0.00           C
ATOM    435  CB  THR    45      86.220  24.600 174.060  1.00  0.00           C
ATOM    436  OG1 THR    45      87.600  24.670 173.780  1.00  0.00           O
ATOM    437  HG1 THR    45      87.710  24.840 172.800  1.00  0.00           H
ATOM    438  CG2 THR    45      85.570  25.720 174.870  1.00  0.00           C
ATOM    439  C   THR    45      85.800  22.180 173.410  1.00  0.00           C
ATOM    440  O   THR    45      84.780  21.570 173.100  1.00  0.00           O
ATOM    441  N   SER    46      87.010  21.760 172.930  1.00  0.00           N
ATOM    442  H   SER    46      87.850  21.940 173.440  1.00  0.00           H
ATOM    443  CA  SER    46      87.160  20.720 171.850  1.00  0.00           C
ATOM    444  CB  SER    46      86.690  21.240 170.500  1.00  0.00           C
ATOM    445  OG  SER    46      86.700  20.230 169.520  1.00  0.00           O
ATOM    446  HG  SER    46      87.400  20.380 168.820  1.00  0.00           H
ATOM    447  C   SER    46      88.600  20.300 171.750  1.00  0.00           C
ATOM    448  O   SER    46      89.470  21.180 171.800  1.00  0.00           O
ATOM    449  N   GLU    47      88.890  18.980 171.940  1.00  0.00           N
ATOM    450  H   GLU    47      88.290  18.390 172.480  1.00  0.00           H
ATOM    451  CA  GLU    47      90.180  18.290 171.720  1.00  0.00           C
ATOM    452  CB  GLU    47      90.040  16.770 171.450  1.00  0.00           C
ATOM    453  CG  GLU    47      89.290  15.840 172.350  1.00  0.00           C
ATOM    454  CD  GLU    47      87.780  16.160 172.310  1.00  0.00           C
ATOM    455  OE1 GLU    47      87.110  16.100 171.240  1.00  0.00           O
ATOM    456  OE2 GLU    47      87.320  16.430 173.410  1.00  0.00           O
ATOM    457  C   GLU    47      91.220  18.810 170.690  1.00  0.00           C
ATOM    458  O   GLU    47      92.380  18.900 170.890  1.00  0.00           O
ATOM    459  N   ASP    48      90.680  19.130 169.460  1.00  0.00           N
ATOM    460  H   ASP    48      89.860  18.620 169.210  1.00  0.00           H
ATOM    461  CA  ASP    48      91.450  19.920 168.460  1.00  0.00           C
ATOM    462  CB  ASP    48      90.600  19.990 167.190  1.00  0.00           C
ATOM    463  CG  ASP    48      89.060  20.200 167.430  1.00  0.00           C
ATOM    464  OD1 ASP    48      88.610  21.300 167.690  1.00  0.00           O
ATOM    465  OD2 ASP    48      88.330  19.210 167.330  1.00  0.00           O
ATOM    466  C   ASP    48      92.060  21.260 168.790  1.00  0.00           C
ATOM    467  O   ASP    48      93.150  21.530 168.330  1.00  0.00           O
ATOM    468  N   MET    49      91.540  21.920 169.830  1.00  0.00           N
ATOM    469  H   MET    49      90.830  21.540 170.420  1.00  0.00           H
ATOM    470  CA  MET    49      91.990  23.250 170.240  1.00  0.00           C
ATOM    471  CB  MET    49      90.940  23.960 171.150  1.00  0.00           C
ATOM    472  CG  MET    49      89.790  24.530 170.320  1.00  0.00           C
ATOM    473  SD  MET    49      88.240  25.190 171.040  1.00  0.00           S
ATOM    474  CE  MET    49      88.300  26.750 170.190  1.00  0.00           C
ATOM    475  C   MET    49      93.400  23.250 170.880  1.00  0.00           C
ATOM    476  O   MET    49      93.490  22.920 172.080  1.00  0.00           O
ATOM    477  N   LEU    50      94.290  23.990 170.280  1.00  0.00           N
ATOM    478  H   LEU    50      93.940  24.620 169.600  1.00  0.00           H
ATOM    479  CA  LEU    50      95.670  23.970 170.780  1.00  0.00           C
ATOM    480  CB  LEU    50      96.600  23.780 169.540  1.00  0.00           C
ATOM    481  CG  LEU    50      98.080  23.670 169.750  1.00  0.00           C
ATOM    482  CD1 LEU    50      98.420  22.470 170.630  1.00  0.00           C
ATOM    483  CD2 LEU    50      98.760  23.590 168.370  1.00  0.00           C
ATOM    484  C   LEU    50      95.910  25.310 171.510  1.00  0.00           C
ATOM    485  O   LEU    50      96.770  25.290 172.470  1.00  0.00           O
ATOM    486  N   ASN    51      95.190  26.340 171.110  1.00  0.00           N
ATOM    487  H   ASN    51      94.510  26.190 170.390  1.00  0.00           H
ATOM    488  CA  ASN    51      95.440  27.780 171.390  1.00  0.00           C
ATOM    489  CB  ASN    51      95.260  28.680 170.150  1.00  0.00           C
ATOM    490  CG  ASN    51      95.950  28.240 168.830  1.00  0.00           C
ATOM    491  OD1 ASN    51      95.330  27.710 167.920  1.00  0.00           O
ATOM    492  ND2 ASN    51      97.230  28.420 168.790  1.00  0.00           N
ATOM    493 1HD2 ASN    51      97.730  28.840 169.540  1.00  0.00           H
ATOM    494 2HD2 ASN    51      97.790  28.050 168.050  1.00  0.00           H
ATOM    495  C   ASN    51      94.690  28.530 172.560  1.00  0.00           C
ATOM    496  O   ASN    51      95.360  29.290 173.260  1.00  0.00           O
ATOM    497  N   PRO    52      93.430  28.240 172.860  1.00  0.00           N
ATOM    498  CA  PRO    52      92.720  28.740 174.090  1.00  0.00           C
ATOM    499  CB  PRO    52      91.230  28.460 173.940  1.00  0.00           C
ATOM    500  CG  PRO    52      91.270  27.250 173.010  1.00  0.00           C
ATOM    501  CD  PRO    52      92.370  27.650 172.040  1.00  0.00           C
ATOM    502  C   PRO    52      93.330  28.210 175.390  1.00  0.00           C
ATOM    503  O   PRO    52      93.170  26.990 175.650  1.00  0.00           O
ATOM    504  N   ASN    53      93.920  29.110 176.140  1.00  0.00           N
ATOM    505  H   ASN    53      94.070  30.040 175.800  1.00  0.00           H
ATOM    506  CA  ASN    53      94.470  28.840 177.550  1.00  0.00           C
ATOM    507  CB  ASN    53      95.440  29.860 178.070  1.00  0.00           C
ATOM    508  CG  ASN    53      96.790  30.100 177.420  1.00  0.00           C
ATOM    509  OD1 ASN    53      97.190  31.180 177.160  1.00  0.00           O
ATOM    510  ND2 ASN    53      97.650  29.110 177.330  1.00  0.00           N
ATOM    511 1HD2 ASN    53      97.400  28.220 177.720  1.00  0.00           H
ATOM    512 2HD2 ASN    53      98.440  29.150 176.720  1.00  0.00           H
ATOM    513  C   ASN    53      93.520  28.500 178.710  1.00  0.00           C
ATOM    514  O   ASN    53      92.460  29.050 178.820  1.00  0.00           O
ATOM    515  N   TYR    54      93.930  27.790 179.800  1.00  0.00           N
ATOM    516  H   TYR    54      94.780  27.310 179.590  1.00  0.00           H
ATOM    517  CA  TYR    54      92.940  27.350 180.810  1.00  0.00           C
ATOM    518  CB  TYR    54      93.690  26.440 181.860  1.00  0.00           C
ATOM    519  CG  TYR    54      94.010  25.050 181.190  1.00  0.00           C
ATOM    520  CD1 TYR    54      95.310  24.740 180.910  1.00  0.00           C
ATOM    521  HD1 TYR    54      96.130  25.330 181.300  1.00  0.00           H
ATOM    522  CD2 TYR    54      93.070  24.210 180.610  1.00  0.00           C
ATOM    523  HD2 TYR    54      92.030  24.510 180.650  1.00  0.00           H
ATOM    524  CE1 TYR    54      95.710  23.690 180.110  1.00  0.00           C
ATOM    525  HE1 TYR    54      96.760  23.410 180.150  1.00  0.00           H
ATOM    526  CE2 TYR    54      93.440  23.180 179.770  1.00  0.00           C
ATOM    527  HE2 TYR    54      92.620  22.560 179.390  1.00  0.00           H
ATOM    528  CZ  TYR    54      94.790  22.880 179.530  1.00  0.00           C
ATOM    529  OH  TYR    54      95.270  22.040 178.580  1.00  0.00           O
ATOM    530  HH  TYR    54      94.480  21.660 178.100  1.00  0.00           H
ATOM    531  C   TYR    54      92.070  28.410 181.480  1.00  0.00           C
ATOM    532  O   TYR    54      90.870  28.280 181.690  1.00  0.00           O
ATOM    533  N   GLU    55      92.660  29.600 181.730  1.00  0.00           N
ATOM    534  H   GLU    55      93.640  29.610 181.890  1.00  0.00           H
ATOM    535  CA  GLU    55      91.970  30.850 182.190  1.00  0.00           C
ATOM    536  CB  GLU    55      93.010  31.960 182.340  1.00  0.00           C
ATOM    537  CG  GLU    55      93.640  31.980 183.680  1.00  0.00           C
ATOM    538  CD  GLU    55      93.250  33.110 184.560  1.00  0.00           C
ATOM    539  OE1 GLU    55      92.120  33.050 185.090  1.00  0.00           O
ATOM    540  OE2 GLU    55      94.110  33.910 185.030  1.00  0.00           O
ATOM    541  C   GLU    55      90.830  31.390 181.290  1.00  0.00           C
ATOM    542  O   GLU    55      89.740  31.760 181.710  1.00  0.00           O
ATOM    543  N   ASP    56      91.170  31.400 179.970  1.00  0.00           N
ATOM    544  H   ASP    56      92.010  31.020 179.580  1.00  0.00           H
ATOM    545  CA  ASP    56      90.220  31.870 178.910  1.00  0.00           C
ATOM    546  CB  ASP    56      90.880  32.040 177.470  1.00  0.00           C
ATOM    547  CG  ASP    56      92.170  32.860 177.660  1.00  0.00           C
ATOM    548  OD1 ASP    56      93.240  32.410 177.220  1.00  0.00           O
ATOM    549  OD2 ASP    56      92.040  33.990 178.170  1.00  0.00           O
ATOM    550  C   ASP    56      88.940  30.990 178.720  1.00  0.00           C
ATOM    551  O   ASP    56      87.810  31.430 178.660  1.00  0.00           O
ATOM    552  N   LEU    57      89.170  29.650 178.740  1.00  0.00           N
ATOM    553  H   LEU    57      90.020  29.330 178.320  1.00  0.00           H
ATOM    554  CA  LEU    57      88.190  28.530 178.960  1.00  0.00           C
ATOM    555  CB  LEU    57      88.940  27.180 178.750  1.00  0.00           C
ATOM    556  CG  LEU    57      89.730  26.940 177.490  1.00  0.00           C
ATOM    557  CD1 LEU    57      90.650  25.730 177.740  1.00  0.00           C
ATOM    558  CD2 LEU    57      88.820  26.720 176.330  1.00  0.00           C
ATOM    559  C   LEU    57      87.350  28.550 180.180  1.00  0.00           C
ATOM    560  O   LEU    57      86.270  28.080 180.130  1.00  0.00           O
ATOM    561  N   LEU    58      87.800  29.130 181.280  1.00  0.00           N
ATOM    562  H   LEU    58      88.780  29.120 181.510  1.00  0.00           H
ATOM    563  CA  LEU    58      86.850  29.410 182.370  1.00  0.00           C
ATOM    564  CB  LEU    58      87.370  29.920 183.740  1.00  0.00           C
ATOM    565  CG  LEU    58      88.470  29.020 184.260  1.00  0.00           C
ATOM    566  CD1 LEU    58      89.180  29.690 185.460  1.00  0.00           C
ATOM    567  CD2 LEU    58      87.950  27.670 184.830  1.00  0.00           C
ATOM    568  C   LEU    58      85.700  30.400 182.030  1.00  0.00           C
ATOM    569  O   LEU    58      84.530  30.170 182.460  1.00  0.00           O
ATOM    570  N   ILE    59      86.110  31.400 181.230  1.00  0.00           N
ATOM    571  H   ILE    59      87.070  31.670 181.250  1.00  0.00           H
ATOM    572  CA  ILE    59      85.160  32.350 180.580  1.00  0.00           C
ATOM    573  CB  ILE    59      85.840  33.550 179.920  1.00  0.00           C
ATOM    574  CG1 ILE    59      86.550  34.250 181.090  1.00  0.00           C
ATOM    575  CG2 ILE    59      84.940  34.590 179.230  1.00  0.00           C
ATOM    576  CD  ILE    59      87.420  35.430 180.760  1.00  0.00           C
ATOM    577  C   ILE    59      84.190  31.740 179.620  1.00  0.00           C
ATOM    578  O   ILE    59      82.950  31.980 179.600  1.00  0.00           O
ATOM    579  N   ARG    60      84.660  30.800 178.820  1.00  0.00           N
ATOM    580  H   ARG    60      85.630  30.600 178.900  1.00  0.00           H
ATOM    581  CA  ARG    60      83.900  30.000 177.840  1.00  0.00           C
ATOM    582  CB  ARG    60      84.730  29.560 176.660  1.00  0.00           C
ATOM    583  CG  ARG    60      85.460  30.730 175.940  1.00  0.00           C
ATOM    584  CD  ARG    60      86.310  30.120 174.830  1.00  0.00           C
ATOM    585  NE  ARG    60      87.090  31.150 174.140  1.00  0.00           N
ATOM    586  HE  ARG    60      87.190  32.050 174.570  1.00  0.00           H
ATOM    587  CZ  ARG    60      87.600  31.020 172.920  1.00  0.00           C
ATOM    588  NH1 ARG    60      87.460  29.900 172.200  1.00  0.00           N
ATOM    589 1HH1 ARG    60      86.750  29.220 172.370  1.00  0.00           H
ATOM    590 2HH1 ARG    60      88.110  29.590 171.510  1.00  0.00           H
ATOM    591  NH2 ARG    60      88.420  32.000 172.490  1.00  0.00           N
ATOM    592 1HH2 ARG    60      88.770  32.750 173.050  1.00  0.00           H
ATOM    593 2HH2 ARG    60      88.870  31.880 171.610  1.00  0.00           H
ATOM    594  C   ARG    60      83.010  28.950 178.370  1.00  0.00           C
ATOM    595  O   ARG    60      81.970  28.580 177.840  1.00  0.00           O
ATOM    596  N   LYS    61      83.530  28.320 179.400  1.00  0.00           N
ATOM    597  H   LYS    61      84.460  28.450 179.750  1.00  0.00           H
ATOM    598  CA  LYS    61      82.740  27.300 180.180  1.00  0.00           C
ATOM    599  CB  LYS    61      83.550  25.940 180.140  1.00  0.00           C
ATOM    600  CG  LYS    61      83.720  25.310 178.770  1.00  0.00           C
ATOM    601  CD  LYS    61      82.410  24.820 178.160  1.00  0.00           C
ATOM    602  CE  LYS    61      82.570  24.290 176.700  1.00  0.00           C
ATOM    603  NZ  LYS    61      81.310  24.060 175.980  1.00  0.00           N
ATOM    604  HZ1 LYS    61      81.470  23.690 175.060  1.00  0.00           H
ATOM    605  HZ2 LYS    61      80.850  23.360 176.530  1.00  0.00           H
ATOM    606  HZ3 LYS    61      80.740  24.880 175.960  1.00  0.00           H
ATOM    607  C   LYS    61      82.500  27.810 181.550  1.00  0.00           C
ATOM    608  O   LYS    61      83.260  27.580 182.470  1.00  0.00           O
ATOM    609  N   SER    62      81.300  28.400 181.720  1.00  0.00           N
ATOM    610  H   SER    62      80.540  27.990 181.210  1.00  0.00           H
ATOM    611  CA  SER    62      80.970  29.250 182.860  1.00  0.00           C
ATOM    612  CB  SER    62      80.200  30.490 182.380  1.00  0.00           C
ATOM    613  OG  SER    62      79.750  31.360 183.500  1.00  0.00           O
ATOM    614  HG  SER    62      80.490  31.920 183.860  1.00  0.00           H
ATOM    615  C   SER    62      80.070  28.520 183.920  1.00  0.00           C
ATOM    616  O   SER    62      79.600  27.460 183.620  1.00  0.00           O
ATOM    617  N   ASN    63      79.870  28.990 185.120  1.00  0.00           N
ATOM    618  H   ASN    63      80.020  29.970 185.260  1.00  0.00           H
ATOM    619  CA  ASN    63      79.250  28.250 186.330  1.00  0.00           C
ATOM    620  CB  ASN    63      79.200  29.260 187.510  1.00  0.00           C
ATOM    621  CG  ASN    63      78.500  30.540 187.170  1.00  0.00           C
ATOM    622  OD1 ASN    63      78.980  31.480 186.540  1.00  0.00           O
ATOM    623  ND2 ASN    63      77.310  30.680 187.560  1.00  0.00           N
ATOM    624 1HD2 ASN    63      76.870  30.030 188.180  1.00  0.00           H
ATOM    625 2HD2 ASN    63      76.790  31.500 187.360  1.00  0.00           H
ATOM    626  C   ASN    63      77.890  27.560 186.070  1.00  0.00           C
ATOM    627  O   ASN    63      77.840  26.310 186.050  1.00  0.00           O
ATOM    628  N   HIS    64      77.080  28.290 185.370  1.00  0.00           N
ATOM    629  H   HIS    64      77.290  28.990 184.680  1.00  0.00           H
ATOM    630  CA  HIS    64      75.720  27.800 185.060  1.00  0.00           C
ATOM    631  CB  HIS    64      74.830  28.940 184.530  1.00  0.00           C
ATOM    632  CG  HIS    64      75.460  29.940 183.480  1.00  0.00           C
ATOM    633  ND1 HIS    64      76.710  29.960 182.970  1.00  0.00           N
ATOM    634  CD2 HIS    64      74.630  30.690 182.710  1.00  0.00           C
ATOM    635  HD2 HIS    64      73.540  30.800 182.700  1.00  0.00           H
ATOM    636  CE1 HIS    64      76.620  30.710 181.870  1.00  0.00           C
ATOM    637  HE1 HIS    64      77.490  31.090 181.330  1.00  0.00           H
ATOM    638  NE2 HIS    64      75.390  31.200 181.760  1.00  0.00           N
ATOM    639  HE2 HIS    64      75.120  31.730 180.960  1.00  0.00           H
ATOM    640  C   HIS    64      75.650  26.620 184.110  1.00  0.00           C
ATOM    641  O   HIS    64      74.760  25.780 184.290  1.00  0.00           O
ATOM    642  N   ASN    65      76.490  26.680 183.130  1.00  0.00           N
ATOM    643  H   ASN    65      77.060  27.500 182.990  1.00  0.00           H
ATOM    644  CA  ASN    65      76.940  25.560 182.210  1.00  0.00           C
ATOM    645  CB  ASN    65      78.200  25.840 181.440  1.00  0.00           C
ATOM    646  CG  ASN    65      78.130  27.090 180.580  1.00  0.00           C
ATOM    647  OD1 ASN    65      78.980  27.930 180.530  1.00  0.00           O
ATOM    648  ND2 ASN    65      77.590  26.940 179.360  1.00  0.00           N
ATOM    649 1HD2 ASN    65      77.280  26.100 178.920  1.00  0.00           H
ATOM    650 2HD2 ASN    65      77.590  27.760 178.780  1.00  0.00           H
ATOM    651  C   ASN    65      77.170  24.170 182.890  1.00  0.00           C
ATOM    652  O   ASN    65      77.330  23.200 182.150  1.00  0.00           O
ATOM    653  N   PHE    66      77.310  24.100 184.230  1.00  0.00           N
ATOM    654  H   PHE    66      77.350  24.970 184.730  1.00  0.00           H
ATOM    655  CA  PHE    66      77.520  22.880 184.880  1.00  0.00           C
ATOM    656  CB  PHE    66      78.940  22.680 185.490  1.00  0.00           C
ATOM    657  CG  PHE    66      80.110  22.990 184.560  1.00  0.00           C
ATOM    658  CD1 PHE    66      80.550  22.030 183.720  1.00  0.00           C
ATOM    659  HD1 PHE    66      80.380  20.990 184.010  1.00  0.00           H
ATOM    660  CD2 PHE    66      80.680  24.290 184.430  1.00  0.00           C
ATOM    661  HD2 PHE    66      80.520  25.160 185.070  1.00  0.00           H
ATOM    662  CE1 PHE    66      81.510  22.330 182.730  1.00  0.00           C
ATOM    663  HE1 PHE    66      81.680  21.570 181.970  1.00  0.00           H
ATOM    664  CE2 PHE    66      81.690  24.490 183.490  1.00  0.00           C
ATOM    665  HE2 PHE    66      82.260  25.410 183.590  1.00  0.00           H
ATOM    666  CZ  PHE    66      82.090  23.510 182.590  1.00  0.00           C
ATOM    667  HZ  PHE    66      83.020  23.720 182.060  1.00  0.00           H
ATOM    668  C   PHE    66      76.570  22.500 186.020  1.00  0.00           C
ATOM    669  O   PHE    66      76.500  23.170 187.110  1.00  0.00           O
ATOM    670  N   LEU    67      75.840  21.400 185.780  1.00  0.00           N
ATOM    671  H   LEU    67      76.170  20.750 185.100  1.00  0.00           H
ATOM    672  CA  LEU    67      74.670  21.060 186.600  1.00  0.00           C
ATOM    673  CB  LEU    67      73.400  20.710 185.880  1.00  0.00           C
ATOM    674  CG  LEU    67      72.950  21.870 185.000  1.00  0.00           C
ATOM    675  CD1 LEU    67      71.880  21.360 184.060  1.00  0.00           C
ATOM    676  CD2 LEU    67      72.270  22.920 185.900  1.00  0.00           C
ATOM    677  C   LEU    67      75.040  20.000 187.590  1.00  0.00           C
ATOM    678  O   LEU    67      75.340  18.900 187.160  1.00  0.00           O
ATOM    679  N   VAL    68      75.300  20.460 188.820  1.00  0.00           N
ATOM    680  H   VAL    68      75.490  21.430 188.960  1.00  0.00           H
ATOM    681  CA  VAL    68      75.740  19.490 189.860  1.00  0.00           C
ATOM    682  CB  VAL    68      76.750  20.150 190.850  1.00  0.00           C
ATOM    683  CG1 VAL    68      77.350  19.300 191.940  1.00  0.00           C
ATOM    684  CG2 VAL    68      77.960  20.790 190.110  1.00  0.00           C
ATOM    685  C   VAL    68      74.540  18.790 190.530  1.00  0.00           C
ATOM    686  O   VAL    68      73.820  19.390 191.300  1.00  0.00           O
ATOM    687  N   GLN    69      74.400  17.480 190.150  1.00  0.00           N
ATOM    688  H   GLN    69      74.980  17.170 189.400  1.00  0.00           H
ATOM    689  CA  GLN    69      73.320  16.690 190.630  1.00  0.00           C
ATOM    690  CB  GLN    69      72.660  15.880 189.500  1.00  0.00           C
ATOM    691  CG  GLN    69      71.290  15.270 189.850  1.00  0.00           C
ATOM    692  CD  GLN    69      70.640  14.920 188.530  1.00  0.00           C
ATOM    693  OE1 GLN    69      70.100  15.750 187.830  1.00  0.00           O
ATOM    694  NE2 GLN    69      70.710  13.640 188.180  1.00  0.00           N
ATOM    695 1HE2 GLN    69      71.210  12.960 188.720  1.00  0.00           H
ATOM    696 2HE2 GLN    69      69.970  13.290 187.610  1.00  0.00           H
ATOM    697  C   GLN    69      73.640  15.840 191.930  1.00  0.00           C
ATOM    698  O   GLN    69      74.500  14.960 191.950  1.00  0.00           O
ATOM    699  N   ALA    70      72.760  16.130 192.900  1.00  0.00           N
ATOM    700  H   ALA    70      72.280  17.000 192.770  1.00  0.00           H
ATOM    701  CA  ALA    70      72.700  15.530 194.230  1.00  0.00           C
ATOM    702  CB  ALA    70      72.900  16.630 195.250  1.00  0.00           C
ATOM    703  C   ALA    70      71.290  14.950 194.580  1.00  0.00           C
ATOM    704  O   ALA    70      70.360  15.630 194.930  1.00  0.00           O
ATOM    705  N   GLY    71      71.160  13.680 194.320  1.00  0.00           N
ATOM    706  H   GLY    71      71.850  13.090 193.890  1.00  0.00           H
ATOM    707  CA  GLY    71      69.890  12.970 194.420  1.00  0.00           C
ATOM    708  C   GLY    71      68.810  13.470 193.470  1.00  0.00           C
ATOM    709  O   GLY    71      69.160  13.540 192.300  1.00  0.00           O
ATOM    710  N   ASN    72      67.970  14.270 194.070  1.00  0.00           N
ATOM    711  H   ASN    72      67.920  14.320 195.060  1.00  0.00           H
ATOM    712  CA  ASN    72      66.880  15.070 193.390  1.00  0.00           C
ATOM    713  CB  ASN    72      65.550  14.810 194.070  1.00  0.00           C
ATOM    714  CG  ASN    72      65.500  14.670 195.620  1.00  0.00           C
ATOM    715  OD1 ASN    72      66.380  15.150 196.290  1.00  0.00           O
ATOM    716  ND2 ASN    72      64.570  13.890 196.130  1.00  0.00           N
ATOM    717 1HD2 ASN    72      63.910  13.500 195.490  1.00  0.00           H
ATOM    718 2HD2 ASN    72      64.620  13.730 197.120  1.00  0.00           H
ATOM    719  C   ASN    72      67.120  16.580 193.400  1.00  0.00           C
ATOM    720  O   ASN    72      66.170  17.360 193.280  1.00  0.00           O
ATOM    721  N   VAL    73      68.350  16.980 193.770  1.00  0.00           N
ATOM    722  H   VAL    73      69.100  16.340 193.920  1.00  0.00           H
ATOM    723  CA  VAL    73      68.560  18.420 193.820  1.00  0.00           C
ATOM    724  CB  VAL    73      68.660  18.920 195.260  1.00  0.00           C
ATOM    725  CG1 VAL    73      68.980  20.450 195.230  1.00  0.00           C
ATOM    726  CG2 VAL    73      67.380  18.690 196.080  1.00  0.00           C
ATOM    727  C   VAL    73      69.720  18.740 192.910  1.00  0.00           C
ATOM    728  O   VAL    73      70.830  18.250 193.130  1.00  0.00           O
ATOM    729  N   GLN    74      69.390  19.610 191.960  1.00  0.00           N
ATOM    730  H   GLN    74      68.410  19.730 191.830  1.00  0.00           H
ATOM    731  CA  GLN    74      70.380  20.280 191.060  1.00  0.00           C
ATOM    732  CB  GLN    74      69.600  20.520 189.790  1.00  0.00           C
ATOM    733  CG  GLN    74      69.540  19.440 188.720  1.00  0.00           C
ATOM    734  CD  GLN    74      69.080  19.910 187.410  1.00  0.00           C
ATOM    735  OE1 GLN    74      68.040  20.590 187.240  1.00  0.00           O
ATOM    736  NE2 GLN    74      69.720  19.530 186.330  1.00  0.00           N
ATOM    737 1HE2 GLN    74      70.500  18.900 186.360  1.00  0.00           H
ATOM    738 2HE2 GLN    74      69.310  19.650 185.430  1.00  0.00           H
ATOM    739  C   GLN    74      70.870  21.540 191.730  1.00  0.00           C
ATOM    740  O   GLN    74      70.150  22.520 191.900  1.00  0.00           O
ATOM    741  N   LEU    75      72.150  21.380 192.190  1.00  0.00           N
ATOM    742  H   LEU    75      72.780  20.660 191.920  1.00  0.00           H
ATOM    743  CA  LEU    75      72.790  22.430 193.060  1.00  0.00           C
ATOM    744  CB  LEU    75      73.960  21.810 193.760  1.00  0.00           C
ATOM    745  CG  LEU    75      73.670  20.650 194.650  1.00  0.00           C
ATOM    746  CD1 LEU    75      75.050  20.230 195.210  1.00  0.00           C
ATOM    747  CD2 LEU    75      72.500  20.910 195.670  1.00  0.00           C
ATOM    748  C   LEU    75      73.300  23.660 192.230  1.00  0.00           C
ATOM    749  O   LEU    75      74.220  23.530 191.390  1.00  0.00           O
ATOM    750  N   ARG    76      73.070  24.840 192.810  1.00  0.00           N
ATOM    751  H   ARG    76      72.930  24.830 193.800  1.00  0.00           H
ATOM    752  CA  ARG    76      73.300  26.120 192.100  1.00  0.00           C
ATOM    753  CB  ARG    76      72.270  27.100 192.690  1.00  0.00           C
ATOM    754  CG  ARG    76      72.000  28.250 191.720  1.00  0.00           C
ATOM    755  CD  ARG    76      71.190  29.270 192.400  1.00  0.00           C
ATOM    756  NE  ARG    76      69.750  29.040 192.390  1.00  0.00           N
ATOM    757  HE  ARG    76      69.310  29.160 191.500  1.00  0.00           H
ATOM    758  CZ  ARG    76      69.060  28.630 193.440  1.00  0.00           C
ATOM    759  NH1 ARG    76      69.570  28.560 194.700  1.00  0.00           N
ATOM    760 1HH1 ARG    76      70.520  28.840 194.850  1.00  0.00           H
ATOM    761 2HH1 ARG    76      69.000  28.450 195.510  1.00  0.00           H
ATOM    762  NH2 ARG    76      67.800  28.200 193.210  1.00  0.00           N
ATOM    763 1HH2 ARG    76      67.360  28.300 192.320  1.00  0.00           H
ATOM    764 2HH2 ARG    76      67.250  27.790 193.940  1.00  0.00           H
ATOM    765  C   ARG    76      74.750  26.700 192.160  1.00  0.00           C
ATOM    766  O   ARG    76      75.090  27.480 193.110  1.00  0.00           O
ATOM    767  N   VAL    77      75.620  26.250 191.260  1.00  0.00           N
ATOM    768  H   VAL    77      75.300  25.370 190.920  1.00  0.00           H
ATOM    769  CA  VAL    77      77.040  26.710 191.100  1.00  0.00           C
ATOM    770  CB  VAL    77      77.740  25.750 190.070  1.00  0.00           C
ATOM    771  CG1 VAL    77      79.270  25.940 189.910  1.00  0.00           C
ATOM    772  CG2 VAL    77      77.570  24.260 190.460  1.00  0.00           C
ATOM    773  C   VAL    77      77.060  28.240 190.720  1.00  0.00           C
ATOM    774  O   VAL    77      76.780  28.640 189.580  1.00  0.00           O
ATOM    775  N   ILE    78      77.370  28.980 191.810  1.00  0.00           N
ATOM    776  H   ILE    78      77.240  28.710 192.760  1.00  0.00           H
ATOM    777  CA  ILE    78      77.620  30.480 191.780  1.00  0.00           C
ATOM    778  CB  ILE    78      77.030  30.980 193.160  1.00  0.00           C
ATOM    779  CG1 ILE    78      77.830  30.300 194.320  1.00  0.00           C
ATOM    780  CG2 ILE    78      75.550  30.740 193.210  1.00  0.00           C
ATOM    781  CD  ILE    78      77.140  30.500 195.710  1.00  0.00           C
ATOM    782  C   ILE    78      79.090  30.910 191.610  1.00  0.00           C
ATOM    783  O   ILE    78      79.320  32.060 191.330  1.00  0.00           O
ATOM    784  N   GLY    79      79.960  29.900 191.460  1.00  0.00           N
ATOM    785  H   GLY    79      79.680  28.950 191.590  1.00  0.00           H
ATOM    786  CA  GLY    79      81.390  30.120 191.230  1.00  0.00           C
ATOM    787  C   GLY    79      82.040  28.860 190.600  1.00  0.00           C
ATOM    788  O   GLY    79      81.650  27.730 190.760  1.00  0.00           O
ATOM    789  N   HIS    80      83.120  29.180 189.880  1.00  0.00           N
ATOM    790  H   HIS    80      83.210  30.060 189.400  1.00  0.00           H
ATOM    791  CA  HIS    80      84.210  28.210 189.560  1.00  0.00           C
ATOM    792  CB  HIS    80      83.980  27.550 188.250  1.00  0.00           C
ATOM    793  CG  HIS    80      83.970  28.460 187.000  1.00  0.00           C
ATOM    794  ND1 HIS    80      83.470  29.660 186.970  1.00  0.00           N
ATOM    795  CD2 HIS    80      84.250  28.100 185.740  1.00  0.00           C
ATOM    796  HD2 HIS    80      84.590  27.110 185.440  1.00  0.00           H
ATOM    797  CE1 HIS    80      83.400  30.060 185.680  1.00  0.00           C
ATOM    798  HE1 HIS    80      83.300  31.080 185.320  1.00  0.00           H
ATOM    799  NE2 HIS    80      83.880  29.050 184.930  1.00  0.00           N
ATOM    800  HE2 HIS    80      84.040  29.010 183.950  1.00  0.00           H
ATOM    801  C   HIS    80      85.570  28.890 189.730  1.00  0.00           C
ATOM    802  O   HIS    80      85.740  30.040 189.400  1.00  0.00           O
ATOM    803  N   SER    81      86.520  28.040 190.130  1.00  0.00           N
ATOM    804  H   SER    81      86.210  27.160 190.500  1.00  0.00           H
ATOM    805  CA  SER    81      87.990  28.300 190.040  1.00  0.00           C
ATOM    806  CB  SER    81      88.380  29.210 191.230  1.00  0.00           C
ATOM    807  OG  SER    81      88.270  28.500 192.440  1.00  0.00           O
ATOM    808  HG  SER    81      87.430  28.700 192.940  1.00  0.00           H
ATOM    809  C   SER    81      88.830  27.060 190.000  1.00  0.00           C
ATOM    810  O   SER    81      88.410  25.940 190.330  1.00  0.00           O
ATOM    811  N   MET    82      90.070  27.220 189.570  1.00  0.00           N
ATOM    812  H   MET    82      90.470  28.110 189.320  1.00  0.00           H
ATOM    813  CA  MET    82      91.010  26.100 189.450  1.00  0.00           C
ATOM    814  CB  MET    82      91.840  26.110 188.200  1.00  0.00           C
ATOM    815  CG  MET    82      91.000  25.890 186.990  1.00  0.00           C
ATOM    816  SD  MET    82      91.920  25.840 185.360  1.00  0.00           S
ATOM    817  CE  MET    82      92.780  27.440 185.330  1.00  0.00           C
ATOM    818  C   MET    82      91.920  25.950 190.670  1.00  0.00           C
ATOM    819  O   MET    82      92.250  26.900 191.410  1.00  0.00           O
ATOM    820  N   GLN    83      92.400  24.730 190.880  1.00  0.00           N
ATOM    821  H   GLN    83      92.050  23.890 190.460  1.00  0.00           H
ATOM    822  CA  GLN    83      93.730  24.470 191.550  1.00  0.00           C
ATOM    823  CB  GLN    83      93.580  24.160 193.070  1.00  0.00           C
ATOM    824  CG  GLN    83      92.450  23.130 193.410  1.00  0.00           C
ATOM    825  CD  GLN    83      92.290  22.910 194.960  1.00  0.00           C
ATOM    826  OE1 GLN    83      91.980  23.890 195.660  1.00  0.00           O
ATOM    827  NE2 GLN    83      91.930  21.680 195.240  1.00  0.00           N
ATOM    828 1HE2 GLN    83      91.740  20.960 194.570  1.00  0.00           H
ATOM    829 2HE2 GLN    83      92.020  21.350 196.180  1.00  0.00           H
ATOM    830  C   GLN    83      94.590  23.560 190.690  1.00  0.00           C
ATOM    831  O   GLN    83      94.500  22.340 190.770  1.00  0.00           O
ATOM    832  N   ASN    84      94.990  24.170 189.570  1.00  0.00           N
ATOM    833  H   ASN    84      95.150  25.150 189.640  1.00  0.00           H
ATOM    834  CA  ASN    84      95.500  23.470 188.440  1.00  0.00           C
ATOM    835  CB  ASN    84      96.830  22.930 188.880  1.00  0.00           C
ATOM    836  CG  ASN    84      97.780  22.980 187.690  1.00  0.00           C
ATOM    837  OD1 ASN    84      97.440  22.660 186.550  1.00  0.00           O
ATOM    838  ND2 ASN    84      99.000  23.310 187.990  1.00  0.00           N
ATOM    839 1HD2 ASN    84      99.370  23.420 188.920  1.00  0.00           H
ATOM    840 2HD2 ASN    84      99.650  23.530 187.270  1.00  0.00           H
ATOM    841  C   ASN    84      94.440  22.540 187.820  1.00  0.00           C
ATOM    842  O   ASN    84      93.400  23.010 187.400  1.00  0.00           O
ATOM    843  N   CYS    85      94.850  21.220 187.760  1.00  0.00           N
ATOM    844  H   CYS    85      95.740  20.960 188.120  1.00  0.00           H
ATOM    845  CA  CYS    85      94.030  20.120 187.150  1.00  0.00           C
ATOM    846  CB  CYS    85      94.980  18.940 186.740  1.00  0.00           C
ATOM    847  SG  CYS    85      96.210  19.590 185.510  1.00  0.00           S
ATOM    848  HG  CYS    85      95.300  19.490 184.550  1.00  0.00           H
ATOM    849  C   CYS    85      92.890  19.510 187.940  1.00  0.00           C
ATOM    850  O   CYS    85      92.100  18.750 187.460  1.00  0.00           O
ATOM    851  N   VAL    86      92.460  20.430 188.810  1.00  0.00           N
ATOM    852  H   VAL    86      92.940  21.300 188.830  1.00  0.00           H
ATOM    853  CA  VAL    86      91.280  20.320 189.680  1.00  0.00           C
ATOM    854  CB  VAL    86      91.670  19.940 191.110  1.00  0.00           C
ATOM    855  CG1 VAL    86      90.420  19.410 191.820  1.00  0.00           C
ATOM    856  CG2 VAL    86      92.810  18.960 191.180  1.00  0.00           C
ATOM    857  C   VAL    86      90.530  21.630 189.660  1.00  0.00           C
ATOM    858  O   VAL    86      91.060  22.630 190.130  1.00  0.00           O
ATOM    859  N   LEU    87      89.220  21.450 189.500  1.00  0.00           N
ATOM    860  H   LEU    87      88.830  20.540 189.550  1.00  0.00           H
ATOM    861  CA  LEU    87      88.140  22.500 189.370  1.00  0.00           C
ATOM    862  CB  LEU    87      87.330  22.350 188.060  1.00  0.00           C
ATOM    863  CG  LEU    87      86.430  23.480 187.600  1.00  0.00           C
ATOM    864  CD1 LEU    87      87.170  24.630 187.060  1.00  0.00           C
ATOM    865  CD2 LEU    87      85.430  23.000 186.530  1.00  0.00           C
ATOM    866  C   LEU    87      87.310  22.450 190.690  1.00  0.00           C
ATOM    867  O   LEU    87      86.690  21.450 191.110  1.00  0.00           O
ATOM    868  N   LYS    88      87.230  23.590 191.310  1.00  0.00           N
ATOM    869  H   LYS    88      87.820  24.370 191.100  1.00  0.00           H
ATOM    870  CA  LYS    88      86.320  23.800 192.500  1.00  0.00           C
ATOM    871  CB  LYS    88      86.970  24.530 193.610  1.00  0.00           C
ATOM    872  CG  LYS    88      88.300  23.870 194.100  1.00  0.00           C
ATOM    873  CD  LYS    88      88.880  24.750 195.220  1.00  0.00           C
ATOM    874  CE  LYS    88      89.470  26.040 194.820  1.00  0.00           C
ATOM    875  NZ  LYS    88      90.110  26.750 195.910  1.00  0.00           N
ATOM    876  HZ1 LYS    88      91.080  26.510 195.960  1.00  0.00           H
ATOM    877  HZ2 LYS    88      90.040  27.730 195.750  1.00  0.00           H
ATOM    878  HZ3 LYS    88      89.560  26.650 196.740  1.00  0.00           H
ATOM    879  C   LYS    88      85.070  24.530 192.080  1.00  0.00           C
ATOM    880  O   LYS    88      85.090  25.720 191.810  1.00  0.00           O
ATOM    881  N   LEU    89      84.150  23.730 191.680  1.00  0.00           N
ATOM    882  H   LEU    89      84.340  22.770 191.490  1.00  0.00           H
ATOM    883  CA  LEU    89      82.770  24.220 191.360  1.00  0.00           C
ATOM    884  CB  LEU    89      82.040  23.030 190.740  1.00  0.00           C
ATOM    885  CG  LEU    89      82.440  22.740 189.290  1.00  0.00           C
ATOM    886  CD1 LEU    89      81.370  21.690 188.700  1.00  0.00           C
ATOM    887  CD2 LEU    89      82.250  23.890 188.320  1.00  0.00           C
ATOM    888  C   LEU    89      82.080  24.700 192.730  1.00  0.00           C
ATOM    889  O   LEU    89      82.100  23.950 193.700  1.00  0.00           O
ATOM    890  N   LYS    90      81.590  25.930 192.760  1.00  0.00           N
ATOM    891  H   LYS    90      81.320  26.470 191.960  1.00  0.00           H
ATOM    892  CA  LYS    90      81.210  26.530 194.110  1.00  0.00           C
ATOM    893  CB  LYS    90      81.920  27.820 194.470  1.00  0.00           C
ATOM    894  CG  LYS    90      81.860  28.240 195.910  1.00  0.00           C
ATOM    895  CD  LYS    90      81.650  29.740 196.170  1.00  0.00           C
ATOM    896  CE  LYS    90      82.140  30.180 197.490  1.00  0.00           C
ATOM    897  NZ  LYS    90      81.270  29.700 198.530  1.00  0.00           N
ATOM    898  HZ1 LYS    90      81.450  30.190 199.380  1.00  0.00           H
ATOM    899  HZ2 LYS    90      80.330  29.870 198.230  1.00  0.00           H
ATOM    900  HZ3 LYS    90      81.400  28.710 198.530  1.00  0.00           H
ATOM    901  C   LYS    90      79.650  26.770 194.160  1.00  0.00           C
ATOM    902  O   LYS    90      79.160  27.700 193.580  1.00  0.00           O
ATOM    903  N   VAL    91      78.970  25.770 194.740  1.00  0.00           N
ATOM    904  H   VAL    91      79.560  25.240 195.350  1.00  0.00           H
ATOM    905  CA  VAL    91      77.540  25.730 194.950  1.00  0.00           C
ATOM    906  CB  VAL    91      77.050  24.250 195.080  1.00  0.00           C
ATOM    907  CG1 VAL    91      77.500  23.370 194.010  1.00  0.00           C
ATOM    908  CG2 VAL    91      77.590  23.590 196.360  1.00  0.00           C
ATOM    909  C   VAL    91      77.040  26.650 196.100  1.00  0.00           C
ATOM    910  O   VAL    91      77.820  27.100 196.940  1.00  0.00           O
ATOM    911  N   ASP    92      75.740  26.930 196.020  1.00  0.00           N
ATOM    912  H   ASP    92      75.130  26.450 195.390  1.00  0.00           H
ATOM    913  CA  ASP    92      74.910  27.800 196.940  1.00  0.00           C
ATOM    914  CB  ASP    92      73.530  28.070 196.370  1.00  0.00           C
ATOM    915  CG  ASP    92      72.630  26.820 196.320  1.00  0.00           C
ATOM    916  OD1 ASP    92      71.500  26.930 196.830  1.00  0.00           O
ATOM    917  OD2 ASP    92      72.960  25.800 195.700  1.00  0.00           O
ATOM    918  C   ASP    92      74.720  27.150 198.340  1.00  0.00           C
ATOM    919  O   ASP    92      74.630  27.860 199.340  1.00  0.00           O
ATOM    920  N   THR    93      74.270  25.890 198.390  1.00  0.00           N
ATOM    921  H   THR    93      73.900  25.490 197.550  1.00  0.00           H
ATOM    922  CA  THR    93      73.990  25.140 199.660  1.00  0.00           C
ATOM    923  CB  THR    93      72.710  24.250 199.430  1.00  0.00           C
ATOM    924  OG1 THR    93      72.150  23.620 200.610  1.00  0.00           O
ATOM    925  HG1 THR    93      71.160  23.680 200.560  1.00  0.00           H
ATOM    926  CG2 THR    93      72.740  23.210 198.270  1.00  0.00           C
ATOM    927  C   THR    93      75.190  24.300 200.140  1.00  0.00           C
ATOM    928  O   THR    93      75.970  23.770 199.370  1.00  0.00           O
ATOM    929  N   ALA    94      75.300  24.140 201.410  1.00  0.00           N
ATOM    930  H   ALA    94      74.590  24.530 202.000  1.00  0.00           H
ATOM    931  CA  ALA    94      76.430  23.380 201.960  1.00  0.00           C
ATOM    932  CB  ALA    94      76.760  24.080 203.300  1.00  0.00           C
ATOM    933  C   ALA    94      76.020  21.880 202.200  1.00  0.00           C
ATOM    934  O   ALA    94      74.990  21.560 202.770  1.00  0.00           O
ATOM    935  N   ASN    95      76.880  20.970 201.830  1.00  0.00           N
ATOM    936  H   ASN    95      77.620  21.130 201.170  1.00  0.00           H
ATOM    937  CA  ASN    95      76.720  19.470 202.050  1.00  0.00           C
ATOM    938  CB  ASN    95      78.030  18.860 201.670  1.00  0.00           C
ATOM    939  CG  ASN    95      77.710  17.420 201.240  1.00  0.00           C
ATOM    940  OD1 ASN    95      76.690  16.740 201.370  1.00  0.00           O
ATOM    941  ND2 ASN    95      78.620  16.730 200.610  1.00  0.00           N
ATOM    942 1HD2 ASN    95      79.510  17.160 200.450  1.00  0.00           H
ATOM    943 2HD2 ASN    95      78.550  15.730 200.620  1.00  0.00           H
ATOM    944  C   ASN    95      76.300  19.010 203.440  1.00  0.00           C
ATOM    945  O   ASN    95      76.860  19.410 204.420  1.00  0.00           O
ATOM    946  N   PRO    96      75.190  18.230 203.510  1.00  0.00           N
ATOM    947  CA  PRO    96      74.770  17.600 204.770  1.00  0.00           C
ATOM    948  CB  PRO    96      73.330  17.200 204.540  1.00  0.00           C
ATOM    949  CG  PRO    96      72.880  18.150 203.440  1.00  0.00           C
ATOM    950  CD  PRO    96      74.060  18.210 202.540  1.00  0.00           C
ATOM    951  C   PRO    96      75.640  16.370 205.090  1.00  0.00           C
ATOM    952  O   PRO    96      75.510  15.780 206.170  1.00  0.00           O
ATOM    953  N   LYS    97      76.480  15.990 204.130  1.00  0.00           N
ATOM    954  H   LYS    97      76.490  16.470 203.260  1.00  0.00           H
ATOM    955  CA  LYS    97      77.130  14.680 204.350  1.00  0.00           C
ATOM    956  CB  LYS    97      77.150  13.810 203.120  1.00  0.00           C
ATOM    957  CG  LYS    97      75.810  13.230 202.560  1.00  0.00           C
ATOM    958  CD  LYS    97      75.500  11.860 203.190  1.00  0.00           C
ATOM    959  CE  LYS    97      74.420  11.160 202.370  1.00  0.00           C
ATOM    960  NZ  LYS    97      74.090   9.840 202.940  1.00  0.00           N
ATOM    961  HZ1 LYS    97      73.120   9.930 203.190  1.00  0.00           H
ATOM    962  HZ2 LYS    97      74.280   9.090 202.320  1.00  0.00           H
ATOM    963  HZ3 LYS    97      74.640   9.770 203.770  1.00  0.00           H
ATOM    964  C   LYS    97      78.560  14.670 204.980  1.00  0.00           C
ATOM    965  O   LYS    97      79.060  13.630 205.320  1.00  0.00           O
ATOM    966  N   THR    98      79.200  15.830 205.060  1.00  0.00           N
ATOM    967  H   THR    98      78.750  16.710 204.930  1.00  0.00           H
ATOM    968  CA  THR    98      80.660  15.960 205.280  1.00  0.00           C
ATOM    969  CB  THR    98      81.110  17.420 204.900  1.00  0.00           C
ATOM    970  OG1 THR    98      80.190  18.440 205.420  1.00  0.00           O
ATOM    971  HG1 THR    98      80.440  19.280 204.950  1.00  0.00           H
ATOM    972  CG2 THR    98      81.210  17.400 203.400  1.00  0.00           C
ATOM    973  C   THR    98      81.220  15.480 206.650  1.00  0.00           C
ATOM    974  O   THR    98      80.580  15.760 207.700  1.00  0.00           O
ATOM    975  N   PRO    99      82.220  14.540 206.730  1.00  0.00           N
ATOM    976  CA  PRO    99      82.950  14.210 207.970  1.00  0.00           C
ATOM    977  CB  PRO    99      83.590  12.890 207.790  1.00  0.00           C
ATOM    978  CG  PRO    99      83.670  12.720 206.260  1.00  0.00           C
ATOM    979  CD  PRO    99      82.650  13.650 205.560  1.00  0.00           C
ATOM    980  C   PRO    99      84.040  15.230 208.150  1.00  0.00           C
ATOM    981  O   PRO    99      83.940  16.340 207.680  1.00  0.00           O
ATOM    982  N   LYS   100      84.920  14.950 209.120  1.00  0.00           N
ATOM    983  H   LYS   100      84.680  14.160 209.690  1.00  0.00           H
ATOM    984  CA  LYS   100      86.250  15.620 209.280  1.00  0.00           C
ATOM    985  CB  LYS   100      86.790  15.360 210.660  1.00  0.00           C
ATOM    986  CG  LYS   100      87.930  16.320 211.080  1.00  0.00           C
ATOM    987  CD  LYS   100      88.490  16.120 212.470  1.00  0.00           C
ATOM    988  CE  LYS   100      89.740  16.890 212.690  1.00  0.00           C
ATOM    989  NZ  LYS   100      90.410  16.500 213.960  1.00  0.00           N
ATOM    990  HZ1 LYS   100      89.780  16.470 214.730  1.00  0.00           H
ATOM    991  HZ2 LYS   100      91.020  15.720 213.810  1.00  0.00           H
ATOM    992  HZ3 LYS   100      90.980  17.260 214.280  1.00  0.00           H
ATOM    993  C   LYS   100      87.110  15.190 208.100  1.00  0.00           C
ATOM    994  O   LYS   100      87.290  13.990 207.740  1.00  0.00           O
ATOM    995  N   TYR   101      87.630  16.260 207.460  1.00  0.00           N
ATOM    996  H   TYR   101      87.600  17.150 207.900  1.00  0.00           H
ATOM    997  CA  TYR   101      88.560  16.020 206.310  1.00  0.00           C
ATOM    998  CB  TYR   101      87.840  16.140 204.950  1.00  0.00           C
ATOM    999  CG  TYR   101      87.170  17.510 204.740  1.00  0.00           C
ATOM   1000  CD1 TYR   101      85.830  17.790 205.070  1.00  0.00           C
ATOM   1001  HD1 TYR   101      85.190  17.040 205.540  1.00  0.00           H
ATOM   1002  CD2 TYR   101      87.860  18.560 204.220  1.00  0.00           C
ATOM   1003  HD2 TYR   101      88.780  18.330 203.680  1.00  0.00           H
ATOM   1004  CE1 TYR   101      85.240  18.970 204.690  1.00  0.00           C
ATOM   1005  HE1 TYR   101      84.210  19.100 205.020  1.00  0.00           H
ATOM   1006  CE2 TYR   101      87.260  19.790 203.910  1.00  0.00           C
ATOM   1007  HE2 TYR   101      87.910  20.470 203.360  1.00  0.00           H
ATOM   1008  CZ  TYR   101      85.910  20.040 204.150  1.00  0.00           C
ATOM   1009  OH  TYR   101      85.330  21.240 203.830  1.00  0.00           O
ATOM   1010  HH  TYR   101      84.410  21.300 204.230  1.00  0.00           H
ATOM   1011  C   TYR   101      89.820  16.990 206.290  1.00  0.00           C
ATOM   1012  O   TYR   101      89.850  18.030 206.930  1.00  0.00           O
ATOM   1013  N   LYS   102      90.760  16.660 205.410  1.00  0.00           N
ATOM   1014  H   LYS   102      90.610  15.790 204.940  1.00  0.00           H
ATOM   1015  CA  LYS   102      91.980  17.390 205.010  1.00  0.00           C
ATOM   1016  CB  LYS   102      93.210  17.290 205.970  1.00  0.00           C
ATOM   1017  CG  LYS   102      93.640  15.840 206.180  1.00  0.00           C
ATOM   1018  CD  LYS   102      94.890  15.590 207.030  1.00  0.00           C
ATOM   1019  CE  LYS   102      95.590  14.200 207.030  1.00  0.00           C
ATOM   1020  NZ  LYS   102      94.630  13.300 207.800  1.00  0.00           N
ATOM   1021  HZ1 LYS   102      94.590  13.610 208.750  1.00  0.00           H
ATOM   1022  HZ2 LYS   102      93.710  13.150 207.440  1.00  0.00           H
ATOM   1023  HZ3 LYS   102      95.120  12.440 207.920  1.00  0.00           H
ATOM   1024  C   LYS   102      92.420  16.950 203.650  1.00  0.00           C
ATOM   1025  O   LYS   102      92.080  15.860 203.210  1.00  0.00           O
ATOM   1026  N   PHE   103      93.310  17.740 203.080  1.00  0.00           N
ATOM   1027  H   PHE   103      93.580  18.630 203.460  1.00  0.00           H
ATOM   1028  CA  PHE   103      94.020  17.350 201.860  1.00  0.00           C
ATOM   1029  CB  PHE   103      93.710  18.540 200.890  1.00  0.00           C
ATOM   1030  CG  PHE   103      92.190  18.620 200.570  1.00  0.00           C
ATOM   1031  CD1 PHE   103      91.640  17.930 199.450  1.00  0.00           C
ATOM   1032  HD1 PHE   103      92.120  17.100 198.930  1.00  0.00           H
ATOM   1033  CD2 PHE   103      91.390  19.540 201.240  1.00  0.00           C
ATOM   1034  HD2 PHE   103      91.740  19.960 202.180  1.00  0.00           H
ATOM   1035  CE1 PHE   103      90.320  18.280 199.020  1.00  0.00           C
ATOM   1036  HE1 PHE   103      89.870  17.890 198.110  1.00  0.00           H
ATOM   1037  CE2 PHE   103      90.070  19.830 200.850  1.00  0.00           C
ATOM   1038  HE2 PHE   103      89.460  20.260 201.640  1.00  0.00           H
ATOM   1039  CZ  PHE   103      89.570  19.240 199.680  1.00  0.00           C
ATOM   1040  HZ  PHE   103      88.640  19.620 199.260  1.00  0.00           H
ATOM   1041  C   PHE   103      95.510  17.180 202.070  1.00  0.00           C
ATOM   1042  O   PHE   103      96.220  17.830 202.890  1.00  0.00           O
ATOM   1043  N   VAL   104      96.040  16.350 201.230  1.00  0.00           N
ATOM   1044  H   VAL   104      95.490  15.730 200.670  1.00  0.00           H
ATOM   1045  CA  VAL   104      97.470  15.880 201.250  1.00  0.00           C
ATOM   1046  CB  VAL   104      97.720  14.610 202.100  1.00  0.00           C
ATOM   1047  CG1 VAL   104      97.060  14.760 203.490  1.00  0.00           C
ATOM   1048  CG2 VAL   104      97.060  13.360 201.520  1.00  0.00           C
ATOM   1049  C   VAL   104      98.030  15.600 199.850  1.00  0.00           C
ATOM   1050  O   VAL   104      97.270  15.590 198.870  1.00  0.00           O
ATOM   1051  N   ARG   105      99.330  15.340 199.760  1.00  0.00           N
ATOM   1052  H   ARG   105      99.820  15.130 200.610  1.00  0.00           H
ATOM   1053  CA  ARG   105     100.060  15.160 198.470  1.00  0.00           C
ATOM   1054  CB  ARG   105     101.530  15.480 198.780  1.00  0.00           C
ATOM   1055  CG  ARG   105     101.750  17.020 198.570  1.00  0.00           C
ATOM   1056  CD  ARG   105     101.650  17.470 197.120  1.00  0.00           C
ATOM   1057  NE  ARG   105     102.270  18.770 196.920  1.00  0.00           N
ATOM   1058  HE  ARG   105     103.260  18.780 196.760  1.00  0.00           H
ATOM   1059  CZ  ARG   105     101.680  19.970 196.930  1.00  0.00           C
ATOM   1060  NH1 ARG   105     100.380  20.160 197.230  1.00  0.00           N
ATOM   1061 1HH1 ARG   105      99.770  19.380 197.380  1.00  0.00           H
ATOM   1062 2HH1 ARG   105     100.200  21.150 197.230  1.00  0.00           H
ATOM   1063  NH2 ARG   105     102.370  21.050 196.710  1.00  0.00           N
ATOM   1064 1HH2 ARG   105     103.360  21.020 196.570  1.00  0.00           H
ATOM   1065 2HH2 ARG   105     101.840  21.900 196.750  1.00  0.00           H
ATOM   1066  C   ARG   105     100.020  13.850 197.710  1.00  0.00           C
ATOM   1067  O   ARG   105      99.960  12.750 198.290  1.00  0.00           O
ATOM   1068  N   ILE   106     100.280  13.930 196.370  1.00  0.00           N
ATOM   1069  H   ILE   106     100.040  14.710 195.800  1.00  0.00           H
ATOM   1070  CA  ILE   106     100.440  12.710 195.590  1.00  0.00           C
ATOM   1071  CB  ILE   106     100.510  13.090 194.050  1.00  0.00           C
ATOM   1072  CG1 ILE   106     100.680  11.940 193.070  1.00  0.00           C
ATOM   1073  CG2 ILE   106     101.590  14.140 193.720  1.00  0.00           C
ATOM   1074  CD  ILE   106     100.380  12.270 191.600  1.00  0.00           C
ATOM   1075  C   ILE   106     101.710  11.870 196.000  1.00  0.00           C
ATOM   1076  O   ILE   106     102.860  12.210 195.800  1.00  0.00           O
ATOM   1077  N   GLN   107     101.420  10.640 196.400  1.00  0.00           N
ATOM   1078  H   GLN   107     100.500  10.250 196.420  1.00  0.00           H
ATOM   1079  CA  GLN   107     102.500   9.730 196.730  1.00  0.00           C
ATOM   1080  CB  GLN   107     102.260   8.960 198.050  1.00  0.00           C
ATOM   1081  CG  GLN   107     101.940   9.770 199.320  1.00  0.00           C
ATOM   1082  CD  GLN   107     102.930  10.870 199.840  1.00  0.00           C
ATOM   1083  OE1 GLN   107     104.080  10.560 200.240  1.00  0.00           O
ATOM   1084  NE2 GLN   107     102.480  12.110 199.720  1.00  0.00           N
ATOM   1085 1HE2 GLN   107     101.680  12.190 199.130  1.00  0.00           H
ATOM   1086 2HE2 GLN   107     103.080  12.890 199.910  1.00  0.00           H
ATOM   1087  C   GLN   107     102.830   8.690 195.640  1.00  0.00           C
ATOM   1088  O   GLN   107     101.920   8.040 195.150  1.00  0.00           O
ATOM   1089  N   PRO   108     104.050   8.500 195.220  1.00  0.00           N
ATOM   1090  CA  PRO   108     104.520   7.450 194.250  1.00  0.00           C
ATOM   1091  CB  PRO   108     105.990   7.770 194.030  1.00  0.00           C
ATOM   1092  CG  PRO   108     106.110   9.240 194.160  1.00  0.00           C
ATOM   1093  CD  PRO   108     105.180   9.470 195.350  1.00  0.00           C
ATOM   1094  C   PRO   108     104.460   6.110 195.050  1.00  0.00           C
ATOM   1095  O   PRO   108     104.880   6.020 196.200  1.00  0.00           O
ATOM   1096  N   GLY   109     103.950   5.020 194.460  1.00  0.00           N
ATOM   1097  H   GLY   109     103.540   5.160 193.560  1.00  0.00           H
ATOM   1098  CA  GLY   109     104.010   3.640 195.030  1.00  0.00           C
ATOM   1099  C   GLY   109     103.190   3.240 196.270  1.00  0.00           C
ATOM   1100  O   GLY   109     102.720   2.140 196.370  1.00  0.00           O
ATOM   1101  N   GLN   110     103.110   4.250 197.160  1.00  0.00           N
ATOM   1102  H   GLN   110     103.600   5.080 196.940  1.00  0.00           H
ATOM   1103  CA  GLN   110     102.280   4.210 198.390  1.00  0.00           C
ATOM   1104  CB  GLN   110     102.510   5.420 199.290  1.00  0.00           C
ATOM   1105  CG  GLN   110     103.790   5.330 200.110  1.00  0.00           C
ATOM   1106  CD  GLN   110     103.930   6.570 201.030  1.00  0.00           C
ATOM   1107  OE1 GLN   110     103.240   6.770 201.990  1.00  0.00           O
ATOM   1108  NE2 GLN   110     104.820   7.500 200.640  1.00  0.00           N
ATOM   1109 1HE2 GLN   110     105.430   7.300 199.870  1.00  0.00           H
ATOM   1110 2HE2 GLN   110     104.810   8.400 201.080  1.00  0.00           H
ATOM   1111  C   GLN   110     100.740   4.070 198.140  1.00  0.00           C
ATOM   1112  O   GLN   110     100.130   5.110 197.770  1.00  0.00           O
ATOM   1113  N   THR   111     100.140   2.920 198.530  1.00  0.00           N
ATOM   1114  H   THR   111     100.560   2.140 198.990  1.00  0.00           H
ATOM   1115  CA  THR   111      98.720   2.680 198.100  1.00  0.00           C
ATOM   1116  CB  THR   111      98.190   1.250 198.330  1.00  0.00           C
ATOM   1117  OG1 THR   111      98.050   1.030 199.750  1.00  0.00           O
ATOM   1118  HG1 THR   111      98.920   0.920 200.240  1.00  0.00           H
ATOM   1119  CG2 THR   111      98.950   0.180 197.620  1.00  0.00           C
ATOM   1120  C   THR   111      97.710   3.700 198.650  1.00  0.00           C
ATOM   1121  O   THR   111      97.720   4.240 199.750  1.00  0.00           O
ATOM   1122  N   PHE   112      96.580   3.770 197.950  1.00  0.00           N
ATOM   1123  H   PHE   112      96.580   3.420 197.010  1.00  0.00           H
ATOM   1124  CA  PHE   112      95.380   4.590 198.310  1.00  0.00           C
ATOM   1125  CB  PHE   112      95.460   6.070 197.870  1.00  0.00           C
ATOM   1126  CG  PHE   112      95.850   6.200 196.400  1.00  0.00           C
ATOM   1127  CD1 PHE   112      94.970   5.870 195.360  1.00  0.00           C
ATOM   1128  HD1 PHE   112      94.010   5.430 195.620  1.00  0.00           H
ATOM   1129  CD2 PHE   112      97.140   6.610 196.150  1.00  0.00           C
ATOM   1130  HD2 PHE   112      97.820   6.730 196.990  1.00  0.00           H
ATOM   1131  CE1 PHE   112      95.380   5.960 194.080  1.00  0.00           C
ATOM   1132  HE1 PHE   112      94.640   5.810 193.300  1.00  0.00           H
ATOM   1133  CE2 PHE   112      97.550   6.630 194.850  1.00  0.00           C
ATOM   1134  HE2 PHE   112      98.550   6.890 194.500  1.00  0.00           H
ATOM   1135  CZ  PHE   112      96.690   6.300 193.810  1.00  0.00           C
ATOM   1136  HZ  PHE   112      97.010   6.210 192.780  1.00  0.00           H
ATOM   1137  C   PHE   112      94.130   3.900 197.840  1.00  0.00           C
ATOM   1138  O   PHE   112      94.100   3.330 196.770  1.00  0.00           O
ATOM   1139  N   SER   113      93.040   4.140 198.590  1.00  0.00           N
ATOM   1140  H   SER   113      93.090   4.830 199.310  1.00  0.00           H
ATOM   1141  CA  SER   113      91.690   3.550 198.280  1.00  0.00           C
ATOM   1142  CB  SER   113      90.780   3.460 199.520  1.00  0.00           C
ATOM   1143  OG  SER   113      91.270   2.370 200.370  1.00  0.00           O
ATOM   1144  HG  SER   113      92.120   2.600 200.840  1.00  0.00           H
ATOM   1145  C   SER   113      91.060   4.370 197.230  1.00  0.00           C
ATOM   1146  O   SER   113      90.860   5.630 197.310  1.00  0.00           O
ATOM   1147  N   VAL   114      90.640   3.720 196.190  1.00  0.00           N
ATOM   1148  H   VAL   114      90.980   2.810 195.980  1.00  0.00           H
ATOM   1149  CA  VAL   114      89.940   4.380 195.040  1.00  0.00           C
ATOM   1150  CB  VAL   114      90.860   4.530 193.800  1.00  0.00           C
ATOM   1151  CG1 VAL   114      91.290   3.160 193.080  1.00  0.00           C
ATOM   1152  CG2 VAL   114      90.250   5.520 192.710  1.00  0.00           C
ATOM   1153  C   VAL   114      88.520   3.910 194.630  1.00  0.00           C
ATOM   1154  O   VAL   114      88.190   2.750 194.600  1.00  0.00           O
ATOM   1155  N   LEU   115      87.730   5.000 194.660  1.00  0.00           N
ATOM   1156  H   LEU   115      88.130   5.870 194.930  1.00  0.00           H
ATOM   1157  CA  LEU   115      86.300   5.050 194.500  1.00  0.00           C
ATOM   1158  CB  LEU   115      85.530   6.030 195.350  1.00  0.00           C
ATOM   1159  CG  LEU   115      84.010   6.010 195.330  1.00  0.00           C
ATOM   1160  CD1 LEU   115      83.500   4.630 195.770  1.00  0.00           C
ATOM   1161  CD2 LEU   115      83.520   7.270 196.070  1.00  0.00           C
ATOM   1162  C   LEU   115      85.960   5.010 192.980  1.00  0.00           C
ATOM   1163  O   LEU   115      85.920   6.010 192.290  1.00  0.00           O
ATOM   1164  N   ALA   116      85.780   3.800 192.450  1.00  0.00           N
ATOM   1165  H   ALA   116      85.760   2.950 192.980  1.00  0.00           H
ATOM   1166  CA  ALA   116      85.480   3.630 191.010  1.00  0.00           C
ATOM   1167  CB  ALA   116      85.530   2.160 190.800  1.00  0.00           C
ATOM   1168  C   ALA   116      84.170   4.290 190.460  1.00  0.00           C
ATOM   1169  O   ALA   116      83.060   3.960 190.790  1.00  0.00           O
ATOM   1170  N   CYS   117      84.310   5.410 189.720  1.00  0.00           N
ATOM   1171  H   CYS   117      85.200   5.840 189.560  1.00  0.00           H
ATOM   1172  CA  CYS   117      83.170   6.220 189.170  1.00  0.00           C
ATOM   1173  CB  CYS   117      83.010   7.720 189.500  1.00  0.00           C
ATOM   1174  SG  CYS   117      83.290   8.110 191.270  1.00  0.00           S
ATOM   1175  HG  CYS   117      83.370   9.420 191.080  1.00  0.00           H
ATOM   1176  C   CYS   117      83.000   6.130 187.680  1.00  0.00           C
ATOM   1177  O   CYS   117      83.360   6.940 186.850  1.00  0.00           O
ATOM   1178  N   TYR   118      81.960   5.350 187.520  1.00  0.00           N
ATOM   1179  H   TYR   118      81.360   4.940 188.210  1.00  0.00           H
ATOM   1180  CA  TYR   118      81.550   4.850 186.180  1.00  0.00           C
ATOM   1181  CB  TYR   118      81.410   3.310 186.050  1.00  0.00           C
ATOM   1182  CG  TYR   118      82.490   2.540 186.720  1.00  0.00           C
ATOM   1183  CD1 TYR   118      83.760   2.400 186.220  1.00  0.00           C
ATOM   1184  HD1 TYR   118      84.140   3.220 185.620  1.00  0.00           H
ATOM   1185  CD2 TYR   118      82.050   1.750 187.770  1.00  0.00           C
ATOM   1186  HD2 TYR   118      81.100   2.020 188.230  1.00  0.00           H
ATOM   1187  CE1 TYR   118      84.630   1.520 186.790  1.00  0.00           C
ATOM   1188  HE1 TYR   118      85.680   1.610 186.530  1.00  0.00           H
ATOM   1189  CE2 TYR   118      82.910   0.830 188.340  1.00  0.00           C
ATOM   1190  HE2 TYR   118      82.670   0.410 189.310  1.00  0.00           H
ATOM   1191  CZ  TYR   118      84.200   0.740 187.810  1.00  0.00           C
ATOM   1192  OH  TYR   118      85.020  -0.220 188.330  1.00  0.00           O
ATOM   1193  HH  TYR   118      85.890  -0.180 187.840  1.00  0.00           H
ATOM   1194  C   TYR   118      80.340   5.620 185.740  1.00  0.00           C
ATOM   1195  O   TYR   118      79.180   5.230 185.960  1.00  0.00           O
ATOM   1196  N   ASN   119      80.690   6.650 185.020  1.00  0.00           N
ATOM   1197  H   ASN   119      81.670   6.840 184.940  1.00  0.00           H
ATOM   1198  CA  ASN   119      79.800   7.670 184.440  1.00  0.00           C
ATOM   1199  CB  ASN   119      79.140   7.220 183.100  1.00  0.00           C
ATOM   1200  CG  ASN   119      80.130   6.890 181.960  1.00  0.00           C
ATOM   1201  OD1 ASN   119      80.000   5.870 181.280  1.00  0.00           O
ATOM   1202  ND2 ASN   119      81.250   7.550 181.910  1.00  0.00           N
ATOM   1203 1HD2 ASN   119      81.530   8.240 182.580  1.00  0.00           H
ATOM   1204 2HD2 ASN   119      81.910   7.150 181.280  1.00  0.00           H
ATOM   1205  C   ASN   119      78.730   8.260 185.440  1.00  0.00           C
ATOM   1206  O   ASN   119      77.590   7.760 185.370  1.00  0.00           O
ATOM   1207  N   GLY   120      79.060   9.210 186.280  1.00  0.00           N
ATOM   1208  H   GLY   120      79.880   9.760 186.170  1.00  0.00           H
ATOM   1209  CA  GLY   120      78.170   9.570 187.360  1.00  0.00           C
ATOM   1210  C   GLY   120      77.930   8.610 188.500  1.00  0.00           C
ATOM   1211  O   GLY   120      77.870   9.070 189.650  1.00  0.00           O
ATOM   1212  N   SER   121      77.980   7.290 188.270  1.00  0.00           N
ATOM   1213  H   SER   121      77.990   6.970 187.330  1.00  0.00           H
ATOM   1214  CA  SER   121      77.800   6.210 189.290  1.00  0.00           C
ATOM   1215  CB  SER   121      77.160   4.980 188.680  1.00  0.00           C
ATOM   1216  OG  SER   121      76.650   4.110 189.660  1.00  0.00           O
ATOM   1217  HG  SER   121      76.050   3.490 189.160  1.00  0.00           H
ATOM   1218  C   SER   121      78.960   5.770 190.160  1.00  0.00           C
ATOM   1219  O   SER   121      79.750   4.940 189.680  1.00  0.00           O
ATOM   1220  N   PRO   122      78.920   6.100 191.480  1.00  0.00           N
ATOM   1221  CA  PRO   122      80.030   5.640 192.320  1.00  0.00           C
ATOM   1222  CB  PRO   122      80.030   6.690 193.470  1.00  0.00           C
ATOM   1223  CG  PRO   122      78.530   7.090 193.590  1.00  0.00           C
ATOM   1224  CD  PRO   122      78.110   7.140 192.100  1.00  0.00           C
ATOM   1225  C   PRO   122      79.980   4.190 192.860  1.00  0.00           C
ATOM   1226  O   PRO   122      79.100   3.830 193.640  1.00  0.00           O
ATOM   1227  N   SER   123      80.870   3.390 192.350  1.00  0.00           N
ATOM   1228  H   SER   123      81.530   3.680 191.660  1.00  0.00           H
ATOM   1229  CA  SER   123      80.760   1.920 192.610  1.00  0.00           C
ATOM   1230  CB  SER   123      80.290   1.050 191.420  1.00  0.00           C
ATOM   1231  OG  SER   123      80.040  -0.290 191.860  1.00  0.00           O
ATOM   1232  HG  SER   123      79.060  -0.360 192.030  1.00  0.00           H
ATOM   1233  C   SER   123      81.930   1.150 193.250  1.00  0.00           C
ATOM   1234  O   SER   123      82.920   0.910 192.610  1.00  0.00           O
ATOM   1235  N   GLY   124      81.750   0.820 194.540  1.00  0.00           N
ATOM   1236  H   GLY   124      80.900   1.110 194.980  1.00  0.00           H
ATOM   1237  CA  GLY   124      82.790   0.080 195.320  1.00  0.00           C
ATOM   1238  C   GLY   124      84.090   0.810 195.710  1.00  0.00           C
ATOM   1239  O   GLY   124      84.470   1.670 194.930  1.00  0.00           O
ATOM   1240  N   VAL   125      84.790   0.600 196.800  1.00  0.00           N
ATOM   1241  H   VAL   125      84.350   0.170 197.580  1.00  0.00           H
ATOM   1242  CA  VAL   125      86.160   1.190 197.150  1.00  0.00           C
ATOM   1243  CB  VAL   125      86.030   1.710 198.630  1.00  0.00           C
ATOM   1244  CG1 VAL   125      87.280   1.560 199.490  1.00  0.00           C
ATOM   1245  CG2 VAL   125      85.640   3.180 198.660  1.00  0.00           C
ATOM   1246  C   VAL   125      87.240   0.090 196.980  1.00  0.00           C
ATOM   1247  O   VAL   125      87.090  -1.010 197.500  1.00  0.00           O
ATOM   1248  N   TYR   126      88.280   0.480 196.250  1.00  0.00           N
ATOM   1249  H   TYR   126      88.330   1.200 195.560  1.00  0.00           H
ATOM   1250  CA  TYR   126      89.450  -0.460 196.140  1.00  0.00           C
ATOM   1251  CB  TYR   126      89.240  -1.420 194.970  1.00  0.00           C
ATOM   1252  CG  TYR   126      89.290  -0.690 193.630  1.00  0.00           C
ATOM   1253  CD1 TYR   126      90.510  -0.400 192.950  1.00  0.00           C
ATOM   1254  HD1 TYR   126      91.520  -0.280 193.340  1.00  0.00           H
ATOM   1255  CD2 TYR   126      88.100  -0.560 192.960  1.00  0.00           C
ATOM   1256  HD2 TYR   126      87.270  -1.160 193.330  1.00  0.00           H
ATOM   1257  CE1 TYR   126      90.450  -0.170 191.600  1.00  0.00           C
ATOM   1258  HE1 TYR   126      91.450  -0.150 191.160  1.00  0.00           H
ATOM   1259  CE2 TYR   126      88.100  -0.190 191.640  1.00  0.00           C
ATOM   1260  HE2 TYR   126      87.140  -0.160 191.140  1.00  0.00           H
ATOM   1261  CZ  TYR   126      89.300  -0.050 190.880  1.00  0.00           C
ATOM   1262  OH  TYR   126      89.330  -0.100 189.530  1.00  0.00           O
ATOM   1263  HH  TYR   126      90.220  -0.480 189.280  1.00  0.00           H
ATOM   1264  C   TYR   126      90.890   0.080 196.190  1.00  0.00           C
ATOM   1265  O   TYR   126      91.040   1.170 195.650  1.00  0.00           O
ATOM   1266  N   GLN   127      91.900  -0.790 196.460  1.00  0.00           N
ATOM   1267  H   GLN   127      91.800  -1.790 196.460  1.00  0.00           H
ATOM   1268  CA  GLN   127      93.250  -0.300 196.810  1.00  0.00           C
ATOM   1269  CB  GLN   127      93.640  -1.020 198.140  1.00  0.00           C
ATOM   1270  CG  GLN   127      94.160  -0.070 199.230  1.00  0.00           C
ATOM   1271  CD  GLN   127      94.870  -0.890 200.310  1.00  0.00           C
ATOM   1272  OE1 GLN   127      94.500  -2.000 200.750  1.00  0.00           O
ATOM   1273  NE2 GLN   127      96.030  -0.450 200.650  1.00  0.00           N
ATOM   1274 1HE2 GLN   127      96.470   0.290 200.130  1.00  0.00           H
ATOM   1275 2HE2 GLN   127      96.520  -0.950 201.370  1.00  0.00           H
ATOM   1276  C   GLN   127      94.180  -0.390 195.630  1.00  0.00           C
ATOM   1277  O   GLN   127      94.240  -1.390 194.890  1.00  0.00           O
ATOM   1278  N   CYS   128      94.850   0.800 195.340  1.00  0.00           N
ATOM   1279  H   CYS   128      94.730   1.640 195.880  1.00  0.00           H
ATOM   1280  CA  CYS   128      95.690   0.930 194.140  1.00  0.00           C
ATOM   1281  CB  CYS   128      94.870   1.160 192.870  1.00  0.00           C
ATOM   1282  SG  CYS   128      95.870   1.150 191.340  1.00  0.00           S
ATOM   1283  HG  CYS   128      95.970  -0.170 191.350  1.00  0.00           H
ATOM   1284  C   CYS   128      96.710   1.990 194.450  1.00  0.00           C
ATOM   1285  O   CYS   128      96.600   2.760 195.400  1.00  0.00           O
ATOM   1286  N   ALA   129      97.530   2.200 193.470  1.00  0.00           N
ATOM   1287  H   ALA   129      97.250   1.920 192.550  1.00  0.00           H
ATOM   1288  CA  ALA   129      98.760   3.070 193.530  1.00  0.00           C
ATOM   1289  CB  ALA   129     100.000   2.340 194.060  1.00  0.00           C
ATOM   1290  C   ALA   129      99.290   3.810 192.300  1.00  0.00           C
ATOM   1291  O   ALA   129      98.940   3.580 191.180  1.00  0.00           O
ATOM   1292  N   MET   130     100.000   4.940 192.460  1.00  0.00           N
ATOM   1293  H   MET   130     100.400   5.140 193.360  1.00  0.00           H
ATOM   1294  CA  MET   130     100.570   5.780 191.390  1.00  0.00           C
ATOM   1295  CB  MET   130     100.460   7.220 191.810  1.00  0.00           C
ATOM   1296  CG  MET   130      99.320   8.010 191.130  1.00  0.00           C
ATOM   1297  SD  MET   130      99.820   8.600 189.450  1.00  0.00           S
ATOM   1298  CE  MET   130     101.410   9.420 189.650  1.00  0.00           C
ATOM   1299  C   MET   130     102.110   5.560 191.180  1.00  0.00           C
ATOM   1300  O   MET   130     102.900   5.250 192.080  1.00  0.00           O
ATOM   1301  N   ARG   131     102.560   5.600 189.900  1.00  0.00           N
ATOM   1302  H   ARG   131     101.910   5.800 189.170  1.00  0.00           H
ATOM   1303  CA  ARG   131     103.930   5.330 189.360  1.00  0.00           C
ATOM   1304  CB  ARG   131     103.690   5.310 187.880  1.00  0.00           C
ATOM   1305  CG  ARG   131     103.120   3.930 187.590  1.00  0.00           C
ATOM   1306  CD  ARG   131     103.310   3.470 186.110  1.00  0.00           C
ATOM   1307  NE  ARG   131     103.330   1.980 186.260  1.00  0.00           N
ATOM   1308  HE  ARG   131     103.840   1.620 187.040  1.00  0.00           H
ATOM   1309  CZ  ARG   131     102.440   1.120 185.690  1.00  0.00           C
ATOM   1310  NH1 ARG   131     101.420   1.540 184.920  1.00  0.00           N
ATOM   1311 1HH1 ARG   131     101.250   2.510 184.730  1.00  0.00           H
ATOM   1312 2HH1 ARG   131     100.880   0.840 184.450  1.00  0.00           H
ATOM   1313  NH2 ARG   131     102.400  -0.210 186.010  1.00  0.00           N
ATOM   1314 1HH2 ARG   131     103.080  -0.460 186.700  1.00  0.00           H
ATOM   1315 2HH2 ARG   131     101.910  -0.900 185.480  1.00  0.00           H
ATOM   1316  C   ARG   131     104.830   6.510 189.790  1.00  0.00           C
ATOM   1317  O   ARG   131     104.380   7.680 190.030  1.00  0.00           O
ATOM   1318  N   PRO   132     106.110   6.120 189.930  1.00  0.00           N
ATOM   1319  CA  PRO   132     107.210   7.040 190.350  1.00  0.00           C
ATOM   1320  CB  PRO   132     108.420   6.120 190.230  1.00  0.00           C
ATOM   1321  CG  PRO   132     107.970   4.730 190.560  1.00  0.00           C
ATOM   1322  CD  PRO   132     106.730   4.770 189.660  1.00  0.00           C
ATOM   1323  C   PRO   132     107.400   8.330 189.520  1.00  0.00           C
ATOM   1324  O   PRO   132     107.990   9.310 189.910  1.00  0.00           O
ATOM   1325  N   ASN   133     106.960   8.260 188.210  1.00  0.00           N
ATOM   1326  H   ASN   133     106.930   7.420 187.650  1.00  0.00           H
ATOM   1327  CA  ASN   133     107.120   9.440 187.320  1.00  0.00           C
ATOM   1328  CB  ASN   133     108.360   9.120 186.480  1.00  0.00           C
ATOM   1329  CG  ASN   133     109.680   9.090 187.300  1.00  0.00           C
ATOM   1330  OD1 ASN   133     110.180   9.980 188.020  1.00  0.00           O
ATOM   1331  ND2 ASN   133     110.320   7.950 187.280  1.00  0.00           N
ATOM   1332 1HD2 ASN   133     109.780   7.250 186.820  1.00  0.00           H
ATOM   1333 2HD2 ASN   133     111.300   7.840 187.470  1.00  0.00           H
ATOM   1334  C   ASN   133     106.040   9.900 186.380  1.00  0.00           C
ATOM   1335  O   ASN   133     106.080  10.970 185.850  1.00  0.00           O
ATOM   1336  N   PHE   134     105.000   9.030 186.250  1.00  0.00           N
ATOM   1337  H   PHE   134     105.030   8.140 186.710  1.00  0.00           H
ATOM   1338  CA  PHE   134     103.870   9.220 185.270  1.00  0.00           C
ATOM   1339  CB  PHE   134     104.180   8.420 184.020  1.00  0.00           C
ATOM   1340  CG  PHE   134     104.650   9.300 182.910  1.00  0.00           C
ATOM   1341  CD1 PHE   134     105.990   9.360 182.700  1.00  0.00           C
ATOM   1342  HD1 PHE   134     106.680   9.050 183.490  1.00  0.00           H
ATOM   1343  CD2 PHE   134     103.810   9.710 181.890  1.00  0.00           C
ATOM   1344  HD2 PHE   134     102.790  10.010 182.110  1.00  0.00           H
ATOM   1345  CE1 PHE   134     106.600   9.750 181.510  1.00  0.00           C
ATOM   1346  HE1 PHE   134     107.680   9.870 181.460  1.00  0.00           H
ATOM   1347  CE2 PHE   134     104.400  10.130 180.720  1.00  0.00           C
ATOM   1348  HE2 PHE   134     103.790  10.480 179.880  1.00  0.00           H
ATOM   1349  CZ  PHE   134     105.750  10.100 180.490  1.00  0.00           C
ATOM   1350  HZ  PHE   134     106.110  10.760 179.690  1.00  0.00           H
ATOM   1351  C   PHE   134     102.510   8.860 185.870  1.00  0.00           C
ATOM   1352  O   PHE   134     101.980   9.630 186.700  1.00  0.00           O
ATOM   1353  N   THR   135     101.850   7.810 185.400  1.00  0.00           N
ATOM   1354  H   THR   135     102.300   6.960 185.100  1.00  0.00           H
ATOM   1355  CA  THR   135     100.400   7.600 185.660  1.00  0.00           C
ATOM   1356  CB  THR   135      99.750   7.140 184.310  1.00  0.00           C
ATOM   1357  OG1 THR   135     100.260   5.790 184.060  1.00  0.00           O
ATOM   1358  HG1 THR   135      99.540   5.100 183.970  1.00  0.00           H
ATOM   1359  CG2 THR   135      99.970   8.090 183.150  1.00  0.00           C
ATOM   1360  C   THR   135     100.130   6.710 186.840  1.00  0.00           C
ATOM   1361  O   THR   135     100.920   6.350 187.680  1.00  0.00           O
ATOM   1362  N   ILE   136      98.840   6.210 186.870  1.00  0.00           N
ATOM   1363  H   ILE   136      98.080   6.780 186.540  1.00  0.00           H
ATOM   1364  CA  ILE   136      98.410   5.160 187.870  1.00  0.00           C
ATOM   1365  CB  ILE   136      96.870   5.060 187.890  1.00  0.00           C
ATOM   1366  CG1 ILE   136      96.260   4.270 189.140  1.00  0.00           C
ATOM   1367  CG2 ILE   136      96.330   4.400 186.660  1.00  0.00           C
ATOM   1368  CD  ILE   136      96.040   5.180 190.360  1.00  0.00           C
ATOM   1369  C   ILE   136      99.210   3.840 187.580  1.00  0.00           C
ATOM   1370  O   ILE   136      99.690   3.600 186.480  1.00  0.00           O
ATOM   1371  N   LYS   137      99.300   2.950 188.580  1.00  0.00           N
ATOM   1372  H   LYS   137      99.060   3.220 189.510  1.00  0.00           H
ATOM   1373  CA  LYS   137      99.830   1.590 188.520  1.00  0.00           C
ATOM   1374  CB  LYS   137     100.330   1.010 189.830  1.00  0.00           C
ATOM   1375  CG  LYS   137     101.600   1.700 190.360  1.00  0.00           C
ATOM   1376  CD  LYS   137     102.610   0.700 190.910  1.00  0.00           C
ATOM   1377  CE  LYS   137     103.810   1.440 191.540  1.00  0.00           C
ATOM   1378  NZ  LYS   137     104.960   0.620 191.730  1.00  0.00           N
ATOM   1379  HZ1 LYS   137     105.050   0.030 190.920  1.00  0.00           H
ATOM   1380  HZ2 LYS   137     105.760   1.180 191.940  1.00  0.00           H
ATOM   1381  HZ3 LYS   137     104.780   0.110 192.570  1.00  0.00           H
ATOM   1382  C   LYS   137      98.810   0.640 187.770  1.00  0.00           C
ATOM   1383  O   LYS   137      99.220  -0.140 186.930  1.00  0.00           O
ATOM   1384  N   GLY   138      97.580   0.620 188.250  1.00  0.00           N
ATOM   1385  H   GLY   138      97.370   1.060 189.120  1.00  0.00           H
ATOM   1386  CA  GLY   138      96.460  -0.130 187.690  1.00  0.00           C
ATOM   1387  C   GLY   138      95.900   0.370 186.360  1.00  0.00           C
ATOM   1388  O   GLY   138      96.270   1.410 185.830  1.00  0.00           O
ATOM   1389  N   SER   139      94.920  -0.420 185.890  1.00  0.00           N
ATOM   1390  H   SER   139      94.790  -1.380 186.170  1.00  0.00           H
ATOM   1391  CA  SER   139      94.120  -0.050 184.690  1.00  0.00           C
ATOM   1392  CB  SER   139      94.250  -1.100 183.600  1.00  0.00           C
ATOM   1393  OG  SER   139      93.840  -0.530 182.350  1.00  0.00           O
ATOM   1394  HG  SER   139      94.480   0.150 182.000  1.00  0.00           H
ATOM   1395  C   SER   139      92.650  -0.060 185.000  1.00  0.00           C
ATOM   1396  O   SER   139      92.130  -0.910 185.710  1.00  0.00           O
ATOM   1397  N   PHE   140      91.920   0.960 184.540  1.00  0.00           N
ATOM   1398  H   PHE   140      92.360   1.690 184.020  1.00  0.00           H
ATOM   1399  CA  PHE   140      90.490   1.120 184.890  1.00  0.00           C
ATOM   1400  CB  PHE   140      90.230   2.560 185.130  1.00  0.00           C
ATOM   1401  CG  PHE   140      90.630   2.870 186.520  1.00  0.00           C
ATOM   1402  CD1 PHE   140      91.900   3.270 186.960  1.00  0.00           C
ATOM   1403  HD1 PHE   140      92.780   3.310 186.310  1.00  0.00           H
ATOM   1404  CD2 PHE   140      89.640   2.760 187.470  1.00  0.00           C
ATOM   1405  HD2 PHE   140      88.610   2.680 187.110  1.00  0.00           H
ATOM   1406  CE1 PHE   140      92.180   3.590 188.300  1.00  0.00           C
ATOM   1407  HE1 PHE   140      93.020   4.250 188.500  1.00  0.00           H
ATOM   1408  CE2 PHE   140      89.910   3.010 188.800  1.00  0.00           C
ATOM   1409  HE2 PHE   140      89.150   2.670 189.500  1.00  0.00           H
ATOM   1410  CZ  PHE   140      91.190   3.420 189.210  1.00  0.00           C
ATOM   1411  HZ  PHE   140      91.290   3.570 190.290  1.00  0.00           H
ATOM   1412  C   PHE   140      89.510   0.570 183.840  1.00  0.00           C
ATOM   1413  O   PHE   140      89.980   0.090 182.860  1.00  0.00           O
ATOM   1414  N   LEU   141      88.220   0.420 184.210  1.00  0.00           N
ATOM   1415  H   LEU   141      87.890   0.930 185.000  1.00  0.00           H
ATOM   1416  CA  LEU   141      87.170   0.010 183.190  1.00  0.00           C
ATOM   1417  CB  LEU   141      86.060  -0.530 184.100  1.00  0.00           C
ATOM   1418  CG  LEU   141      85.360  -1.700 183.480  1.00  0.00           C
ATOM   1419  CD1 LEU   141      85.840  -3.040 184.090  1.00  0.00           C
ATOM   1420  CD2 LEU   141      83.850  -1.450 183.480  1.00  0.00           C
ATOM   1421  C   LEU   141      86.680   1.310 182.510  1.00  0.00           C
ATOM   1422  O   LEU   141      86.590   2.330 183.240  1.00  0.00           O
ATOM   1423  N   ASN   142      86.070   1.040 181.360  1.00  0.00           N
ATOM   1424  H   ASN   142      85.910   0.140 180.960  1.00  0.00           H
ATOM   1425  CA  ASN   142      85.440   2.070 180.440  1.00  0.00           C
ATOM   1426  CB  ASN   142      84.750   1.320 179.320  1.00  0.00           C
ATOM   1427  CG  ASN   142      85.540   0.380 178.390  1.00  0.00           C
ATOM   1428  OD1 ASN   142      86.240  -0.590 178.670  1.00  0.00           O
ATOM   1429  ND2 ASN   142      85.310   0.630 177.120  1.00  0.00           N
ATOM   1430 1HD2 ASN   142      84.510   1.160 176.840  1.00  0.00           H
ATOM   1431 2HD2 ASN   142      86.060   0.430 176.490  1.00  0.00           H
ATOM   1432  C   ASN   142      84.350   2.930 181.070  1.00  0.00           C
ATOM   1433  O   ASN   142      83.500   2.270 181.790  1.00  0.00           O
ATOM   1434  N   GLY   143      84.660   4.260 181.130  1.00  0.00           N
ATOM   1435  H   GLY   143      85.480   4.580 180.660  1.00  0.00           H
ATOM   1436  CA  GLY   143      83.810   5.400 181.730  1.00  0.00           C
ATOM   1437  C   GLY   143      84.130   5.830 183.130  1.00  0.00           C
ATOM   1438  O   GLY   143      83.230   6.230 183.890  1.00  0.00           O
ATOM   1439  N   SER   144      85.440   5.560 183.460  1.00  0.00           N
ATOM   1440  H   SER   144      86.120   5.510 182.730  1.00  0.00           H
ATOM   1441  CA  SER   144      86.070   5.830 184.760  1.00  0.00           C
ATOM   1442  CB  SER   144      87.400   5.120 184.980  1.00  0.00           C
ATOM   1443  OG  SER   144      88.490   5.550 184.070  1.00  0.00           O
ATOM   1444  HG  SER   144      88.200   5.290 183.150  1.00  0.00           H
ATOM   1445  C   SER   144      86.300   7.260 185.280  1.00  0.00           C
ATOM   1446  O   SER   144      86.720   7.480 186.400  1.00  0.00           O
ATOM   1447  N   CYS   145      86.370   8.230 184.390  1.00  0.00           N
ATOM   1448  H   CYS   145      86.180   7.930 183.460  1.00  0.00           H
ATOM   1449  CA  CYS   145      86.940   9.570 184.660  1.00  0.00           C
ATOM   1450  CB  CYS   145      86.780  10.440 183.430  1.00  0.00           C
ATOM   1451  SG  CYS   145      87.610   9.870 181.880  1.00  0.00           S
ATOM   1452  HG  CYS   145      87.020   8.700 181.670  1.00  0.00           H
ATOM   1453  C   CYS   145      86.140  10.240 185.850  1.00  0.00           C
ATOM   1454  O   CYS   145      84.900  10.340 185.830  1.00  0.00           O
ATOM   1455  N   GLY   146      86.880  10.760 186.790  1.00  0.00           N
ATOM   1456  H   GLY   146      87.860  10.960 186.770  1.00  0.00           H
ATOM   1457  CA  GLY   146      86.350  11.200 188.050  1.00  0.00           C
ATOM   1458  C   GLY   146      86.480  10.400 189.390  1.00  0.00           C
ATOM   1459  O   GLY   146      85.990  10.820 190.410  1.00  0.00           O
ATOM   1460  N   SER   147      87.180   9.280 189.270  1.00  0.00           N
ATOM   1461  H   SER   147      87.200   8.830 188.380  1.00  0.00           H
ATOM   1462  CA  SER   147      87.540   8.390 190.410  1.00  0.00           C
ATOM   1463  CB  SER   147      87.980   7.030 189.820  1.00  0.00           C
ATOM   1464  OG  SER   147      86.950   6.430 189.050  1.00  0.00           O
ATOM   1465  HG  SER   147      86.990   6.800 188.120  1.00  0.00           H
ATOM   1466  C   SER   147      88.510   8.970 191.500  1.00  0.00           C
ATOM   1467  O   SER   147      89.710   9.200 191.320  1.00  0.00           O
ATOM   1468  N   VAL   148      87.920   8.970 192.690  1.00  0.00           N
ATOM   1469  H   VAL   148      87.100   8.450 192.910  1.00  0.00           H
ATOM   1470  CA  VAL   148      88.650   9.590 193.850  1.00  0.00           C
ATOM   1471  CB  VAL   148      87.650  10.450 194.600  1.00  0.00           C
ATOM   1472  CG1 VAL   148      86.510   9.700 195.370  1.00  0.00           C
ATOM   1473  CG2 VAL   148      88.400  11.510 195.490  1.00  0.00           C
ATOM   1474  C   VAL   148      89.570   8.700 194.710  1.00  0.00           C
ATOM   1475  O   VAL   148      89.000   7.730 195.270  1.00  0.00           O
ATOM   1476  N   GLY   149      90.830   9.090 194.970  1.00  0.00           N
ATOM   1477  H   GLY   149      91.220   9.990 194.770  1.00  0.00           H
ATOM   1478  CA  GLY   149      91.730   8.280 195.860  1.00  0.00           C
ATOM   1479  C   GLY   149      91.900   9.120 197.100  1.00  0.00           C
ATOM   1480  O   GLY   149      92.400  10.230 197.030  1.00  0.00           O
ATOM   1481  N   PHE   150      91.990   8.300 198.120  1.00  0.00           N
ATOM   1482  H   PHE   150      91.700   7.350 198.000  1.00  0.00           H
ATOM   1483  CA  PHE   150      92.030   8.700 199.560  1.00  0.00           C
ATOM   1484  CB  PHE   150      90.670   9.190 199.940  1.00  0.00           C
ATOM   1485  CG  PHE   150      89.600   8.120 199.850  1.00  0.00           C
ATOM   1486  CD1 PHE   150      88.740   8.280 198.800  1.00  0.00           C
ATOM   1487  HD1 PHE   150      89.000   8.950 197.980  1.00  0.00           H
ATOM   1488  CD2 PHE   150      89.270   7.290 200.860  1.00  0.00           C
ATOM   1489  HD2 PHE   150      90.040   7.030 201.580  1.00  0.00           H
ATOM   1490  CE1 PHE   150      87.560   7.600 198.820  1.00  0.00           C
ATOM   1491  HE1 PHE   150      86.830   7.680 198.010  1.00  0.00           H
ATOM   1492  CE2 PHE   150      88.080   6.570 200.960  1.00  0.00           C
ATOM   1493  HE2 PHE   150      87.650   6.310 201.930  1.00  0.00           H
ATOM   1494  CZ  PHE   150      87.250   6.690 199.860  1.00  0.00           C
ATOM   1495  HZ  PHE   150      86.210   6.380 199.900  1.00  0.00           H
ATOM   1496  C   PHE   150      92.660   7.710 200.560  1.00  0.00           C
ATOM   1497  O   PHE   150      92.830   6.500 200.300  1.00  0.00           O
ATOM   1498  N   ASN   151      93.340   8.290 201.540  1.00  0.00           N
ATOM   1499  H   ASN   151      93.480   9.280 201.590  1.00  0.00           H
ATOM   1500  CA  ASN   151      93.950   7.560 202.610  1.00  0.00           C
ATOM   1501  CB  ASN   151      95.330   8.150 202.940  1.00  0.00           C
ATOM   1502  CG  ASN   151      96.220   7.910 201.740  1.00  0.00           C
ATOM   1503  OD1 ASN   151      96.310   8.750 200.860  1.00  0.00           O
ATOM   1504  ND2 ASN   151      96.910   6.780 201.680  1.00  0.00           N
ATOM   1505 1HD2 ASN   151      96.920   6.120 202.430  1.00  0.00           H
ATOM   1506 2HD2 ASN   151      97.100   6.520 200.730  1.00  0.00           H
ATOM   1507  C   ASN   151      93.120   7.490 203.870  1.00  0.00           C
ATOM   1508  O   ASN   151      92.620   8.440 204.450  1.00  0.00           O
ATOM   1509  N   ILE   152      92.680   6.250 204.250  1.00  0.00           N
ATOM   1510  H   ILE   152      93.080   5.470 203.760  1.00  0.00           H
ATOM   1511  CA  ILE   152      91.980   5.930 205.510  1.00  0.00           C
ATOM   1512  CB  ILE   152      91.010   4.710 205.500  1.00  0.00           C
ATOM   1513  CG1 ILE   152      89.800   4.970 204.620  1.00  0.00           C
ATOM   1514  CG2 ILE   152      90.500   4.290 206.860  1.00  0.00           C
ATOM   1515  CD  ILE   152      89.280   3.660 203.990  1.00  0.00           C
ATOM   1516  C   ILE   152      92.890   6.030 206.770  1.00  0.00           C
ATOM   1517  O   ILE   152      93.860   5.220 206.950  1.00  0.00           O
ATOM   1518  N   ASP   153      92.940   7.270 207.210  1.00  0.00           N
ATOM   1519  H   ASP   153      92.520   8.010 206.680  1.00  0.00           H
ATOM   1520  CA  ASP   153      93.550   7.650 208.490  1.00  0.00           C
ATOM   1521  CB  ASP   153      93.880   9.150 208.310  1.00  0.00           C
ATOM   1522  CG  ASP   153      94.530   9.810 209.480  1.00  0.00           C
ATOM   1523  OD1 ASP   153      95.510   9.340 210.040  1.00  0.00           O
ATOM   1524  OD2 ASP   153      93.970  10.840 209.880  1.00  0.00           O
ATOM   1525  C   ASP   153      92.730   7.440 209.790  1.00  0.00           C
ATOM   1526  O   ASP   153      91.560   7.120 209.760  1.00  0.00           O
ATOM   1527  N   TYR   154      93.430   7.600 210.870  1.00  0.00           N
ATOM   1528  H   TYR   154      94.360   7.970 210.830  1.00  0.00           H
ATOM   1529  CA  TYR   154      92.780   7.600 212.190  1.00  0.00           C
ATOM   1530  CB  TYR   154      93.760   7.320 213.260  1.00  0.00           C
ATOM   1531  CG  TYR   154      95.150   7.830 213.270  1.00  0.00           C
ATOM   1532  CD1 TYR   154      95.290   9.170 213.630  1.00  0.00           C
ATOM   1533  HD1 TYR   154      94.480   9.900 213.560  1.00  0.00           H
ATOM   1534  CD2 TYR   154      96.240   7.030 212.930  1.00  0.00           C
ATOM   1535  HD2 TYR   154      96.170   6.220 212.200  1.00  0.00           H
ATOM   1536  CE1 TYR   154      96.580   9.600 213.740  1.00  0.00           C
ATOM   1537  HE1 TYR   154      96.610  10.590 214.210  1.00  0.00           H
ATOM   1538  CE2 TYR   154      97.520   7.490 213.140  1.00  0.00           C
ATOM   1539  HE2 TYR   154      98.290   6.740 212.920  1.00  0.00           H
ATOM   1540  CZ  TYR   154      97.690   8.770 213.630  1.00  0.00           C
ATOM   1541  OH  TYR   154      98.920   9.300 213.910  1.00  0.00           O
ATOM   1542  HH  TYR   154      98.920   9.790 214.780  1.00  0.00           H
ATOM   1543  C   TYR   154      91.880   8.770 212.480  1.00  0.00           C
ATOM   1544  O   TYR   154      90.750   8.610 212.910  1.00  0.00           O
ATOM   1545  N   ASP   155      92.270   9.980 212.060  1.00  0.00           N
ATOM   1546  H   ASP   155      93.070   9.980 211.460  1.00  0.00           H
ATOM   1547  CA  ASP   155      91.700  11.320 212.450  1.00  0.00           C
ATOM   1548  CB  ASP   155      92.800  12.360 212.620  1.00  0.00           C
ATOM   1549  CG  ASP   155      92.200  13.650 213.020  1.00  0.00           C
ATOM   1550  OD1 ASP   155      91.810  14.430 212.110  1.00  0.00           O
ATOM   1551  OD2 ASP   155      92.300  13.890 214.200  1.00  0.00           O
ATOM   1552  C   ASP   155      90.650  11.770 211.380  1.00  0.00           C
ATOM   1553  O   ASP   155      89.520  12.150 211.650  1.00  0.00           O
ATOM   1554  N   CYS   156      91.080  11.700 210.110  1.00  0.00           N
ATOM   1555  H   CYS   156      91.970  11.340 209.840  1.00  0.00           H
ATOM   1556  CA  CYS   156      90.290  12.290 209.030  1.00  0.00           C
ATOM   1557  CB  CYS   156      90.370  13.810 209.070  1.00  0.00           C
ATOM   1558  SG  CYS   156      92.130  14.340 209.400  1.00  0.00           S
ATOM   1559  HG  CYS   156      92.030  14.280 210.730  1.00  0.00           H
ATOM   1560  C   CYS   156      90.620  11.790 207.640  1.00  0.00           C
ATOM   1561  O   CYS   156      91.730  11.340 207.370  1.00  0.00           O
ATOM   1562  N   VAL   157      89.620  11.820 206.820  1.00  0.00           N
ATOM   1563  H   VAL   157      88.730  12.190 207.100  1.00  0.00           H
ATOM   1564  CA  VAL   157      89.550  11.300 205.450  1.00  0.00           C
ATOM   1565  CB  VAL   157      88.060  11.300 204.810  1.00  0.00           C
ATOM   1566  CG1 VAL   157      87.970  10.450 203.510  1.00  0.00           C
ATOM   1567  CG2 VAL   157      87.000  10.900 205.840  1.00  0.00           C
ATOM   1568  C   VAL   157      90.550  12.120 204.560  1.00  0.00           C
ATOM   1569  O   VAL   157      90.420  13.330 204.410  1.00  0.00           O
ATOM   1570  N   SER   158      91.650  11.440 204.330  1.00  0.00           N
ATOM   1571  H   SER   158      91.920  10.600 204.800  1.00  0.00           H
ATOM   1572  CA  SER   158      92.840  12.110 203.760  1.00  0.00           C
ATOM   1573  CB  SER   158      94.180  11.490 204.230  1.00  0.00           C
ATOM   1574  OG  SER   158      94.390  11.510 205.600  1.00  0.00           O
ATOM   1575  HG  SER   158      95.370  11.370 205.760  1.00  0.00           H
ATOM   1576  C   SER   158      92.760  12.020 202.230  1.00  0.00           C
ATOM   1577  O   SER   158      93.080  10.990 201.630  1.00  0.00           O
ATOM   1578  N   PHE   159      92.220  13.110 201.670  1.00  0.00           N
ATOM   1579  H   PHE   159      91.920  13.910 202.180  1.00  0.00           H
ATOM   1580  CA  PHE   159      92.120  13.310 200.180  1.00  0.00           C
ATOM   1581  CB  PHE   159      91.030  14.340 199.960  1.00  0.00           C
ATOM   1582  CG  PHE   159      89.680  13.670 200.160  1.00  0.00           C
ATOM   1583  CD1 PHE   159      89.280  12.580 199.340  1.00  0.00           C
ATOM   1584  HD1 PHE   159      89.730  12.260 198.400  1.00  0.00           H
ATOM   1585  CD2 PHE   159      88.860  14.220 201.120  1.00  0.00           C
ATOM   1586  HD2 PHE   159      89.190  15.100 201.670  1.00  0.00           H
ATOM   1587  CE1 PHE   159      88.090  12.050 199.640  1.00  0.00           C
ATOM   1588  HE1 PHE   159      87.670  11.330 198.940  1.00  0.00           H
ATOM   1589  CE2 PHE   159      87.670  13.620 201.420  1.00  0.00           C
ATOM   1590  HE2 PHE   159      86.910  13.900 202.150  1.00  0.00           H
ATOM   1591  CZ  PHE   159      87.280  12.550 200.630  1.00  0.00           C
ATOM   1592  HZ  PHE   159      86.230  12.290 200.730  1.00  0.00           H
ATOM   1593  C   PHE   159      93.470  13.700 199.430  1.00  0.00           C
ATOM   1594  O   PHE   159      93.990  14.830 199.510  1.00  0.00           O
ATOM   1595  N   CYS   160      94.090  12.830 198.540  1.00  0.00           N
ATOM   1596  H   CYS   160      93.710  11.920 198.380  1.00  0.00           H
ATOM   1597  CA  CYS   160      95.320  13.030 197.700  1.00  0.00           C
ATOM   1598  CB  CYS   160      96.390  12.020 198.130  1.00  0.00           C
ATOM   1599  SG  CYS   160      95.880  10.350 197.810  1.00  0.00           S
ATOM   1600  HG  CYS   160      96.850   9.760 198.500  1.00  0.00           H
ATOM   1601  C   CYS   160      95.120  12.970 196.160  1.00  0.00           C
ATOM   1602  O   CYS   160      95.600  13.860 195.440  1.00  0.00           O
ATOM   1603  N   TYR   161      94.360  11.960 195.720  1.00  0.00           N
ATOM   1604  H   TYR   161      93.970  11.290 196.360  1.00  0.00           H
ATOM   1605  CA  TYR   161      94.430  11.600 194.310  1.00  0.00           C
ATOM   1606  CB  TYR   161      95.150  10.190 194.140  1.00  0.00           C
ATOM   1607  CG  TYR   161      95.400   9.800 192.720  1.00  0.00           C
ATOM   1608  CD1 TYR   161      96.440  10.310 191.890  1.00  0.00           C
ATOM   1609  HD1 TYR   161      97.340  10.780 192.270  1.00  0.00           H
ATOM   1610  CD2 TYR   161      94.480   8.950 192.200  1.00  0.00           C
ATOM   1611  HD2 TYR   161      93.750   8.530 192.890  1.00  0.00           H
ATOM   1612  CE1 TYR   161      96.480   9.890 190.560  1.00  0.00           C
ATOM   1613  HE1 TYR   161      97.130  10.420 189.860  1.00  0.00           H
ATOM   1614  CE2 TYR   161      94.580   8.520 190.890  1.00  0.00           C
ATOM   1615  HE2 TYR   161      93.860   7.750 190.610  1.00  0.00           H
ATOM   1616  CZ  TYR   161      95.580   8.930 190.080  1.00  0.00           C
ATOM   1617  OH  TYR   161      95.890   8.190 189.010  1.00  0.00           O
ATOM   1618  HH  TYR   161      95.050   7.950 188.530  1.00  0.00           H
ATOM   1619  C   TYR   161      93.070  11.570 193.580  1.00  0.00           C
ATOM   1620  O   TYR   161      92.060  11.160 194.170  1.00  0.00           O
ATOM   1621  N   MET   162      93.050  12.230 192.450  1.00  0.00           N
ATOM   1622  H   MET   162      93.870  12.660 192.090  1.00  0.00           H
ATOM   1623  CA  MET   162      91.880  12.300 191.580  1.00  0.00           C
ATOM   1624  CB  MET   162      91.280  13.700 191.520  1.00  0.00           C
ATOM   1625  CG  MET   162      89.990  13.870 190.640  1.00  0.00           C
ATOM   1626  SD  MET   162      89.030  15.320 191.130  1.00  0.00           S
ATOM   1627  CE  MET   162      88.170  14.750 192.590  1.00  0.00           C
ATOM   1628  C   MET   162      92.180  11.950 190.150  1.00  0.00           C
ATOM   1629  O   MET   162      92.930  12.630 189.400  1.00  0.00           O
ATOM   1630  N   HIS   163      91.690  10.810 189.720  1.00  0.00           N
ATOM   1631  H   HIS   163      91.290  10.120 190.320  1.00  0.00           H
ATOM   1632  CA  HIS   163      91.590  10.370 188.330  1.00  0.00           C
ATOM   1633  CB  HIS   163      91.000   8.930 188.430  1.00  0.00           C
ATOM   1634  CG  HIS   163      90.800   8.160 187.090  1.00  0.00           C
ATOM   1635  ND1 HIS   163      91.490   8.490 185.980  1.00  0.00           N
ATOM   1636  CD2 HIS   163      89.890   7.310 186.790  1.00  0.00           C
ATOM   1637  HD2 HIS   163      89.210   6.730 187.420  1.00  0.00           H
ATOM   1638  CE1 HIS   163      90.970   7.850 184.950  1.00  0.00           C
ATOM   1639  HE1 HIS   163      91.100   7.970 183.880  1.00  0.00           H
ATOM   1640  NE2 HIS   163      90.080   7.080 185.520  1.00  0.00           N
ATOM   1641  HE2 HIS   163      89.560   6.380 185.020  1.00  0.00           H
ATOM   1642  C   HIS   163      90.760  11.230 187.400  1.00  0.00           C
ATOM   1643  O   HIS   163      89.530  11.220 187.510  1.00  0.00           O
ATOM   1644  N   HIS   164      91.420  11.410 186.300  1.00  0.00           N
ATOM   1645  H   HIS   164      91.950  10.580 186.100  1.00  0.00           H
ATOM   1646  CA  HIS   164      91.150  12.450 185.310  1.00  0.00           C
ATOM   1647  CB  HIS   164      92.320  13.490 185.410  1.00  0.00           C
ATOM   1648  CG  HIS   164      92.020  14.940 185.070  1.00  0.00           C
ATOM   1649  ND1 HIS   164      91.370  15.330 183.990  1.00  0.00           N
ATOM   1650  CD2 HIS   164      92.620  15.990 185.490  1.00  0.00           C
ATOM   1651  HD2 HIS   164      93.120  15.980 186.460  1.00  0.00           H
ATOM   1652  CE1 HIS   164      91.730  16.580 183.700  1.00  0.00           C
ATOM   1653  HE1 HIS   164      91.500  17.060 182.750  1.00  0.00           H
ATOM   1654  NE2 HIS   164      92.570  17.020 184.610  1.00  0.00           N
ATOM   1655  HE2 HIS   164      93.090  17.880 184.570  1.00  0.00           H
ATOM   1656  C   HIS   164      90.760  11.990 183.910  1.00  0.00           C
ATOM   1657  O   HIS   164      89.590  12.090 183.590  1.00  0.00           O
ATOM   1658  N   MET   165      91.700  11.560 183.110  1.00  0.00           N
ATOM   1659  H   MET   165      92.650  11.410 183.400  1.00  0.00           H
ATOM   1660  CA  MET   165      91.450  11.300 181.710  1.00  0.00           C
ATOM   1661  CB  MET   165      92.270  12.240 180.840  1.00  0.00           C
ATOM   1662  CG  MET   165      91.740  13.670 180.860  1.00  0.00           C
ATOM   1663  SD  MET   165      92.750  14.790 179.840  1.00  0.00           S
ATOM   1664  CE  MET   165      94.370  14.820 180.510  1.00  0.00           C
ATOM   1665  C   MET   165      91.680   9.810 181.330  1.00  0.00           C
ATOM   1666  O   MET   165      92.640   9.190 181.760  1.00  0.00           O
ATOM   1667  N   GLU   166      90.810   9.300 180.430  1.00  0.00           N
ATOM   1668  H   GLU   166      90.010   9.860 180.210  1.00  0.00           H
ATOM   1669  CA  GLU   166      90.980   7.930 179.840  1.00  0.00           C
ATOM   1670  CB  GLU   166      89.690   7.150 179.790  1.00  0.00           C
ATOM   1671  CG  GLU   166      89.130   6.900 181.160  1.00  0.00           C
ATOM   1672  CD  GLU   166      87.680   6.430 181.150  1.00  0.00           C
ATOM   1673  OE1 GLU   166      87.400   5.240 181.300  1.00  0.00           O
ATOM   1674  OE2 GLU   166      86.760   7.230 181.240  1.00  0.00           O
ATOM   1675  C   GLU   166      91.560   7.990 178.460  1.00  0.00           C
ATOM   1676  O   GLU   166      90.960   8.290 177.430  1.00  0.00           O
ATOM   1677  N   LEU   167      92.860   8.150 178.460  1.00  0.00           N
ATOM   1678  H   LEU   167      93.420   7.940 179.260  1.00  0.00           H
ATOM   1679  CA  LEU   167      93.750   8.410 177.280  1.00  0.00           C
ATOM   1680  CB  LEU   167      95.140   8.880 177.790  1.00  0.00           C
ATOM   1681  CG  LEU   167      95.190  10.200 178.580  1.00  0.00           C
ATOM   1682  CD1 LEU   167      96.580  10.540 179.040  1.00  0.00           C
ATOM   1683  CD2 LEU   167      94.630  11.390 177.790  1.00  0.00           C
ATOM   1684  C   LEU   167      93.630   7.250 176.230  1.00  0.00           C
ATOM   1685  O   LEU   167      94.060   6.140 176.510  1.00  0.00           O
ATOM   1686  N   PRO   168      93.200   7.580 174.990  1.00  0.00           N
ATOM   1687  CA  PRO   168      93.130   6.610 173.910  1.00  0.00           C
ATOM   1688  CB  PRO   168      92.730   7.340 172.630  1.00  0.00           C
ATOM   1689  CG  PRO   168      91.810   8.430 173.220  1.00  0.00           C
ATOM   1690  CD  PRO   168      92.440   8.760 174.610  1.00  0.00           C
ATOM   1691  C   PRO   168      94.380   5.740 173.640  1.00  0.00           C
ATOM   1692  O   PRO   168      94.250   4.490 173.580  1.00  0.00           O
ATOM   1693  N   THR   169      95.560   6.210 174.030  1.00  0.00           N
ATOM   1694  H   THR   169      95.710   7.140 174.370  1.00  0.00           H
ATOM   1695  CA  THR   169      96.920   5.460 173.960  1.00  0.00           C
ATOM   1696  CB  THR   169      97.960   6.510 174.180  1.00  0.00           C
ATOM   1697  OG1 THR   169      97.610   7.640 175.000  1.00  0.00           O
ATOM   1698  HG1 THR   169      98.460   8.110 175.240  1.00  0.00           H
ATOM   1699  CG2 THR   169      98.430   7.040 172.820  1.00  0.00           C
ATOM   1700  C   THR   169      97.040   4.460 175.170  1.00  0.00           C
ATOM   1701  O   THR   169      98.160   4.010 175.420  1.00  0.00           O
ATOM   1702  N   GLY   170      96.010   4.310 175.970  1.00  0.00           N
ATOM   1703  H   GLY   170      95.180   4.870 175.980  1.00  0.00           H
ATOM   1704  CA  GLY   170      95.940   3.210 176.960  1.00  0.00           C
ATOM   1705  C   GLY   170      95.800   3.720 178.400  1.00  0.00           C
ATOM   1706  O   GLY   170      94.820   3.330 179.060  1.00  0.00           O
ATOM   1707  N   VAL   171      96.740   4.530 178.820  1.00  0.00           N
ATOM   1708  H   VAL   171      97.550   4.750 178.280  1.00  0.00           H
ATOM   1709  CA  VAL   171      96.910   4.980 180.230  1.00  0.00           C
ATOM   1710  CB  VAL   171      98.180   5.830 180.380  1.00  0.00           C
ATOM   1711  CG1 VAL   171      99.390   4.920 180.510  1.00  0.00           C
ATOM   1712  CG2 VAL   171      98.400   6.900 179.230  1.00  0.00           C
ATOM   1713  C   VAL   171      95.760   5.810 180.850  1.00  0.00           C
ATOM   1714  O   VAL   171      94.850   6.480 180.250  1.00  0.00           O
ATOM   1715  N   HIS   172      95.700   5.630 182.170  1.00  0.00           N
ATOM   1716  H   HIS   172      96.090   4.800 182.570  1.00  0.00           H
ATOM   1717  CA  HIS   172      94.610   6.410 182.860  1.00  0.00           C
ATOM   1718  CB  HIS   172      93.770   5.510 183.720  1.00  0.00           C
ATOM   1719  CG  HIS   172      92.930   4.550 182.910  1.00  0.00           C
ATOM   1720  ND1 HIS   172      93.200   3.310 182.730  1.00  0.00           N
ATOM   1721  CD2 HIS   172      91.810   4.770 182.130  1.00  0.00           C
ATOM   1722  HD2 HIS   172      91.400   5.780 182.050  1.00  0.00           H
ATOM   1723  CE1 HIS   172      92.310   2.740 181.940  1.00  0.00           C
ATOM   1724  HE1 HIS   172      92.320   1.670 181.740  1.00  0.00           H
ATOM   1725  NE2 HIS   172      91.400   3.630 181.580  1.00  0.00           N
ATOM   1726  HE2 HIS   172      90.640   3.560 180.930  1.00  0.00           H
ATOM   1727  C   HIS   172      95.040   7.670 183.680  1.00  0.00           C
ATOM   1728  O   HIS   172      95.470   7.500 184.790  1.00  0.00           O
ATOM   1729  N   ALA   173      95.080   8.810 183.000  1.00  0.00           N
ATOM   1730  H   ALA   173      94.440   9.010 182.260  1.00  0.00           H
ATOM   1731  CA  ALA   173      95.830   9.970 183.530  1.00  0.00           C
ATOM   1732  CB  ALA   173      96.040  10.950 182.370  1.00  0.00           C
ATOM   1733  C   ALA   173      95.110  10.700 184.660  1.00  0.00           C
ATOM   1734  O   ALA   173      94.030  11.220 184.550  1.00  0.00           O
ATOM   1735  N   GLY   174      95.800  10.620 185.780  1.00  0.00           N
ATOM   1736  H   GLY   174      96.640  10.090 185.840  1.00  0.00           H
ATOM   1737  CA  GLY   174      95.250  11.130 187.030  1.00  0.00           C
ATOM   1738  C   GLY   174      96.150  12.190 187.720  1.00  0.00           C
ATOM   1739  O   GLY   174      97.350  12.210 187.410  1.00  0.00           O
ATOM   1740  N   THR   175      95.500  13.110 188.470  1.00  0.00           N
ATOM   1741  H   THR   175      94.530  13.030 188.720  1.00  0.00           H
ATOM   1742  CA  THR   175      96.220  14.260 189.080  1.00  0.00           C
ATOM   1743  CB  THR   175      95.550  15.500 188.610  1.00  0.00           C
ATOM   1744  OG1 THR   175      96.490  16.530 188.860  1.00  0.00           O
ATOM   1745  HG1 THR   175      96.160  17.350 189.330  1.00  0.00           H
ATOM   1746  CG2 THR   175      94.200  15.720 189.230  1.00  0.00           C
ATOM   1747  C   THR   175      96.300  14.190 190.600  1.00  0.00           C
ATOM   1748  O   THR   175      95.660  13.370 191.270  1.00  0.00           O
ATOM   1749  N   ASP   176      97.090  15.080 191.160  1.00  0.00           N
ATOM   1750  H   ASP   176      97.490  15.700 190.490  1.00  0.00           H
ATOM   1751  CA  ASP   176      97.150  15.450 192.620  1.00  0.00           C
ATOM   1752  CB  ASP   176      98.410  16.280 192.850  1.00  0.00           C
ATOM   1753  CG  ASP   176      98.650  16.750 194.290  1.00  0.00           C
ATOM   1754  OD1 ASP   176      99.660  16.370 194.940  1.00  0.00           O
ATOM   1755  OD2 ASP   176      98.000  17.640 194.800  1.00  0.00           O
ATOM   1756  C   ASP   176      95.960  16.410 192.950  1.00  0.00           C
ATOM   1757  O   ASP   176      95.720  17.430 192.360  1.00  0.00           O
ATOM   1758  N   LEU   177      95.190  16.090 193.960  1.00  0.00           N
ATOM   1759  H   LEU   177      95.440  15.270 194.480  1.00  0.00           H
ATOM   1760  CA  LEU   177      93.950  16.810 194.420  1.00  0.00           C
ATOM   1761  CB  LEU   177      93.170  16.140 195.560  1.00  0.00           C
ATOM   1762  CG  LEU   177      91.710  15.580 195.210  1.00  0.00           C
ATOM   1763  CD1 LEU   177      91.130  14.550 196.200  1.00  0.00           C
ATOM   1764  CD2 LEU   177      90.700  16.740 195.210  1.00  0.00           C
ATOM   1765  C   LEU   177      94.000  18.330 194.670  1.00  0.00           C
ATOM   1766  O   LEU   177      93.020  19.090 194.600  1.00  0.00           O
ATOM   1767  N   GLU   178      95.280  18.810 194.850  1.00  0.00           N
ATOM   1768  H   GLU   178      96.020  18.290 195.270  1.00  0.00           H
ATOM   1769  CA  GLU   178      95.510  20.270 194.880  1.00  0.00           C
ATOM   1770  CB  GLU   178      96.040  20.780 196.240  1.00  0.00           C
ATOM   1771  CG  GLU   178      95.140  20.320 197.440  1.00  0.00           C
ATOM   1772  CD  GLU   178      95.440  21.200 198.680  1.00  0.00           C
ATOM   1773  OE1 GLU   178      96.390  20.920 199.450  1.00  0.00           O
ATOM   1774  OE2 GLU   178      94.610  22.140 198.980  1.00  0.00           O
ATOM   1775  C   GLU   178      96.580  20.830 193.840  1.00  0.00           C
ATOM   1776  O   GLU   178      96.900  21.990 193.860  1.00  0.00           O
ATOM   1777  N   GLY   179      96.820  20.020 192.760  1.00  0.00           N
ATOM   1778  H   GLY   179      96.330  19.150 192.730  1.00  0.00           H
ATOM   1779  CA  GLY   179      97.690  20.490 191.650  1.00  0.00           C
ATOM   1780  C   GLY   179      97.590  19.900 190.170  1.00  0.00           C
ATOM   1781  O   GLY   179      96.500  19.540 189.650  1.00  0.00           O
ATOM   1782  N   ASN   180      98.750  19.750 189.510  1.00  0.00           N
ATOM   1783  H   ASN   180      99.640  19.790 189.970  1.00  0.00           H
ATOM   1784  CA  ASN   180      98.860  19.120 188.140  1.00  0.00           C
ATOM   1785  CB  ASN   180      99.890  20.040 187.480  1.00  0.00           C
ATOM   1786  CG  ASN   180     100.030  19.980 185.940  1.00  0.00           C
ATOM   1787  OD1 ASN   180     100.530  19.020 185.410  1.00  0.00           O
ATOM   1788  ND2 ASN   180      99.310  20.850 185.250  1.00  0.00           N
ATOM   1789 1HD2 ASN   180      98.680  21.480 185.710  1.00  0.00           H
ATOM   1790 2HD2 ASN   180      99.320  20.710 184.270  1.00  0.00           H
ATOM   1791  C   ASN   180      99.360  17.690 188.190  1.00  0.00           C
ATOM   1792  O   ASN   180     100.020  17.320 189.150  1.00  0.00           O
ATOM   1793  N   PHE   181      99.310  17.040 187.030  1.00  0.00           N
ATOM   1794  H   PHE   181      98.820  17.420 186.250  1.00  0.00           H
ATOM   1795  CA  PHE   181      99.710  15.620 186.680  1.00  0.00           C
ATOM   1796  CB  PHE   181      99.610  15.290 185.170  1.00  0.00           C
ATOM   1797  CG  PHE   181      98.190  15.090 184.580  1.00  0.00           C
ATOM   1798  CD1 PHE   181      97.570  16.140 183.940  1.00  0.00           C
ATOM   1799  HD1 PHE   181      98.160  16.990 183.590  1.00  0.00           H
ATOM   1800  CD2 PHE   181      97.400  14.010 184.900  1.00  0.00           C
ATOM   1801  HD2 PHE   181      97.860  13.050 185.110  1.00  0.00           H
ATOM   1802  CE1 PHE   181      96.230  16.140 183.670  1.00  0.00           C
ATOM   1803  HE1 PHE   181      95.690  16.860 183.050  1.00  0.00           H
ATOM   1804  CE2 PHE   181      96.090  13.950 184.660  1.00  0.00           C
ATOM   1805  HE2 PHE   181      95.440  13.140 184.990  1.00  0.00           H
ATOM   1806  CZ  PHE   181      95.500  15.030 183.990  1.00  0.00           C
ATOM   1807  HZ  PHE   181      94.420  14.950 183.840  1.00  0.00           H
ATOM   1808  C   PHE   181     101.240  15.420 187.040  1.00  0.00           C
ATOM   1809  O   PHE   181     102.040  16.310 186.740  1.00  0.00           O
ATOM   1810  N   TYR   182     101.630  14.260 187.460  1.00  0.00           N
ATOM   1811  H   TYR   182     101.070  13.430 187.500  1.00  0.00           H
ATOM   1812  CA  TYR   182     102.990  13.970 187.890  1.00  0.00           C
ATOM   1813  CB  TYR   182     102.960  12.780 188.860  1.00  0.00           C
ATOM   1814  CG  TYR   182     104.200  12.910 189.770  1.00  0.00           C
ATOM   1815  CD1 TYR   182     104.000  13.660 190.950  1.00  0.00           C
ATOM   1816  HD1 TYR   182     103.210  14.400 191.080  1.00  0.00           H
ATOM   1817  CD2 TYR   182     105.370  12.220 189.480  1.00  0.00           C
ATOM   1818  HD2 TYR   182     105.490  11.620 188.580  1.00  0.00           H
ATOM   1819  CE1 TYR   182     105.080  13.680 191.870  1.00  0.00           C
ATOM   1820  HE1 TYR   182     105.090  14.400 192.690  1.00  0.00           H
ATOM   1821  CE2 TYR   182     106.460  12.400 190.320  1.00  0.00           C
ATOM   1822  HE2 TYR   182     107.470  12.170 190.000  1.00  0.00           H
ATOM   1823  CZ  TYR   182     106.300  13.030 191.530  1.00  0.00           C
ATOM   1824  OH  TYR   182     107.270  12.790 192.540  1.00  0.00           O
ATOM   1825  HH  TYR   182     106.960  13.280 193.350  1.00  0.00           H
ATOM   1826  C   TYR   182     103.800  13.570 186.690  1.00  0.00           C
ATOM   1827  O   TYR   182     105.040  13.750 186.620  1.00  0.00           O
ATOM   1828  N   GLY   183     103.110  13.150 185.640  1.00  0.00           N
ATOM   1829  H   GLY   183     102.180  12.810 185.750  1.00  0.00           H
ATOM   1830  CA  GLY   183     103.530  13.070 184.180  1.00  0.00           C
ATOM   1831  C   GLY   183     103.010  14.160 183.210  1.00  0.00           C
ATOM   1832  O   GLY   183     101.950  14.730 183.480  1.00  0.00           O
ATOM   1833  N   PRO   184     103.710  14.390 182.110  1.00  0.00           N
ATOM   1834  CA  PRO   184     103.520  15.490 181.110  1.00  0.00           C
ATOM   1835  CB  PRO   184     104.840  15.660 180.300  1.00  0.00           C
ATOM   1836  CG  PRO   184     105.360  14.240 180.420  1.00  0.00           C
ATOM   1837  CD  PRO   184     104.990  13.730 181.780  1.00  0.00           C
ATOM   1838  C   PRO   184     102.290  15.360 180.200  1.00  0.00           C
ATOM   1839  O   PRO   184     102.450  14.770 179.100  1.00  0.00           O
ATOM   1840  N   PHE   185     101.160  15.960 180.610  1.00  0.00           N
ATOM   1841  H   PHE   185     101.090  16.340 181.540  1.00  0.00           H
ATOM   1842  CA  PHE   185      99.860  15.980 179.890  1.00  0.00           C
ATOM   1843  CB  PHE   185      99.000  14.770 180.310  1.00  0.00           C
ATOM   1844  CG  PHE   185      99.690  13.370 180.320  1.00  0.00           C
ATOM   1845  CD1 PHE   185      99.890  12.730 181.600  1.00  0.00           C
ATOM   1846  HD1 PHE   185      99.640  13.230 182.530  1.00  0.00           H
ATOM   1847  CD2 PHE   185     100.030  12.690 179.130  1.00  0.00           C
ATOM   1848  HD2 PHE   185      99.910  13.210 178.180  1.00  0.00           H
ATOM   1849  CE1 PHE   185     100.250  11.410 181.630  1.00  0.00           C
ATOM   1850  HE1 PHE   185     100.330  10.870 182.580  1.00  0.00           H
ATOM   1851  CE2 PHE   185     100.330  11.360 179.220  1.00  0.00           C
ATOM   1852  HE2 PHE   185     100.620  10.710 178.390  1.00  0.00           H
ATOM   1853  CZ  PHE   185     100.510  10.700 180.430  1.00  0.00           C
ATOM   1854  HZ  PHE   185     100.920   9.700 180.370  1.00  0.00           H
ATOM   1855  C   PHE   185      98.890  17.190 179.940  1.00  0.00           C
ATOM   1856  O   PHE   185      98.770  17.810 180.980  1.00  0.00           O
ATOM   1857  N   VAL   186      98.410  17.520 178.780  1.00  0.00           N
ATOM   1858  H   VAL   186      98.500  16.880 178.020  1.00  0.00           H
ATOM   1859  CA  VAL   186      97.410  18.610 178.600  1.00  0.00           C
ATOM   1860  CB  VAL   186      97.570  19.260 177.220  1.00  0.00           C
ATOM   1861  CG1 VAL   186      98.820  20.080 177.230  1.00  0.00           C
ATOM   1862  CG2 VAL   186      97.550  18.260 176.050  1.00  0.00           C
ATOM   1863  C   VAL   186      95.970  18.110 178.860  1.00  0.00           C
ATOM   1864  O   VAL   186      95.640  16.960 178.510  1.00  0.00           O
ATOM   1865  N   ASP   187      95.300  18.840 179.700  1.00  0.00           N
ATOM   1866  H   ASP   187      95.890  19.440 180.240  1.00  0.00           H
ATOM   1867  CA  ASP   187      93.880  18.780 180.180  1.00  0.00           C
ATOM   1868  CB  ASP   187      93.590  19.820 181.250  1.00  0.00           C
ATOM   1869  CG  ASP   187      94.450  19.570 182.490  1.00  0.00           C
ATOM   1870  OD1 ASP   187      95.650  19.880 182.480  1.00  0.00           O
ATOM   1871  OD2 ASP   187      93.830  19.380 183.550  1.00  0.00           O
ATOM   1872  C   ASP   187      92.830  18.690 179.060  1.00  0.00           C
ATOM   1873  O   ASP   187      92.060  19.630 178.990  1.00  0.00           O
ATOM   1874  N   ARG   188      92.910  17.600 178.370  1.00  0.00           N
ATOM   1875  H   ARG   188      93.820  17.200 178.480  1.00  0.00           H
ATOM   1876  CA  ARG   188      91.930  17.240 177.240  1.00  0.00           C
ATOM   1877  CB  ARG   188      92.000  18.200 176.050  1.00  0.00           C
ATOM   1878  CG  ARG   188      93.360  18.170 175.280  1.00  0.00           C
ATOM   1879  CD  ARG   188      93.430  19.310 174.220  1.00  0.00           C
ATOM   1880  NE  ARG   188      94.810  19.400 173.700  1.00  0.00           N
ATOM   1881  HE  ARG   188      95.010  18.550 173.210  1.00  0.00           H
ATOM   1882  CZ  ARG   188      95.700  20.430 173.830  1.00  0.00           C
ATOM   1883  NH1 ARG   188      95.470  21.530 174.560  1.00  0.00           N
ATOM   1884 1HH1 ARG   188      94.690  21.680 175.170  1.00  0.00           H
ATOM   1885 2HH1 ARG   188      96.200  22.210 174.570  1.00  0.00           H
ATOM   1886  NH2 ARG   188      96.790  20.550 173.090  1.00  0.00           N
ATOM   1887 1HH2 ARG   188      97.010  19.910 172.360  1.00  0.00           H
ATOM   1888 2HH2 ARG   188      97.420  21.260 173.390  1.00  0.00           H
ATOM   1889  C   ARG   188      92.230  15.790 176.750  1.00  0.00           C
ATOM   1890  O   ARG   188      93.370  15.470 176.720  1.00  0.00           O
ATOM   1891  N   GLN   189      91.200  15.050 176.470  1.00  0.00           N
ATOM   1892  H   GLN   189      90.240  15.320 176.520  1.00  0.00           H
ATOM   1893  CA  GLN   189      91.300  13.660 176.130  1.00  0.00           C
ATOM   1894  CB  GLN   189      90.020  13.040 176.780  1.00  0.00           C
ATOM   1895  CG  GLN   189      90.170  11.530 177.100  1.00  0.00           C
ATOM   1896  CD  GLN   189      88.990  11.150 177.990  1.00  0.00           C
ATOM   1897  OE1 GLN   189      89.020  11.220 179.210  1.00  0.00           O
ATOM   1898  NE2 GLN   189      87.860  10.680 177.410  1.00  0.00           N
ATOM   1899 1HE2 GLN   189      87.800  10.790 176.420  1.00  0.00           H
ATOM   1900 2HE2 GLN   189      87.120  10.340 177.990  1.00  0.00           H
ATOM   1901  C   GLN   189      91.720  13.100 174.770  1.00  0.00           C
ATOM   1902  O   GLN   189      91.130  12.280 174.030  1.00  0.00           O
ATOM   1903  N   THR   190      93.020  13.460 174.490  1.00  0.00           N
ATOM   1904  H   THR   190      93.530  13.820 175.270  1.00  0.00           H
ATOM   1905  CA  THR   190      93.790  13.180 173.240  1.00  0.00           C
ATOM   1906  CB  THR   190      94.540  14.410 172.790  1.00  0.00           C
ATOM   1907  OG1 THR   190      95.320  14.860 173.920  1.00  0.00           O
ATOM   1908  HG1 THR   190      95.910  15.650 173.730  1.00  0.00           H
ATOM   1909  CG2 THR   190      93.600  15.590 172.500  1.00  0.00           C
ATOM   1910  C   THR   190      94.770  12.040 173.300  1.00  0.00           C
ATOM   1911  O   THR   190      95.070  11.570 174.390  1.00  0.00           O
ATOM   1912  N   ALA   191      95.240  11.430 172.190  1.00  0.00           N
ATOM   1913  H   ALA   191      95.290  11.890 171.300  1.00  0.00           H
ATOM   1914  CA  ALA   191      96.130  10.220 172.280  1.00  0.00           C
ATOM   1915  CB  ALA   191      95.890   9.400 171.080  1.00  0.00           C
ATOM   1916  C   ALA   191      97.610  10.570 172.700  1.00  0.00           C
ATOM   1917  O   ALA   191      98.560  10.520 171.960  1.00  0.00           O
ATOM   1918  N   GLN   192      97.740  11.120 173.920  1.00  0.00           N
ATOM   1919  H   GLN   192      96.890  11.400 174.370  1.00  0.00           H
ATOM   1920  CA  GLN   192      99.020  11.570 174.560  1.00  0.00           C
ATOM   1921  CB  GLN   192      98.570  12.490 175.680  1.00  0.00           C
ATOM   1922  CG  GLN   192      97.890  13.850 175.370  1.00  0.00           C
ATOM   1923  CD  GLN   192      97.530  14.800 176.490  1.00  0.00           C
ATOM   1924  OE1 GLN   192      98.390  15.250 177.200  1.00  0.00           O
ATOM   1925  NE2 GLN   192      96.250  15.030 176.560  1.00  0.00           N
ATOM   1926 1HE2 GLN   192      95.670  14.720 175.800  1.00  0.00           H
ATOM   1927 2HE2 GLN   192      95.810  15.490 177.330  1.00  0.00           H
ATOM   1928  C   GLN   192     100.000  10.480 175.060  1.00  0.00           C
ATOM   1929  O   GLN   192      99.680   9.410 175.600  1.00  0.00           O
ATOM   1930  N   ALA   193     101.240  10.950 174.990  1.00  0.00           N
ATOM   1931  H   ALA   193     101.480  11.880 174.690  1.00  0.00           H
ATOM   1932  CA  ALA   193     102.450  10.090 175.110  1.00  0.00           C
ATOM   1933  CB  ALA   193     103.690  10.680 174.330  1.00  0.00           C
ATOM   1934  C   ALA   193     102.820   9.690 176.530  1.00  0.00           C
ATOM   1935  O   ALA   193     102.880  10.460 177.470  1.00  0.00           O
ATOM   1936  N   ALA   194     103.160   8.420 176.670  1.00  0.00           N
ATOM   1937  H   ALA   194     103.270   7.880 175.840  1.00  0.00           H
ATOM   1938  CA  ALA   194     103.480   7.840 177.940  1.00  0.00           C
ATOM   1939  CB  ALA   194     102.450   6.780 178.200  1.00  0.00           C
ATOM   1940  C   ALA   194     104.820   7.100 177.990  1.00  0.00           C
ATOM   1941  O   ALA   194     104.990   6.140 177.270  1.00  0.00           O
ATOM   1942  N   GLY   195     105.720   7.680 178.800  1.00  0.00           N
ATOM   1943  H   GLY   195     105.510   8.500 179.330  1.00  0.00           H
ATOM   1944  CA  GLY   195     107.050   7.140 179.150  1.00  0.00           C
ATOM   1945  C   GLY   195     106.960   6.280 180.480  1.00  0.00           C
ATOM   1946  O   GLY   195     107.670   6.630 181.410  1.00  0.00           O
ATOM   1947  N   THR   196     106.050   5.300 180.440  1.00  0.00           N
ATOM   1948  H   THR   196     105.830   4.780 179.620  1.00  0.00           H
ATOM   1949  CA  THR   196     105.580   4.770 181.760  1.00  0.00           C
ATOM   1950  CB  THR   196     104.150   4.240 181.710  1.00  0.00           C
ATOM   1951  OG1 THR   196     103.940   3.320 180.640  1.00  0.00           O
ATOM   1952  HG1 THR   196     103.020   2.950 180.810  1.00  0.00           H
ATOM   1953  CG2 THR   196     103.120   5.420 181.680  1.00  0.00           C
ATOM   1954  C   THR   196     106.540   3.800 182.500  1.00  0.00           C
ATOM   1955  O   THR   196     107.170   2.940 181.880  1.00  0.00           O
ATOM   1956  N   ASP   197     106.450   3.950 183.850  1.00  0.00           N
ATOM   1957  H   ASP   197     105.900   4.620 184.340  1.00  0.00           H
ATOM   1958  CA  ASP   197     107.420   3.380 184.780  1.00  0.00           C
ATOM   1959  CB  ASP   197     107.050   3.920 186.140  1.00  0.00           C
ATOM   1960  CG  ASP   197     107.300   5.400 186.250  1.00  0.00           C
ATOM   1961  OD1 ASP   197     108.470   5.870 186.260  1.00  0.00           O
ATOM   1962  OD2 ASP   197     106.280   6.050 186.020  1.00  0.00           O
ATOM   1963  C   ASP   197     107.510   1.870 184.850  1.00  0.00           C
ATOM   1964  O   ASP   197     106.500   1.210 184.630  1.00  0.00           O
ATOM   1965  N   THR   198     108.730   1.310 185.120  1.00  0.00           N
ATOM   1966  H   THR   198     109.390   1.720 185.750  1.00  0.00           H
ATOM   1967  CA  THR   198     108.840  -0.180 185.070  1.00  0.00           C
ATOM   1968  CB  THR   198     110.200  -0.780 185.230  1.00  0.00           C
ATOM   1969  OG1 THR   198     111.070  -0.110 186.190  1.00  0.00           O
ATOM   1970  HG1 THR   198     111.900  -0.650 186.130  1.00  0.00           H
ATOM   1971  CG2 THR   198     110.910  -0.900 183.880  1.00  0.00           C
ATOM   1972  C   THR   198     108.000  -0.780 186.220  1.00  0.00           C
ATOM   1973  O   THR   198     107.850  -0.180 187.270  1.00  0.00           O
ATOM   1974  N   THR   199     107.600  -2.070 186.050  1.00  0.00           N
ATOM   1975  H   THR   199     108.050  -2.560 185.300  1.00  0.00           H
ATOM   1976  CA  THR   199     106.930  -2.900 187.110  1.00  0.00           C
ATOM   1977  CB  THR   199     105.670  -3.670 186.600  1.00  0.00           C
ATOM   1978  OG1 THR   199     105.940  -4.370 185.420  1.00  0.00           O
ATOM   1979  HG1 THR   199     105.080  -4.630 184.980  1.00  0.00           H
ATOM   1980  CG2 THR   199     104.410  -2.890 186.450  1.00  0.00           C
ATOM   1981  C   THR   199     107.910  -3.860 187.920  1.00  0.00           C
ATOM   1982  O   THR   199     108.580  -4.700 187.270  1.00  0.00           O
ATOM   1983  N   ILE   200     108.090  -3.520 189.230  1.00  0.00           N
ATOM   1984  H   ILE   200     107.380  -3.020 189.710  1.00  0.00           H
ATOM   1985  CA  ILE   200     109.170  -4.060 190.130  1.00  0.00           C
ATOM   1986  CB  ILE   200     109.370  -3.000 191.260  1.00  0.00           C
ATOM   1987  CG1 ILE   200     109.500  -1.550 190.780  1.00  0.00           C
ATOM   1988  CG2 ILE   200     110.460  -3.480 192.200  1.00  0.00           C
ATOM   1989  CD  ILE   200     110.550  -1.210 189.650  1.00  0.00           C
ATOM   1990  C   ILE   200     108.820  -5.500 190.690  1.00  0.00           C
ATOM   1991  O   ILE   200     107.900  -5.720 191.420  1.00  0.00           O
ATOM   1992  N   THR   201     109.740  -6.400 190.410  1.00  0.00           N
ATOM   1993  H   THR   201     110.610  -6.200 189.960  1.00  0.00           H
ATOM   1994  CA  THR   201     109.510  -7.810 190.810  1.00  0.00           C
ATOM   1995  CB  THR   201     110.500  -8.860 190.290  1.00  0.00           C
ATOM   1996  OG1 THR   201     111.770  -8.330 190.110  1.00  0.00           O
ATOM   1997  HG1 THR   201     111.910  -8.050 189.160  1.00  0.00           H
ATOM   1998  CG2 THR   201     109.850  -9.440 189.040  1.00  0.00           C
ATOM   1999  C   THR   201     109.190  -8.090 192.280  1.00  0.00           C
ATOM   2000  O   THR   201     108.340  -8.890 192.640  1.00  0.00           O
ATOM   2001  N   VAL   202     109.940  -7.400 193.130  1.00  0.00           N
ATOM   2002  H   VAL   202     110.780  -6.910 192.900  1.00  0.00           H
ATOM   2003  CA  VAL   202     109.730  -7.540 194.620  1.00  0.00           C
ATOM   2004  CB  VAL   202     110.940  -6.940 195.290  1.00  0.00           C
ATOM   2005  CG1 VAL   202     111.050  -5.420 195.070  1.00  0.00           C
ATOM   2006  CG2 VAL   202     111.090  -7.160 196.780  1.00  0.00           C
ATOM   2007  C   VAL   202     108.320  -7.030 194.990  1.00  0.00           C
ATOM   2008  O   VAL   202     107.710  -7.590 195.910  1.00  0.00           O
ATOM   2009  N   ASN   203     107.860  -5.940 194.340  1.00  0.00           N
ATOM   2010  H   ASN   203     108.360  -5.300 193.760  1.00  0.00           H
ATOM   2011  CA  ASN   203     106.520  -5.330 194.540  1.00  0.00           C
ATOM   2012  CB  ASN   203     106.370  -4.030 193.940  1.00  0.00           C
ATOM   2013  CG  ASN   203     107.240  -3.010 194.640  1.00  0.00           C
ATOM   2014  OD1 ASN   203     108.410  -3.130 195.010  1.00  0.00           O
ATOM   2015  ND2 ASN   203     106.640  -1.840 194.850  1.00  0.00           N
ATOM   2016 1HD2 ASN   203     105.690  -1.750 194.540  1.00  0.00           H
ATOM   2017 2HD2 ASN   203     107.010  -1.150 195.460  1.00  0.00           H
ATOM   2018  C   ASN   203     105.460  -6.220 193.880  1.00  0.00           C
ATOM   2019  O   ASN   203     104.460  -6.510 194.500  1.00  0.00           O
ATOM   2020  N   VAL   204     105.760  -6.930 192.790  1.00  0.00           N
ATOM   2021  H   VAL   204     106.620  -6.770 192.320  1.00  0.00           H
ATOM   2022  CA  VAL   204     104.820  -7.920 192.150  1.00  0.00           C
ATOM   2023  CB  VAL   204     105.060  -8.160 190.650  1.00  0.00           C
ATOM   2024  CG1 VAL   204     104.250  -9.340 190.090  1.00  0.00           C
ATOM   2025  CG2 VAL   204     104.920  -6.880 189.790  1.00  0.00           C
ATOM   2026  C   VAL   204     104.720  -9.200 193.040  1.00  0.00           C
ATOM   2027  O   VAL   204     103.680  -9.760 193.190  1.00  0.00           O
ATOM   2028  N   LEU   205     105.820  -9.580 193.690  1.00  0.00           N
ATOM   2029  H   LEU   205     106.740  -9.310 193.390  1.00  0.00           H
ATOM   2030  CA  LEU   205     105.760 -10.600 194.810  1.00  0.00           C
ATOM   2031  CB  LEU   205     107.210 -10.970 195.140  1.00  0.00           C
ATOM   2032  CG  LEU   205     107.810 -12.100 194.320  1.00  0.00           C
ATOM   2033  CD1 LEU   205     109.280 -11.840 194.140  1.00  0.00           C
ATOM   2034  CD2 LEU   205     107.640 -13.470 194.990  1.00  0.00           C
ATOM   2035  C   LEU   205     104.890 -10.240 196.030  1.00  0.00           C
ATOM   2036  O   LEU   205     104.040 -10.990 196.410  1.00  0.00           O
ATOM   2037  N   ALA   206     105.080  -8.970 196.480  1.00  0.00           N
ATOM   2038  H   ALA   206     105.790  -8.390 196.090  1.00  0.00           H
ATOM   2039  CA  ALA   206     104.280  -8.400 197.610  1.00  0.00           C
ATOM   2040  CB  ALA   206     104.870  -7.000 197.960  1.00  0.00           C
ATOM   2041  C   ALA   206     102.760  -8.320 197.340  1.00  0.00           C
ATOM   2042  O   ALA   206     102.040  -8.770 198.150  1.00  0.00           O
ATOM   2043  N   TRP   207     102.480  -8.200 196.040  1.00  0.00           N
ATOM   2044  H   TRP   207     103.220  -7.800 195.490  1.00  0.00           H
ATOM   2045  CA  TRP   207     101.100  -8.320 195.450  1.00  0.00           C
ATOM   2046  CB  TRP   207     101.120  -7.970 193.980  1.00  0.00           C
ATOM   2047  CG  TRP   207      99.770  -7.330 193.480  1.00  0.00           C
ATOM   2048  CD1 TRP   207      99.700  -6.100 192.980  1.00  0.00           C
ATOM   2049  HD1 TRP   207     100.370  -5.280 193.230  1.00  0.00           H
ATOM   2050  CD2 TRP   207      98.580  -7.930 193.130  1.00  0.00           C
ATOM   2051  NE1 TRP   207      98.630  -5.930 192.280  1.00  0.00           N
ATOM   2052  HE1 TRP   207      98.510  -5.170 191.650  1.00  0.00           H
ATOM   2053  CE2 TRP   207      97.910  -7.010 192.340  1.00  0.00           C
ATOM   2054  CE3 TRP   207      97.980  -9.150 193.410  1.00  0.00           C
ATOM   2055  HE3 TRP   207      98.320  -9.820 194.200  1.00  0.00           H
ATOM   2056  CZ2 TRP   207      96.700  -7.240 191.720  1.00  0.00           C
ATOM   2057  HZ2 TRP   207      96.120  -6.470 191.200  1.00  0.00           H
ATOM   2058  CZ3 TRP   207      96.830  -9.450 192.760  1.00  0.00           C
ATOM   2059  HZ3 TRP   207      96.540 -10.500 192.690  1.00  0.00           H
ATOM   2060  CH2 TRP   207      96.170  -8.500 191.950  1.00  0.00           C
ATOM   2061  HH2 TRP   207      95.190  -8.700 191.520  1.00  0.00           H
ATOM   2062  C   TRP   207     100.590  -9.780 195.660  1.00  0.00           C
ATOM   2063  O   TRP   207      99.800 -10.060 196.580  1.00  0.00           O
ATOM   2064  N   LEU   208     101.270 -10.750 194.990  1.00  0.00           N
ATOM   2065  H   LEU   208     102.030 -10.430 194.420  1.00  0.00           H
ATOM   2066  CA  LEU   208     101.030 -12.200 195.190  1.00  0.00           C
ATOM   2067  CB  LEU   208     102.110 -13.030 194.410  1.00  0.00           C
ATOM   2068  CG  LEU   208     101.670 -14.450 193.950  1.00  0.00           C
ATOM   2069  CD1 LEU   208     100.420 -14.360 193.050  1.00  0.00           C
ATOM   2070  CD2 LEU   208     102.860 -15.210 193.370  1.00  0.00           C
ATOM   2071  C   LEU   208     101.050 -12.650 196.630  1.00  0.00           C
ATOM   2072  O   LEU   208     100.090 -13.340 196.990  1.00  0.00           O
ATOM   2073  N   TYR   209     101.880 -12.150 197.540  1.00  0.00           N
ATOM   2074  H   TYR   209     102.640 -11.630 197.160  1.00  0.00           H
ATOM   2075  CA  TYR   209     101.710 -12.360 198.990  1.00  0.00           C
ATOM   2076  CB  TYR   209     102.820 -11.880 199.900  1.00  0.00           C
ATOM   2077  CG  TYR   209     104.050 -12.810 199.790  1.00  0.00           C
ATOM   2078  CD1 TYR   209     104.110 -14.040 200.470  1.00  0.00           C
ATOM   2079  HD1 TYR   209     103.180 -14.560 200.680  1.00  0.00           H
ATOM   2080  CD2 TYR   209     105.310 -12.370 199.360  1.00  0.00           C
ATOM   2081  HD2 TYR   209     105.360 -11.530 198.670  1.00  0.00           H
ATOM   2082  CE1 TYR   209     105.250 -14.780 200.630  1.00  0.00           C
ATOM   2083  HE1 TYR   209     105.170 -15.700 201.210  1.00  0.00           H
ATOM   2084  CE2 TYR   209     106.440 -13.090 199.540  1.00  0.00           C
ATOM   2085  HE2 TYR   209     107.390 -12.610 199.290  1.00  0.00           H
ATOM   2086  CZ  TYR   209     106.370 -14.330 200.150  1.00  0.00           C
ATOM   2087  OH  TYR   209     107.430 -15.120 200.190  1.00  0.00           O
ATOM   2088  HH  TYR   209     107.150 -15.980 200.610  1.00  0.00           H
ATOM   2089  C   TYR   209     100.450 -11.810 199.660  1.00  0.00           C
ATOM   2090  O   TYR   209      99.850 -12.610 200.330  1.00  0.00           O
ATOM   2091  N   ALA   210      99.950 -10.660 199.280  1.00  0.00           N
ATOM   2092  H   ALA   210     100.340 -10.030 198.610  1.00  0.00           H
ATOM   2093  CA  ALA   210      98.620 -10.100 199.740  1.00  0.00           C
ATOM   2094  CB  ALA   210      98.430  -8.590 199.620  1.00  0.00           C
ATOM   2095  C   ALA   210      97.470 -10.890 199.200  1.00  0.00           C
ATOM   2096  O   ALA   210      96.660 -11.400 199.980  1.00  0.00           O
ATOM   2097  N   ALA   211      97.600 -11.290 197.950  1.00  0.00           N
ATOM   2098  H   ALA   211      98.440 -11.060 197.460  1.00  0.00           H
ATOM   2099  CA  ALA   211      96.560 -12.040 197.240  1.00  0.00           C
ATOM   2100  CB  ALA   211      97.020 -12.280 195.840  1.00  0.00           C
ATOM   2101  C   ALA   211      96.280 -13.370 197.970  1.00  0.00           C
ATOM   2102  O   ALA   211      95.220 -13.520 198.550  1.00  0.00           O
ATOM   2103  N   VAL   212      97.320 -14.200 198.090  1.00  0.00           N
ATOM   2104  H   VAL   212      98.260 -14.040 197.810  1.00  0.00           H
ATOM   2105  CA  VAL   212      97.190 -15.470 198.870  1.00  0.00           C
ATOM   2106  CB  VAL   212      98.430 -16.340 198.550  1.00  0.00           C
ATOM   2107  CG1 VAL   212      98.750 -16.580 197.110  1.00  0.00           C
ATOM   2108  CG2 VAL   212      99.710 -15.830 199.120  1.00  0.00           C
ATOM   2109  C   VAL   212      96.840 -15.570 200.340  1.00  0.00           C
ATOM   2110  O   VAL   212      96.480 -16.580 200.890  1.00  0.00           O
ATOM   2111  N   ILE   213      97.230 -14.500 201.060  1.00  0.00           N
ATOM   2112  H   ILE   213      98.060 -14.020 200.800  1.00  0.00           H
ATOM   2113  CA  ILE   213      96.770 -14.370 202.460  1.00  0.00           C
ATOM   2114  CB  ILE   213      97.880 -13.750 203.370  1.00  0.00           C
ATOM   2115  CG1 ILE   213      98.340 -12.370 202.900  1.00  0.00           C
ATOM   2116  CG2 ILE   213      99.090 -14.710 203.380  1.00  0.00           C
ATOM   2117  CD  ILE   213      99.190 -11.420 203.800  1.00  0.00           C
ATOM   2118  C   ILE   213      95.390 -13.760 202.570  1.00  0.00           C
ATOM   2119  O   ILE   213      94.790 -14.040 203.600  1.00  0.00           O
ATOM   2120  N   ASN   214      94.940 -12.960 201.600  1.00  0.00           N
ATOM   2121  H   ASN   214      95.620 -12.670 200.920  1.00  0.00           H
ATOM   2122  CA  ASN   214      93.550 -12.430 201.610  1.00  0.00           C
ATOM   2123  CB  ASN   214      93.450 -11.120 200.800  1.00  0.00           C
ATOM   2124  CG  ASN   214      94.050  -9.890 201.440  1.00  0.00           C
ATOM   2125  OD1 ASN   214      93.680  -9.560 202.590  1.00  0.00           O
ATOM   2126  ND2 ASN   214      95.010  -9.210 200.860  1.00  0.00           N
ATOM   2127 1HD2 ASN   214      95.300  -9.400 199.920  1.00  0.00           H
ATOM   2128 2HD2 ASN   214      95.320  -8.390 201.340  1.00  0.00           H
ATOM   2129  C   ASN   214      92.490 -13.480 201.120  1.00  0.00           C
ATOM   2130  O   ASN   214      91.480 -13.650 201.760  1.00  0.00           O
ATOM   2131  N   GLY   215      92.840 -14.230 200.130  1.00  0.00           N
ATOM   2132  H   GLY   215      93.770 -14.120 199.770  1.00  0.00           H
ATOM   2133  CA  GLY   215      92.070 -15.330 199.480  1.00  0.00           C
ATOM   2134  C   GLY   215      92.720 -16.720 199.350  1.00  0.00           C
ATOM   2135  O   GLY   215      93.630 -17.090 200.110  1.00  0.00           O
ATOM   2136  N   ASP   216      92.040 -17.430 198.460  1.00  0.00           N
ATOM   2137  H   ASP   216      91.180 -17.050 198.100  1.00  0.00           H
ATOM   2138  CA  ASP   216      92.440 -18.780 198.120  1.00  0.00           C
ATOM   2139  CB  ASP   216      91.270 -19.340 197.300  1.00  0.00           C
ATOM   2140  CG  ASP   216      91.290 -20.790 196.730  1.00  0.00           C
ATOM   2141  OD1 ASP   216      90.960 -20.970 195.530  1.00  0.00           O
ATOM   2142  OD2 ASP   216      91.700 -21.660 197.510  1.00  0.00           O
ATOM   2143  C   ASP   216      93.890 -18.970 197.550  1.00  0.00           C
ATOM   2144  O   ASP   216      94.450 -18.230 196.750  1.00  0.00           O
ATOM   2145  N   ARG   217      94.270 -20.220 197.570  1.00  0.00           N
ATOM   2146  H   ARG   217      93.520 -20.870 197.700  1.00  0.00           H
ATOM   2147  CA  ARG   217      95.640 -20.730 197.240  1.00  0.00           C
ATOM   2148  CB  ARG   217      96.150 -21.750 198.300  1.00  0.00           C
ATOM   2149  CG  ARG   217      96.210 -21.160 199.720  1.00  0.00           C
ATOM   2150  CD  ARG   217      97.170 -20.050 200.040  1.00  0.00           C
ATOM   2151  NE  ARG   217      96.820 -19.270 201.210  1.00  0.00           N
ATOM   2152  HE  ARG   217      95.950 -18.790 201.160  1.00  0.00           H
ATOM   2153  CZ  ARG   217      97.760 -19.070 202.220  1.00  0.00           C
ATOM   2154  NH1 ARG   217      98.990 -19.520 202.110  1.00  0.00           N
ATOM   2155 1HH1 ARG   217      99.150 -20.070 201.290  1.00  0.00           H
ATOM   2156 2HH1 ARG   217      99.610 -19.420 202.880  1.00  0.00           H
ATOM   2157  NH2 ARG   217      97.370 -18.190 203.170  1.00  0.00           N
ATOM   2158 1HH2 ARG   217      96.460 -17.790 203.140  1.00  0.00           H
ATOM   2159 2HH2 ARG   217      97.870 -17.990 204.010  1.00  0.00           H
ATOM   2160  C   ARG   217      95.810 -21.240 195.820  1.00  0.00           C
ATOM   2161  O   ARG   217      96.960 -21.700 195.530  1.00  0.00           O
ATOM   2162  N   TRP   218      94.870 -20.860 194.920  1.00  0.00           N
ATOM   2163  H   TRP   218      94.200 -20.190 195.250  1.00  0.00           H
ATOM   2164  CA  TRP   218      94.810 -21.160 193.460  1.00  0.00           C
ATOM   2165  CB  TRP   218      93.460 -20.700 192.880  1.00  0.00           C
ATOM   2166  CG  TRP   218      93.370 -19.160 192.690  1.00  0.00           C
ATOM   2167  CD1 TRP   218      92.930 -18.310 193.530  1.00  0.00           C
ATOM   2168  HD1 TRP   218      92.520 -18.610 194.500  1.00  0.00           H
ATOM   2169  CD2 TRP   218      93.730 -18.430 191.510  1.00  0.00           C
ATOM   2170  NE1 TRP   218      92.960 -17.120 192.980  1.00  0.00           N
ATOM   2171  HE1 TRP   218      92.700 -16.250 193.400  1.00  0.00           H
ATOM   2172  CE2 TRP   218      93.390 -17.120 191.710  1.00  0.00           C
ATOM   2173  CE3 TRP   218      94.160 -18.850 190.250  1.00  0.00           C
ATOM   2174  HE3 TRP   218      94.230 -19.910 189.980  1.00  0.00           H
ATOM   2175  CZ2 TRP   218      93.460 -16.140 190.690  1.00  0.00           C
ATOM   2176  HZ2 TRP   218      93.730 -15.120 190.990  1.00  0.00           H
ATOM   2177  CZ3 TRP   218      94.140 -17.970 189.170  1.00  0.00           C
ATOM   2178  HZ3 TRP   218      94.610 -18.250 188.230  1.00  0.00           H
ATOM   2179  CH2 TRP   218      93.820 -16.620 189.430  1.00  0.00           C
ATOM   2180  HH2 TRP   218      93.830 -15.860 188.650  1.00  0.00           H
ATOM   2181  C   TRP   218      96.030 -20.700 192.660  1.00  0.00           C
ATOM   2182  O   TRP   218      96.500 -21.530 191.890  1.00  0.00           O
ATOM   2183  N   PHE   219      96.710 -19.710 193.100  1.00  0.00           N
ATOM   2184  H   PHE   219      96.290 -18.970 193.620  1.00  0.00           H
ATOM   2185  CA  PHE   219      98.010 -19.220 192.600  1.00  0.00           C
ATOM   2186  CB  PHE   219      98.310 -17.910 193.340  1.00  0.00           C
ATOM   2187  CG  PHE   219      97.320 -16.800 193.080  1.00  0.00           C
ATOM   2188  CD1 PHE   219      97.300 -16.010 191.950  1.00  0.00           C
ATOM   2189  HD1 PHE   219      97.740 -16.460 191.060  1.00  0.00           H
ATOM   2190  CD2 PHE   219      96.440 -16.550 194.080  1.00  0.00           C
ATOM   2191  HD2 PHE   219      96.270 -17.230 194.910  1.00  0.00           H
ATOM   2192  CE1 PHE   219      96.640 -14.760 191.980  1.00  0.00           C
ATOM   2193  HE1 PHE   219      96.810 -14.070 191.150  1.00  0.00           H
ATOM   2194  CE2 PHE   219      95.750 -15.390 194.130  1.00  0.00           C
ATOM   2195  HE2 PHE   219      95.080 -15.240 194.980  1.00  0.00           H
ATOM   2196  CZ  PHE   219      95.920 -14.430 193.120  1.00  0.00           C
ATOM   2197  HZ  PHE   219      95.360 -13.500 193.160  1.00  0.00           H
ATOM   2198  C   PHE   219      99.180 -20.200 192.790  1.00  0.00           C
ATOM   2199  O   PHE   219     100.050 -20.070 191.890  1.00  0.00           O
ATOM   2200  N   LEU   220      99.160 -20.930 193.850  1.00  0.00           N
ATOM   2201  H   LEU   220      98.360 -21.220 194.380  1.00  0.00           H
ATOM   2202  CA  LEU   220     100.480 -21.490 194.210  1.00  0.00           C
ATOM   2203  CB  LEU   220     100.570 -21.670 195.760  1.00  0.00           C
ATOM   2204  CG  LEU   220     100.940 -20.430 196.540  1.00  0.00           C
ATOM   2205  CD1 LEU   220     100.470 -20.520 198.010  1.00  0.00           C
ATOM   2206  CD2 LEU   220     102.470 -20.260 196.540  1.00  0.00           C
ATOM   2207  C   LEU   220     101.040 -22.710 193.420  1.00  0.00           C
ATOM   2208  O   LEU   220     100.330 -23.700 193.270  1.00  0.00           O
ATOM   2209  N   ASN   221     102.350 -22.690 193.130  1.00  0.00           N
ATOM   2210  H   ASN   221     102.950 -21.900 193.270  1.00  0.00           H
ATOM   2211  CA  ASN   221     103.080 -23.930 192.640  1.00  0.00           C
ATOM   2212  CB  ASN   221     103.170 -23.980 191.140  1.00  0.00           C
ATOM   2213  CG  ASN   221     103.550 -25.390 190.540  1.00  0.00           C
ATOM   2214  OD1 ASN   221     104.410 -26.180 190.920  1.00  0.00           O
ATOM   2215  ND2 ASN   221     102.930 -25.620 189.380  1.00  0.00           N
ATOM   2216 1HD2 ASN   221     102.490 -24.800 189.000  1.00  0.00           H
ATOM   2217 2HD2 ASN   221     102.690 -26.520 189.010  1.00  0.00           H
ATOM   2218  C   ASN   221     104.420 -23.940 193.340  1.00  0.00           C
ATOM   2219  O   ASN   221     105.240 -23.090 193.060  1.00  0.00           O
ATOM   2220  N   ARG   222     104.720 -25.000 194.040  1.00  0.00           N
ATOM   2221  H   ARG   222     104.180 -25.840 194.010  1.00  0.00           H
ATOM   2222  CA  ARG   222     105.870 -25.240 194.940  1.00  0.00           C
ATOM   2223  CB  ARG   222     105.500 -25.820 196.310  1.00  0.00           C
ATOM   2224  CG  ARG   222     104.730 -24.830 197.280  1.00  0.00           C
ATOM   2225  CD  ARG   222     104.210 -25.280 198.670  1.00  0.00           C
ATOM   2226  NE  ARG   222     105.410 -25.660 199.460  1.00  0.00           N
ATOM   2227  HE  ARG   222     106.260 -25.240 199.160  1.00  0.00           H
ATOM   2228  CZ  ARG   222     105.460 -26.370 200.570  1.00  0.00           C
ATOM   2229  NH1 ARG   222     104.450 -27.100 201.060  1.00  0.00           N
ATOM   2230 1HH1 ARG   222     103.610 -27.290 200.550  1.00  0.00           H
ATOM   2231 2HH1 ARG   222     104.430 -27.340 202.030  1.00  0.00           H
ATOM   2232  NH2 ARG   222     106.560 -26.200 201.260  1.00  0.00           N
ATOM   2233 1HH2 ARG   222     107.280 -25.620 200.870  1.00  0.00           H
ATOM   2234 2HH2 ARG   222     106.540 -26.520 202.210  1.00  0.00           H
ATOM   2235  C   ARG   222     107.200 -25.840 194.410  1.00  0.00           C
ATOM   2236  O   ARG   222     107.870 -26.620 195.040  1.00  0.00           O
ATOM   2237  N   PHE   223     107.490 -25.480 193.180  1.00  0.00           N
ATOM   2238  H   PHE   223     107.010 -24.760 192.690  1.00  0.00           H
ATOM   2239  CA  PHE   223     108.550 -26.070 192.340  1.00  0.00           C
ATOM   2240  CB  PHE   223     108.100 -25.920 190.900  1.00  0.00           C
ATOM   2241  CG  PHE   223     109.070 -26.680 189.950  1.00  0.00           C
ATOM   2242  CD1 PHE   223     109.820 -26.000 188.970  1.00  0.00           C
ATOM   2243  HD1 PHE   223     109.570 -24.950 188.890  1.00  0.00           H
ATOM   2244  CD2 PHE   223     109.190 -28.050 190.190  1.00  0.00           C
ATOM   2245  HD2 PHE   223     108.830 -28.590 191.070  1.00  0.00           H
ATOM   2246  CE1 PHE   223     110.660 -26.750 188.110  1.00  0.00           C
ATOM   2247  HE1 PHE   223     111.260 -26.330 187.310  1.00  0.00           H
ATOM   2248  CE2 PHE   223     110.080 -28.710 189.430  1.00  0.00           C
ATOM   2249  HE2 PHE   223     110.440 -29.670 189.790  1.00  0.00           H
ATOM   2250  CZ  PHE   223     110.800 -28.070 188.390  1.00  0.00           C
ATOM   2251  HZ  PHE   223     111.660 -28.570 187.950  1.00  0.00           H
ATOM   2252  C   PHE   223     109.950 -25.510 192.600  1.00  0.00           C
ATOM   2253  O   PHE   223     110.170 -24.610 193.350  1.00  0.00           O
ATOM   2254  N   THR   224     110.960 -26.200 192.030  1.00  0.00           N
ATOM   2255  H   THR   224     110.750 -26.740 191.220  1.00  0.00           H
ATOM   2256  CA  THR   224     112.410 -26.000 192.140  1.00  0.00           C
ATOM   2257  CB  THR   224     113.050 -27.360 191.940  1.00  0.00           C
ATOM   2258  OG1 THR   224     112.790 -27.990 190.730  1.00  0.00           O
ATOM   2259  HG1 THR   224     113.050 -28.960 190.660  1.00  0.00           H
ATOM   2260  CG2 THR   224     112.900 -28.410 193.020  1.00  0.00           C
ATOM   2261  C   THR   224     113.080 -24.840 191.240  1.00  0.00           C
ATOM   2262  O   THR   224     114.200 -24.850 190.790  1.00  0.00           O
ATOM   2263  N   THR   225     112.340 -23.770 190.970  1.00  0.00           N
ATOM   2264  H   THR   225     111.350 -23.860 190.840  1.00  0.00           H
ATOM   2265  CA  THR   225     112.960 -22.680 190.100  1.00  0.00           C
ATOM   2266  CB  THR   225     111.770 -21.790 189.800  1.00  0.00           C
ATOM   2267  OG1 THR   225     110.720 -22.580 189.280  1.00  0.00           O
ATOM   2268  HG1 THR   225     110.790 -22.610 188.280  1.00  0.00           H
ATOM   2269  CG2 THR   225     112.080 -20.560 188.930  1.00  0.00           C
ATOM   2270  C   THR   225     114.150 -21.840 190.640  1.00  0.00           C
ATOM   2271  O   THR   225     114.190 -21.550 191.810  1.00  0.00           O
ATOM   2272  N   THR   226     115.130 -21.720 189.790  1.00  0.00           N
ATOM   2273  H   THR   226     115.080 -22.170 188.900  1.00  0.00           H
ATOM   2274  CA  THR   226     116.340 -20.950 190.080  1.00  0.00           C
ATOM   2275  CB  THR   226     117.550 -21.530 189.310  1.00  0.00           C
ATOM   2276  OG1 THR   226     117.090 -21.710 187.960  1.00  0.00           O
ATOM   2277  HG1 THR   226     117.770 -21.210 187.430  1.00  0.00           H
ATOM   2278  CG2 THR   226     118.040 -22.900 189.800  1.00  0.00           C
ATOM   2279  C   THR   226     116.040 -19.510 189.750  1.00  0.00           C
ATOM   2280  O   THR   226     115.120 -19.200 188.980  1.00  0.00           O
ATOM   2281  N   LEU   227     116.860 -18.610 190.360  1.00  0.00           N
ATOM   2282  H   LEU   227     117.550 -18.850 191.050  1.00  0.00           H
ATOM   2283  CA  LEU   227     116.840 -17.140 190.180  1.00  0.00           C
ATOM   2284  CB  LEU   227     117.960 -16.560 191.050  1.00  0.00           C
ATOM   2285  CG  LEU   227     117.610 -15.310 191.910  1.00  0.00           C
ATOM   2286  CD1 LEU   227     118.910 -14.910 192.660  1.00  0.00           C
ATOM   2287  CD2 LEU   227     117.070 -14.200 191.050  1.00  0.00           C
ATOM   2288  C   LEU   227     116.970 -16.710 188.710  1.00  0.00           C
ATOM   2289  O   LEU   227     116.220 -15.800 188.270  1.00  0.00           O
ATOM   2290  N   ASN   228     117.910 -17.310 187.960  1.00  0.00           N
ATOM   2291  H   ASN   228     118.570 -17.970 188.320  1.00  0.00           H
ATOM   2292  CA  ASN   228     118.210 -17.040 186.530  1.00  0.00           C
ATOM   2293  CB  ASN   228     119.490 -17.650 186.020  1.00  0.00           C
ATOM   2294  CG  ASN   228     119.320 -19.190 186.000  1.00  0.00           C
ATOM   2295  OD1 ASN   228     118.530 -19.760 186.790  1.00  0.00           O
ATOM   2296  ND2 ASN   228     120.150 -19.860 185.330  1.00  0.00           N
ATOM   2297 1HD2 ASN   228     120.860 -19.590 184.670  1.00  0.00           H
ATOM   2298 2HD2 ASN   228     120.000 -20.820 185.580  1.00  0.00           H
ATOM   2299  C   ASN   228     116.930 -17.330 185.730  1.00  0.00           C
ATOM   2300  O   ASN   228     116.370 -16.460 185.110  1.00  0.00           O
ATOM   2301  N   ASP   229     116.390 -18.520 185.950  1.00  0.00           N
ATOM   2302  H   ASP   229     116.890 -19.200 186.480  1.00  0.00           H
ATOM   2303  CA  ASP   229     115.200 -19.060 185.210  1.00  0.00           C
ATOM   2304  CB  ASP   229     114.980 -20.460 185.810  1.00  0.00           C
ATOM   2305  CG  ASP   229     114.270 -21.480 184.870  1.00  0.00           C
ATOM   2306  OD1 ASP   229     113.180 -22.010 185.240  1.00  0.00           O
ATOM   2307  OD2 ASP   229     114.630 -21.390 183.710  1.00  0.00           O
ATOM   2308  C   ASP   229     113.940 -18.160 185.460  1.00  0.00           C
ATOM   2309  O   ASP   229     113.130 -18.020 184.510  1.00  0.00           O
ATOM   2310  N   PHE   230     113.640 -17.620 186.650  1.00  0.00           N
ATOM   2311  H   PHE   230     113.830 -18.190 187.450  1.00  0.00           H
ATOM   2312  CA  PHE   230     112.650 -16.530 186.930  1.00  0.00           C
ATOM   2313  CB  PHE   230     112.260 -16.430 188.400  1.00  0.00           C
ATOM   2314  CG  PHE   230     111.300 -15.290 188.730  1.00  0.00           C
ATOM   2315  CD1 PHE   230     109.940 -15.460 188.450  1.00  0.00           C
ATOM   2316  HD1 PHE   230     109.580 -16.390 188.020  1.00  0.00           H
ATOM   2317  CD2 PHE   230     111.820 -14.090 189.090  1.00  0.00           C
ATOM   2318  HD2 PHE   230     112.910 -14.040 189.190  1.00  0.00           H
ATOM   2319  CE1 PHE   230     109.120 -14.370 188.680  1.00  0.00           C
ATOM   2320  HE1 PHE   230     108.070 -14.480 188.420  1.00  0.00           H
ATOM   2321  CE2 PHE   230     110.990 -12.990 189.290  1.00  0.00           C
ATOM   2322  HE2 PHE   230     111.290 -12.140 189.910  1.00  0.00           H
ATOM   2323  CZ  PHE   230     109.620 -13.150 189.060  1.00  0.00           C
ATOM   2324  HZ  PHE   230     108.970 -12.330 189.350  1.00  0.00           H
ATOM   2325  C   PHE   230     113.120 -15.210 186.270  1.00  0.00           C
ATOM   2326  O   PHE   230     112.320 -14.700 185.510  1.00  0.00           O
ATOM   2327  N   ASN   231     114.290 -14.710 186.530  1.00  0.00           N
ATOM   2328  H   ASN   231     114.980 -15.300 186.960  1.00  0.00           H
ATOM   2329  CA  ASN   231     114.760 -13.400 185.900  1.00  0.00           C
ATOM   2330  CB  ASN   231     116.200 -13.030 186.280  1.00  0.00           C
ATOM   2331  CG  ASN   231     116.150 -12.130 187.550  1.00  0.00           C
ATOM   2332  OD1 ASN   231     115.110 -11.630 188.010  1.00  0.00           O
ATOM   2333  ND2 ASN   231     117.230 -12.020 188.310  1.00  0.00           N
ATOM   2334 1HD2 ASN   231     118.080 -12.480 188.050  1.00  0.00           H
ATOM   2335 2HD2 ASN   231     117.080 -11.420 189.100  1.00  0.00           H
ATOM   2336  C   ASN   231     114.510 -13.450 184.410  1.00  0.00           C
ATOM   2337  O   ASN   231     113.990 -12.510 183.860  1.00  0.00           O
ATOM   2338  N   LEU   232     114.970 -14.450 183.760  1.00  0.00           N
ATOM   2339  H   LEU   232     115.390 -15.240 184.210  1.00  0.00           H
ATOM   2340  CA  LEU   232     114.760 -14.720 182.340  1.00  0.00           C
ATOM   2341  CB  LEU   232     115.340 -16.090 181.860  1.00  0.00           C
ATOM   2342  CG  LEU   232     116.830 -16.230 181.710  1.00  0.00           C
ATOM   2343  CD1 LEU   232     117.160 -17.740 181.700  1.00  0.00           C
ATOM   2344  CD2 LEU   232     117.200 -15.760 180.270  1.00  0.00           C
ATOM   2345  C   LEU   232     113.360 -14.710 181.840  1.00  0.00           C
ATOM   2346  O   LEU   232     113.010 -13.910 181.010  1.00  0.00           O
ATOM   2347  N   VAL   233     112.460 -15.540 182.420  1.00  0.00           N
ATOM   2348  H   VAL   233     112.720 -16.370 182.920  1.00  0.00           H
ATOM   2349  CA  VAL   233     111.030 -15.430 182.180  1.00  0.00           C
ATOM   2350  CB  VAL   233     110.380 -16.660 182.790  1.00  0.00           C
ATOM   2351  CG1 VAL   233     108.900 -16.620 182.970  1.00  0.00           C
ATOM   2352  CG2 VAL   233     110.600 -17.750 181.750  1.00  0.00           C
ATOM   2353  C   VAL   233     110.410 -14.040 182.520  1.00  0.00           C
ATOM   2354  O   VAL   233     109.690 -13.460 181.680  1.00  0.00           O
ATOM   2355  N   ALA   234     110.680 -13.410 183.630  1.00  0.00           N
ATOM   2356  H   ALA   234     111.180 -13.980 184.290  1.00  0.00           H
ATOM   2357  CA  ALA   234     110.440 -12.020 183.970  1.00  0.00           C
ATOM   2358  CB  ALA   234     111.290 -11.710 185.250  1.00  0.00           C
ATOM   2359  C   ALA   234     110.790 -11.060 182.800  1.00  0.00           C
ATOM   2360  O   ALA   234     109.950 -10.400 182.230  1.00  0.00           O
ATOM   2361  N   MET   235     112.030 -11.060 182.410  1.00  0.00           N
ATOM   2362  H   MET   235     112.760 -11.660 182.740  1.00  0.00           H
ATOM   2363  CA  MET   235     112.510 -10.300 181.220  1.00  0.00           C
ATOM   2364  CB  MET   235     114.010 -10.320 181.200  1.00  0.00           C
ATOM   2365  CG  MET   235     114.680  -9.590 182.440  1.00  0.00           C
ATOM   2366  SD  MET   235     116.510  -9.540 182.420  1.00  0.00           S
ATOM   2367  CE  MET   235     117.030 -11.170 182.910  1.00  0.00           C
ATOM   2368  C   MET   235     111.890 -10.740 179.870  1.00  0.00           C
ATOM   2369  O   MET   235     111.850  -9.930 178.920  1.00  0.00           O
ATOM   2370  N   LYS   236     111.490 -11.990 179.620  1.00  0.00           N
ATOM   2371  H   LYS   236     111.790 -12.770 180.180  1.00  0.00           H
ATOM   2372  CA  LYS   236     110.820 -12.380 178.380  1.00  0.00           C
ATOM   2373  CB  LYS   236     110.530 -13.870 178.410  1.00  0.00           C
ATOM   2374  CG  LYS   236     110.130 -14.370 177.030  1.00  0.00           C
ATOM   2375  CD  LYS   236     109.870 -15.840 176.940  1.00  0.00           C
ATOM   2376  CE  LYS   236     111.190 -16.630 177.070  1.00  0.00           C
ATOM   2377  NZ  LYS   236     110.990 -18.090 176.900  1.00  0.00           N
ATOM   2378  HZ1 LYS   236     110.500 -18.510 177.660  1.00  0.00           H
ATOM   2379  HZ2 LYS   236     110.530 -18.280 176.040  1.00  0.00           H
ATOM   2380  HZ3 LYS   236     111.870 -18.570 176.980  1.00  0.00           H
ATOM   2381  C   LYS   236     109.400 -11.730 178.380  1.00  0.00           C
ATOM   2382  O   LYS   236     109.210 -10.950 177.430  1.00  0.00           O
ATOM   2383  N   TYR   237     108.700 -11.750 179.470  1.00  0.00           N
ATOM   2384  H   TYR   237     109.120 -12.280 180.200  1.00  0.00           H
ATOM   2385  CA  TYR   237     107.380 -11.190 179.780  1.00  0.00           C
ATOM   2386  CB  TYR   237     106.530 -11.950 180.790  1.00  0.00           C
ATOM   2387  CG  TYR   237     106.040 -13.270 180.170  1.00  0.00           C
ATOM   2388  CD1 TYR   237     106.860 -14.330 180.060  1.00  0.00           C
ATOM   2389  HD1 TYR   237     107.780 -14.410 180.650  1.00  0.00           H
ATOM   2390  CD2 TYR   237     104.790 -13.310 179.580  1.00  0.00           C
ATOM   2391  HD2 TYR   237     104.120 -12.440 179.590  1.00  0.00           H
ATOM   2392  CE1 TYR   237     106.540 -15.410 179.260  1.00  0.00           C
ATOM   2393  HE1 TYR   237     107.200 -16.280 179.260  1.00  0.00           H
ATOM   2394  CE2 TYR   237     104.400 -14.440 178.850  1.00  0.00           C
ATOM   2395  HE2 TYR   237     103.460 -14.460 178.300  1.00  0.00           H
ATOM   2396  CZ  TYR   237     105.260 -15.530 178.700  1.00  0.00           C
ATOM   2397  OH  TYR   237     104.950 -16.730 178.110  1.00  0.00           O
ATOM   2398  HH  TYR   237     103.990 -16.760 177.800  1.00  0.00           H
ATOM   2399  C   TYR   237     107.380  -9.690 180.100  1.00  0.00           C
ATOM   2400  O   TYR   237     106.380  -9.250 180.670  1.00  0.00           O
ATOM   2401  N   ASN   238     108.510  -8.950 179.880  1.00  0.00           N
ATOM   2402  H   ASN   238     109.230  -9.410 179.360  1.00  0.00           H
ATOM   2403  CA  ASN   238     108.850  -7.600 180.340  1.00  0.00           C
ATOM   2404  CB  ASN   238     108.330  -6.550 179.250  1.00  0.00           C
ATOM   2405  CG  ASN   238     108.910  -5.120 179.490  1.00  0.00           C
ATOM   2406  OD1 ASN   238     110.020  -4.890 180.000  1.00  0.00           O
ATOM   2407  ND2 ASN   238     108.190  -4.100 179.050  1.00  0.00           N
ATOM   2408 1HD2 ASN   238     107.270  -4.240 178.670  1.00  0.00           H
ATOM   2409 2HD2 ASN   238     108.600  -3.210 178.870  1.00  0.00           H
ATOM   2410  C   ASN   238     108.610  -7.200 181.840  1.00  0.00           C
ATOM   2411  O   ASN   238     107.880  -6.250 182.030  1.00  0.00           O
ATOM   2412  N   TYR   239     109.140  -7.890 182.840  1.00  0.00           N
ATOM   2413  H   TYR   239     109.420  -8.830 182.640  1.00  0.00           H
ATOM   2414  CA  TYR   239     109.160  -7.430 184.230  1.00  0.00           C
ATOM   2415  CB  TYR   239     108.510  -8.480 185.200  1.00  0.00           C
ATOM   2416  CG  TYR   239     106.970  -8.650 185.200  1.00  0.00           C
ATOM   2417  CD1 TYR   239     106.330  -8.730 183.950  1.00  0.00           C
ATOM   2418  HD1 TYR   239     106.870  -9.030 183.050  1.00  0.00           H
ATOM   2419  CD2 TYR   239     106.200  -8.460 186.330  1.00  0.00           C
ATOM   2420  HD2 TYR   239     106.710  -8.060 187.210  1.00  0.00           H
ATOM   2421  CE1 TYR   239     104.960  -8.610 183.900  1.00  0.00           C
ATOM   2422  HE1 TYR   239     104.530  -8.350 182.930  1.00  0.00           H
ATOM   2423  CE2 TYR   239     104.820  -8.310 186.270  1.00  0.00           C
ATOM   2424  HE2 TYR   239     104.180  -8.210 187.150  1.00  0.00           H
ATOM   2425  CZ  TYR   239     104.200  -8.450 185.040  1.00  0.00           C
ATOM   2426  OH  TYR   239     102.860  -8.350 185.000  1.00  0.00           O
ATOM   2427  HH  TYR   239     102.390  -8.450 185.880  1.00  0.00           H
ATOM   2428  C   TYR   239     110.480  -7.080 184.810  1.00  0.00           C
ATOM   2429  O   TYR   239     111.410  -7.890 184.820  1.00  0.00           O
ATOM   2430  N   GLU   240     110.730  -5.910 185.400  1.00  0.00           N
ATOM   2431  H   GLU   240     109.990  -5.290 185.660  1.00  0.00           H
ATOM   2432  CA  GLU   240     111.990  -5.380 185.960  1.00  0.00           C
ATOM   2433  CB  GLU   240     111.530  -4.050 186.710  1.00  0.00           C
ATOM   2434  CG  GLU   240     112.640  -3.570 187.670  1.00  0.00           C
ATOM   2435  CD  GLU   240     113.650  -2.700 186.920  1.00  0.00           C
ATOM   2436  OE1 GLU   240     114.830  -3.070 187.040  1.00  0.00           O
ATOM   2437  OE2 GLU   240     113.430  -1.580 186.450  1.00  0.00           O
ATOM   2438  C   GLU   240     112.590  -6.350 186.970  1.00  0.00           C
ATOM   2439  O   GLU   240     112.030  -6.600 188.070  1.00  0.00           O
ATOM   2440  N   PRO   241     113.760  -6.880 186.660  1.00  0.00           N
ATOM   2441  CA  PRO   241     114.380  -8.030 187.350  1.00  0.00           C
ATOM   2442  CB  PRO   241     115.540  -8.460 186.450  1.00  0.00           C
ATOM   2443  CG  PRO   241     115.990  -7.040 185.930  1.00  0.00           C
ATOM   2444  CD  PRO   241     114.660  -6.380 185.590  1.00  0.00           C
ATOM   2445  C   PRO   241     114.700  -8.060 188.830  1.00  0.00           C
ATOM   2446  O   PRO   241     115.350  -7.130 189.350  1.00  0.00           O
ATOM   2447  N   LEU   242     114.700  -9.280 189.380  1.00  0.00           N
ATOM   2448  H   LEU   242     114.710 -10.150 188.890  1.00  0.00           H
ATOM   2449  CA  LEU   242     114.960  -9.550 190.810  1.00  0.00           C
ATOM   2450  CB  LEU   242     114.280 -10.860 191.190  1.00  0.00           C
ATOM   2451  CG  LEU   242     113.790 -11.160 192.620  1.00  0.00           C
ATOM   2452  CD1 LEU   242     112.620 -10.290 193.090  1.00  0.00           C
ATOM   2453  CD2 LEU   242     113.390 -12.620 192.790  1.00  0.00           C
ATOM   2454  C   LEU   242     116.430  -9.580 191.100  1.00  0.00           C
ATOM   2455  O   LEU   242     117.170 -10.470 190.710  1.00  0.00           O
ATOM   2456  N   THR   243     116.840  -8.420 191.490  1.00  0.00           N
ATOM   2457  H   THR   243     116.280  -7.610 191.310  1.00  0.00           H
ATOM   2458  CA  THR   243     118.290  -8.270 191.970  1.00  0.00           C
ATOM   2459  CB  THR   243     118.810  -6.770 191.960  1.00  0.00           C
ATOM   2460  OG1 THR   243     118.020  -5.900 192.680  1.00  0.00           O
ATOM   2461  HG1 THR   243     117.040  -5.870 192.500  1.00  0.00           H
ATOM   2462  CG2 THR   243     119.100  -6.250 190.570  1.00  0.00           C
ATOM   2463  C   THR   243     118.670  -8.860 193.360  1.00  0.00           C
ATOM   2464  O   THR   243     117.820  -9.000 194.240  1.00  0.00           O
ATOM   2465  N   GLN   244     119.890  -8.990 193.740  1.00  0.00           N
ATOM   2466  H   GLN   244     120.590  -8.600 193.140  1.00  0.00           H
ATOM   2467  CA  GLN   244     120.340  -9.390 195.070  1.00  0.00           C
ATOM   2468  CB  GLN   244     121.800  -9.790 195.140  1.00  0.00           C
ATOM   2469  CG  GLN   244     122.010 -11.010 194.310  1.00  0.00           C
ATOM   2470  CD  GLN   244     123.310 -11.720 194.600  1.00  0.00           C
ATOM   2471  OE1 GLN   244     123.870 -11.760 195.680  1.00  0.00           O
ATOM   2472  NE2 GLN   244     123.800 -12.440 193.650  1.00  0.00           N
ATOM   2473 1HE2 GLN   244     123.400 -12.570 192.750  1.00  0.00           H
ATOM   2474 2HE2 GLN   244     124.560 -13.040 193.900  1.00  0.00           H
ATOM   2475  C   GLN   244     120.080  -8.470 196.240  1.00  0.00           C
ATOM   2476  O   GLN   244     120.090  -8.970 197.410  1.00  0.00           O
ATOM   2477  N   ASP   245     119.980  -7.160 196.070  1.00  0.00           N
ATOM   2478  H   ASP   245     120.510  -6.680 195.370  1.00  0.00           H
ATOM   2479  CA  ASP   245     119.230  -6.250 196.980  1.00  0.00           C
ATOM   2480  CB  ASP   245     119.290  -4.820 196.380  1.00  0.00           C
ATOM   2481  CG  ASP   245     118.680  -3.720 197.250  1.00  0.00           C
ATOM   2482  OD1 ASP   245     117.420  -3.630 197.410  1.00  0.00           O
ATOM   2483  OD2 ASP   245     119.560  -3.180 197.940  1.00  0.00           O
ATOM   2484  C   ASP   245     117.720  -6.580 197.260  1.00  0.00           C
ATOM   2485  O   ASP   245     117.410  -7.110 198.320  1.00  0.00           O
ATOM   2486  N   HIS   246     117.030  -6.900 196.190  1.00  0.00           N
ATOM   2487  H   HIS   246     117.420  -6.900 195.270  1.00  0.00           H
ATOM   2488  CA  HIS   246     115.530  -7.030 196.310  1.00  0.00           C
ATOM   2489  CB  HIS   246     115.030  -7.110 194.880  1.00  0.00           C
ATOM   2490  CG  HIS   246     115.260  -6.020 193.810  1.00  0.00           C
ATOM   2491  ND1 HIS   246     115.310  -6.250 192.510  1.00  0.00           N
ATOM   2492  CD2 HIS   246     115.210  -4.690 193.980  1.00  0.00           C
ATOM   2493  HD2 HIS   246     114.940  -4.220 194.930  1.00  0.00           H
ATOM   2494  CE1 HIS   246     115.140  -5.050 191.870  1.00  0.00           C
ATOM   2495  HE1 HIS   246     115.010  -5.010 190.780  1.00  0.00           H
ATOM   2496  NE2 HIS   246     115.120  -4.100 192.810  1.00  0.00           N
ATOM   2497  HE2 HIS   246     114.990  -3.110 192.720  1.00  0.00           H
ATOM   2498  C   HIS   246     115.080  -8.320 196.990  1.00  0.00           C
ATOM   2499  O   HIS   246     114.220  -8.360 197.890  1.00  0.00           O
ATOM   2500  N   VAL   247     115.900  -9.380 196.740  1.00  0.00           N
ATOM   2501  H   VAL   247     116.370  -9.430 195.850  1.00  0.00           H
ATOM   2502  CA  VAL   247     115.830 -10.690 197.420  1.00  0.00           C
ATOM   2503  CB  VAL   247     116.790 -11.820 196.990  1.00  0.00           C
ATOM   2504  CG1 VAL   247     116.640 -12.120 195.510  1.00  0.00           C
ATOM   2505  CG2 VAL   247     118.270 -11.680 197.360  1.00  0.00           C
ATOM   2506  C   VAL   247     115.950 -10.610 198.980  1.00  0.00           C
ATOM   2507  O   VAL   247     115.300 -11.440 199.670  1.00  0.00           O
ATOM   2508  N   ASP   248     116.720  -9.650 199.510  1.00  0.00           N
ATOM   2509  H   ASP   248     117.170  -8.940 198.970  1.00  0.00           H
ATOM   2510  CA  ASP   248     116.790  -9.310 200.940  1.00  0.00           C
ATOM   2511  CB  ASP   248     117.740  -8.210 201.280  1.00  0.00           C
ATOM   2512  CG  ASP   248     117.900  -7.940 202.820  1.00  0.00           C
ATOM   2513  OD1 ASP   248     117.880  -8.910 203.560  1.00  0.00           O
ATOM   2514  OD2 ASP   248     118.060  -6.770 203.310  1.00  0.00           O
ATOM   2515  C   ASP   248     115.410  -8.960 201.550  1.00  0.00           C
ATOM   2516  O   ASP   248     114.810  -9.800 202.230  1.00  0.00           O
ATOM   2517  N   ILE   249     114.690  -8.090 200.840  1.00  0.00           N
ATOM   2518  H   ILE   249     115.070  -7.590 200.060  1.00  0.00           H
ATOM   2519  CA  ILE   249     113.370  -7.540 201.230  1.00  0.00           C
ATOM   2520  CB  ILE   249     113.200  -6.230 200.410  1.00  0.00           C
ATOM   2521  CG1 ILE   249     114.040  -5.120 201.070  1.00  0.00           C
ATOM   2522  CG2 ILE   249     111.770  -5.720 200.490  1.00  0.00           C
ATOM   2523  CD  ILE   249     115.470  -5.020 200.520  1.00  0.00           C
ATOM   2524  C   ILE   249     112.180  -8.500 201.160  1.00  0.00           C
ATOM   2525  O   ILE   249     111.160  -8.420 201.890  1.00  0.00           O
ATOM   2526  N   LEU   250     112.440  -9.610 200.430  1.00  0.00           N
ATOM   2527  H   LEU   250     113.240  -9.670 199.830  1.00  0.00           H
ATOM   2528  CA  LEU   250     111.460 -10.680 200.430  1.00  0.00           C
ATOM   2529  CB  LEU   250     111.700 -11.610 199.270  1.00  0.00           C
ATOM   2530  CG  LEU   250     111.350 -10.950 197.960  1.00  0.00           C
ATOM   2531  CD1 LEU   250     112.120 -11.710 196.850  1.00  0.00           C
ATOM   2532  CD2 LEU   250     109.920 -11.030 197.630  1.00  0.00           C
ATOM   2533  C   LEU   250     111.360 -11.570 201.680  1.00  0.00           C
ATOM   2534  O   LEU   250     110.340 -12.080 201.970  1.00  0.00           O
ATOM   2535  N   GLY   251     112.380 -11.520 202.530  1.00  0.00           N
ATOM   2536  H   GLY   251     113.260 -11.130 202.240  1.00  0.00           H
ATOM   2537  CA  GLY   251     112.430 -12.200 203.850  1.00  0.00           C
ATOM   2538  C   GLY   251     111.520 -11.710 204.930  1.00  0.00           C
ATOM   2539  O   GLY   251     110.810 -12.560 205.450  1.00  0.00           O
ATOM   2540  N   PRO   252     111.280 -10.420 205.130  1.00  0.00           N
ATOM   2541  CA  PRO   252     110.220  -9.800 205.960  1.00  0.00           C
ATOM   2542  CB  PRO   252     110.270  -8.290 205.830  1.00  0.00           C
ATOM   2543  CG  PRO   252     111.740  -8.100 205.480  1.00  0.00           C
ATOM   2544  CD  PRO   252     112.300  -9.390 204.840  1.00  0.00           C
ATOM   2545  C   PRO   252     108.840 -10.200 205.380  1.00  0.00           C
ATOM   2546  O   PRO   252     107.910 -10.600 206.120  1.00  0.00           O
ATOM   2547  N   LEU   253     108.660 -10.230 204.050  1.00  0.00           N
ATOM   2548  H   LEU   253     109.340  -9.880 203.410  1.00  0.00           H
ATOM   2549  CA  LEU   253     107.430 -10.650 203.340  1.00  0.00           C
ATOM   2550  CB  LEU   253     107.520 -10.430 201.840  1.00  0.00           C
ATOM   2551  CG  LEU   253     107.150  -8.940 201.480  1.00  0.00           C
ATOM   2552  CD1 LEU   253     107.710  -8.440 200.150  1.00  0.00           C
ATOM   2553  CD2 LEU   253     105.650  -8.750 201.420  1.00  0.00           C
ATOM   2554  C   LEU   253     107.090 -12.120 203.630  1.00  0.00           C
ATOM   2555  O   LEU   253     105.960 -12.430 203.820  1.00  0.00           O
ATOM   2556  N   SER   254     108.130 -12.980 203.490  1.00  0.00           N
ATOM   2557  H   SER   254     108.780 -12.860 202.740  1.00  0.00           H
ATOM   2558  CA  SER   254     108.020 -14.360 203.940  1.00  0.00           C
ATOM   2559  CB  SER   254     109.290 -15.030 203.480  1.00  0.00           C
ATOM   2560  OG  SER   254     109.080 -16.440 203.640  1.00  0.00           O
ATOM   2561  HG  SER   254     108.260 -16.770 203.180  1.00  0.00           H
ATOM   2562  C   SER   254     107.780 -14.490 205.480  1.00  0.00           C
ATOM   2563  O   SER   254     106.890 -15.250 205.890  1.00  0.00           O
ATOM   2564  N   ALA   255     108.360 -13.600 206.300  1.00  0.00           N
ATOM   2565  H   ALA   255     109.110 -13.140 205.830  1.00  0.00           H
ATOM   2566  CA  ALA   255     108.270 -13.610 207.770  1.00  0.00           C
ATOM   2567  CB  ALA   255     109.430 -12.770 208.320  1.00  0.00           C
ATOM   2568  C   ALA   255     106.870 -13.170 208.360  1.00  0.00           C
ATOM   2569  O   ALA   255     106.220 -13.710 209.270  1.00  0.00           O
ATOM   2570  N   GLN   256     106.240 -12.360 207.530  1.00  0.00           N
ATOM   2571  H   GLN   256     106.730 -11.820 206.850  1.00  0.00           H
ATOM   2572  CA  GLN   256     104.860 -11.880 207.740  1.00  0.00           C
ATOM   2573  CB  GLN   256     104.590 -10.470 207.110  1.00  0.00           C
ATOM   2574  CG  GLN   256     105.400  -9.460 207.980  1.00  0.00           C
ATOM   2575  CD  GLN   256     104.900  -9.370 209.500  1.00  0.00           C
ATOM   2576  OE1 GLN   256     103.760  -9.040 209.810  1.00  0.00           O
ATOM   2577  NE2 GLN   256     105.860  -9.320 210.360  1.00  0.00           N
ATOM   2578 1HE2 GLN   256     106.820  -9.410 210.100  1.00  0.00           H
ATOM   2579 2HE2 GLN   256     105.600  -8.860 211.200  1.00  0.00           H
ATOM   2580  C   GLN   256     103.770 -12.840 207.230  1.00  0.00           C
ATOM   2581  O   GLN   256     102.790 -12.980 207.940  1.00  0.00           O
ATOM   2582  N   THR   257     104.030 -13.640 206.180  1.00  0.00           N
ATOM   2583  H   THR   257     104.920 -13.650 205.720  1.00  0.00           H
ATOM   2584  CA  THR   257     103.130 -14.630 205.560  1.00  0.00           C
ATOM   2585  CB  THR   257     103.110 -14.390 204.070  1.00  0.00           C
ATOM   2586  OG1 THR   257     104.410 -14.750 203.550  1.00  0.00           O
ATOM   2587  HG1 THR   257     104.870 -13.950 203.160  1.00  0.00           H
ATOM   2588  CG2 THR   257     102.770 -12.960 203.690  1.00  0.00           C
ATOM   2589  C   THR   257     103.260 -16.110 205.770  1.00  0.00           C
ATOM   2590  O   THR   257     102.210 -16.790 205.790  1.00  0.00           O
ATOM   2591  N   GLY   258     104.480 -16.620 205.900  1.00  0.00           N
ATOM   2592  H   GLY   258     105.320 -16.080 206.010  1.00  0.00           H
ATOM   2593  CA  GLY   258     104.770 -18.060 206.150  1.00  0.00           C
ATOM   2594  C   GLY   258     105.330 -18.830 204.930  1.00  0.00           C
ATOM   2595  O   GLY   258     106.090 -19.780 205.090  1.00  0.00           O
ATOM   2596  N   ILE   259     104.930 -18.420 203.750  1.00  0.00           N
ATOM   2597  H   ILE   259     104.430 -17.560 203.620  1.00  0.00           H
ATOM   2598  CA  ILE   259     105.450 -19.020 202.540  1.00  0.00           C
ATOM   2599  CB  ILE   259     104.520 -18.730 201.320  1.00  0.00           C
ATOM   2600  CG1 ILE   259     102.990 -18.620 201.740  1.00  0.00           C
ATOM   2601  CG2 ILE   259     104.540 -19.950 200.410  1.00  0.00           C
ATOM   2602  CD  ILE   259     102.130 -18.230 200.540  1.00  0.00           C
ATOM   2603  C   ILE   259     106.850 -18.620 202.180  1.00  0.00           C
ATOM   2604  O   ILE   259     107.130 -17.380 202.010  1.00  0.00           O
ATOM   2605  N   ALA   260     107.580 -19.580 201.620  1.00  0.00           N
ATOM   2606  H   ALA   260     107.290 -20.540 201.690  1.00  0.00           H
ATOM   2607  CA  ALA   260     108.910 -19.330 201.080  1.00  0.00           C
ATOM   2608  CB  ALA   260     109.700 -20.720 201.000  1.00  0.00           C
ATOM   2609  C   ALA   260     108.980 -18.530 199.710  1.00  0.00           C
ATOM   2610  O   ALA   260     108.170 -18.820 198.870  1.00  0.00           O
ATOM   2611  N   VAL   261     110.080 -17.840 199.550  1.00  0.00           N
ATOM   2612  H   VAL   261     110.780 -17.880 200.260  1.00  0.00           H
ATOM   2613  CA  VAL   261     110.300 -16.900 198.440  1.00  0.00           C
ATOM   2614  CB  VAL   261     111.500 -15.970 198.860  1.00  0.00           C
ATOM   2615  CG1 VAL   261     111.850 -15.000 197.760  1.00  0.00           C
ATOM   2616  CG2 VAL   261     111.150 -15.140 200.130  1.00  0.00           C
ATOM   2617  C   VAL   261     110.550 -17.600 197.100  1.00  0.00           C
ATOM   2618  O   VAL   261     109.850 -17.250 196.150  1.00  0.00           O
ATOM   2619  N   LEU   262     111.210 -18.730 197.100  1.00  0.00           N
ATOM   2620  H   LEU   262     111.880 -18.790 197.840  1.00  0.00           H
ATOM   2621  CA  LEU   262     111.330 -19.570 195.900  1.00  0.00           C
ATOM   2622  CB  LEU   262     112.460 -20.550 196.020  1.00  0.00           C
ATOM   2623  CG  LEU   262     113.750 -19.790 195.670  1.00  0.00           C
ATOM   2624  CD1 LEU   262     115.110 -20.570 195.870  1.00  0.00           C
ATOM   2625  CD2 LEU   262     113.650 -19.240 194.210  1.00  0.00           C
ATOM   2626  C   LEU   262     110.090 -20.210 195.360  1.00  0.00           C
ATOM   2627  O   LEU   262     109.700 -19.980 194.250  1.00  0.00           O
ATOM   2628  N   ASP   263     109.270 -20.730 196.240  1.00  0.00           N
ATOM   2629  H   ASP   263     109.590 -20.970 197.160  1.00  0.00           H
ATOM   2630  CA  ASP   263     107.920 -21.330 196.140  1.00  0.00           C
ATOM   2631  CB  ASP   263     107.460 -21.690 197.530  1.00  0.00           C
ATOM   2632  CG  ASP   263     108.170 -22.890 198.130  1.00  0.00           C
ATOM   2633  OD1 ASP   263     107.510 -23.680 198.840  1.00  0.00           O
ATOM   2634  OD2 ASP   263     109.400 -22.890 198.250  1.00  0.00           O
ATOM   2635  C   ASP   263     107.020 -20.250 195.420  1.00  0.00           C
ATOM   2636  O   ASP   263     106.400 -20.530 194.410  1.00  0.00           O
ATOM   2637  N   MET   264     107.090 -19.060 195.900  1.00  0.00           N
ATOM   2638  H   MET   264     107.730 -18.930 196.660  1.00  0.00           H
ATOM   2639  CA  MET   264     106.320 -17.840 195.410  1.00  0.00           C
ATOM   2640  CB  MET   264     106.350 -16.800 196.600  1.00  0.00           C
ATOM   2641  CG  MET   264     105.200 -17.260 197.510  1.00  0.00           C
ATOM   2642  SD  MET   264     103.520 -16.610 197.080  1.00  0.00           S
ATOM   2643  CE  MET   264     103.970 -14.920 196.920  1.00  0.00           C
ATOM   2644  C   MET   264     106.830 -17.390 194.020  1.00  0.00           C
ATOM   2645  O   MET   264     105.960 -17.140 193.140  1.00  0.00           O
ATOM   2646  N   CYS   265     108.160 -17.290 193.890  1.00  0.00           N
ATOM   2647  H   CYS   265     108.750 -17.690 194.600  1.00  0.00           H
ATOM   2648  CA  CYS   265     108.900 -16.990 192.590  1.00  0.00           C
ATOM   2649  CB  CYS   265     110.380 -17.010 192.780  1.00  0.00           C
ATOM   2650  SG  CYS   265     110.960 -15.570 193.760  1.00  0.00           S
ATOM   2651  HG  CYS   265     110.500 -16.180 194.850  1.00  0.00           H
ATOM   2652  C   CYS   265     108.560 -17.870 191.420  1.00  0.00           C
ATOM   2653  O   CYS   265     108.070 -17.300 190.400  1.00  0.00           O
ATOM   2654  N   ALA   266     108.450 -19.170 191.740  1.00  0.00           N
ATOM   2655  H   ALA   266     108.740 -19.500 192.640  1.00  0.00           H
ATOM   2656  CA  ALA   266     107.870 -20.250 190.880  1.00  0.00           C
ATOM   2657  CB  ALA   266     108.350 -21.560 191.480  1.00  0.00           C
ATOM   2658  C   ALA   266     106.420 -20.330 190.420  1.00  0.00           C
ATOM   2659  O   ALA   266     106.160 -20.210 189.210  1.00  0.00           O
ATOM   2660  N   SER   267     105.590 -20.140 191.430  1.00  0.00           N
ATOM   2661  H   SER   267     105.920 -20.310 192.360  1.00  0.00           H
ATOM   2662  CA  SER   267     104.180 -19.750 191.230  1.00  0.00           C
ATOM   2663  CB  SER   267     103.560 -19.520 192.560  1.00  0.00           C
ATOM   2664  OG  SER   267     103.830 -20.560 193.570  1.00  0.00           O
ATOM   2665  HG  SER   267     104.710 -20.420 194.020  1.00  0.00           H
ATOM   2666  C   SER   267     103.910 -18.450 190.430  1.00  0.00           C
ATOM   2667  O   SER   267     102.970 -18.380 189.700  1.00  0.00           O
ATOM   2668  N   LEU   268     104.710 -17.380 190.700  1.00  0.00           N
ATOM   2669  H   LEU   268     105.350 -17.380 191.470  1.00  0.00           H
ATOM   2670  CA  LEU   268     104.560 -16.130 189.930  1.00  0.00           C
ATOM   2671  CB  LEU   268     105.580 -15.070 190.460  1.00  0.00           C
ATOM   2672  CG  LEU   268     105.190 -13.680 189.900  1.00  0.00           C
ATOM   2673  CD1 LEU   268     103.860 -13.250 190.390  1.00  0.00           C
ATOM   2674  CD2 LEU   268     106.190 -12.690 190.440  1.00  0.00           C
ATOM   2675  C   LEU   268     104.770 -16.440 188.420  1.00  0.00           C
ATOM   2676  O   LEU   268     103.990 -15.980 187.590  1.00  0.00           O
ATOM   2677  N   LYS   269     106.040 -16.810 188.170  1.00  0.00           N
ATOM   2678  H   LYS   269     106.770 -16.780 188.860  1.00  0.00           H
ATOM   2679  CA  LYS   269     106.490 -17.290 186.830  1.00  0.00           C
ATOM   2680  CB  LYS   269     107.790 -18.070 187.090  1.00  0.00           C
ATOM   2681  CG  LYS   269     108.330 -18.750 185.810  1.00  0.00           C
ATOM   2682  CD  LYS   269     109.540 -19.550 186.280  1.00  0.00           C
ATOM   2683  CE  LYS   269     110.410 -19.950 185.050  1.00  0.00           C
ATOM   2684  NZ  LYS   269     109.870 -21.200 184.480  1.00  0.00           N
ATOM   2685  HZ1 LYS   269     110.700 -21.660 184.140  1.00  0.00           H
ATOM   2686  HZ2 LYS   269     109.510 -21.740 185.240  1.00  0.00           H
ATOM   2687  HZ3 LYS   269     109.210 -20.990 183.770  1.00  0.00           H
ATOM   2688  C   LYS   269     105.520 -18.210 186.000  1.00  0.00           C
ATOM   2689  O   LYS   269     105.270 -17.970 184.880  1.00  0.00           O
ATOM   2690  N   GLU   270     105.000 -19.190 186.700  1.00  0.00           N
ATOM   2691  H   GLU   270     105.400 -19.550 187.540  1.00  0.00           H
ATOM   2692  CA  GLU   270     103.920 -19.950 186.060  1.00  0.00           C
ATOM   2693  CB  GLU   270     103.650 -21.200 186.910  1.00  0.00           C
ATOM   2694  CG  GLU   270     102.760 -22.230 186.160  1.00  0.00           C
ATOM   2695  CD  GLU   270     102.190 -23.360 186.990  1.00  0.00           C
ATOM   2696  OE1 GLU   270     101.920 -24.390 186.300  1.00  0.00           O
ATOM   2697  OE2 GLU   270     101.930 -23.170 188.180  1.00  0.00           O
ATOM   2698  C   GLU   270     102.700 -19.070 185.680  1.00  0.00           C
ATOM   2699  O   GLU   270     102.350 -19.050 184.510  1.00  0.00           O
ATOM   2700  N   LEU   271     102.070 -18.320 186.590  1.00  0.00           N
ATOM   2701  H   LEU   271     102.430 -18.210 187.520  1.00  0.00           H
ATOM   2702  CA  LEU   271     101.030 -17.280 186.250  1.00  0.00           C
ATOM   2703  CB  LEU   271     100.490 -16.600 187.490  1.00  0.00           C
ATOM   2704  CG  LEU   271      98.980 -16.270 187.490  1.00  0.00           C
ATOM   2705  CD1 LEU   271      98.360 -17.500 188.170  1.00  0.00           C
ATOM   2706  CD2 LEU   271      98.650 -15.010 188.340  1.00  0.00           C
ATOM   2707  C   LEU   271     101.420 -16.100 185.330  1.00  0.00           C
ATOM   2708  O   LEU   271     100.610 -15.730 184.470  1.00  0.00           O
ATOM   2709  N   LEU   272     102.720 -15.690 185.300  1.00  0.00           N
ATOM   2710  H   LEU   272     103.240 -15.790 186.140  1.00  0.00           H
ATOM   2711  CA  LEU   272     103.330 -14.880 184.210  1.00  0.00           C
ATOM   2712  CB  LEU   272     104.730 -14.320 184.520  1.00  0.00           C
ATOM   2713  CG  LEU   272     104.890 -13.290 185.650  1.00  0.00           C
ATOM   2714  CD1 LEU   272     106.370 -12.930 185.680  1.00  0.00           C
ATOM   2715  CD2 LEU   272     104.020 -12.060 185.380  1.00  0.00           C
ATOM   2716  C   LEU   272     103.340 -15.590 182.880  1.00  0.00           C
ATOM   2717  O   LEU   272     102.950 -15.030 181.860  1.00  0.00           O
ATOM   2718  N   GLN   273     103.750 -16.890 182.760  1.00  0.00           N
ATOM   2719  H   GLN   273     104.250 -17.380 183.470  1.00  0.00           H
ATOM   2720  CA  GLN   273     103.650 -17.560 181.440  1.00  0.00           C
ATOM   2721  CB  GLN   273     104.550 -18.870 181.490  1.00  0.00           C
ATOM   2722  CG  GLN   273     106.010 -18.560 181.680  1.00  0.00           C
ATOM   2723  CD  GLN   273     106.820 -19.890 181.750  1.00  0.00           C
ATOM   2724  OE1 GLN   273     107.800 -20.080 182.430  1.00  0.00           O
ATOM   2725  NE2 GLN   273     106.420 -20.850 180.990  1.00  0.00           N
ATOM   2726 1HE2 GLN   273     105.600 -20.780 180.410  1.00  0.00           H
ATOM   2727 2HE2 GLN   273     106.980 -21.680 180.960  1.00  0.00           H
ATOM   2728  C   GLN   273     102.310 -17.980 180.890  1.00  0.00           C
ATOM   2729  O   GLN   273     102.240 -18.250 179.680  1.00  0.00           O
ATOM   2730  N   ASN   274     101.350 -18.320 181.760  1.00  0.00           N
ATOM   2731  H   ASN   274     101.600 -18.440 182.720  1.00  0.00           H
ATOM   2732  CA  ASN   274      99.960 -18.450 181.490  1.00  0.00           C
ATOM   2733  CB  ASN   274      99.360 -19.180 182.730  1.00  0.00           C
ATOM   2734  CG  ASN   274      99.800 -20.640 182.900  1.00  0.00           C
ATOM   2735  OD1 ASN   274     100.620 -21.240 182.200  1.00  0.00           O
ATOM   2736  ND2 ASN   274      99.320 -21.230 183.940  1.00  0.00           N
ATOM   2737 1HD2 ASN   274      98.740 -20.760 184.600  1.00  0.00           H
ATOM   2738 2HD2 ASN   274      99.450 -22.220 184.020  1.00  0.00           H
ATOM   2739  C   ASN   274      99.140 -17.130 181.160  1.00  0.00           C
ATOM   2740  O   ASN   274      98.540 -17.090 180.100  1.00  0.00           O
ATOM   2741  N   GLY   275      99.210 -16.150 182.120  1.00  0.00           N
ATOM   2742  H   GLY   275      99.920 -16.160 182.820  1.00  0.00           H
ATOM   2743  CA  GLY   275      98.530 -14.840 181.970  1.00  0.00           C
ATOM   2744  C   GLY   275      98.380 -14.260 183.420  1.00  0.00           C
ATOM   2745  O   GLY   275      97.770 -14.850 184.290  1.00  0.00           O
ATOM   2746  N   MET   276      98.980 -13.140 183.620  1.00  0.00           N
ATOM   2747  H   MET   276      99.540 -12.710 182.910  1.00  0.00           H
ATOM   2748  CA  MET   276      99.180 -12.450 184.910  1.00  0.00           C
ATOM   2749  CB  MET   276     100.390 -11.470 184.970  1.00  0.00           C
ATOM   2750  CG  MET   276     100.440 -10.590 183.780  1.00  0.00           C
ATOM   2751  SD  MET   276     101.070 -11.380 182.310  1.00  0.00           S
ATOM   2752  CE  MET   276     102.660 -10.550 182.260  1.00  0.00           C
ATOM   2753  C   MET   276      97.900 -11.840 185.630  1.00  0.00           C
ATOM   2754  O   MET   276      98.030 -10.800 186.240  1.00  0.00           O
ATOM   2755  N   ASN   277      96.720 -12.440 185.560  1.00  0.00           N
ATOM   2756  H   ASN   277      96.620 -13.290 185.040  1.00  0.00           H
ATOM   2757  CA  ASN   277      95.510 -11.990 186.300  1.00  0.00           C
ATOM   2758  CB  ASN   277      94.190 -12.160 185.510  1.00  0.00           C
ATOM   2759  CG  ASN   277      92.820 -11.550 186.050  1.00  0.00           C
ATOM   2760  OD1 ASN   277      92.470 -11.600 187.170  1.00  0.00           O
ATOM   2761  ND2 ASN   277      92.160 -10.890 185.160  1.00  0.00           N
ATOM   2762 1HD2 ASN   277      92.640 -10.720 184.300  1.00  0.00           H
ATOM   2763 2HD2 ASN   277      91.280 -10.490 185.410  1.00  0.00           H
ATOM   2764  C   ASN   277      95.360 -12.740 187.630  1.00  0.00           C
ATOM   2765  O   ASN   277      95.550 -13.990 187.700  1.00  0.00           O
ATOM   2766  N   GLY   278      94.920 -12.040 188.680  1.00  0.00           N
ATOM   2767  H   GLY   278      94.710 -11.070 188.610  1.00  0.00           H
ATOM   2768  CA  GLY   278      94.670 -12.570 190.090  1.00  0.00           C
ATOM   2769  C   GLY   278      93.410 -12.030 190.770  1.00  0.00           C
ATOM   2770  O   GLY   278      93.210 -12.190 191.980  1.00  0.00           O
ATOM   2771  N   ARG   279      92.500 -11.560 189.990  1.00  0.00           N
ATOM   2772  H   ARG   279      92.580 -11.630 188.990  1.00  0.00           H
ATOM   2773  CA  ARG   279      91.120 -11.040 190.350  1.00  0.00           C
ATOM   2774  CB  ARG   279      90.230 -12.180 190.990  1.00  0.00           C
ATOM   2775  CG  ARG   279      90.100 -13.410 190.040  1.00  0.00           C
ATOM   2776  CD  ARG   279      89.630 -14.700 190.700  1.00  0.00           C
ATOM   2777  NE  ARG   279      90.090 -15.840 189.940  1.00  0.00           N
ATOM   2778  HE  ARG   279      90.630 -15.520 189.170  1.00  0.00           H
ATOM   2779  CZ  ARG   279      90.100 -17.150 190.310  1.00  0.00           C
ATOM   2780  NH1 ARG   279      89.580 -17.580 191.470  1.00  0.00           N
ATOM   2781 1HH1 ARG   279      89.160 -16.930 192.100  1.00  0.00           H
ATOM   2782 2HH1 ARG   279      89.470 -18.550 191.650  1.00  0.00           H
ATOM   2783  NH2 ARG   279      90.690 -18.010 189.460  1.00  0.00           N
ATOM   2784 1HH2 ARG   279      91.000 -17.680 188.580  1.00  0.00           H
ATOM   2785 2HH2 ARG   279      90.830 -18.970 189.700  1.00  0.00           H
ATOM   2786  C   ARG   279      91.080  -9.840 191.350  1.00  0.00           C
ATOM   2787  O   ARG   279      92.020  -9.650 192.100  1.00  0.00           O
ATOM   2788  N   THR   280      89.960  -9.200 191.400  1.00  0.00           N
ATOM   2789  H   THR   280      89.260  -9.350 190.700  1.00  0.00           H
ATOM   2790  CA  THR   280      89.650  -8.050 192.240  1.00  0.00           C
ATOM   2791  CB  THR   280      88.300  -7.370 191.720  1.00  0.00           C
ATOM   2792  OG1 THR   280      87.300  -8.400 191.510  1.00  0.00           O
ATOM   2793  HG1 THR   280      87.370  -9.020 192.290  1.00  0.00           H
ATOM   2794  CG2 THR   280      88.540  -6.770 190.360  1.00  0.00           C
ATOM   2795  C   THR   280      89.480  -8.420 193.710  1.00  0.00           C
ATOM   2796  O   THR   280      88.850  -7.610 194.410  1.00  0.00           O
ATOM   2797  N   ILE   281      90.580  -9.070 194.160  1.00  0.00           N
ATOM   2798  H   ILE   281      91.390  -9.220 193.600  1.00  0.00           H
ATOM   2799  CA  ILE   281      90.670  -9.610 195.480  1.00  0.00           C
ATOM   2800  CB  ILE   281      91.870 -10.600 195.400  1.00  0.00           C
ATOM   2801  CG1 ILE   281      91.820 -11.580 196.540  1.00  0.00           C
ATOM   2802  CG2 ILE   281      93.290  -9.940 195.490  1.00  0.00           C
ATOM   2803  CD  ILE   281      92.780 -12.770 196.510  1.00  0.00           C
ATOM   2804  C   ILE   281      90.990  -8.460 196.420  1.00  0.00           C
ATOM   2805  O   ILE   281      90.670  -8.590 197.640  1.00  0.00           O
ATOM   2806  N   LEU   282      91.550  -7.360 195.900  1.00  0.00           N
ATOM   2807  H   LEU   282      92.030  -7.430 195.030  1.00  0.00           H
ATOM   2808  CA  LEU   282      91.890  -6.140 196.660  1.00  0.00           C
ATOM   2809  CB  LEU   282      93.330  -6.070 196.950  1.00  0.00           C
ATOM   2810  CG  LEU   282      93.660  -6.470 198.400  1.00  0.00           C
ATOM   2811  CD1 LEU   282      95.210  -6.670 198.500  1.00  0.00           C
ATOM   2812  CD2 LEU   282      93.270  -5.420 199.440  1.00  0.00           C
ATOM   2813  C   LEU   282      91.600  -4.830 195.910  1.00  0.00           C
ATOM   2814  O   LEU   282      91.440  -3.880 196.630  1.00  0.00           O
ATOM   2815  N   GLY   283      91.840  -4.770 194.590  1.00  0.00           N
ATOM   2816  H   GLY   283      92.340  -5.570 194.260  1.00  0.00           H
ATOM   2817  CA  GLY   283      91.760  -3.610 193.700  1.00  0.00           C
ATOM   2818  C   GLY   283      91.670  -3.900 192.230  1.00  0.00           C
ATOM   2819  O   GLY   283      90.630  -4.090 191.660  1.00  0.00           O
ATOM   2820  N   SER   284      92.860  -3.980 191.660  1.00  0.00           N
ATOM   2821  H   SER   284      93.660  -4.100 192.250  1.00  0.00           H
ATOM   2822  CA  SER   284      93.040  -4.250 190.210  1.00  0.00           C
ATOM   2823  CB  SER   284      94.330  -3.500 189.700  1.00  0.00           C
ATOM   2824  OG  SER   284      94.030  -2.080 189.590  1.00  0.00           O
ATOM   2825  HG  SER   284      94.770  -1.720 190.150  1.00  0.00           H
ATOM   2826  C   SER   284      93.200  -5.780 189.890  1.00  0.00           C
ATOM   2827  O   SER   284      93.590  -6.590 190.720  1.00  0.00           O
ATOM   2828  N   ALA   285      92.940  -6.170 188.650  1.00  0.00           N
ATOM   2829  H   ALA   285      92.520  -5.500 188.050  1.00  0.00           H
ATOM   2830  CA  ALA   285      92.810  -7.600 188.310  1.00  0.00           C
ATOM   2831  CB  ALA   285      91.840  -7.880 187.200  1.00  0.00           C
ATOM   2832  C   ALA   285      94.260  -8.120 187.900  1.00  0.00           C
ATOM   2833  O   ALA   285      94.790  -9.050 188.510  1.00  0.00           O
ATOM   2834  N   LEU   286      94.980  -7.450 186.960  1.00  0.00           N
ATOM   2835  H   LEU   286      94.600  -6.610 186.560  1.00  0.00           H
ATOM   2836  CA  LEU   286      96.270  -7.830 186.540  1.00  0.00           C
ATOM   2837  CB  LEU   286      96.820  -7.060 185.260  1.00  0.00           C
ATOM   2838  CG  LEU   286      96.570  -7.740 183.860  1.00  0.00           C
ATOM   2839  CD1 LEU   286      97.480  -7.140 182.790  1.00  0.00           C
ATOM   2840  CD2 LEU   286      96.610  -9.250 183.870  1.00  0.00           C
ATOM   2841  C   LEU   286      97.360  -7.750 187.680  1.00  0.00           C
ATOM   2842  O   LEU   286      97.290  -6.840 188.530  1.00  0.00           O
ATOM   2843  N   LEU   287      98.380  -8.580 187.620  1.00  0.00           N
ATOM   2844  H   LEU   287      98.200  -9.380 187.050  1.00  0.00           H
ATOM   2845  CA  LEU   287      99.620  -8.680 188.470  1.00  0.00           C
ATOM   2846  CB  LEU   287     100.130 -10.110 188.540  1.00  0.00           C
ATOM   2847  CG  LEU   287      99.530 -11.110 189.600  1.00  0.00           C
ATOM   2848  CD1 LEU   287     100.200 -10.860 190.950  1.00  0.00           C
ATOM   2849  CD2 LEU   287      98.000 -11.190 189.660  1.00  0.00           C
ATOM   2850  C   LEU   287     100.720  -7.620 188.160  1.00  0.00           C
ATOM   2851  O   LEU   287     101.610  -7.970 187.370  1.00  0.00           O
ATOM   2852  N   GLU   288     100.220  -6.370 188.300  1.00  0.00           N
ATOM   2853  H   GLU   288      99.240  -6.180 188.220  1.00  0.00           H
ATOM   2854  CA  GLU   288     101.180  -5.250 188.240  1.00  0.00           C
ATOM   2855  CB  GLU   288     100.800  -4.110 187.300  1.00  0.00           C
ATOM   2856  CG  GLU   288     101.130  -4.630 185.920  1.00  0.00           C
ATOM   2857  CD  GLU   288     100.840  -3.830 184.700  1.00  0.00           C
ATOM   2858  OE1 GLU   288     101.590  -2.870 184.460  1.00  0.00           O
ATOM   2859  OE2 GLU   288     100.220  -4.350 183.830  1.00  0.00           O
ATOM   2860  C   GLU   288     101.310  -4.680 189.610  1.00  0.00           C
ATOM   2861  O   GLU   288     100.270  -4.400 190.260  1.00  0.00           O
ATOM   2862  N   ASP   289     102.440  -4.050 189.780  1.00  0.00           N
ATOM   2863  H   ASP   289     102.970  -3.660 189.020  1.00  0.00           H
ATOM   2864  CA  ASP   289     103.100  -3.720 191.100  1.00  0.00           C
ATOM   2865  CB  ASP   289     104.620  -3.510 190.830  1.00  0.00           C
ATOM   2866  CG  ASP   289     105.020  -2.230 190.080  1.00  0.00           C
ATOM   2867  OD1 ASP   289     104.130  -1.650 189.430  1.00  0.00           O
ATOM   2868  OD2 ASP   289     106.130  -1.750 190.330  1.00  0.00           O
ATOM   2869  C   ASP   289     102.480  -2.630 192.000  1.00  0.00           C
ATOM   2870  O   ASP   289     103.170  -1.830 192.630  1.00  0.00           O
ATOM   2871  N   GLU   290     101.170  -2.610 192.160  1.00  0.00           N
ATOM   2872  H   GLU   290     100.580  -3.150 191.560  1.00  0.00           H
ATOM   2873  CA  GLU   290     100.470  -1.600 193.070  1.00  0.00           C
ATOM   2874  CB  GLU   290      98.950  -1.980 193.000  1.00  0.00           C
ATOM   2875  CG  GLU   290      98.480  -1.740 191.580  1.00  0.00           C
ATOM   2876  CD  GLU   290      97.070  -2.260 191.430  1.00  0.00           C
ATOM   2877  OE1 GLU   290      96.970  -3.470 191.190  1.00  0.00           O
ATOM   2878  OE2 GLU   290      96.220  -1.350 191.480  1.00  0.00           O
ATOM   2879  C   GLU   290     100.830  -1.570 194.550  1.00  0.00           C
ATOM   2880  O   GLU   290     101.190  -0.490 195.040  1.00  0.00           O
ATOM   2881  N   PHE   291     100.990  -2.730 195.140  1.00  0.00           N
ATOM   2882  H   PHE   291     100.690  -3.550 194.660  1.00  0.00           H
ATOM   2883  CA  PHE   291     101.400  -2.890 196.540  1.00  0.00           C
ATOM   2884  CB  PHE   291     101.040  -4.240 197.160  1.00  0.00           C
ATOM   2885  CG  PHE   291      99.540  -4.110 197.650  1.00  0.00           C
ATOM   2886  CD1 PHE   291      98.440  -4.380 196.880  1.00  0.00           C
ATOM   2887  HD1 PHE   291      98.450  -5.040 196.020  1.00  0.00           H
ATOM   2888  CD2 PHE   291      99.420  -3.360 198.800  1.00  0.00           C
ATOM   2889  HD2 PHE   291     100.280  -2.930 199.310  1.00  0.00           H
ATOM   2890  CE1 PHE   291      97.150  -3.870 197.210  1.00  0.00           C
ATOM   2891  HE1 PHE   291      96.220  -4.280 196.810  1.00  0.00           H
ATOM   2892  CE2 PHE   291      98.130  -2.890 199.190  1.00  0.00           C
ATOM   2893  HE2 PHE   291      98.000  -2.360 200.130  1.00  0.00           H
ATOM   2894  CZ  PHE   291      97.040  -3.190 198.380  1.00  0.00           C
ATOM   2895  HZ  PHE   291      96.050  -3.050 198.820  1.00  0.00           H
ATOM   2896  C   PHE   291     102.890  -2.700 196.870  1.00  0.00           C
ATOM   2897  O   PHE   291     103.680  -3.220 196.100  1.00  0.00           O
ATOM   2898  N   THR   292     103.260  -1.760 197.750  1.00  0.00           N
ATOM   2899  H   THR   292     102.700  -0.960 197.980  1.00  0.00           H
ATOM   2900  CA  THR   292     104.700  -1.730 198.220  1.00  0.00           C
ATOM   2901  CB  THR   292     105.240  -0.340 198.730  1.00  0.00           C
ATOM   2902  OG1 THR   292     104.740   0.000 200.000  1.00  0.00           O
ATOM   2903  HG1 THR   292     103.830   0.380 199.830  1.00  0.00           H
ATOM   2904  CG2 THR   292     105.250   0.840 197.740  1.00  0.00           C
ATOM   2905  C   THR   292     104.930  -2.860 199.250  1.00  0.00           C
ATOM   2906  O   THR   292     103.980  -3.570 199.630  1.00  0.00           O
ATOM   2907  N   PRO   293     106.190  -3.250 199.470  1.00  0.00           N
ATOM   2908  CA  PRO   293     106.460  -4.090 200.690  1.00  0.00           C
ATOM   2909  CB  PRO   293     107.900  -4.370 200.500  1.00  0.00           C
ATOM   2910  CG  PRO   293     108.020  -4.660 199.010  1.00  0.00           C
ATOM   2911  CD  PRO   293     107.190  -3.510 198.430  1.00  0.00           C
ATOM   2912  C   PRO   293     106.130  -3.450 202.090  1.00  0.00           C
ATOM   2913  O   PRO   293     105.420  -4.130 202.830  1.00  0.00           O
ATOM   2914  N   PHE   294     106.440  -2.100 202.230  1.00  0.00           N
ATOM   2915  H   PHE   294     107.210  -1.700 201.740  1.00  0.00           H
ATOM   2916  CA  PHE   294     106.050  -1.350 203.400  1.00  0.00           C
ATOM   2917  CB  PHE   294     106.720   0.020 203.340  1.00  0.00           C
ATOM   2918  CG  PHE   294     106.460   0.840 204.610  1.00  0.00           C
ATOM   2919  CD1 PHE   294     107.460   0.900 205.570  1.00  0.00           C
ATOM   2920  HD1 PHE   294     108.470   0.670 205.240  1.00  0.00           H
ATOM   2921  CD2 PHE   294     105.160   1.280 204.880  1.00  0.00           C
ATOM   2922  HD2 PHE   294     104.410   1.310 204.090  1.00  0.00           H
ATOM   2923  CE1 PHE   294     107.230   1.420 206.840  1.00  0.00           C
ATOM   2924  HE1 PHE   294     108.090   1.560 207.500  1.00  0.00           H
ATOM   2925  CE2 PHE   294     104.960   1.870 206.150  1.00  0.00           C
ATOM   2926  HE2 PHE   294     104.050   2.420 206.370  1.00  0.00           H
ATOM   2927  CZ  PHE   294     105.950   1.930 207.140  1.00  0.00           C
ATOM   2928  HZ  PHE   294     105.590   1.950 208.170  1.00  0.00           H
ATOM   2929  C   PHE   294     104.530  -1.360 203.550  1.00  0.00           C
ATOM   2930  O   PHE   294     104.060  -1.790 204.620  1.00  0.00           O
ATOM   2931  N   ASP   295     103.760  -1.140 202.480  1.00  0.00           N
ATOM   2932  H   ASP   295     104.140  -0.600 201.730  1.00  0.00           H
ATOM   2933  CA  ASP   295     102.260  -1.400 202.540  1.00  0.00           C
ATOM   2934  CB  ASP   295     101.630  -1.370 201.140  1.00  0.00           C
ATOM   2935  CG  ASP   295     101.330   0.050 200.610  1.00  0.00           C
ATOM   2936  OD1 ASP   295     100.420   0.690 201.170  1.00  0.00           O
ATOM   2937  OD2 ASP   295     102.070   0.500 199.720  1.00  0.00           O
ATOM   2938  C   ASP   295     101.860  -2.870 203.060  1.00  0.00           C
ATOM   2939  O   ASP   295     101.250  -2.930 204.130  1.00  0.00           O
ATOM   2940  N   VAL   296     102.250  -3.860 202.340  1.00  0.00           N
ATOM   2941  H   VAL   296     102.850  -3.880 201.540  1.00  0.00           H
ATOM   2942  CA  VAL   296     101.900  -5.250 202.720  1.00  0.00           C
ATOM   2943  CB  VAL   296     102.290  -6.310 201.610  1.00  0.00           C
ATOM   2944  CG1 VAL   296     102.020  -7.730 202.100  1.00  0.00           C
ATOM   2945  CG2 VAL   296     101.450  -6.090 200.380  1.00  0.00           C
ATOM   2946  C   VAL   296     102.410  -5.720 204.120  1.00  0.00           C
ATOM   2947  O   VAL   296     101.500  -6.060 204.900  1.00  0.00           O
ATOM   2948  N   VAL   297     103.570  -5.230 204.640  1.00  0.00           N
ATOM   2949  H   VAL   297     104.220  -4.660 204.130  1.00  0.00           H
ATOM   2950  CA  VAL   297     103.960  -5.640 205.990  1.00  0.00           C
ATOM   2951  CB  VAL   297     105.470  -5.710 206.180  1.00  0.00           C
ATOM   2952  CG1 VAL   297     106.010  -6.930 205.330  1.00  0.00           C
ATOM   2953  CG2 VAL   297     106.240  -4.420 205.910  1.00  0.00           C
ATOM   2954  C   VAL   297     103.250  -4.840 207.080  1.00  0.00           C
ATOM   2955  O   VAL   297     102.610  -5.460 207.960  1.00  0.00           O
ATOM   2956  N   ARG   298     103.020  -3.550 206.890  1.00  0.00           N
ATOM   2957  H   ARG   298     103.440  -3.040 206.140  1.00  0.00           H
ATOM   2958  CA  ARG   298     102.310  -2.630 207.740  1.00  0.00           C
ATOM   2959  CB  ARG   298     102.700  -1.190 207.440  1.00  0.00           C
ATOM   2960  CG  ARG   298     104.100  -0.990 208.010  1.00  0.00           C
ATOM   2961  CD  ARG   298     104.190  -1.130 209.540  1.00  0.00           C
ATOM   2962  NE  ARG   298     105.620  -0.850 209.900  1.00  0.00           N
ATOM   2963  HE  ARG   298     106.120  -1.680 209.670  1.00  0.00           H
ATOM   2964  CZ  ARG   298     106.160   0.070 210.670  1.00  0.00           C
ATOM   2965  NH1 ARG   298     105.400   1.060 211.130  1.00  0.00           N
ATOM   2966 1HH1 ARG   298     104.420   1.080 210.950  1.00  0.00           H
ATOM   2967 2HH1 ARG   298     105.780   1.840 211.630  1.00  0.00           H
ATOM   2968  NH2 ARG   298     107.490   0.340 210.480  1.00  0.00           N
ATOM   2969 1HH2 ARG   298     108.020  -0.250 209.880  1.00  0.00           H
ATOM   2970 2HH2 ARG   298     107.930   1.020 211.060  1.00  0.00           H
ATOM   2971  C   ARG   298     100.770  -2.800 207.840  1.00  0.00           C
ATOM   2972  O   ARG   298     100.300  -2.830 209.010  1.00  0.00           O
ATOM   2973  N   GLN   299     100.140  -3.130 206.750  1.00  0.00           N
ATOM   2974  H   GLN   299     100.580  -3.130 205.850  1.00  0.00           H
ATOM   2975  CA  GLN   299      98.800  -3.700 206.770  1.00  0.00           C
ATOM   2976  CB  GLN   299      98.060  -3.650 205.420  1.00  0.00           C
ATOM   2977  CG  GLN   299      97.470  -2.240 205.110  1.00  0.00           C
ATOM   2978  CD  GLN   299      96.890  -2.180 203.750  1.00  0.00           C
ATOM   2979  OE1 GLN   299      97.390  -1.410 202.920  1.00  0.00           O
ATOM   2980  NE2 GLN   299      95.720  -2.700 203.580  1.00  0.00           N
ATOM   2981 1HE2 GLN   299      95.270  -3.350 204.190  1.00  0.00           H
ATOM   2982 2HE2 GLN   299      95.420  -2.620 202.630  1.00  0.00           H
ATOM   2983  C   GLN   299      98.760  -5.140 207.220  1.00  0.00           C
ATOM   2984  O   GLN   299      97.610  -5.550 207.450  1.00  0.00           O
ATOM   2985  N   CYS   300      99.780  -5.950 207.240  1.00  0.00           N
ATOM   2986  H   CYS   300     100.590  -5.730 206.690  1.00  0.00           H
ATOM   2987  CA  CYS   300      99.730  -7.250 207.940  1.00  0.00           C
ATOM   2988  CB  CYS   300     101.050  -8.000 207.740  1.00  0.00           C
ATOM   2989  SG  CYS   300     101.390  -8.550 206.020  1.00  0.00           S
ATOM   2990  HG  CYS   300     101.280  -7.300 205.580  1.00  0.00           H
ATOM   2991  C   CYS   300      99.470  -7.040 209.420  1.00  0.00           C
ATOM   2992  O   CYS   300      98.700  -7.740 210.100  1.00  0.00           O
ATOM   2993  N   SER   301     100.070  -6.030 210.030  1.00  0.00           N
ATOM   2994  H   SER   301     100.790  -5.580 209.510  1.00  0.00           H
ATOM   2995  CA  SER   301      99.860  -5.690 211.470  1.00  0.00           C
ATOM   2996  CB  SER   301     100.520  -6.620 212.430  1.00  0.00           C
ATOM   2997  OG  SER   301     100.020  -6.530 213.760  1.00  0.00           O
ATOM   2998  HG  SER   301     100.780  -6.910 214.280  1.00  0.00           H
ATOM   2999  C   SER   301     100.420  -4.280 211.800  1.00  0.00           C
ATOM   3000  O   SER   301     101.580  -4.160 211.450  1.00  0.00           O
ATOM   3001  N   GLY   302      99.750  -3.350 212.480  1.00  0.00           N
ATOM   3002  H   GLY   302      98.970  -3.580 213.050  1.00  0.00           H
ATOM   3003  CA  GLY   302     100.360  -2.050 212.750  1.00  0.00           C
ATOM   3004  C   GLY   302      99.420  -0.850 212.480  1.00  0.00           C
ATOM   3005  O   GLY   302      99.260   0.000 213.260  1.00  0.00           O
ATOM   3006  N   VAL   303      98.590  -1.010 211.420  1.00  0.00           N
ATOM   3007  H   VAL   303      98.650  -1.770 210.780  1.00  0.00           H
ATOM   3008  CA  VAL   303      97.530  -0.120 210.980  1.00  0.00           C
ATOM   3009  CB  VAL   303      97.040  -0.310 209.540  1.00  0.00           C
ATOM   3010  CG1 VAL   303      98.250   0.000 208.620  1.00  0.00           C
ATOM   3011  CG2 VAL   303      96.740  -1.760 209.260  1.00  0.00           C
ATOM   3012  C   VAL   303      96.340  -0.250 211.940  1.00  0.00           C
ATOM   3013  O   VAL   303      96.080  -1.200 212.700  1.00  0.00           O
ATOM   3014  N   THR   304      95.540   0.830 212.040  1.00  0.00           N
ATOM   3015  H   THR   304      95.890   1.660 211.600  1.00  0.00           H
ATOM   3016  CA  THR   304      94.310   0.930 212.840  1.00  0.00           C
ATOM   3017  CB  THR   304      94.090   2.340 213.410  1.00  0.00           C
ATOM   3018  OG1 THR   304      94.160   3.310 212.390  1.00  0.00           O
ATOM   3019  HG1 THR   304      95.120   3.590 212.310  1.00  0.00           H
ATOM   3020  CG2 THR   304      95.100   2.690 214.500  1.00  0.00           C
ATOM   3021  C   THR   304      92.970   0.580 212.120  1.00  0.00           C
ATOM   3022  O   THR   304      92.070   0.150 212.840  1.00  0.00           O
ATOM   3023  N   PHE   305      92.770   0.740 210.780  1.00  0.00           N
ATOM   3024  H   PHE   305      93.320   1.380 210.240  1.00  0.00           H
ATOM   3025  CA  PHE   305      91.560   0.180 210.090  1.00  0.00           C
ATOM   3026  CB  PHE   305      91.580   0.630 208.550  1.00  0.00           C
ATOM   3027  CG  PHE   305      92.950   0.720 207.910  1.00  0.00           C
ATOM   3028  CD1 PHE   305      93.630  -0.390 207.490  1.00  0.00           C
ATOM   3029  HD1 PHE   305      93.170  -1.370 207.540  1.00  0.00           H
ATOM   3030  CD2 PHE   305      93.500   1.920 207.590  1.00  0.00           C
ATOM   3031  HD2 PHE   305      92.880   2.810 207.740  1.00  0.00           H
ATOM   3032  CE1 PHE   305      94.760  -0.390 206.670  1.00  0.00           C
ATOM   3033  HE1 PHE   305      95.240  -1.290 206.280  1.00  0.00           H
ATOM   3034  CE2 PHE   305      94.660   2.080 206.890  1.00  0.00           C
ATOM   3035  HE2 PHE   305      95.120   3.060 206.800  1.00  0.00           H
ATOM   3036  CZ  PHE   305      95.210   0.890 206.360  1.00  0.00           C
ATOM   3037  HZ  PHE   305      96.130   1.150 205.830  1.00  0.00           H
ATOM   3038  C   PHE   305      91.550  -1.350 210.110  1.00  0.00           C
ATOM   3039  O   PHE   305      92.590  -2.010 210.400  1.00  0.00           O
ATOM   3040  N   GLN   306      90.350  -1.930 209.830  1.00  0.00           N
ATOM   3041  H   GLN   306      89.510  -1.380 209.850  1.00  0.00           H
ATOM   3042  CA  GLN   306      90.140  -3.400 209.840  1.00  0.00           C
ATOM   3043  CB  GLN   306      90.450  -4.000 211.240  1.00  0.00           C
ATOM   3044  CG  GLN   306      90.730  -5.500 211.130  1.00  0.00           C
ATOM   3045  CD  GLN   306      91.250  -6.090 212.440  1.00  0.00           C
ATOM   3046  OE1 GLN   306      91.980  -7.040 212.550  1.00  0.00           O
ATOM   3047  NE2 GLN   306      90.850  -5.510 213.570  1.00  0.00           N
ATOM   3048 1HE2 GLN   306      90.310  -4.680 213.440  1.00  0.00           H
ATOM   3049 2HE2 GLN   306      90.850  -5.880 214.500  1.00  0.00           H
ATOM   3050  C   GLN   306      88.680  -3.770 209.680  1.00  0.00           C
ATOM   3051  O1  GLN   306      87.660  -3.030 210.050  1.00  0.00           O
ATOM   3052  O2  GLN   306      88.500  -4.660 208.850  1.00  0.00           O
TER
ENDMDL
