# Supplementary material for: Microsecond MD Simulation and Multiple-Conformation Virtual Screening to Identify Potential Anti-COVID-19 Inhibitors Against SARS-CoV-2 Main Protease
Source: Front Chem. 2021 Jan 13;8:595273. doi: 10.3389/fchem.2020.595273 (PMC7873971; doi:10.3389/fchem.2020.595273)
Supplement: Supplementary file 2 [file Data_Sheet_1.ZIP › Ns_Pose_PDB/Ns_Pose_PDB/1_micro_6LU7_Apo/850ns.pdb]

REMARK    GENERATED BY TRJCONV
TITLE     Seq_1 - homology model built on 3M3V_A 2A5K_A - hbond-opt in water t= 850000.00000
REMARK    THIS IS A SIMULATION BOX
CRYST1   98.618   98.618   98.618  90.00  90.00  90.00 P 1           1
MODEL        1
ATOM      1  N   SER     1      45.610 -16.400 207.340  1.00  0.00           N
ATOM      2  H1  SER     1      45.400 -16.800 208.230  1.00  0.00           H
ATOM      3  H2  SER     1      46.180 -17.030 206.800  1.00  0.00           H
ATOM      4  H3  SER     1      46.090 -15.560 207.590  1.00  0.00           H
ATOM      5  CA  SER     1      44.290 -16.130 206.680  1.00  0.00           C
ATOM      6  CB  SER     1      43.910 -14.720 207.060  1.00  0.00           C
ATOM      7  OG  SER     1      44.950 -13.730 206.990  1.00  0.00           O
ATOM      8  HG  SER     1      44.910 -13.150 206.170  1.00  0.00           H
ATOM      9  C   SER     1      44.560 -16.150 205.200  1.00  0.00           C
ATOM     10  O   SER     1      45.690 -16.130 204.740  1.00  0.00           O
ATOM     11  N   GLY     2      43.460 -16.270 204.490  1.00  0.00           N
ATOM     12  H   GLY     2      42.640 -15.780 204.790  1.00  0.00           H
ATOM     13  CA  GLY     2      43.470 -16.720 203.080  1.00  0.00           C
ATOM     14  C   GLY     2      44.080 -15.670 202.210  1.00  0.00           C
ATOM     15  O   GLY     2      43.920 -14.490 202.540  1.00  0.00           O
ATOM     16  N   PHE     3      44.430 -16.070 200.940  1.00  0.00           N
ATOM     17  H   PHE     3      44.320 -17.030 200.700  1.00  0.00           H
ATOM     18  CA  PHE     3      45.190 -15.080 200.070  1.00  0.00           C
ATOM     19  CB  PHE     3      46.190 -15.860 199.240  1.00  0.00           C
ATOM     20  CG  PHE     3      47.250 -15.090 198.380  1.00  0.00           C
ATOM     21  CD1 PHE     3      47.090 -15.000 196.950  1.00  0.00           C
ATOM     22  HD1 PHE     3      46.120 -15.040 196.460  1.00  0.00           H
ATOM     23  CD2 PHE     3      48.520 -14.740 198.910  1.00  0.00           C
ATOM     24  HD2 PHE     3      48.630 -14.520 199.970  1.00  0.00           H
ATOM     25  CE1 PHE     3      48.210 -14.660 196.140  1.00  0.00           C
ATOM     26  HE1 PHE     3      48.230 -14.960 195.100  1.00  0.00           H
ATOM     27  CE2 PHE     3      49.610 -14.540 198.060  1.00  0.00           C
ATOM     28  HE2 PHE     3      50.630 -14.470 198.450  1.00  0.00           H
ATOM     29  CZ  PHE     3      49.460 -14.370 196.680  1.00  0.00           C
ATOM     30  HZ  PHE     3      50.230 -13.930 196.050  1.00  0.00           H
ATOM     31  C   PHE     3      44.270 -14.300 199.150  1.00  0.00           C
ATOM     32  O   PHE     3      43.590 -14.840 198.290  1.00  0.00           O
ATOM     33  N   ARG     4      44.490 -12.980 199.110  1.00  0.00           N
ATOM     34  H   ARG     4      45.050 -12.530 199.800  1.00  0.00           H
ATOM     35  CA  ARG     4      43.780 -12.080 198.170  1.00  0.00           C
ATOM     36  CB  ARG     4      43.360 -10.720 198.810  1.00  0.00           C
ATOM     37  CG  ARG     4      42.410  -9.860 197.920  1.00  0.00           C
ATOM     38  CD  ARG     4      41.050 -10.560 197.870  1.00  0.00           C
ATOM     39  NE  ARG     4      40.060  -9.660 197.230  1.00  0.00           N
ATOM     40  HE  ARG     4      40.400  -9.370 196.340  1.00  0.00           H
ATOM     41  CZ  ARG     4      38.840  -9.260 197.750  1.00  0.00           C
ATOM     42  NH1 ARG     4      38.380  -9.790 198.860  1.00  0.00           N
ATOM     43 1HH1 ARG     4      38.830 -10.590 199.260  1.00  0.00           H
ATOM     44 2HH1 ARG     4      37.590  -9.350 199.280  1.00  0.00           H
ATOM     45  NH2 ARG     4      38.170  -8.360 197.120  1.00  0.00           N
ATOM     46 1HH2 ARG     4      38.420  -7.920 196.260  1.00  0.00           H
ATOM     47 2HH2 ARG     4      37.320  -8.070 197.580  1.00  0.00           H
ATOM     48  C   ARG     4      44.610 -11.930 196.900  1.00  0.00           C
ATOM     49  O   ARG     4      45.820 -11.830 196.930  1.00  0.00           O
ATOM     50  N   LYS     5      43.950 -12.310 195.810  1.00  0.00           N
ATOM     51  H   LYS     5      42.990 -12.600 195.850  1.00  0.00           H
ATOM     52  CA  LYS     5      44.460 -12.320 194.470  1.00  0.00           C
ATOM     53  CB  LYS     5      43.640 -13.200 193.470  1.00  0.00           C
ATOM     54  CG  LYS     5      44.180 -14.600 193.580  1.00  0.00           C
ATOM     55  CD  LYS     5      43.530 -15.610 192.560  1.00  0.00           C
ATOM     56  CE  LYS     5      44.060 -17.050 192.690  1.00  0.00           C
ATOM     57  NZ  LYS     5      43.150 -17.940 192.030  1.00  0.00           N
ATOM     58  HZ1 LYS     5      42.280 -17.830 192.510  1.00  0.00           H
ATOM     59  HZ2 LYS     5      42.960 -17.630 191.090  1.00  0.00           H
ATOM     60  HZ3 LYS     5      43.350 -18.920 191.970  1.00  0.00           H
ATOM     61  C   LYS     5      44.630 -10.930 193.800  1.00  0.00           C
ATOM     62  O   LYS     5      43.830 -10.070 194.110  1.00  0.00           O
ATOM     63  N   MET     6      45.440 -10.930 192.760  1.00  0.00           N
ATOM     64  H   MET     6      45.920 -11.710 192.350  1.00  0.00           H
ATOM     65  CA  MET     6      45.760  -9.690 192.060  1.00  0.00           C
ATOM     66  CB  MET     6      47.010  -9.870 191.180  1.00  0.00           C
ATOM     67  CG  MET     6      46.880 -10.760 189.960  1.00  0.00           C
ATOM     68  SD  MET     6      47.020 -12.500 190.460  1.00  0.00           S
ATOM     69  CE  MET     6      47.650 -13.270 188.960  1.00  0.00           C
ATOM     70  C   MET     6      44.640  -9.000 191.210  1.00  0.00           C
ATOM     71  O   MET     6      44.050  -9.640 190.330  1.00  0.00           O
ATOM     72  N   ALA     7      44.690  -7.690 191.310  1.00  0.00           N
ATOM     73  H   ALA     7      45.480  -7.250 191.750  1.00  0.00           H
ATOM     74  CA  ALA     7      43.760  -6.770 190.580  1.00  0.00           C
ATOM     75  CB  ALA     7      43.990  -5.360 191.180  1.00  0.00           C
ATOM     76  C   ALA     7      44.240  -6.790 189.100  1.00  0.00           C
ATOM     77  O   ALA     7      45.370  -6.600 188.700  1.00  0.00           O
ATOM     78  N   PHE     8      43.240  -7.150 188.320  1.00  0.00           N
ATOM     79  H   PHE     8      42.400  -7.440 188.770  1.00  0.00           H
ATOM     80  CA  PHE     8      43.290  -7.330 186.850  1.00  0.00           C
ATOM     81  CB  PHE     8      43.520  -8.790 186.530  1.00  0.00           C
ATOM     82  CG  PHE     8      43.510  -9.080 185.040  1.00  0.00           C
ATOM     83  CD1 PHE     8      44.650  -8.640 184.360  1.00  0.00           C
ATOM     84  HD1 PHE     8      45.470  -8.120 184.840  1.00  0.00           H
ATOM     85  CD2 PHE     8      42.370  -9.610 184.470  1.00  0.00           C
ATOM     86  HD2 PHE     8      41.470  -9.870 185.020  1.00  0.00           H
ATOM     87  CE1 PHE     8      44.600  -8.820 182.980  1.00  0.00           C
ATOM     88  HE1 PHE     8      45.220  -8.230 182.290  1.00  0.00           H
ATOM     89  CE2 PHE     8      42.410  -9.780 183.110  1.00  0.00           C
ATOM     90  HE2 PHE     8      41.530 -10.110 182.570  1.00  0.00           H
ATOM     91  CZ  PHE     8      43.530  -9.420 182.320  1.00  0.00           C
ATOM     92  HZ  PHE     8      43.480  -9.530 181.240  1.00  0.00           H
ATOM     93  C   PHE     8      41.940  -6.740 186.290  1.00  0.00           C
ATOM     94  O   PHE     8      40.920  -7.420 186.640  1.00  0.00           O
ATOM     95  N   PRO     9      41.910  -5.630 185.580  1.00  0.00           N
ATOM     96  CA  PRO     9      40.760  -5.250 184.810  1.00  0.00           C
ATOM     97  CB  PRO     9      41.160  -3.950 184.080  1.00  0.00           C
ATOM     98  CG  PRO     9      42.180  -3.390 185.100  1.00  0.00           C
ATOM     99  CD  PRO     9      42.950  -4.610 185.640  1.00  0.00           C
ATOM    100  C   PRO     9      40.340  -6.320 183.790  1.00  0.00           C
ATOM    101  O   PRO     9      41.020  -6.670 182.860  1.00  0.00           O
ATOM    102  N   SER    10      39.100  -6.880 183.840  1.00  0.00           N
ATOM    103  H   SER    10      38.610  -6.810 184.700  1.00  0.00           H
ATOM    104  CA  SER    10      38.430  -7.790 182.840  1.00  0.00           C
ATOM    105  CB  SER    10      37.250  -8.530 183.460  1.00  0.00           C
ATOM    106  OG  SER    10      36.510  -7.620 184.330  1.00  0.00           O
ATOM    107  HG  SER    10      35.890  -7.090 183.740  1.00  0.00           H
ATOM    108  C   SER    10      37.810  -7.040 181.650  1.00  0.00           C
ATOM    109  O   SER    10      37.230  -6.000 181.940  1.00  0.00           O
ATOM    110  N   GLY    11      38.080  -7.480 180.430  1.00  0.00           N
ATOM    111  H   GLY    11      38.550  -8.340 180.260  1.00  0.00           H
ATOM    112  CA  GLY    11      37.600  -6.820 179.200  1.00  0.00           C
ATOM    113  C   GLY    11      38.340  -5.550 178.810  1.00  0.00           C
ATOM    114  O   GLY    11      38.790  -5.390 177.670  1.00  0.00           O
ATOM    115  N   LYS    12      38.620  -4.750 179.810  1.00  0.00           N
ATOM    116  H   LYS    12      38.220  -5.020 180.680  1.00  0.00           H
ATOM    117  CA  LYS    12      39.350  -3.430 179.710  1.00  0.00           C
ATOM    118  CB  LYS    12      39.340  -2.740 181.080  1.00  0.00           C
ATOM    119  CG  LYS    12      37.970  -2.090 181.270  1.00  0.00           C
ATOM    120  CD  LYS    12      37.690  -1.900 182.760  1.00  0.00           C
ATOM    121  CE  LYS    12      37.270  -3.100 183.590  1.00  0.00           C
ATOM    122  NZ  LYS    12      36.890  -2.700 184.950  1.00  0.00           N
ATOM    123  HZ1 LYS    12      36.070  -2.140 184.960  1.00  0.00           H
ATOM    124  HZ2 LYS    12      36.660  -3.520 185.460  1.00  0.00           H
ATOM    125  HZ3 LYS    12      37.630  -2.200 185.400  1.00  0.00           H
ATOM    126  C   LYS    12      40.790  -3.310 179.210  1.00  0.00           C
ATOM    127  O   LYS    12      41.070  -2.510 178.300  1.00  0.00           O
ATOM    128  N   VAL    13      41.710  -3.950 179.890  1.00  0.00           N
ATOM    129  H   VAL    13      41.480  -4.790 180.390  1.00  0.00           H
ATOM    130  CA  VAL    13      43.090  -3.850 179.360  1.00  0.00           C
ATOM    131  CB  VAL    13      44.190  -4.470 180.270  1.00  0.00           C
ATOM    132  CG1 VAL    13      45.620  -4.280 179.790  1.00  0.00           C
ATOM    133  CG2 VAL    13      44.080  -3.770 181.630  1.00  0.00           C
ATOM    134  C   VAL    13      43.210  -4.520 177.970  1.00  0.00           C
ATOM    135  O   VAL    13      43.880  -4.050 177.040  1.00  0.00           O
ATOM    136  N   GLU    14      42.480  -5.670 177.770  1.00  0.00           N
ATOM    137  H   GLU    14      42.420  -6.260 178.580  1.00  0.00           H
ATOM    138  CA  GLU    14      42.300  -6.260 176.460  1.00  0.00           C
ATOM    139  CB  GLU    14      41.510  -7.510 176.450  1.00  0.00           C
ATOM    140  CG  GLU    14      42.200  -8.590 177.280  1.00  0.00           C
ATOM    141  CD  GLU    14      41.370  -9.850 177.650  1.00  0.00           C
ATOM    142  OE1 GLU    14      41.160  -9.800 178.860  1.00  0.00           O
ATOM    143  OE2 GLU    14      41.010 -10.750 176.880  1.00  0.00           O
ATOM    144  C   GLU    14      41.610  -5.380 175.410  1.00  0.00           C
ATOM    145  O   GLU    14      42.350  -5.000 174.480  1.00  0.00           O
ATOM    146  N   GLY    15      40.520  -4.700 175.720  1.00  0.00           N
ATOM    147  H   GLY    15      40.120  -4.920 176.610  1.00  0.00           H
ATOM    148  CA  GLY    15      39.960  -3.520 174.940  1.00  0.00           C
ATOM    149  C   GLY    15      40.930  -2.360 174.710  1.00  0.00           C
ATOM    150  O   GLY    15      40.980  -1.670 173.670  1.00  0.00           O
ATOM    151  N   CYS    16      41.790  -2.130 175.650  1.00  0.00           N
ATOM    152  H   CYS    16      41.420  -2.180 176.580  1.00  0.00           H
ATOM    153  CA  CYS    16      42.970  -1.180 175.490  1.00  0.00           C
ATOM    154  CB  CYS    16      43.680  -0.820 176.800  1.00  0.00           C
ATOM    155  SG  CYS    16      43.030   0.540 177.890  1.00  0.00           S
ATOM    156  HG  CYS    16      41.770   0.450 177.480  1.00  0.00           H
ATOM    157  C   CYS    16      44.080  -1.580 174.540  1.00  0.00           C
ATOM    158  O   CYS    16      44.690  -0.710 173.950  1.00  0.00           O
ATOM    159  N   MET    17      44.300  -2.860 174.460  1.00  0.00           N
ATOM    160  H   MET    17      43.870  -3.480 175.120  1.00  0.00           H
ATOM    161  CA  MET    17      45.300  -3.430 173.490  1.00  0.00           C
ATOM    162  CB  MET    17      46.060  -4.600 174.200  1.00  0.00           C
ATOM    163  CG  MET    17      46.860  -4.270 175.470  1.00  0.00           C
ATOM    164  SD  MET    17      48.080  -5.510 175.970  1.00  0.00           S
ATOM    165  CE  MET    17      46.980  -6.930 176.030  1.00  0.00           C
ATOM    166  C   MET    17      44.750  -3.760 172.060  1.00  0.00           C
ATOM    167  O   MET    17      43.720  -4.360 171.910  1.00  0.00           O
ATOM    168  N   VAL    18      45.500  -3.070 171.170  1.00  0.00           N
ATOM    169  H   VAL    18      46.230  -2.480 171.520  1.00  0.00           H
ATOM    170  CA  VAL    18      45.380  -3.390 169.710  1.00  0.00           C
ATOM    171  CB  VAL    18      44.970  -2.070 168.960  1.00  0.00           C
ATOM    172  CG1 VAL    18      43.550  -1.690 169.000  1.00  0.00           C
ATOM    173  CG2 VAL    18      45.810  -0.850 169.360  1.00  0.00           C
ATOM    174  C   VAL    18      46.640  -4.050 169.180  1.00  0.00           C
ATOM    175  O   VAL    18      47.670  -4.230 169.820  1.00  0.00           O
ATOM    176  N   GLN    19      46.480  -4.490 167.950  1.00  0.00           N
ATOM    177  H   GLN    19      45.630  -4.410 167.420  1.00  0.00           H
ATOM    178  CA  GLN    19      47.640  -5.020 167.150  1.00  0.00           C
ATOM    179  CB  GLN    19      47.370  -6.400 166.650  1.00  0.00           C
ATOM    180  CG  GLN    19      48.600  -7.160 166.190  1.00  0.00           C
ATOM    181  CD  GLN    19      48.150  -8.300 165.260  1.00  0.00           C
ATOM    182  OE1 GLN    19      47.900  -9.420 165.690  1.00  0.00           O
ATOM    183  NE2 GLN    19      48.090  -8.140 163.910  1.00  0.00           N
ATOM    184 1HE2 GLN    19      48.390  -7.330 163.410  1.00  0.00           H
ATOM    185 2HE2 GLN    19      47.790  -8.910 163.350  1.00  0.00           H
ATOM    186  C   GLN    19      48.210  -4.080 166.110  1.00  0.00           C
ATOM    187  O   GLN    19      47.520  -3.500 165.240  1.00  0.00           O
ATOM    188  N   VAL    20      49.510  -3.750 166.400  1.00  0.00           N
ATOM    189  H   VAL    20      49.910  -4.190 167.200  1.00  0.00           H
ATOM    190  CA  VAL    20      50.350  -2.850 165.570  1.00  0.00           C
ATOM    191  CB  VAL    20      51.180  -1.910 166.450  1.00  0.00           C
ATOM    192  CG1 VAL    20      51.950  -1.030 165.510  1.00  0.00           C
ATOM    193  CG2 VAL    20      50.320  -1.140 167.450  1.00  0.00           C
ATOM    194  C   VAL    20      51.170  -3.650 164.540  1.00  0.00           C
ATOM    195  O   VAL    20      52.140  -4.300 164.920  1.00  0.00           O
ATOM    196  N   THR    21      50.670  -3.600 163.300  1.00  0.00           N
ATOM    197  H   THR    21      49.880  -3.000 163.160  1.00  0.00           H
ATOM    198  CA  THR    21      51.020  -4.480 162.220  1.00  0.00           C
ATOM    199  CB  THR    21      49.750  -5.020 161.620  1.00  0.00           C
ATOM    200  OG1 THR    21      48.800  -5.580 162.600  1.00  0.00           O
ATOM    201  HG1 THR    21      48.290  -4.810 162.970  1.00  0.00           H
ATOM    202  CG2 THR    21      49.910  -6.070 160.510  1.00  0.00           C
ATOM    203  C   THR    21      51.870  -3.790 161.130  1.00  0.00           C
ATOM    204  O   THR    21      51.830  -2.630 160.830  1.00  0.00           O
ATOM    205  N   CYS    22      52.830  -4.610 160.750  1.00  0.00           N
ATOM    206  H   CYS    22      53.280  -5.190 161.430  1.00  0.00           H
ATOM    207  CA  CYS    22      53.640  -4.350 159.550  1.00  0.00           C
ATOM    208  CB  CYS    22      54.800  -3.400 159.880  1.00  0.00           C
ATOM    209  SG  CYS    22      54.260  -1.650 160.110  1.00  0.00           S
ATOM    210  HG  CYS    22      53.000  -2.080 160.050  1.00  0.00           H
ATOM    211  C   CYS    22      54.290  -5.600 158.870  1.00  0.00           C
ATOM    212  O   CYS    22      55.480  -5.930 158.990  1.00  0.00           O
ATOM    213  N   GLY    23      53.530  -6.440 158.210  1.00  0.00           N
ATOM    214  H   GLY    23      52.590  -6.200 157.940  1.00  0.00           H
ATOM    215  CA  GLY    23      53.880  -7.810 157.730  1.00  0.00           C
ATOM    216  C   GLY    23      53.990  -8.920 158.700  1.00  0.00           C
ATOM    217  O   GLY    23      53.270  -8.930 159.670  1.00  0.00           O
ATOM    218  N   THR    24      55.040  -9.690 158.710  1.00  0.00           N
ATOM    219  H   THR    24      55.780  -9.640 158.040  1.00  0.00           H
ATOM    220  CA  THR    24      55.370 -10.610 159.830  1.00  0.00           C
ATOM    221  CB  THR    24      56.460 -11.650 159.620  1.00  0.00           C
ATOM    222  OG1 THR    24      57.660 -11.020 159.190  1.00  0.00           O
ATOM    223  HG1 THR    24      57.560 -10.530 158.330  1.00  0.00           H
ATOM    224  CG2 THR    24      56.030 -12.690 158.530  1.00  0.00           C
ATOM    225  C   THR    24      55.740  -9.990 161.230  1.00  0.00           C
ATOM    226  O   THR    24      55.490 -10.580 162.290  1.00  0.00           O
ATOM    227  N   THR    25      56.150  -8.730 161.310  1.00  0.00           N
ATOM    228  H   THR    25      56.470  -8.210 160.530  1.00  0.00           H
ATOM    229  CA  THR    25      56.250  -7.990 162.610  1.00  0.00           C
ATOM    230  CB  THR    25      57.170  -6.800 162.560  1.00  0.00           C
ATOM    231  OG1 THR    25      56.850  -5.940 161.420  1.00  0.00           O
ATOM    232  HG1 THR    25      56.070  -6.370 160.970  1.00  0.00           H
ATOM    233  CG2 THR    25      58.580  -7.290 162.770  1.00  0.00           C
ATOM    234  C   THR    25      54.910  -7.540 163.140  1.00  0.00           C
ATOM    235  O   THR    25      54.230  -6.650 162.570  1.00  0.00           O
ATOM    236  N   THR    26      54.330  -8.270 164.070  1.00  0.00           N
ATOM    237  H   THR    26      54.760  -9.070 164.480  1.00  0.00           H
ATOM    238  CA  THR    26      53.010  -8.090 164.660  1.00  0.00           C
ATOM    239  CB  THR    26      52.080  -9.290 164.510  1.00  0.00           C
ATOM    240  OG1 THR    26      52.740 -10.530 164.750  1.00  0.00           O
ATOM    241  HG1 THR    26      53.150 -10.420 165.660  1.00  0.00           H
ATOM    242  CG2 THR    26      51.450  -9.320 163.110  1.00  0.00           C
ATOM    243  C   THR    26      53.320  -7.970 166.130  1.00  0.00           C
ATOM    244  O   THR    26      53.700  -8.890 166.810  1.00  0.00           O
ATOM    245  N   LEU    27      53.320  -6.640 166.500  1.00  0.00           N
ATOM    246  H   LEU    27      53.160  -5.940 165.810  1.00  0.00           H
ATOM    247  CA  LEU    27      53.690  -6.250 167.910  1.00  0.00           C
ATOM    248  CB  LEU    27      54.950  -5.400 167.990  1.00  0.00           C
ATOM    249  CG  LEU    27      56.300  -6.060 168.350  1.00  0.00           C
ATOM    250  CD1 LEU    27      56.940  -6.930 167.350  1.00  0.00           C
ATOM    251  CD2 LEU    27      57.290  -5.020 168.760  1.00  0.00           C
ATOM    252  C   LEU    27      52.490  -5.680 168.660  1.00  0.00           C
ATOM    253  O   LEU    27      51.740  -4.800 168.190  1.00  0.00           O
ATOM    254  N   ASN    28      52.440  -5.990 169.940  1.00  0.00           N
ATOM    255  H   ASN    28      53.180  -6.510 170.360  1.00  0.00           H
ATOM    256  CA  ASN    28      51.350  -5.610 170.850  1.00  0.00           C
ATOM    257  CB  ASN    28      51.440  -6.340 172.160  1.00  0.00           C
ATOM    258  CG  ASN    28      50.300  -6.380 173.140  1.00  0.00           C
ATOM    259  OD1 ASN    28      49.200  -6.900 172.930  1.00  0.00           O
ATOM    260  ND2 ASN    28      50.570  -5.990 174.370  1.00  0.00           N
ATOM    261 1HD2 ASN    28      51.430  -5.570 174.650  1.00  0.00           H
ATOM    262 2HD2 ASN    28      49.840  -6.140 175.040  1.00  0.00           H
ATOM    263  C   ASN    28      51.370  -4.090 171.180  1.00  0.00           C
ATOM    264  O   ASN    28      52.470  -3.500 171.310  1.00  0.00           O
ATOM    265  N   GLY    29      50.180  -3.460 171.000  1.00  0.00           N
ATOM    266  H   GLY    29      49.260  -3.840 170.860  1.00  0.00           H
ATOM    267  CA  GLY    29      50.120  -2.030 171.370  1.00  0.00           C
ATOM    268  C   GLY    29      48.900  -1.650 172.260  1.00  0.00           C
ATOM    269  O   GLY    29      47.750  -1.600 171.830  1.00  0.00           O
ATOM    270  N   LEU    30      49.280  -0.960 173.270  1.00  0.00           N
ATOM    271  H   LEU    30      50.260  -0.790 173.370  1.00  0.00           H
ATOM    272  CA  LEU    30      48.460  -0.450 174.380  1.00  0.00           C
ATOM    273  CB  LEU    30      49.320  -0.500 175.660  1.00  0.00           C
ATOM    274  CG  LEU    30      48.690   0.090 176.940  1.00  0.00           C
ATOM    275  CD1 LEU    30      47.520  -0.860 177.260  1.00  0.00           C
ATOM    276  CD2 LEU    30      49.720   0.250 178.080  1.00  0.00           C
ATOM    277  C   LEU    30      47.960   0.960 173.940  1.00  0.00           C
ATOM    278  O   LEU    30      48.650   1.940 173.920  1.00  0.00           O
ATOM    279  N   TRP    31      46.680   1.130 173.680  1.00  0.00           N
ATOM    280  H   TRP    31      46.110   0.300 173.650  1.00  0.00           H
ATOM    281  CA  TRP    31      46.010   2.360 173.300  1.00  0.00           C
ATOM    282  CB  TRP    31      45.000   1.950 172.230  1.00  0.00           C
ATOM    283  CG  TRP    31      44.230   3.050 171.450  1.00  0.00           C
ATOM    284  CD1 TRP    31      44.350   4.370 171.590  1.00  0.00           C
ATOM    285  HD1 TRP    31      45.020   4.870 172.300  1.00  0.00           H
ATOM    286  CD2 TRP    31      43.140   2.860 170.610  1.00  0.00           C
ATOM    287  NE1 TRP    31      43.460   4.990 170.840  1.00  0.00           N
ATOM    288  HE1 TRP    31      43.330   5.980 170.870  1.00  0.00           H
ATOM    289  CE2 TRP    31      42.680   4.080 170.230  1.00  0.00           C
ATOM    290  CE3 TRP    31      42.550   1.720 170.160  1.00  0.00           C
ATOM    291  HE3 TRP    31      42.970   0.740 170.410  1.00  0.00           H
ATOM    292  CZ2 TRP    31      41.640   4.190 169.280  1.00  0.00           C
ATOM    293  HZ2 TRP    31      41.160   5.160 169.220  1.00  0.00           H
ATOM    294  CZ3 TRP    31      41.580   1.810 169.180  1.00  0.00           C
ATOM    295  HZ3 TRP    31      41.040   0.910 168.860  1.00  0.00           H
ATOM    296  CH2 TRP    31      41.110   3.040 168.780  1.00  0.00           C
ATOM    297  HH2 TRP    31      40.290   3.060 168.060  1.00  0.00           H
ATOM    298  C   TRP    31      45.280   3.070 174.430  1.00  0.00           C
ATOM    299  O   TRP    31      44.120   2.770 174.790  1.00  0.00           O
ATOM    300  N   LEU    32      45.930   4.110 174.970  1.00  0.00           N
ATOM    301  H   LEU    32      46.630   4.590 174.440  1.00  0.00           H
ATOM    302  CA  LEU    32      45.330   4.970 176.040  1.00  0.00           C
ATOM    303  CB  LEU    32      46.380   5.080 177.170  1.00  0.00           C
ATOM    304  CG  LEU    32      46.780   3.750 177.880  1.00  0.00           C
ATOM    305  CD1 LEU    32      48.150   3.780 178.560  1.00  0.00           C
ATOM    306  CD2 LEU    32      45.710   3.320 178.930  1.00  0.00           C
ATOM    307  C   LEU    32      44.910   6.350 175.640  1.00  0.00           C
ATOM    308  O   LEU    32      45.770   7.150 175.170  1.00  0.00           O
ATOM    309  N   ASP    33      43.620   6.360 175.310  1.00  0.00           N
ATOM    310  H   ASP    33      43.110   5.500 175.360  1.00  0.00           H
ATOM    311  CA  ASP    33      42.870   7.530 174.870  1.00  0.00           C
ATOM    312  CB  ASP    33      42.930   8.780 175.780  1.00  0.00           C
ATOM    313  CG  ASP    33      41.670   8.930 176.640  1.00  0.00           C
ATOM    314  OD1 ASP    33      40.600   9.040 176.030  1.00  0.00           O
ATOM    315  OD2 ASP    33      41.710   9.100 177.920  1.00  0.00           O
ATOM    316  C   ASP    33      43.180   7.800 173.390  1.00  0.00           C
ATOM    317  O   ASP    33      42.540   7.260 172.530  1.00  0.00           O
ATOM    318  N   ASP    34      44.380   8.360 173.130  1.00  0.00           N
ATOM    319  H   ASP    34      45.150   8.360 173.770  1.00  0.00           H
ATOM    320  CA  ASP    34      44.720   8.830 171.770  1.00  0.00           C
ATOM    321  CB  ASP    34      44.770  10.350 171.730  1.00  0.00           C
ATOM    322  CG  ASP    34      46.030  11.020 172.350  1.00  0.00           C
ATOM    323  OD1 ASP    34      46.740  10.350 173.140  1.00  0.00           O
ATOM    324  OD2 ASP    34      46.060  12.260 172.140  1.00  0.00           O
ATOM    325  C   ASP    34      45.930   8.210 171.010  1.00  0.00           C
ATOM    326  O   ASP    34      45.850   8.110 169.770  1.00  0.00           O
ATOM    327  N   VAL    35      46.790   7.630 171.860  1.00  0.00           N
ATOM    328  H   VAL    35      46.870   7.920 172.810  1.00  0.00           H
ATOM    329  CA  VAL    35      47.990   6.980 171.400  1.00  0.00           C
ATOM    330  CB  VAL    35      49.210   7.830 171.780  1.00  0.00           C
ATOM    331  CG1 VAL    35      49.070   9.260 171.240  1.00  0.00           C
ATOM    332  CG2 VAL    35      49.270   7.950 173.320  1.00  0.00           C
ATOM    333  C   VAL    35      48.150   5.490 171.680  1.00  0.00           C
ATOM    334  O   VAL    35      47.800   5.060 172.780  1.00  0.00           O
ATOM    335  N   VAL    36      48.700   4.740 170.690  1.00  0.00           N
ATOM    336  H   VAL    36      48.860   5.130 169.780  1.00  0.00           H
ATOM    337  CA  VAL    36      49.020   3.330 170.830  1.00  0.00           C
ATOM    338  CB  VAL    36      48.730   2.550 169.490  1.00  0.00           C
ATOM    339  CG1 VAL    36      48.610   1.060 169.780  1.00  0.00           C
ATOM    340  CG2 VAL    36      47.410   2.980 168.870  1.00  0.00           C
ATOM    341  C   VAL    36      50.510   3.160 171.200  1.00  0.00           C
ATOM    342  O   VAL    36      51.330   3.170 170.260  1.00  0.00           O
ATOM    343  N   TYR    37      50.800   3.000 172.460  1.00  0.00           N
ATOM    344  H   TYR    37      50.090   2.960 173.170  1.00  0.00           H
ATOM    345  CA  TYR    37      52.170   2.640 172.920  1.00  0.00           C
ATOM    346  CB  TYR    37      52.320   2.580 174.450  1.00  0.00           C
ATOM    347  CG  TYR    37      52.180   3.930 175.190  1.00  0.00           C
ATOM    348  CD1 TYR    37      53.120   4.460 176.040  1.00  0.00           C
ATOM    349  HD1 TYR    37      54.140   4.080 176.000  1.00  0.00           H
ATOM    350  CD2 TYR    37      51.010   4.620 175.080  1.00  0.00           C
ATOM    351  HD2 TYR    37      50.250   4.240 174.400  1.00  0.00           H
ATOM    352  CE1 TYR    37      52.830   5.690 176.710  1.00  0.00           C
ATOM    353  HE1 TYR    37      53.670   6.040 177.310  1.00  0.00           H
ATOM    354  CE2 TYR    37      50.690   5.850 175.690  1.00  0.00           C
ATOM    355  HE2 TYR    37      49.720   6.300 175.500  1.00  0.00           H
ATOM    356  CZ  TYR    37      51.660   6.340 176.530  1.00  0.00           C
ATOM    357  OH  TYR    37      51.570   7.530 177.200  1.00  0.00           O
ATOM    358  HH  TYR    37      50.590   7.650 177.370  1.00  0.00           H
ATOM    359  C   TYR    37      52.620   1.260 172.460  1.00  0.00           C
ATOM    360  O   TYR    37      52.130   0.210 172.890  1.00  0.00           O
ATOM    361  N   CYS    38      53.660   1.260 171.600  1.00  0.00           N
ATOM    362  H   CYS    38      54.000   2.110 171.190  1.00  0.00           H
ATOM    363  CA  CYS    38      54.210   0.030 171.060  1.00  0.00           C
ATOM    364  CB  CYS    38      54.040  -0.040 169.480  1.00  0.00           C
ATOM    365  SG  CYS    38      54.080  -1.780 169.040  1.00  0.00           S
ATOM    366  HG  CYS    38      53.120  -2.270 169.820  1.00  0.00           H
ATOM    367  C   CYS    38      55.760  -0.010 171.310  1.00  0.00           C
ATOM    368  O   CYS    38      56.370   1.090 171.170  1.00  0.00           O
ATOM    369  N   PRO    39      56.390  -1.150 171.730  1.00  0.00           N
ATOM    370  CA  PRO    39      57.890  -1.270 171.730  1.00  0.00           C
ATOM    371  CB  PRO    39      58.230  -2.660 172.140  1.00  0.00           C
ATOM    372  CG  PRO    39      56.840  -3.220 172.610  1.00  0.00           C
ATOM    373  CD  PRO    39      55.680  -2.310 172.270  1.00  0.00           C
ATOM    374  C   PRO    39      58.490  -0.880 170.350  1.00  0.00           C
ATOM    375  O   PRO    39      57.910  -1.120 169.260  1.00  0.00           O
ATOM    376  N   ARG    40      59.760  -0.500 170.490  1.00  0.00           N
ATOM    377  H   ARG    40      60.230  -0.520 171.380  1.00  0.00           H
ATOM    378  CA  ARG    40      60.530   0.170 169.460  1.00  0.00           C
ATOM    379  CB  ARG    40      61.930   0.670 169.930  1.00  0.00           C
ATOM    380  CG  ARG    40      62.240   2.160 169.770  1.00  0.00           C
ATOM    381  CD  ARG    40      63.740   2.330 169.520  1.00  0.00           C
ATOM    382  NE  ARG    40      64.090   3.780 169.760  1.00  0.00           N
ATOM    383  HE  ARG    40      63.650   4.420 169.120  1.00  0.00           H
ATOM    384  CZ  ARG    40      65.010   4.260 170.580  1.00  0.00           C
ATOM    385  NH1 ARG    40      65.670   3.460 171.440  1.00  0.00           N
ATOM    386 1HH1 ARG    40      65.400   2.500 171.580  1.00  0.00           H
ATOM    387 2HH1 ARG    40      66.370   3.910 171.990  1.00  0.00           H
ATOM    388  NH2 ARG    40      65.190   5.560 170.650  1.00  0.00           N
ATOM    389 1HH2 ARG    40      64.590   6.110 170.070  1.00  0.00           H
ATOM    390 2HH2 ARG    40      65.860   5.940 171.290  1.00  0.00           H
ATOM    391  C   ARG    40      60.760  -0.590 168.130  1.00  0.00           C
ATOM    392  O   ARG    40      60.770   0.050 167.090  1.00  0.00           O
ATOM    393  N   HIS    41      60.820  -1.910 168.110  1.00  0.00           N
ATOM    394  H   HIS    41      61.160  -2.300 168.970  1.00  0.00           H
ATOM    395  CA  HIS    41      60.970  -2.870 166.960  1.00  0.00           C
ATOM    396  CB  HIS    41      60.900  -4.390 167.250  1.00  0.00           C
ATOM    397  CG  HIS    41      61.860  -4.720 168.430  1.00  0.00           C
ATOM    398  ND1 HIS    41      63.010  -4.220 168.740  1.00  0.00           N
ATOM    399  CD2 HIS    41      61.390  -5.390 169.490  1.00  0.00           C
ATOM    400  HD2 HIS    41      60.530  -6.060 169.480  1.00  0.00           H
ATOM    401  CE1 HIS    41      63.250  -4.460 170.030  1.00  0.00           C
ATOM    402  HE1 HIS    41      64.160  -4.210 170.570  1.00  0.00           H
ATOM    403  NE2 HIS    41      62.210  -5.130 170.490  1.00  0.00           N
ATOM    404  HE2 HIS    41      62.010  -5.140 171.470  1.00  0.00           H
ATOM    405  C   HIS    41      60.340  -2.520 165.580  1.00  0.00           C
ATOM    406  O   HIS    41      60.930  -2.550 164.510  1.00  0.00           O
ATOM    407  N   VAL    42      59.070  -2.220 165.530  1.00  0.00           N
ATOM    408  H   VAL    42      58.480  -2.340 166.330  1.00  0.00           H
ATOM    409  CA  VAL    42      58.350  -1.620 164.400  1.00  0.00           C
ATOM    410  CB  VAL    42      56.790  -1.480 164.610  1.00  0.00           C
ATOM    411  CG1 VAL    42      56.150  -2.860 164.460  1.00  0.00           C
ATOM    412  CG2 VAL    42      56.620  -0.710 165.970  1.00  0.00           C
ATOM    413  C   VAL    42      58.880  -0.370 163.660  1.00  0.00           C
ATOM    414  O   VAL    42      58.610  -0.210 162.470  1.00  0.00           O
ATOM    415  N   ILE    43      59.940   0.300 164.150  1.00  0.00           N
ATOM    416  H   ILE    43      60.320   0.260 165.070  1.00  0.00           H
ATOM    417  CA  ILE    43      60.500   1.470 163.480  1.00  0.00           C
ATOM    418  CB  ILE    43      61.140   2.410 164.480  1.00  0.00           C
ATOM    419  CG1 ILE    43      62.490   1.790 165.030  1.00  0.00           C
ATOM    420  CG2 ILE    43      60.260   2.920 165.600  1.00  0.00           C
ATOM    421  CD  ILE    43      63.220   2.710 165.930  1.00  0.00           C
ATOM    422  C   ILE    43      61.320   1.020 162.260  1.00  0.00           C
ATOM    423  O   ILE    43      61.320   1.750 161.260  1.00  0.00           O
ATOM    424  N   CYS    44      61.730  -0.240 162.260  1.00  0.00           N
ATOM    425  H   CYS    44      61.530  -0.810 163.050  1.00  0.00           H
ATOM    426  CA  CYS    44      62.430  -0.810 161.050  1.00  0.00           C
ATOM    427  CB  CYS    44      63.180  -2.040 161.370  1.00  0.00           C
ATOM    428  SG  CYS    44      64.300  -2.560 160.030  1.00  0.00           S
ATOM    429  HG  CYS    44      64.430  -3.760 160.600  1.00  0.00           H
ATOM    430  C   CYS    44      61.560  -0.940 159.770  1.00  0.00           C
ATOM    431  O   CYS    44      60.390  -1.380 159.730  1.00  0.00           O
ATOM    432  N   THR    45      62.260  -0.510 158.690  1.00  0.00           N
ATOM    433  H   THR    45      63.130  -0.050 158.840  1.00  0.00           H
ATOM    434  CA  THR    45      61.870  -0.530 157.260  1.00  0.00           C
ATOM    435  CB  THR    45      62.760   0.380 156.350  1.00  0.00           C
ATOM    436  OG1 THR    45      64.130   0.470 156.730  1.00  0.00           O
ATOM    437  HG1 THR    45      64.660   0.990 156.060  1.00  0.00           H
ATOM    438  CG2 THR    45      62.150   1.800 156.460  1.00  0.00           C
ATOM    439  C   THR    45      61.850  -1.880 156.560  1.00  0.00           C
ATOM    440  O   THR    45      61.220  -1.940 155.510  1.00  0.00           O
ATOM    441  N   SER    46      62.100  -2.940 157.290  1.00  0.00           N
ATOM    442  H   SER    46      62.680  -2.840 158.090  1.00  0.00           H
ATOM    443  CA  SER    46      61.820  -4.360 156.770  1.00  0.00           C
ATOM    444  CB  SER    46      62.960  -4.740 155.840  1.00  0.00           C
ATOM    445  OG  SER    46      62.790  -6.080 155.220  1.00  0.00           O
ATOM    446  HG  SER    46      63.470  -6.750 155.500  1.00  0.00           H
ATOM    447  C   SER    46      61.890  -5.290 158.020  1.00  0.00           C
ATOM    448  O   SER    46      62.900  -5.460 158.630  1.00  0.00           O
ATOM    449  N   GLU    47      60.890  -6.160 157.980  1.00  0.00           N
ATOM    450  H   GLU    47      60.350  -6.140 157.140  1.00  0.00           H
ATOM    451  CA  GLU    47      60.570  -7.250 158.910  1.00  0.00           C
ATOM    452  CB  GLU    47      59.630  -8.140 158.150  1.00  0.00           C
ATOM    453  CG  GLU    47      58.260  -7.460 158.150  1.00  0.00           C
ATOM    454  CD  GLU    47      57.470  -8.140 157.060  1.00  0.00           C
ATOM    455  OE1 GLU    47      57.340  -9.410 157.100  1.00  0.00           O
ATOM    456  OE2 GLU    47      57.110  -7.520 156.080  1.00  0.00           O
ATOM    457  C   GLU    47      61.780  -8.050 159.350  1.00  0.00           C
ATOM    458  O   GLU    47      61.940  -8.220 160.560  1.00  0.00           O
ATOM    459  N   ASP    48      62.610  -8.460 158.380  1.00  0.00           N
ATOM    460  H   ASP    48      62.550  -7.960 157.510  1.00  0.00           H
ATOM    461  CA  ASP    48      63.890  -9.230 158.600  1.00  0.00           C
ATOM    462  CB  ASP    48      64.140 -10.010 157.280  1.00  0.00           C
ATOM    463  CG  ASP    48      64.400  -9.040 156.070  1.00  0.00           C
ATOM    464  OD1 ASP    48      65.550  -8.810 155.750  1.00  0.00           O
ATOM    465  OD2 ASP    48      63.480  -8.780 155.290  1.00  0.00           O
ATOM    466  C   ASP    48      65.200  -8.590 159.160  1.00  0.00           C
ATOM    467  O   ASP    48      66.120  -9.290 159.560  1.00  0.00           O
ATOM    468  N   MET    49      65.150  -7.310 159.430  1.00  0.00           N
ATOM    469  H   MET    49      64.300  -6.790 159.370  1.00  0.00           H
ATOM    470  CA  MET    49      66.340  -6.530 159.880  1.00  0.00           C
ATOM    471  CB  MET    49      66.640  -5.440 158.810  1.00  0.00           C
ATOM    472  CG  MET    49      68.020  -4.670 158.970  1.00  0.00           C
ATOM    473  SD  MET    49      68.440  -3.920 157.390  1.00  0.00           S
ATOM    474  CE  MET    49      67.300  -2.510 157.300  1.00  0.00           C
ATOM    475  C   MET    49      66.070  -5.910 161.320  1.00  0.00           C
ATOM    476  O   MET    49      65.130  -5.090 161.420  1.00  0.00           O
ATOM    477  N   LEU    50      66.930  -6.240 162.300  1.00  0.00           N
ATOM    478  H   LEU    50      67.780  -6.700 162.070  1.00  0.00           H
ATOM    479  CA  LEU    50      66.940  -5.670 163.660  1.00  0.00           C
ATOM    480  CB  LEU    50      68.070  -6.310 164.470  1.00  0.00           C
ATOM    481  CG  LEU    50      68.120  -7.830 164.610  1.00  0.00           C
ATOM    482  CD1 LEU    50      69.440  -8.260 165.010  1.00  0.00           C
ATOM    483  CD2 LEU    50      66.990  -8.280 165.560  1.00  0.00           C
ATOM    484  C   LEU    50      67.200  -4.150 163.600  1.00  0.00           C
ATOM    485  O   LEU    50      68.110  -3.760 162.860  1.00  0.00           O
ATOM    486  N   ASN    51      66.570  -3.360 164.450  1.00  0.00           N
ATOM    487  H   ASN    51      66.040  -3.760 165.200  1.00  0.00           H
ATOM    488  CA  ASN    51      66.620  -1.890 164.360  1.00  0.00           C
ATOM    489  CB  ASN    51      66.010  -1.280 165.630  1.00  0.00           C
ATOM    490  CG  ASN    51      64.470  -1.250 165.700  1.00  0.00           C
ATOM    491  OD1 ASN    51      63.750  -1.340 164.710  1.00  0.00           O
ATOM    492  ND2 ASN    51      63.980  -1.360 166.930  1.00  0.00           N
ATOM    493 1HD2 ASN    51      64.520  -1.530 167.750  1.00  0.00           H
ATOM    494 2HD2 ASN    51      62.980  -1.340 166.980  1.00  0.00           H
ATOM    495  C   ASN    51      67.980  -1.160 164.060  1.00  0.00           C
ATOM    496  O   ASN    51      68.820  -1.150 164.920  1.00  0.00           O
ATOM    497  N   PRO    52      68.130  -0.540 162.910  1.00  0.00           N
ATOM    498  CA  PRO    52      69.170   0.460 162.590  1.00  0.00           C
ATOM    499  CB  PRO    52      68.970   0.780 161.080  1.00  0.00           C
ATOM    500  CG  PRO    52      68.400  -0.600 160.570  1.00  0.00           C
ATOM    501  CD  PRO    52      67.480  -0.970 161.660  1.00  0.00           C
ATOM    502  C   PRO    52      69.070   1.730 163.470  1.00  0.00           C
ATOM    503  O   PRO    52      68.630   1.700 164.630  1.00  0.00           O
ATOM    504  N   ASN    53      69.600   2.840 162.980  1.00  0.00           N
ATOM    505  H   ASN    53      69.880   2.750 162.020  1.00  0.00           H
ATOM    506  CA  ASN    53      69.820   4.120 163.620  1.00  0.00           C
ATOM    507  CB  ASN    53      70.720   5.020 162.810  1.00  0.00           C
ATOM    508  CG  ASN    53      72.100   4.470 162.520  1.00  0.00           C
ATOM    509  OD1 ASN    53      72.420   4.030 161.400  1.00  0.00           O
ATOM    510  ND2 ASN    53      73.040   4.860 163.250  1.00  0.00           N
ATOM    511 1HD2 ASN    53      72.840   5.470 164.020  1.00  0.00           H
ATOM    512 2HD2 ASN    53      73.910   4.380 163.190  1.00  0.00           H
ATOM    513  C   ASN    53      68.470   4.810 163.820  1.00  0.00           C
ATOM    514  O   ASN    53      67.830   5.200 162.830  1.00  0.00           O
ATOM    515  N   TYR    54      68.010   5.060 165.070  1.00  0.00           N
ATOM    516  H   TYR    54      68.610   5.170 165.860  1.00  0.00           H
ATOM    517  CA  TYR    54      66.520   5.310 165.340  1.00  0.00           C
ATOM    518  CB  TYR    54      66.300   5.390 166.850  1.00  0.00           C
ATOM    519  CG  TYR    54      66.910   4.130 167.550  1.00  0.00           C
ATOM    520  CD1 TYR    54      67.740   4.400 168.650  1.00  0.00           C
ATOM    521  HD1 TYR    54      67.740   5.410 169.050  1.00  0.00           H
ATOM    522  CD2 TYR    54      66.720   2.860 167.140  1.00  0.00           C
ATOM    523  HD2 TYR    54      66.350   2.590 166.150  1.00  0.00           H
ATOM    524  CE1 TYR    54      68.460   3.380 169.210  1.00  0.00           C
ATOM    525  HE1 TYR    54      69.040   3.610 170.100  1.00  0.00           H
ATOM    526  CE2 TYR    54      67.330   1.740 167.790  1.00  0.00           C
ATOM    527  HE2 TYR    54      67.390   0.740 167.370  1.00  0.00           H
ATOM    528  CZ  TYR    54      68.210   2.040 168.880  1.00  0.00           C
ATOM    529  OH  TYR    54      69.010   1.110 169.350  1.00  0.00           O
ATOM    530  HH  TYR    54      69.870   1.570 169.590  1.00  0.00           H
ATOM    531  C   TYR    54      65.860   6.530 164.710  1.00  0.00           C
ATOM    532  O   TYR    54      64.640   6.510 164.380  1.00  0.00           O
ATOM    533  N   GLU    55      66.620   7.590 164.720  1.00  0.00           N
ATOM    534  H   GLU    55      67.460   7.620 165.250  1.00  0.00           H
ATOM    535  CA  GLU    55      66.280   8.870 164.210  1.00  0.00           C
ATOM    536  CB  GLU    55      67.140  10.030 164.770  1.00  0.00           C
ATOM    537  CG  GLU    55      68.650   9.830 164.710  1.00  0.00           C
ATOM    538  CD  GLU    55      69.210   9.180 166.010  1.00  0.00           C
ATOM    539  OE1 GLU    55      70.050   9.830 166.610  1.00  0.00           O
ATOM    540  OE2 GLU    55      69.070   7.910 166.110  1.00  0.00           O
ATOM    541  C   GLU    55      66.230   9.030 162.680  1.00  0.00           C
ATOM    542  O   GLU    55      65.170   9.460 162.190  1.00  0.00           O
ATOM    543  N   ASP    56      67.110   8.240 162.060  1.00  0.00           N
ATOM    544  H   ASP    56      67.950   8.100 162.580  1.00  0.00           H
ATOM    545  CA  ASP    56      67.080   7.920 160.670  1.00  0.00           C
ATOM    546  CB  ASP    56      68.410   7.270 160.180  1.00  0.00           C
ATOM    547  CG  ASP    56      69.640   8.110 160.540  1.00  0.00           C
ATOM    548  OD1 ASP    56      70.080   8.770 159.620  1.00  0.00           O
ATOM    549  OD2 ASP    56      70.150   7.960 161.660  1.00  0.00           O
ATOM    550  C   ASP    56      65.870   7.120 160.180  1.00  0.00           C
ATOM    551  O   ASP    56      65.070   7.520 159.400  1.00  0.00           O
ATOM    552  N   LEU    57      65.520   6.170 161.020  1.00  0.00           N
ATOM    553  H   LEU    57      66.200   5.850 161.680  1.00  0.00           H
ATOM    554  CA  LEU    57      64.300   5.280 160.890  1.00  0.00           C
ATOM    555  CB  LEU    57      64.300   4.170 161.910  1.00  0.00           C
ATOM    556  CG  LEU    57      65.180   2.990 161.330  1.00  0.00           C
ATOM    557  CD1 LEU    57      65.330   1.940 162.430  1.00  0.00           C
ATOM    558  CD2 LEU    57      64.630   2.330 160.100  1.00  0.00           C
ATOM    559  C   LEU    57      62.910   5.920 161.020  1.00  0.00           C
ATOM    560  O   LEU    57      62.070   5.640 160.120  1.00  0.00           O
ATOM    561  N   LEU    58      62.790   6.830 162.000  1.00  0.00           N
ATOM    562  H   LEU    58      63.360   6.830 162.820  1.00  0.00           H
ATOM    563  CA  LEU    58      61.530   7.670 161.990  1.00  0.00           C
ATOM    564  CB  LEU    58      61.610   8.720 163.080  1.00  0.00           C
ATOM    565  CG  LEU    58      61.440   8.160 164.470  1.00  0.00           C
ATOM    566  CD1 LEU    58      61.600   9.290 165.440  1.00  0.00           C
ATOM    567  CD2 LEU    58      60.080   7.500 164.700  1.00  0.00           C
ATOM    568  C   LEU    58      61.200   8.450 160.670  1.00  0.00           C
ATOM    569  O   LEU    58      60.010   8.700 160.310  1.00  0.00           O
ATOM    570  N   ILE    59      62.300   9.070 160.150  1.00  0.00           N
ATOM    571  H   ILE    59      63.170   8.960 160.640  1.00  0.00           H
ATOM    572  CA  ILE    59      62.280   9.750 158.820  1.00  0.00           C
ATOM    573  CB  ILE    59      63.430  10.770 158.780  1.00  0.00           C
ATOM    574  CG1 ILE    59      63.410  11.660 159.960  1.00  0.00           C
ATOM    575  CG2 ILE    59      63.330  11.580 157.480  1.00  0.00           C
ATOM    576  CD  ILE    59      64.680  12.570 160.230  1.00  0.00           C
ATOM    577  C   ILE    59      62.020   8.840 157.580  1.00  0.00           C
ATOM    578  O   ILE    59      61.070   9.110 156.900  1.00  0.00           O
ATOM    579  N   ARG    60      62.610   7.650 157.590  1.00  0.00           N
ATOM    580  H   ARG    60      63.040   7.360 158.450  1.00  0.00           H
ATOM    581  CA  ARG    60      62.470   6.700 156.480  1.00  0.00           C
ATOM    582  CB  ARG    60      63.630   5.660 156.460  1.00  0.00           C
ATOM    583  CG  ARG    60      64.900   6.390 156.280  1.00  0.00           C
ATOM    584  CD  ARG    60      66.200   5.660 156.590  1.00  0.00           C
ATOM    585  NE  ARG    60      67.160   6.690 156.150  1.00  0.00           N
ATOM    586  HE  ARG    60      66.880   7.250 155.370  1.00  0.00           H
ATOM    587  CZ  ARG    60      68.390   6.930 156.580  1.00  0.00           C
ATOM    588  NH1 ARG    60      69.180   6.020 157.150  1.00  0.00           N
ATOM    589 1HH1 ARG    60      69.050   5.030 157.080  1.00  0.00           H
ATOM    590 2HH1 ARG    60      70.060   6.310 157.520  1.00  0.00           H
ATOM    591  NH2 ARG    60      68.940   8.140 156.430  1.00  0.00           N
ATOM    592 1HH2 ARG    60      68.400   8.830 155.950  1.00  0.00           H
ATOM    593 2HH2 ARG    60      69.840   8.310 156.820  1.00  0.00           H
ATOM    594  C   ARG    60      61.220   5.830 156.420  1.00  0.00           C
ATOM    595  O   ARG    60      60.830   5.260 155.440  1.00  0.00           O
ATOM    596  N   LYS    61      60.680   5.440 157.590  1.00  0.00           N
ATOM    597  H   LYS    61      61.210   5.440 158.440  1.00  0.00           H
ATOM    598  CA  LYS    61      59.330   4.790 157.750  1.00  0.00           C
ATOM    599  CB  LYS    61      59.450   3.460 158.410  1.00  0.00           C
ATOM    600  CG  LYS    61      58.110   2.650 158.370  1.00  0.00           C
ATOM    601  CD  LYS    61      58.380   1.340 159.150  1.00  0.00           C
ATOM    602  CE  LYS    61      57.130   0.350 159.380  1.00  0.00           C
ATOM    603  NZ  LYS    61      57.590  -1.020 159.330  1.00  0.00           N
ATOM    604  HZ1 LYS    61      57.790  -1.210 158.360  1.00  0.00           H
ATOM    605  HZ2 LYS    61      58.480  -1.100 159.770  1.00  0.00           H
ATOM    606  HZ3 LYS    61      56.890  -1.650 159.670  1.00  0.00           H
ATOM    607  C   LYS    61      58.610   5.790 158.620  1.00  0.00           C
ATOM    608  O   LYS    61      58.950   5.950 159.790  1.00  0.00           O
ATOM    609  N   SER    62      57.400   6.070 158.200  1.00  0.00           N
ATOM    610  H   SER    62      56.940   5.500 157.510  1.00  0.00           H
ATOM    611  CA  SER    62      56.640   7.210 158.730  1.00  0.00           C
ATOM    612  CB  SER    62      56.570   8.400 157.820  1.00  0.00           C
ATOM    613  OG  SER    62      56.010   9.620 158.280  1.00  0.00           O
ATOM    614  HG  SER    62      55.930  10.300 157.540  1.00  0.00           H
ATOM    615  C   SER    62      55.210   6.810 159.020  1.00  0.00           C
ATOM    616  O   SER    62      54.800   5.700 158.730  1.00  0.00           O
ATOM    617  N   ASN    63      54.390   7.740 159.510  1.00  0.00           N
ATOM    618  H   ASN    63      54.800   8.620 159.730  1.00  0.00           H
ATOM    619  CA  ASN    63      53.050   7.480 160.010  1.00  0.00           C
ATOM    620  CB  ASN    63      52.350   8.700 160.710  1.00  0.00           C
ATOM    621  CG  ASN    63      52.350   9.880 159.800  1.00  0.00           C
ATOM    622  OD1 ASN    63      51.870   9.940 158.660  1.00  0.00           O
ATOM    623  ND2 ASN    63      52.930  10.990 160.210  1.00  0.00           N
ATOM    624 1HD2 ASN    63      53.480  11.170 161.030  1.00  0.00           H
ATOM    625 2HD2 ASN    63      52.990  11.730 159.540  1.00  0.00           H
ATOM    626  C   ASN    63      52.010   6.800 159.130  1.00  0.00           C
ATOM    627  O   ASN    63      51.120   6.130 159.640  1.00  0.00           O
ATOM    628  N   HIS    64      52.170   7.050 157.870  1.00  0.00           N
ATOM    629  H   HIS    64      52.760   7.830 157.650  1.00  0.00           H
ATOM    630  CA  HIS    64      51.370   6.320 156.880  1.00  0.00           C
ATOM    631  CB  HIS    64      51.550   7.080 155.540  1.00  0.00           C
ATOM    632  CG  HIS    64      52.940   7.250 154.830  1.00  0.00           C
ATOM    633  ND1 HIS    64      53.890   8.160 154.970  1.00  0.00           N
ATOM    634  CD2 HIS    64      53.440   6.400 153.980  1.00  0.00           C
ATOM    635  HD2 HIS    64      53.000   5.440 153.730  1.00  0.00           H
ATOM    636  CE1 HIS    64      54.970   7.820 154.250  1.00  0.00           C
ATOM    637  HE1 HIS    64      55.810   8.480 153.990  1.00  0.00           H
ATOM    638  NE2 HIS    64      54.660   6.670 153.670  1.00  0.00           N
ATOM    639  HE2 HIS    64      55.270   6.090 153.140  1.00  0.00           H
ATOM    640  C   HIS    64      51.740   4.860 156.620  1.00  0.00           C
ATOM    641  O   HIS    64      51.000   4.140 155.910  1.00  0.00           O
ATOM    642  N   ASN    65      52.920   4.390 157.130  1.00  0.00           N
ATOM    643  H   ASN    65      53.590   5.010 157.520  1.00  0.00           H
ATOM    644  CA  ASN    65      53.420   3.020 156.930  1.00  0.00           C
ATOM    645  CB  ASN    65      54.920   2.950 156.850  1.00  0.00           C
ATOM    646  CG  ASN    65      55.570   3.650 155.670  1.00  0.00           C
ATOM    647  OD1 ASN    65      55.920   4.830 155.760  1.00  0.00           O
ATOM    648  ND2 ASN    65      55.750   3.000 154.530  1.00  0.00           N
ATOM    649 1HD2 ASN    65      55.420   2.080 154.350  1.00  0.00           H
ATOM    650 2HD2 ASN    65      56.110   3.470 153.720  1.00  0.00           H
ATOM    651  C   ASN    65      52.910   2.060 158.070  1.00  0.00           C
ATOM    652  O   ASN    65      53.070   0.880 157.810  1.00  0.00           O
ATOM    653  N   PHE    66      52.250   2.560 159.100  1.00  0.00           N
ATOM    654  H   PHE    66      52.160   3.560 159.200  1.00  0.00           H
ATOM    655  CA  PHE    66      51.850   1.810 160.300  1.00  0.00           C
ATOM    656  CB  PHE    66      52.210   2.610 161.510  1.00  0.00           C
ATOM    657  CG  PHE    66      53.710   2.970 161.710  1.00  0.00           C
ATOM    658  CD1 PHE    66      54.680   2.090 162.130  1.00  0.00           C
ATOM    659  HD1 PHE    66      54.450   1.030 162.300  1.00  0.00           H
ATOM    660  CD2 PHE    66      54.080   4.290 161.500  1.00  0.00           C
ATOM    661  HD2 PHE    66      53.240   4.940 161.270  1.00  0.00           H
ATOM    662  CE1 PHE    66      56.020   2.510 162.270  1.00  0.00           C
ATOM    663  HE1 PHE    66      56.810   1.760 162.400  1.00  0.00           H
ATOM    664  CE2 PHE    66      55.430   4.720 161.640  1.00  0.00           C
ATOM    665  HE2 PHE    66      55.610   5.750 161.330  1.00  0.00           H
ATOM    666  CZ  PHE    66      56.390   3.830 161.980  1.00  0.00           C
ATOM    667  HZ  PHE    66      57.420   4.140 162.160  1.00  0.00           H
ATOM    668  C   PHE    66      50.290   1.500 160.390  1.00  0.00           C
ATOM    669  O   PHE    66      49.410   2.280 160.120  1.00  0.00           O
ATOM    670  N   LEU    67      50.140   0.180 160.490  1.00  0.00           N
ATOM    671  H   LEU    67      50.960  -0.390 160.590  1.00  0.00           H
ATOM    672  CA  LEU    67      48.790  -0.420 160.580  1.00  0.00           C
ATOM    673  CB  LEU    67      48.660  -1.580 159.620  1.00  0.00           C
ATOM    674  CG  LEU    67      48.810  -1.180 158.140  1.00  0.00           C
ATOM    675  CD1 LEU    67      48.810  -2.410 157.160  1.00  0.00           C
ATOM    676  CD2 LEU    67      47.760  -0.150 157.680  1.00  0.00           C
ATOM    677  C   LEU    67      48.290  -0.870 161.980  1.00  0.00           C
ATOM    678  O   LEU    67      48.670  -1.910 162.530  1.00  0.00           O
ATOM    679  N   VAL    68      47.420  -0.010 162.550  1.00  0.00           N
ATOM    680  H   VAL    68      47.220   0.870 162.110  1.00  0.00           H
ATOM    681  CA  VAL    68      46.770  -0.240 163.880  1.00  0.00           C
ATOM    682  CB  VAL    68      46.470   1.050 164.600  1.00  0.00           C
ATOM    683  CG1 VAL    68      45.710   0.890 165.900  1.00  0.00           C
ATOM    684  CG2 VAL    68      47.690   1.880 164.780  1.00  0.00           C
ATOM    685  C   VAL    68      45.470  -1.020 163.630  1.00  0.00           C
ATOM    686  O   VAL    68      44.580  -0.540 162.960  1.00  0.00           O
ATOM    687  N   GLN    69      45.470  -2.300 163.980  1.00  0.00           N
ATOM    688  H   GLN    69      46.260  -2.680 164.440  1.00  0.00           H
ATOM    689  CA  GLN    69      44.310  -3.230 163.800  1.00  0.00           C
ATOM    690  CB  GLN    69      44.950  -4.620 163.700  1.00  0.00           C
ATOM    691  CG  GLN    69      43.990  -5.710 163.150  1.00  0.00           C
ATOM    692  CD  GLN    69      44.810  -6.950 162.910  1.00  0.00           C
ATOM    693  OE1 GLN    69      45.610  -7.130 162.050  1.00  0.00           O
ATOM    694  NE2 GLN    69      44.980  -7.880 163.900  1.00  0.00           N
ATOM    695 1HE2 GLN    69      44.500  -7.900 164.770  1.00  0.00           H
ATOM    696 2HE2 GLN    69      45.460  -8.710 163.620  1.00  0.00           H
ATOM    697  C   GLN    69      43.250  -3.020 164.860  1.00  0.00           C
ATOM    698  O   GLN    69      43.210  -3.780 165.870  1.00  0.00           O
ATOM    699  N   ALA    70      42.360  -2.150 164.560  1.00  0.00           N
ATOM    700  H   ALA    70      42.450  -1.740 163.650  1.00  0.00           H
ATOM    701  CA  ALA    70      41.170  -1.770 165.370  1.00  0.00           C
ATOM    702  CB  ALA    70      40.840  -0.300 165.090  1.00  0.00           C
ATOM    703  C   ALA    70      40.000  -2.700 165.130  1.00  0.00           C
ATOM    704  O   ALA    70      39.570  -2.760 164.000  1.00  0.00           O
ATOM    705  N   GLY    71      39.830  -3.630 166.080  1.00  0.00           N
ATOM    706  H   GLY    71      40.410  -3.660 166.890  1.00  0.00           H
ATOM    707  CA  GLY    71      38.800  -4.690 166.010  1.00  0.00           C
ATOM    708  C   GLY    71      38.980  -5.850 165.030  1.00  0.00           C
ATOM    709  O   GLY    71      39.350  -7.000 165.310  1.00  0.00           O
ATOM    710  N   ASN    72      38.640  -5.450 163.780  1.00  0.00           N
ATOM    711  H   ASN    72      38.140  -4.620 163.520  1.00  0.00           H
ATOM    712  CA  ASN    72      39.030  -6.180 162.560  1.00  0.00           C
ATOM    713  CB  ASN    72      37.740  -6.460 161.820  1.00  0.00           C
ATOM    714  CG  ASN    72      37.880  -7.470 160.690  1.00  0.00           C
ATOM    715  OD1 ASN    72      37.970  -7.170 159.480  1.00  0.00           O
ATOM    716  ND2 ASN    72      37.860  -8.730 161.030  1.00  0.00           N
ATOM    717 1HD2 ASN    72      37.640  -9.080 161.940  1.00  0.00           H
ATOM    718 2HD2 ASN    72      38.290  -9.350 160.380  1.00  0.00           H
ATOM    719  C   ASN    72      39.990  -5.360 161.660  1.00  0.00           C
ATOM    720  O   ASN    72      41.020  -5.800 161.120  1.00  0.00           O
ATOM    721  N   VAL    73      39.610  -4.120 161.480  1.00  0.00           N
ATOM    722  H   VAL    73      39.330  -3.440 162.160  1.00  0.00           H
ATOM    723  CA  VAL    73      40.140  -3.310 160.340  1.00  0.00           C
ATOM    724  CB  VAL    73      38.950  -2.350 160.100  1.00  0.00           C
ATOM    725  CG1 VAL    73      38.590  -1.480 161.310  1.00  0.00           C
ATOM    726  CG2 VAL    73      39.170  -1.490 158.880  1.00  0.00           C
ATOM    727  C   VAL    73      41.450  -2.570 160.690  1.00  0.00           C
ATOM    728  O   VAL    73      41.570  -2.150 161.820  1.00  0.00           O
ATOM    729  N   GLN    74      42.430  -2.710 159.830  1.00  0.00           N
ATOM    730  H   GLN    74      42.260  -3.070 158.910  1.00  0.00           H
ATOM    731  CA  GLN    74      43.730  -2.030 159.990  1.00  0.00           C
ATOM    732  CB  GLN    74      44.860  -2.840 159.300  1.00  0.00           C
ATOM    733  CG  GLN    74      44.740  -4.320 159.700  1.00  0.00           C
ATOM    734  CD  GLN    74      45.820  -5.050 158.990  1.00  0.00           C
ATOM    735  OE1 GLN    74      46.140  -5.040 157.760  1.00  0.00           O
ATOM    736  NE2 GLN    74      46.130  -6.230 159.540  1.00  0.00           N
ATOM    737 1HE2 GLN    74      45.890  -6.560 160.450  1.00  0.00           H
ATOM    738 2HE2 GLN    74      46.900  -6.730 159.140  1.00  0.00           H
ATOM    739  C   GLN    74      43.650  -0.580 159.480  1.00  0.00           C
ATOM    740  O   GLN    74      43.690  -0.310 158.260  1.00  0.00           O
ATOM    741  N   LEU    75      43.870   0.330 160.380  1.00  0.00           N
ATOM    742  H   LEU    75      44.120   0.040 161.300  1.00  0.00           H
ATOM    743  CA  LEU    75      43.900   1.800 160.090  1.00  0.00           C
ATOM    744  CB  LEU    75      43.080   2.420 161.130  1.00  0.00           C
ATOM    745  CG  LEU    75      41.650   1.880 161.030  1.00  0.00           C
ATOM    746  CD1 LEU    75      40.910   2.540 162.220  1.00  0.00           C
ATOM    747  CD2 LEU    75      40.950   2.210 159.680  1.00  0.00           C
ATOM    748  C   LEU    75      45.310   2.450 160.200  1.00  0.00           C
ATOM    749  O   LEU    75      46.230   1.900 160.800  1.00  0.00           O
ATOM    750  N   ARG    76      45.510   3.530 159.410  1.00  0.00           N
ATOM    751  H   ARG    76      44.660   3.990 159.130  1.00  0.00           H
ATOM    752  CA  ARG    76      46.720   4.370 159.510  1.00  0.00           C
ATOM    753  CB  ARG    76      46.860   5.210 158.280  1.00  0.00           C
ATOM    754  CG  ARG    76      47.250   4.350 157.050  1.00  0.00           C
ATOM    755  CD  ARG    76      47.470   5.270 155.860  1.00  0.00           C
ATOM    756  NE  ARG    76      46.200   5.890 155.280  1.00  0.00           N
ATOM    757  HE  ARG    76      45.510   5.260 154.920  1.00  0.00           H
ATOM    758  CZ  ARG    76      45.830   7.160 155.200  1.00  0.00           C
ATOM    759  NH1 ARG    76      46.590   8.070 155.710  1.00  0.00           N
ATOM    760 1HH1 ARG    76      47.370   7.780 156.260  1.00  0.00           H
ATOM    761 2HH1 ARG    76      46.390   9.030 155.510  1.00  0.00           H
ATOM    762  NH2 ARG    76      44.700   7.460 154.500  1.00  0.00           N
ATOM    763 1HH2 ARG    76      44.060   6.770 154.180  1.00  0.00           H
ATOM    764 2HH2 ARG    76      44.400   8.400 154.330  1.00  0.00           H
ATOM    765  C   ARG    76      46.720   5.400 160.660  1.00  0.00           C
ATOM    766  O   ARG    76      45.720   5.840 161.110  1.00  0.00           O
ATOM    767  N   VAL    77      47.900   5.780 161.200  1.00  0.00           N
ATOM    768  H   VAL    77      48.800   5.380 161.000  1.00  0.00           H
ATOM    769  CA  VAL    77      47.990   6.770 162.350  1.00  0.00           C
ATOM    770  CB  VAL    77      49.150   6.430 163.320  1.00  0.00           C
ATOM    771  CG1 VAL    77      48.710   5.370 164.350  1.00  0.00           C
ATOM    772  CG2 VAL    77      50.360   5.780 162.690  1.00  0.00           C
ATOM    773  C   VAL    77      48.230   8.170 161.770  1.00  0.00           C
ATOM    774  O   VAL    77      48.640   8.310 160.630  1.00  0.00           O
ATOM    775  N   ILE    78      48.260   9.120 162.670  1.00  0.00           N
ATOM    776  H   ILE    78      47.930   8.940 163.600  1.00  0.00           H
ATOM    777  CA  ILE    78      48.480  10.570 162.360  1.00  0.00           C
ATOM    778  CB  ILE    78      47.380  11.500 162.780  1.00  0.00           C
ATOM    779  CG1 ILE    78      47.380  11.890 164.250  1.00  0.00           C
ATOM    780  CG2 ILE    78      45.970  11.060 162.390  1.00  0.00           C
ATOM    781  CD  ILE    78      46.410  12.990 164.630  1.00  0.00           C
ATOM    782  C   ILE    78      49.810  11.190 162.990  1.00  0.00           C
ATOM    783  O   ILE    78      50.300  12.210 162.480  1.00  0.00           O
ATOM    784  N   GLY    79      50.520  10.330 163.680  1.00  0.00           N
ATOM    785  H   GLY    79      50.150   9.440 163.950  1.00  0.00           H
ATOM    786  CA  GLY    79      51.910  10.610 164.110  1.00  0.00           C
ATOM    787  C   GLY    79      52.560   9.400 164.850  1.00  0.00           C
ATOM    788  O   GLY    79      51.830   8.650 165.540  1.00  0.00           O
ATOM    789  N   HIS    80      53.900   9.370 164.720  1.00  0.00           N
ATOM    790  H   HIS    80      54.270   9.910 163.970  1.00  0.00           H
ATOM    791  CA  HIS    80      54.750   8.340 165.310  1.00  0.00           C
ATOM    792  CB  HIS    80      55.210   7.370 164.210  1.00  0.00           C
ATOM    793  CG  HIS    80      55.870   7.880 162.940  1.00  0.00           C
ATOM    794  ND1 HIS    80      55.510   8.950 162.280  1.00  0.00           N
ATOM    795  CD2 HIS    80      57.200   7.550 162.690  1.00  0.00           C
ATOM    796  HD2 HIS    80      57.690   6.670 163.100  1.00  0.00           H
ATOM    797  CE1 HIS    80      56.610   9.320 161.590  1.00  0.00           C
ATOM    798  HE1 HIS    80      56.660  10.290 161.100  1.00  0.00           H
ATOM    799  NE2 HIS    80      57.660   8.450 161.800  1.00  0.00           N
ATOM    800  HE2 HIS    80      58.560   8.580 161.380  1.00  0.00           H
ATOM    801  C   HIS    80      55.860   8.820 166.340  1.00  0.00           C
ATOM    802  O   HIS    80      57.030   8.970 165.930  1.00  0.00           O
ATOM    803  N   SER    81      55.470   9.290 167.490  1.00  0.00           N
ATOM    804  H   SER    81      54.510   9.450 167.730  1.00  0.00           H
ATOM    805  CA  SER    81      56.470   9.810 168.470  1.00  0.00           C
ATOM    806  CB  SER    81      55.780  10.690 169.570  1.00  0.00           C
ATOM    807  OG  SER    81      55.070  11.710 168.880  1.00  0.00           O
ATOM    808  HG  SER    81      54.580  12.340 169.470  1.00  0.00           H
ATOM    809  C   SER    81      57.370   8.790 169.240  1.00  0.00           C
ATOM    810  O   SER    81      56.800   7.870 169.920  1.00  0.00           O
ATOM    811  N   MET    82      58.640   9.000 169.220  1.00  0.00           N
ATOM    812  H   MET    82      59.050   9.560 168.510  1.00  0.00           H
ATOM    813  CA  MET    82      59.560   8.140 169.990  1.00  0.00           C
ATOM    814  CB  MET    82      60.900   7.960 169.290  1.00  0.00           C
ATOM    815  CG  MET    82      61.970   7.200 170.030  1.00  0.00           C
ATOM    816  SD  MET    82      63.530   7.530 169.100  1.00  0.00           S
ATOM    817  CE  MET    82      64.050   9.060 169.900  1.00  0.00           C
ATOM    818  C   MET    82      59.750   8.660 171.430  1.00  0.00           C
ATOM    819  O   MET    82      60.330   9.720 171.730  1.00  0.00           O
ATOM    820  N   GLN    83      59.370   7.810 172.350  1.00  0.00           N
ATOM    821  H   GLN    83      59.060   6.880 172.160  1.00  0.00           H
ATOM    822  CA  GLN    83      59.610   8.100 173.750  1.00  0.00           C
ATOM    823  CB  GLN    83      58.240   7.960 174.390  1.00  0.00           C
ATOM    824  CG  GLN    83      58.260   8.670 175.740  1.00  0.00           C
ATOM    825  CD  GLN    83      56.820   8.810 176.230  1.00  0.00           C
ATOM    826  OE1 GLN    83      56.300   9.910 176.230  1.00  0.00           O
ATOM    827  NE2 GLN    83      56.130   7.820 176.780  1.00  0.00           N
ATOM    828 1HE2 GLN    83      56.570   6.940 176.940  1.00  0.00           H
ATOM    829 2HE2 GLN    83      55.200   8.080 177.050  1.00  0.00           H
ATOM    830  C   GLN    83      60.630   7.180 174.330  1.00  0.00           C
ATOM    831  O   GLN    83      60.340   6.060 174.710  1.00  0.00           O
ATOM    832  N   ASN    84      61.890   7.650 174.230  1.00  0.00           N
ATOM    833  H   ASN    84      62.030   8.610 173.990  1.00  0.00           H
ATOM    834  CA  ASN    84      63.070   6.870 174.620  1.00  0.00           C
ATOM    835  CB  ASN    84      63.100   6.910 176.140  1.00  0.00           C
ATOM    836  CG  ASN    84      64.490   6.570 176.690  1.00  0.00           C
ATOM    837  OD1 ASN    84      65.180   5.640 176.290  1.00  0.00           O
ATOM    838  ND2 ASN    84      64.870   7.310 177.730  1.00  0.00           N
ATOM    839 1HD2 ASN    84      64.200   7.890 178.200  1.00  0.00           H
ATOM    840 2HD2 ASN    84      65.750   7.030 178.110  1.00  0.00           H
ATOM    841  C   ASN    84      63.100   5.480 173.970  1.00  0.00           C
ATOM    842  O   ASN    84      63.230   5.410 172.750  1.00  0.00           O
ATOM    843  N   CYS    85      62.590   4.470 174.700  1.00  0.00           N
ATOM    844  H   CYS    85      62.130   4.690 175.560  1.00  0.00           H
ATOM    845  CA  CYS    85      62.400   3.040 174.230  1.00  0.00           C
ATOM    846  CB  CYS    85      63.060   2.080 175.220  1.00  0.00           C
ATOM    847  SG  CYS    85      64.910   2.130 175.070  1.00  0.00           S
ATOM    848  HG  CYS    85      64.820   1.710 173.810  1.00  0.00           H
ATOM    849  C   CYS    85      60.980   2.560 173.880  1.00  0.00           C
ATOM    850  O   CYS    85      60.730   1.500 173.380  1.00  0.00           O
ATOM    851  N   VAL    86      59.980   3.450 173.950  1.00  0.00           N
ATOM    852  H   VAL    86      60.190   4.370 174.300  1.00  0.00           H
ATOM    853  CA  VAL    86      58.660   3.240 173.270  1.00  0.00           C
ATOM    854  CB  VAL    86      57.470   3.070 174.200  1.00  0.00           C
ATOM    855  CG1 VAL    86      57.340   1.660 174.660  1.00  0.00           C
ATOM    856  CG2 VAL    86      57.620   4.010 175.380  1.00  0.00           C
ATOM    857  C   VAL    86      58.240   4.150 172.120  1.00  0.00           C
ATOM    858  O   VAL    86      58.640   5.320 172.010  1.00  0.00           O
ATOM    859  N   LEU    87      57.430   3.610 171.170  1.00  0.00           N
ATOM    860  H   LEU    87      57.130   2.660 171.150  1.00  0.00           H
ATOM    861  CA  LEU    87      56.960   4.460 170.090  1.00  0.00           C
ATOM    862  CB  LEU    87      57.190   3.720 168.800  1.00  0.00           C
ATOM    863  CG  LEU    87      56.960   4.650 167.660  1.00  0.00           C
ATOM    864  CD1 LEU    87      58.150   5.590 167.580  1.00  0.00           C
ATOM    865  CD2 LEU    87      56.620   3.890 166.400  1.00  0.00           C
ATOM    866  C   LEU    87      55.420   4.680 170.300  1.00  0.00           C
ATOM    867  O   LEU    87      54.660   3.720 170.390  1.00  0.00           O
ATOM    868  N   LYS    88      55.030   5.950 170.310  1.00  0.00           N
ATOM    869  H   LYS    88      55.660   6.720 170.180  1.00  0.00           H
ATOM    870  CA  LYS    88      53.650   6.360 170.620  1.00  0.00           C
ATOM    871  CB  LYS    88      53.660   7.500 171.580  1.00  0.00           C
ATOM    872  CG  LYS    88      54.020   7.070 173.030  1.00  0.00           C
ATOM    873  CD  LYS    88      54.320   8.390 173.800  1.00  0.00           C
ATOM    874  CE  LYS    88      53.050   9.170 174.050  1.00  0.00           C
ATOM    875  NZ  LYS    88      53.320  10.330 174.900  1.00  0.00           N
ATOM    876  HZ1 LYS    88      52.450  10.670 175.260  1.00  0.00           H
ATOM    877  HZ2 LYS    88      53.850   9.930 175.650  1.00  0.00           H
ATOM    878  HZ3 LYS    88      53.800  11.040 174.390  1.00  0.00           H
ATOM    879  C   LYS    88      52.850   6.780 169.350  1.00  0.00           C
ATOM    880  O   LYS    88      52.890   7.850 168.820  1.00  0.00           O
ATOM    881  N   LEU    89      51.990   5.810 169.040  1.00  0.00           N
ATOM    882  H   LEU    89      52.120   4.890 169.420  1.00  0.00           H
ATOM    883  CA  LEU    89      51.180   5.920 167.770  1.00  0.00           C
ATOM    884  CB  LEU    89      50.960   4.530 167.220  1.00  0.00           C
ATOM    885  CG  LEU    89      52.360   3.980 166.830  1.00  0.00           C
ATOM    886  CD1 LEU    89      52.470   2.450 166.920  1.00  0.00           C
ATOM    887  CD2 LEU    89      52.680   4.490 165.430  1.00  0.00           C
ATOM    888  C   LEU    89      49.880   6.720 167.870  1.00  0.00           C
ATOM    889  O   LEU    89      48.970   6.190 168.470  1.00  0.00           O
ATOM    890  N   LYS    90      49.880   7.920 167.330  1.00  0.00           N
ATOM    891  H   LYS    90      50.670   8.290 166.830  1.00  0.00           H
ATOM    892  CA  LYS    90      48.730   8.880 167.600  1.00  0.00           C
ATOM    893  CB  LYS    90      49.380  10.270 167.450  1.00  0.00           C
ATOM    894  CG  LYS    90      48.570  11.450 168.070  1.00  0.00           C
ATOM    895  CD  LYS    90      49.530  12.630 167.900  1.00  0.00           C
ATOM    896  CE  LYS    90      48.910  14.010 168.180  1.00  0.00           C
ATOM    897  NZ  LYS    90      49.870  15.150 168.290  1.00  0.00           N
ATOM    898  HZ1 LYS    90      49.300  15.970 168.360  1.00  0.00           H
ATOM    899  HZ2 LYS    90      50.520  15.100 169.040  1.00  0.00           H
ATOM    900  HZ3 LYS    90      50.410  15.320 167.470  1.00  0.00           H
ATOM    901  C   LYS    90      47.580   8.720 166.530  1.00  0.00           C
ATOM    902  O   LYS    90      47.820   8.920 165.360  1.00  0.00           O
ATOM    903  N   VAL    91      46.410   8.250 166.960  1.00  0.00           N
ATOM    904  H   VAL    91      46.260   7.990 167.920  1.00  0.00           H
ATOM    905  CA  VAL    91      45.200   8.230 166.160  1.00  0.00           C
ATOM    906  CB  VAL    91      44.430   6.900 166.260  1.00  0.00           C
ATOM    907  CG1 VAL    91      44.900   5.730 165.450  1.00  0.00           C
ATOM    908  CG2 VAL    91      44.210   6.410 167.730  1.00  0.00           C
ATOM    909  C   VAL    91      44.300   9.500 166.180  1.00  0.00           C
ATOM    910  O   VAL    91      44.660  10.620 166.570  1.00  0.00           O
ATOM    911  N   ASP    92      43.260   9.380 165.370  1.00  0.00           N
ATOM    912  H   ASP    92      43.250   8.760 164.590  1.00  0.00           H
ATOM    913  CA  ASP    92      42.210  10.420 165.260  1.00  0.00           C
ATOM    914  CB  ASP    92      41.470  10.320 163.850  1.00  0.00           C
ATOM    915  CG  ASP    92      40.930   8.960 163.390  1.00  0.00           C
ATOM    916  OD1 ASP    92      39.750   8.720 163.480  1.00  0.00           O
ATOM    917  OD2 ASP    92      41.760   8.070 163.080  1.00  0.00           O
ATOM    918  C   ASP    92      41.230  10.320 166.460  1.00  0.00           C
ATOM    919  O   ASP    92      41.080  11.280 167.210  1.00  0.00           O
ATOM    920  N   THR    93      40.290   9.390 166.300  1.00  0.00           N
ATOM    921  H   THR    93      40.130   8.960 165.410  1.00  0.00           H
ATOM    922  CA  THR    93      39.320   9.010 167.390  1.00  0.00           C
ATOM    923  CB  THR    93      37.950   8.570 166.870  1.00  0.00           C
ATOM    924  OG1 THR    93      37.010   8.620 167.950  1.00  0.00           O
ATOM    925  HG1 THR    93      36.130   8.440 167.490  1.00  0.00           H
ATOM    926  CG2 THR    93      38.020   7.200 166.140  1.00  0.00           C
ATOM    927  C   THR    93      39.920   8.000 168.390  1.00  0.00           C
ATOM    928  O   THR    93      41.070   7.590 168.290  1.00  0.00           O
ATOM    929  N   ALA    94      39.310   7.960 169.570  1.00  0.00           N
ATOM    930  H   ALA    94      38.520   8.560 169.670  1.00  0.00           H
ATOM    931  CA  ALA    94      39.650   7.320 170.860  1.00  0.00           C
ATOM    932  CB  ALA    94      39.190   8.200 172.030  1.00  0.00           C
ATOM    933  C   ALA    94      39.130   5.870 171.240  1.00  0.00           C
ATOM    934  O   ALA    94      38.200   5.290 170.650  1.00  0.00           O
ATOM    935  N   ASN    95      39.820   5.350 172.240  1.00  0.00           N
ATOM    936  H   ASN    95      40.670   5.740 172.590  1.00  0.00           H
ATOM    937  CA  ASN    95      39.390   4.120 172.920  1.00  0.00           C
ATOM    938  CB  ASN    95      40.560   3.370 173.530  1.00  0.00           C
ATOM    939  CG  ASN    95      40.330   1.890 173.710  1.00  0.00           C
ATOM    940  OD1 ASN    95      39.230   1.300 173.570  1.00  0.00           O
ATOM    941  ND2 ASN    95      41.410   1.190 173.670  1.00  0.00           N
ATOM    942 1HD2 ASN    95      42.280   1.650 173.500  1.00  0.00           H
ATOM    943 2HD2 ASN    95      41.320   0.200 173.550  1.00  0.00           H
ATOM    944  C   ASN    95      38.270   4.320 173.920  1.00  0.00           C
ATOM    945  O   ASN    95      38.580   5.040 174.910  1.00  0.00           O
ATOM    946  N   PRO    96      37.100   3.660 173.810  1.00  0.00           N
ATOM    947  CA  PRO    96      36.150   3.510 174.900  1.00  0.00           C
ATOM    948  CB  PRO    96      34.830   3.030 174.240  1.00  0.00           C
ATOM    949  CG  PRO    96      35.330   2.290 173.010  1.00  0.00           C
ATOM    950  CD  PRO    96      36.590   3.010 172.600  1.00  0.00           C
ATOM    951  C   PRO    96      36.560   2.640 176.060  1.00  0.00           C
ATOM    952  O   PRO    96      36.310   2.980 177.260  1.00  0.00           O
ATOM    953  N   LYS    97      37.270   1.580 175.690  1.00  0.00           N
ATOM    954  H   LYS    97      37.580   1.370 174.770  1.00  0.00           H
ATOM    955  CA  LYS    97      37.780   0.610 176.600  1.00  0.00           C
ATOM    956  CB  LYS    97      37.910  -0.700 175.880  1.00  0.00           C
ATOM    957  CG  LYS    97      36.780  -1.730 176.210  1.00  0.00           C
ATOM    958  CD  LYS    97      35.300  -1.360 175.880  1.00  0.00           C
ATOM    959  CE  LYS    97      34.130  -2.350 175.980  1.00  0.00           C
ATOM    960  NZ  LYS    97      34.010  -3.390 174.890  1.00  0.00           N
ATOM    961  HZ1 LYS    97      33.870  -2.890 174.030  1.00  0.00           H
ATOM    962  HZ2 LYS    97      34.850  -3.910 174.720  1.00  0.00           H
ATOM    963  HZ3 LYS    97      33.210  -3.920 175.150  1.00  0.00           H
ATOM    964  C   LYS    97      39.020   0.990 177.410  1.00  0.00           C
ATOM    965  O   LYS    97      40.160   0.510 177.220  1.00  0.00           O
ATOM    966  N   THR    98      38.840   2.040 178.180  1.00  0.00           N
ATOM    967  H   THR    98      38.180   2.780 178.100  1.00  0.00           H
ATOM    968  CA  THR    98      39.850   2.440 179.160  1.00  0.00           C
ATOM    969  CB  THR    98      40.330   3.860 178.860  1.00  0.00           C
ATOM    970  OG1 THR    98      39.190   4.730 178.750  1.00  0.00           O
ATOM    971  HG1 THR    98      39.520   5.660 178.570  1.00  0.00           H
ATOM    972  CG2 THR    98      41.180   4.000 177.580  1.00  0.00           C
ATOM    973  C   THR    98      39.470   2.220 180.650  1.00  0.00           C
ATOM    974  O   THR    98      38.290   2.560 181.000  1.00  0.00           O
ATOM    975  N   PRO    99      40.330   1.500 181.380  1.00  0.00           N
ATOM    976  CA  PRO    99      40.150   1.430 182.850  1.00  0.00           C
ATOM    977  CB  PRO    99      40.950   0.200 183.290  1.00  0.00           C
ATOM    978  CG  PRO    99      42.050  -0.020 182.200  1.00  0.00           C
ATOM    979  CD  PRO    99      41.310   0.520 180.990  1.00  0.00           C
ATOM    980  C   PRO    99      40.750   2.720 183.500  1.00  0.00           C
ATOM    981  O   PRO    99      41.440   3.500 182.820  1.00  0.00           O
ATOM    982  N   LYS   100      40.390   3.060 184.700  1.00  0.00           N
ATOM    983  H   LYS   100      39.500   2.830 185.080  1.00  0.00           H
ATOM    984  CA  LYS   100      40.990   4.230 185.400  1.00  0.00           C
ATOM    985  CB  LYS   100      40.400   4.530 186.790  1.00  0.00           C
ATOM    986  CG  LYS   100      40.360   3.370 187.760  1.00  0.00           C
ATOM    987  CD  LYS   100      40.060   3.850 189.200  1.00  0.00           C
ATOM    988  CE  LYS   100      38.560   4.130 189.290  1.00  0.00           C
ATOM    989  NZ  LYS   100      38.290   4.330 190.710  1.00  0.00           N
ATOM    990  HZ1 LYS   100      39.140   4.730 191.050  1.00  0.00           H
ATOM    991  HZ2 LYS   100      37.510   4.940 190.880  1.00  0.00           H
ATOM    992  HZ3 LYS   100      38.120   3.470 191.190  1.00  0.00           H
ATOM    993  C   LYS   100      42.520   4.170 185.530  1.00  0.00           C
ATOM    994  O   LYS   100      43.100   3.340 186.200  1.00  0.00           O
ATOM    995  N   TYR   101      43.240   4.860 184.620  1.00  0.00           N
ATOM    996  H   TYR   101      42.820   5.640 184.150  1.00  0.00           H
ATOM    997  CA  TYR   101      44.620   4.570 184.300  1.00  0.00           C
ATOM    998  CB  TYR   101      44.650   4.210 182.780  1.00  0.00           C
ATOM    999  CG  TYR   101      44.600   5.390 181.810  1.00  0.00           C
ATOM   1000  CD1 TYR   101      45.650   6.260 181.570  1.00  0.00           C
ATOM   1001  HD1 TYR   101      46.640   6.040 181.970  1.00  0.00           H
ATOM   1002  CD2 TYR   101      43.490   5.520 180.980  1.00  0.00           C
ATOM   1003  HD2 TYR   101      42.550   5.130 181.360  1.00  0.00           H
ATOM   1004  CE1 TYR   101      45.540   7.240 180.580  1.00  0.00           C
ATOM   1005  HE1 TYR   101      46.300   8.020 180.560  1.00  0.00           H
ATOM   1006  CE2 TYR   101      43.420   6.370 179.920  1.00  0.00           C
ATOM   1007  HE2 TYR   101      42.590   6.260 179.220  1.00  0.00           H
ATOM   1008  CZ  TYR   101      44.490   7.250 179.720  1.00  0.00           C
ATOM   1009  OH  TYR   101      44.690   7.820 178.510  1.00  0.00           O
ATOM   1010  HH  TYR   101      43.780   8.120 178.230  1.00  0.00           H
ATOM   1011  C   TYR   101      45.510   5.720 184.680  1.00  0.00           C
ATOM   1012  O   TYR   101      45.110   6.890 184.570  1.00  0.00           O
ATOM   1013  N   LYS   102      46.700   5.320 185.130  1.00  0.00           N
ATOM   1014  H   LYS   102      46.920   4.360 185.280  1.00  0.00           H
ATOM   1015  CA  LYS   102      47.720   6.240 185.580  1.00  0.00           C
ATOM   1016  CB  LYS   102      47.440   6.410 187.080  1.00  0.00           C
ATOM   1017  CG  LYS   102      48.530   7.220 187.720  1.00  0.00           C
ATOM   1018  CD  LYS   102      48.130   7.450 189.240  1.00  0.00           C
ATOM   1019  CE  LYS   102      49.270   7.960 190.160  1.00  0.00           C
ATOM   1020  NZ  LYS   102      49.360   9.410 190.180  1.00  0.00           N
ATOM   1021  HZ1 LYS   102      49.960   9.810 190.870  1.00  0.00           H
ATOM   1022  HZ2 LYS   102      49.600   9.810 189.300  1.00  0.00           H
ATOM   1023  HZ3 LYS   102      48.450   9.690 190.490  1.00  0.00           H
ATOM   1024  C   LYS   102      49.090   5.650 185.260  1.00  0.00           C
ATOM   1025  O   LYS   102      49.200   4.420 185.390  1.00  0.00           O
ATOM   1026  N   PHE   103      50.040   6.550 185.100  1.00  0.00           N
ATOM   1027  H   PHE   103      49.890   7.460 184.730  1.00  0.00           H
ATOM   1028  CA  PHE   103      51.410   6.090 184.790  1.00  0.00           C
ATOM   1029  CB  PHE   103      51.940   6.880 183.640  1.00  0.00           C
ATOM   1030  CG  PHE   103      51.580   6.280 182.300  1.00  0.00           C
ATOM   1031  CD1 PHE   103      50.350   6.630 181.720  1.00  0.00           C
ATOM   1032  HD1 PHE   103      49.750   7.440 182.140  1.00  0.00           H
ATOM   1033  CD2 PHE   103      52.520   5.510 181.550  1.00  0.00           C
ATOM   1034  HD2 PHE   103      53.400   5.120 182.050  1.00  0.00           H
ATOM   1035  CE1 PHE   103      50.040   6.170 180.450  1.00  0.00           C
ATOM   1036  HE1 PHE   103      49.060   6.490 180.080  1.00  0.00           H
ATOM   1037  CE2 PHE   103      52.140   5.100 180.240  1.00  0.00           C
ATOM   1038  HE2 PHE   103      52.810   4.570 179.570  1.00  0.00           H
ATOM   1039  CZ  PHE   103      50.930   5.400 179.700  1.00  0.00           C
ATOM   1040  HZ  PHE   103      50.640   5.020 178.720  1.00  0.00           H
ATOM   1041  C   PHE   103      52.220   6.380 186.060  1.00  0.00           C
ATOM   1042  O   PHE   103      52.210   7.450 186.650  1.00  0.00           O
ATOM   1043  N   VAL   104      52.880   5.290 186.410  1.00  0.00           N
ATOM   1044  H   VAL   104      52.670   4.390 186.050  1.00  0.00           H
ATOM   1045  CA  VAL   104      53.890   5.310 187.490  1.00  0.00           C
ATOM   1046  CB  VAL   104      53.390   4.600 188.780  1.00  0.00           C
ATOM   1047  CG1 VAL   104      52.390   5.420 189.560  1.00  0.00           C
ATOM   1048  CG2 VAL   104      53.010   3.130 188.400  1.00  0.00           C
ATOM   1049  C   VAL   104      55.270   4.750 186.980  1.00  0.00           C
ATOM   1050  O   VAL   104      55.340   4.080 185.980  1.00  0.00           O
ATOM   1051  N   ARG   105      56.350   5.130 187.650  1.00  0.00           N
ATOM   1052  H   ARG   105      56.380   5.930 188.240  1.00  0.00           H
ATOM   1053  CA  ARG   105      57.740   4.590 187.410  1.00  0.00           C
ATOM   1054  CB  ARG   105      58.700   5.390 188.270  1.00  0.00           C
ATOM   1055  CG  ARG   105      60.200   5.030 188.160  1.00  0.00           C
ATOM   1056  CD  ARG   105      61.140   6.200 188.700  1.00  0.00           C
ATOM   1057  NE  ARG   105      61.160   7.370 187.760  1.00  0.00           N
ATOM   1058  HE  ARG   105      61.640   7.310 186.880  1.00  0.00           H
ATOM   1059  CZ  ARG   105      60.860   8.640 188.150  1.00  0.00           C
ATOM   1060  NH1 ARG   105      60.640   9.050 189.390  1.00  0.00           N
ATOM   1061 1HH1 ARG   105      60.720   8.410 190.160  1.00  0.00           H
ATOM   1062 2HH1 ARG   105      60.350   9.980 189.620  1.00  0.00           H
ATOM   1063  NH2 ARG   105      60.870   9.560 187.160  1.00  0.00           N
ATOM   1064 1HH2 ARG   105      61.010   9.300 186.210  1.00  0.00           H
ATOM   1065 2HH2 ARG   105      60.720  10.520 187.400  1.00  0.00           H
ATOM   1066  C   ARG   105      57.850   3.100 187.850  1.00  0.00           C
ATOM   1067  O   ARG   105      57.160   2.680 188.750  1.00  0.00           O
ATOM   1068  N   ILE   106      58.420   2.280 186.940  1.00  0.00           N
ATOM   1069  H   ILE   106      58.430   2.570 185.990  1.00  0.00           H
ATOM   1070  CA  ILE   106      58.790   0.860 187.250  1.00  0.00           C
ATOM   1071  CB  ILE   106      59.470   0.080 186.110  1.00  0.00           C
ATOM   1072  CG1 ILE   106      60.820   0.570 185.590  1.00  0.00           C
ATOM   1073  CG2 ILE   106      58.470  -0.180 185.000  1.00  0.00           C
ATOM   1074  CD  ILE   106      61.420  -0.430 184.650  1.00  0.00           C
ATOM   1075  C   ILE   106      59.550   0.610 188.550  1.00  0.00           C
ATOM   1076  O   ILE   106      60.280   1.480 189.030  1.00  0.00           O
ATOM   1077  N   GLN   107      59.280  -0.580 189.130  1.00  0.00           N
ATOM   1078  H   GLN   107      58.460  -1.100 188.880  1.00  0.00           H
ATOM   1079  CA  GLN   107      59.940  -0.840 190.420  1.00  0.00           C
ATOM   1080  CB  GLN   107      58.960  -0.410 191.520  1.00  0.00           C
ATOM   1081  CG  GLN   107      59.730   0.120 192.740  1.00  0.00           C
ATOM   1082  CD  GLN   107      58.830   0.390 194.020  1.00  0.00           C
ATOM   1083  OE1 GLN   107      58.030   1.290 194.110  1.00  0.00           O
ATOM   1084  NE2 GLN   107      59.120  -0.370 195.020  1.00  0.00           N
ATOM   1085 1HE2 GLN   107      59.900  -0.960 195.210  1.00  0.00           H
ATOM   1086 2HE2 GLN   107      58.490  -0.290 195.800  1.00  0.00           H
ATOM   1087  C   GLN   107      60.250  -2.330 190.540  1.00  0.00           C
ATOM   1088  O   GLN   107      59.290  -3.100 190.420  1.00  0.00           O
ATOM   1089  N   PRO   108      61.440  -2.700 191.070  1.00  0.00           N
ATOM   1090  CA  PRO   108      61.850  -4.100 191.370  1.00  0.00           C
ATOM   1091  CB  PRO   108      63.340  -4.010 191.380  1.00  0.00           C
ATOM   1092  CG  PRO   108      63.580  -2.600 191.920  1.00  0.00           C
ATOM   1093  CD  PRO   108      62.600  -1.750 191.200  1.00  0.00           C
ATOM   1094  C   PRO   108      61.360  -4.650 192.650  1.00  0.00           C
ATOM   1095  O   PRO   108      60.930  -3.960 193.630  1.00  0.00           O
ATOM   1096  N   GLY   109      61.700  -5.960 192.830  1.00  0.00           N
ATOM   1097  H   GLY   109      62.040  -6.510 192.060  1.00  0.00           H
ATOM   1098  CA  GLY   109      61.530  -6.630 194.090  1.00  0.00           C
ATOM   1099  C   GLY   109      60.110  -7.240 194.180  1.00  0.00           C
ATOM   1100  O   GLY   109      59.910  -8.400 193.890  1.00  0.00           O
ATOM   1101  N   GLN   110      59.180  -6.450 194.700  1.00  0.00           N
ATOM   1102  H   GLN   110      59.450  -5.640 195.210  1.00  0.00           H
ATOM   1103  CA  GLN   110      57.770  -6.850 194.800  1.00  0.00           C
ATOM   1104  CB  GLN   110      56.980  -5.970 195.750  1.00  0.00           C
ATOM   1105  CG  GLN   110      57.350  -6.090 197.210  1.00  0.00           C
ATOM   1106  CD  GLN   110      56.400  -5.440 198.180  1.00  0.00           C
ATOM   1107  OE1 GLN   110      56.690  -4.390 198.730  1.00  0.00           O
ATOM   1108  NE2 GLN   110      55.190  -5.940 198.230  1.00  0.00           N
ATOM   1109 1HE2 GLN   110      54.980  -6.750 197.690  1.00  0.00           H
ATOM   1110 2HE2 GLN   110      54.500  -5.430 198.750  1.00  0.00           H
ATOM   1111  C   GLN   110      56.990  -7.100 193.530  1.00  0.00           C
ATOM   1112  O   GLN   110      57.180  -6.380 192.560  1.00  0.00           O
ATOM   1113  N   THR   111      55.950  -8.000 193.710  1.00  0.00           N
ATOM   1114  H   THR   111      55.920  -8.600 194.510  1.00  0.00           H
ATOM   1115  CA  THR   111      55.280  -8.510 192.460  1.00  0.00           C
ATOM   1116  CB  THR   111      54.680  -9.850 192.650  1.00  0.00           C
ATOM   1117  OG1 THR   111      53.740  -9.950 193.690  1.00  0.00           O
ATOM   1118  HG1 THR   111      54.170  -9.570 194.510  1.00  0.00           H
ATOM   1119  CG2 THR   111      55.730 -10.970 192.750  1.00  0.00           C
ATOM   1120  C   THR   111      54.180  -7.610 191.910  1.00  0.00           C
ATOM   1121  O   THR   111      53.620  -6.770 192.610  1.00  0.00           O
ATOM   1122  N   PHE   112      53.840  -7.850 190.620  1.00  0.00           N
ATOM   1123  H   PHE   112      54.340  -8.440 189.990  1.00  0.00           H
ATOM   1124  CA  PHE   112      52.780  -7.100 189.930  1.00  0.00           C
ATOM   1125  CB  PHE   112      53.410  -5.690 189.710  1.00  0.00           C
ATOM   1126  CG  PHE   112      54.530  -5.530 188.630  1.00  0.00           C
ATOM   1127  CD1 PHE   112      54.260  -4.870 187.470  1.00  0.00           C
ATOM   1128  HD1 PHE   112      53.320  -4.320 187.380  1.00  0.00           H
ATOM   1129  CD2 PHE   112      55.860  -5.970 188.870  1.00  0.00           C
ATOM   1130  HD2 PHE   112      56.110  -6.610 189.720  1.00  0.00           H
ATOM   1131  CE1 PHE   112      55.230  -4.750 186.520  1.00  0.00           C
ATOM   1132  HE1 PHE   112      55.010  -4.100 185.670  1.00  0.00           H
ATOM   1133  CE2 PHE   112      56.850  -5.880 187.890  1.00  0.00           C
ATOM   1134  HE2 PHE   112      57.660  -6.600 187.870  1.00  0.00           H
ATOM   1135  CZ  PHE   112      56.530  -5.280 186.730  1.00  0.00           C
ATOM   1136  HZ  PHE   112      57.300  -5.040 185.990  1.00  0.00           H
ATOM   1137  C   PHE   112      52.230  -7.760 188.660  1.00  0.00           C
ATOM   1138  O   PHE   112      52.890  -8.610 188.080  1.00  0.00           O
ATOM   1139  N   SER   113      50.970  -7.490 188.390  1.00  0.00           N
ATOM   1140  H   SER   113      50.510  -6.870 189.030  1.00  0.00           H
ATOM   1141  CA  SER   113      50.090  -8.000 187.280  1.00  0.00           C
ATOM   1142  CB  SER   113      48.740  -7.420 187.460  1.00  0.00           C
ATOM   1143  OG  SER   113      48.150  -7.780 188.770  1.00  0.00           O
ATOM   1144  HG  SER   113      47.220  -7.390 188.790  1.00  0.00           H
ATOM   1145  C   SER   113      50.640  -7.790 185.820  1.00  0.00           C
ATOM   1146  O   SER   113      50.420  -6.780 185.140  1.00  0.00           O
ATOM   1147  N   VAL   114      51.420  -8.760 185.330  1.00  0.00           N
ATOM   1148  H   VAL   114      51.680  -9.430 186.020  1.00  0.00           H
ATOM   1149  CA  VAL   114      51.920  -8.800 183.960  1.00  0.00           C
ATOM   1150  CB  VAL   114      53.430  -9.160 183.920  1.00  0.00           C
ATOM   1151  CG1 VAL   114      54.000  -9.000 182.490  1.00  0.00           C
ATOM   1152  CG2 VAL   114      54.220  -8.330 184.960  1.00  0.00           C
ATOM   1153  C   VAL   114      51.100  -9.690 183.080  1.00  0.00           C
ATOM   1154  O   VAL   114      51.120 -10.890 183.190  1.00  0.00           O
ATOM   1155  N   LEU   115      50.220  -9.040 182.290  1.00  0.00           N
ATOM   1156  H   LEU   115      50.410  -8.080 182.090  1.00  0.00           H
ATOM   1157  CA  LEU   115      49.370  -9.650 181.210  1.00  0.00           C
ATOM   1158  CB  LEU   115      48.100  -8.860 180.860  1.00  0.00           C
ATOM   1159  CG  LEU   115      47.390  -9.380 179.570  1.00  0.00           C
ATOM   1160  CD1 LEU   115      46.680 -10.700 179.800  1.00  0.00           C
ATOM   1161  CD2 LEU   115      46.330  -8.390 179.100  1.00  0.00           C
ATOM   1162  C   LEU   115      50.270 -10.060 179.980  1.00  0.00           C
ATOM   1163  O   LEU   115      50.870  -9.230 179.340  1.00  0.00           O
ATOM   1164  N   ALA   116      50.520 -11.350 179.810  1.00  0.00           N
ATOM   1165  H   ALA   116      50.010 -12.090 180.240  1.00  0.00           H
ATOM   1166  CA  ALA   116      51.330 -11.760 178.680  1.00  0.00           C
ATOM   1167  CB  ALA   116      51.780 -13.170 179.000  1.00  0.00           C
ATOM   1168  C   ALA   116      50.560 -11.730 177.370  1.00  0.00           C
ATOM   1169  O   ALA   116      49.410 -11.980 177.360  1.00  0.00           O
ATOM   1170  N   CYS   117      51.210 -11.380 176.290  1.00  0.00           N
ATOM   1171  H   CYS   117      52.080 -10.890 176.390  1.00  0.00           H
ATOM   1172  CA  CYS   117      50.520 -11.370 174.990  1.00  0.00           C
ATOM   1173  CB  CYS   117      50.060  -9.990 174.680  1.00  0.00           C
ATOM   1174  SG  CYS   117      48.780  -9.670 173.410  1.00  0.00           S
ATOM   1175  HG  CYS   117      49.040  -8.370 173.410  1.00  0.00           H
ATOM   1176  C   CYS   117      51.470 -11.810 173.870  1.00  0.00           C
ATOM   1177  O   CYS   117      52.470 -11.170 173.590  1.00  0.00           O
ATOM   1178  N   TYR   118      50.920 -12.550 172.950  1.00  0.00           N
ATOM   1179  H   TYR   118      49.970 -12.850 173.000  1.00  0.00           H
ATOM   1180  CA  TYR   118      51.820 -13.310 172.000  1.00  0.00           C
ATOM   1181  CB  TYR   118      51.590 -14.780 172.340  1.00  0.00           C
ATOM   1182  CG  TYR   118      52.010 -15.140 173.790  1.00  0.00           C
ATOM   1183  CD1 TYR   118      53.200 -14.720 174.430  1.00  0.00           C
ATOM   1184  HD1 TYR   118      53.800 -13.940 173.960  1.00  0.00           H
ATOM   1185  CD2 TYR   118      51.220 -15.990 174.510  1.00  0.00           C
ATOM   1186  HD2 TYR   118      50.330 -16.400 174.040  1.00  0.00           H
ATOM   1187  CE1 TYR   118      53.590 -15.010 175.720  1.00  0.00           C
ATOM   1188  HE1 TYR   118      54.620 -14.820 176.040  1.00  0.00           H
ATOM   1189  CE2 TYR   118      51.580 -16.380 175.790  1.00  0.00           C
ATOM   1190  HE2 TYR   118      50.910 -17.100 176.270  1.00  0.00           H
ATOM   1191  CZ  TYR   118      52.670 -15.830 176.460  1.00  0.00           C
ATOM   1192  OH  TYR   118      52.820 -16.220 177.750  1.00  0.00           O
ATOM   1193  HH  TYR   118      52.160 -16.940 177.920  1.00  0.00           H
ATOM   1194  C   TYR   118      51.430 -12.990 170.550  1.00  0.00           C
ATOM   1195  O   TYR   118      50.260 -13.200 170.230  1.00  0.00           O
ATOM   1196  N   ASN   119      52.370 -12.570 169.720  1.00  0.00           N
ATOM   1197  H   ASN   119      53.330 -12.580 169.980  1.00  0.00           H
ATOM   1198  CA  ASN   119      52.100 -12.070 168.340  1.00  0.00           C
ATOM   1199  CB  ASN   119      52.450 -13.240 167.410  1.00  0.00           C
ATOM   1200  CG  ASN   119      53.890 -13.500 167.270  1.00  0.00           C
ATOM   1201  OD1 ASN   119      54.690 -12.870 166.590  1.00  0.00           O
ATOM   1202  ND2 ASN   119      54.230 -14.580 168.000  1.00  0.00           N
ATOM   1203 1HD2 ASN   119      53.560 -15.090 168.530  1.00  0.00           H
ATOM   1204 2HD2 ASN   119      55.190 -14.890 167.990  1.00  0.00           H
ATOM   1205  C   ASN   119      50.700 -11.470 168.100  1.00  0.00           C
ATOM   1206  O   ASN   119      50.190 -11.520 166.950  1.00  0.00           O
ATOM   1207  N   GLY   120      50.440 -10.570 169.050  1.00  0.00           N
ATOM   1208  H   GLY   120      51.200 -10.260 169.620  1.00  0.00           H
ATOM   1209  CA  GLY   120      49.170  -9.800 169.030  1.00  0.00           C
ATOM   1210  C   GLY   120      47.960 -10.280 169.770  1.00  0.00           C
ATOM   1211  O   GLY   120      47.280  -9.420 170.280  1.00  0.00           O
ATOM   1212  N   SER   121      47.830 -11.610 169.920  1.00  0.00           N
ATOM   1213  H   SER   121      48.550 -12.270 169.700  1.00  0.00           H
ATOM   1214  CA  SER   121      46.760 -12.120 170.850  1.00  0.00           C
ATOM   1215  CB  SER   121      46.100 -13.430 170.330  1.00  0.00           C
ATOM   1216  OG  SER   121      44.800 -13.610 170.930  1.00  0.00           O
ATOM   1217  HG  SER   121      44.790 -14.580 171.180  1.00  0.00           H
ATOM   1218  C   SER   121      47.130 -12.400 172.310  1.00  0.00           C
ATOM   1219  O   SER   121      48.160 -13.060 172.660  1.00  0.00           O
ATOM   1220  N   PRO   122      46.340 -11.840 173.210  1.00  0.00           N
ATOM   1221  CA  PRO   122      46.580 -11.960 174.680  1.00  0.00           C
ATOM   1222  CB  PRO   122      45.540 -11.020 175.360  1.00  0.00           C
ATOM   1223  CG  PRO   122      45.220 -10.020 174.280  1.00  0.00           C
ATOM   1224  CD  PRO   122      45.250 -10.880 173.010  1.00  0.00           C
ATOM   1225  C   PRO   122      46.480 -13.390 175.290  1.00  0.00           C
ATOM   1226  O   PRO   122      45.920 -14.270 174.630  1.00  0.00           O
ATOM   1227  N   SER   123      46.980 -13.580 176.520  1.00  0.00           N
ATOM   1228  H   SER   123      47.620 -12.870 176.800  1.00  0.00           H
ATOM   1229  CA  SER   123      47.010 -14.830 177.320  1.00  0.00           C
ATOM   1230  CB  SER   123      48.170 -15.840 176.830  1.00  0.00           C
ATOM   1231  OG  SER   123      48.000 -17.100 177.520  1.00  0.00           O
ATOM   1232  HG  SER   123      47.150 -17.420 177.100  1.00  0.00           H
ATOM   1233  C   SER   123      47.170 -14.540 178.840  1.00  0.00           C
ATOM   1234  O   SER   123      46.150 -14.060 179.310  1.00  0.00           O
ATOM   1235  N   GLY   124      48.030 -15.250 179.510  1.00  0.00           N
ATOM   1236  H   GLY   124      48.520 -15.960 179.010  1.00  0.00           H
ATOM   1237  CA  GLY   124      48.180 -15.310 180.950  1.00  0.00           C
ATOM   1238  C   GLY   124      48.360 -13.940 181.700  1.00  0.00           C
ATOM   1239  O   GLY   124      49.050 -13.030 181.220  1.00  0.00           O
ATOM   1240  N   VAL   125      47.910 -13.990 182.930  1.00  0.00           N
ATOM   1241  H   VAL   125      47.500 -14.800 183.330  1.00  0.00           H
ATOM   1242  CA  VAL   125      48.130 -12.890 183.880  1.00  0.00           C
ATOM   1243  CB  VAL   125      46.800 -12.310 184.350  1.00  0.00           C
ATOM   1244  CG1 VAL   125      46.980 -11.170 185.350  1.00  0.00           C
ATOM   1245  CG2 VAL   125      45.820 -12.040 183.190  1.00  0.00           C
ATOM   1246  C   VAL   125      49.060 -13.370 185.030  1.00  0.00           C
ATOM   1247  O   VAL   125      48.670 -14.330 185.710  1.00  0.00           O
ATOM   1248  N   TYR   126      50.360 -13.110 184.790  1.00  0.00           N
ATOM   1249  H   TYR   126      50.750 -12.610 184.020  1.00  0.00           H
ATOM   1250  CA  TYR   126      51.380 -13.350 185.860  1.00  0.00           C
ATOM   1251  CB  TYR   126      52.680 -13.370 185.030  1.00  0.00           C
ATOM   1252  CG  TYR   126      53.030 -14.500 184.120  1.00  0.00           C
ATOM   1253  CD1 TYR   126      54.010 -15.370 184.530  1.00  0.00           C
ATOM   1254  HD1 TYR   126      54.490 -15.340 185.510  1.00  0.00           H
ATOM   1255  CD2 TYR   126      52.400 -14.680 182.860  1.00  0.00           C
ATOM   1256  HD2 TYR   126      51.690 -13.960 182.460  1.00  0.00           H
ATOM   1257  CE1 TYR   126      54.280 -16.470 183.700  1.00  0.00           C
ATOM   1258  HE1 TYR   126      54.950 -17.270 184.000  1.00  0.00           H
ATOM   1259  CE2 TYR   126      52.810 -15.730 182.040  1.00  0.00           C
ATOM   1260  HE2 TYR   126      52.540 -15.640 180.980  1.00  0.00           H
ATOM   1261  CZ  TYR   126      53.780 -16.640 182.420  1.00  0.00           C
ATOM   1262  OH  TYR   126      54.330 -17.550 181.600  1.00  0.00           O
ATOM   1263  HH  TYR   126      55.080 -17.950 182.120  1.00  0.00           H
ATOM   1264  C   TYR   126      51.350 -12.280 187.010  1.00  0.00           C
ATOM   1265  O   TYR   126      51.180 -11.040 186.830  1.00  0.00           O
ATOM   1266  N   GLN   127      51.670 -12.770 188.180  1.00  0.00           N
ATOM   1267  H   GLN   127      51.390 -13.680 188.470  1.00  0.00           H
ATOM   1268  CA  GLN   127      51.990 -12.000 189.390  1.00  0.00           C
ATOM   1269  CB  GLN   127      51.310 -12.530 190.620  1.00  0.00           C
ATOM   1270  CG  GLN   127      50.870 -11.260 191.480  1.00  0.00           C
ATOM   1271  CD  GLN   127      50.360 -11.370 192.920  1.00  0.00           C
ATOM   1272  OE1 GLN   127      49.250 -11.730 193.390  1.00  0.00           O
ATOM   1273  NE2 GLN   127      51.240 -10.960 193.800  1.00  0.00           N
ATOM   1274 1HE2 GLN   127      52.200 -10.750 193.630  1.00  0.00           H
ATOM   1275 2HE2 GLN   127      50.950 -10.720 194.720  1.00  0.00           H
ATOM   1276  C   GLN   127      53.530 -12.020 189.510  1.00  0.00           C
ATOM   1277  O   GLN   127      54.170 -12.760 190.290  1.00  0.00           O
ATOM   1278  N   CYS   128      54.150 -11.120 188.710  1.00  0.00           N
ATOM   1279  H   CYS   128      53.710 -10.310 188.320  1.00  0.00           H
ATOM   1280  CA  CYS   128      55.590 -11.350 188.490  1.00  0.00           C
ATOM   1281  CB  CYS   128      55.800 -11.660 186.980  1.00  0.00           C
ATOM   1282  SG  CYS   128      57.340 -12.630 186.600  1.00  0.00           S
ATOM   1283  HG  CYS   128      56.990 -13.780 187.160  1.00  0.00           H
ATOM   1284  C   CYS   128      56.480 -10.200 189.050  1.00  0.00           C
ATOM   1285  O   CYS   128      55.940  -9.090 189.120  1.00  0.00           O
ATOM   1286  N   ALA   129      57.740 -10.470 189.350  1.00  0.00           N
ATOM   1287  H   ALA   129      58.000 -11.430 189.390  1.00  0.00           H
ATOM   1288  CA  ALA   129      58.680  -9.490 189.840  1.00  0.00           C
ATOM   1289  CB  ALA   129      59.060 -10.000 191.260  1.00  0.00           C
ATOM   1290  C   ALA   129      60.030  -9.400 189.050  1.00  0.00           C
ATOM   1291  O   ALA   129      60.440 -10.320 188.350  1.00  0.00           O
ATOM   1292  N   MET   130      60.660  -8.230 189.300  1.00  0.00           N
ATOM   1293  H   MET   130      60.340  -7.530 189.940  1.00  0.00           H
ATOM   1294  CA  MET   130      61.960  -7.930 188.580  1.00  0.00           C
ATOM   1295  CB  MET   130      61.930  -6.550 187.990  1.00  0.00           C
ATOM   1296  CG  MET   130      60.950  -6.260 186.870  1.00  0.00           C
ATOM   1297  SD  MET   130      61.400  -4.680 186.050  1.00  0.00           S
ATOM   1298  CE  MET   130      60.870  -3.550 187.350  1.00  0.00           C
ATOM   1299  C   MET   130      63.170  -7.970 189.540  1.00  0.00           C
ATOM   1300  O   MET   130      63.090  -7.460 190.670  1.00  0.00           O
ATOM   1301  N   ARG   131      64.300  -8.430 189.030  1.00  0.00           N
ATOM   1302  H   ARG   131      64.350  -8.560 188.040  1.00  0.00           H
ATOM   1303  CA  ARG   131      65.510  -8.740 189.800  1.00  0.00           C
ATOM   1304  CB  ARG   131      66.390  -9.570 188.920  1.00  0.00           C
ATOM   1305  CG  ARG   131      66.080 -10.990 188.620  1.00  0.00           C
ATOM   1306  CD  ARG   131      66.940 -11.560 187.540  1.00  0.00           C
ATOM   1307  NE  ARG   131      66.660 -13.020 187.300  1.00  0.00           N
ATOM   1308  HE  ARG   131      66.230 -13.460 188.090  1.00  0.00           H
ATOM   1309  CZ  ARG   131      66.630 -13.570 186.100  1.00  0.00           C
ATOM   1310  NH1 ARG   131      66.710 -12.900 184.970  1.00  0.00           N
ATOM   1311 1HH1 ARG   131      66.800 -11.910 184.940  1.00  0.00           H
ATOM   1312 2HH1 ARG   131      66.840 -13.380 184.100  1.00  0.00           H
ATOM   1313  NH2 ARG   131      66.800 -14.920 186.100  1.00  0.00           N
ATOM   1314 1HH2 ARG   131      67.010 -15.440 186.930  1.00  0.00           H
ATOM   1315 2HH2 ARG   131      66.570 -15.470 185.300  1.00  0.00           H
ATOM   1316  C   ARG   131      66.150  -7.360 190.140  1.00  0.00           C
ATOM   1317  O   ARG   131      66.330  -6.580 189.200  1.00  0.00           O
ATOM   1318  N   PRO   132      66.560  -7.090 191.340  1.00  0.00           N
ATOM   1319  CA  PRO   132      66.790  -5.720 191.830  1.00  0.00           C
ATOM   1320  CB  PRO   132      66.970  -5.860 193.350  1.00  0.00           C
ATOM   1321  CG  PRO   132      67.470  -7.320 193.550  1.00  0.00           C
ATOM   1322  CD  PRO   132      66.700  -8.010 192.440  1.00  0.00           C
ATOM   1323  C   PRO   132      67.900  -4.920 191.080  1.00  0.00           C
ATOM   1324  O   PRO   132      67.750  -3.720 190.920  1.00  0.00           O
ATOM   1325  N   ASN   133      68.730  -5.680 190.300  1.00  0.00           N
ATOM   1326  H   ASN   133      68.840  -6.670 190.360  1.00  0.00           H
ATOM   1327  CA  ASN   133      69.610  -4.960 189.370  1.00  0.00           C
ATOM   1328  CB  ASN   133      71.120  -5.400 189.430  1.00  0.00           C
ATOM   1329  CG  ASN   133      71.790  -4.790 190.640  1.00  0.00           C
ATOM   1330  OD1 ASN   133      72.090  -3.640 190.710  1.00  0.00           O
ATOM   1331  ND2 ASN   133      71.770  -5.570 191.710  1.00  0.00           N
ATOM   1332 1HD2 ASN   133      71.270  -6.430 191.630  1.00  0.00           H
ATOM   1333 2HD2 ASN   133      72.100  -5.340 192.620  1.00  0.00           H
ATOM   1334  C   ASN   133      69.170  -4.970 187.890  1.00  0.00           C
ATOM   1335  O   ASN   133      68.880  -3.900 187.400  1.00  0.00           O
ATOM   1336  N   PHE   134      68.840  -6.180 187.400  1.00  0.00           N
ATOM   1337  H   PHE   134      69.010  -7.000 187.940  1.00  0.00           H
ATOM   1338  CA  PHE   134      68.520  -6.430 186.000  1.00  0.00           C
ATOM   1339  CB  PHE   134      69.670  -7.140 185.280  1.00  0.00           C
ATOM   1340  CG  PHE   134      70.810  -6.170 184.790  1.00  0.00           C
ATOM   1341  CD1 PHE   134      70.740  -5.530 183.530  1.00  0.00           C
ATOM   1342  HD1 PHE   134      69.710  -5.320 183.240  1.00  0.00           H
ATOM   1343  CD2 PHE   134      72.000  -6.000 185.530  1.00  0.00           C
ATOM   1344  HD2 PHE   134      71.990  -6.410 186.540  1.00  0.00           H
ATOM   1345  CE1 PHE   134      71.860  -4.820 183.100  1.00  0.00           C
ATOM   1346  HE1 PHE   134      71.810  -4.270 182.160  1.00  0.00           H
ATOM   1347  CE2 PHE   134      73.140  -5.320 185.060  1.00  0.00           C
ATOM   1348  HE2 PHE   134      74.130  -5.390 185.490  1.00  0.00           H
ATOM   1349  CZ  PHE   134      73.040  -4.680 183.870  1.00  0.00           C
ATOM   1350  HZ  PHE   134      73.880  -4.060 183.540  1.00  0.00           H
ATOM   1351  C   PHE   134      67.410  -7.440 185.830  1.00  0.00           C
ATOM   1352  O   PHE   134      67.410  -8.560 186.340  1.00  0.00           O
ATOM   1353  N   THR   135      66.650  -7.220 184.750  1.00  0.00           N
ATOM   1354  H   THR   135      66.750  -6.320 184.330  1.00  0.00           H
ATOM   1355  CA  THR   135      65.660  -8.120 184.130  1.00  0.00           C
ATOM   1356  CB  THR   135      66.220  -9.390 183.460  1.00  0.00           C
ATOM   1357  OG1 THR   135      67.090 -10.150 184.270  1.00  0.00           O
ATOM   1358  HG1 THR   135      67.250  -9.690 185.140  1.00  0.00           H
ATOM   1359  CG2 THR   135      66.990  -8.950 182.190  1.00  0.00           C
ATOM   1360  C   THR   135      64.460  -8.530 184.920  1.00  0.00           C
ATOM   1361  O   THR   135      64.520  -8.670 186.140  1.00  0.00           O
ATOM   1362  N   ILE   136      63.290  -8.760 184.280  1.00  0.00           N
ATOM   1363  H   ILE   136      63.130  -8.280 183.410  1.00  0.00           H
ATOM   1364  CA  ILE   136      62.190  -9.640 184.800  1.00  0.00           C
ATOM   1365  CB  ILE   136      60.940  -9.490 183.910  1.00  0.00           C
ATOM   1366  CG1 ILE   136      59.570  -9.900 184.510  1.00  0.00           C
ATOM   1367  CG2 ILE   136      61.040 -10.140 182.530  1.00  0.00           C
ATOM   1368  CD  ILE   136      58.800  -8.800 185.270  1.00  0.00           C
ATOM   1369  C   ILE   136      62.500 -11.100 185.140  1.00  0.00           C
ATOM   1370  O   ILE   136      63.500 -11.630 184.600  1.00  0.00           O
ATOM   1371  N   LYS   137      62.070 -11.530 186.320  1.00  0.00           N
ATOM   1372  H   LYS   137      61.600 -11.010 187.030  1.00  0.00           H
ATOM   1373  CA  LYS   137      62.190 -12.990 186.590  1.00  0.00           C
ATOM   1374  CB  LYS   137      61.880 -13.450 188.010  1.00  0.00           C
ATOM   1375  CG  LYS   137      62.670 -12.540 188.910  1.00  0.00           C
ATOM   1376  CD  LYS   137      62.580 -12.990 190.360  1.00  0.00           C
ATOM   1377  CE  LYS   137      63.450 -12.050 191.110  1.00  0.00           C
ATOM   1378  NZ  LYS   137      63.810 -12.290 192.550  1.00  0.00           N
ATOM   1379  HZ1 LYS   137      64.220 -13.200 192.620  1.00  0.00           H
ATOM   1380  HZ2 LYS   137      64.530 -11.720 192.940  1.00  0.00           H
ATOM   1381  HZ3 LYS   137      62.950 -12.300 193.070  1.00  0.00           H
ATOM   1382  C   LYS   137      61.340 -13.920 185.690  1.00  0.00           C
ATOM   1383  O   LYS   137      60.180 -13.650 185.200  1.00  0.00           O
ATOM   1384  N   GLY   138      61.930 -15.130 185.450  1.00  0.00           N
ATOM   1385  H   GLY   138      62.450 -15.610 186.170  1.00  0.00           H
ATOM   1386  CA  GLY   138      61.410 -16.040 184.420  1.00  0.00           C
ATOM   1387  C   GLY   138      61.710 -15.520 183.010  1.00  0.00           C
ATOM   1388  O   GLY   138      62.680 -14.780 182.710  1.00  0.00           O
ATOM   1389  N   SER   139      60.960 -16.230 182.150  1.00  0.00           N
ATOM   1390  H   SER   139      60.360 -16.970 182.440  1.00  0.00           H
ATOM   1391  CA  SER   139      60.930 -15.760 180.740  1.00  0.00           C
ATOM   1392  CB  SER   139      62.080 -16.230 179.900  1.00  0.00           C
ATOM   1393  OG  SER   139      62.190 -17.650 179.860  1.00  0.00           O
ATOM   1394  HG  SER   139      61.580 -17.930 179.120  1.00  0.00           H
ATOM   1395  C   SER   139      59.630 -16.110 180.110  1.00  0.00           C
ATOM   1396  O   SER   139      59.130 -17.230 180.250  1.00  0.00           O
ATOM   1397  N   PHE   140      59.030 -15.090 179.490  1.00  0.00           N
ATOM   1398  H   PHE   140      59.660 -14.360 179.230  1.00  0.00           H
ATOM   1399  CA  PHE   140      57.700 -15.200 178.870  1.00  0.00           C
ATOM   1400  CB  PHE   140      57.070 -13.820 178.710  1.00  0.00           C
ATOM   1401  CG  PHE   140      56.450 -13.200 179.980  1.00  0.00           C
ATOM   1402  CD1 PHE   140      55.090 -13.310 180.300  1.00  0.00           C
ATOM   1403  HD1 PHE   140      54.420 -13.980 179.770  1.00  0.00           H
ATOM   1404  CD2 PHE   140      57.320 -12.560 180.850  1.00  0.00           C
ATOM   1405  HD2 PHE   140      58.380 -12.760 180.670  1.00  0.00           H
ATOM   1406  CE1 PHE   140      54.650 -12.770 181.490  1.00  0.00           C
ATOM   1407  HE1 PHE   140      53.580 -12.710 181.670  1.00  0.00           H
ATOM   1408  CE2 PHE   140      56.900 -11.940 182.020  1.00  0.00           C
ATOM   1409  HE2 PHE   140      57.600 -11.590 182.780  1.00  0.00           H
ATOM   1410  CZ  PHE   140      55.540 -12.090 182.320  1.00  0.00           C
ATOM   1411  HZ  PHE   140      55.160 -11.820 183.310  1.00  0.00           H
ATOM   1412  C   PHE   140      57.830 -15.900 177.480  1.00  0.00           C
ATOM   1413  O   PHE   140      58.920 -16.080 176.870  1.00  0.00           O
ATOM   1414  N   LEU   141      56.770 -16.500 177.000  1.00  0.00           N
ATOM   1415  H   LEU   141      55.890 -16.230 177.390  1.00  0.00           H
ATOM   1416  CA  LEU   141      56.690 -17.300 175.720  1.00  0.00           C
ATOM   1417  CB  LEU   141      55.330 -18.020 175.800  1.00  0.00           C
ATOM   1418  CG  LEU   141      55.280 -19.090 176.950  1.00  0.00           C
ATOM   1419  CD1 LEU   141      53.980 -19.880 176.910  1.00  0.00           C
ATOM   1420  CD2 LEU   141      56.580 -19.880 177.150  1.00  0.00           C
ATOM   1421  C   LEU   141      56.990 -16.520 174.370  1.00  0.00           C
ATOM   1422  O   LEU   141      56.890 -15.250 174.330  1.00  0.00           O
ATOM   1423  N   ASN   142      56.950 -17.240 173.250  1.00  0.00           N
ATOM   1424  H   ASN   142      56.790 -18.220 173.270  1.00  0.00           H
ATOM   1425  CA  ASN   142      57.350 -16.800 171.920  1.00  0.00           C
ATOM   1426  CB  ASN   142      57.330 -17.910 170.950  1.00  0.00           C
ATOM   1427  CG  ASN   142      58.140 -19.080 171.400  1.00  0.00           C
ATOM   1428  OD1 ASN   142      59.270 -19.060 171.900  1.00  0.00           O
ATOM   1429  ND2 ASN   142      57.520 -20.180 171.360  1.00  0.00           N
ATOM   1430 1HD2 ASN   142      56.570 -20.120 171.030  1.00  0.00           H
ATOM   1431 2HD2 ASN   142      58.030 -21.040 171.350  1.00  0.00           H
ATOM   1432  C   ASN   142      56.320 -15.780 171.510  1.00  0.00           C
ATOM   1433  O   ASN   142      55.090 -15.990 171.540  1.00  0.00           O
ATOM   1434  N   GLY   143      56.890 -14.680 171.070  1.00  0.00           N
ATOM   1435  H   GLY   143      57.890 -14.600 171.080  1.00  0.00           H
ATOM   1436  CA  GLY   143      56.280 -13.490 170.470  1.00  0.00           C
ATOM   1437  C   GLY   143      55.700 -12.700 171.670  1.00  0.00           C
ATOM   1438  O   GLY   143      54.830 -11.890 171.380  1.00  0.00           O
ATOM   1439  N   SER   144      56.380 -12.680 172.800  1.00  0.00           N
ATOM   1440  H   SER   144      57.350 -12.930 172.880  1.00  0.00           H
ATOM   1441  CA  SER   144      55.990 -11.950 174.030  1.00  0.00           C
ATOM   1442  CB  SER   144      56.560 -12.530 175.320  1.00  0.00           C
ATOM   1443  OG  SER   144      58.000 -12.530 175.330  1.00  0.00           O
ATOM   1444  HG  SER   144      58.350 -13.160 174.640  1.00  0.00           H
ATOM   1445  C   SER   144      56.300 -10.460 173.970  1.00  0.00           C
ATOM   1446  O   SER   144      56.070  -9.780 174.940  1.00  0.00           O
ATOM   1447  N   CYS   145      57.060  -9.920 172.980  1.00  0.00           N
ATOM   1448  H   CYS   145      57.700 -10.520 172.500  1.00  0.00           H
ATOM   1449  CA  CYS   145      57.280  -8.530 172.600  1.00  0.00           C
ATOM   1450  CB  CYS   145      57.780  -8.410 171.170  1.00  0.00           C
ATOM   1451  SG  CYS   145      59.560  -8.810 170.980  1.00  0.00           S
ATOM   1452  HG  CYS   145      59.540 -10.050 171.450  1.00  0.00           H
ATOM   1453  C   CYS   145      55.990  -7.720 172.730  1.00  0.00           C
ATOM   1454  O   CYS   145      55.010  -7.950 172.060  1.00  0.00           O
ATOM   1455  N   GLY   146      55.950  -6.710 173.670  1.00  0.00           N
ATOM   1456  H   GLY   146      56.830  -6.380 174.040  1.00  0.00           H
ATOM   1457  CA  GLY   146      54.850  -5.750 173.840  1.00  0.00           C
ATOM   1458  C   GLY   146      53.850  -6.060 174.940  1.00  0.00           C
ATOM   1459  O   GLY   146      52.990  -5.220 175.250  1.00  0.00           O
ATOM   1460  N   SER   147      54.210  -6.950 175.830  1.00  0.00           N
ATOM   1461  H   SER   147      55.050  -7.460 175.650  1.00  0.00           H
ATOM   1462  CA  SER   147      53.450  -7.430 177.030  1.00  0.00           C
ATOM   1463  CB  SER   147      53.850  -8.820 177.530  1.00  0.00           C
ATOM   1464  OG  SER   147      53.670  -9.800 176.500  1.00  0.00           O
ATOM   1465  HG  SER   147      54.520  -9.850 175.970  1.00  0.00           H
ATOM   1466  C   SER   147      53.540  -6.500 178.200  1.00  0.00           C
ATOM   1467  O   SER   147      54.620  -6.390 178.800  1.00  0.00           O
ATOM   1468  N   VAL   148      52.380  -6.440 178.910  1.00  0.00           N
ATOM   1469  H   VAL   148      52.000  -7.300 179.240  1.00  0.00           H
ATOM   1470  CA  VAL   148      52.180  -5.310 179.760  1.00  0.00           C
ATOM   1471  CB  VAL   148      51.010  -4.340 179.390  1.00  0.00           C
ATOM   1472  CG1 VAL   148      51.150  -3.530 178.100  1.00  0.00           C
ATOM   1473  CG2 VAL   148      49.670  -5.040 179.230  1.00  0.00           C
ATOM   1474  C   VAL   148      52.060  -5.640 181.260  1.00  0.00           C
ATOM   1475  O   VAL   148      51.130  -6.350 181.710  1.00  0.00           O
ATOM   1476  N   GLY   149      52.900  -4.890 181.960  1.00  0.00           N
ATOM   1477  H   GLY   149      53.580  -4.310 181.520  1.00  0.00           H
ATOM   1478  CA  GLY   149      52.880  -4.840 183.430  1.00  0.00           C
ATOM   1479  C   GLY   149      52.160  -3.600 184.000  1.00  0.00           C
ATOM   1480  O   GLY   149      52.370  -2.460 183.560  1.00  0.00           O
ATOM   1481  N   PHE   150      51.350  -3.840 185.050  1.00  0.00           N
ATOM   1482  H   PHE   150      51.000  -4.760 185.230  1.00  0.00           H
ATOM   1483  CA  PHE   150      50.630  -2.770 185.790  1.00  0.00           C
ATOM   1484  CB  PHE   150      49.250  -2.400 185.190  1.00  0.00           C
ATOM   1485  CG  PHE   150      48.390  -3.550 184.650  1.00  0.00           C
ATOM   1486  CD1 PHE   150      47.410  -4.070 185.450  1.00  0.00           C
ATOM   1487  HD1 PHE   150      47.210  -3.680 186.450  1.00  0.00           H
ATOM   1488  CD2 PHE   150      48.570  -3.950 183.330  1.00  0.00           C
ATOM   1489  HD2 PHE   150      49.450  -3.580 182.800  1.00  0.00           H
ATOM   1490  CE1 PHE   150      46.550  -5.000 184.970  1.00  0.00           C
ATOM   1491  HE1 PHE   150      45.690  -5.280 185.570  1.00  0.00           H
ATOM   1492  CE2 PHE   150      47.750  -4.950 182.820  1.00  0.00           C
ATOM   1493  HE2 PHE   150      47.840  -5.250 181.770  1.00  0.00           H
ATOM   1494  CZ  PHE   150      46.790  -5.520 183.660  1.00  0.00           C
ATOM   1495  HZ  PHE   150      46.140  -6.330 183.310  1.00  0.00           H
ATOM   1496  C   PHE   150      50.510  -3.030 187.210  1.00  0.00           C
ATOM   1497  O   PHE   150      50.220  -4.160 187.670  1.00  0.00           O
ATOM   1498  N   ASN   151      50.900  -2.010 187.960  1.00  0.00           N
ATOM   1499  H   ASN   151      51.160  -1.130 187.550  1.00  0.00           H
ATOM   1500  CA  ASN   151      50.940  -2.100 189.450  1.00  0.00           C
ATOM   1501  CB  ASN   151      51.720  -0.950 190.060  1.00  0.00           C
ATOM   1502  CG  ASN   151      53.210  -1.160 190.020  1.00  0.00           C
ATOM   1503  OD1 ASN   151      53.870  -1.060 189.000  1.00  0.00           O
ATOM   1504  ND2 ASN   151      53.750  -1.900 191.020  1.00  0.00           N
ATOM   1505 1HD2 ASN   151      53.280  -2.380 191.760  1.00  0.00           H
ATOM   1506 2HD2 ASN   151      54.750  -1.970 190.980  1.00  0.00           H
ATOM   1507  C   ASN   151      49.640  -2.450 190.290  1.00  0.00           C
ATOM   1508  O   ASN   151      48.540  -2.230 189.730  1.00  0.00           O
ATOM   1509  N   ILE   152      49.740  -3.050 191.480  1.00  0.00           N
ATOM   1510  H   ILE   152      50.550  -3.430 191.930  1.00  0.00           H
ATOM   1511  CA  ILE   152      48.490  -3.510 192.120  1.00  0.00           C
ATOM   1512  CB  ILE   152      48.610  -5.080 192.330  1.00  0.00           C
ATOM   1513  CG1 ILE   152      49.670  -5.490 193.400  1.00  0.00           C
ATOM   1514  CG2 ILE   152      48.850  -5.800 191.000  1.00  0.00           C
ATOM   1515  CD  ILE   152      49.680  -6.970 193.780  1.00  0.00           C
ATOM   1516  C   ILE   152      48.130  -2.820 193.400  1.00  0.00           C
ATOM   1517  O   ILE   152      48.940  -2.630 194.330  1.00  0.00           O
ATOM   1518  N   ASP   153      46.920  -2.200 193.320  1.00  0.00           N
ATOM   1519  H   ASP   153      46.580  -2.010 192.400  1.00  0.00           H
ATOM   1520  CA  ASP   153      46.430  -1.230 194.320  1.00  0.00           C
ATOM   1521  CB  ASP   153      47.280   0.010 194.280  1.00  0.00           C
ATOM   1522  CG  ASP   153      47.090   1.270 195.240  1.00  0.00           C
ATOM   1523  OD1 ASP   153      47.490   1.140 196.410  1.00  0.00           O
ATOM   1524  OD2 ASP   153      46.450   2.250 194.720  1.00  0.00           O
ATOM   1525  C   ASP   153      44.920  -0.870 194.300  1.00  0.00           C
ATOM   1526  O   ASP   153      44.120  -1.360 193.570  1.00  0.00           O
ATOM   1527  N   TYR   154      44.520  -0.200 195.360  1.00  0.00           N
ATOM   1528  H   TYR   154      45.140  -0.120 196.150  1.00  0.00           H
ATOM   1529  CA  TYR   154      43.180   0.230 195.550  1.00  0.00           C
ATOM   1530  CB  TYR   154      42.940   0.720 196.960  1.00  0.00           C
ATOM   1531  CG  TYR   154      42.850  -0.390 197.950  1.00  0.00           C
ATOM   1532  CD1 TYR   154      44.010  -0.700 198.670  1.00  0.00           C
ATOM   1533  HD1 TYR   154      44.830   0.000 198.600  1.00  0.00           H
ATOM   1534  CD2 TYR   154      41.640  -1.110 198.080  1.00  0.00           C
ATOM   1535  HD2 TYR   154      40.870  -1.180 197.320  1.00  0.00           H
ATOM   1536  CE1 TYR   154      43.890  -1.630 199.720  1.00  0.00           C
ATOM   1537  HE1 TYR   154      44.710  -1.840 200.420  1.00  0.00           H
ATOM   1538  CE2 TYR   154      41.520  -2.030 199.100  1.00  0.00           C
ATOM   1539  HE2 TYR   154      40.600  -2.450 199.500  1.00  0.00           H
ATOM   1540  CZ  TYR   154      42.650  -2.230 199.880  1.00  0.00           C
ATOM   1541  OH  TYR   154      42.340  -2.840 201.060  1.00  0.00           O
ATOM   1542  HH  TYR   154      41.530  -3.410 200.940  1.00  0.00           H
ATOM   1543  C   TYR   154      42.590   1.300 194.550  1.00  0.00           C
ATOM   1544  O   TYR   154      41.390   1.290 194.180  1.00  0.00           O
ATOM   1545  N   ASP   155      43.380   2.310 194.230  1.00  0.00           N
ATOM   1546  H   ASP   155      44.360   2.390 194.430  1.00  0.00           H
ATOM   1547  CA  ASP   155      42.870   3.390 193.290  1.00  0.00           C
ATOM   1548  CB  ASP   155      43.640   4.670 193.780  1.00  0.00           C
ATOM   1549  CG  ASP   155      42.960   5.910 193.220  1.00  0.00           C
ATOM   1550  OD1 ASP   155      42.010   6.340 193.870  1.00  0.00           O
ATOM   1551  OD2 ASP   155      43.350   6.410 192.160  1.00  0.00           O
ATOM   1552  C   ASP   155      42.870   3.030 191.780  1.00  0.00           C
ATOM   1553  O   ASP   155      42.140   2.090 191.320  1.00  0.00           O
ATOM   1554  N   CYS   156      43.780   3.660 191.030  1.00  0.00           N
ATOM   1555  H   CYS   156      44.140   4.520 191.380  1.00  0.00           H
ATOM   1556  CA  CYS   156      43.970   3.460 189.590  1.00  0.00           C
ATOM   1557  CB  CYS   156      44.840   4.560 189.050  1.00  0.00           C
ATOM   1558  SG  CYS   156      44.060   6.240 189.270  1.00  0.00           S
ATOM   1559  HG  CYS   156      44.060   6.210 190.600  1.00  0.00           H
ATOM   1560  C   CYS   156      44.630   2.100 189.280  1.00  0.00           C
ATOM   1561  O   CYS   156      45.230   1.470 190.160  1.00  0.00           O
ATOM   1562  N   VAL   157      44.480   1.740 187.970  1.00  0.00           N
ATOM   1563  H   VAL   157      43.900   2.300 187.380  1.00  0.00           H
ATOM   1564  CA  VAL   157      45.340   0.740 187.340  1.00  0.00           C
ATOM   1565  CB  VAL   157      44.630   0.140 186.150  1.00  0.00           C
ATOM   1566  CG1 VAL   157      45.430  -1.140 185.820  1.00  0.00           C
ATOM   1567  CG2 VAL   157      43.170  -0.310 186.380  1.00  0.00           C
ATOM   1568  C   VAL   157      46.610   1.490 187.030  1.00  0.00           C
ATOM   1569  O   VAL   157      46.750   2.470 186.280  1.00  0.00           O
ATOM   1570  N   SER   158      47.500   1.350 188.020  1.00  0.00           N
ATOM   1571  H   SER   158      47.240   1.110 188.960  1.00  0.00           H
ATOM   1572  CA  SER   158      48.870   1.940 188.020  1.00  0.00           C
ATOM   1573  CB  SER   158      49.590   1.890 189.380  1.00  0.00           C
ATOM   1574  OG  SER   158      48.580   1.850 190.500  1.00  0.00           O
ATOM   1575  HG  SER   158      49.050   1.790 191.380  1.00  0.00           H
ATOM   1576  C   SER   158      49.910   1.440 186.970  1.00  0.00           C
ATOM   1577  O   SER   158      50.800   0.610 187.160  1.00  0.00           O
ATOM   1578  N   PHE   159      49.640   1.780 185.730  1.00  0.00           N
ATOM   1579  H   PHE   159      49.010   2.540 185.550  1.00  0.00           H
ATOM   1580  CA  PHE   159      50.530   1.360 184.550  1.00  0.00           C
ATOM   1581  CB  PHE   159      49.940   1.760 183.200  1.00  0.00           C
ATOM   1582  CG  PHE   159      48.800   0.880 182.640  1.00  0.00           C
ATOM   1583  CD1 PHE   159      47.450   1.320 182.670  1.00  0.00           C
ATOM   1584  HD1 PHE   159      47.130   2.070 183.390  1.00  0.00           H
ATOM   1585  CD2 PHE   159      48.990  -0.260 181.880  1.00  0.00           C
ATOM   1586  HD2 PHE   159      50.000  -0.630 181.690  1.00  0.00           H
ATOM   1587  CE1 PHE   159      46.420   0.670 182.010  1.00  0.00           C
ATOM   1588  HE1 PHE   159      45.490   1.230 181.880  1.00  0.00           H
ATOM   1589  CE2 PHE   159      47.930  -0.940 181.180  1.00  0.00           C
ATOM   1590  HE2 PHE   159      48.150  -1.850 180.630  1.00  0.00           H
ATOM   1591  CZ  PHE   159      46.620  -0.470 181.250  1.00  0.00           C
ATOM   1592  HZ  PHE   159      45.840  -0.960 180.680  1.00  0.00           H
ATOM   1593  C   PHE   159      51.930   1.790 184.640  1.00  0.00           C
ATOM   1594  O   PHE   159      52.350   2.850 185.140  1.00  0.00           O
ATOM   1595  N   CYS   160      52.800   0.840 184.320  1.00  0.00           N
ATOM   1596  H   CYS   160      52.440  -0.070 184.110  1.00  0.00           H
ATOM   1597  CA  CYS   160      54.290   0.900 184.590  1.00  0.00           C
ATOM   1598  CB  CYS   160      54.570   0.430 186.010  1.00  0.00           C
ATOM   1599  SG  CYS   160      54.040  -1.310 186.360  1.00  0.00           S
ATOM   1600  HG  CYS   160      54.030  -1.150 187.690  1.00  0.00           H
ATOM   1601  C   CYS   160      55.220   0.320 183.560  1.00  0.00           C
ATOM   1602  O   CYS   160      55.980   1.040 182.920  1.00  0.00           O
ATOM   1603  N   TYR   161      55.030  -0.970 183.230  1.00  0.00           N
ATOM   1604  H   TYR   161      54.230  -1.470 183.570  1.00  0.00           H
ATOM   1605  CA  TYR   161      55.910  -1.790 182.370  1.00  0.00           C
ATOM   1606  CB  TYR   161      56.400  -2.980 183.240  1.00  0.00           C
ATOM   1607  CG  TYR   161      57.490  -3.850 182.650  1.00  0.00           C
ATOM   1608  CD1 TYR   161      58.770  -3.550 183.040  1.00  0.00           C
ATOM   1609  HD1 TYR   161      58.990  -2.600 183.520  1.00  0.00           H
ATOM   1610  CD2 TYR   161      57.270  -5.030 181.990  1.00  0.00           C
ATOM   1611  HD2 TYR   161      56.280  -5.350 181.690  1.00  0.00           H
ATOM   1612  CE1 TYR   161      59.790  -4.450 182.790  1.00  0.00           C
ATOM   1613  HE1 TYR   161      60.730  -4.270 183.320  1.00  0.00           H
ATOM   1614  CE2 TYR   161      58.330  -5.920 181.700  1.00  0.00           C
ATOM   1615  HE2 TYR   161      58.150  -6.720 180.980  1.00  0.00           H
ATOM   1616  CZ  TYR   161      59.620  -5.580 182.070  1.00  0.00           C
ATOM   1617  OH  TYR   161      60.420  -6.620 182.240  1.00  0.00           O
ATOM   1618  HH  TYR   161      60.140  -7.330 181.590  1.00  0.00           H
ATOM   1619  C   TYR   161      55.350  -2.360 181.060  1.00  0.00           C
ATOM   1620  O   TYR   161      54.140  -2.610 180.930  1.00  0.00           O
ATOM   1621  N   MET   162      56.220  -2.420 180.090  1.00  0.00           N
ATOM   1622  H   MET   162      57.160  -2.070 180.090  1.00  0.00           H
ATOM   1623  CA  MET   162      56.040  -3.040 178.800  1.00  0.00           C
ATOM   1624  CB  MET   162      55.860  -1.900 177.810  1.00  0.00           C
ATOM   1625  CG  MET   162      55.620  -2.390 176.430  1.00  0.00           C
ATOM   1626  SD  MET   162      54.980  -1.030 175.370  1.00  0.00           S
ATOM   1627  CE  MET   162      53.290  -1.150 175.960  1.00  0.00           C
ATOM   1628  C   MET   162      57.250  -3.950 178.460  1.00  0.00           C
ATOM   1629  O   MET   162      58.370  -3.510 178.780  1.00  0.00           O
ATOM   1630  N   HIS   163      57.060  -5.230 178.120  1.00  0.00           N
ATOM   1631  H   HIS   163      56.190  -5.710 178.240  1.00  0.00           H
ATOM   1632  CA  HIS   163      58.150  -6.110 177.620  1.00  0.00           C
ATOM   1633  CB  HIS   163      57.700  -7.490 177.910  1.00  0.00           C
ATOM   1634  CG  HIS   163      58.730  -8.530 177.330  1.00  0.00           C
ATOM   1635  ND1 HIS   163      60.020  -8.230 177.210  1.00  0.00           N
ATOM   1636  CD2 HIS   163      58.550  -9.870 177.210  1.00  0.00           C
ATOM   1637  HD2 HIS   163      57.610 -10.390 177.410  1.00  0.00           H
ATOM   1638  CE1 HIS   163      60.650  -9.360 176.930  1.00  0.00           C
ATOM   1639  HE1 HIS   163      61.720  -9.520 176.830  1.00  0.00           H
ATOM   1640  NE2 HIS   163      59.760 -10.340 176.980  1.00  0.00           N
ATOM   1641  HE2 HIS   163      59.980 -11.310 176.880  1.00  0.00           H
ATOM   1642  C   HIS   163      58.600  -5.790 176.190  1.00  0.00           C
ATOM   1643  O   HIS   163      57.700  -5.490 175.370  1.00  0.00           O
ATOM   1644  N   HIS   164      59.900  -5.480 175.980  1.00  0.00           N
ATOM   1645  H   HIS   164      60.600  -5.530 176.690  1.00  0.00           H
ATOM   1646  CA  HIS   164      60.360  -4.960 174.640  1.00  0.00           C
ATOM   1647  CB  HIS   164      61.160  -3.680 175.010  1.00  0.00           C
ATOM   1648  CG  HIS   164      61.560  -2.720 173.870  1.00  0.00           C
ATOM   1649  ND1 HIS   164      62.040  -3.120 172.670  1.00  0.00           N
ATOM   1650  CD2 HIS   164      61.960  -1.430 174.000  1.00  0.00           C
ATOM   1651  HD2 HIS   164      61.600  -0.830 174.840  1.00  0.00           H
ATOM   1652  CE1 HIS   164      62.770  -2.120 172.160  1.00  0.00           C
ATOM   1653  HE1 HIS   164      63.270  -2.110 171.190  1.00  0.00           H
ATOM   1654  NE2 HIS   164      62.740  -1.060 172.960  1.00  0.00           N
ATOM   1655  HE2 HIS   164      63.400  -0.330 172.810  1.00  0.00           H
ATOM   1656  C   HIS   164      61.080  -6.040 173.880  1.00  0.00           C
ATOM   1657  O   HIS   164      60.690  -6.330 172.740  1.00  0.00           O
ATOM   1658  N   MET   165      61.920  -6.820 174.580  1.00  0.00           N
ATOM   1659  H   MET   165      61.820  -6.950 175.560  1.00  0.00           H
ATOM   1660  CA  MET   165      62.960  -7.670 173.920  1.00  0.00           C
ATOM   1661  CB  MET   165      64.420  -7.130 173.870  1.00  0.00           C
ATOM   1662  CG  MET   165      64.440  -5.770 173.170  1.00  0.00           C
ATOM   1663  SD  MET   165      66.100  -5.190 172.760  1.00  0.00           S
ATOM   1664  CE  MET   165      66.990  -5.230 174.270  1.00  0.00           C
ATOM   1665  C   MET   165      63.090  -9.100 174.420  1.00  0.00           C
ATOM   1666  O   MET   165      63.610  -9.410 175.500  1.00  0.00           O
ATOM   1667  N   GLU   166      63.030  -9.970 173.430  1.00  0.00           N
ATOM   1668  H   GLU   166      62.710  -9.650 172.540  1.00  0.00           H
ATOM   1669  CA  GLU   166      63.250 -11.430 173.500  1.00  0.00           C
ATOM   1670  CB  GLU   166      62.050 -12.180 172.890  1.00  0.00           C
ATOM   1671  CG  GLU   166      60.710 -11.820 173.450  1.00  0.00           C
ATOM   1672  CD  GLU   166      59.560 -12.450 172.730  1.00  0.00           C
ATOM   1673  OE1 GLU   166      59.240 -13.610 173.000  1.00  0.00           O
ATOM   1674  OE2 GLU   166      58.960 -11.780 171.840  1.00  0.00           O
ATOM   1675  C   GLU   166      64.620 -11.880 172.980  1.00  0.00           C
ATOM   1676  O   GLU   166      64.820 -12.470 171.940  1.00  0.00           O
ATOM   1677  N   LEU   167      65.570 -11.690 173.920  1.00  0.00           N
ATOM   1678  H   LEU   167      65.490 -11.490 174.890  1.00  0.00           H
ATOM   1679  CA  LEU   167      67.010 -11.800 173.520  1.00  0.00           C
ATOM   1680  CB  LEU   167      67.910 -11.000 174.490  1.00  0.00           C
ATOM   1681  CG  LEU   167      67.740  -9.450 174.770  1.00  0.00           C
ATOM   1682  CD1 LEU   167      68.650  -9.010 175.890  1.00  0.00           C
ATOM   1683  CD2 LEU   167      68.080  -8.620 173.560  1.00  0.00           C
ATOM   1684  C   LEU   167      67.470 -13.300 173.390  1.00  0.00           C
ATOM   1685  O   LEU   167      66.960 -14.110 174.180  1.00  0.00           O
ATOM   1686  N   PRO   168      68.360 -13.520 172.380  1.00  0.00           N
ATOM   1687  CA  PRO   168      69.000 -14.830 172.100  1.00  0.00           C
ATOM   1688  CB  PRO   168      69.990 -14.620 170.980  1.00  0.00           C
ATOM   1689  CG  PRO   168      69.300 -13.510 170.170  1.00  0.00           C
ATOM   1690  CD  PRO   168      68.550 -12.660 171.210  1.00  0.00           C
ATOM   1691  C   PRO   168      69.820 -15.570 173.180  1.00  0.00           C
ATOM   1692  O   PRO   168      70.120 -16.760 173.030  1.00  0.00           O
ATOM   1693  N   THR   169      70.060 -14.800 174.230  1.00  0.00           N
ATOM   1694  H   THR   169      69.970 -13.810 174.100  1.00  0.00           H
ATOM   1695  CA  THR   169      70.770 -15.190 175.450  1.00  0.00           C
ATOM   1696  CB  THR   169      71.540 -14.050 176.130  1.00  0.00           C
ATOM   1697  OG1 THR   169      70.710 -12.870 176.200  1.00  0.00           O
ATOM   1698  HG1 THR   169      71.310 -12.080 176.280  1.00  0.00           H
ATOM   1699  CG2 THR   169      72.820 -13.760 175.380  1.00  0.00           C
ATOM   1700  C   THR   169      69.910 -15.840 176.500  1.00  0.00           C
ATOM   1701  O   THR   169      70.490 -16.690 177.190  1.00  0.00           O
ATOM   1702  N   GLY   170      68.630 -15.640 176.430  1.00  0.00           N
ATOM   1703  H   GLY   170      68.280 -15.250 175.580  1.00  0.00           H
ATOM   1704  CA  GLY   170      67.510 -16.210 177.240  1.00  0.00           C
ATOM   1705  C   GLY   170      66.680 -15.230 178.080  1.00  0.00           C
ATOM   1706  O   GLY   170      65.520 -15.410 178.200  1.00  0.00           O
ATOM   1707  N   VAL   171      67.370 -14.200 178.530  1.00  0.00           N
ATOM   1708  H   VAL   171      68.360 -14.150 178.630  1.00  0.00           H
ATOM   1709  CA  VAL   171      66.640 -13.140 179.310  1.00  0.00           C
ATOM   1710  CB  VAL   171      67.640 -12.240 180.040  1.00  0.00           C
ATOM   1711  CG1 VAL   171      68.580 -12.970 181.070  1.00  0.00           C
ATOM   1712  CG2 VAL   171      68.580 -11.580 179.000  1.00  0.00           C
ATOM   1713  C   VAL   171      65.630 -12.260 178.490  1.00  0.00           C
ATOM   1714  O   VAL   171      65.800 -12.080 177.300  1.00  0.00           O
ATOM   1715  N   HIS   172      64.640 -11.720 179.190  1.00  0.00           N
ATOM   1716  H   HIS   172      64.550 -11.780 180.180  1.00  0.00           H
ATOM   1717  CA  HIS   172      63.560 -10.930 178.570  1.00  0.00           C
ATOM   1718  CB  HIS   172      62.210 -11.610 178.970  1.00  0.00           C
ATOM   1719  CG  HIS   172      61.890 -12.870 178.140  1.00  0.00           C
ATOM   1720  ND1 HIS   172      60.630 -13.000 177.590  1.00  0.00           N
ATOM   1721  CD2 HIS   172      62.720 -13.590 177.390  1.00  0.00           C
ATOM   1722  HD2 HIS   172      63.660 -14.030 177.720  1.00  0.00           H
ATOM   1723  CE1 HIS   172      60.710 -13.720 176.510  1.00  0.00           C
ATOM   1724  HE1 HIS   172      59.940 -13.990 175.780  1.00  0.00           H
ATOM   1725  NE2 HIS   172      61.970 -14.040 176.420  1.00  0.00           N
ATOM   1726  HE2 HIS   172      62.260 -14.810 175.860  1.00  0.00           H
ATOM   1727  C   HIS   172      63.620  -9.440 179.040  1.00  0.00           C
ATOM   1728  O   HIS   172      63.390  -9.150 180.210  1.00  0.00           O
ATOM   1729  N   ALA   173      64.130  -8.620 178.110  1.00  0.00           N
ATOM   1730  H   ALA   173      64.170  -8.970 177.180  1.00  0.00           H
ATOM   1731  CA  ALA   173      64.400  -7.160 178.440  1.00  0.00           C
ATOM   1732  CB  ALA   173      65.650  -6.540 177.880  1.00  0.00           C
ATOM   1733  C   ALA   173      63.240  -6.180 178.170  1.00  0.00           C
ATOM   1734  O   ALA   173      62.630  -6.150 177.090  1.00  0.00           O
ATOM   1735  N   GLY   174      62.910  -5.450 179.220  1.00  0.00           N
ATOM   1736  H   GLY   174      63.460  -5.510 180.060  1.00  0.00           H
ATOM   1737  CA  GLY   174      61.630  -4.690 179.250  1.00  0.00           C
ATOM   1738  C   GLY   174      61.750  -3.240 179.750  1.00  0.00           C
ATOM   1739  O   GLY   174      62.520  -2.980 180.710  1.00  0.00           O
ATOM   1740  N   THR   175      60.680  -2.440 179.580  1.00  0.00           N
ATOM   1741  H   THR   175      59.760  -2.830 179.620  1.00  0.00           H
ATOM   1742  CA  THR   175      60.820  -1.000 179.690  1.00  0.00           C
ATOM   1743  CB  THR   175      60.890  -0.280 178.290  1.00  0.00           C
ATOM   1744  OG1 THR   175      61.060   1.130 178.500  1.00  0.00           O
ATOM   1745  HG1 THR   175      60.240   1.680 178.350  1.00  0.00           H
ATOM   1746  CG2 THR   175      59.770  -0.520 177.300  1.00  0.00           C
ATOM   1747  C   THR   175      59.720  -0.380 180.520  1.00  0.00           C
ATOM   1748  O   THR   175      58.620  -0.920 180.610  1.00  0.00           O
ATOM   1749  N   ASP   176      60.160   0.680 181.160  1.00  0.00           N
ATOM   1750  H   ASP   176      61.100   0.980 181.030  1.00  0.00           H
ATOM   1751  CA  ASP   176      59.210   1.690 181.690  1.00  0.00           C
ATOM   1752  CB  ASP   176      60.010   2.810 182.380  1.00  0.00           C
ATOM   1753  CG  ASP   176      59.220   3.780 183.200  1.00  0.00           C
ATOM   1754  OD1 ASP   176      58.910   3.450 184.350  1.00  0.00           O
ATOM   1755  OD2 ASP   176      58.860   4.810 182.670  1.00  0.00           O
ATOM   1756  C   ASP   176      58.430   2.280 180.520  1.00  0.00           C
ATOM   1757  O   ASP   176      58.970   2.520 179.450  1.00  0.00           O
ATOM   1758  N   LEU   177      57.110   2.380 180.770  1.00  0.00           N
ATOM   1759  H   LEU   177      56.690   1.960 181.580  1.00  0.00           H
ATOM   1760  CA  LEU   177      56.180   2.970 179.780  1.00  0.00           C
ATOM   1761  CB  LEU   177      54.720   2.780 180.210  1.00  0.00           C
ATOM   1762  CG  LEU   177      53.920   1.530 179.770  1.00  0.00           C
ATOM   1763  CD1 LEU   177      52.580   1.450 180.560  1.00  0.00           C
ATOM   1764  CD2 LEU   177      53.640   1.530 178.260  1.00  0.00           C
ATOM   1765  C   LEU   177      56.360   4.450 179.390  1.00  0.00           C
ATOM   1766  O   LEU   177      55.850   4.890 178.350  1.00  0.00           O
ATOM   1767  N   GLU   178      57.090   5.320 180.180  1.00  0.00           N
ATOM   1768  H   GLU   178      57.200   5.080 181.150  1.00  0.00           H
ATOM   1769  CA  GLU   178      57.650   6.630 179.690  1.00  0.00           C
ATOM   1770  CB  GLU   178      57.200   7.780 180.580  1.00  0.00           C
ATOM   1771  CG  GLU   178      55.770   8.010 180.220  1.00  0.00           C
ATOM   1772  CD  GLU   178      55.190   9.290 180.860  1.00  0.00           C
ATOM   1773  OE1 GLU   178      55.470  10.380 180.290  1.00  0.00           O
ATOM   1774  OE2 GLU   178      54.310   9.190 181.770  1.00  0.00           O
ATOM   1775  C   GLU   178      59.190   6.710 179.620  1.00  0.00           C
ATOM   1776  O   GLU   178      59.740   7.680 179.090  1.00  0.00           O
ATOM   1777  N   GLY   179      59.850   5.600 179.720  1.00  0.00           N
ATOM   1778  H   GLY   179      59.330   4.750 179.650  1.00  0.00           H
ATOM   1779  CA  GLY   179      61.350   5.520 179.760  1.00  0.00           C
ATOM   1780  C   GLY   179      62.120   4.500 178.960  1.00  0.00           C
ATOM   1781  O   GLY   179      61.810   4.210 177.780  1.00  0.00           O
ATOM   1782  N   ASN   180      63.080   3.950 179.710  1.00  0.00           N
ATOM   1783  H   ASN   180      63.290   4.300 180.620  1.00  0.00           H
ATOM   1784  CA  ASN   180      64.090   2.970 179.290  1.00  0.00           C
ATOM   1785  CB  ASN   180      65.480   3.670 179.270  1.00  0.00           C
ATOM   1786  CG  ASN   180      66.540   2.960 178.420  1.00  0.00           C
ATOM   1787  OD1 ASN   180      67.210   2.010 178.840  1.00  0.00           O
ATOM   1788  ND2 ASN   180      66.760   3.410 177.170  1.00  0.00           N
ATOM   1789 1HD2 ASN   180      66.340   4.260 176.860  1.00  0.00           H
ATOM   1790 2HD2 ASN   180      67.130   2.810 176.460  1.00  0.00           H
ATOM   1791  C   ASN   180      64.110   1.700 180.120  1.00  0.00           C
ATOM   1792  O   ASN   180      63.290   1.500 181.050  1.00  0.00           O
ATOM   1793  N   PHE   181      64.850   0.740 179.610  1.00  0.00           N
ATOM   1794  H   PHE   181      65.560   0.910 178.930  1.00  0.00           H
ATOM   1795  CA  PHE   181      64.950  -0.610 180.190  1.00  0.00           C
ATOM   1796  CB  PHE   181      66.020  -1.280 179.280  1.00  0.00           C
ATOM   1797  CG  PHE   181      65.440  -1.560 177.890  1.00  0.00           C
ATOM   1798  CD1 PHE   181      65.800  -0.680 176.870  1.00  0.00           C
ATOM   1799  HD1 PHE   181      66.070   0.350 177.100  1.00  0.00           H
ATOM   1800  CD2 PHE   181      64.670  -2.710 177.500  1.00  0.00           C
ATOM   1801  HD2 PHE   181      64.310  -3.390 178.270  1.00  0.00           H
ATOM   1802  CE1 PHE   181      65.550  -1.060 175.560  1.00  0.00           C
ATOM   1803  HE1 PHE   181      66.230  -0.650 174.820  1.00  0.00           H
ATOM   1804  CE2 PHE   181      64.450  -3.050 176.170  1.00  0.00           C
ATOM   1805  HE2 PHE   181      63.960  -3.950 175.810  1.00  0.00           H
ATOM   1806  CZ  PHE   181      64.850  -2.190 175.210  1.00  0.00           C
ATOM   1807  HZ  PHE   181      64.710  -2.430 174.160  1.00  0.00           H
ATOM   1808  C   PHE   181      65.390  -0.790 181.650  1.00  0.00           C
ATOM   1809  O   PHE   181      65.970   0.130 182.270  1.00  0.00           O
ATOM   1810  N   TYR   182      64.880  -1.860 182.330  1.00  0.00           N
ATOM   1811  H   TYR   182      64.030  -2.250 181.970  1.00  0.00           H
ATOM   1812  CA  TYR   182      65.380  -2.290 183.610  1.00  0.00           C
ATOM   1813  CB  TYR   182      64.400  -3.070 184.410  1.00  0.00           C
ATOM   1814  CG  TYR   182      64.570  -2.810 185.950  1.00  0.00           C
ATOM   1815  CD1 TYR   182      64.160  -1.630 186.570  1.00  0.00           C
ATOM   1816  HD1 TYR   182      63.650  -0.870 185.980  1.00  0.00           H
ATOM   1817  CD2 TYR   182      65.210  -3.770 186.700  1.00  0.00           C
ATOM   1818  HD2 TYR   182      65.480  -4.660 186.140  1.00  0.00           H
ATOM   1819  CE1 TYR   182      64.370  -1.450 187.910  1.00  0.00           C
ATOM   1820  HE1 TYR   182      63.980  -0.520 188.340  1.00  0.00           H
ATOM   1821  CE2 TYR   182      65.450  -3.560 188.010  1.00  0.00           C
ATOM   1822  HE2 TYR   182      65.980  -4.350 188.540  1.00  0.00           H
ATOM   1823  CZ  TYR   182      65.100  -2.370 188.620  1.00  0.00           C
ATOM   1824  OH  TYR   182      65.740  -2.040 189.750  1.00  0.00           O
ATOM   1825  HH  TYR   182      66.470  -2.690 189.960  1.00  0.00           H
ATOM   1826  C   TYR   182      66.800  -2.910 183.630  1.00  0.00           C
ATOM   1827  O   TYR   182      67.020  -4.140 183.570  1.00  0.00           O
ATOM   1828  N   GLY   183      67.720  -2.040 183.320  1.00  0.00           N
ATOM   1829  H   GLY   183      67.530  -1.150 183.750  1.00  0.00           H
ATOM   1830  CA  GLY   183      69.210  -2.150 183.150  1.00  0.00           C
ATOM   1831  C   GLY   183      69.690  -1.610 181.760  1.00  0.00           C
ATOM   1832  O   GLY   183      68.880  -1.110 180.980  1.00  0.00           O
ATOM   1833  N   PRO   184      71.030  -1.450 181.660  1.00  0.00           N
ATOM   1834  CA  PRO   184      71.640  -1.160 180.350  1.00  0.00           C
ATOM   1835  CB  PRO   184      73.120  -1.240 180.740  1.00  0.00           C
ATOM   1836  CG  PRO   184      73.340  -0.760 182.160  1.00  0.00           C
ATOM   1837  CD  PRO   184      72.020  -1.330 182.750  1.00  0.00           C
ATOM   1838  C   PRO   184      71.210  -2.130 179.290  1.00  0.00           C
ATOM   1839  O   PRO   184      71.460  -3.320 179.450  1.00  0.00           O
ATOM   1840  N   PHE   185      70.670  -1.620 178.160  1.00  0.00           N
ATOM   1841  H   PHE   185      70.400  -0.680 177.990  1.00  0.00           H
ATOM   1842  CA  PHE   185      70.310  -2.570 177.070  1.00  0.00           C
ATOM   1843  CB  PHE   185      68.890  -3.010 177.400  1.00  0.00           C
ATOM   1844  CG  PHE   185      68.870  -4.320 178.230  1.00  0.00           C
ATOM   1845  CD1 PHE   185      68.430  -4.310 179.560  1.00  0.00           C
ATOM   1846  HD1 PHE   185      67.890  -3.440 179.930  1.00  0.00           H
ATOM   1847  CD2 PHE   185      69.510  -5.500 177.800  1.00  0.00           C
ATOM   1848  HD2 PHE   185      69.960  -5.510 176.810  1.00  0.00           H
ATOM   1849  CE1 PHE   185      68.540  -5.440 180.400  1.00  0.00           C
ATOM   1850  HE1 PHE   185      67.980  -5.400 181.330  1.00  0.00           H
ATOM   1851  CE2 PHE   185      69.620  -6.610 178.600  1.00  0.00           C
ATOM   1852  HE2 PHE   185      70.040  -7.540 178.200  1.00  0.00           H
ATOM   1853  CZ  PHE   185      69.120  -6.600 179.880  1.00  0.00           C
ATOM   1854  HZ  PHE   185      68.910  -7.540 180.380  1.00  0.00           H
ATOM   1855  C   PHE   185      70.120  -1.670 175.810  1.00  0.00           C
ATOM   1856  O   PHE   185      69.910  -0.460 175.850  1.00  0.00           O
ATOM   1857  N   VAL   186      70.100  -2.300 174.620  1.00  0.00           N
ATOM   1858  H   VAL   186      70.470  -3.220 174.520  1.00  0.00           H
ATOM   1859  CA  VAL   186      69.760  -1.680 173.320  1.00  0.00           C
ATOM   1860  CB  VAL   186      70.960  -1.410 172.370  1.00  0.00           C
ATOM   1861  CG1 VAL   186      71.610  -0.090 172.800  1.00  0.00           C
ATOM   1862  CG2 VAL   186      71.850  -2.610 172.250  1.00  0.00           C
ATOM   1863  C   VAL   186      68.710  -2.210 172.410  1.00  0.00           C
ATOM   1864  O   VAL   186      68.950  -3.380 172.080  1.00  0.00           O
ATOM   1865  N   ASP   187      67.930  -1.310 171.810  1.00  0.00           N
ATOM   1866  H   ASP   187      67.900  -0.330 172.010  1.00  0.00           H
ATOM   1867  CA  ASP   187      66.630  -1.590 171.170  1.00  0.00           C
ATOM   1868  CB  ASP   187      65.960  -0.190 170.990  1.00  0.00           C
ATOM   1869  CG  ASP   187      65.670   0.550 172.270  1.00  0.00           C
ATOM   1870  OD1 ASP   187      66.670   0.750 172.970  1.00  0.00           O
ATOM   1871  OD2 ASP   187      64.470   0.840 172.450  1.00  0.00           O
ATOM   1872  C   ASP   187      66.600  -2.520 169.940  1.00  0.00           C
ATOM   1873  O   ASP   187      65.970  -2.180 168.920  1.00  0.00           O
ATOM   1874  N   ARG   188      67.130  -3.720 170.190  1.00  0.00           N
ATOM   1875  H   ARG   188      67.780  -3.800 170.950  1.00  0.00           H
ATOM   1876  CA  ARG   188      67.220  -4.770 169.170  1.00  0.00           C
ATOM   1877  CB  ARG   188      68.200  -4.410 168.070  1.00  0.00           C
ATOM   1878  CG  ARG   188      69.550  -4.070 168.710  1.00  0.00           C
ATOM   1879  CD  ARG   188      70.540  -3.600 167.670  1.00  0.00           C
ATOM   1880  NE  ARG   188      70.310  -2.310 167.090  1.00  0.00           N
ATOM   1881  HE  ARG   188      69.590  -2.370 166.400  1.00  0.00           H
ATOM   1882  CZ  ARG   188      70.940  -1.200 167.510  1.00  0.00           C
ATOM   1883  NH1 ARG   188      71.990  -1.150 168.330  1.00  0.00           N
ATOM   1884 1HH1 ARG   188      72.420  -2.000 168.630  1.00  0.00           H
ATOM   1885 2HH1 ARG   188      72.500  -0.290 168.350  1.00  0.00           H
ATOM   1886  NH2 ARG   188      70.470  -0.040 167.010  1.00  0.00           N
ATOM   1887 1HH2 ARG   188      69.840  -0.130 166.240  1.00  0.00           H
ATOM   1888 2HH2 ARG   188      70.810   0.860 167.290  1.00  0.00           H
ATOM   1889  C   ARG   188      67.400  -6.150 169.790  1.00  0.00           C
ATOM   1890  O   ARG   188      68.190  -6.330 170.720  1.00  0.00           O
ATOM   1891  N   GLN   189      66.840  -7.150 169.140  1.00  0.00           N
ATOM   1892  H   GLN   189      66.660  -7.040 168.160  1.00  0.00           H
ATOM   1893  CA  GLN   189      66.770  -8.550 169.700  1.00  0.00           C
ATOM   1894  CB  GLN   189      65.460  -9.210 169.240  1.00  0.00           C
ATOM   1895  CG  GLN   189      64.210  -8.620 170.010  1.00  0.00           C
ATOM   1896  CD  GLN   189      62.940  -9.350 169.730  1.00  0.00           C
ATOM   1897  OE1 GLN   189      62.360 -10.130 170.540  1.00  0.00           O
ATOM   1898  NE2 GLN   189      62.330  -9.050 168.660  1.00  0.00           N
ATOM   1899 1HE2 GLN   189      62.810  -8.400 168.080  1.00  0.00           H
ATOM   1900 2HE2 GLN   189      61.590  -9.620 168.320  1.00  0.00           H
ATOM   1901  C   GLN   189      68.040  -9.410 169.520  1.00  0.00           C
ATOM   1902  O   GLN   189      68.070 -10.520 168.950  1.00  0.00           O
ATOM   1903  N   THR   190      69.150  -8.700 169.800  1.00  0.00           N
ATOM   1904  H   THR   190      69.170  -7.960 170.470  1.00  0.00           H
ATOM   1905  CA  THR   190      70.550  -9.190 169.600  1.00  0.00           C
ATOM   1906  CB  THR   190      71.620  -8.090 169.360  1.00  0.00           C
ATOM   1907  OG1 THR   190      71.440  -6.930 170.210  1.00  0.00           O
ATOM   1908  HG1 THR   190      72.240  -6.360 170.020  1.00  0.00           H
ATOM   1909  CG2 THR   190      71.640  -7.620 167.860  1.00  0.00           C
ATOM   1910  C   THR   190      70.950 -10.020 170.790  1.00  0.00           C
ATOM   1911  O   THR   190      70.390  -9.840 171.880  1.00  0.00           O
ATOM   1912  N   ALA   191      71.950 -10.870 170.750  1.00  0.00           N
ATOM   1913  H   ALA   191      72.640 -10.890 170.020  1.00  0.00           H
ATOM   1914  CA  ALA   191      72.470 -11.640 171.940  1.00  0.00           C
ATOM   1915  CB  ALA   191      73.260 -12.830 171.460  1.00  0.00           C
ATOM   1916  C   ALA   191      73.250 -10.840 172.970  1.00  0.00           C
ATOM   1917  O   ALA   191      74.440 -11.020 173.170  1.00  0.00           O
ATOM   1918  N   GLN   192      72.560  -9.880 173.510  1.00  0.00           N
ATOM   1919  H   GLN   192      71.610  -9.700 173.250  1.00  0.00           H
ATOM   1920  CA  GLN   192      73.040  -8.980 174.640  1.00  0.00           C
ATOM   1921  CB  GLN   192      72.210  -7.730 174.810  1.00  0.00           C
ATOM   1922  CG  GLN   192      72.270  -6.940 173.540  1.00  0.00           C
ATOM   1923  CD  GLN   192      71.180  -5.850 173.570  1.00  0.00           C
ATOM   1924  OE1 GLN   192      71.160  -4.950 174.380  1.00  0.00           O
ATOM   1925  NE2 GLN   192      70.560  -5.610 172.450  1.00  0.00           N
ATOM   1926 1HE2 GLN   192      70.960  -6.080 171.660  1.00  0.00           H
ATOM   1927 2HE2 GLN   192      69.830  -4.930 172.430  1.00  0.00           H
ATOM   1928  C   GLN   192      72.970  -9.760 175.970  1.00  0.00           C
ATOM   1929  O   GLN   192      72.270 -10.710 176.180  1.00  0.00           O
ATOM   1930  N   ALA   193      73.890  -9.400 176.820  1.00  0.00           N
ATOM   1931  H   ALA   193      74.590  -8.730 176.560  1.00  0.00           H
ATOM   1932  CA  ALA   193      74.060  -9.950 178.150  1.00  0.00           C
ATOM   1933  CB  ALA   193      75.530  -9.730 178.510  1.00  0.00           C
ATOM   1934  C   ALA   193      73.190  -9.150 179.120  1.00  0.00           C
ATOM   1935  O   ALA   193      72.860  -8.030 178.770  1.00  0.00           O
ATOM   1936  N   ALA   194      72.980  -9.610 180.330  1.00  0.00           N
ATOM   1937  H   ALA   194      73.660 -10.270 180.650  1.00  0.00           H
ATOM   1938  CA  ALA   194      72.120  -9.090 181.400  1.00  0.00           C
ATOM   1939  CB  ALA   194      70.700  -9.580 181.120  1.00  0.00           C
ATOM   1940  C   ALA   194      72.570  -9.680 182.760  1.00  0.00           C
ATOM   1941  O   ALA   194      72.680 -10.890 182.870  1.00  0.00           O
ATOM   1942  N   GLY   195      72.860  -8.790 183.670  1.00  0.00           N
ATOM   1943  H   GLY   195      72.670  -7.830 183.450  1.00  0.00           H
ATOM   1944  CA  GLY   195      73.610  -9.040 184.890  1.00  0.00           C
ATOM   1945  C   GLY   195      72.750  -9.510 186.100  1.00  0.00           C
ATOM   1946  O   GLY   195      72.820  -8.920 187.180  1.00  0.00           O
ATOM   1947  N   THR   196      72.310 -10.810 185.960  1.00  0.00           N
ATOM   1948  H   THR   196      72.410 -11.320 185.110  1.00  0.00           H
ATOM   1949  CA  THR   196      71.250 -11.290 186.780  1.00  0.00           C
ATOM   1950  CB  THR   196      70.630 -12.530 186.070  1.00  0.00           C
ATOM   1951  OG1 THR   196      71.550 -13.490 185.500  1.00  0.00           O
ATOM   1952  HG1 THR   196      71.100 -14.350 185.260  1.00  0.00           H
ATOM   1953  CG2 THR   196      69.670 -12.080 185.000  1.00  0.00           C
ATOM   1954  C   THR   196      71.540 -11.650 188.210  1.00  0.00           C
ATOM   1955  O   THR   196      72.430 -12.480 188.530  1.00  0.00           O
ATOM   1956  N   ASP   197      70.630 -11.100 189.060  1.00  0.00           N
ATOM   1957  H   ASP   197      70.090 -10.300 188.780  1.00  0.00           H
ATOM   1958  CA  ASP   197      70.520 -11.340 190.500  1.00  0.00           C
ATOM   1959  CB  ASP   197      69.630 -10.390 191.200  1.00  0.00           C
ATOM   1960  CG  ASP   197      69.720  -8.910 190.750  1.00  0.00           C
ATOM   1961  OD1 ASP   197      70.450  -8.230 191.410  1.00  0.00           O
ATOM   1962  OD2 ASP   197      69.210  -8.570 189.670  1.00  0.00           O
ATOM   1963  C   ASP   197      70.230 -12.810 190.850  1.00  0.00           C
ATOM   1964  O   ASP   197      69.150 -13.260 190.530  1.00  0.00           O
ATOM   1965  N   THR   198      70.900 -13.130 191.980  1.00  0.00           N
ATOM   1966  H   THR   198      71.360 -12.420 192.520  1.00  0.00           H
ATOM   1967  CA  THR   198      71.050 -14.460 192.610  1.00  0.00           C
ATOM   1968  CB  THR   198      72.090 -14.500 193.760  1.00  0.00           C
ATOM   1969  OG1 THR   198      72.240 -13.230 194.410  1.00  0.00           O
ATOM   1970  HG1 THR   198      72.850 -12.610 193.920  1.00  0.00           H
ATOM   1971  CG2 THR   198      73.350 -14.860 193.020  1.00  0.00           C
ATOM   1972  C   THR   198      69.740 -14.960 193.220  1.00  0.00           C
ATOM   1973  O   THR   198      69.070 -14.330 194.080  1.00  0.00           O
ATOM   1974  N   THR   199      69.490 -16.240 192.910  1.00  0.00           N
ATOM   1975  H   THR   199      70.000 -16.540 192.110  1.00  0.00           H
ATOM   1976  CA  THR   199      68.250 -16.990 193.240  1.00  0.00           C
ATOM   1977  CB  THR   199      67.870 -18.180 192.330  1.00  0.00           C
ATOM   1978  OG1 THR   199      69.070 -18.900 192.020  1.00  0.00           O
ATOM   1979  HG1 THR   199      69.460 -19.350 192.820  1.00  0.00           H
ATOM   1980  CG2 THR   199      67.000 -17.770 191.100  1.00  0.00           C
ATOM   1981  C   THR   199      68.140 -17.500 194.670  1.00  0.00           C
ATOM   1982  O   THR   199      68.840 -18.490 195.070  1.00  0.00           O
ATOM   1983  N   ILE   200      67.290 -16.860 195.510  1.00  0.00           N
ATOM   1984  H   ILE   200      66.720 -16.070 195.300  1.00  0.00           H
ATOM   1985  CA  ILE   200      67.230 -17.120 196.960  1.00  0.00           C
ATOM   1986  CB  ILE   200      67.050 -15.690 197.590  1.00  0.00           C
ATOM   1987  CG1 ILE   200      65.970 -14.830 196.980  1.00  0.00           C
ATOM   1988  CG2 ILE   200      68.450 -14.990 197.620  1.00  0.00           C
ATOM   1989  CD  ILE   200      65.920 -13.360 197.510  1.00  0.00           C
ATOM   1990  C   ILE   200      66.080 -18.110 197.380  1.00  0.00           C
ATOM   1991  O   ILE   200      64.910 -17.850 196.950  1.00  0.00           O
ATOM   1992  N   THR   201      66.550 -18.970 198.320  1.00  0.00           N
ATOM   1993  H   THR   201      67.420 -18.900 198.810  1.00  0.00           H
ATOM   1994  CA  THR   201      65.700 -19.980 198.960  1.00  0.00           C
ATOM   1995  CB  THR   201      66.370 -21.130 199.810  1.00  0.00           C
ATOM   1996  OG1 THR   201      67.160 -20.460 200.810  1.00  0.00           O
ATOM   1997  HG1 THR   201      68.130 -20.560 200.560  1.00  0.00           H
ATOM   1998  CG2 THR   201      67.220 -22.120 198.980  1.00  0.00           C
ATOM   1999  C   THR   201      64.490 -19.450 199.710  1.00  0.00           C
ATOM   2000  O   THR   201      63.350 -19.920 199.380  1.00  0.00           O
ATOM   2001  N   VAL   202      64.620 -18.290 200.420  1.00  0.00           N
ATOM   2002  H   VAL   202      65.500 -17.920 200.720  1.00  0.00           H
ATOM   2003  CA  VAL   202      63.460 -17.600 200.990  1.00  0.00           C
ATOM   2004  CB  VAL   202      64.030 -16.440 201.910  1.00  0.00           C
ATOM   2005  CG1 VAL   202      64.640 -15.200 201.240  1.00  0.00           C
ATOM   2006  CG2 VAL   202      62.990 -15.970 202.970  1.00  0.00           C
ATOM   2007  C   VAL   202      62.260 -17.170 200.130  1.00  0.00           C
ATOM   2008  O   VAL   202      61.180 -17.660 200.350  1.00  0.00           O
ATOM   2009  N   ASN   203      62.580 -16.660 198.960  1.00  0.00           N
ATOM   2010  H   ASN   203      63.450 -16.170 198.920  1.00  0.00           H
ATOM   2011  CA  ASN   203      61.640 -16.320 197.850  1.00  0.00           C
ATOM   2012  CB  ASN   203      62.280 -15.280 196.900  1.00  0.00           C
ATOM   2013  CG  ASN   203      62.380 -13.880 197.520  1.00  0.00           C
ATOM   2014  OD1 ASN   203      62.870 -13.710 198.620  1.00  0.00           O
ATOM   2015  ND2 ASN   203      62.160 -12.910 196.710  1.00  0.00           N
ATOM   2016 1HD2 ASN   203      61.870 -13.160 195.780  1.00  0.00           H
ATOM   2017 2HD2 ASN   203      62.450 -11.990 196.960  1.00  0.00           H
ATOM   2018  C   ASN   203      61.050 -17.530 197.100  1.00  0.00           C
ATOM   2019  O   ASN   203      59.880 -17.550 196.650  1.00  0.00           O
ATOM   2020  N   VAL   204      61.770 -18.690 197.000  1.00  0.00           N
ATOM   2021  H   VAL   204      62.600 -18.780 197.560  1.00  0.00           H
ATOM   2022  CA  VAL   204      61.220 -19.970 196.470  1.00  0.00           C
ATOM   2023  CB  VAL   204      62.300 -21.030 196.030  1.00  0.00           C
ATOM   2024  CG1 VAL   204      61.770 -21.810 194.870  1.00  0.00           C
ATOM   2025  CG2 VAL   204      63.620 -20.390 195.640  1.00  0.00           C
ATOM   2026  C   VAL   204      60.320 -20.630 197.530  1.00  0.00           C
ATOM   2027  O   VAL   204      59.200 -20.830 197.100  1.00  0.00           O
ATOM   2028  N   LEU   205      60.580 -20.540 198.820  1.00  0.00           N
ATOM   2029  H   LEU   205      61.450 -20.340 199.270  1.00  0.00           H
ATOM   2030  CA  LEU   205      59.630 -20.970 199.900  1.00  0.00           C
ATOM   2031  CB  LEU   205      60.330 -20.800 201.270  1.00  0.00           C
ATOM   2032  CG  LEU   205      61.460 -21.800 201.470  1.00  0.00           C
ATOM   2033  CD1 LEU   205      62.330 -21.700 202.700  1.00  0.00           C
ATOM   2034  CD2 LEU   205      60.780 -23.180 201.250  1.00  0.00           C
ATOM   2035  C   LEU   205      58.350 -20.090 199.960  1.00  0.00           C
ATOM   2036  O   LEU   205      57.230 -20.600 199.910  1.00  0.00           O
ATOM   2037  N   ALA   206      58.550 -18.790 199.960  1.00  0.00           N
ATOM   2038  H   ALA   206      59.440 -18.400 200.190  1.00  0.00           H
ATOM   2039  CA  ALA   206      57.420 -17.840 199.880  1.00  0.00           C
ATOM   2040  CB  ALA   206      58.070 -16.520 199.710  1.00  0.00           C
ATOM   2041  C   ALA   206      56.490 -18.140 198.640  1.00  0.00           C
ATOM   2042  O   ALA   206      55.260 -18.160 198.700  1.00  0.00           O
ATOM   2043  N   TRP   207      57.140 -18.520 197.540  1.00  0.00           N
ATOM   2044  H   TRP   207      58.110 -18.370 197.390  1.00  0.00           H
ATOM   2045  CA  TRP   207      56.430 -18.980 196.340  1.00  0.00           C
ATOM   2046  CB  TRP   207      57.490 -19.170 195.300  1.00  0.00           C
ATOM   2047  CG  TRP   207      57.030 -19.000 193.850  1.00  0.00           C
ATOM   2048  CD1 TRP   207      57.590 -18.080 193.030  1.00  0.00           C
ATOM   2049  HD1 TRP   207      58.350 -17.360 193.350  1.00  0.00           H
ATOM   2050  CD2 TRP   207      56.630 -20.060 193.000  1.00  0.00           C
ATOM   2051  NE1 TRP   207      57.480 -18.520 191.750  1.00  0.00           N
ATOM   2052  HE1 TRP   207      57.470 -17.890 190.970  1.00  0.00           H
ATOM   2053  CE2 TRP   207      56.950 -19.750 191.690  1.00  0.00           C
ATOM   2054  CE3 TRP   207      56.000 -21.310 193.250  1.00  0.00           C
ATOM   2055  HE3 TRP   207      55.480 -21.530 194.180  1.00  0.00           H
ATOM   2056  CZ2 TRP   207      56.640 -20.620 190.690  1.00  0.00           C
ATOM   2057  HZ2 TRP   207      56.690 -20.330 189.650  1.00  0.00           H
ATOM   2058  CZ3 TRP   207      55.730 -22.260 192.260  1.00  0.00           C
ATOM   2059  HZ3 TRP   207      55.200 -23.170 192.540  1.00  0.00           H
ATOM   2060  CH2 TRP   207      56.070 -21.890 190.960  1.00  0.00           C
ATOM   2061  HH2 TRP   207      56.120 -22.650 190.180  1.00  0.00           H
ATOM   2062  C   TRP   207      55.510 -20.160 196.630  1.00  0.00           C
ATOM   2063  O   TRP   207      54.310 -20.130 196.320  1.00  0.00           O
ATOM   2064  N   LEU   208      56.120 -21.140 197.250  1.00  0.00           N
ATOM   2065  H   LEU   208      57.120 -21.120 197.150  1.00  0.00           H
ATOM   2066  CA  LEU   208      55.530 -22.450 197.670  1.00  0.00           C
ATOM   2067  CB  LEU   208      56.630 -23.420 198.190  1.00  0.00           C
ATOM   2068  CG  LEU   208      56.290 -24.820 197.760  1.00  0.00           C
ATOM   2069  CD1 LEU   208      56.670 -25.040 196.310  1.00  0.00           C
ATOM   2070  CD2 LEU   208      56.760 -25.830 198.790  1.00  0.00           C
ATOM   2071  C   LEU   208      54.450 -22.240 198.710  1.00  0.00           C
ATOM   2072  O   LEU   208      53.290 -22.580 198.320  1.00  0.00           O
ATOM   2073  N   TYR   209      54.700 -21.320 199.630  1.00  0.00           N
ATOM   2074  H   TYR   209      55.650 -21.150 199.880  1.00  0.00           H
ATOM   2075  CA  TYR   209      53.560 -20.780 200.470  1.00  0.00           C
ATOM   2076  CB  TYR   209      53.950 -19.700 201.560  1.00  0.00           C
ATOM   2077  CG  TYR   209      54.790 -20.300 202.800  1.00  0.00           C
ATOM   2078  CD1 TYR   209      54.010 -21.160 203.610  1.00  0.00           C
ATOM   2079  HD1 TYR   209      52.920 -21.140 203.620  1.00  0.00           H
ATOM   2080  CD2 TYR   209      56.180 -20.140 203.040  1.00  0.00           C
ATOM   2081  HD2 TYR   209      56.710 -19.330 202.530  1.00  0.00           H
ATOM   2082  CE1 TYR   209      54.650 -21.770 204.620  1.00  0.00           C
ATOM   2083  HE1 TYR   209      54.170 -22.620 205.100  1.00  0.00           H
ATOM   2084  CE2 TYR   209      56.740 -20.740 204.160  1.00  0.00           C
ATOM   2085  HE2 TYR   209      57.810 -20.870 204.290  1.00  0.00           H
ATOM   2086  CZ  TYR   209      55.980 -21.590 204.930  1.00  0.00           C
ATOM   2087  OH  TYR   209      56.420 -22.140 206.150  1.00  0.00           O
ATOM   2088  HH  TYR   209      55.640 -22.530 206.650  1.00  0.00           H
ATOM   2089  C   TYR   209      52.400 -20.110 199.760  1.00  0.00           C
ATOM   2090  O   TYR   209      51.340 -20.650 199.940  1.00  0.00           O
ATOM   2091  N   ALA   210      52.560 -19.290 198.710  1.00  0.00           N
ATOM   2092  H   ALA   210      53.450 -18.880 198.500  1.00  0.00           H
ATOM   2093  CA  ALA   210      51.480 -18.710 197.920  1.00  0.00           C
ATOM   2094  CB  ALA   210      52.040 -17.630 196.970  1.00  0.00           C
ATOM   2095  C   ALA   210      50.780 -19.800 197.100  1.00  0.00           C
ATOM   2096  O   ALA   210      49.530 -19.940 197.050  1.00  0.00           O
ATOM   2097  N   ALA   211      51.630 -20.640 196.580  1.00  0.00           N
ATOM   2098  H   ALA   211      52.590 -20.640 196.850  1.00  0.00           H
ATOM   2099  CA  ALA   211      51.280 -21.770 195.650  1.00  0.00           C
ATOM   2100  CB  ALA   211      52.560 -22.320 195.060  1.00  0.00           C
ATOM   2101  C   ALA   211      50.320 -22.790 196.200  1.00  0.00           C
ATOM   2102  O   ALA   211      49.190 -22.900 195.740  1.00  0.00           O
ATOM   2103  N   VAL   212      50.690 -23.260 197.410  1.00  0.00           N
ATOM   2104  H   VAL   212      51.610 -23.170 197.800  1.00  0.00           H
ATOM   2105  CA  VAL   212      49.890 -24.350 198.080  1.00  0.00           C
ATOM   2106  CB  VAL   212      50.420 -25.020 199.370  1.00  0.00           C
ATOM   2107  CG1 VAL   212      51.680 -25.840 199.070  1.00  0.00           C
ATOM   2108  CG2 VAL   212      50.730 -24.130 200.550  1.00  0.00           C
ATOM   2109  C   VAL   212      48.490 -23.890 198.390  1.00  0.00           C
ATOM   2110  O   VAL   212      47.590 -24.730 198.430  1.00  0.00           O
ATOM   2111  N   ILE   213      48.290 -22.600 198.690  1.00  0.00           N
ATOM   2112  H   ILE   213      49.030 -21.940 198.790  1.00  0.00           H
ATOM   2113  CA  ILE   213      46.870 -22.100 198.880  1.00  0.00           C
ATOM   2114  CB  ILE   213      46.770 -20.950 199.860  1.00  0.00           C
ATOM   2115  CG1 ILE   213      47.750 -19.790 199.710  1.00  0.00           C
ATOM   2116  CG2 ILE   213      46.850 -21.560 201.290  1.00  0.00           C
ATOM   2117  CD  ILE   213      47.520 -18.780 200.830  1.00  0.00           C
ATOM   2118  C   ILE   213      46.040 -21.810 197.700  1.00  0.00           C
ATOM   2119  O   ILE   213      44.860 -22.290 197.560  1.00  0.00           O
ATOM   2120  N   ASN   214      46.720 -21.340 196.640  1.00  0.00           N
ATOM   2121  H   ASN   214      47.690 -21.120 196.670  1.00  0.00           H
ATOM   2122  CA  ASN   214      45.980 -20.970 195.430  1.00  0.00           C
ATOM   2123  CB  ASN   214      46.560 -19.690 194.910  1.00  0.00           C
ATOM   2124  CG  ASN   214      46.220 -18.510 195.810  1.00  0.00           C
ATOM   2125  OD1 ASN   214      45.290 -17.750 195.670  1.00  0.00           O
ATOM   2126  ND2 ASN   214      47.220 -18.130 196.650  1.00  0.00           N
ATOM   2127 1HD2 ASN   214      48.030 -18.720 196.710  1.00  0.00           H
ATOM   2128 2HD2 ASN   214      47.200 -17.180 196.930  1.00  0.00           H
ATOM   2129  C   ASN   214      45.840 -22.050 194.260  1.00  0.00           C
ATOM   2130  O   ASN   214      45.110 -21.790 193.280  1.00  0.00           O
ATOM   2131  N   GLY   215      46.590 -23.130 194.340  1.00  0.00           N
ATOM   2132  H   GLY   215      47.340 -23.140 195.000  1.00  0.00           H
ATOM   2133  CA  GLY   215      46.580 -24.300 193.450  1.00  0.00           C
ATOM   2134  C   GLY   215      46.270 -25.630 194.160  1.00  0.00           C
ATOM   2135  O   GLY   215      45.600 -25.690 195.230  1.00  0.00           O
ATOM   2136  N   ASP   216      46.440 -26.640 193.290  1.00  0.00           N
ATOM   2137  H   ASP   216      46.440 -26.620 192.290  1.00  0.00           H
ATOM   2138  CA  ASP   216      46.400 -28.040 193.790  1.00  0.00           C
ATOM   2139  CB  ASP   216      46.380 -29.060 192.660  1.00  0.00           C
ATOM   2140  CG  ASP   216      46.170 -30.540 193.080  1.00  0.00           C
ATOM   2141  OD1 ASP   216      45.000 -30.990 193.320  1.00  0.00           O
ATOM   2142  OD2 ASP   216      47.200 -31.150 193.450  1.00  0.00           O
ATOM   2143  C   ASP   216      47.560 -28.310 194.780  1.00  0.00           C
ATOM   2144  O   ASP   216      48.720 -27.980 194.500  1.00  0.00           O
ATOM   2145  N   ARG   217      47.380 -29.090 195.800  1.00  0.00           N
ATOM   2146  H   ARG   217      46.510 -29.550 195.900  1.00  0.00           H
ATOM   2147  CA  ARG   217      48.300 -29.380 196.900  1.00  0.00           C
ATOM   2148  CB  ARG   217      47.480 -29.710 198.170  1.00  0.00           C
ATOM   2149  CG  ARG   217      47.240 -28.490 199.030  1.00  0.00           C
ATOM   2150  CD  ARG   217      46.600 -28.810 200.380  1.00  0.00           C
ATOM   2151  NE  ARG   217      45.660 -29.920 200.470  1.00  0.00           N
ATOM   2152  HE  ARG   217      46.110 -30.820 200.410  1.00  0.00           H
ATOM   2153  CZ  ARG   217      44.370 -29.850 200.720  1.00  0.00           C
ATOM   2154  NH1 ARG   217      43.730 -28.710 200.800  1.00  0.00           N
ATOM   2155 1HH1 ARG   217      44.170 -27.880 200.480  1.00  0.00           H
ATOM   2156 2HH1 ARG   217      42.750 -28.670 200.980  1.00  0.00           H
ATOM   2157  NH2 ARG   217      43.760 -30.990 200.930  1.00  0.00           N
ATOM   2158 1HH2 ARG   217      44.260 -31.850 200.820  1.00  0.00           H
ATOM   2159 2HH2 ARG   217      42.860 -31.100 201.360  1.00  0.00           H
ATOM   2160  C   ARG   217      49.330 -30.490 196.660  1.00  0.00           C
ATOM   2161  O   ARG   217      50.100 -30.830 197.550  1.00  0.00           O
ATOM   2162  N   TRP   218      49.440 -30.810 195.370  1.00  0.00           N
ATOM   2163  H   TRP   218      48.860 -30.400 194.670  1.00  0.00           H
ATOM   2164  CA  TRP   218      50.430 -31.800 194.960  1.00  0.00           C
ATOM   2165  CB  TRP   218      50.310 -32.030 193.430  1.00  0.00           C
ATOM   2166  CG  TRP   218      50.920 -30.960 192.540  1.00  0.00           C
ATOM   2167  CD1 TRP   218      50.290 -29.770 192.280  1.00  0.00           C
ATOM   2168  HD1 TRP   218      49.210 -29.650 192.120  1.00  0.00           H
ATOM   2169  CD2 TRP   218      52.230 -30.890 192.160  1.00  0.00           C
ATOM   2170  NE1 TRP   218      51.240 -28.920 191.880  1.00  0.00           N
ATOM   2171  HE1 TRP   218      51.120 -27.940 191.750  1.00  0.00           H
ATOM   2172  CE2 TRP   218      52.390 -29.570 191.710  1.00  0.00           C
ATOM   2173  CE3 TRP   218      53.270 -31.770 191.930  1.00  0.00           C
ATOM   2174  HE3 TRP   218      53.250 -32.800 192.310  1.00  0.00           H
ATOM   2175  CZ2 TRP   218      53.520 -29.210 191.010  1.00  0.00           C
ATOM   2176  HZ2 TRP   218      53.620 -28.200 190.610  1.00  0.00           H
ATOM   2177  CZ3 TRP   218      54.430 -31.350 191.290  1.00  0.00           C
ATOM   2178  HZ3 TRP   218      55.280 -32.000 191.460  1.00  0.00           H
ATOM   2179  CH2 TRP   218      54.570 -30.050 190.820  1.00  0.00           C
ATOM   2180  HH2 TRP   218      55.450 -29.710 190.280  1.00  0.00           H
ATOM   2181  C   TRP   218      51.920 -31.520 195.300  1.00  0.00           C
ATOM   2182  O   TRP   218      52.780 -32.440 195.310  1.00  0.00           O
ATOM   2183  N   PHE   219      52.170 -30.250 195.540  1.00  0.00           N
ATOM   2184  H   PHE   219      51.730 -29.510 195.020  1.00  0.00           H
ATOM   2185  CA  PHE   219      53.430 -29.700 196.080  1.00  0.00           C
ATOM   2186  CB  PHE   219      53.160 -28.190 196.400  1.00  0.00           C
ATOM   2187  CG  PHE   219      52.970 -27.300 195.230  1.00  0.00           C
ATOM   2188  CD1 PHE   219      54.080 -27.010 194.380  1.00  0.00           C
ATOM   2189  HD1 PHE   219      54.980 -27.600 194.580  1.00  0.00           H
ATOM   2190  CD2 PHE   219      51.790 -26.570 194.990  1.00  0.00           C
ATOM   2191  HD2 PHE   219      50.820 -26.960 195.300  1.00  0.00           H
ATOM   2192  CE1 PHE   219      54.110 -26.120 193.340  1.00  0.00           C
ATOM   2193  HE1 PHE   219      54.890 -26.110 192.570  1.00  0.00           H
ATOM   2194  CE2 PHE   219      51.780 -25.610 193.970  1.00  0.00           C
ATOM   2195  HE2 PHE   219      50.880 -25.000 193.850  1.00  0.00           H
ATOM   2196  CZ  PHE   219      52.900 -25.420 193.130  1.00  0.00           C
ATOM   2197  HZ  PHE   219      52.860 -24.650 192.360  1.00  0.00           H
ATOM   2198  C   PHE   219      53.900 -30.280 197.410  1.00  0.00           C
ATOM   2199  O   PHE   219      55.090 -30.620 197.540  1.00  0.00           O
ATOM   2200  N   LEU   220      52.980 -30.240 198.390  1.00  0.00           N
ATOM   2201  H   LEU   220      51.990 -30.180 198.240  1.00  0.00           H
ATOM   2202  CA  LEU   220      53.300 -30.590 199.750  1.00  0.00           C
ATOM   2203  CB  LEU   220      52.060 -30.260 200.500  1.00  0.00           C
ATOM   2204  CG  LEU   220      52.380 -29.670 201.870  1.00  0.00           C
ATOM   2205  CD1 LEU   220      52.970 -28.290 201.740  1.00  0.00           C
ATOM   2206  CD2 LEU   220      51.180 -29.420 202.780  1.00  0.00           C
ATOM   2207  C   LEU   220      53.690 -32.050 199.990  1.00  0.00           C
ATOM   2208  O   LEU   220      52.910 -33.010 199.760  1.00  0.00           O
ATOM   2209  N   ASN   221      54.990 -32.220 200.340  1.00  0.00           N
ATOM   2210  H   ASN   221      55.630 -31.440 200.420  1.00  0.00           H
ATOM   2211  CA  ASN   221      55.480 -33.530 200.740  1.00  0.00           C
ATOM   2212  CB  ASN   221      56.460 -33.990 199.640  1.00  0.00           C
ATOM   2213  CG  ASN   221      55.840 -34.270 198.270  1.00  0.00           C
ATOM   2214  OD1 ASN   221      55.180 -35.320 198.120  1.00  0.00           O
ATOM   2215  ND2 ASN   221      55.980 -33.400 197.280  1.00  0.00           N
ATOM   2216 1HD2 ASN   221      56.550 -32.590 197.330  1.00  0.00           H
ATOM   2217 2HD2 ASN   221      55.570 -33.580 196.380  1.00  0.00           H
ATOM   2218  C   ASN   221      56.180 -33.430 202.070  1.00  0.00           C
ATOM   2219  O   ASN   221      57.390 -33.250 202.090  1.00  0.00           O
ATOM   2220  N   ARG   222      55.460 -33.700 203.140  1.00  0.00           N
ATOM   2221  H   ARG   222      54.590 -34.190 203.100  1.00  0.00           H
ATOM   2222  CA  ARG   222      55.890 -33.470 204.480  1.00  0.00           C
ATOM   2223  CB  ARG   222      54.770 -33.050 205.420  1.00  0.00           C
ATOM   2224  CG  ARG   222      53.980 -31.760 205.080  1.00  0.00           C
ATOM   2225  CD  ARG   222      52.710 -31.790 205.960  1.00  0.00           C
ATOM   2226  NE  ARG   222      53.140 -31.580 207.330  1.00  0.00           N
ATOM   2227  HE  ARG   222      54.070 -31.210 207.430  1.00  0.00           H
ATOM   2228  CZ  ARG   222      52.380 -31.610 208.420  1.00  0.00           C
ATOM   2229  NH1 ARG   222      51.160 -32.050 208.370  1.00  0.00           N
ATOM   2230 1HH1 ARG   222      50.800 -32.410 207.510  1.00  0.00           H
ATOM   2231 2HH1 ARG   222      50.530 -31.950 209.130  1.00  0.00           H
ATOM   2232  NH2 ARG   222      52.780 -30.980 209.580  1.00  0.00           N
ATOM   2233 1HH2 ARG   222      53.610 -30.430 209.730  1.00  0.00           H
ATOM   2234 2HH2 ARG   222      52.140 -31.040 210.340  1.00  0.00           H
ATOM   2235  C   ARG   222      56.710 -34.560 205.220  1.00  0.00           C
ATOM   2236  O   ARG   222      56.160 -35.630 205.330  1.00  0.00           O
ATOM   2237  N   PHE   223      58.030 -34.550 204.880  1.00  0.00           N
ATOM   2238  H   PHE   223      58.210 -33.900 204.140  1.00  0.00           H
ATOM   2239  CA  PHE   223      59.120 -35.390 205.350  1.00  0.00           C
ATOM   2240  CB  PHE   223      59.960 -35.790 204.080  1.00  0.00           C
ATOM   2241  CG  PHE   223      59.220 -36.990 203.430  1.00  0.00           C
ATOM   2242  CD1 PHE   223      58.310 -36.720 202.450  1.00  0.00           C
ATOM   2243  HD1 PHE   223      57.860 -35.730 202.300  1.00  0.00           H
ATOM   2244  CD2 PHE   223      59.690 -38.250 203.710  1.00  0.00           C
ATOM   2245  HD2 PHE   223      60.520 -38.480 204.370  1.00  0.00           H
ATOM   2246  CE1 PHE   223      57.840 -37.790 201.690  1.00  0.00           C
ATOM   2247  HE1 PHE   223      57.050 -37.610 200.960  1.00  0.00           H
ATOM   2248  CE2 PHE   223      59.190 -39.260 202.960  1.00  0.00           C
ATOM   2249  HE2 PHE   223      59.630 -40.220 203.190  1.00  0.00           H
ATOM   2250  CZ  PHE   223      58.280 -39.110 201.910  1.00  0.00           C
ATOM   2251  HZ  PHE   223      58.020 -39.870 201.170  1.00  0.00           H
ATOM   2252  C   PHE   223      59.910 -34.760 206.500  1.00  0.00           C
ATOM   2253  O   PHE   223      59.890 -33.540 206.740  1.00  0.00           O
ATOM   2254  N   THR   224      60.420 -35.640 207.330  1.00  0.00           N
ATOM   2255  H   THR   224      60.240 -36.610 207.160  1.00  0.00           H
ATOM   2256  CA  THR   224      61.430 -35.430 208.350  1.00  0.00           C
ATOM   2257  CB  THR   224      61.420 -36.590 209.410  1.00  0.00           C
ATOM   2258  OG1 THR   224      61.830 -37.750 208.640  1.00  0.00           O
ATOM   2259  HG1 THR   224      62.100 -38.460 209.290  1.00  0.00           H
ATOM   2260  CG2 THR   224      60.050 -36.810 210.130  1.00  0.00           C
ATOM   2261  C   THR   224      62.810 -34.880 207.900  1.00  0.00           C
ATOM   2262  O   THR   224      63.860 -35.200 208.470  1.00  0.00           O
ATOM   2263  N   THR   225      62.800 -34.140 206.780  1.00  0.00           N
ATOM   2264  H   THR   225      61.920 -33.880 206.390  1.00  0.00           H
ATOM   2265  CA  THR   225      64.020 -33.670 206.150  1.00  0.00           C
ATOM   2266  CB  THR   225      63.790 -33.450 204.620  1.00  0.00           C
ATOM   2267  OG1 THR   225      63.510 -34.630 203.890  1.00  0.00           O
ATOM   2268  HG1 THR   225      62.810 -34.620 203.170  1.00  0.00           H
ATOM   2269  CG2 THR   225      64.920 -32.820 203.800  1.00  0.00           C
ATOM   2270  C   THR   225      64.560 -32.410 206.840  1.00  0.00           C
ATOM   2271  O   THR   225      63.830 -31.440 207.110  1.00  0.00           O
ATOM   2272  N   THR   226      65.880 -32.390 206.960  1.00  0.00           N
ATOM   2273  H   THR   226      66.410 -32.890 206.280  1.00  0.00           H
ATOM   2274  CA  THR   226      66.620 -31.400 207.780  1.00  0.00           C
ATOM   2275  CB  THR   226      67.910 -31.900 208.450  1.00  0.00           C
ATOM   2276  OG1 THR   226      68.900 -32.200 207.420  1.00  0.00           O
ATOM   2277  HG1 THR   226      68.650 -33.030 206.920  1.00  0.00           H
ATOM   2278  CG2 THR   226      67.540 -33.070 209.430  1.00  0.00           C
ATOM   2279  C   THR   226      66.960 -30.100 206.960  1.00  0.00           C
ATOM   2280  O   THR   226      67.000 -30.140 205.720  1.00  0.00           O
ATOM   2281  N   LEU   227      67.190 -29.040 207.740  1.00  0.00           N
ATOM   2282  H   LEU   227      66.830 -29.030 208.670  1.00  0.00           H
ATOM   2283  CA  LEU   227      67.650 -27.750 207.150  1.00  0.00           C
ATOM   2284  CB  LEU   227      67.760 -26.770 208.250  1.00  0.00           C
ATOM   2285  CG  LEU   227      67.510 -25.360 207.770  1.00  0.00           C
ATOM   2286  CD1 LEU   227      66.020 -25.280 207.240  1.00  0.00           C
ATOM   2287  CD2 LEU   227      67.810 -24.430 208.910  1.00  0.00           C
ATOM   2288  C   LEU   227      69.030 -27.870 206.420  1.00  0.00           C
ATOM   2289  O   LEU   227      69.230 -27.280 205.360  1.00  0.00           O
ATOM   2290  N   ASN   228      69.910 -28.610 207.010  1.00  0.00           N
ATOM   2291  H   ASN   228      69.680 -29.100 207.850  1.00  0.00           H
ATOM   2292  CA  ASN   228      71.130 -28.930 206.270  1.00  0.00           C
ATOM   2293  CB  ASN   228      71.970 -29.730 207.300  1.00  0.00           C
ATOM   2294  CG  ASN   228      73.420 -30.090 206.870  1.00  0.00           C
ATOM   2295  OD1 ASN   228      73.720 -30.450 205.770  1.00  0.00           O
ATOM   2296  ND2 ASN   228      74.230 -30.010 207.850  1.00  0.00           N
ATOM   2297 1HD2 ASN   228      73.860 -29.860 208.770  1.00  0.00           H
ATOM   2298 2HD2 ASN   228      75.210 -29.910 207.680  1.00  0.00           H
ATOM   2299  C   ASN   228      70.870 -29.720 204.950  1.00  0.00           C
ATOM   2300  O   ASN   228      71.460 -29.260 203.930  1.00  0.00           O
ATOM   2301  N   ASP   229      69.980 -30.710 204.890  1.00  0.00           N
ATOM   2302  H   ASP   229      69.420 -30.830 205.710  1.00  0.00           H
ATOM   2303  CA  ASP   229      69.660 -31.460 203.640  1.00  0.00           C
ATOM   2304  CB  ASP   229      68.570 -32.440 204.030  1.00  0.00           C
ATOM   2305  CG  ASP   229      69.020 -33.820 204.600  1.00  0.00           C
ATOM   2306  OD1 ASP   229      68.440 -34.330 205.600  1.00  0.00           O
ATOM   2307  OD2 ASP   229      69.740 -34.470 203.850  1.00  0.00           O
ATOM   2308  C   ASP   229      69.150 -30.600 202.490  1.00  0.00           C
ATOM   2309  O   ASP   229      69.360 -30.830 201.290  1.00  0.00           O
ATOM   2310  N   PHE   230      68.230 -29.750 202.910  1.00  0.00           N
ATOM   2311  H   PHE   230      67.770 -29.770 203.800  1.00  0.00           H
ATOM   2312  CA  PHE   230      67.550 -28.790 202.050  1.00  0.00           C
ATOM   2313  CB  PHE   230      66.530 -27.970 202.850  1.00  0.00           C
ATOM   2314  CG  PHE   230      66.100 -26.680 202.170  1.00  0.00           C
ATOM   2315  CD1 PHE   230      65.240 -26.700 201.030  1.00  0.00           C
ATOM   2316  HD1 PHE   230      64.900 -27.620 200.560  1.00  0.00           H
ATOM   2317  CD2 PHE   230      66.430 -25.540 202.850  1.00  0.00           C
ATOM   2318  HD2 PHE   230      67.350 -25.540 203.440  1.00  0.00           H
ATOM   2319  CE1 PHE   230      64.690 -25.520 200.650  1.00  0.00           C
ATOM   2320  HE1 PHE   230      63.780 -25.430 200.060  1.00  0.00           H
ATOM   2321  CE2 PHE   230      65.900 -24.320 202.500  1.00  0.00           C
ATOM   2322  HE2 PHE   230      66.160 -23.370 202.960  1.00  0.00           H
ATOM   2323  CZ  PHE   230      65.070 -24.390 201.330  1.00  0.00           C
ATOM   2324  HZ  PHE   230      64.820 -23.490 200.760  1.00  0.00           H
ATOM   2325  C   PHE   230      68.580 -27.850 201.400  1.00  0.00           C
ATOM   2326  O   PHE   230      68.680 -27.730 200.160  1.00  0.00           O
ATOM   2327  N   ASN   231      69.370 -27.180 202.270  1.00  0.00           N
ATOM   2328  H   ASN   231      69.210 -27.280 203.260  1.00  0.00           H
ATOM   2329  CA  ASN   231      70.440 -26.270 201.930  1.00  0.00           C
ATOM   2330  CB  ASN   231      71.070 -25.630 203.160  1.00  0.00           C
ATOM   2331  CG  ASN   231      70.250 -24.370 203.570  1.00  0.00           C
ATOM   2332  OD1 ASN   231      69.430 -23.790 202.860  1.00  0.00           O
ATOM   2333  ND2 ASN   231      70.250 -24.110 204.840  1.00  0.00           N
ATOM   2334 1HD2 ASN   231      70.770 -24.690 205.480  1.00  0.00           H
ATOM   2335 2HD2 ASN   231      69.790 -23.290 205.160  1.00  0.00           H
ATOM   2336  C   ASN   231      71.540 -26.720 200.960  1.00  0.00           C
ATOM   2337  O   ASN   231      71.860 -26.000 199.990  1.00  0.00           O
ATOM   2338  N   LEU   232      71.890 -27.960 201.140  1.00  0.00           N
ATOM   2339  H   LEU   232      71.790 -28.410 202.020  1.00  0.00           H
ATOM   2340  CA  LEU   232      72.870 -28.690 200.280  1.00  0.00           C
ATOM   2341  CB  LEU   232      73.140 -30.030 200.960  1.00  0.00           C
ATOM   2342  CG  LEU   232      74.490 -30.710 200.760  1.00  0.00           C
ATOM   2343  CD1 LEU   232      74.690 -31.630 201.950  1.00  0.00           C
ATOM   2344  CD2 LEU   232      74.600 -31.280 199.360  1.00  0.00           C
ATOM   2345  C   LEU   232      72.300 -28.860 198.880  1.00  0.00           C
ATOM   2346  O   LEU   232      72.850 -28.310 197.920  1.00  0.00           O
ATOM   2347  N   VAL   233      71.040 -29.290 198.760  1.00  0.00           N
ATOM   2348  H   VAL   233      70.550 -29.760 199.490  1.00  0.00           H
ATOM   2349  CA  VAL   233      70.290 -29.470 197.460  1.00  0.00           C
ATOM   2350  CB  VAL   233      69.180 -30.540 197.530  1.00  0.00           C
ATOM   2351  CG1 VAL   233      68.400 -30.600 196.200  1.00  0.00           C
ATOM   2352  CG2 VAL   233      69.740 -31.900 198.020  1.00  0.00           C
ATOM   2353  C   VAL   233      69.930 -28.170 196.710  1.00  0.00           C
ATOM   2354  O   VAL   233      70.150 -28.010 195.470  1.00  0.00           O
ATOM   2355  N   ALA   234      69.790 -27.160 197.530  1.00  0.00           N
ATOM   2356  H   ALA   234      69.590 -27.370 198.490  1.00  0.00           H
ATOM   2357  CA  ALA   234      69.840 -25.720 197.080  1.00  0.00           C
ATOM   2358  CB  ALA   234      69.480 -24.820 198.300  1.00  0.00           C
ATOM   2359  C   ALA   234      71.140 -25.210 196.430  1.00  0.00           C
ATOM   2360  O   ALA   234      71.070 -24.910 195.200  1.00  0.00           O
ATOM   2361  N   MET   235      72.240 -25.410 197.210  1.00  0.00           N
ATOM   2362  H   MET   235      72.190 -25.630 198.190  1.00  0.00           H
ATOM   2363  CA  MET   235      73.600 -25.020 196.770  1.00  0.00           C
ATOM   2364  CB  MET   235      74.640 -25.070 197.910  1.00  0.00           C
ATOM   2365  CG  MET   235      74.190 -24.070 198.920  1.00  0.00           C
ATOM   2366  SD  MET   235      75.320 -23.860 200.330  1.00  0.00           S
ATOM   2367  CE  MET   235      74.930 -25.250 201.350  1.00  0.00           C
ATOM   2368  C   MET   235      74.110 -25.880 195.620  1.00  0.00           C
ATOM   2369  O   MET   235      75.060 -25.410 194.940  1.00  0.00           O
ATOM   2370  N   LYS   236      73.610 -27.100 195.580  1.00  0.00           N
ATOM   2371  H   LYS   236      73.230 -27.500 196.410  1.00  0.00           H
ATOM   2372  CA  LYS   236      73.570 -27.910 194.350  1.00  0.00           C
ATOM   2373  CB  LYS   236      73.120 -29.350 194.810  1.00  0.00           C
ATOM   2374  CG  LYS   236      73.090 -30.380 193.660  1.00  0.00           C
ATOM   2375  CD  LYS   236      72.320 -31.670 194.050  1.00  0.00           C
ATOM   2376  CE  LYS   236      72.420 -32.720 192.900  1.00  0.00           C
ATOM   2377  NZ  LYS   236      71.460 -33.860 192.920  1.00  0.00           N
ATOM   2378  HZ1 LYS   236      71.440 -34.380 192.070  1.00  0.00           H
ATOM   2379  HZ2 LYS   236      71.710 -34.350 193.760  1.00  0.00           H
ATOM   2380  HZ3 LYS   236      70.540 -33.510 193.080  1.00  0.00           H
ATOM   2381  C   LYS   236      72.770 -27.180 193.190  1.00  0.00           C
ATOM   2382  O   LYS   236      73.360 -27.040 192.130  1.00  0.00           O
ATOM   2383  N   TYR   237      71.480 -26.910 193.380  1.00  0.00           N
ATOM   2384  H   TYR   237      70.970 -27.240 194.170  1.00  0.00           H
ATOM   2385  CA  TYR   237      70.670 -26.370 192.210  1.00  0.00           C
ATOM   2386  CB  TYR   237      69.240 -26.970 192.200  1.00  0.00           C
ATOM   2387  CG  TYR   237      69.280 -28.460 191.880  1.00  0.00           C
ATOM   2388  CD1 TYR   237      69.840 -28.840 190.650  1.00  0.00           C
ATOM   2389  HD1 TYR   237      70.450 -28.190 190.020  1.00  0.00           H
ATOM   2390  CD2 TYR   237      68.970 -29.430 192.850  1.00  0.00           C
ATOM   2391  HD2 TYR   237      68.500 -29.060 193.760  1.00  0.00           H
ATOM   2392  CE1 TYR   237      69.820 -30.170 190.300  1.00  0.00           C
ATOM   2393  HE1 TYR   237      70.050 -30.380 189.250  1.00  0.00           H
ATOM   2394  CE2 TYR   237      69.020 -30.790 192.480  1.00  0.00           C
ATOM   2395  HE2 TYR   237      68.500 -31.480 193.140  1.00  0.00           H
ATOM   2396  CZ  TYR   237      69.380 -31.170 191.180  1.00  0.00           C
ATOM   2397  OH  TYR   237      69.680 -32.450 190.850  1.00  0.00           O
ATOM   2398  HH  TYR   237      69.460 -32.520 189.880  1.00  0.00           H
ATOM   2399  C   TYR   237      70.710 -24.880 191.900  1.00  0.00           C
ATOM   2400  O   TYR   237      69.720 -24.330 191.380  1.00  0.00           O
ATOM   2401  N   ASN   238      71.850 -24.260 192.210  1.00  0.00           N
ATOM   2402  H   ASN   238      72.630 -24.880 192.290  1.00  0.00           H
ATOM   2403  CA  ASN   238      72.160 -22.840 192.010  1.00  0.00           C
ATOM   2404  CB  ASN   238      71.950 -22.250 190.600  1.00  0.00           C
ATOM   2405  CG  ASN   238      72.370 -23.320 189.550  1.00  0.00           C
ATOM   2406  OD1 ASN   238      71.530 -23.890 188.940  1.00  0.00           O
ATOM   2407  ND2 ASN   238      73.680 -23.580 189.390  1.00  0.00           N
ATOM   2408 1HD2 ASN   238      74.400 -23.040 189.810  1.00  0.00           H
ATOM   2409 2HD2 ASN   238      73.940 -24.210 188.650  1.00  0.00           H
ATOM   2410  C   ASN   238      71.450 -21.900 193.010  1.00  0.00           C
ATOM   2411  O   ASN   238      71.380 -20.670 192.860  1.00  0.00           O
ATOM   2412  N   TYR   239      70.720 -22.450 193.990  1.00  0.00           N
ATOM   2413  H   TYR   239      70.930 -23.370 194.330  1.00  0.00           H
ATOM   2414  CA  TYR   239      69.910 -21.610 194.960  1.00  0.00           C
ATOM   2415  CB  TYR   239      68.620 -22.390 195.420  1.00  0.00           C
ATOM   2416  CG  TYR   239      67.600 -22.580 194.320  1.00  0.00           C
ATOM   2417  CD1 TYR   239      67.510 -23.610 193.410  1.00  0.00           C
ATOM   2418  HD1 TYR   239      68.110 -24.520 193.470  1.00  0.00           H
ATOM   2419  CD2 TYR   239      66.600 -21.590 194.140  1.00  0.00           C
ATOM   2420  HD2 TYR   239      66.660 -20.820 194.910  1.00  0.00           H
ATOM   2421  CE1 TYR   239      66.580 -23.600 192.410  1.00  0.00           C
ATOM   2422  HE1 TYR   239      66.620 -24.370 191.640  1.00  0.00           H
ATOM   2423  CE2 TYR   239      65.650 -21.550 193.130  1.00  0.00           C
ATOM   2424  HE2 TYR   239      64.840 -20.830 193.180  1.00  0.00           H
ATOM   2425  CZ  TYR   239      65.630 -22.620 192.210  1.00  0.00           C
ATOM   2426  OH  TYR   239      65.000 -22.470 191.030  1.00  0.00           O
ATOM   2427  HH  TYR   239      64.120 -22.020 191.200  1.00  0.00           H
ATOM   2428  C   TYR   239      70.640 -21.330 196.310  1.00  0.00           C
ATOM   2429  O   TYR   239      71.120 -22.210 196.990  1.00  0.00           O
ATOM   2430  N   GLU   240      70.570 -20.070 196.690  1.00  0.00           N
ATOM   2431  H   GLU   240      70.130 -19.400 196.090  1.00  0.00           H
ATOM   2432  CA  GLU   240      71.210 -19.390 197.860  1.00  0.00           C
ATOM   2433  CB  GLU   240      70.890 -17.890 197.830  1.00  0.00           C
ATOM   2434  CG  GLU   240      71.620 -17.120 196.700  1.00  0.00           C
ATOM   2435  CD  GLU   240      73.080 -16.740 197.000  1.00  0.00           C
ATOM   2436  OE1 GLU   240      74.050 -17.300 196.460  1.00  0.00           O
ATOM   2437  OE2 GLU   240      73.350 -15.770 197.780  1.00  0.00           O
ATOM   2438  C   GLU   240      70.700 -19.930 199.220  1.00  0.00           C
ATOM   2439  O   GLU   240      69.480 -19.850 199.430  1.00  0.00           O
ATOM   2440  N   PRO   241      71.570 -20.610 199.970  1.00  0.00           N
ATOM   2441  CA  PRO   241      71.130 -21.380 201.150  1.00  0.00           C
ATOM   2442  CB  PRO   241      72.400 -21.930 201.700  1.00  0.00           C
ATOM   2443  CG  PRO   241      73.410 -20.860 201.260  1.00  0.00           C
ATOM   2444  CD  PRO   241      73.020 -20.600 199.860  1.00  0.00           C
ATOM   2445  C   PRO   241      70.440 -20.540 202.250  1.00  0.00           C
ATOM   2446  O   PRO   241      70.540 -19.330 202.180  1.00  0.00           O
ATOM   2447  N   LEU   242      69.690 -21.170 203.130  1.00  0.00           N
ATOM   2448  H   LEU   242      69.660 -22.160 203.160  1.00  0.00           H
ATOM   2449  CA  LEU   242      68.790 -20.370 204.020  1.00  0.00           C
ATOM   2450  CB  LEU   242      67.710 -21.400 204.420  1.00  0.00           C
ATOM   2451  CG  LEU   242      66.400 -20.790 204.890  1.00  0.00           C
ATOM   2452  CD1 LEU   242      65.610 -20.080 203.790  1.00  0.00           C
ATOM   2453  CD2 LEU   242      65.550 -21.850 205.560  1.00  0.00           C
ATOM   2454  C   LEU   242      69.630 -19.850 205.190  1.00  0.00           C
ATOM   2455  O   LEU   242      70.580 -20.520 205.550  1.00  0.00           O
ATOM   2456  N   THR   243      69.470 -18.670 205.610  1.00  0.00           N
ATOM   2457  H   THR   243      68.990 -17.950 205.120  1.00  0.00           H
ATOM   2458  CA  THR   243      70.110 -18.150 206.870  1.00  0.00           C
ATOM   2459  CB  THR   243      70.780 -16.780 206.680  1.00  0.00           C
ATOM   2460  OG1 THR   243      69.770 -15.790 206.410  1.00  0.00           O
ATOM   2461  HG1 THR   243      69.610 -15.770 205.430  1.00  0.00           H
ATOM   2462  CG2 THR   243      71.860 -16.730 205.590  1.00  0.00           C
ATOM   2463  C   THR   243      69.090 -17.930 208.010  1.00  0.00           C
ATOM   2464  O   THR   243      67.900 -17.960 207.710  1.00  0.00           O
ATOM   2465  N   GLN   244      69.500 -17.610 209.270  1.00  0.00           N
ATOM   2466  H   GLN   244      70.460 -17.800 209.490  1.00  0.00           H
ATOM   2467  CA  GLN   244      68.610 -17.190 210.340  1.00  0.00           C
ATOM   2468  CB  GLN   244      69.440 -16.820 211.580  1.00  0.00           C
ATOM   2469  CG  GLN   244      70.380 -17.900 212.160  1.00  0.00           C
ATOM   2470  CD  GLN   244      71.070 -17.280 213.350  1.00  0.00           C
ATOM   2471  OE1 GLN   244      72.190 -16.760 213.280  1.00  0.00           O
ATOM   2472  NE2 GLN   244      70.280 -17.070 214.370  1.00  0.00           N
ATOM   2473 1HE2 GLN   244      69.340 -17.420 214.390  1.00  0.00           H
ATOM   2474 2HE2 GLN   244      70.650 -16.610 215.170  1.00  0.00           H
ATOM   2475  C   GLN   244      67.860 -15.890 209.970  1.00  0.00           C
ATOM   2476  O   GLN   244      66.630 -15.790 210.150  1.00  0.00           O
ATOM   2477  N   ASP   245      68.520 -14.930 209.240  1.00  0.00           N
ATOM   2478  H   ASP   245      69.510 -14.970 209.320  1.00  0.00           H
ATOM   2479  CA  ASP   245      67.850 -13.690 208.810  1.00  0.00           C
ATOM   2480  CB  ASP   245      68.820 -12.820 208.150  1.00  0.00           C
ATOM   2481  CG  ASP   245      69.890 -12.420 209.210  1.00  0.00           C
ATOM   2482  OD1 ASP   245      69.560 -11.440 209.820  1.00  0.00           O
ATOM   2483  OD2 ASP   245      70.910 -13.150 209.390  1.00  0.00           O
ATOM   2484  C   ASP   245      66.640 -13.990 207.890  1.00  0.00           C
ATOM   2485  O   ASP   245      65.620 -13.360 208.020  1.00  0.00           O
ATOM   2486  N   HIS   246      66.770 -15.030 207.080  1.00  0.00           N
ATOM   2487  H   HIS   246      67.640 -15.510 207.110  1.00  0.00           H
ATOM   2488  CA  HIS   246      65.800 -15.550 206.110  1.00  0.00           C
ATOM   2489  CB  HIS   246      66.530 -16.480 205.170  1.00  0.00           C
ATOM   2490  CG  HIS   246      67.450 -15.930 204.100  1.00  0.00           C
ATOM   2491  ND1 HIS   246      68.670 -16.430 203.880  1.00  0.00           N
ATOM   2492  CD2 HIS   246      67.400 -14.740 203.540  1.00  0.00           C
ATOM   2493  HD2 HIS   246      66.690 -13.920 203.660  1.00  0.00           H
ATOM   2494  CE1 HIS   246      69.310 -15.530 203.190  1.00  0.00           C
ATOM   2495  HE1 HIS   246      70.360 -15.610 202.900  1.00  0.00           H
ATOM   2496  NE2 HIS   246      68.560 -14.510 202.980  1.00  0.00           N
ATOM   2497  HE2 HIS   246      68.770 -13.720 202.390  1.00  0.00           H
ATOM   2498  C   HIS   246      64.740 -16.430 206.820  1.00  0.00           C
ATOM   2499  O   HIS   246      63.540 -16.330 206.450  1.00  0.00           O
ATOM   2500  N   VAL   247      65.000 -17.150 207.920  1.00  0.00           N
ATOM   2501  H   VAL   247      65.950 -17.430 208.070  1.00  0.00           H
ATOM   2502  CA  VAL   247      64.030 -17.790 208.790  1.00  0.00           C
ATOM   2503  CB  VAL   247      64.700 -18.850 209.650  1.00  0.00           C
ATOM   2504  CG1 VAL   247      63.670 -19.660 210.320  1.00  0.00           C
ATOM   2505  CG2 VAL   247      65.510 -19.830 208.820  1.00  0.00           C
ATOM   2506  C   VAL   247      63.210 -16.770 209.620  1.00  0.00           C
ATOM   2507  O   VAL   247      62.100 -17.050 209.940  1.00  0.00           O
ATOM   2508  N   ASP   248      63.840 -15.590 209.960  1.00  0.00           N
ATOM   2509  H   ASP   248      64.810 -15.490 209.730  1.00  0.00           H
ATOM   2510  CA  ASP   248      63.340 -14.520 210.840  1.00  0.00           C
ATOM   2511  CB  ASP   248      64.420 -13.480 211.030  1.00  0.00           C
ATOM   2512  CG  ASP   248      64.030 -12.290 211.870  1.00  0.00           C
ATOM   2513  OD1 ASP   248      64.170 -12.390 213.140  1.00  0.00           O
ATOM   2514  OD2 ASP   248      63.560 -11.320 211.310  1.00  0.00           O
ATOM   2515  C   ASP   248      62.050 -13.900 210.220  1.00  0.00           C
ATOM   2516  O   ASP   248      60.930 -13.800 210.750  1.00  0.00           O
ATOM   2517  N   ILE   249      62.150 -13.590 208.950  1.00  0.00           N
ATOM   2518  H   ILE   249      63.060 -13.510 208.530  1.00  0.00           H
ATOM   2519  CA  ILE   249      61.080 -13.150 208.040  1.00  0.00           C
ATOM   2520  CB  ILE   249      61.570 -12.420 206.770  1.00  0.00           C
ATOM   2521  CG1 ILE   249      62.730 -13.240 206.150  1.00  0.00           C
ATOM   2522  CG2 ILE   249      62.010 -10.970 207.020  1.00  0.00           C
ATOM   2523  CD  ILE   249      62.890 -12.860 204.670  1.00  0.00           C
ATOM   2524  C   ILE   249      60.090 -14.270 207.710  1.00  0.00           C
ATOM   2525  O   ILE   249      58.920 -13.970 207.630  1.00  0.00           O
ATOM   2526  N   LEU   250      60.470 -15.550 207.740  1.00  0.00           N
ATOM   2527  H   LEU   250      61.420 -15.860 207.670  1.00  0.00           H
ATOM   2528  CA  LEU   250      59.540 -16.730 207.650  1.00  0.00           C
ATOM   2529  CB  LEU   250      60.300 -18.020 207.330  1.00  0.00           C
ATOM   2530  CG  LEU   250      60.600 -18.070 205.810  1.00  0.00           C
ATOM   2531  CD1 LEU   250      61.560 -19.280 205.620  1.00  0.00           C
ATOM   2532  CD2 LEU   250      59.330 -18.260 205.000  1.00  0.00           C
ATOM   2533  C   LEU   250      58.460 -16.930 208.720  1.00  0.00           C
ATOM   2534  O   LEU   250      57.360 -17.130 208.360  1.00  0.00           O
ATOM   2535  N   GLY   251      58.810 -16.400 209.870  1.00  0.00           N
ATOM   2536  H   GLY   251      59.690 -16.010 210.130  1.00  0.00           H
ATOM   2537  CA  GLY   251      57.930 -16.410 211.050  1.00  0.00           C
ATOM   2538  C   GLY   251      56.390 -16.010 210.770  1.00  0.00           C
ATOM   2539  O   GLY   251      55.560 -16.830 211.020  1.00  0.00           O
ATOM   2540  N   PRO   252      56.170 -14.800 210.200  1.00  0.00           N
ATOM   2541  CA  PRO   252      54.770 -14.470 209.820  1.00  0.00           C
ATOM   2542  CB  PRO   252      55.000 -13.030 209.300  1.00  0.00           C
ATOM   2543  CG  PRO   252      56.240 -12.450 209.990  1.00  0.00           C
ATOM   2544  CD  PRO   252      57.100 -13.650 210.270  1.00  0.00           C
ATOM   2545  C   PRO   252      54.250 -15.350 208.750  1.00  0.00           C
ATOM   2546  O   PRO   252      53.180 -15.940 208.910  1.00  0.00           O
ATOM   2547  N   LEU   253      55.090 -15.790 207.820  1.00  0.00           N
ATOM   2548  H   LEU   253      56.090 -15.730 207.930  1.00  0.00           H
ATOM   2549  CA  LEU   253      54.630 -16.720 206.750  1.00  0.00           C
ATOM   2550  CB  LEU   253      55.650 -16.840 205.650  1.00  0.00           C
ATOM   2551  CG  LEU   253      55.380 -15.830 204.520  1.00  0.00           C
ATOM   2552  CD1 LEU   253      55.600 -14.370 204.900  1.00  0.00           C
ATOM   2553  CD2 LEU   253      56.340 -16.070 203.320  1.00  0.00           C
ATOM   2554  C   LEU   253      54.320 -18.150 207.190  1.00  0.00           C
ATOM   2555  O   LEU   253      53.290 -18.750 206.830  1.00  0.00           O
ATOM   2556  N   SER   254      55.180 -18.720 208.120  1.00  0.00           N
ATOM   2557  H   SER   254      55.970 -18.140 208.330  1.00  0.00           H
ATOM   2558  CA  SER   254      54.910 -20.070 208.680  1.00  0.00           C
ATOM   2559  CB  SER   254      56.020 -20.610 209.540  1.00  0.00           C
ATOM   2560  OG  SER   254      56.180 -19.790 210.690  1.00  0.00           O
ATOM   2561  HG  SER   254      56.990 -20.160 211.160  1.00  0.00           H
ATOM   2562  C   SER   254      53.600 -20.170 209.540  1.00  0.00           C
ATOM   2563  O   SER   254      52.850 -21.120 209.470  1.00  0.00           O
ATOM   2564  N   ALA   255      53.400 -19.100 210.380  1.00  0.00           N
ATOM   2565  H   ALA   255      54.240 -18.720 210.780  1.00  0.00           H
ATOM   2566  CA  ALA   255      52.100 -18.790 211.080  1.00  0.00           C
ATOM   2567  CB  ALA   255      52.250 -17.580 212.060  1.00  0.00           C
ATOM   2568  C   ALA   255      50.940 -18.490 210.150  1.00  0.00           C
ATOM   2569  O   ALA   255      50.020 -19.300 210.190  1.00  0.00           O
ATOM   2570  N   GLN   256      50.950 -17.580 209.160  1.00  0.00           N
ATOM   2571  H   GLN   256      51.770 -17.060 208.930  1.00  0.00           H
ATOM   2572  CA  GLN   256      49.760 -17.340 208.250  1.00  0.00           C
ATOM   2573  CB  GLN   256      50.020 -16.290 207.130  1.00  0.00           C
ATOM   2574  CG  GLN   256      50.060 -14.970 207.900  1.00  0.00           C
ATOM   2575  CD  GLN   256      48.710 -14.480 208.330  1.00  0.00           C
ATOM   2576  OE1 GLN   256      47.800 -14.500 207.520  1.00  0.00           O
ATOM   2577  NE2 GLN   256      48.520 -13.810 209.420  1.00  0.00           N
ATOM   2578 1HE2 GLN   256      49.310 -13.480 209.950  1.00  0.00           H
ATOM   2579 2HE2 GLN   256      47.600 -13.500 209.630  1.00  0.00           H
ATOM   2580  C   GLN   256      49.050 -18.530 207.600  1.00  0.00           C
ATOM   2581  O   GLN   256      47.800 -18.580 207.520  1.00  0.00           O
ATOM   2582  N   THR   257      49.880 -19.280 206.950  1.00  0.00           N
ATOM   2583  H   THR   257      50.860 -19.080 206.860  1.00  0.00           H
ATOM   2584  CA  THR   257      49.380 -20.430 206.160  1.00  0.00           C
ATOM   2585  CB  THR   257      50.440 -20.680 205.160  1.00  0.00           C
ATOM   2586  OG1 THR   257      51.740 -20.940 205.790  1.00  0.00           O
ATOM   2587  HG1 THR   257      52.500 -20.470 205.340  1.00  0.00           H
ATOM   2588  CG2 THR   257      50.690 -19.430 204.250  1.00  0.00           C
ATOM   2589  C   THR   257      49.190 -21.660 207.020  1.00  0.00           C
ATOM   2590  O   THR   257      48.960 -22.750 206.520  1.00  0.00           O
ATOM   2591  N   GLY   258      49.880 -21.580 208.160  1.00  0.00           N
ATOM   2592  H   GLY   258      50.600 -20.900 208.290  1.00  0.00           H
ATOM   2593  CA  GLY   258      49.820 -22.650 209.180  1.00  0.00           C
ATOM   2594  C   GLY   258      50.850 -23.840 208.920  1.00  0.00           C
ATOM   2595  O   GLY   258      50.900 -24.790 209.720  1.00  0.00           O
ATOM   2596  N   ILE   259      51.680 -23.790 207.890  1.00  0.00           N
ATOM   2597  H   ILE   259      51.790 -22.980 207.310  1.00  0.00           H
ATOM   2598  CA  ILE   259      52.560 -24.940 207.550  1.00  0.00           C
ATOM   2599  CB  ILE   259      52.460 -25.210 206.020  1.00  0.00           C
ATOM   2600  CG1 ILE   259      51.050 -25.480 205.580  1.00  0.00           C
ATOM   2601  CG2 ILE   259      53.480 -26.230 205.540  1.00  0.00           C
ATOM   2602  CD  ILE   259      50.960 -25.890 204.100  1.00  0.00           C
ATOM   2603  C   ILE   259      53.960 -24.500 207.970  1.00  0.00           C
ATOM   2604  O   ILE   259      54.620 -23.640 207.350  1.00  0.00           O
ATOM   2605  N   ALA   260      54.500 -25.310 208.860  1.00  0.00           N
ATOM   2606  H   ALA   260      54.060 -26.080 209.330  1.00  0.00           H
ATOM   2607  CA  ALA   260      55.970 -25.130 209.190  1.00  0.00           C
ATOM   2608  CB  ALA   260      56.470 -26.270 210.060  1.00  0.00           C
ATOM   2609  C   ALA   260      56.980 -25.080 208.050  1.00  0.00           C
ATOM   2610  O   ALA   260      56.820 -25.840 207.060  1.00  0.00           O
ATOM   2611  N   VAL   261      58.080 -24.300 208.230  1.00  0.00           N
ATOM   2612  H   VAL   261      58.140 -23.690 209.020  1.00  0.00           H
ATOM   2613  CA  VAL   261      59.180 -24.020 207.220  1.00  0.00           C
ATOM   2614  CB  VAL   261      60.260 -23.080 207.720  1.00  0.00           C
ATOM   2615  CG1 VAL   261      61.260 -22.690 206.600  1.00  0.00           C
ATOM   2616  CG2 VAL   261      59.700 -21.780 208.410  1.00  0.00           C
ATOM   2617  C   VAL   261      59.920 -25.400 206.980  1.00  0.00           C
ATOM   2618  O   VAL   261      60.030 -25.680 205.790  1.00  0.00           O
ATOM   2619  N   LEU   262      60.130 -26.280 207.960  1.00  0.00           N
ATOM   2620  H   LEU   262      59.870 -26.150 208.910  1.00  0.00           H
ATOM   2621  CA  LEU   262      60.720 -27.570 207.620  1.00  0.00           C
ATOM   2622  CB  LEU   262      61.180 -28.350 208.830  1.00  0.00           C
ATOM   2623  CG  LEU   262      62.410 -27.780 209.550  1.00  0.00           C
ATOM   2624  CD1 LEU   262      62.710 -28.660 210.720  1.00  0.00           C
ATOM   2625  CD2 LEU   262      63.630 -27.870 208.490  1.00  0.00           C
ATOM   2626  C   LEU   262      60.040 -28.530 206.650  1.00  0.00           C
ATOM   2627  O   LEU   262      60.670 -29.100 205.760  1.00  0.00           O
ATOM   2628  N   ASP   263      58.670 -28.710 206.800  1.00  0.00           N
ATOM   2629  H   ASP   263      58.320 -28.700 207.740  1.00  0.00           H
ATOM   2630  CA  ASP   263      57.760 -29.300 205.800  1.00  0.00           C
ATOM   2631  CB  ASP   263      56.370 -29.130 206.400  1.00  0.00           C
ATOM   2632  CG  ASP   263      55.980 -29.990 207.640  1.00  0.00           C
ATOM   2633  OD1 ASP   263      55.370 -29.350 208.550  1.00  0.00           O
ATOM   2634  OD2 ASP   263      56.340 -31.170 207.780  1.00  0.00           O
ATOM   2635  C   ASP   263      57.770 -28.790 204.350  1.00  0.00           C
ATOM   2636  O   ASP   263      57.760 -29.520 203.320  1.00  0.00           O
ATOM   2637  N   MET   264      57.940 -27.530 204.270  1.00  0.00           N
ATOM   2638  H   MET   264      57.970 -27.030 205.130  1.00  0.00           H
ATOM   2639  CA  MET   264      58.100 -26.770 203.050  1.00  0.00           C
ATOM   2640  CB  MET   264      57.740 -25.290 203.310  1.00  0.00           C
ATOM   2641  CG  MET   264      56.270 -25.200 203.790  1.00  0.00           C
ATOM   2642  SD  MET   264      55.070 -25.690 202.520  1.00  0.00           S
ATOM   2643  CE  MET   264      54.620 -24.070 201.840  1.00  0.00           C
ATOM   2644  C   MET   264      59.420 -26.820 202.300  1.00  0.00           C
ATOM   2645  O   MET   264      59.480 -27.380 201.180  1.00  0.00           O
ATOM   2646  N   CYS   265      60.510 -26.940 203.140  1.00  0.00           N
ATOM   2647  H   CYS   265      60.440 -26.760 204.120  1.00  0.00           H
ATOM   2648  CA  CYS   265      61.890 -27.230 202.710  1.00  0.00           C
ATOM   2649  CB  CYS   265      62.850 -26.970 203.820  1.00  0.00           C
ATOM   2650  SG  CYS   265      63.190 -25.200 204.250  1.00  0.00           S
ATOM   2651  HG  CYS   265      64.200 -24.960 203.410  1.00  0.00           H
ATOM   2652  C   CYS   265      61.990 -28.740 202.260  1.00  0.00           C
ATOM   2653  O   CYS   265      62.450 -28.970 201.140  1.00  0.00           O
ATOM   2654  N   ALA   266      61.420 -29.640 203.040  1.00  0.00           N
ATOM   2655  H   ALA   266      61.450 -29.490 204.030  1.00  0.00           H
ATOM   2656  CA  ALA   266      61.200 -31.000 202.610  1.00  0.00           C
ATOM   2657  CB  ALA   266      60.580 -31.930 203.680  1.00  0.00           C
ATOM   2658  C   ALA   266      60.560 -31.320 201.270  1.00  0.00           C
ATOM   2659  O   ALA   266      61.070 -32.120 200.550  1.00  0.00           O
ATOM   2660  N   SER   267      59.590 -30.450 200.970  1.00  0.00           N
ATOM   2661  H   SER   267      59.290 -29.860 201.720  1.00  0.00           H
ATOM   2662  CA  SER   267      58.680 -30.480 199.800  1.00  0.00           C
ATOM   2663  CB  SER   267      57.450 -29.550 200.100  1.00  0.00           C
ATOM   2664  OG  SER   267      56.510 -30.070 201.050  1.00  0.00           O
ATOM   2665  HG  SER   267      56.780 -29.670 201.930  1.00  0.00           H
ATOM   2666  C   SER   267      59.480 -29.780 198.740  1.00  0.00           C
ATOM   2667  O   SER   267      59.780 -30.470 197.750  1.00  0.00           O
ATOM   2668  N   LEU   268      60.110 -28.620 198.910  1.00  0.00           N
ATOM   2669  H   LEU   268      59.880 -28.050 199.700  1.00  0.00           H
ATOM   2670  CA  LEU   268      61.110 -28.050 197.940  1.00  0.00           C
ATOM   2671  CB  LEU   268      61.610 -26.650 198.390  1.00  0.00           C
ATOM   2672  CG  LEU   268      61.870 -25.670 197.180  1.00  0.00           C
ATOM   2673  CD1 LEU   268      60.590 -25.100 196.510  1.00  0.00           C
ATOM   2674  CD2 LEU   268      62.640 -24.440 197.740  1.00  0.00           C
ATOM   2675  C   LEU   268      62.300 -28.900 197.570  1.00  0.00           C
ATOM   2676  O   LEU   268      62.750 -28.850 196.420  1.00  0.00           O
ATOM   2677  N   LYS   269      62.790 -29.600 198.570  1.00  0.00           N
ATOM   2678  H   LYS   269      62.620 -29.390 199.530  1.00  0.00           H
ATOM   2679  CA  LYS   269      63.940 -30.520 198.400  1.00  0.00           C
ATOM   2680  CB  LYS   269      64.330 -31.170 199.750  1.00  0.00           C
ATOM   2681  CG  LYS   269      65.690 -31.980 199.720  1.00  0.00           C
ATOM   2682  CD  LYS   269      65.400 -33.430 200.010  1.00  0.00           C
ATOM   2683  CE  LYS   269      66.720 -34.180 200.210  1.00  0.00           C
ATOM   2684  NZ  LYS   269      66.570 -35.630 200.190  1.00  0.00           N
ATOM   2685  HZ1 LYS   269      65.630 -35.900 200.430  1.00  0.00           H
ATOM   2686  HZ2 LYS   269      66.760 -36.010 199.290  1.00  0.00           H
ATOM   2687  HZ3 LYS   269      67.140 -36.050 200.890  1.00  0.00           H
ATOM   2688  C   LYS   269      63.660 -31.600 197.330  1.00  0.00           C
ATOM   2689  O   LYS   269      64.230 -31.700 196.230  1.00  0.00           O
ATOM   2690  N   GLU   270      62.510 -32.260 197.570  1.00  0.00           N
ATOM   2691  H   GLU   270      62.080 -32.290 198.480  1.00  0.00           H
ATOM   2692  CA  GLU   270      61.920 -33.270 196.570  1.00  0.00           C
ATOM   2693  CB  GLU   270      60.720 -34.040 197.100  1.00  0.00           C
ATOM   2694  CG  GLU   270      61.200 -35.000 198.160  1.00  0.00           C
ATOM   2695  CD  GLU   270      62.160 -36.100 197.650  1.00  0.00           C
ATOM   2696  OE1 GLU   270      63.340 -35.950 197.780  1.00  0.00           O
ATOM   2697  OE2 GLU   270      61.700 -36.840 196.760  1.00  0.00           O
ATOM   2698  C   GLU   270      61.510 -32.660 195.190  1.00  0.00           C
ATOM   2699  O   GLU   270      61.900 -33.290 194.170  1.00  0.00           O
ATOM   2700  N   LEU   271      60.990 -31.450 195.140  1.00  0.00           N
ATOM   2701  H   LEU   271      60.340 -31.210 195.860  1.00  0.00           H
ATOM   2702  CA  LEU   271      60.820 -30.710 193.860  1.00  0.00           C
ATOM   2703  CB  LEU   271      60.040 -29.380 194.060  1.00  0.00           C
ATOM   2704  CG  LEU   271      58.540 -29.640 194.400  1.00  0.00           C
ATOM   2705  CD1 LEU   271      57.980 -28.310 195.010  1.00  0.00           C
ATOM   2706  CD2 LEU   271      57.730 -29.910 193.130  1.00  0.00           C
ATOM   2707  C   LEU   271      62.140 -30.320 193.070  1.00  0.00           C
ATOM   2708  O   LEU   271      62.390 -30.950 192.000  1.00  0.00           O
ATOM   2709  N   LEU   272      63.110 -29.730 193.780  1.00  0.00           N
ATOM   2710  H   LEU   272      62.930 -29.420 194.710  1.00  0.00           H
ATOM   2711  CA  LEU   272      64.490 -29.420 193.250  1.00  0.00           C
ATOM   2712  CB  LEU   272      65.430 -28.730 194.250  1.00  0.00           C
ATOM   2713  CG  LEU   272      65.070 -27.280 194.540  1.00  0.00           C
ATOM   2714  CD1 LEU   272      65.880 -26.690 195.740  1.00  0.00           C
ATOM   2715  CD2 LEU   272      65.300 -26.470 193.280  1.00  0.00           C
ATOM   2716  C   LEU   272      65.180 -30.740 192.730  1.00  0.00           C
ATOM   2717  O   LEU   272      65.890 -30.780 191.660  1.00  0.00           O
ATOM   2718  N   GLN   273      65.120 -31.860 193.470  1.00  0.00           N
ATOM   2719  H   GLN   273      64.610 -31.800 194.320  1.00  0.00           H
ATOM   2720  CA  GLN   273      65.620 -33.210 193.100  1.00  0.00           C
ATOM   2721  CB  GLN   273      65.630 -34.090 194.410  1.00  0.00           C
ATOM   2722  CG  GLN   273      66.700 -35.200 194.290  1.00  0.00           C
ATOM   2723  CD  GLN   273      68.030 -34.580 194.560  1.00  0.00           C
ATOM   2724  OE1 GLN   273      68.800 -34.170 193.670  1.00  0.00           O
ATOM   2725  NE2 GLN   273      68.590 -35.040 195.690  1.00  0.00           N
ATOM   2726 1HE2 GLN   273      68.040 -35.550 196.350  1.00  0.00           H
ATOM   2727 2HE2 GLN   273      69.580 -34.960 195.750  1.00  0.00           H
ATOM   2728  C   GLN   273      65.030 -33.950 191.970  1.00  0.00           C
ATOM   2729  O   GLN   273      65.760 -34.510 191.160  1.00  0.00           O
ATOM   2730  N   ASN   274      63.710 -33.920 191.880  1.00  0.00           N
ATOM   2731  H   ASN   274      63.190 -33.900 192.730  1.00  0.00           H
ATOM   2732  CA  ASN   274      62.940 -34.230 190.660  1.00  0.00           C
ATOM   2733  CB  ASN   274      61.420 -34.350 190.920  1.00  0.00           C
ATOM   2734  CG  ASN   274      61.120 -35.690 191.700  1.00  0.00           C
ATOM   2735  OD1 ASN   274      61.170 -36.800 191.160  1.00  0.00           O
ATOM   2736  ND2 ASN   274      60.770 -35.620 192.950  1.00  0.00           N
ATOM   2737 1HD2 ASN   274      60.670 -34.730 193.390  1.00  0.00           H
ATOM   2738 2HD2 ASN   274      60.640 -36.490 193.420  1.00  0.00           H
ATOM   2739  C   ASN   274      63.080 -33.290 189.400  1.00  0.00           C
ATOM   2740  O   ASN   274      63.120 -33.710 188.220  1.00  0.00           O
ATOM   2741  N   GLY   275      62.870 -32.000 189.670  1.00  0.00           N
ATOM   2742  H   GLY   275      62.600 -31.610 190.550  1.00  0.00           H
ATOM   2743  CA  GLY   275      62.730 -30.990 188.630  1.00  0.00           C
ATOM   2744  C   GLY   275      62.440 -29.570 189.100  1.00  0.00           C
ATOM   2745  O   GLY   275      61.780 -29.310 190.080  1.00  0.00           O
ATOM   2746  N   MET   276      62.630 -28.690 188.140  1.00  0.00           N
ATOM   2747  H   MET   276      63.060 -28.950 187.270  1.00  0.00           H
ATOM   2748  CA  MET   276      62.330 -27.220 188.400  1.00  0.00           C
ATOM   2749  CB  MET   276      63.360 -26.280 187.700  1.00  0.00           C
ATOM   2750  CG  MET   276      64.530 -26.250 188.620  1.00  0.00           C
ATOM   2751  SD  MET   276      66.020 -25.500 187.880  1.00  0.00           S
ATOM   2752  CE  MET   276      67.190 -25.880 189.170  1.00  0.00           C
ATOM   2753  C   MET   276      60.880 -26.820 187.930  1.00  0.00           C
ATOM   2754  O   MET   276      60.390 -25.800 188.450  1.00  0.00           O
ATOM   2755  N   ASN   277      60.110 -27.640 187.210  1.00  0.00           N
ATOM   2756  H   ASN   277      60.460 -28.430 186.720  1.00  0.00           H
ATOM   2757  CA  ASN   277      58.720 -27.330 186.960  1.00  0.00           C
ATOM   2758  CB  ASN   277      58.180 -28.250 185.850  1.00  0.00           C
ATOM   2759  CG  ASN   277      56.740 -27.840 185.500  1.00  0.00           C
ATOM   2760  OD1 ASN   277      55.800 -28.140 186.170  1.00  0.00           O
ATOM   2761  ND2 ASN   277      56.760 -27.090 184.430  1.00  0.00           N
ATOM   2762 1HD2 ASN   277      57.660 -26.780 184.110  1.00  0.00           H
ATOM   2763 2HD2 ASN   277      55.950 -26.950 183.860  1.00  0.00           H
ATOM   2764  C   ASN   277      57.820 -27.170 188.190  1.00  0.00           C
ATOM   2765  O   ASN   277      58.070 -27.780 189.240  1.00  0.00           O
ATOM   2766  N   GLY   278      57.020 -26.140 188.100  1.00  0.00           N
ATOM   2767  H   GLY   278      57.080 -25.560 187.290  1.00  0.00           H
ATOM   2768  CA  GLY   278      56.080 -25.710 189.120  1.00  0.00           C
ATOM   2769  C   GLY   278      54.560 -25.640 188.740  1.00  0.00           C
ATOM   2770  O   GLY   278      53.790 -26.020 189.630  1.00  0.00           O
ATOM   2771  N   ARG   279      54.290 -25.630 187.420  1.00  0.00           N
ATOM   2772  H   ARG   279      55.060 -25.890 186.830  1.00  0.00           H
ATOM   2773  CA  ARG   279      53.060 -25.330 186.740  1.00  0.00           C
ATOM   2774  CB  ARG   279      52.000 -26.480 186.940  1.00  0.00           C
ATOM   2775  CG  ARG   279      52.550 -27.880 187.150  1.00  0.00           C
ATOM   2776  CD  ARG   279      51.460 -28.920 187.430  1.00  0.00           C
ATOM   2777  NE  ARG   279      52.050 -30.110 187.940  1.00  0.00           N
ATOM   2778  HE  ARG   279      53.000 -30.340 187.750  1.00  0.00           H
ATOM   2779  CZ  ARG   279      51.440 -31.060 188.600  1.00  0.00           C
ATOM   2780  NH1 ARG   279      50.250 -31.000 189.180  1.00  0.00           N
ATOM   2781 1HH1 ARG   279      49.910 -30.060 189.130  1.00  0.00           H
ATOM   2782 2HH1 ARG   279      49.870 -31.790 189.670  1.00  0.00           H
ATOM   2783  NH2 ARG   279      52.220 -32.110 188.850  1.00  0.00           N
ATOM   2784 1HH2 ARG   279      53.180 -32.050 188.590  1.00  0.00           H
ATOM   2785 2HH2 ARG   279      51.800 -32.950 189.180  1.00  0.00           H
ATOM   2786  C   ARG   279      52.430 -24.070 187.210  1.00  0.00           C
ATOM   2787  O   ARG   279      52.400 -23.730 188.370  1.00  0.00           O
ATOM   2788  N   THR   280      51.950 -23.250 186.230  1.00  0.00           N
ATOM   2789  H   THR   280      51.820 -23.410 185.250  1.00  0.00           H
ATOM   2790  CA  THR   280      51.340 -21.930 186.500  1.00  0.00           C
ATOM   2791  CB  THR   280      50.870 -21.230 185.260  1.00  0.00           C
ATOM   2792  OG1 THR   280      50.070 -22.130 184.440  1.00  0.00           O
ATOM   2793  HG1 THR   280      50.230 -21.960 183.460  1.00  0.00           H
ATOM   2794  CG2 THR   280      51.960 -20.490 184.540  1.00  0.00           C
ATOM   2795  C   THR   280      50.160 -21.980 187.390  1.00  0.00           C
ATOM   2796  O   THR   280      49.260 -22.790 187.200  1.00  0.00           O
ATOM   2797  N   ILE   281      50.380 -21.410 188.550  1.00  0.00           N
ATOM   2798  H   ILE   281      51.300 -21.060 188.750  1.00  0.00           H
ATOM   2799  CA  ILE   281      49.350 -21.190 189.580  1.00  0.00           C
ATOM   2800  CB  ILE   281      49.800 -21.910 190.880  1.00  0.00           C
ATOM   2801  CG1 ILE   281      49.890 -23.370 190.670  1.00  0.00           C
ATOM   2802  CG2 ILE   281      48.790 -21.690 192.020  1.00  0.00           C
ATOM   2803  CD  ILE   281      48.570 -23.980 190.230  1.00  0.00           C
ATOM   2804  C   ILE   281      49.110 -19.700 189.730  1.00  0.00           C
ATOM   2805  O   ILE   281      48.010 -19.290 189.320  1.00  0.00           O
ATOM   2806  N   LEU   282      50.210 -18.960 190.030  1.00  0.00           N
ATOM   2807  H   LEU   282      51.130 -19.340 190.060  1.00  0.00           H
ATOM   2808  CA  LEU   282      50.100 -17.460 190.180  1.00  0.00           C
ATOM   2809  CB  LEU   282      50.420 -17.080 191.610  1.00  0.00           C
ATOM   2810  CG  LEU   282      49.280 -17.180 192.620  1.00  0.00           C
ATOM   2811  CD1 LEU   282      49.680 -16.910 194.060  1.00  0.00           C
ATOM   2812  CD2 LEU   282      48.140 -16.280 192.050  1.00  0.00           C
ATOM   2813  C   LEU   282      51.030 -16.640 189.310  1.00  0.00           C
ATOM   2814  O   LEU   282      50.640 -15.560 188.830  1.00  0.00           O
ATOM   2815  N   GLY   283      52.270 -17.080 189.080  1.00  0.00           N
ATOM   2816  H   GLY   283      52.680 -17.590 189.840  1.00  0.00           H
ATOM   2817  CA  GLY   283      53.260 -16.590 188.080  1.00  0.00           C
ATOM   2818  C   GLY   283      53.950 -17.630 187.140  1.00  0.00           C
ATOM   2819  O   GLY   283      53.300 -18.400 186.380  1.00  0.00           O
ATOM   2820  N   SER   284      55.240 -17.720 187.230  1.00  0.00           N
ATOM   2821  H   SER   284      55.760 -17.040 187.740  1.00  0.00           H
ATOM   2822  CA  SER   284      56.050 -18.730 186.480  1.00  0.00           C
ATOM   2823  CB  SER   284      57.570 -18.610 186.980  1.00  0.00           C
ATOM   2824  OG  SER   284      58.330 -17.560 186.320  1.00  0.00           O
ATOM   2825  HG  SER   284      58.320 -16.780 186.940  1.00  0.00           H
ATOM   2826  C   SER   284      55.630 -20.230 186.510  1.00  0.00           C
ATOM   2827  O   SER   284      55.120 -20.700 187.570  1.00  0.00           O
ATOM   2828  N   ALA   285      56.190 -20.860 185.490  1.00  0.00           N
ATOM   2829  H   ALA   285      56.520 -20.330 184.710  1.00  0.00           H
ATOM   2830  CA  ALA   285      56.050 -22.250 185.190  1.00  0.00           C
ATOM   2831  CB  ALA   285      55.870 -22.530 183.730  1.00  0.00           C
ATOM   2832  C   ALA   285      57.320 -23.080 185.680  1.00  0.00           C
ATOM   2833  O   ALA   285      57.160 -24.250 185.960  1.00  0.00           O
ATOM   2834  N   LEU   286      58.340 -22.380 186.110  1.00  0.00           N
ATOM   2835  H   LEU   286      58.320 -21.460 185.710  1.00  0.00           H
ATOM   2836  CA  LEU   286      59.510 -22.850 186.900  1.00  0.00           C
ATOM   2837  CB  LEU   286      60.860 -22.510 186.140  1.00  0.00           C
ATOM   2838  CG  LEU   286      61.160 -23.450 184.950  1.00  0.00           C
ATOM   2839  CD1 LEU   286      60.500 -23.000 183.680  1.00  0.00           C
ATOM   2840  CD2 LEU   286      62.660 -23.610 184.730  1.00  0.00           C
ATOM   2841  C   LEU   286      59.470 -22.260 188.270  1.00  0.00           C
ATOM   2842  O   LEU   286      59.070 -21.130 188.470  1.00  0.00           O
ATOM   2843  N   LEU   287      60.070 -23.020 189.210  1.00  0.00           N
ATOM   2844  H   LEU   287      60.140 -24.020 189.140  1.00  0.00           H
ATOM   2845  CA  LEU   287      60.410 -22.580 190.580  1.00  0.00           C
ATOM   2846  CB  LEU   287      60.800 -23.830 191.390  1.00  0.00           C
ATOM   2847  CG  LEU   287      59.620 -24.840 191.670  1.00  0.00           C
ATOM   2848  CD1 LEU   287      60.270 -26.060 192.250  1.00  0.00           C
ATOM   2849  CD2 LEU   287      58.690 -24.300 192.800  1.00  0.00           C
ATOM   2850  C   LEU   287      61.440 -21.450 190.700  1.00  0.00           C
ATOM   2851  O   LEU   287      62.570 -21.630 191.190  1.00  0.00           O
ATOM   2852  N   GLU   288      61.190 -20.410 189.940  1.00  0.00           N
ATOM   2853  H   GLU   288      60.520 -20.430 189.200  1.00  0.00           H
ATOM   2854  CA  GLU   288      61.900 -19.140 190.160  1.00  0.00           C
ATOM   2855  CB  GLU   288      61.890 -18.310 188.900  1.00  0.00           C
ATOM   2856  CG  GLU   288      63.030 -18.810 188.050  1.00  0.00           C
ATOM   2857  CD  GLU   288      63.680 -17.870 187.060  1.00  0.00           C
ATOM   2858  OE1 GLU   288      63.870 -16.600 187.360  1.00  0.00           O
ATOM   2859  OE2 GLU   288      63.920 -18.430 185.960  1.00  0.00           O
ATOM   2860  C   GLU   288      61.710 -18.340 191.430  1.00  0.00           C
ATOM   2861  O   GLU   288      60.630 -18.460 192.060  1.00  0.00           O
ATOM   2862  N   ASP   289      62.650 -17.430 191.830  1.00  0.00           N
ATOM   2863  H   ASP   289      63.550 -17.430 191.380  1.00  0.00           H
ATOM   2864  CA  ASP   289      62.490 -16.660 193.090  1.00  0.00           C
ATOM   2865  CB  ASP   289      63.910 -16.380 193.730  1.00  0.00           C
ATOM   2866  CG  ASP   289      64.850 -15.430 193.020  1.00  0.00           C
ATOM   2867  OD1 ASP   289      64.670 -15.310 191.780  1.00  0.00           O
ATOM   2868  OD2 ASP   289      65.760 -14.790 193.690  1.00  0.00           O
ATOM   2869  C   ASP   289      61.580 -15.500 192.950  1.00  0.00           C
ATOM   2870  O   ASP   289      61.680 -14.540 193.710  1.00  0.00           O
ATOM   2871  N   GLU   290      60.440 -15.740 192.290  1.00  0.00           N
ATOM   2872  H   GLU   290      60.260 -16.680 192.010  1.00  0.00           H
ATOM   2873  CA  GLU   290      59.500 -14.580 192.050  1.00  0.00           C
ATOM   2874  CB  GLU   290      58.450 -14.760 191.000  1.00  0.00           C
ATOM   2875  CG  GLU   290      58.810 -15.240 189.520  1.00  0.00           C
ATOM   2876  CD  GLU   290      57.480 -15.690 188.930  1.00  0.00           C
ATOM   2877  OE1 GLU   290      56.970 -16.710 189.420  1.00  0.00           O
ATOM   2878  OE2 GLU   290      56.870 -14.980 188.160  1.00  0.00           O
ATOM   2879  C   GLU   290      58.840 -13.840 193.250  1.00  0.00           C
ATOM   2880  O   GLU   290      59.240 -12.710 193.510  1.00  0.00           O
ATOM   2881  N   PHE   291      58.320 -14.570 194.220  1.00  0.00           N
ATOM   2882  H   PHE   291      58.680 -15.500 194.340  1.00  0.00           H
ATOM   2883  CA  PHE   291      57.390 -14.050 195.190  1.00  0.00           C
ATOM   2884  CB  PHE   291      56.450 -15.190 195.600  1.00  0.00           C
ATOM   2885  CG  PHE   291      54.970 -14.940 195.330  1.00  0.00           C
ATOM   2886  CD1 PHE   291      54.460 -15.490 194.200  1.00  0.00           C
ATOM   2887  HD1 PHE   291      55.120 -16.010 193.510  1.00  0.00           H
ATOM   2888  CD2 PHE   291      54.220 -13.980 196.040  1.00  0.00           C
ATOM   2889  HD2 PHE   291      54.710 -13.530 196.900  1.00  0.00           H
ATOM   2890  CE1 PHE   291      53.210 -15.080 193.760  1.00  0.00           C
ATOM   2891  HE1 PHE   291      52.810 -15.510 192.840  1.00  0.00           H
ATOM   2892  CE2 PHE   291      52.960 -13.670 195.690  1.00  0.00           C
ATOM   2893  HE2 PHE   291      52.420 -12.910 196.260  1.00  0.00           H
ATOM   2894  CZ  PHE   291      52.510 -14.170 194.460  1.00  0.00           C
ATOM   2895  HZ  PHE   291      51.660 -13.680 193.980  1.00  0.00           H
ATOM   2896  C   PHE   291      58.130 -13.560 196.430  1.00  0.00           C
ATOM   2897  O   PHE   291      58.900 -14.260 197.010  1.00  0.00           O
ATOM   2898  N   THR   292      57.880 -12.310 196.830  1.00  0.00           N
ATOM   2899  H   THR   292      57.380 -11.760 196.160  1.00  0.00           H
ATOM   2900  CA  THR   292      58.460 -11.870 198.090  1.00  0.00           C
ATOM   2901  CB  THR   292      58.740 -10.370 198.140  1.00  0.00           C
ATOM   2902  OG1 THR   292      57.500  -9.750 198.170  1.00  0.00           O
ATOM   2903  HG1 THR   292      57.040  -9.710 197.280  1.00  0.00           H
ATOM   2904  CG2 THR   292      59.690  -9.920 197.000  1.00  0.00           C
ATOM   2905  C   THR   292      57.630 -12.330 199.320  1.00  0.00           C
ATOM   2906  O   THR   292      56.400 -12.540 199.150  1.00  0.00           O
ATOM   2907  N   PRO   293      58.370 -12.440 200.470  1.00  0.00           N
ATOM   2908  CA  PRO   293      57.750 -12.550 201.800  1.00  0.00           C
ATOM   2909  CB  PRO   293      58.900 -12.470 202.810  1.00  0.00           C
ATOM   2910  CG  PRO   293      59.920 -13.360 202.060  1.00  0.00           C
ATOM   2911  CD  PRO   293      59.780 -12.830 200.580  1.00  0.00           C
ATOM   2912  C   PRO   293      56.590 -11.520 202.130  1.00  0.00           C
ATOM   2913  O   PRO   293      55.470 -11.890 202.460  1.00  0.00           O
ATOM   2914  N   PHE   294      56.890 -10.260 201.750  1.00  0.00           N
ATOM   2915  H   PHE   294      57.820  -9.980 201.490  1.00  0.00           H
ATOM   2916  CA  PHE   294      55.950  -9.080 201.830  1.00  0.00           C
ATOM   2917  CB  PHE   294      56.720  -7.870 201.310  1.00  0.00           C
ATOM   2918  CG  PHE   294      56.560  -6.760 202.360  1.00  0.00           C
ATOM   2919  CD1 PHE   294      57.160  -6.980 203.590  1.00  0.00           C
ATOM   2920  HD1 PHE   294      57.650  -7.930 203.770  1.00  0.00           H
ATOM   2921  CD2 PHE   294      56.030  -5.500 202.000  1.00  0.00           C
ATOM   2922  HD2 PHE   294      55.520  -5.300 201.060  1.00  0.00           H
ATOM   2923  CE1 PHE   294      57.190  -5.980 204.530  1.00  0.00           C
ATOM   2924  HE1 PHE   294      57.710  -6.090 205.480  1.00  0.00           H
ATOM   2925  CE2 PHE   294      56.070  -4.470 202.980  1.00  0.00           C
ATOM   2926  HE2 PHE   294      56.070  -3.440 202.620  1.00  0.00           H
ATOM   2927  CZ  PHE   294      56.650  -4.750 204.230  1.00  0.00           C
ATOM   2928  HZ  PHE   294      56.910  -3.950 204.920  1.00  0.00           H
ATOM   2929  C   PHE   294      54.770  -9.340 200.930  1.00  0.00           C
ATOM   2930  O   PHE   294      53.720  -9.440 201.510  1.00  0.00           O
ATOM   2931  N   ASP   295      54.940  -9.680 199.660  1.00  0.00           N
ATOM   2932  H   ASP   295      55.820  -9.890 199.250  1.00  0.00           H
ATOM   2933  CA  ASP   295      53.800 -10.070 198.810  1.00  0.00           C
ATOM   2934  CB  ASP   295      54.410 -10.560 197.480  1.00  0.00           C
ATOM   2935  CG  ASP   295      54.880  -9.520 196.440  1.00  0.00           C
ATOM   2936  OD1 ASP   295      54.470  -8.370 196.490  1.00  0.00           O
ATOM   2937  OD2 ASP   295      55.920  -9.890 195.820  1.00  0.00           O
ATOM   2938  C   ASP   295      52.870 -11.160 199.370  1.00  0.00           C
ATOM   2939  O   ASP   295      51.650 -10.910 199.440  1.00  0.00           O
ATOM   2940  N   VAL   296      53.470 -12.270 199.860  1.00  0.00           N
ATOM   2941  H   VAL   296      54.440 -12.470 199.990  1.00  0.00           H
ATOM   2942  CA  VAL   296      52.540 -13.260 200.460  1.00  0.00           C
ATOM   2943  CB  VAL   296      53.200 -14.600 200.850  1.00  0.00           C
ATOM   2944  CG1 VAL   296      52.030 -15.570 201.220  1.00  0.00           C
ATOM   2945  CG2 VAL   296      53.950 -15.200 199.760  1.00  0.00           C
ATOM   2946  C   VAL   296      51.810 -12.760 201.730  1.00  0.00           C
ATOM   2947  O   VAL   296      50.600 -12.690 201.650  1.00  0.00           O
ATOM   2948  N   VAL   297      52.500 -12.300 202.770  1.00  0.00           N
ATOM   2949  H   VAL   297      53.480 -12.130 202.680  1.00  0.00           H
ATOM   2950  CA  VAL   297      51.900 -11.850 204.060  1.00  0.00           C
ATOM   2951  CB  VAL   297      52.890 -11.520 205.230  1.00  0.00           C
ATOM   2952  CG1 VAL   297      53.690 -10.180 205.030  1.00  0.00           C
ATOM   2953  CG2 VAL   297      52.130 -11.580 206.590  1.00  0.00           C
ATOM   2954  C   VAL   297      50.880 -10.730 203.810  1.00  0.00           C
ATOM   2955  O   VAL   297      49.710 -10.930 204.130  1.00  0.00           O
ATOM   2956  N   ARG   298      51.230  -9.660 203.060  1.00  0.00           N
ATOM   2957  H   ARG   298      52.040  -9.730 202.490  1.00  0.00           H
ATOM   2958  CA  ARG   298      50.270  -8.560 202.760  1.00  0.00           C
ATOM   2959  CB  ARG   298      51.000  -7.290 202.340  1.00  0.00           C
ATOM   2960  CG  ARG   298      51.880  -6.800 203.480  1.00  0.00           C
ATOM   2961  CD  ARG   298      52.470  -5.470 203.180  1.00  0.00           C
ATOM   2962  NE  ARG   298      53.160  -4.860 204.360  1.00  0.00           N
ATOM   2963  HE  ARG   298      54.110  -4.610 204.150  1.00  0.00           H
ATOM   2964  CZ  ARG   298      52.570  -4.420 205.470  1.00  0.00           C
ATOM   2965  NH1 ARG   298      51.260  -4.280 205.500  1.00  0.00           N
ATOM   2966 1HH1 ARG   298      50.690  -4.330 204.680  1.00  0.00           H
ATOM   2967 2HH1 ARG   298      50.750  -4.080 206.340  1.00  0.00           H
ATOM   2968  NH2 ARG   298      53.310  -4.200 206.540  1.00  0.00           N
ATOM   2969 1HH2 ARG   298      54.260  -4.390 206.300  1.00  0.00           H
ATOM   2970 2HH2 ARG   298      53.080  -3.910 207.470  1.00  0.00           H
ATOM   2971  C   ARG   298      49.040  -8.900 201.900  1.00  0.00           C
ATOM   2972  O   ARG   298      48.080  -8.170 202.080  1.00  0.00           O
ATOM   2973  N   GLN   299      49.220  -9.720 200.810  1.00  0.00           N
ATOM   2974  H   GLN   299      50.110 -10.050 200.490  1.00  0.00           H
ATOM   2975  CA  GLN   299      48.020 -10.480 200.330  1.00  0.00           C
ATOM   2976  CB  GLN   299      48.200 -10.860 198.830  1.00  0.00           C
ATOM   2977  CG  GLN   299      48.640  -9.630 198.010  1.00  0.00           C
ATOM   2978  CD  GLN   299      48.910 -10.000 196.540  1.00  0.00           C
ATOM   2979  OE1 GLN   299      49.780  -9.390 195.890  1.00  0.00           O
ATOM   2980  NE2 GLN   299      48.320 -11.030 196.020  1.00  0.00           N
ATOM   2981 1HE2 GLN   299      47.560 -11.490 196.470  1.00  0.00           H
ATOM   2982 2HE2 GLN   299      48.570 -11.330 195.100  1.00  0.00           H
ATOM   2983  C   GLN   299      47.210 -11.480 201.130  1.00  0.00           C
ATOM   2984  O   GLN   299      46.020 -11.550 200.860  1.00  0.00           O
ATOM   2985  N   CYS   300      47.850 -12.090 202.130  1.00  0.00           N
ATOM   2986  H   CYS   300      48.840 -12.030 202.190  1.00  0.00           H
ATOM   2987  CA  CYS   300      47.120 -12.810 203.210  1.00  0.00           C
ATOM   2988  CB  CYS   300      48.080 -13.740 204.030  1.00  0.00           C
ATOM   2989  SG  CYS   300      48.130 -15.520 203.600  1.00  0.00           S
ATOM   2990  HG  CYS   300      46.830 -15.620 203.860  1.00  0.00           H
ATOM   2991  C   CYS   300      46.250 -11.960 204.150  1.00  0.00           C
ATOM   2992  O   CYS   300      45.210 -12.380 204.780  1.00  0.00           O
ATOM   2993  N   SER   301      46.930 -10.870 204.480  1.00  0.00           N
ATOM   2994  H   SER   301      47.880 -10.720 204.210  1.00  0.00           H
ATOM   2995  CA  SER   301      46.320  -9.800 205.280  1.00  0.00           C
ATOM   2996  CB  SER   301      46.590 -10.050 206.740  1.00  0.00           C
ATOM   2997  OG  SER   301      45.510  -9.460 207.420  1.00  0.00           O
ATOM   2998  HG  SER   301      44.770 -10.120 207.310  1.00  0.00           H
ATOM   2999  C   SER   301      47.060  -8.530 204.910  1.00  0.00           C
ATOM   3000  O   SER   301      48.250  -8.420 205.160  1.00  0.00           O
ATOM   3001  N   GLY   302      46.210  -7.540 204.760  1.00  0.00           N
ATOM   3002  H   GLY   302      45.250  -7.620 205.040  1.00  0.00           H
ATOM   3003  CA  GLY   302      46.610  -6.160 204.420  1.00  0.00           C
ATOM   3004  C   GLY   302      45.730  -5.700 203.190  1.00  0.00           C
ATOM   3005  O   GLY   302      44.540  -5.540 203.300  1.00  0.00           O
ATOM   3006  N   VAL   303      46.340  -5.810 202.050  1.00  0.00           N
ATOM   3007  H   VAL   303      47.180  -6.340 201.920  1.00  0.00           H
ATOM   3008  CA  VAL   303      45.610  -5.360 200.860  1.00  0.00           C
ATOM   3009  CB  VAL   303      46.620  -4.990 199.760  1.00  0.00           C
ATOM   3010  CG1 VAL   303      47.390  -3.670 199.950  1.00  0.00           C
ATOM   3011  CG2 VAL   303      47.670  -6.090 199.460  1.00  0.00           C
ATOM   3012  C   VAL   303      44.450  -6.250 200.310  1.00  0.00           C
ATOM   3013  O   VAL   303      44.540  -7.490 200.360  1.00  0.00           O
ATOM   3014  N   THR   304      43.330  -5.640 200.110  1.00  0.00           N
ATOM   3015  H   THR   304      43.190  -4.740 200.500  1.00  0.00           H
ATOM   3016  CA  THR   304      42.110  -6.310 199.600  1.00  0.00           C
ATOM   3017  CB  THR   304      40.910  -5.970 200.470  1.00  0.00           C
ATOM   3018  OG1 THR   304      40.590  -4.570 200.540  1.00  0.00           O
ATOM   3019  HG1 THR   304      39.670  -4.540 200.940  1.00  0.00           H
ATOM   3020  CG2 THR   304      41.090  -6.490 201.900  1.00  0.00           C
ATOM   3021  C   THR   304      41.730  -6.120 198.090  1.00  0.00           C
ATOM   3022  O   THR   304      40.850  -6.850 197.590  1.00  0.00           O
ATOM   3023  N   PHE   305      42.030  -4.970 197.520  1.00  0.00           N
ATOM   3024  H   PHE   305      42.600  -4.410 198.110  1.00  0.00           H
ATOM   3025  CA  PHE   305      41.630  -4.430 196.160  1.00  0.00           C
ATOM   3026  CB  PHE   305      42.150  -5.300 195.040  1.00  0.00           C
ATOM   3027  CG  PHE   305      43.650  -5.650 195.170  1.00  0.00           C
ATOM   3028  CD1 PHE   305      44.580  -4.670 195.160  1.00  0.00           C
ATOM   3029  HD1 PHE   305      44.340  -3.730 194.660  1.00  0.00           H
ATOM   3030  CD2 PHE   305      44.020  -6.920 195.590  1.00  0.00           C
ATOM   3031  HD2 PHE   305      43.200  -7.620 195.770  1.00  0.00           H
ATOM   3032  CE1 PHE   305      45.830  -4.890 195.700  1.00  0.00           C
ATOM   3033  HE1 PHE   305      46.430  -4.010 195.910  1.00  0.00           H
ATOM   3034  CE2 PHE   305      45.340  -7.190 195.960  1.00  0.00           C
ATOM   3035  HE2 PHE   305      45.700  -8.180 196.240  1.00  0.00           H
ATOM   3036  CZ  PHE   305      46.230  -6.120 196.070  1.00  0.00           C
ATOM   3037  HZ  PHE   305      47.270  -6.220 196.370  1.00  0.00           H
ATOM   3038  C   PHE   305      40.140  -4.210 195.910  1.00  0.00           C
ATOM   3039  O   PHE   305      39.310  -4.760 196.590  1.00  0.00           O
ATOM   3040  N   GLN   306      39.910  -3.440 194.840  1.00  0.00           N
ATOM   3041  H   GLN   306      40.640  -3.220 194.190  1.00  0.00           H
ATOM   3042  CA  GLN   306      38.630  -3.000 194.330  1.00  0.00           C
ATOM   3043  CB  GLN   306      38.010  -1.970 195.320  1.00  0.00           C
ATOM   3044  CG  GLN   306      38.680  -0.560 195.420  1.00  0.00           C
ATOM   3045  CD  GLN   306      38.200   0.050 196.700  1.00  0.00           C
ATOM   3046  OE1 GLN   306      38.190  -0.550 197.730  1.00  0.00           O
ATOM   3047  NE2 GLN   306      38.290   1.370 196.750  1.00  0.00           N
ATOM   3048 1HE2 GLN   306      38.740   1.880 196.010  1.00  0.00           H
ATOM   3049 2HE2 GLN   306      37.770   1.790 197.490  1.00  0.00           H
ATOM   3050  C   GLN   306      38.850  -2.390 192.940  1.00  0.00           C
ATOM   3051  O1  GLN   306      37.910  -2.560 192.100  1.00  0.00           O
ATOM   3052  O2  GLN   306      40.040  -2.220 192.570  1.00  0.00           O
TER
ENDMDL
