# Supplementary material for: Microsecond MD Simulation and Multiple-Conformation Virtual Screening to Identify Potential Anti-COVID-19 Inhibitors Against SARS-CoV-2 Main Protease
Source: Front Chem. 2021 Jan 13;8:595273. doi: 10.3389/fchem.2020.595273 (PMC7873971; doi:10.3389/fchem.2020.595273)
Supplement: Supplementary file 2 [file Data_Sheet_1.ZIP › Ns_Pose_PDB/Ns_Pose_PDB/1_micro_6LU7_Apo/900ns.pdb]

REMARK    GENERATED BY TRJCONV
TITLE     Seq_1 - homology model built on 3M3V_A 2A5K_A - hbond-opt in water t= 900000.00000
REMARK    THIS IS A SIMULATION BOX
CRYST1   98.514   98.514   98.514  90.00  90.00  90.00 P 1           1
MODEL        1
ATOM      1  N   SER     1      -9.500 -14.230 194.980  1.00  0.00           N
ATOM      2  H1  SER     1      -9.960 -14.520 194.140  1.00  0.00           H
ATOM      3  H2  SER     1      -9.790 -13.310 195.230  1.00  0.00           H
ATOM      4  H3  SER     1      -8.500 -14.260 194.880  1.00  0.00           H
ATOM      5  CA  SER     1      -9.880 -15.120 196.100  1.00  0.00           C
ATOM      6  CB  SER     1     -11.400 -14.890 196.350  1.00  0.00           C
ATOM      7  OG  SER     1     -12.000 -15.030 195.130  1.00  0.00           O
ATOM      8  HG  SER     1     -12.990 -15.070 195.270  1.00  0.00           H
ATOM      9  C   SER     1      -9.650 -16.620 196.010  1.00  0.00           C
ATOM     10  O   SER     1      -9.280 -17.050 194.880  1.00  0.00           O
ATOM     11  N   GLY     2      -9.920 -17.320 197.170  1.00  0.00           N
ATOM     12  H   GLY     2      -9.990 -16.950 198.090  1.00  0.00           H
ATOM     13  CA  GLY     2      -9.660 -18.740 197.190  1.00  0.00           C
ATOM     14  C   GLY     2      -9.530 -19.510 198.530  1.00  0.00           C
ATOM     15  O   GLY     2     -10.180 -19.130 199.500  1.00  0.00           O
ATOM     16  N   PHE     3      -8.820 -20.640 198.430  1.00  0.00           N
ATOM     17  H   PHE     3      -8.290 -20.730 197.590  1.00  0.00           H
ATOM     18  CA  PHE     3      -8.310 -21.380 199.610  1.00  0.00           C
ATOM     19  CB  PHE     3      -8.130 -22.890 199.170  1.00  0.00           C
ATOM     20  CG  PHE     3      -7.690 -23.910 200.260  1.00  0.00           C
ATOM     21  CD1 PHE     3      -6.380 -23.930 200.700  1.00  0.00           C
ATOM     22  HD1 PHE     3      -5.720 -23.090 200.490  1.00  0.00           H
ATOM     23  CD2 PHE     3      -8.610 -24.930 200.530  1.00  0.00           C
ATOM     24  HD2 PHE     3      -9.700 -24.850 200.530  1.00  0.00           H
ATOM     25  CE1 PHE     3      -5.920 -25.070 201.390  1.00  0.00           C
ATOM     26  HE1 PHE     3      -4.860 -25.020 201.680  1.00  0.00           H
ATOM     27  CE2 PHE     3      -8.120 -26.050 201.260  1.00  0.00           C
ATOM     28  HE2 PHE     3      -8.740 -26.870 201.600  1.00  0.00           H
ATOM     29  CZ  PHE     3      -6.760 -26.110 201.660  1.00  0.00           C
ATOM     30  HZ  PHE     3      -6.560 -26.780 202.500  1.00  0.00           H
ATOM     31  C   PHE     3      -7.110 -20.810 200.390  1.00  0.00           C
ATOM     32  O   PHE     3      -6.140 -20.290 199.870  1.00  0.00           O
ATOM     33  N   ARG     4      -7.370 -20.890 201.700  1.00  0.00           N
ATOM     34  H   ARG     4      -8.200 -21.270 202.110  1.00  0.00           H
ATOM     35  CA  ARG     4      -6.340 -20.520 202.690  1.00  0.00           C
ATOM     36  CB  ARG     4      -7.130 -20.250 203.960  1.00  0.00           C
ATOM     37  CG  ARG     4      -8.150 -19.120 203.720  1.00  0.00           C
ATOM     38  CD  ARG     4      -8.760 -18.860 205.090  1.00  0.00           C
ATOM     39  NE  ARG     4      -9.360 -17.500 205.150  1.00  0.00           N
ATOM     40  HE  ARG     4     -10.270 -17.390 204.750  1.00  0.00           H
ATOM     41  CZ  ARG     4      -8.820 -16.310 205.570  1.00  0.00           C
ATOM     42  NH1 ARG     4      -7.570 -16.290 206.080  1.00  0.00           N
ATOM     43 1HH1 ARG     4      -7.100 -17.170 206.150  1.00  0.00           H
ATOM     44 2HH1 ARG     4      -7.200 -15.430 206.410  1.00  0.00           H
ATOM     45  NH2 ARG     4      -9.210 -15.160 205.050  1.00  0.00           N
ATOM     46 1HH2 ARG     4      -9.770 -15.190 204.230  1.00  0.00           H
ATOM     47 2HH2 ARG     4      -8.920 -14.300 205.470  1.00  0.00           H
ATOM     48  C   ARG     4      -5.120 -21.460 202.930  1.00  0.00           C
ATOM     49  O   ARG     4      -5.130 -22.190 203.890  1.00  0.00           O
ATOM     50  N   LYS     5      -4.160 -21.290 202.010  1.00  0.00           N
ATOM     51  H   LYS     5      -4.280 -20.640 201.260  1.00  0.00           H
ATOM     52  CA  LYS     5      -2.970 -22.220 201.950  1.00  0.00           C
ATOM     53  CB  LYS     5      -2.290 -22.070 200.590  1.00  0.00           C
ATOM     54  CG  LYS     5      -2.380 -23.210 199.610  1.00  0.00           C
ATOM     55  CD  LYS     5      -1.770 -22.790 198.280  1.00  0.00           C
ATOM     56  CE  LYS     5      -2.000 -23.730 197.090  1.00  0.00           C
ATOM     57  NZ  LYS     5      -1.880 -23.110 195.830  1.00  0.00           N
ATOM     58  HZ1 LYS     5      -1.900 -23.830 195.130  1.00  0.00           H
ATOM     59  HZ2 LYS     5      -2.700 -22.580 195.620  1.00  0.00           H
ATOM     60  HZ3 LYS     5      -1.010 -22.660 195.640  1.00  0.00           H
ATOM     61  C   LYS     5      -1.960 -21.920 203.110  1.00  0.00           C
ATOM     62  O   LYS     5      -1.930 -20.870 203.780  1.00  0.00           O
ATOM     63  N   MET     6      -0.960 -22.730 203.160  1.00  0.00           N
ATOM     64  H   MET     6      -0.880 -23.380 202.400  1.00  0.00           H
ATOM     65  CA  MET     6      -0.100 -22.940 204.380  1.00  0.00           C
ATOM     66  CB  MET     6       0.480 -24.380 204.270  1.00  0.00           C
ATOM     67  CG  MET     6       1.160 -24.660 202.910  1.00  0.00           C
ATOM     68  SD  MET     6      -0.120 -25.050 201.620  1.00  0.00           S
ATOM     69  CE  MET     6       1.060 -25.630 200.460  1.00  0.00           C
ATOM     70  C   MET     6       0.950 -21.830 204.660  1.00  0.00           C
ATOM     71  O   MET     6       2.120 -21.890 204.260  1.00  0.00           O
ATOM     72  N   ALA     7       0.480 -20.790 205.330  1.00  0.00           N
ATOM     73  H   ALA     7      -0.510 -20.700 205.450  1.00  0.00           H
ATOM     74  CA  ALA     7       1.230 -19.550 205.500  1.00  0.00           C
ATOM     75  CB  ALA     7       0.270 -18.410 205.830  1.00  0.00           C
ATOM     76  C   ALA     7       2.520 -19.730 206.390  1.00  0.00           C
ATOM     77  O   ALA     7       2.570 -20.530 207.280  1.00  0.00           O
ATOM     78  N   PHE     8       3.400 -18.780 206.180  1.00  0.00           N
ATOM     79  H   PHE     8       3.220 -18.030 205.540  1.00  0.00           H
ATOM     80  CA  PHE     8       4.740 -18.680 206.820  1.00  0.00           C
ATOM     81  CB  PHE     8       5.760 -19.580 206.120  1.00  0.00           C
ATOM     82  CG  PHE     8       6.080 -19.110 204.740  1.00  0.00           C
ATOM     83  CD1 PHE     8       7.340 -18.590 204.420  1.00  0.00           C
ATOM     84  HD1 PHE     8       8.190 -18.720 205.090  1.00  0.00           H
ATOM     85  CD2 PHE     8       5.170 -19.350 203.740  1.00  0.00           C
ATOM     86  HD2 PHE     8       4.310 -19.960 204.010  1.00  0.00           H
ATOM     87  CE1 PHE     8       7.660 -18.280 203.060  1.00  0.00           C
ATOM     88  HE1 PHE     8       8.730 -18.220 202.890  1.00  0.00           H
ATOM     89  CE2 PHE     8       5.510 -19.160 202.360  1.00  0.00           C
ATOM     90  HE2 PHE     8       4.860 -19.480 201.550  1.00  0.00           H
ATOM     91  CZ  PHE     8       6.730 -18.620 202.040  1.00  0.00           C
ATOM     92  HZ  PHE     8       6.930 -18.550 200.970  1.00  0.00           H
ATOM     93  C   PHE     8       5.210 -17.230 206.630  1.00  0.00           C
ATOM     94  O   PHE     8       4.630 -16.460 205.900  1.00  0.00           O
ATOM     95  N   PRO     9       6.200 -16.830 207.510  1.00  0.00           N
ATOM     96  CA  PRO     9       6.910 -15.530 207.330  1.00  0.00           C
ATOM     97  CB  PRO     9       7.430 -15.240 208.740  1.00  0.00           C
ATOM     98  CG  PRO     9       6.600 -16.040 209.770  1.00  0.00           C
ATOM     99  CD  PRO     9       6.220 -17.290 208.970  1.00  0.00           C
ATOM    100  C   PRO     9       8.020 -15.710 206.310  1.00  0.00           C
ATOM    101  O   PRO     9       8.790 -16.620 206.440  1.00  0.00           O
ATOM    102  N   SER    10       7.930 -14.740 205.430  1.00  0.00           N
ATOM    103  H   SER    10       7.160 -14.090 205.460  1.00  0.00           H
ATOM    104  CA  SER    10       8.810 -14.670 204.250  1.00  0.00           C
ATOM    105  CB  SER    10       8.210 -13.740 203.170  1.00  0.00           C
ATOM    106  OG  SER    10       8.010 -12.530 203.900  1.00  0.00           O
ATOM    107  HG  SER    10       8.120 -11.720 203.310  1.00  0.00           H
ATOM    108  C   SER    10      10.240 -14.210 204.440  1.00  0.00           C
ATOM    109  O   SER    10      10.580 -13.340 205.290  1.00  0.00           O
ATOM    110  N   GLY    11      11.140 -15.000 203.840  1.00  0.00           N
ATOM    111  H   GLY    11      10.900 -15.700 203.160  1.00  0.00           H
ATOM    112  CA  GLY    11      12.610 -14.880 203.990  1.00  0.00           C
ATOM    113  C   GLY    11      13.160 -15.410 205.290  1.00  0.00           C
ATOM    114  O   GLY    11      13.950 -16.330 205.260  1.00  0.00           O
ATOM    115  N   LYS    12      12.500 -15.040 206.360  1.00  0.00           N
ATOM    116  H   LYS    12      11.720 -14.420 206.290  1.00  0.00           H
ATOM    117  CA  LYS    12      12.810 -15.420 207.720  1.00  0.00           C
ATOM    118  CB  LYS    12      11.650 -15.000 208.620  1.00  0.00           C
ATOM    119  CG  LYS    12      11.520 -13.460 208.630  1.00  0.00           C
ATOM    120  CD  LYS    12      10.460 -13.000 209.670  1.00  0.00           C
ATOM    121  CE  LYS    12      10.530 -11.510 209.710  1.00  0.00           C
ATOM    122  NZ  LYS    12       9.320 -10.890 210.220  1.00  0.00           N
ATOM    123  HZ1 LYS    12       9.320  -9.900 210.330  1.00  0.00           H
ATOM    124  HZ2 LYS    12       8.660 -11.040 209.480  1.00  0.00           H
ATOM    125  HZ3 LYS    12       9.100 -11.310 211.110  1.00  0.00           H
ATOM    126  C   LYS    12      13.150 -16.930 208.000  1.00  0.00           C
ATOM    127  O   LYS    12      14.300 -17.240 208.400  1.00  0.00           O
ATOM    128  N   VAL    13      12.160 -17.850 207.730  1.00  0.00           N
ATOM    129  H   VAL    13      11.340 -17.640 207.200  1.00  0.00           H
ATOM    130  CA  VAL    13      12.370 -19.290 208.070  1.00  0.00           C
ATOM    131  CB  VAL    13      10.900 -19.800 208.290  1.00  0.00           C
ATOM    132  CG1 VAL    13      10.870 -21.280 208.780  1.00  0.00           C
ATOM    133  CG2 VAL    13      10.220 -19.090 209.470  1.00  0.00           C
ATOM    134  C   VAL    13      13.150 -20.060 206.950  1.00  0.00           C
ATOM    135  O   VAL    13      13.960 -20.930 207.220  1.00  0.00           O
ATOM    136  N   GLU    14      12.960 -19.680 205.660  1.00  0.00           N
ATOM    137  H   GLU    14      12.270 -19.000 205.410  1.00  0.00           H
ATOM    138  CA  GLU    14      13.850 -20.240 204.580  1.00  0.00           C
ATOM    139  CB  GLU    14      13.440 -19.570 203.240  1.00  0.00           C
ATOM    140  CG  GLU    14      11.930 -19.870 202.870  1.00  0.00           C
ATOM    141  CD  GLU    14      11.480 -18.870 201.820  1.00  0.00           C
ATOM    142  OE1 GLU    14      11.730 -19.170 200.650  1.00  0.00           O
ATOM    143  OE2 GLU    14      10.920 -17.770 202.190  1.00  0.00           O
ATOM    144  C   GLU    14      15.340 -19.860 204.900  1.00  0.00           C
ATOM    145  O   GLU    14      16.270 -20.590 204.620  1.00  0.00           O
ATOM    146  N   GLY    15      15.590 -18.590 205.260  1.00  0.00           N
ATOM    147  H   GLY    15      14.870 -17.910 205.350  1.00  0.00           H
ATOM    148  CA  GLY    15      16.920 -18.060 205.610  1.00  0.00           C
ATOM    149  C   GLY    15      17.610 -18.640 206.830  1.00  0.00           C
ATOM    150  O   GLY    15      18.850 -18.590 206.900  1.00  0.00           O
ATOM    151  N   CYS    16      16.890 -18.800 207.960  1.00  0.00           N
ATOM    152  H   CYS    16      16.020 -18.330 208.100  1.00  0.00           H
ATOM    153  CA  CYS    16      17.270 -19.570 209.190  1.00  0.00           C
ATOM    154  CB  CYS    16      16.130 -19.310 210.110  1.00  0.00           C
ATOM    155  SG  CYS    16      16.140 -17.480 210.580  1.00  0.00           S
ATOM    156  HG  CYS    16      15.230 -17.160 209.670  1.00  0.00           H
ATOM    157  C   CYS    16      17.370 -21.030 208.920  1.00  0.00           C
ATOM    158  O   CYS    16      17.930 -21.690 209.810  1.00  0.00           O
ATOM    159  N   MET    17      16.860 -21.580 207.850  1.00  0.00           N
ATOM    160  H   MET    17      16.240 -21.230 207.140  1.00  0.00           H
ATOM    161  CA  MET    17      17.230 -22.980 207.590  1.00  0.00           C
ATOM    162  CB  MET    17      16.010 -23.600 206.840  1.00  0.00           C
ATOM    163  CG  MET    17      15.710 -25.010 207.290  1.00  0.00           C
ATOM    164  SD  MET    17      17.000 -26.250 207.490  1.00  0.00           S
ATOM    165  CE  MET    17      16.140 -27.590 208.290  1.00  0.00           C
ATOM    166  C   MET    17      18.590 -23.030 206.830  1.00  0.00           C
ATOM    167  O   MET    17      18.650 -22.540 205.670  1.00  0.00           O
ATOM    168  N   VAL    18      19.570 -23.740 207.420  1.00  0.00           N
ATOM    169  H   VAL    18      19.320 -24.310 208.200  1.00  0.00           H
ATOM    170  CA  VAL    18      20.970 -23.780 206.910  1.00  0.00           C
ATOM    171  CB  VAL    18      21.940 -22.970 207.850  1.00  0.00           C
ATOM    172  CG1 VAL    18      21.610 -21.500 207.870  1.00  0.00           C
ATOM    173  CG2 VAL    18      21.810 -23.460 209.290  1.00  0.00           C
ATOM    174  C   VAL    18      21.590 -25.200 206.680  1.00  0.00           C
ATOM    175  O   VAL    18      20.890 -26.170 206.850  1.00  0.00           O
ATOM    176  N   GLN    19      22.860 -25.290 206.330  1.00  0.00           N
ATOM    177  H   GLN    19      23.330 -24.540 205.880  1.00  0.00           H
ATOM    178  CA  GLN    19      23.580 -26.580 206.170  1.00  0.00           C
ATOM    179  CB  GLN    19      23.890 -26.840 204.700  1.00  0.00           C
ATOM    180  CG  GLN    19      24.750 -28.150 204.420  1.00  0.00           C
ATOM    181  CD  GLN    19      25.180 -28.220 202.920  1.00  0.00           C
ATOM    182  OE1 GLN    19      26.220 -27.600 202.540  1.00  0.00           O
ATOM    183  NE2 GLN    19      24.460 -29.010 202.180  1.00  0.00           N
ATOM    184 1HE2 GLN    19      23.670 -29.510 202.520  1.00  0.00           H
ATOM    185 2HE2 GLN    19      24.770 -29.210 201.250  1.00  0.00           H
ATOM    186  C   GLN    19      24.770 -26.830 207.100  1.00  0.00           C
ATOM    187  O   GLN    19      25.650 -25.970 207.370  1.00  0.00           O
ATOM    188  N   VAL    20      24.760 -27.990 207.690  1.00  0.00           N
ATOM    189  H   VAL    20      23.980 -28.610 207.580  1.00  0.00           H
ATOM    190  CA  VAL    20      25.830 -28.440 208.540  1.00  0.00           C
ATOM    191  CB  VAL    20      25.350 -29.190 209.820  1.00  0.00           C
ATOM    192  CG1 VAL    20      26.560 -29.540 210.640  1.00  0.00           C
ATOM    193  CG2 VAL    20      24.320 -28.340 210.650  1.00  0.00           C
ATOM    194  C   VAL    20      26.800 -29.250 207.680  1.00  0.00           C
ATOM    195  O   VAL    20      26.790 -30.470 207.540  1.00  0.00           O
ATOM    196  N   THR    21      27.820 -28.510 207.280  1.00  0.00           N
ATOM    197  H   THR    21      28.010 -27.660 207.770  1.00  0.00           H
ATOM    198  CA  THR    21      28.810 -28.990 206.340  1.00  0.00           C
ATOM    199  CB  THR    21      29.160 -27.960 205.250  1.00  0.00           C
ATOM    200  OG1 THR    21      30.150 -28.520 204.420  1.00  0.00           O
ATOM    201  HG1 THR    21      30.980 -28.460 204.970  1.00  0.00           H
ATOM    202  CG2 THR    21      29.670 -26.630 205.780  1.00  0.00           C
ATOM    203  C   THR    21      29.940 -29.850 206.990  1.00  0.00           C
ATOM    204  O   THR    21      31.110 -29.550 206.770  1.00  0.00           O
ATOM    205  N   CYS    22      29.530 -30.840 207.750  1.00  0.00           N
ATOM    206  H   CYS    22      28.550 -31.050 207.710  1.00  0.00           H
ATOM    207  CA  CYS    22      30.380 -31.810 208.490  1.00  0.00           C
ATOM    208  CB  CYS    22      29.900 -32.040 209.960  1.00  0.00           C
ATOM    209  SG  CYS    22      31.130 -33.050 210.850  1.00  0.00           S
ATOM    210  HG  CYS    22      32.110 -32.230 210.480  1.00  0.00           H
ATOM    211  C   CYS    22      30.590 -33.110 207.770  1.00  0.00           C
ATOM    212  O   CYS    22      29.740 -33.950 207.660  1.00  0.00           O
ATOM    213  N   GLY    23      31.750 -33.200 207.050  1.00  0.00           N
ATOM    214  H   GLY    23      32.580 -32.710 207.310  1.00  0.00           H
ATOM    215  CA  GLY    23      31.980 -34.360 206.130  1.00  0.00           C
ATOM    216  C   GLY    23      30.970 -34.510 205.060  1.00  0.00           C
ATOM    217  O   GLY    23      30.820 -33.610 204.260  1.00  0.00           O
ATOM    218  N   THR    24      30.790 -35.830 204.790  1.00  0.00           N
ATOM    219  H   THR    24      31.390 -36.530 205.180  1.00  0.00           H
ATOM    220  CA  THR    24      29.800 -36.320 203.870  1.00  0.00           C
ATOM    221  CB  THR    24      29.970 -37.740 203.480  1.00  0.00           C
ATOM    222  OG1 THR    24      29.860 -38.620 204.530  1.00  0.00           O
ATOM    223  HG1 THR    24      29.300 -39.410 204.320  1.00  0.00           H
ATOM    224  CG2 THR    24      31.240 -37.960 202.680  1.00  0.00           C
ATOM    225  C   THR    24      28.380 -36.010 204.370  1.00  0.00           C
ATOM    226  O   THR    24      27.610 -35.540 203.510  1.00  0.00           O
ATOM    227  N   THR    25      28.120 -35.950 205.670  1.00  0.00           N
ATOM    228  H   THR    25      28.700 -36.480 206.290  1.00  0.00           H
ATOM    229  CA  THR    25      26.670 -35.740 206.110  1.00  0.00           C
ATOM    230  CB  THR    25      26.530 -36.340 207.500  1.00  0.00           C
ATOM    231  OG1 THR    25      27.550 -36.000 208.450  1.00  0.00           O
ATOM    232  HG1 THR    25      27.720 -35.040 208.220  1.00  0.00           H
ATOM    233  CG2 THR    25      26.350 -37.860 207.530  1.00  0.00           C
ATOM    234  C   THR    25      26.220 -34.310 206.150  1.00  0.00           C
ATOM    235  O   THR    25      25.960 -33.730 207.230  1.00  0.00           O
ATOM    236  N   THR    26      26.090 -33.760 204.920  1.00  0.00           N
ATOM    237  H   THR    26      26.480 -34.290 204.170  1.00  0.00           H
ATOM    238  CA  THR    26      25.760 -32.360 204.650  1.00  0.00           C
ATOM    239  CB  THR    26      26.280 -32.020 203.230  1.00  0.00           C
ATOM    240  OG1 THR    26      25.770 -32.940 202.230  1.00  0.00           O
ATOM    241  HG1 THR    26      25.140 -33.570 202.700  1.00  0.00           H
ATOM    242  CG2 THR    26      27.830 -31.860 203.320  1.00  0.00           C
ATOM    243  C   THR    26      24.310 -31.980 204.860  1.00  0.00           C
ATOM    244  O   THR    26      23.600 -31.360 204.100  1.00  0.00           O
ATOM    245  N   LEU    27      23.830 -32.310 206.040  1.00  0.00           N
ATOM    246  H   LEU    27      24.500 -32.610 206.730  1.00  0.00           H
ATOM    247  CA  LEU    27      22.480 -32.210 206.530  1.00  0.00           C
ATOM    248  CB  LEU    27      22.330 -32.980 207.850  1.00  0.00           C
ATOM    249  CG  LEU    27      21.260 -34.060 207.780  1.00  0.00           C
ATOM    250  CD1 LEU    27      21.790 -35.250 206.910  1.00  0.00           C
ATOM    251  CD2 LEU    27      20.970 -34.530 209.270  1.00  0.00           C
ATOM    252  C   LEU    27      21.890 -30.810 206.800  1.00  0.00           C
ATOM    253  O   LEU    27      22.630 -29.930 207.220  1.00  0.00           O
ATOM    254  N   ASN    28      20.550 -30.770 206.780  1.00  0.00           N
ATOM    255  H   ASN    28      19.940 -31.560 206.800  1.00  0.00           H
ATOM    256  CA  ASN    28      19.830 -29.550 207.150  1.00  0.00           C
ATOM    257  CB  ASN    28      18.420 -29.610 206.510  1.00  0.00           C
ATOM    258  CG  ASN    28      18.460 -28.930 205.080  1.00  0.00           C
ATOM    259  OD1 ASN    28      18.540 -29.480 203.950  1.00  0.00           O
ATOM    260  ND2 ASN    28      18.490 -27.630 205.090  1.00  0.00           N
ATOM    261 1HD2 ASN    28      18.440 -27.070 205.920  1.00  0.00           H
ATOM    262 2HD2 ASN    28      18.900 -27.200 204.280  1.00  0.00           H
ATOM    263  C   ASN    28      19.690 -29.360 208.680  1.00  0.00           C
ATOM    264  O   ASN    28      19.620 -30.240 209.510  1.00  0.00           O
ATOM    265  N   GLY    29      19.880 -28.020 208.880  1.00  0.00           N
ATOM    266  H   GLY    29      20.110 -27.350 208.180  1.00  0.00           H
ATOM    267  CA  GLY    29      19.750 -27.520 210.300  1.00  0.00           C
ATOM    268  C   GLY    29      18.940 -26.240 210.390  1.00  0.00           C
ATOM    269  O   GLY    29      19.500 -25.280 209.830  1.00  0.00           O
ATOM    270  N   LEU    30      18.110 -26.170 211.380  1.00  0.00           N
ATOM    271  H   LEU    30      17.930 -27.020 211.880  1.00  0.00           H
ATOM    272  CA  LEU    30      17.320 -24.960 211.640  1.00  0.00           C
ATOM    273  CB  LEU    30      15.860 -25.400 212.000  1.00  0.00           C
ATOM    274  CG  LEU    30      14.800 -24.280 212.010  1.00  0.00           C
ATOM    275  CD1 LEU    30      14.710 -23.540 210.730  1.00  0.00           C
ATOM    276  CD2 LEU    30      13.560 -25.000 212.530  1.00  0.00           C
ATOM    277  C   LEU    30      17.920 -24.000 212.680  1.00  0.00           C
ATOM    278  O   LEU    30      17.910 -24.190 213.880  1.00  0.00           O
ATOM    279  N   TRP    31      18.620 -22.990 212.170  1.00  0.00           N
ATOM    280  H   TRP    31      18.580 -22.720 211.200  1.00  0.00           H
ATOM    281  CA  TRP    31      19.320 -21.940 212.950  1.00  0.00           C
ATOM    282  CB  TRP    31      20.400 -21.350 212.060  1.00  0.00           C
ATOM    283  CG  TRP    31      21.050 -20.060 212.530  1.00  0.00           C
ATOM    284  CD1 TRP    31      21.650 -19.930 213.700  1.00  0.00           C
ATOM    285  HD1 TRP    31      21.580 -20.620 214.550  1.00  0.00           H
ATOM    286  CD2 TRP    31      21.690 -19.160 211.720  1.00  0.00           C
ATOM    287  NE1 TRP    31      22.520 -18.920 213.750  1.00  0.00           N
ATOM    288  HE1 TRP    31      23.150 -18.760 214.510  1.00  0.00           H
ATOM    289  CE2 TRP    31      22.610 -18.450 212.510  1.00  0.00           C
ATOM    290  CE3 TRP    31      21.730 -18.890 210.370  1.00  0.00           C
ATOM    291  HE3 TRP    31      20.950 -19.370 209.780  1.00  0.00           H
ATOM    292  CZ2 TRP    31      23.540 -17.610 211.950  1.00  0.00           C
ATOM    293  HZ2 TRP    31      24.370 -17.240 212.550  1.00  0.00           H
ATOM    294  CZ3 TRP    31      22.730 -18.070 209.810  1.00  0.00           C
ATOM    295  HZ3 TRP    31      22.490 -17.770 208.790  1.00  0.00           H
ATOM    296  CH2 TRP    31      23.600 -17.400 210.590  1.00  0.00           C
ATOM    297  HH2 TRP    31      24.480 -16.960 210.120  1.00  0.00           H
ATOM    298  C   TRP    31      18.390 -20.970 213.670  1.00  0.00           C
ATOM    299  O   TRP    31      17.810 -20.100 213.040  1.00  0.00           O
ATOM    300  N   LEU    32      18.140 -21.350 214.900  1.00  0.00           N
ATOM    301  H   LEU    32      18.590 -22.170 215.260  1.00  0.00           H
ATOM    302  CA  LEU    32      17.210 -20.590 215.790  1.00  0.00           C
ATOM    303  CB  LEU    32      16.300 -21.530 216.600  1.00  0.00           C
ATOM    304  CG  LEU    32      15.070 -22.040 215.890  1.00  0.00           C
ATOM    305  CD1 LEU    32      14.230 -23.130 216.550  1.00  0.00           C
ATOM    306  CD2 LEU    32      14.160 -20.860 215.560  1.00  0.00           C
ATOM    307  C   LEU    32      17.970 -19.800 216.860  1.00  0.00           C
ATOM    308  O   LEU    32      18.190 -20.210 218.000  1.00  0.00           O
ATOM    309  N   ASP    33      18.260 -18.550 216.540  1.00  0.00           N
ATOM    310  H   ASP    33      17.980 -18.160 215.660  1.00  0.00           H
ATOM    311  CA  ASP    33      19.010 -17.540 217.280  1.00  0.00           C
ATOM    312  CB  ASP    33      18.410 -17.140 218.680  1.00  0.00           C
ATOM    313  CG  ASP    33      16.970 -16.670 218.740  1.00  0.00           C
ATOM    314  OD1 ASP    33      16.400 -16.150 217.690  1.00  0.00           O
ATOM    315  OD2 ASP    33      16.380 -16.570 219.840  1.00  0.00           O
ATOM    316  C   ASP    33      20.540 -17.910 217.240  1.00  0.00           C
ATOM    317  O   ASP    33      21.230 -17.640 216.280  1.00  0.00           O
ATOM    318  N   ASP    34      21.020 -18.640 218.230  1.00  0.00           N
ATOM    319  H   ASP    34      20.560 -18.770 219.100  1.00  0.00           H
ATOM    320  CA  ASP    34      22.400 -19.320 218.170  1.00  0.00           C
ATOM    321  CB  ASP    34      23.070 -19.220 219.540  1.00  0.00           C
ATOM    322  CG  ASP    34      22.350 -19.680 220.800  1.00  0.00           C
ATOM    323  OD1 ASP    34      21.140 -19.780 220.870  1.00  0.00           O
ATOM    324  OD2 ASP    34      23.030 -19.800 221.810  1.00  0.00           O
ATOM    325  C   ASP    34      22.220 -20.750 217.780  1.00  0.00           C
ATOM    326  O   ASP    34      22.900 -21.140 216.830  1.00  0.00           O
ATOM    327  N   VAL    35      21.350 -21.460 218.490  1.00  0.00           N
ATOM    328  H   VAL    35      20.840 -21.000 219.220  1.00  0.00           H
ATOM    329  CA  VAL    35      21.280 -22.870 218.250  1.00  0.00           C
ATOM    330  CB  VAL    35      20.650 -23.650 219.480  1.00  0.00           C
ATOM    331  CG1 VAL    35      21.390 -23.480 220.790  1.00  0.00           C
ATOM    332  CG2 VAL    35      19.200 -23.220 219.740  1.00  0.00           C
ATOM    333  C   VAL    35      20.790 -23.310 216.930  1.00  0.00           C
ATOM    334  O   VAL    35      19.630 -23.050 216.540  1.00  0.00           O
ATOM    335  N   VAL    36      21.680 -24.110 216.290  1.00  0.00           N
ATOM    336  H   VAL    36      22.660 -24.000 216.440  1.00  0.00           H
ATOM    337  CA  VAL    36      21.280 -24.850 215.070  1.00  0.00           C
ATOM    338  CB  VAL    36      22.300 -24.700 213.920  1.00  0.00           C
ATOM    339  CG1 VAL    36      21.640 -25.130 212.610  1.00  0.00           C
ATOM    340  CG2 VAL    36      23.050 -23.390 213.790  1.00  0.00           C
ATOM    341  C   VAL    36      20.900 -26.310 215.380  1.00  0.00           C
ATOM    342  O   VAL    36      21.500 -27.080 216.120  1.00  0.00           O
ATOM    343  N   TYR    37      19.640 -26.500 215.040  1.00  0.00           N
ATOM    344  H   TYR    37      19.210 -25.660 214.710  1.00  0.00           H
ATOM    345  CA  TYR    37      18.940 -27.770 215.170  1.00  0.00           C
ATOM    346  CB  TYR    37      17.470 -27.620 215.380  1.00  0.00           C
ATOM    347  CG  TYR    37      17.140 -27.120 216.780  1.00  0.00           C
ATOM    348  CD1 TYR    37      17.150 -27.960 217.870  1.00  0.00           C
ATOM    349  HD1 TYR    37      17.740 -28.860 217.700  1.00  0.00           H
ATOM    350  CD2 TYR    37      16.940 -25.760 217.000  1.00  0.00           C
ATOM    351  HD2 TYR    37      16.940 -25.100 216.130  1.00  0.00           H
ATOM    352  CE1 TYR    37      16.720 -27.530 219.110  1.00  0.00           C
ATOM    353  HE1 TYR    37      16.590 -28.330 219.840  1.00  0.00           H
ATOM    354  CE2 TYR    37      16.570 -25.300 218.280  1.00  0.00           C
ATOM    355  HE2 TYR    37      16.460 -24.240 218.520  1.00  0.00           H
ATOM    356  CZ  TYR    37      16.460 -26.190 219.360  1.00  0.00           C
ATOM    357  OH  TYR    37      16.200 -25.810 220.590  1.00  0.00           O
ATOM    358  HH  TYR    37      16.050 -24.820 220.670  1.00  0.00           H
ATOM    359  C   TYR    37      19.250 -28.720 214.000  1.00  0.00           C
ATOM    360  O   TYR    37      18.800 -28.450 212.860  1.00  0.00           O
ATOM    361  N   CYS    38      19.940 -29.790 214.400  1.00  0.00           N
ATOM    362  H   CYS    38      20.300 -29.840 215.330  1.00  0.00           H
ATOM    363  CA  CYS    38      20.100 -30.910 213.430  1.00  0.00           C
ATOM    364  CB  CYS    38      21.340 -30.610 212.620  1.00  0.00           C
ATOM    365  SG  CYS    38      21.690 -31.630 211.150  1.00  0.00           S
ATOM    366  HG  CYS    38      20.760 -30.980 210.450  1.00  0.00           H
ATOM    367  C   CYS    38      20.130 -32.300 213.950  1.00  0.00           C
ATOM    368  O   CYS    38      20.630 -32.480 215.040  1.00  0.00           O
ATOM    369  N   PRO    39      19.560 -33.260 213.240  1.00  0.00           N
ATOM    370  CA  PRO    39      19.510 -34.670 213.580  1.00  0.00           C
ATOM    371  CB  PRO    39      18.730 -35.440 212.450  1.00  0.00           C
ATOM    372  CG  PRO    39      17.830 -34.360 211.950  1.00  0.00           C
ATOM    373  CD  PRO    39      18.750 -33.110 212.000  1.00  0.00           C
ATOM    374  C   PRO    39      20.870 -35.350 213.760  1.00  0.00           C
ATOM    375  O   PRO    39      21.950 -35.060 213.300  1.00  0.00           O
ATOM    376  N   ARG    40      20.840 -36.450 214.510  1.00  0.00           N
ATOM    377  H   ARG    40      19.980 -36.500 215.020  1.00  0.00           H
ATOM    378  CA  ARG    40      21.870 -37.450 214.960  1.00  0.00           C
ATOM    379  CB  ARG    40      21.070 -38.710 215.420  1.00  0.00           C
ATOM    380  CG  ARG    40      21.950 -39.550 216.350  1.00  0.00           C
ATOM    381  CD  ARG    40      21.950 -38.960 217.730  1.00  0.00           C
ATOM    382  NE  ARG    40      20.850 -39.760 218.430  1.00  0.00           N
ATOM    383  HE  ARG    40      20.090 -40.010 217.830  1.00  0.00           H
ATOM    384  CZ  ARG    40      20.690 -39.890 219.740  1.00  0.00           C
ATOM    385  NH1 ARG    40      21.600 -39.350 220.590  1.00  0.00           N
ATOM    386 1HH1 ARG    40      22.370 -38.800 220.290  1.00  0.00           H
ATOM    387 2HH1 ARG    40      21.530 -39.530 221.570  1.00  0.00           H
ATOM    388  NH2 ARG    40      19.550 -40.300 220.230  1.00  0.00           N
ATOM    389 1HH2 ARG    40      18.860 -40.530 219.550  1.00  0.00           H
ATOM    390 2HH2 ARG    40      19.230 -40.410 221.170  1.00  0.00           H
ATOM    391  C   ARG    40      22.850 -37.780 213.850  1.00  0.00           C
ATOM    392  O   ARG    40      24.000 -37.990 214.150  1.00  0.00           O
ATOM    393  N   HIS    41      22.440 -37.690 212.600  1.00  0.00           N
ATOM    394  H   HIS    41      21.580 -37.210 212.410  1.00  0.00           H
ATOM    395  CA  HIS    41      23.210 -38.120 211.400  1.00  0.00           C
ATOM    396  CB  HIS    41      22.430 -37.940 210.110  1.00  0.00           C
ATOM    397  CG  HIS    41      21.270 -38.970 210.090  1.00  0.00           C
ATOM    398  ND1 HIS    41      21.420 -40.300 210.240  1.00  0.00           N
ATOM    399  CD2 HIS    41      20.010 -38.630 209.870  1.00  0.00           C
ATOM    400  HD2 HIS    41      19.600 -37.650 209.660  1.00  0.00           H
ATOM    401  CE1 HIS    41      20.210 -40.820 210.060  1.00  0.00           C
ATOM    402  HE1 HIS    41      19.940 -41.840 210.330  1.00  0.00           H
ATOM    403  NE2 HIS    41      19.310 -39.810 209.840  1.00  0.00           N
ATOM    404  HE2 HIS    41      18.340 -39.900 210.050  1.00  0.00           H
ATOM    405  C   HIS    41      24.550 -37.320 211.220  1.00  0.00           C
ATOM    406  O   HIS    41      25.460 -37.890 210.730  1.00  0.00           O
ATOM    407  N   VAL    42      24.630 -36.110 211.810  1.00  0.00           N
ATOM    408  H   VAL    42      23.770 -35.610 211.950  1.00  0.00           H
ATOM    409  CA  VAL    42      25.930 -35.370 211.920  1.00  0.00           C
ATOM    410  CB  VAL    42      25.610 -33.850 211.920  1.00  0.00           C
ATOM    411  CG1 VAL    42      25.130 -33.400 210.510  1.00  0.00           C
ATOM    412  CG2 VAL    42      24.630 -33.310 212.970  1.00  0.00           C
ATOM    413  C   VAL    42      26.990 -35.750 213.040  1.00  0.00           C
ATOM    414  O   VAL    42      28.160 -35.420 212.940  1.00  0.00           O
ATOM    415  N   ILE    43      26.560 -36.610 213.960  1.00  0.00           N
ATOM    416  H   ILE    43      25.580 -36.660 214.150  1.00  0.00           H
ATOM    417  CA  ILE    43      27.430 -37.340 214.930  1.00  0.00           C
ATOM    418  CB  ILE    43      27.100 -37.220 216.430  1.00  0.00           C
ATOM    419  CG1 ILE    43      25.610 -37.040 216.680  1.00  0.00           C
ATOM    420  CG2 ILE    43      28.100 -36.200 217.020  1.00  0.00           C
ATOM    421  CD  ILE    43      25.440 -37.140 218.230  1.00  0.00           C
ATOM    422  C   ILE    43      27.700 -38.750 214.470  1.00  0.00           C
ATOM    423  O   ILE    43      28.780 -39.250 214.510  1.00  0.00           O
ATOM    424  N   CYS    44      26.690 -39.400 213.920  1.00  0.00           N
ATOM    425  H   CYS    44      25.710 -39.210 214.000  1.00  0.00           H
ATOM    426  CA  CYS    44      26.910 -40.740 213.180  1.00  0.00           C
ATOM    427  CB  CYS    44      25.570 -41.200 212.660  1.00  0.00           C
ATOM    428  SG  CYS    44      24.450 -41.560 214.100  1.00  0.00           S
ATOM    429  HG  CYS    44      23.400 -41.890 213.360  1.00  0.00           H
ATOM    430  C   CYS    44      28.030 -40.650 212.130  1.00  0.00           C
ATOM    431  O   CYS    44      27.920 -39.830 211.200  1.00  0.00           O
ATOM    432  N   THR    45      29.050 -41.450 212.390  1.00  0.00           N
ATOM    433  H   THR    45      29.070 -42.180 213.080  1.00  0.00           H
ATOM    434  CA  THR    45      30.240 -41.360 211.500  1.00  0.00           C
ATOM    435  CB  THR    45      31.530 -41.030 212.220  1.00  0.00           C
ATOM    436  OG1 THR    45      32.630 -40.700 211.350  1.00  0.00           O
ATOM    437  HG1 THR    45      33.030 -39.850 211.690  1.00  0.00           H
ATOM    438  CG2 THR    45      32.000 -42.120 213.160  1.00  0.00           C
ATOM    439  C   THR    45      30.340 -42.480 210.490  1.00  0.00           C
ATOM    440  O   THR    45      29.530 -43.380 210.560  1.00  0.00           O
ATOM    441  N   SER    46      31.180 -42.330 209.470  1.00  0.00           N
ATOM    442  H   SER    46      31.900 -41.640 209.510  1.00  0.00           H
ATOM    443  CA  SER    46      31.250 -43.390 208.420  1.00  0.00           C
ATOM    444  CB  SER    46      32.150 -43.020 207.240  1.00  0.00           C
ATOM    445  OG  SER    46      33.460 -42.650 207.680  1.00  0.00           O
ATOM    446  HG  SER    46      34.200 -43.130 207.200  1.00  0.00           H
ATOM    447  C   SER    46      31.810 -44.770 208.870  1.00  0.00           C
ATOM    448  O   SER    46      32.380 -44.930 209.900  1.00  0.00           O
ATOM    449  N   GLU    47      31.620 -45.870 208.060  1.00  0.00           N
ATOM    450  H   GLU    47      31.050 -45.870 207.240  1.00  0.00           H
ATOM    451  CA  GLU    47      32.150 -47.230 208.460  1.00  0.00           C
ATOM    452  CB  GLU    47      31.510 -48.360 207.620  1.00  0.00           C
ATOM    453  CG  GLU    47      31.700 -49.740 208.230  1.00  0.00           C
ATOM    454  CD  GLU    47      30.720 -50.130 209.300  1.00  0.00           C
ATOM    455  OE1 GLU    47      30.860 -51.210 209.860  1.00  0.00           O
ATOM    456  OE2 GLU    47      29.690 -49.520 209.560  1.00  0.00           O
ATOM    457  C   GLU    47      33.660 -47.260 208.630  1.00  0.00           C
ATOM    458  O   GLU    47      34.220 -47.790 209.590  1.00  0.00           O
ATOM    459  N   ASP    48      34.320 -46.530 207.750  1.00  0.00           N
ATOM    460  H   ASP    48      33.880 -46.110 206.960  1.00  0.00           H
ATOM    461  CA  ASP    48      35.790 -46.510 207.660  1.00  0.00           C
ATOM    462  CB  ASP    48      36.420 -45.670 206.500  1.00  0.00           C
ATOM    463  CG  ASP    48      35.710 -44.340 206.100  1.00  0.00           C
ATOM    464  OD1 ASP    48      36.080 -43.340 206.730  1.00  0.00           O
ATOM    465  OD2 ASP    48      34.570 -44.330 205.650  1.00  0.00           O
ATOM    466  C   ASP    48      36.460 -45.930 208.920  1.00  0.00           C
ATOM    467  O   ASP    48      37.530 -46.340 209.350  1.00  0.00           O
ATOM    468  N   MET    49      35.810 -44.950 209.450  1.00  0.00           N
ATOM    469  H   MET    49      35.000 -44.590 208.980  1.00  0.00           H
ATOM    470  CA  MET    49      36.100 -44.290 210.790  1.00  0.00           C
ATOM    471  CB  MET    49      35.520 -42.840 210.840  1.00  0.00           C
ATOM    472  CG  MET    49      36.250 -41.790 209.930  1.00  0.00           C
ATOM    473  SD  MET    49      37.860 -41.230 210.610  1.00  0.00           S
ATOM    474  CE  MET    49      37.260 -39.930 211.660  1.00  0.00           C
ATOM    475  C   MET    49      35.660 -45.060 212.010  1.00  0.00           C
ATOM    476  O   MET    49      36.490 -44.990 212.930  1.00  0.00           O
ATOM    477  N   LEU    50      34.750 -45.960 211.900  1.00  0.00           N
ATOM    478  H   LEU    50      34.540 -46.280 210.970  1.00  0.00           H
ATOM    479  CA  LEU    50      34.040 -46.710 212.910  1.00  0.00           C
ATOM    480  CB  LEU    50      35.060 -47.730 213.500  1.00  0.00           C
ATOM    481  CG  LEU    50      35.520 -48.950 212.660  1.00  0.00           C
ATOM    482  CD1 LEU    50      34.450 -49.650 211.880  1.00  0.00           C
ATOM    483  CD2 LEU    50      36.720 -48.670 211.760  1.00  0.00           C
ATOM    484  C   LEU    50      33.320 -45.940 214.020  1.00  0.00           C
ATOM    485  O   LEU    50      33.950 -45.080 214.650  1.00  0.00           O
ATOM    486  N   ASN    51      32.070 -46.330 214.310  1.00  0.00           N
ATOM    487  H   ASN    51      31.660 -47.150 213.900  1.00  0.00           H
ATOM    488  CA  ASN    51      31.170 -45.710 215.270  1.00  0.00           C
ATOM    489  CB  ASN    51      29.690 -45.820 214.830  1.00  0.00           C
ATOM    490  CG  ASN    51      29.330 -44.870 213.720  1.00  0.00           C
ATOM    491  OD1 ASN    51      28.980 -43.670 213.910  1.00  0.00           O
ATOM    492  ND2 ASN    51      29.480 -45.300 212.470  1.00  0.00           N
ATOM    493 1HD2 ASN    51      29.770 -46.240 212.260  1.00  0.00           H
ATOM    494 2HD2 ASN    51      29.370 -44.650 211.720  1.00  0.00           H
ATOM    495  C   ASN    51      31.340 -46.380 216.720  1.00  0.00           C
ATOM    496  O   ASN    51      30.710 -47.350 217.060  1.00  0.00           O
ATOM    497  N   PRO    52      31.750 -45.520 217.700  1.00  0.00           N
ATOM    498  CA  PRO    52      31.610 -45.710 219.170  1.00  0.00           C
ATOM    499  CB  PRO    52      32.750 -44.930 219.640  1.00  0.00           C
ATOM    500  CG  PRO    52      32.750 -43.670 218.770  1.00  0.00           C
ATOM    501  CD  PRO    52      32.590 -44.330 217.410  1.00  0.00           C
ATOM    502  C   PRO    52      30.290 -45.170 219.720  1.00  0.00           C
ATOM    503  O   PRO    52      29.260 -45.110 219.040  1.00  0.00           O
ATOM    504  N   ASN    53      30.220 -45.280 221.050  1.00  0.00           N
ATOM    505  H   ASN    53      30.880 -45.780 221.620  1.00  0.00           H
ATOM    506  CA  ASN    53      29.020 -44.800 221.690  1.00  0.00           C
ATOM    507  CB  ASN    53      29.180 -45.300 223.170  1.00  0.00           C
ATOM    508  CG  ASN    53      28.940 -46.820 223.280  1.00  0.00           C
ATOM    509  OD1 ASN    53      29.610 -47.690 222.710  1.00  0.00           O
ATOM    510  ND2 ASN    53      28.230 -47.230 224.310  1.00  0.00           N
ATOM    511 1HD2 ASN    53      27.860 -46.480 224.870  1.00  0.00           H
ATOM    512 2HD2 ASN    53      28.010 -48.170 224.540  1.00  0.00           H
ATOM    513  C   ASN    53      28.740 -43.280 221.610  1.00  0.00           C
ATOM    514  O   ASN    53      29.710 -42.560 221.460  1.00  0.00           O
ATOM    515  N   TYR    54      27.570 -42.820 222.040  1.00  0.00           N
ATOM    516  H   TYR    54      26.880 -43.410 222.460  1.00  0.00           H
ATOM    517  CA  TYR    54      27.150 -41.380 222.010  1.00  0.00           C
ATOM    518  CB  TYR    54      25.710 -41.140 222.300  1.00  0.00           C
ATOM    519  CG  TYR    54      24.910 -41.280 221.010  1.00  0.00           C
ATOM    520  CD1 TYR    54      24.100 -42.410 221.040  1.00  0.00           C
ATOM    521  HD1 TYR    54      23.850 -42.860 222.000  1.00  0.00           H
ATOM    522  CD2 TYR    54      25.100 -40.640 219.780  1.00  0.00           C
ATOM    523  HD2 TYR    54      25.590 -39.660 219.780  1.00  0.00           H
ATOM    524  CE1 TYR    54      23.460 -42.810 219.910  1.00  0.00           C
ATOM    525  HE1 TYR    54      22.850 -43.720 219.920  1.00  0.00           H
ATOM    526  CE2 TYR    54      24.570 -41.100 218.610  1.00  0.00           C
ATOM    527  HE2 TYR    54      25.050 -40.750 217.700  1.00  0.00           H
ATOM    528  CZ  TYR    54      23.680 -42.180 218.690  1.00  0.00           C
ATOM    529  OH  TYR    54      22.890 -42.480 217.670  1.00  0.00           O
ATOM    530  HH  TYR    54      22.610 -43.430 217.830  1.00  0.00           H
ATOM    531  C   TYR    54      28.080 -40.390 222.780  1.00  0.00           C
ATOM    532  O   TYR    54      28.700 -39.510 222.140  1.00  0.00           O
ATOM    533  N   GLU    55      28.280 -40.540 224.100  1.00  0.00           N
ATOM    534  H   GLU    55      27.700 -41.190 224.580  1.00  0.00           H
ATOM    535  CA  GLU    55      29.330 -39.840 224.890  1.00  0.00           C
ATOM    536  CB  GLU    55      29.620 -40.340 226.340  1.00  0.00           C
ATOM    537  CG  GLU    55      28.400 -40.510 227.260  1.00  0.00           C
ATOM    538  CD  GLU    55      27.880 -41.980 227.060  1.00  0.00           C
ATOM    539  OE1 GLU    55      28.420 -42.930 227.720  1.00  0.00           O
ATOM    540  OE2 GLU    55      27.040 -42.200 226.070  1.00  0.00           O
ATOM    541  C   GLU    55      30.670 -39.690 224.140  1.00  0.00           C
ATOM    542  O   GLU    55      31.180 -38.560 224.130  1.00  0.00           O
ATOM    543  N   ASP    56      31.190 -40.820 223.580  1.00  0.00           N
ATOM    544  H   ASP    56      31.000 -41.720 223.970  1.00  0.00           H
ATOM    545  CA  ASP    56      32.510 -40.790 222.800  1.00  0.00           C
ATOM    546  CB  ASP    56      32.830 -42.340 222.660  1.00  0.00           C
ATOM    547  CG  ASP    56      33.130 -42.970 223.980  1.00  0.00           C
ATOM    548  OD1 ASP    56      32.250 -43.090 224.840  1.00  0.00           O
ATOM    549  OD2 ASP    56      34.280 -43.290 224.250  1.00  0.00           O
ATOM    550  C   ASP    56      32.400 -40.160 221.370  1.00  0.00           C
ATOM    551  O   ASP    56      33.350 -39.430 221.030  1.00  0.00           O
ATOM    552  N   LEU    57      31.340 -40.400 220.670  1.00  0.00           N
ATOM    553  H   LEU    57      30.690 -41.080 220.990  1.00  0.00           H
ATOM    554  CA  LEU    57      31.070 -39.620 219.420  1.00  0.00           C
ATOM    555  CB  LEU    57      29.750 -40.020 218.870  1.00  0.00           C
ATOM    556  CG  LEU    57      29.770 -41.170 217.950  1.00  0.00           C
ATOM    557  CD1 LEU    57      28.330 -41.460 217.700  1.00  0.00           C
ATOM    558  CD2 LEU    57      30.350 -40.820 216.550  1.00  0.00           C
ATOM    559  C   LEU    57      31.100 -38.090 219.540  1.00  0.00           C
ATOM    560  O   LEU    57      32.000 -37.530 218.900  1.00  0.00           O
ATOM    561  N   LEU    58      30.550 -37.730 220.680  1.00  0.00           N
ATOM    562  H   LEU    58      29.910 -38.310 221.190  1.00  0.00           H
ATOM    563  CA  LEU    58      30.580 -36.330 221.140  1.00  0.00           C
ATOM    564  CB  LEU    58      29.530 -36.140 222.280  1.00  0.00           C
ATOM    565  CG  LEU    58      28.080 -36.370 221.810  1.00  0.00           C
ATOM    566  CD1 LEU    58      27.220 -36.560 223.000  1.00  0.00           C
ATOM    567  CD2 LEU    58      27.430 -35.210 221.060  1.00  0.00           C
ATOM    568  C   LEU    58      31.970 -35.760 221.420  1.00  0.00           C
ATOM    569  O   LEU    58      32.100 -34.550 221.620  1.00  0.00           O
ATOM    570  N   ILE    59      32.930 -36.540 221.960  1.00  0.00           N
ATOM    571  H   ILE    59      32.740 -37.420 222.400  1.00  0.00           H
ATOM    572  CA  ILE    59      34.280 -36.040 222.210  1.00  0.00           C
ATOM    573  CB  ILE    59      34.990 -36.530 223.490  1.00  0.00           C
ATOM    574  CG1 ILE    59      36.250 -35.770 223.950  1.00  0.00           C
ATOM    575  CG2 ILE    59      35.360 -38.010 223.400  1.00  0.00           C
ATOM    576  CD  ILE    59      35.850 -34.490 224.630  1.00  0.00           C
ATOM    577  C   ILE    59      35.160 -36.260 220.900  1.00  0.00           C
ATOM    578  O   ILE    59      36.090 -35.550 220.710  1.00  0.00           O
ATOM    579  N   ARG    60      34.860 -37.230 220.040  1.00  0.00           N
ATOM    580  H   ARG    60      34.320 -38.070 220.160  1.00  0.00           H
ATOM    581  CA  ARG    60      35.670 -37.340 218.780  1.00  0.00           C
ATOM    582  CB  ARG    60      35.480 -38.800 218.230  1.00  0.00           C
ATOM    583  CG  ARG    60      36.600 -39.200 217.350  1.00  0.00           C
ATOM    584  CD  ARG    60      36.020 -40.270 216.410  1.00  0.00           C
ATOM    585  NE  ARG    60      37.120 -40.950 215.760  1.00  0.00           N
ATOM    586  HE  ARG    60      37.950 -40.390 215.650  1.00  0.00           H
ATOM    587  CZ  ARG    60      37.010 -42.100 215.070  1.00  0.00           C
ATOM    588  NH1 ARG    60      35.850 -42.840 214.960  1.00  0.00           N
ATOM    589 1HH1 ARG    60      35.100 -42.550 215.560  1.00  0.00           H
ATOM    590 2HH1 ARG    60      35.770 -43.660 214.390  1.00  0.00           H
ATOM    591  NH2 ARG    60      38.060 -42.470 214.260  1.00  0.00           N
ATOM    592 1HH2 ARG    60      38.750 -41.750 214.120  1.00  0.00           H
ATOM    593 2HH2 ARG    60      37.970 -43.370 213.840  1.00  0.00           H
ATOM    594  C   ARG    60      35.290 -36.240 217.770  1.00  0.00           C
ATOM    595  O   ARG    60      35.960 -36.030 216.810  1.00  0.00           O
ATOM    596  N   LYS    61      33.980 -36.020 217.790  1.00  0.00           N
ATOM    597  H   LYS    61      33.340 -36.660 218.210  1.00  0.00           H
ATOM    598  CA  LYS    61      33.410 -34.930 216.990  1.00  0.00           C
ATOM    599  CB  LYS    61      32.170 -35.110 216.150  1.00  0.00           C
ATOM    600  CG  LYS    61      32.040 -36.460 215.390  1.00  0.00           C
ATOM    601  CD  LYS    61      31.120 -36.520 214.180  1.00  0.00           C
ATOM    602  CE  LYS    61      31.790 -36.180 212.860  1.00  0.00           C
ATOM    603  NZ  LYS    61      30.900 -35.750 211.820  1.00  0.00           N
ATOM    604  HZ1 LYS    61      30.140 -36.400 211.720  1.00  0.00           H
ATOM    605  HZ2 LYS    61      30.520 -34.830 211.830  1.00  0.00           H
ATOM    606  HZ3 LYS    61      31.450 -35.740 210.990  1.00  0.00           H
ATOM    607  C   LYS    61      33.230 -33.670 217.830  1.00  0.00           C
ATOM    608  O   LYS    61      32.280 -33.680 218.580  1.00  0.00           O
ATOM    609  N   SER    62      34.400 -33.020 218.130  1.00  0.00           N
ATOM    610  H   SER    62      35.300 -33.340 217.830  1.00  0.00           H
ATOM    611  CA  SER    62      34.510 -31.720 218.790  1.00  0.00           C
ATOM    612  CB  SER    62      35.970 -31.420 219.210  1.00  0.00           C
ATOM    613  OG  SER    62      35.990 -30.240 219.990  1.00  0.00           O
ATOM    614  HG  SER    62      36.900 -29.830 220.050  1.00  0.00           H
ATOM    615  C   SER    62      33.860 -30.560 218.010  1.00  0.00           C
ATOM    616  O   SER    62      33.640 -30.840 216.810  1.00  0.00           O
ATOM    617  N   ASN    63      33.620 -29.400 218.650  1.00  0.00           N
ATOM    618  H   ASN    63      33.970 -29.340 219.590  1.00  0.00           H
ATOM    619  CA  ASN    63      33.020 -28.150 218.110  1.00  0.00           C
ATOM    620  CB  ASN    63      32.880 -27.080 219.230  1.00  0.00           C
ATOM    621  CG  ASN    63      34.260 -26.450 219.650  1.00  0.00           C
ATOM    622  OD1 ASN    63      35.240 -27.100 220.000  1.00  0.00           O
ATOM    623  ND2 ASN    63      34.490 -25.170 219.430  1.00  0.00           N
ATOM    624 1HD2 ASN    63      33.870 -24.520 219.000  1.00  0.00           H
ATOM    625 2HD2 ASN    63      35.420 -24.870 219.620  1.00  0.00           H
ATOM    626  C   ASN    63      33.670 -27.520 216.820  1.00  0.00           C
ATOM    627  O   ASN    63      33.120 -26.540 216.340  1.00  0.00           O
ATOM    628  N   HIS    64      34.930 -27.870 216.470  1.00  0.00           N
ATOM    629  H   HIS    64      35.480 -28.480 217.040  1.00  0.00           H
ATOM    630  CA  HIS    64      35.580 -27.450 215.200  1.00  0.00           C
ATOM    631  CB  HIS    64      37.090 -27.480 215.110  1.00  0.00           C
ATOM    632  CG  HIS    64      37.640 -28.690 215.760  1.00  0.00           C
ATOM    633  ND1 HIS    64      37.980 -28.840 217.030  1.00  0.00           N
ATOM    634  CD2 HIS    64      37.970 -29.820 215.140  1.00  0.00           C
ATOM    635  HD2 HIS    64      38.120 -29.950 214.070  1.00  0.00           H
ATOM    636  CE1 HIS    64      38.480 -30.030 217.190  1.00  0.00           C
ATOM    637  HE1 HIS    64      38.970 -30.340 218.120  1.00  0.00           H
ATOM    638  NE2 HIS    64      38.440 -30.670 215.990  1.00  0.00           N
ATOM    639  HE2 HIS    64      38.670 -31.640 215.920  1.00  0.00           H
ATOM    640  C   HIS    64      34.930 -28.120 213.910  1.00  0.00           C
ATOM    641  O   HIS    64      34.960 -27.480 212.860  1.00  0.00           O
ATOM    642  N   ASN    65      34.730 -29.460 213.940  1.00  0.00           N
ATOM    643  H   ASN    65      35.280 -29.970 214.610  1.00  0.00           H
ATOM    644  CA  ASN    65      33.870 -30.270 212.990  1.00  0.00           C
ATOM    645  CB  ASN    65      34.010 -31.760 213.200  1.00  0.00           C
ATOM    646  CG  ASN    65      35.490 -32.100 212.960  1.00  0.00           C
ATOM    647  OD1 ASN    65      36.310 -31.820 213.850  1.00  0.00           O
ATOM    648  ND2 ASN    65      35.830 -32.490 211.720  1.00  0.00           N
ATOM    649 1HD2 ASN    65      35.180 -32.480 210.960  1.00  0.00           H
ATOM    650 2HD2 ASN    65      36.800 -32.590 211.490  1.00  0.00           H
ATOM    651  C   ASN    65      32.430 -30.070 212.580  1.00  0.00           C
ATOM    652  O   ASN    65      32.080 -30.340 211.460  1.00  0.00           O
ATOM    653  N   PHE    66      31.740 -29.260 213.430  1.00  0.00           N
ATOM    654  H   PHE    66      32.240 -28.970 214.250  1.00  0.00           H
ATOM    655  CA  PHE    66      30.380 -28.690 213.250  1.00  0.00           C
ATOM    656  CB  PHE    66      29.510 -28.680 214.550  1.00  0.00           C
ATOM    657  CG  PHE    66      29.140 -30.060 215.060  1.00  0.00           C
ATOM    658  CD1 PHE    66      28.500 -30.980 214.240  1.00  0.00           C
ATOM    659  HD1 PHE    66      27.650 -30.710 213.610  1.00  0.00           H
ATOM    660  CD2 PHE    66      29.660 -30.480 216.280  1.00  0.00           C
ATOM    661  HD2 PHE    66      29.990 -29.680 216.940  1.00  0.00           H
ATOM    662  CE1 PHE    66      28.700 -32.290 214.450  1.00  0.00           C
ATOM    663  HE1 PHE    66      28.570 -33.000 213.640  1.00  0.00           H
ATOM    664  CE2 PHE    66      29.760 -31.800 216.590  1.00  0.00           C
ATOM    665  HE2 PHE    66      30.220 -32.200 217.490  1.00  0.00           H
ATOM    666  CZ  PHE    66      29.300 -32.720 215.630  1.00  0.00           C
ATOM    667  HZ  PHE    66      29.820 -33.680 215.520  1.00  0.00           H
ATOM    668  C   PHE    66      30.340 -27.350 212.520  1.00  0.00           C
ATOM    669  O   PHE    66      30.120 -26.270 213.070  1.00  0.00           O
ATOM    670  N   LEU    67      30.830 -27.420 211.250  1.00  0.00           N
ATOM    671  H   LEU    67      31.370 -28.220 210.990  1.00  0.00           H
ATOM    672  CA  LEU    67      30.910 -26.190 210.420  1.00  0.00           C
ATOM    673  CB  LEU    67      31.850 -26.210 209.220  1.00  0.00           C
ATOM    674  CG  LEU    67      33.350 -26.290 209.570  1.00  0.00           C
ATOM    675  CD1 LEU    67      34.060 -26.520 208.270  1.00  0.00           C
ATOM    676  CD2 LEU    67      33.780 -24.900 210.040  1.00  0.00           C
ATOM    677  C   LEU    67      29.550 -25.850 209.820  1.00  0.00           C
ATOM    678  O   LEU    67      29.050 -26.730 209.110  1.00  0.00           O
ATOM    679  N   VAL    68      29.060 -24.630 210.020  1.00  0.00           N
ATOM    680  H   VAL    68      29.560 -23.970 210.590  1.00  0.00           H
ATOM    681  CA  VAL    68      27.670 -24.260 209.700  1.00  0.00           C
ATOM    682  CB  VAL    68      26.860 -23.880 210.920  1.00  0.00           C
ATOM    683  CG1 VAL    68      25.480 -23.320 210.480  1.00  0.00           C
ATOM    684  CG2 VAL    68      26.630 -25.020 211.880  1.00  0.00           C
ATOM    685  C   VAL    68      27.670 -23.290 208.550  1.00  0.00           C
ATOM    686  O   VAL    68      27.880 -22.090 208.720  1.00  0.00           O
ATOM    687  N   GLN    69      27.270 -23.760 207.390  1.00  0.00           N
ATOM    688  H   GLN    69      26.770 -24.630 207.410  1.00  0.00           H
ATOM    689  CA  GLN    69      27.150 -23.020 206.120  1.00  0.00           C
ATOM    690  CB  GLN    69      27.580 -23.930 204.980  1.00  0.00           C
ATOM    691  CG  GLN    69      27.770 -23.330 203.630  1.00  0.00           C
ATOM    692  CD  GLN    69      27.730 -24.490 202.670  1.00  0.00           C
ATOM    693  OE1 GLN    69      26.730 -24.870 202.130  1.00  0.00           O
ATOM    694  NE2 GLN    69      28.850 -24.950 202.270  1.00  0.00           N
ATOM    695 1HE2 GLN    69      29.740 -24.550 202.500  1.00  0.00           H
ATOM    696 2HE2 GLN    69      28.800 -25.670 201.570  1.00  0.00           H
ATOM    697  C   GLN    69      25.780 -22.450 205.880  1.00  0.00           C
ATOM    698  O   GLN    69      24.780 -23.180 205.680  1.00  0.00           O
ATOM    699  N   ALA    70      25.800 -21.130 205.610  1.00  0.00           N
ATOM    700  H   ALA    70      26.680 -20.670 205.770  1.00  0.00           H
ATOM    701  CA  ALA    70      24.590 -20.340 205.260  1.00  0.00           C
ATOM    702  CB  ALA    70      24.160 -19.400 206.380  1.00  0.00           C
ATOM    703  C   ALA    70      24.730 -19.510 203.980  1.00  0.00           C
ATOM    704  O   ALA    70      25.660 -18.680 203.860  1.00  0.00           O
ATOM    705  N   GLY    71      24.000 -19.780 202.860  1.00  0.00           N
ATOM    706  H   GLY    71      23.310 -20.500 202.900  1.00  0.00           H
ATOM    707  CA  GLY    71      24.180 -19.150 201.530  1.00  0.00           C
ATOM    708  C   GLY    71      25.500 -19.490 200.760  1.00  0.00           C
ATOM    709  O   GLY    71      25.500 -19.860 199.580  1.00  0.00           O
ATOM    710  N   ASN    72      26.580 -19.130 201.500  1.00  0.00           N
ATOM    711  H   ASN    72      26.550 -18.960 202.480  1.00  0.00           H
ATOM    712  CA  ASN    72      27.940 -19.280 201.010  1.00  0.00           C
ATOM    713  CB  ASN    72      28.330 -18.130 200.090  1.00  0.00           C
ATOM    714  CG  ASN    72      27.790 -16.730 200.360  1.00  0.00           C
ATOM    715  OD1 ASN    72      27.650 -16.210 201.460  1.00  0.00           O
ATOM    716  ND2 ASN    72      27.560 -16.000 199.370  1.00  0.00           N
ATOM    717 1HD2 ASN    72      27.710 -16.270 198.420  1.00  0.00           H
ATOM    718 2HD2 ASN    72      27.420 -15.060 199.680  1.00  0.00           H
ATOM    719  C   ASN    72      29.000 -19.280 202.200  1.00  0.00           C
ATOM    720  O   ASN    72      30.010 -19.970 202.160  1.00  0.00           O
ATOM    721  N   VAL    73      28.910 -18.270 203.070  1.00  0.00           N
ATOM    722  H   VAL    73      28.470 -17.420 202.790  1.00  0.00           H
ATOM    723  CA  VAL    73      29.640 -18.200 204.410  1.00  0.00           C
ATOM    724  CB  VAL    73      29.400 -16.940 205.270  1.00  0.00           C
ATOM    725  CG1 VAL    73      30.140 -15.780 204.710  1.00  0.00           C
ATOM    726  CG2 VAL    73      28.000 -16.570 205.400  1.00  0.00           C
ATOM    727  C   VAL    73      29.520 -19.360 205.470  1.00  0.00           C
ATOM    728  O   VAL    73      28.470 -19.920 205.700  1.00  0.00           O
ATOM    729  N   GLN    74      30.600 -19.620 206.220  1.00  0.00           N
ATOM    730  H   GLN    74      31.480 -19.160 206.080  1.00  0.00           H
ATOM    731  CA  GLN    74      30.590 -20.720 207.250  1.00  0.00           C
ATOM    732  CB  GLN    74      31.690 -21.830 207.050  1.00  0.00           C
ATOM    733  CG  GLN    74      31.600 -22.580 205.740  1.00  0.00           C
ATOM    734  CD  GLN    74      32.740 -23.650 205.710  1.00  0.00           C
ATOM    735  OE1 GLN    74      32.520 -24.810 205.770  1.00  0.00           O
ATOM    736  NE2 GLN    74      33.900 -23.150 205.430  1.00  0.00           N
ATOM    737 1HE2 GLN    74      34.140 -22.180 205.500  1.00  0.00           H
ATOM    738 2HE2 GLN    74      34.600 -23.770 205.070  1.00  0.00           H
ATOM    739  C   GLN    74      30.820 -20.140 208.690  1.00  0.00           C
ATOM    740  O   GLN    74      31.980 -19.870 209.090  1.00  0.00           O
ATOM    741  N   LEU    75      29.780 -20.350 209.530  1.00  0.00           N
ATOM    742  H   LEU    75      29.090 -21.010 209.230  1.00  0.00           H
ATOM    743  CA  LEU    75      29.820 -20.080 211.010  1.00  0.00           C
ATOM    744  CB  LEU    75      28.400 -20.030 211.590  1.00  0.00           C
ATOM    745  CG  LEU    75      27.420 -19.140 210.760  1.00  0.00           C
ATOM    746  CD1 LEU    75      26.060 -19.780 210.690  1.00  0.00           C
ATOM    747  CD2 LEU    75      27.230 -17.780 211.480  1.00  0.00           C
ATOM    748  C   LEU    75      30.600 -21.130 211.720  1.00  0.00           C
ATOM    749  O   LEU    75      30.320 -22.340 211.520  1.00  0.00           O
ATOM    750  N   ARG    76      31.230 -20.710 212.780  1.00  0.00           N
ATOM    751  H   ARG    76      30.960 -19.860 213.230  1.00  0.00           H
ATOM    752  CA  ARG    76      32.010 -21.630 213.640  1.00  0.00           C
ATOM    753  CB  ARG    76      33.410 -21.000 213.770  1.00  0.00           C
ATOM    754  CG  ARG    76      34.190 -21.060 212.450  1.00  0.00           C
ATOM    755  CD  ARG    76      35.590 -20.850 212.900  1.00  0.00           C
ATOM    756  NE  ARG    76      35.890 -19.470 213.240  1.00  0.00           N
ATOM    757  HE  ARG    76      35.070 -18.910 213.100  1.00  0.00           H
ATOM    758  CZ  ARG    76      36.960 -18.990 213.780  1.00  0.00           C
ATOM    759  NH1 ARG    76      37.950 -19.770 214.210  1.00  0.00           N
ATOM    760 1HH1 ARG    76      37.800 -20.750 214.330  1.00  0.00           H
ATOM    761 2HH1 ARG    76      38.850 -19.410 214.460  1.00  0.00           H
ATOM    762  NH2 ARG    76      37.130 -17.680 213.710  1.00  0.00           N
ATOM    763 1HH2 ARG    76      36.510 -17.030 213.280  1.00  0.00           H
ATOM    764 2HH2 ARG    76      38.060 -17.380 213.920  1.00  0.00           H
ATOM    765  C   ARG    76      31.330 -21.820 215.020  1.00  0.00           C
ATOM    766  O   ARG    76      31.190 -20.850 215.760  1.00  0.00           O
ATOM    767  N   VAL    77      31.260 -23.050 215.380  1.00  0.00           N
ATOM    768  H   VAL    77      31.650 -23.760 214.800  1.00  0.00           H
ATOM    769  CA  VAL    77      30.570 -23.490 216.600  1.00  0.00           C
ATOM    770  CB  VAL    77      29.890 -24.830 216.310  1.00  0.00           C
ATOM    771  CG1 VAL    77      29.470 -25.620 217.540  1.00  0.00           C
ATOM    772  CG2 VAL    77      28.600 -24.600 215.440  1.00  0.00           C
ATOM    773  C   VAL    77      31.390 -23.280 217.880  1.00  0.00           C
ATOM    774  O   VAL    77      32.490 -23.780 217.950  1.00  0.00           O
ATOM    775  N   ILE    78      30.650 -22.680 218.890  1.00  0.00           N
ATOM    776  H   ILE    78      29.750 -22.270 218.730  1.00  0.00           H
ATOM    777  CA  ILE    78      31.290 -22.540 220.210  1.00  0.00           C
ATOM    778  CB  ILE    78      31.130 -21.110 220.690  1.00  0.00           C
ATOM    779  CG1 ILE    78      29.690 -20.650 220.800  1.00  0.00           C
ATOM    780  CG2 ILE    78      31.870 -20.170 219.730  1.00  0.00           C
ATOM    781  CD  ILE    78      29.460 -19.210 221.280  1.00  0.00           C
ATOM    782  C   ILE    78      30.860 -23.470 221.310  1.00  0.00           C
ATOM    783  O   ILE    78      31.490 -23.690 222.370  1.00  0.00           O
ATOM    784  N   GLY    79      29.950 -24.390 220.970  1.00  0.00           N
ATOM    785  H   GLY    79      29.500 -24.250 220.090  1.00  0.00           H
ATOM    786  CA  GLY    79      29.610 -25.570 221.840  1.00  0.00           C
ATOM    787  C   GLY    79      28.440 -26.400 221.270  1.00  0.00           C
ATOM    788  O   GLY    79      27.540 -25.820 220.670  1.00  0.00           O
ATOM    789  N   HIS    80      28.640 -27.720 221.290  1.00  0.00           N
ATOM    790  H   HIS    80      29.570 -28.040 221.100  1.00  0.00           H
ATOM    791  CA  HIS    80      27.630 -28.800 220.970  1.00  0.00           C
ATOM    792  CB  HIS    80      28.190 -29.850 220.020  1.00  0.00           C
ATOM    793  CG  HIS    80      29.370 -30.610 220.590  1.00  0.00           C
ATOM    794  ND1 HIS    80      30.390 -30.030 221.130  1.00  0.00           N
ATOM    795  CD2 HIS    80      29.560 -31.910 220.420  1.00  0.00           C
ATOM    796  HD2 HIS    80      28.730 -32.620 220.360  1.00  0.00           H
ATOM    797  CE1 HIS    80      31.290 -30.980 221.220  1.00  0.00           C
ATOM    798  HE1 HIS    80      32.270 -30.900 221.680  1.00  0.00           H
ATOM    799  NE2 HIS    80      30.790 -32.110 220.700  1.00  0.00           N
ATOM    800  HE2 HIS    80      31.210 -32.980 220.440  1.00  0.00           H
ATOM    801  C   HIS    80      27.020 -29.410 222.200  1.00  0.00           C
ATOM    802  O   HIS    80      27.640 -30.050 223.060  1.00  0.00           O
ATOM    803  N   SER    81      25.750 -29.280 222.180  1.00  0.00           N
ATOM    804  H   SER    81      25.300 -28.550 221.660  1.00  0.00           H
ATOM    805  CA  SER    81      24.840 -29.910 223.220  1.00  0.00           C
ATOM    806  CB  SER    81      23.960 -28.860 223.820  1.00  0.00           C
ATOM    807  OG  SER    81      23.100 -29.400 224.770  1.00  0.00           O
ATOM    808  HG  SER    81      23.670 -29.780 225.500  1.00  0.00           H
ATOM    809  C   SER    81      23.870 -30.860 222.500  1.00  0.00           C
ATOM    810  O   SER    81      23.270 -30.580 221.500  1.00  0.00           O
ATOM    811  N   MET    82      23.710 -32.060 223.030  1.00  0.00           N
ATOM    812  H   MET    82      24.320 -32.400 223.740  1.00  0.00           H
ATOM    813  CA  MET    82      22.730 -33.080 222.540  1.00  0.00           C
ATOM    814  CB  MET    82      23.360 -34.500 222.540  1.00  0.00           C
ATOM    815  CG  MET    82      22.480 -35.620 221.970  1.00  0.00           C
ATOM    816  SD  MET    82      23.380 -37.140 221.680  1.00  0.00           S
ATOM    817  CE  MET    82      23.430 -37.560 223.360  1.00  0.00           C
ATOM    818  C   MET    82      21.420 -33.130 223.420  1.00  0.00           C
ATOM    819  O   MET    82      21.570 -33.170 224.630  1.00  0.00           O
ATOM    820  N   GLN    83      20.290 -33.110 222.700  1.00  0.00           N
ATOM    821  H   GLN    83      20.200 -32.980 221.710  1.00  0.00           H
ATOM    822  CA  GLN    83      18.960 -33.260 223.300  1.00  0.00           C
ATOM    823  CB  GLN    83      18.240 -31.930 223.160  1.00  0.00           C
ATOM    824  CG  GLN    83      17.100 -31.660 224.120  1.00  0.00           C
ATOM    825  CD  GLN    83      16.430 -30.330 223.810  1.00  0.00           C
ATOM    826  OE1 GLN    83      17.130 -29.270 223.940  1.00  0.00           O
ATOM    827  NE2 GLN    83      15.140 -30.300 223.800  1.00  0.00           N
ATOM    828 1HE2 GLN    83      14.610 -31.140 223.900  1.00  0.00           H
ATOM    829 2HE2 GLN    83      14.710 -29.400 223.740  1.00  0.00           H
ATOM    830  C   GLN    83      18.330 -34.390 222.570  1.00  0.00           C
ATOM    831  O   GLN    83      17.810 -34.280 221.490  1.00  0.00           O
ATOM    832  N   ASN    84      18.460 -35.620 223.080  1.00  0.00           N
ATOM    833  H   ASN    84      18.820 -35.720 224.010  1.00  0.00           H
ATOM    834  CA  ASN    84      17.990 -36.890 222.540  1.00  0.00           C
ATOM    835  CB  ASN    84      16.490 -37.090 222.780  1.00  0.00           C
ATOM    836  CG  ASN    84      16.090 -38.600 222.920  1.00  0.00           C
ATOM    837  OD1 ASN    84      16.580 -39.500 222.310  1.00  0.00           O
ATOM    838  ND2 ASN    84      15.090 -38.830 223.690  1.00  0.00           N
ATOM    839 1HD2 ASN    84      14.540 -38.100 224.090  1.00  0.00           H
ATOM    840 2HD2 ASN    84      15.170 -39.690 224.190  1.00  0.00           H
ATOM    841  C   ASN    84      18.340 -37.240 221.080  1.00  0.00           C
ATOM    842  O   ASN    84      19.520 -37.060 220.900  1.00  0.00           O
ATOM    843  N   CYS    85      17.480 -37.550 220.160  1.00  0.00           N
ATOM    844  H   CYS    85      16.490 -37.580 220.350  1.00  0.00           H
ATOM    845  CA  CYS    85      17.880 -37.610 218.700  1.00  0.00           C
ATOM    846  CB  CYS    85      16.650 -38.120 217.910  1.00  0.00           C
ATOM    847  SG  CYS    85      16.200 -39.810 218.420  1.00  0.00           S
ATOM    848  HG  CYS    85      17.250 -40.310 217.770  1.00  0.00           H
ATOM    849  C   CYS    85      18.420 -36.340 218.070  1.00  0.00           C
ATOM    850  O   CYS    85      19.060 -36.400 217.040  1.00  0.00           O
ATOM    851  N   VAL    86      18.160 -35.150 218.690  1.00  0.00           N
ATOM    852  H   VAL    86      17.980 -35.090 219.670  1.00  0.00           H
ATOM    853  CA  VAL    86      18.610 -33.900 218.020  1.00  0.00           C
ATOM    854  CB  VAL    86      17.400 -32.910 218.000  1.00  0.00           C
ATOM    855  CG1 VAL    86      17.640 -31.760 217.080  1.00  0.00           C
ATOM    856  CG2 VAL    86      16.040 -33.520 217.730  1.00  0.00           C
ATOM    857  C   VAL    86      19.870 -33.320 218.650  1.00  0.00           C
ATOM    858  O   VAL    86      19.960 -33.170 219.890  1.00  0.00           O
ATOM    859  N   LEU    87      20.690 -32.730 217.770  1.00  0.00           N
ATOM    860  H   LEU    87      20.440 -32.640 216.800  1.00  0.00           H
ATOM    861  CA  LEU    87      21.990 -32.100 218.140  1.00  0.00           C
ATOM    862  CB  LEU    87      23.130 -32.630 217.310  1.00  0.00           C
ATOM    863  CG  LEU    87      24.560 -32.210 217.630  1.00  0.00           C
ATOM    864  CD1 LEU    87      24.970 -32.920 218.880  1.00  0.00           C
ATOM    865  CD2 LEU    87      25.570 -32.720 216.550  1.00  0.00           C
ATOM    866  C   LEU    87      21.810 -30.530 218.160  1.00  0.00           C
ATOM    867  O   LEU    87      21.130 -30.020 217.230  1.00  0.00           O
ATOM    868  N   LYS    88      22.370 -29.800 219.130  1.00  0.00           N
ATOM    869  H   LYS    88      22.810 -30.250 219.900  1.00  0.00           H
ATOM    870  CA  LYS    88      22.270 -28.310 219.350  1.00  0.00           C
ATOM    871  CB  LYS    88      21.630 -28.050 220.720  1.00  0.00           C
ATOM    872  CG  LYS    88      20.140 -28.390 220.720  1.00  0.00           C
ATOM    873  CD  LYS    88      19.560 -28.090 222.110  1.00  0.00           C
ATOM    874  CE  LYS    88      19.180 -26.660 222.210  1.00  0.00           C
ATOM    875  NZ  LYS    88      18.330 -26.490 223.430  1.00  0.00           N
ATOM    876  HZ1 LYS    88      18.780 -26.810 224.260  1.00  0.00           H
ATOM    877  HZ2 LYS    88      18.110 -25.520 223.440  1.00  0.00           H
ATOM    878  HZ3 LYS    88      17.450 -26.950 223.420  1.00  0.00           H
ATOM    879  C   LYS    88      23.620 -27.630 219.210  1.00  0.00           C
ATOM    880  O   LYS    88      24.510 -27.760 220.070  1.00  0.00           O
ATOM    881  N   LEU    89      23.780 -27.090 217.990  1.00  0.00           N
ATOM    882  H   LEU    89      23.050 -27.310 217.340  1.00  0.00           H
ATOM    883  CA  LEU    89      25.060 -26.430 217.500  1.00  0.00           C
ATOM    884  CB  LEU    89      25.210 -26.620 215.980  1.00  0.00           C
ATOM    885  CG  LEU    89      25.160 -28.110 215.670  1.00  0.00           C
ATOM    886  CD1 LEU    89      25.390 -28.320 214.170  1.00  0.00           C
ATOM    887  CD2 LEU    89      26.160 -28.940 216.430  1.00  0.00           C
ATOM    888  C   LEU    89      24.990 -24.910 217.790  1.00  0.00           C
ATOM    889  O   LEU    89      24.380 -24.170 217.020  1.00  0.00           O
ATOM    890  N   LYS    90      25.520 -24.500 218.970  1.00  0.00           N
ATOM    891  H   LYS    90      25.950 -25.090 219.660  1.00  0.00           H
ATOM    892  CA  LYS    90      25.570 -23.040 219.220  1.00  0.00           C
ATOM    893  CB  LYS    90      25.990 -22.910 220.690  1.00  0.00           C
ATOM    894  CG  LYS    90      24.920 -23.400 221.730  1.00  0.00           C
ATOM    895  CD  LYS    90      25.420 -23.140 223.120  1.00  0.00           C
ATOM    896  CE  LYS    90      25.530 -21.710 223.570  1.00  0.00           C
ATOM    897  NZ  LYS    90      25.700 -21.520 225.020  1.00  0.00           N
ATOM    898  HZ1 LYS    90      25.210 -22.170 225.600  1.00  0.00           H
ATOM    899  HZ2 LYS    90      26.660 -21.590 225.280  1.00  0.00           H
ATOM    900  HZ3 LYS    90      25.390 -20.600 225.270  1.00  0.00           H
ATOM    901  C   LYS    90      26.640 -22.320 218.400  1.00  0.00           C
ATOM    902  O   LYS    90      27.830 -22.490 218.700  1.00  0.00           O
ATOM    903  N   VAL    91      26.210 -21.580 217.420  1.00  0.00           N
ATOM    904  H   VAL    91      25.290 -21.790 217.100  1.00  0.00           H
ATOM    905  CA  VAL    91      27.090 -20.770 216.610  1.00  0.00           C
ATOM    906  CB  VAL    91      26.660 -20.670 215.110  1.00  0.00           C
ATOM    907  CG1 VAL    91      26.460 -22.040 214.370  1.00  0.00           C
ATOM    908  CG2 VAL    91      25.500 -19.720 215.030  1.00  0.00           C
ATOM    909  C   VAL    91      27.460 -19.420 217.200  1.00  0.00           C
ATOM    910  O   VAL    91      26.550 -18.760 217.750  1.00  0.00           O
ATOM    911  N   ASP    92      28.670 -18.950 216.830  1.00  0.00           N
ATOM    912  H   ASP    92      29.210 -19.450 216.160  1.00  0.00           H
ATOM    913  CA  ASP    92      29.400 -17.700 217.200  1.00  0.00           C
ATOM    914  CB  ASP    92      30.910 -17.800 216.700  1.00  0.00           C
ATOM    915  CG  ASP    92      31.210 -17.650 215.240  1.00  0.00           C
ATOM    916  OD1 ASP    92      32.190 -16.970 214.770  1.00  0.00           O
ATOM    917  OD2 ASP    92      30.310 -18.080 214.480  1.00  0.00           O
ATOM    918  C   ASP    92      28.770 -16.320 216.860  1.00  0.00           C
ATOM    919  O   ASP    92      29.240 -15.300 217.330  1.00  0.00           O
ATOM    920  N   THR    93      27.980 -16.280 215.800  1.00  0.00           N
ATOM    921  H   THR    93      28.210 -16.700 214.920  1.00  0.00           H
ATOM    922  CA  THR    93      26.970 -15.210 215.700  1.00  0.00           C
ATOM    923  CB  THR    93      27.300 -14.160 214.590  1.00  0.00           C
ATOM    924  OG1 THR    93      27.240 -14.690 213.230  1.00  0.00           O
ATOM    925  HG1 THR    93      28.010 -14.350 212.700  1.00  0.00           H
ATOM    926  CG2 THR    93      28.660 -13.480 214.930  1.00  0.00           C
ATOM    927  C   THR    93      25.490 -15.640 215.730  1.00  0.00           C
ATOM    928  O   THR    93      24.860 -16.250 214.760  1.00  0.00           O
ATOM    929  N   ALA    94      24.780 -14.780 216.410  1.00  0.00           N
ATOM    930  H   ALA    94      25.110 -14.070 217.040  1.00  0.00           H
ATOM    931  CA  ALA    94      23.300 -14.780 216.370  1.00  0.00           C
ATOM    932  CB  ALA    94      22.680 -13.890 217.420  1.00  0.00           C
ATOM    933  C   ALA    94      22.690 -14.440 215.020  1.00  0.00           C
ATOM    934  O   ALA    94      22.950 -13.300 214.570  1.00  0.00           O
ATOM    935  N   ASN    95      21.650 -15.230 214.770  1.00  0.00           N
ATOM    936  H   ASN    95      21.510 -16.130 215.180  1.00  0.00           H
ATOM    937  CA  ASN    95      20.850 -15.160 213.480  1.00  0.00           C
ATOM    938  CB  ASN    95      19.610 -16.080 213.570  1.00  0.00           C
ATOM    939  CG  ASN    95      18.900 -16.290 212.220  1.00  0.00           C
ATOM    940  OD1 ASN    95      18.350 -15.400 211.600  1.00  0.00           O
ATOM    941  ND2 ASN    95      18.880 -17.510 211.730  1.00  0.00           N
ATOM    942 1HD2 ASN    95      19.360 -18.290 212.130  1.00  0.00           H
ATOM    943 2HD2 ASN    95      18.300 -17.640 210.930  1.00  0.00           H
ATOM    944  C   ASN    95      20.280 -13.790 213.210  1.00  0.00           C
ATOM    945  O   ASN    95      19.800 -13.150 214.150  1.00  0.00           O
ATOM    946  N   PRO    96      20.420 -13.290 212.000  1.00  0.00           N
ATOM    947  CA  PRO    96      19.910 -11.940 211.720  1.00  0.00           C
ATOM    948  CB  PRO    96      20.810 -11.340 210.620  1.00  0.00           C
ATOM    949  CG  PRO    96      21.140 -12.540 209.860  1.00  0.00           C
ATOM    950  CD  PRO    96      21.150 -13.730 210.810  1.00  0.00           C
ATOM    951  C   PRO    96      18.440 -11.780 211.350  1.00  0.00           C
ATOM    952  O   PRO    96      18.010 -10.690 211.030  1.00  0.00           O
ATOM    953  N   LYS    97      17.630 -12.880 211.420  1.00  0.00           N
ATOM    954  H   LYS    97      17.820 -13.810 211.740  1.00  0.00           H
ATOM    955  CA  LYS    97      16.270 -12.800 210.800  1.00  0.00           C
ATOM    956  CB  LYS    97      16.300 -12.810 209.290  1.00  0.00           C
ATOM    957  CG  LYS    97      16.870 -14.150 208.750  1.00  0.00           C
ATOM    958  CD  LYS    97      16.660 -14.570 207.280  1.00  0.00           C
ATOM    959  CE  LYS    97      16.850 -13.390 206.300  1.00  0.00           C
ATOM    960  NZ  LYS    97      17.050 -13.840 204.920  1.00  0.00           N
ATOM    961  HZ1 LYS    97      17.380 -13.030 204.430  1.00  0.00           H
ATOM    962  HZ2 LYS    97      17.770 -14.530 204.790  1.00  0.00           H
ATOM    963  HZ3 LYS    97      16.140 -14.120 204.630  1.00  0.00           H
ATOM    964  C   LYS    97      15.210 -13.740 211.380  1.00  0.00           C
ATOM    965  O   LYS    97      14.220 -14.050 210.730  1.00  0.00           O
ATOM    966  N   THR    98      15.480 -14.390 212.550  1.00  0.00           N
ATOM    967  H   THR    98      16.340 -14.330 213.060  1.00  0.00           H
ATOM    968  CA  THR    98      14.500 -15.170 213.350  1.00  0.00           C
ATOM    969  CB  THR    98      15.150 -15.900 214.560  1.00  0.00           C
ATOM    970  OG1 THR    98      15.780 -14.920 215.410  1.00  0.00           O
ATOM    971  HG1 THR    98      15.940 -15.350 216.300  1.00  0.00           H
ATOM    972  CG2 THR    98      15.920 -17.070 214.010  1.00  0.00           C
ATOM    973  C   THR    98      13.150 -14.450 213.800  1.00  0.00           C
ATOM    974  O   THR    98      13.280 -13.310 214.310  1.00  0.00           O
ATOM    975  N   PRO    99      12.020 -14.920 213.340  1.00  0.00           N
ATOM    976  CA  PRO    99      10.660 -14.710 213.930  1.00  0.00           C
ATOM    977  CB  PRO    99       9.610 -15.440 213.000  1.00  0.00           C
ATOM    978  CG  PRO    99      10.520 -16.510 212.350  1.00  0.00           C
ATOM    979  CD  PRO    99      11.850 -15.880 212.180  1.00  0.00           C
ATOM    980  C   PRO    99      10.630 -15.370 215.290  1.00  0.00           C
ATOM    981  O   PRO    99      11.490 -16.210 215.540  1.00  0.00           O
ATOM    982  N   LYS   100       9.590 -15.030 216.020  1.00  0.00           N
ATOM    983  H   LYS   100       8.940 -14.370 215.650  1.00  0.00           H
ATOM    984  CA  LYS   100       9.250 -15.620 217.340  1.00  0.00           C
ATOM    985  CB  LYS   100       8.470 -14.560 218.140  1.00  0.00           C
ATOM    986  CG  LYS   100       9.350 -13.320 218.380  1.00  0.00           C
ATOM    987  CD  LYS   100      10.540 -13.790 219.180  1.00  0.00           C
ATOM    988  CE  LYS   100      11.490 -12.560 219.380  1.00  0.00           C
ATOM    989  NZ  LYS   100      12.720 -12.930 220.130  1.00  0.00           N
ATOM    990  HZ1 LYS   100      12.500 -13.040 221.100  1.00  0.00           H
ATOM    991  HZ2 LYS   100      13.190 -13.740 219.780  1.00  0.00           H
ATOM    992  HZ3 LYS   100      13.350 -12.160 220.060  1.00  0.00           H
ATOM    993  C   LYS   100       8.630 -16.960 217.350  1.00  0.00           C
ATOM    994  O   LYS   100       7.720 -17.290 216.650  1.00  0.00           O
ATOM    995  N   TYR   101       9.430 -17.820 217.890  1.00  0.00           N
ATOM    996  H   TYR   101      10.240 -17.520 218.390  1.00  0.00           H
ATOM    997  CA  TYR   101       9.180 -19.260 217.830  1.00  0.00           C
ATOM    998  CB  TYR   101      10.490 -19.820 217.230  1.00  0.00           C
ATOM    999  CG  TYR   101      11.790 -19.520 217.950  1.00  0.00           C
ATOM   1000  CD1 TYR   101      12.050 -20.410 218.960  1.00  0.00           C
ATOM   1001  HD1 TYR   101      11.300 -21.140 219.260  1.00  0.00           H
ATOM   1002  CD2 TYR   101      12.660 -18.540 217.610  1.00  0.00           C
ATOM   1003  HD2 TYR   101      12.660 -17.980 216.670  1.00  0.00           H
ATOM   1004  CE1 TYR   101      13.180 -20.260 219.730  1.00  0.00           C
ATOM   1005  HE1 TYR   101      13.520 -21.100 220.340  1.00  0.00           H
ATOM   1006  CE2 TYR   101      13.770 -18.370 218.320  1.00  0.00           C
ATOM   1007  HE2 TYR   101      14.600 -17.820 217.880  1.00  0.00           H
ATOM   1008  CZ  TYR   101      14.000 -19.200 219.390  1.00  0.00           C
ATOM   1009  OH  TYR   101      15.110 -18.910 220.140  1.00  0.00           O
ATOM   1010  HH  TYR   101      15.500 -17.990 220.150  1.00  0.00           H
ATOM   1011  C   TYR   101       8.710 -20.020 219.130  1.00  0.00           C
ATOM   1012  O   TYR   101       8.790 -19.500 220.200  1.00  0.00           O
ATOM   1013  N   LYS   102       7.950 -21.100 219.050  1.00  0.00           N
ATOM   1014  H   LYS   102       7.550 -21.270 218.140  1.00  0.00           H
ATOM   1015  CA  LYS   102       7.600 -22.030 220.110  1.00  0.00           C
ATOM   1016  CB  LYS   102       6.160 -21.830 220.570  1.00  0.00           C
ATOM   1017  CG  LYS   102       6.070 -20.630 221.540  1.00  0.00           C
ATOM   1018  CD  LYS   102       6.730 -20.750 222.960  1.00  0.00           C
ATOM   1019  CE  LYS   102       6.740 -19.440 223.700  1.00  0.00           C
ATOM   1020  NZ  LYS   102       7.700 -19.400 224.850  1.00  0.00           N
ATOM   1021  HZ1 LYS   102       8.100 -18.500 225.040  1.00  0.00           H
ATOM   1022  HZ2 LYS   102       7.260 -19.810 225.650  1.00  0.00           H
ATOM   1023  HZ3 LYS   102       8.530 -19.950 224.770  1.00  0.00           H
ATOM   1024  C   LYS   102       7.870 -23.460 219.750  1.00  0.00           C
ATOM   1025  O   LYS   102       7.800 -23.930 218.630  1.00  0.00           O
ATOM   1026  N   PHE   103       8.050 -24.250 220.830  1.00  0.00           N
ATOM   1027  H   PHE   103       7.980 -23.960 221.780  1.00  0.00           H
ATOM   1028  CA  PHE   103       8.340 -25.700 220.660  1.00  0.00           C
ATOM   1029  CB  PHE   103       9.700 -26.020 221.270  1.00  0.00           C
ATOM   1030  CG  PHE   103      10.800 -25.810 220.280  1.00  0.00           C
ATOM   1031  CD1 PHE   103      11.190 -26.880 219.570  1.00  0.00           C
ATOM   1032  HD1 PHE   103      10.610 -27.810 219.560  1.00  0.00           H
ATOM   1033  CD2 PHE   103      11.480 -24.660 220.320  1.00  0.00           C
ATOM   1034  HD2 PHE   103      11.190 -23.840 220.990  1.00  0.00           H
ATOM   1035  CE1 PHE   103      12.360 -26.860 218.830  1.00  0.00           C
ATOM   1036  HE1 PHE   103      12.690 -27.640 218.150  1.00  0.00           H
ATOM   1037  CE2 PHE   103      12.640 -24.630 219.550  1.00  0.00           C
ATOM   1038  HE2 PHE   103      13.190 -23.690 219.540  1.00  0.00           H
ATOM   1039  CZ  PHE   103      13.090 -25.670 218.770  1.00  0.00           C
ATOM   1040  HZ  PHE   103      14.030 -25.780 218.230  1.00  0.00           H
ATOM   1041  C   PHE   103       7.250 -26.510 221.310  1.00  0.00           C
ATOM   1042  O   PHE   103       6.850 -26.210 222.470  1.00  0.00           O
ATOM   1043  N   VAL   104       6.480 -27.010 220.430  1.00  0.00           N
ATOM   1044  H   VAL   104       6.580 -26.740 219.480  1.00  0.00           H
ATOM   1045  CA  VAL   104       5.300 -27.910 220.690  1.00  0.00           C
ATOM   1046  CB  VAL   104       4.120 -27.300 219.950  1.00  0.00           C
ATOM   1047  CG1 VAL   104       3.650 -25.900 220.440  1.00  0.00           C
ATOM   1048  CG2 VAL   104       4.380 -27.180 218.410  1.00  0.00           C
ATOM   1049  C   VAL   104       5.540 -29.370 220.210  1.00  0.00           C
ATOM   1050  O   VAL   104       6.400 -29.680 219.390  1.00  0.00           O
ATOM   1051  N   ARG   105       4.980 -30.240 221.020  1.00  0.00           N
ATOM   1052  H   ARG   105       4.630 -29.900 221.890  1.00  0.00           H
ATOM   1053  CA  ARG   105       4.850 -31.750 220.890  1.00  0.00           C
ATOM   1054  CB  ARG   105       3.850 -32.260 222.020  1.00  0.00           C
ATOM   1055  CG  ARG   105       3.570 -33.780 222.050  1.00  0.00           C
ATOM   1056  CD  ARG   105       3.060 -34.220 223.430  1.00  0.00           C
ATOM   1057  NE  ARG   105       4.210 -34.190 224.360  1.00  0.00           N
ATOM   1058  HE  ARG   105       5.120 -34.010 224.000  1.00  0.00           H
ATOM   1059  CZ  ARG   105       4.210 -34.660 225.610  1.00  0.00           C
ATOM   1060  NH1 ARG   105       3.210 -35.430 226.070  1.00  0.00           N
ATOM   1061 1HH1 ARG   105       2.290 -35.460 225.680  1.00  0.00           H
ATOM   1062 2HH1 ARG   105       3.340 -36.020 226.870  1.00  0.00           H
ATOM   1063  NH2 ARG   105       5.270 -34.370 226.370  1.00  0.00           N
ATOM   1064 1HH2 ARG   105       6.110 -34.020 225.970  1.00  0.00           H
ATOM   1065 2HH2 ARG   105       5.240 -34.650 227.330  1.00  0.00           H
ATOM   1066  C   ARG   105       4.320 -32.200 219.530  1.00  0.00           C
ATOM   1067  O   ARG   105       3.610 -31.470 218.790  1.00  0.00           O
ATOM   1068  N   ILE   106       4.800 -33.350 219.070  1.00  0.00           N
ATOM   1069  H   ILE   106       5.420 -33.920 219.600  1.00  0.00           H
ATOM   1070  CA  ILE   106       4.170 -34.040 217.890  1.00  0.00           C
ATOM   1071  CB  ILE   106       5.040 -35.260 217.460  1.00  0.00           C
ATOM   1072  CG1 ILE   106       5.420 -36.190 218.670  1.00  0.00           C
ATOM   1073  CG2 ILE   106       6.330 -34.800 216.770  1.00  0.00           C
ATOM   1074  CD  ILE   106       4.310 -36.990 219.350  1.00  0.00           C
ATOM   1075  C   ILE   106       2.690 -34.480 217.960  1.00  0.00           C
ATOM   1076  O   ILE   106       2.050 -34.280 219.010  1.00  0.00           O
ATOM   1077  N   GLN   107       2.000 -34.420 216.870  1.00  0.00           N
ATOM   1078  H   GLN   107       2.430 -33.970 216.090  1.00  0.00           H
ATOM   1079  CA  GLN   107       0.610 -34.730 216.830  1.00  0.00           C
ATOM   1080  CB  GLN   107      -0.230 -33.430 216.890  1.00  0.00           C
ATOM   1081  CG  GLN   107      -1.500 -33.350 216.000  1.00  0.00           C
ATOM   1082  CD  GLN   107      -2.270 -32.150 216.550  1.00  0.00           C
ATOM   1083  OE1 GLN   107      -2.960 -32.360 217.510  1.00  0.00           O
ATOM   1084  NE2 GLN   107      -2.170 -30.970 215.890  1.00  0.00           N
ATOM   1085 1HE2 GLN   107      -1.500 -30.850 215.160  1.00  0.00           H
ATOM   1086 2HE2 GLN   107      -2.700 -30.220 216.280  1.00  0.00           H
ATOM   1087  C   GLN   107       0.210 -35.710 215.720  1.00  0.00           C
ATOM   1088  O   GLN   107       0.650 -35.570 214.560  1.00  0.00           O
ATOM   1089  N   PRO   108      -0.660 -36.670 215.890  1.00  0.00           N
ATOM   1090  CA  PRO   108      -1.270 -37.570 214.860  1.00  0.00           C
ATOM   1091  CB  PRO   108      -1.650 -38.790 215.640  1.00  0.00           C
ATOM   1092  CG  PRO   108      -2.120 -38.270 216.950  1.00  0.00           C
ATOM   1093  CD  PRO   108      -1.140 -37.130 217.250  1.00  0.00           C
ATOM   1094  C   PRO   108      -2.410 -37.060 213.930  1.00  0.00           C
ATOM   1095  O   PRO   108      -3.240 -36.360 214.450  1.00  0.00           O
ATOM   1096  N   GLY   109      -2.440 -37.280 212.660  1.00  0.00           N
ATOM   1097  H   GLY   109      -1.590 -37.590 212.250  1.00  0.00           H
ATOM   1098  CA  GLY   109      -3.600 -37.020 211.750  1.00  0.00           C
ATOM   1099  C   GLY   109      -3.860 -35.510 211.420  1.00  0.00           C
ATOM   1100  O   GLY   109      -3.750 -35.260 210.270  1.00  0.00           O
ATOM   1101  N   GLN   110      -4.040 -34.560 212.350  1.00  0.00           N
ATOM   1102  H   GLN   110      -3.990 -34.890 213.300  1.00  0.00           H
ATOM   1103  CA  GLN   110      -4.210 -33.140 212.130  1.00  0.00           C
ATOM   1104  CB  GLN   110      -4.560 -32.550 213.520  1.00  0.00           C
ATOM   1105  CG  GLN   110      -5.510 -31.450 213.290  1.00  0.00           C
ATOM   1106  CD  GLN   110      -6.140 -30.990 214.610  1.00  0.00           C
ATOM   1107  OE1 GLN   110      -6.150 -31.600 215.630  1.00  0.00           O
ATOM   1108  NE2 GLN   110      -6.280 -29.630 214.620  1.00  0.00           N
ATOM   1109 1HE2 GLN   110      -6.020 -29.060 213.850  1.00  0.00           H
ATOM   1110 2HE2 GLN   110      -6.770 -29.290 215.430  1.00  0.00           H
ATOM   1111  C   GLN   110      -2.990 -32.450 211.420  1.00  0.00           C
ATOM   1112  O   GLN   110      -1.870 -32.770 211.700  1.00  0.00           O
ATOM   1113  N   THR   111      -3.300 -31.630 210.450  1.00  0.00           N
ATOM   1114  H   THR   111      -4.230 -31.350 210.210  1.00  0.00           H
ATOM   1115  CA  THR   111      -2.230 -31.120 209.560  1.00  0.00           C
ATOM   1116  CB  THR   111      -2.570 -30.380 208.240  1.00  0.00           C
ATOM   1117  OG1 THR   111      -3.540 -29.350 208.280  1.00  0.00           O
ATOM   1118  HG1 THR   111      -4.420 -29.600 208.690  1.00  0.00           H
ATOM   1119  CG2 THR   111      -2.830 -31.310 207.090  1.00  0.00           C
ATOM   1120  C   THR   111      -1.220 -30.230 210.210  1.00  0.00           C
ATOM   1121  O   THR   111      -1.650 -29.650 211.180  1.00  0.00           O
ATOM   1122  N   PHE   112       0.010 -30.140 209.710  1.00  0.00           N
ATOM   1123  H   PHE   112       0.340 -30.760 209.000  1.00  0.00           H
ATOM   1124  CA  PHE   112       0.990 -29.140 210.020  1.00  0.00           C
ATOM   1125  CB  PHE   112       1.940 -29.470 211.180  1.00  0.00           C
ATOM   1126  CG  PHE   112       2.600 -30.790 210.990  1.00  0.00           C
ATOM   1127  CD1 PHE   112       2.010 -32.010 211.390  1.00  0.00           C
ATOM   1128  HD1 PHE   112       0.930 -32.140 211.360  1.00  0.00           H
ATOM   1129  CD2 PHE   112       3.920 -30.760 210.570  1.00  0.00           C
ATOM   1130  HD2 PHE   112       4.260 -29.960 209.910  1.00  0.00           H
ATOM   1131  CE1 PHE   112       2.840 -33.120 211.510  1.00  0.00           C
ATOM   1132  HE1 PHE   112       2.390 -34.090 211.690  1.00  0.00           H
ATOM   1133  CE2 PHE   112       4.710 -31.890 210.600  1.00  0.00           C
ATOM   1134  HE2 PHE   112       5.780 -31.920 210.350  1.00  0.00           H
ATOM   1135  CZ  PHE   112       4.110 -33.070 211.050  1.00  0.00           C
ATOM   1136  HZ  PHE   112       4.830 -33.830 211.370  1.00  0.00           H
ATOM   1137  C   PHE   112       1.670 -28.750 208.720  1.00  0.00           C
ATOM   1138  O   PHE   112       1.640 -29.500 207.790  1.00  0.00           O
ATOM   1139  N   SER   113       2.590 -27.780 208.780  1.00  0.00           N
ATOM   1140  H   SER   113       3.020 -27.470 209.630  1.00  0.00           H
ATOM   1141  CA  SER   113       3.320 -27.300 207.560  1.00  0.00           C
ATOM   1142  CB  SER   113       3.340 -25.760 207.480  1.00  0.00           C
ATOM   1143  OG  SER   113       3.810 -25.380 206.170  1.00  0.00           O
ATOM   1144  HG  SER   113       3.980 -24.390 206.170  1.00  0.00           H
ATOM   1145  C   SER   113       4.790 -27.650 207.460  1.00  0.00           C
ATOM   1146  O   SER   113       5.490 -27.430 208.450  1.00  0.00           O
ATOM   1147  N   VAL   114       5.260 -28.250 206.320  1.00  0.00           N
ATOM   1148  H   VAL   114       4.660 -28.430 205.550  1.00  0.00           H
ATOM   1149  CA  VAL   114       6.610 -28.780 206.280  1.00  0.00           C
ATOM   1150  CB  VAL   114       6.680 -30.330 206.180  1.00  0.00           C
ATOM   1151  CG1 VAL   114       8.120 -30.860 206.050  1.00  0.00           C
ATOM   1152  CG2 VAL   114       6.030 -30.980 207.430  1.00  0.00           C
ATOM   1153  C   VAL   114       7.550 -27.970 205.330  1.00  0.00           C
ATOM   1154  O   VAL   114       7.240 -27.900 204.130  1.00  0.00           O
ATOM   1155  N   LEU   115       8.700 -27.430 205.810  1.00  0.00           N
ATOM   1156  H   LEU   115       8.890 -27.420 206.800  1.00  0.00           H
ATOM   1157  CA  LEU   115       9.600 -26.670 204.940  1.00  0.00           C
ATOM   1158  CB  LEU   115      10.330 -25.650 205.830  1.00  0.00           C
ATOM   1159  CG  LEU   115      11.270 -24.740 205.090  1.00  0.00           C
ATOM   1160  CD1 LEU   115      10.480 -23.780 204.180  1.00  0.00           C
ATOM   1161  CD2 LEU   115      11.970 -23.920 206.100  1.00  0.00           C
ATOM   1162  C   LEU   115      10.530 -27.690 204.350  1.00  0.00           C
ATOM   1163  O   LEU   115      11.350 -28.210 205.040  1.00  0.00           O
ATOM   1164  N   ALA   116      10.280 -27.970 203.060  1.00  0.00           N
ATOM   1165  H   ALA   116       9.550 -27.600 202.490  1.00  0.00           H
ATOM   1166  CA  ALA   116      11.060 -29.030 202.340  1.00  0.00           C
ATOM   1167  CB  ALA   116      10.510 -29.090 200.960  1.00  0.00           C
ATOM   1168  C   ALA   116      12.580 -28.720 202.320  1.00  0.00           C
ATOM   1169  O   ALA   116      13.170 -28.110 201.420  1.00  0.00           O
ATOM   1170  N   CYS   117      13.320 -29.450 203.100  1.00  0.00           N
ATOM   1171  H   CYS   117      12.890 -30.180 203.650  1.00  0.00           H
ATOM   1172  CA  CYS   117      14.750 -29.180 203.370  1.00  0.00           C
ATOM   1173  CB  CYS   117      15.050 -29.000 204.870  1.00  0.00           C
ATOM   1174  SG  CYS   117      14.180 -27.540 205.550  1.00  0.00           S
ATOM   1175  HG  CYS   117      12.950 -27.890 205.180  1.00  0.00           H
ATOM   1176  C   CYS   117      15.690 -30.240 202.760  1.00  0.00           C
ATOM   1177  O   CYS   117      16.160 -31.180 203.410  1.00  0.00           O
ATOM   1178  N   TYR   118      15.850 -30.090 201.510  1.00  0.00           N
ATOM   1179  H   TYR   118      15.400 -29.310 201.080  1.00  0.00           H
ATOM   1180  CA  TYR   118      16.490 -30.980 200.540  1.00  0.00           C
ATOM   1181  CB  TYR   118      15.800 -30.930 199.190  1.00  0.00           C
ATOM   1182  CG  TYR   118      14.670 -31.880 199.040  1.00  0.00           C
ATOM   1183  CD1 TYR   118      14.920 -33.240 198.750  1.00  0.00           C
ATOM   1184  HD1 TYR   118      15.860 -33.620 198.360  1.00  0.00           H
ATOM   1185  CD2 TYR   118      13.350 -31.390 199.040  1.00  0.00           C
ATOM   1186  HD2 TYR   118      13.260 -30.310 199.040  1.00  0.00           H
ATOM   1187  CE1 TYR   118      13.860 -34.060 198.580  1.00  0.00           C
ATOM   1188  HE1 TYR   118      14.010 -35.110 198.330  1.00  0.00           H
ATOM   1189  CE2 TYR   118      12.270 -32.160 198.890  1.00  0.00           C
ATOM   1190  HE2 TYR   118      11.300 -31.700 198.700  1.00  0.00           H
ATOM   1191  CZ  TYR   118      12.530 -33.530 198.660  1.00  0.00           C
ATOM   1192  OH  TYR   118      11.560 -34.460 198.650  1.00  0.00           O
ATOM   1193  HH  TYR   118      10.650 -34.040 198.660  1.00  0.00           H
ATOM   1194  C   TYR   118      18.000 -30.720 200.180  1.00  0.00           C
ATOM   1195  O   TYR   118      18.450 -29.690 199.790  1.00  0.00           O
ATOM   1196  N   ASN   119      18.750 -31.810 200.400  1.00  0.00           N
ATOM   1197  H   ASN   119      18.340 -32.720 200.520  1.00  0.00           H
ATOM   1198  CA  ASN   119      20.240 -31.870 200.310  1.00  0.00           C
ATOM   1199  CB  ASN   119      20.640 -32.220 198.860  1.00  0.00           C
ATOM   1200  CG  ASN   119      20.300 -33.650 198.390  1.00  0.00           C
ATOM   1201  OD1 ASN   119      19.320 -33.800 197.620  1.00  0.00           O
ATOM   1202  ND2 ASN   119      21.130 -34.630 198.560  1.00  0.00           N
ATOM   1203 1HD2 ASN   119      21.950 -34.470 199.110  1.00  0.00           H
ATOM   1204 2HD2 ASN   119      20.830 -35.490 198.150  1.00  0.00           H
ATOM   1205  C   ASN   119      21.150 -30.790 200.890  1.00  0.00           C
ATOM   1206  O   ASN   119      22.350 -30.760 200.550  1.00  0.00           O
ATOM   1207  N   GLY   120      20.490 -29.990 201.750  1.00  0.00           N
ATOM   1208  H   GLY   120      19.650 -30.230 202.250  1.00  0.00           H
ATOM   1209  CA  GLY   120      21.080 -28.820 202.430  1.00  0.00           C
ATOM   1210  C   GLY   120      20.390 -27.460 202.140  1.00  0.00           C
ATOM   1211  O   GLY   120      20.020 -26.720 203.040  1.00  0.00           O
ATOM   1212  N   SER   121      19.780 -27.350 200.930  1.00  0.00           N
ATOM   1213  H   SER   121      19.680 -28.180 200.390  1.00  0.00           H
ATOM   1214  CA  SER   121      19.020 -26.100 200.480  1.00  0.00           C
ATOM   1215  CB  SER   121      18.950 -26.090 198.950  1.00  0.00           C
ATOM   1216  OG  SER   121      18.810 -24.690 198.510  1.00  0.00           O
ATOM   1217  HG  SER   121      18.860 -24.550 197.520  1.00  0.00           H
ATOM   1218  C   SER   121      17.600 -26.080 201.010  1.00  0.00           C
ATOM   1219  O   SER   121      17.010 -27.130 201.330  1.00  0.00           O
ATOM   1220  N   PRO   122      17.050 -24.900 201.270  1.00  0.00           N
ATOM   1221  CA  PRO   122      15.580 -24.720 201.480  1.00  0.00           C
ATOM   1222  CB  PRO   122      15.500 -23.400 202.210  1.00  0.00           C
ATOM   1223  CG  PRO   122      16.810 -22.650 201.930  1.00  0.00           C
ATOM   1224  CD  PRO   122      17.790 -23.730 201.750  1.00  0.00           C
ATOM   1225  C   PRO   122      14.870 -24.770 200.160  1.00  0.00           C
ATOM   1226  O   PRO   122      15.480 -24.490 199.130  1.00  0.00           O
ATOM   1227  N   SER   123      13.670 -25.300 200.150  1.00  0.00           N
ATOM   1228  H   SER   123      13.350 -25.860 200.910  1.00  0.00           H
ATOM   1229  CA  SER   123      12.800 -25.280 198.920  1.00  0.00           C
ATOM   1230  CB  SER   123      13.300 -26.290 197.900  1.00  0.00           C
ATOM   1231  OG  SER   123      12.850 -25.810 196.600  1.00  0.00           O
ATOM   1232  HG  SER   123      12.620 -26.630 196.070  1.00  0.00           H
ATOM   1233  C   SER   123      11.320 -25.480 199.210  1.00  0.00           C
ATOM   1234  O   SER   123      10.950 -26.670 199.230  1.00  0.00           O
ATOM   1235  N   GLY   124      10.620 -24.400 199.560  1.00  0.00           N
ATOM   1236  H   GLY   124      10.990 -23.470 199.600  1.00  0.00           H
ATOM   1237  CA  GLY   124       9.170 -24.340 199.670  1.00  0.00           C
ATOM   1238  C   GLY   124       8.460 -25.060 200.820  1.00  0.00           C
ATOM   1239  O   GLY   124       8.940 -26.020 201.420  1.00  0.00           O
ATOM   1240  N   VAL   125       7.170 -24.690 201.010  1.00  0.00           N
ATOM   1241  H   VAL   125       6.740 -24.100 200.320  1.00  0.00           H
ATOM   1242  CA  VAL   125       6.260 -25.300 202.050  1.00  0.00           C
ATOM   1243  CB  VAL   125       5.790 -24.250 203.040  1.00  0.00           C
ATOM   1244  CG1 VAL   125       6.980 -23.550 203.710  1.00  0.00           C
ATOM   1245  CG2 VAL   125       4.890 -23.230 202.420  1.00  0.00           C
ATOM   1246  C   VAL   125       5.190 -26.190 201.450  1.00  0.00           C
ATOM   1247  O   VAL   125       4.460 -25.840 200.550  1.00  0.00           O
ATOM   1248  N   TYR   126       5.000 -27.270 202.160  1.00  0.00           N
ATOM   1249  H   TYR   126       5.710 -27.620 202.780  1.00  0.00           H
ATOM   1250  CA  TYR   126       3.950 -28.290 201.930  1.00  0.00           C
ATOM   1251  CB  TYR   126       4.550 -29.570 201.380  1.00  0.00           C
ATOM   1252  CG  TYR   126       5.220 -29.500 200.050  1.00  0.00           C
ATOM   1253  CD1 TYR   126       6.560 -29.320 200.090  1.00  0.00           C
ATOM   1254  HD1 TYR   126       7.120 -29.260 201.020  1.00  0.00           H
ATOM   1255  CD2 TYR   126       4.550 -29.600 198.820  1.00  0.00           C
ATOM   1256  HD2 TYR   126       3.470 -29.750 198.800  1.00  0.00           H
ATOM   1257  CE1 TYR   126       7.380 -29.150 199.010  1.00  0.00           C
ATOM   1258  HE1 TYR   126       8.440 -28.920 199.090  1.00  0.00           H
ATOM   1259  CE2 TYR   126       5.310 -29.540 197.630  1.00  0.00           C
ATOM   1260  HE2 TYR   126       4.930 -29.920 196.680  1.00  0.00           H
ATOM   1261  CZ  TYR   126       6.670 -29.230 197.770  1.00  0.00           C
ATOM   1262  OH  TYR   126       7.440 -28.810 196.630  1.00  0.00           O
ATOM   1263  HH  TYR   126       6.830 -28.640 195.850  1.00  0.00           H
ATOM   1264  C   TYR   126       3.200 -28.610 203.210  1.00  0.00           C
ATOM   1265  O   TYR   126       3.800 -28.990 204.180  1.00  0.00           O
ATOM   1266  N   GLN   127       1.840 -28.710 203.120  1.00  0.00           N
ATOM   1267  H   GLN   127       1.380 -28.610 202.240  1.00  0.00           H
ATOM   1268  CA  GLN   127       1.000 -29.050 204.270  1.00  0.00           C
ATOM   1269  CB  GLN   127      -0.380 -28.350 204.190  1.00  0.00           C
ATOM   1270  CG  GLN   127      -0.710 -27.810 205.570  1.00  0.00           C
ATOM   1271  CD  GLN   127      -2.060 -27.130 205.490  1.00  0.00           C
ATOM   1272  OE1 GLN   127      -2.450 -26.350 204.590  1.00  0.00           O
ATOM   1273  NE2 GLN   127      -2.920 -27.490 206.420  1.00  0.00           N
ATOM   1274 1HE2 GLN   127      -2.780 -28.310 206.990  1.00  0.00           H
ATOM   1275 2HE2 GLN   127      -3.810 -27.030 206.510  1.00  0.00           H
ATOM   1276  C   GLN   127       0.970 -30.530 204.460  1.00  0.00           C
ATOM   1277  O   GLN   127       0.810 -31.210 203.460  1.00  0.00           O
ATOM   1278  N   CYS   128       1.380 -31.000 205.600  1.00  0.00           N
ATOM   1279  H   CYS   128       1.640 -30.490 206.420  1.00  0.00           H
ATOM   1280  CA  CYS   128       1.480 -32.500 205.750  1.00  0.00           C
ATOM   1281  CB  CYS   128       2.980 -32.860 205.600  1.00  0.00           C
ATOM   1282  SG  CYS   128       3.090 -34.680 205.140  1.00  0.00           S
ATOM   1283  HG  CYS   128       2.340 -34.720 204.040  1.00  0.00           H
ATOM   1284  C   CYS   128       0.970 -32.990 207.120  1.00  0.00           C
ATOM   1285  O   CYS   128       0.980 -32.130 208.030  1.00  0.00           O
ATOM   1286  N   ALA   129       0.980 -34.290 207.240  1.00  0.00           N
ATOM   1287  H   ALA   129       1.400 -34.830 206.510  1.00  0.00           H
ATOM   1288  CA  ALA   129       0.670 -35.000 208.540  1.00  0.00           C
ATOM   1289  CB  ALA   129      -0.870 -35.140 208.580  1.00  0.00           C
ATOM   1290  C   ALA   129       1.380 -36.320 208.780  1.00  0.00           C
ATOM   1291  O   ALA   129       1.990 -36.860 207.860  1.00  0.00           O
ATOM   1292  N   MET   130       1.200 -36.810 210.040  1.00  0.00           N
ATOM   1293  H   MET   130       0.620 -36.400 210.740  1.00  0.00           H
ATOM   1294  CA  MET   130       1.730 -38.150 210.530  1.00  0.00           C
ATOM   1295  CB  MET   130       2.500 -37.950 211.820  1.00  0.00           C
ATOM   1296  CG  MET   130       3.980 -37.580 211.690  1.00  0.00           C
ATOM   1297  SD  MET   130       4.860 -37.160 213.300  1.00  0.00           S
ATOM   1298  CE  MET   130       3.650 -36.350 214.280  1.00  0.00           C
ATOM   1299  C   MET   130       0.640 -39.200 210.860  1.00  0.00           C
ATOM   1300  O   MET   130      -0.390 -38.780 211.420  1.00  0.00           O
ATOM   1301  N   ARG   131       0.850 -40.470 210.360  1.00  0.00           N
ATOM   1302  H   ARG   131       1.800 -40.720 210.200  1.00  0.00           H
ATOM   1303  CA  ARG   131      -0.170 -41.480 210.490  1.00  0.00           C
ATOM   1304  CB  ARG   131       0.190 -42.770 209.760  1.00  0.00           C
ATOM   1305  CG  ARG   131       0.270 -42.460 208.280  1.00  0.00           C
ATOM   1306  CD  ARG   131       1.100 -43.600 207.620  1.00  0.00           C
ATOM   1307  NE  ARG   131       1.150 -43.420 206.170  1.00  0.00           N
ATOM   1308  HE  ARG   131       0.270 -43.250 205.720  1.00  0.00           H
ATOM   1309  CZ  ARG   131       2.210 -43.550 205.340  1.00  0.00           C
ATOM   1310  NH1 ARG   131       3.420 -43.870 205.750  1.00  0.00           N
ATOM   1311 1HH1 ARG   131       3.680 -43.850 206.710  1.00  0.00           H
ATOM   1312 2HH1 ARG   131       4.190 -44.090 205.150  1.00  0.00           H
ATOM   1313  NH2 ARG   131       2.170 -43.170 204.090  1.00  0.00           N
ATOM   1314 1HH2 ARG   131       1.360 -42.770 203.660  1.00  0.00           H
ATOM   1315 2HH2 ARG   131       2.990 -43.070 203.520  1.00  0.00           H
ATOM   1316  C   ARG   131      -0.510 -41.820 211.990  1.00  0.00           C
ATOM   1317  O   ARG   131       0.430 -41.520 212.750  1.00  0.00           O
ATOM   1318  N   PRO   132      -1.800 -42.120 212.360  1.00  0.00           N
ATOM   1319  CA  PRO   132      -2.340 -42.410 213.690  1.00  0.00           C
ATOM   1320  CB  PRO   132      -3.650 -43.170 213.470  1.00  0.00           C
ATOM   1321  CG  PRO   132      -4.190 -42.550 212.240  1.00  0.00           C
ATOM   1322  CD  PRO   132      -2.930 -42.200 211.450  1.00  0.00           C
ATOM   1323  C   PRO   132      -1.440 -43.110 214.740  1.00  0.00           C
ATOM   1324  O   PRO   132      -1.520 -42.780 215.900  1.00  0.00           O
ATOM   1325  N   ASN   133      -0.720 -44.110 214.260  1.00  0.00           N
ATOM   1326  H   ASN   133      -0.990 -44.570 213.420  1.00  0.00           H
ATOM   1327  CA  ASN   133       0.340 -44.880 214.950  1.00  0.00           C
ATOM   1328  CB  ASN   133       0.020 -46.400 215.120  1.00  0.00           C
ATOM   1329  CG  ASN   133      -1.220 -46.590 215.990  1.00  0.00           C
ATOM   1330  OD1 ASN   133      -1.230 -46.890 217.200  1.00  0.00           O
ATOM   1331  ND2 ASN   133      -2.350 -46.340 215.430  1.00  0.00           N
ATOM   1332 1HD2 ASN   133      -2.340 -46.240 214.430  1.00  0.00           H
ATOM   1333 2HD2 ASN   133      -3.260 -46.420 215.840  1.00  0.00           H
ATOM   1334  C   ASN   133       1.730 -44.470 214.440  1.00  0.00           C
ATOM   1335  O   ASN   133       2.340 -43.590 215.030  1.00  0.00           O
ATOM   1336  N   PHE   134       2.130 -44.880 213.250  1.00  0.00           N
ATOM   1337  H   PHE   134       1.550 -45.250 212.520  1.00  0.00           H
ATOM   1338  CA  PHE   134       3.490 -44.670 212.690  1.00  0.00           C
ATOM   1339  CB  PHE   134       4.280 -46.000 212.570  1.00  0.00           C
ATOM   1340  CG  PHE   134       4.590 -46.800 213.860  1.00  0.00           C
ATOM   1341  CD1 PHE   134       6.000 -47.040 213.900  1.00  0.00           C
ATOM   1342  HD1 PHE   134       6.640 -46.330 213.380  1.00  0.00           H
ATOM   1343  CD2 PHE   134       3.720 -47.510 214.680  1.00  0.00           C
ATOM   1344  HD2 PHE   134       2.670 -47.210 214.740  1.00  0.00           H
ATOM   1345  CE1 PHE   134       6.530 -47.970 214.790  1.00  0.00           C
ATOM   1346  HE1 PHE   134       7.610 -48.110 214.800  1.00  0.00           H
ATOM   1347  CE2 PHE   134       4.230 -48.430 215.520  1.00  0.00           C
ATOM   1348  HE2 PHE   134       3.550 -49.020 216.130  1.00  0.00           H
ATOM   1349  CZ  PHE   134       5.610 -48.650 215.570  1.00  0.00           C
ATOM   1350  HZ  PHE   134       5.960 -49.500 216.160  1.00  0.00           H
ATOM   1351  C   PHE   134       3.610 -43.890 211.340  1.00  0.00           C
ATOM   1352  O   PHE   134       2.990 -44.200 210.310  1.00  0.00           O
ATOM   1353  N   THR   135       4.710 -43.150 211.330  1.00  0.00           N
ATOM   1354  H   THR   135       5.310 -43.160 212.130  1.00  0.00           H
ATOM   1355  CA  THR   135       5.280 -42.430 210.130  1.00  0.00           C
ATOM   1356  CB  THR   135       5.940 -43.320 209.040  1.00  0.00           C
ATOM   1357  OG1 THR   135       4.950 -44.290 208.510  1.00  0.00           O
ATOM   1358  HG1 THR   135       4.220 -44.320 209.180  1.00  0.00           H
ATOM   1359  CG2 THR   135       7.240 -43.990 209.450  1.00  0.00           C
ATOM   1360  C   THR   135       4.470 -41.350 209.470  1.00  0.00           C
ATOM   1361  O   THR   135       3.290 -41.210 209.680  1.00  0.00           O
ATOM   1362  N   ILE   136       5.100 -40.650 208.500  1.00  0.00           N
ATOM   1363  H   ILE   136       5.870 -41.050 208.000  1.00  0.00           H
ATOM   1364  CA  ILE   136       4.510 -39.550 207.830  1.00  0.00           C
ATOM   1365  CB  ILE   136       5.630 -38.660 207.250  1.00  0.00           C
ATOM   1366  CG1 ILE   136       5.250 -37.130 206.980  1.00  0.00           C
ATOM   1367  CG2 ILE   136       6.370 -39.190 205.990  1.00  0.00           C
ATOM   1368  CD  ILE   136       5.190 -36.250 208.190  1.00  0.00           C
ATOM   1369  C   ILE   136       3.520 -40.000 206.730  1.00  0.00           C
ATOM   1370  O   ILE   136       3.660 -41.160 206.220  1.00  0.00           O
ATOM   1371  N   LYS   137       2.480 -39.230 206.420  1.00  0.00           N
ATOM   1372  H   LYS   137       2.220 -38.550 207.100  1.00  0.00           H
ATOM   1373  CA  LYS   137       1.560 -39.510 205.290  1.00  0.00           C
ATOM   1374  CB  LYS   137       0.090 -38.880 205.480  1.00  0.00           C
ATOM   1375  CG  LYS   137      -0.640 -39.510 206.680  1.00  0.00           C
ATOM   1376  CD  LYS   137      -2.100 -39.040 206.860  1.00  0.00           C
ATOM   1377  CE  LYS   137      -2.880 -40.060 207.640  1.00  0.00           C
ATOM   1378  NZ  LYS   137      -4.330 -39.850 207.860  1.00  0.00           N
ATOM   1379  HZ1 LYS   137      -4.430 -38.970 208.330  1.00  0.00           H
ATOM   1380  HZ2 LYS   137      -4.800 -39.880 206.970  1.00  0.00           H
ATOM   1381  HZ3 LYS   137      -4.690 -40.540 208.480  1.00  0.00           H
ATOM   1382  C   LYS   137       2.120 -39.200 203.930  1.00  0.00           C
ATOM   1383  O   LYS   137       2.060 -40.120 203.070  1.00  0.00           O
ATOM   1384  N   GLY   138       2.780 -38.060 203.880  1.00  0.00           N
ATOM   1385  H   GLY   138       2.940 -37.520 204.710  1.00  0.00           H
ATOM   1386  CA  GLY   138       3.370 -37.600 202.580  1.00  0.00           C
ATOM   1387  C   GLY   138       4.510 -38.460 202.000  1.00  0.00           C
ATOM   1388  O   GLY   138       5.270 -39.050 202.740  1.00  0.00           O
ATOM   1389  N   SER   139       4.570 -38.640 200.650  1.00  0.00           N
ATOM   1390  H   SER   139       3.720 -38.540 200.130  1.00  0.00           H
ATOM   1391  CA  SER   139       5.730 -39.260 199.980  1.00  0.00           C
ATOM   1392  CB  SER   139       5.400 -39.960 198.660  1.00  0.00           C
ATOM   1393  OG  SER   139       6.520 -40.720 198.200  1.00  0.00           O
ATOM   1394  HG  SER   139       6.900 -40.300 197.370  1.00  0.00           H
ATOM   1395  C   SER   139       6.770 -38.150 199.600  1.00  0.00           C
ATOM   1396  O   SER   139       6.500 -37.230 198.860  1.00  0.00           O
ATOM   1397  N   PHE   140       8.010 -38.530 199.890  1.00  0.00           N
ATOM   1398  H   PHE   140       8.250 -39.260 200.530  1.00  0.00           H
ATOM   1399  CA  PHE   140       9.140 -37.730 199.480  1.00  0.00           C
ATOM   1400  CB  PHE   140       9.900 -37.400 200.760  1.00  0.00           C
ATOM   1401  CG  PHE   140       9.310 -36.380 201.630  1.00  0.00           C
ATOM   1402  CD1 PHE   140       9.750 -35.060 201.550  1.00  0.00           C
ATOM   1403  HD1 PHE   140      10.500 -34.830 200.790  1.00  0.00           H
ATOM   1404  CD2 PHE   140       8.540 -36.710 202.790  1.00  0.00           C
ATOM   1405  HD2 PHE   140       8.570 -37.740 203.130  1.00  0.00           H
ATOM   1406  CE1 PHE   140       9.470 -34.110 202.520  1.00  0.00           C
ATOM   1407  HE1 PHE   140       9.910 -33.130 202.360  1.00  0.00           H
ATOM   1408  CE2 PHE   140       8.230 -35.750 203.770  1.00  0.00           C
ATOM   1409  HE2 PHE   140       7.530 -35.990 204.570  1.00  0.00           H
ATOM   1410  CZ  PHE   140       8.780 -34.500 203.700  1.00  0.00           C
ATOM   1411  HZ  PHE   140       8.880 -33.930 204.620  1.00  0.00           H
ATOM   1412  C   PHE   140      10.110 -38.480 198.530  1.00  0.00           C
ATOM   1413  O   PHE   140      10.140 -39.720 198.410  1.00  0.00           O
ATOM   1414  N   LEU   141      10.860 -37.590 197.910  1.00  0.00           N
ATOM   1415  H   LEU   141      10.870 -36.600 197.990  1.00  0.00           H
ATOM   1416  CA  LEU   141      11.890 -37.920 196.880  1.00  0.00           C
ATOM   1417  CB  LEU   141      12.000 -36.590 196.060  1.00  0.00           C
ATOM   1418  CG  LEU   141      10.850 -36.170 195.170  1.00  0.00           C
ATOM   1419  CD1 LEU   141      10.740 -34.620 194.960  1.00  0.00           C
ATOM   1420  CD2 LEU   141      10.940 -37.040 193.860  1.00  0.00           C
ATOM   1421  C   LEU   141      13.200 -38.140 197.670  1.00  0.00           C
ATOM   1422  O   LEU   141      13.220 -38.110 198.900  1.00  0.00           O
ATOM   1423  N   ASN   142      14.310 -38.380 196.870  1.00  0.00           N
ATOM   1424  H   ASN   142      14.260 -38.520 195.880  1.00  0.00           H
ATOM   1425  CA  ASN   142      15.660 -38.560 197.470  1.00  0.00           C
ATOM   1426  CB  ASN   142      16.530 -38.940 196.300  1.00  0.00           C
ATOM   1427  CG  ASN   142      17.910 -39.360 196.720  1.00  0.00           C
ATOM   1428  OD1 ASN   142      18.860 -38.650 196.970  1.00  0.00           O
ATOM   1429  ND2 ASN   142      18.070 -40.630 196.790  1.00  0.00           N
ATOM   1430 1HD2 ASN   142      17.430 -41.300 196.410  1.00  0.00           H
ATOM   1431 2HD2 ASN   142      18.950 -41.080 196.930  1.00  0.00           H
ATOM   1432  C   ASN   142      16.210 -37.290 198.200  1.00  0.00           C
ATOM   1433  O   ASN   142      16.280 -36.210 197.640  1.00  0.00           O
ATOM   1434  N   GLY   143      16.830 -37.490 199.350  1.00  0.00           N
ATOM   1435  H   GLY   143      16.620 -38.260 199.950  1.00  0.00           H
ATOM   1436  CA  GLY   143      17.690 -36.530 200.040  1.00  0.00           C
ATOM   1437  C   GLY   143      16.990 -35.400 200.820  1.00  0.00           C
ATOM   1438  O   GLY   143      17.420 -34.230 200.820  1.00  0.00           O
ATOM   1439  N   SER   144      15.980 -35.840 201.650  1.00  0.00           N
ATOM   1440  H   SER   144      15.950 -36.780 201.980  1.00  0.00           H
ATOM   1441  CA  SER   144      14.930 -34.940 202.280  1.00  0.00           C
ATOM   1442  CB  SER   144      13.560 -35.360 201.750  1.00  0.00           C
ATOM   1443  OG  SER   144      13.200 -36.560 202.340  1.00  0.00           O
ATOM   1444  HG  SER   144      13.750 -37.200 201.810  1.00  0.00           H
ATOM   1445  C   SER   144      14.890 -34.800 203.820  1.00  0.00           C
ATOM   1446  O   SER   144      14.180 -33.900 204.390  1.00  0.00           O
ATOM   1447  N   CYS   145      15.690 -35.710 204.450  1.00  0.00           N
ATOM   1448  H   CYS   145      15.980 -36.580 204.050  1.00  0.00           H
ATOM   1449  CA  CYS   145      16.040 -35.540 205.900  1.00  0.00           C
ATOM   1450  CB  CYS   145      17.120 -36.530 206.460  1.00  0.00           C
ATOM   1451  SG  CYS   145      18.560 -36.940 205.340  1.00  0.00           S
ATOM   1452  HG  CYS   145      17.780 -37.400 204.370  1.00  0.00           H
ATOM   1453  C   CYS   145      16.560 -34.150 206.310  1.00  0.00           C
ATOM   1454  O   CYS   145      17.020 -33.440 205.390  1.00  0.00           O
ATOM   1455  N   GLY   146      15.990 -33.770 207.470  1.00  0.00           N
ATOM   1456  H   GLY   146      15.680 -34.390 208.180  1.00  0.00           H
ATOM   1457  CA  GLY   146      16.180 -32.340 207.940  1.00  0.00           C
ATOM   1458  C   GLY   146      14.840 -31.460 207.730  1.00  0.00           C
ATOM   1459  O   GLY   146      14.600 -30.350 208.230  1.00  0.00           O
ATOM   1460  N   SER   147      13.880 -31.940 206.930  1.00  0.00           N
ATOM   1461  H   SER   147      14.120 -32.640 206.260  1.00  0.00           H
ATOM   1462  CA  SER   147      12.630 -31.170 206.610  1.00  0.00           C
ATOM   1463  CB  SER   147      11.710 -31.900 205.610  1.00  0.00           C
ATOM   1464  OG  SER   147      12.420 -31.850 204.340  1.00  0.00           O
ATOM   1465  HG  SER   147      13.210 -32.470 204.310  1.00  0.00           H
ATOM   1466  C   SER   147      11.820 -30.680 207.780  1.00  0.00           C
ATOM   1467  O   SER   147      11.390 -31.570 208.510  1.00  0.00           O
ATOM   1468  N   VAL   148      11.850 -29.420 208.060  1.00  0.00           N
ATOM   1469  H   VAL   148      12.410 -28.780 207.530  1.00  0.00           H
ATOM   1470  CA  VAL   148      11.150 -28.950 209.290  1.00  0.00           C
ATOM   1471  CB  VAL   148      11.880 -27.750 209.880  1.00  0.00           C
ATOM   1472  CG1 VAL   148      13.250 -28.130 210.480  1.00  0.00           C
ATOM   1473  CG2 VAL   148      12.040 -26.460 209.110  1.00  0.00           C
ATOM   1474  C   VAL   148       9.640 -28.760 209.300  1.00  0.00           C
ATOM   1475  O   VAL   148       9.160 -28.090 208.450  1.00  0.00           O
ATOM   1476  N   GLY   149       8.950 -29.440 210.200  1.00  0.00           N
ATOM   1477  H   GLY   149       9.390 -29.960 210.930  1.00  0.00           H
ATOM   1478  CA  GLY   149       7.510 -29.370 210.320  1.00  0.00           C
ATOM   1479  C   GLY   149       7.010 -28.400 211.380  1.00  0.00           C
ATOM   1480  O   GLY   149       7.450 -28.520 212.540  1.00  0.00           O
ATOM   1481  N   PHE   150       6.060 -27.540 211.020  1.00  0.00           N
ATOM   1482  H   PHE   150       5.770 -27.430 210.070  1.00  0.00           H
ATOM   1483  CA  PHE   150       5.550 -26.560 212.000  1.00  0.00           C
ATOM   1484  CB  PHE   150       6.340 -25.250 211.980  1.00  0.00           C
ATOM   1485  CG  PHE   150       6.410 -24.610 210.620  1.00  0.00           C
ATOM   1486  CD1 PHE   150       5.560 -23.590 210.370  1.00  0.00           C
ATOM   1487  HD1 PHE   150       5.040 -23.090 211.180  1.00  0.00           H
ATOM   1488  CD2 PHE   150       7.250 -25.130 209.610  1.00  0.00           C
ATOM   1489  HD2 PHE   150       7.890 -26.000 209.740  1.00  0.00           H
ATOM   1490  CE1 PHE   150       5.580 -22.970 209.130  1.00  0.00           C
ATOM   1491  HE1 PHE   150       4.820 -22.210 208.960  1.00  0.00           H
ATOM   1492  CE2 PHE   150       7.280 -24.520 208.360  1.00  0.00           C
ATOM   1493  HE2 PHE   150       8.100 -24.850 207.710  1.00  0.00           H
ATOM   1494  CZ  PHE   150       6.460 -23.430 208.180  1.00  0.00           C
ATOM   1495  HZ  PHE   150       6.240 -23.130 207.160  1.00  0.00           H
ATOM   1496  C   PHE   150       4.090 -26.170 211.730  1.00  0.00           C
ATOM   1497  O   PHE   150       3.640 -26.340 210.570  1.00  0.00           O
ATOM   1498  N   ASN   151       3.390 -25.690 212.700  1.00  0.00           N
ATOM   1499  H   ASN   151       3.630 -25.770 213.670  1.00  0.00           H
ATOM   1500  CA  ASN   151       2.000 -25.150 212.600  1.00  0.00           C
ATOM   1501  CB  ASN   151       1.240 -25.210 213.910  1.00  0.00           C
ATOM   1502  CG  ASN   151       1.020 -26.690 214.230  1.00  0.00           C
ATOM   1503  OD1 ASN   151       1.870 -27.320 214.830  1.00  0.00           O
ATOM   1504  ND2 ASN   151      -0.070 -27.160 213.850  1.00  0.00           N
ATOM   1505 1HD2 ASN   151      -0.660 -26.530 213.350  1.00  0.00           H
ATOM   1506 2HD2 ASN   151      -0.330 -28.090 214.100  1.00  0.00           H
ATOM   1507  C   ASN   151       1.940 -23.730 212.090  1.00  0.00           C
ATOM   1508  O   ASN   151       2.800 -22.900 212.400  1.00  0.00           O
ATOM   1509  N   ILE   152       0.750 -23.340 211.640  1.00  0.00           N
ATOM   1510  H   ILE   152      -0.060 -23.890 211.760  1.00  0.00           H
ATOM   1511  CA  ILE   152       0.580 -22.130 210.880  1.00  0.00           C
ATOM   1512  CB  ILE   152      -0.190 -22.530 209.610  1.00  0.00           C
ATOM   1513  CG1 ILE   152       0.510 -23.610 208.740  1.00  0.00           C
ATOM   1514  CG2 ILE   152      -0.340 -21.310 208.700  1.00  0.00           C
ATOM   1515  CD  ILE   152      -0.520 -24.550 208.140  1.00  0.00           C
ATOM   1516  C   ILE   152      -0.020 -20.880 211.630  1.00  0.00           C
ATOM   1517  O   ILE   152      -1.010 -21.080 212.320  1.00  0.00           O
ATOM   1518  N   ASP   153       0.780 -19.800 211.550  1.00  0.00           N
ATOM   1519  H   ASP   153       1.620 -20.080 211.090  1.00  0.00           H
ATOM   1520  CA  ASP   153       0.730 -18.360 212.000  1.00  0.00           C
ATOM   1521  CB  ASP   153       0.660 -18.250 213.520  1.00  0.00           C
ATOM   1522  CG  ASP   153       0.240 -16.860 214.030  1.00  0.00           C
ATOM   1523  OD1 ASP   153      -0.880 -16.460 213.730  1.00  0.00           O
ATOM   1524  OD2 ASP   153       1.000 -16.180 214.740  1.00  0.00           O
ATOM   1525  C   ASP   153       1.960 -17.530 211.580  1.00  0.00           C
ATOM   1526  O   ASP   153       3.120 -17.960 211.850  1.00  0.00           O
ATOM   1527  N   TYR   154       1.660 -16.340 211.010  1.00  0.00           N
ATOM   1528  H   TYR   154       0.770 -15.890 211.040  1.00  0.00           H
ATOM   1529  CA  TYR   154       2.730 -15.290 210.700  1.00  0.00           C
ATOM   1530  CB  TYR   154       2.140 -14.130 209.830  1.00  0.00           C
ATOM   1531  CG  TYR   154       1.580 -14.370 208.410  1.00  0.00           C
ATOM   1532  CD1 TYR   154       0.220 -14.450 208.050  1.00  0.00           C
ATOM   1533  HD1 TYR   154      -0.540 -14.390 208.820  1.00  0.00           H
ATOM   1534  CD2 TYR   154       2.530 -14.420 207.420  1.00  0.00           C
ATOM   1535  HD2 TYR   154       3.580 -14.440 207.690  1.00  0.00           H
ATOM   1536  CE1 TYR   154      -0.110 -14.690 206.720  1.00  0.00           C
ATOM   1537  HE1 TYR   154      -1.120 -15.020 206.480  1.00  0.00           H
ATOM   1538  CE2 TYR   154       2.190 -14.490 206.050  1.00  0.00           C
ATOM   1539  HE2 TYR   154       2.970 -14.560 205.290  1.00  0.00           H
ATOM   1540  CZ  TYR   154       0.860 -14.650 205.760  1.00  0.00           C
ATOM   1541  OH  TYR   154       0.610 -14.930 204.470  1.00  0.00           O
ATOM   1542  HH  TYR   154      -0.350 -15.080 204.300  1.00  0.00           H
ATOM   1543  C   TYR   154       3.530 -14.630 211.860  1.00  0.00           C
ATOM   1544  O   TYR   154       4.620 -14.160 211.600  1.00  0.00           O
ATOM   1545  N   ASP   155       3.050 -14.770 213.100  1.00  0.00           N
ATOM   1546  H   ASP   155       2.350 -15.430 213.380  1.00  0.00           H
ATOM   1547  CA  ASP   155       3.680 -14.090 214.220  1.00  0.00           C
ATOM   1548  CB  ASP   155       2.540 -13.370 215.030  1.00  0.00           C
ATOM   1549  CG  ASP   155       3.170 -12.530 216.110  1.00  0.00           C
ATOM   1550  OD1 ASP   155       3.270 -11.340 215.850  1.00  0.00           O
ATOM   1551  OD2 ASP   155       3.440 -13.090 217.240  1.00  0.00           O
ATOM   1552  C   ASP   155       4.490 -15.040 215.150  1.00  0.00           C
ATOM   1553  O   ASP   155       5.750 -15.050 215.160  1.00  0.00           O
ATOM   1554  N   CYS   156       3.770 -15.990 215.800  1.00  0.00           N
ATOM   1555  H   CYS   156       2.840 -16.220 215.530  1.00  0.00           H
ATOM   1556  CA  CYS   156       4.470 -16.970 216.710  1.00  0.00           C
ATOM   1557  CB  CYS   156       3.940 -16.840 218.080  1.00  0.00           C
ATOM   1558  SG  CYS   156       4.180 -15.230 219.020  1.00  0.00           S
ATOM   1559  HG  CYS   156       3.920 -14.450 217.980  1.00  0.00           H
ATOM   1560  C   CYS   156       4.520 -18.410 216.210  1.00  0.00           C
ATOM   1561  O   CYS   156       3.670 -19.280 216.600  1.00  0.00           O
ATOM   1562  N   VAL   157       5.610 -18.740 215.470  1.00  0.00           N
ATOM   1563  H   VAL   157       6.360 -18.080 215.530  1.00  0.00           H
ATOM   1564  CA  VAL   157       5.700 -20.050 214.750  1.00  0.00           C
ATOM   1565  CB  VAL   157       6.810 -20.050 213.630  1.00  0.00           C
ATOM   1566  CG1 VAL   157       6.380 -19.310 212.370  1.00  0.00           C
ATOM   1567  CG2 VAL   157       7.980 -19.230 214.060  1.00  0.00           C
ATOM   1568  C   VAL   157       5.880 -21.310 215.710  1.00  0.00           C
ATOM   1569  O   VAL   157       6.870 -21.330 216.500  1.00  0.00           O
ATOM   1570  N   SER   158       5.000 -22.270 215.590  1.00  0.00           N
ATOM   1571  H   SER   158       4.170 -22.190 215.040  1.00  0.00           H
ATOM   1572  CA  SER   158       5.070 -23.470 216.410  1.00  0.00           C
ATOM   1573  CB  SER   158       3.700 -23.920 216.870  1.00  0.00           C
ATOM   1574  OG  SER   158       3.250 -23.080 217.970  1.00  0.00           O
ATOM   1575  HG  SER   158       2.320 -22.840 217.700  1.00  0.00           H
ATOM   1576  C   SER   158       5.780 -24.760 215.860  1.00  0.00           C
ATOM   1577  O   SER   158       5.060 -25.630 215.300  1.00  0.00           O
ATOM   1578  N   PHE   159       7.030 -24.940 216.300  1.00  0.00           N
ATOM   1579  H   PHE   159       7.410 -24.390 217.050  1.00  0.00           H
ATOM   1580  CA  PHE   159       7.870 -26.010 215.750  1.00  0.00           C
ATOM   1581  CB  PHE   159       9.310 -25.430 215.580  1.00  0.00           C
ATOM   1582  CG  PHE   159       9.480 -24.510 214.390  1.00  0.00           C
ATOM   1583  CD1 PHE   159       9.560 -25.150 213.120  1.00  0.00           C
ATOM   1584  HD1 PHE   159       8.910 -25.980 212.860  1.00  0.00           H
ATOM   1585  CD2 PHE   159       9.800 -23.180 214.540  1.00  0.00           C
ATOM   1586  HD2 PHE   159       9.450 -22.680 215.440  1.00  0.00           H
ATOM   1587  CE1 PHE   159      10.110 -24.490 212.050  1.00  0.00           C
ATOM   1588  HE1 PHE   159      10.250 -25.040 211.120  1.00  0.00           H
ATOM   1589  CE2 PHE   159      10.460 -22.610 213.500  1.00  0.00           C
ATOM   1590  HE2 PHE   159      10.880 -21.620 213.650  1.00  0.00           H
ATOM   1591  CZ  PHE   159      10.640 -23.190 212.260  1.00  0.00           C
ATOM   1592  HZ  PHE   159      11.000 -22.650 211.380  1.00  0.00           H
ATOM   1593  C   PHE   159       7.800 -27.310 216.460  1.00  0.00           C
ATOM   1594  O   PHE   159       8.120 -27.540 217.670  1.00  0.00           O
ATOM   1595  N   CYS   160       7.260 -28.270 215.660  1.00  0.00           N
ATOM   1596  H   CYS   160       6.980 -28.040 214.730  1.00  0.00           H
ATOM   1597  CA  CYS   160       6.970 -29.650 216.140  1.00  0.00           C
ATOM   1598  CB  CYS   160       5.490 -29.950 215.860  1.00  0.00           C
ATOM   1599  SG  CYS   160       4.920 -30.020 214.150  1.00  0.00           S
ATOM   1600  HG  CYS   160       3.610 -30.090 214.350  1.00  0.00           H
ATOM   1601  C   CYS   160       7.810 -30.800 215.630  1.00  0.00           C
ATOM   1602  O   CYS   160       8.210 -31.510 216.480  1.00  0.00           O
ATOM   1603  N   TYR   161       8.090 -30.870 214.370  1.00  0.00           N
ATOM   1604  H   TYR   161       7.880 -30.140 213.720  1.00  0.00           H
ATOM   1605  CA  TYR   161       8.790 -32.040 213.870  1.00  0.00           C
ATOM   1606  CB  TYR   161       7.630 -32.760 213.220  1.00  0.00           C
ATOM   1607  CG  TYR   161       8.020 -34.070 212.590  1.00  0.00           C
ATOM   1608  CD1 TYR   161       7.940 -35.230 213.310  1.00  0.00           C
ATOM   1609  HD1 TYR   161       7.870 -35.240 214.400  1.00  0.00           H
ATOM   1610  CD2 TYR   161       8.130 -34.140 211.200  1.00  0.00           C
ATOM   1611  HD2 TYR   161       7.840 -33.330 210.520  1.00  0.00           H
ATOM   1612  CE1 TYR   161       7.970 -36.440 212.670  1.00  0.00           C
ATOM   1613  HE1 TYR   161       7.860 -37.320 213.310  1.00  0.00           H
ATOM   1614  CE2 TYR   161       8.280 -35.370 210.550  1.00  0.00           C
ATOM   1615  HE2 TYR   161       8.470 -35.380 209.470  1.00  0.00           H
ATOM   1616  CZ  TYR   161       8.160 -36.560 211.320  1.00  0.00           C
ATOM   1617  OH  TYR   161       7.760 -37.580 210.500  1.00  0.00           O
ATOM   1618  HH  TYR   161       8.290 -37.620 209.660  1.00  0.00           H
ATOM   1619  C   TYR   161       9.960 -31.830 212.930  1.00  0.00           C
ATOM   1620  O   TYR   161       9.950 -30.890 212.170  1.00  0.00           O
ATOM   1621  N   MET   162      10.870 -32.810 212.900  1.00  0.00           N
ATOM   1622  H   MET   162      10.680 -33.710 213.310  1.00  0.00           H
ATOM   1623  CA  MET   162      11.980 -32.790 211.980  1.00  0.00           C
ATOM   1624  CB  MET   162      13.270 -32.570 212.770  1.00  0.00           C
ATOM   1625  CG  MET   162      14.320 -31.810 211.930  1.00  0.00           C
ATOM   1626  SD  MET   162      15.660 -31.110 212.950  1.00  0.00           S
ATOM   1627  CE  MET   162      16.560 -30.210 211.700  1.00  0.00           C
ATOM   1628  C   MET   162      11.950 -34.220 211.360  1.00  0.00           C
ATOM   1629  O   MET   162      11.850 -35.220 212.060  1.00  0.00           O
ATOM   1630  N   HIS   163      12.030 -34.240 210.030  1.00  0.00           N
ATOM   1631  H   HIS   163      11.800 -33.490 209.410  1.00  0.00           H
ATOM   1632  CA  HIS   163      12.210 -35.540 209.360  1.00  0.00           C
ATOM   1633  CB  HIS   163      11.810 -35.250 207.890  1.00  0.00           C
ATOM   1634  CG  HIS   163      11.990 -36.370 206.940  1.00  0.00           C
ATOM   1635  ND1 HIS   163      12.010 -37.710 207.230  1.00  0.00           N
ATOM   1636  CD2 HIS   163      12.040 -36.130 205.670  1.00  0.00           C
ATOM   1637  HD2 HIS   163      11.990 -35.210 205.080  1.00  0.00           H
ATOM   1638  CE1 HIS   163      12.180 -38.270 206.070  1.00  0.00           C
ATOM   1639  HE1 HIS   163      12.620 -39.250 205.910  1.00  0.00           H
ATOM   1640  NE2 HIS   163      12.120 -37.320 205.130  1.00  0.00           N
ATOM   1641  HE2 HIS   163      11.820 -37.550 204.200  1.00  0.00           H
ATOM   1642  C   HIS   163      13.680 -36.040 209.550  1.00  0.00           C
ATOM   1643  O   HIS   163      14.650 -35.290 209.230  1.00  0.00           O
ATOM   1644  N   HIS   164      13.800 -37.240 210.110  1.00  0.00           N
ATOM   1645  H   HIS   164      13.080 -37.910 209.960  1.00  0.00           H
ATOM   1646  CA  HIS   164      15.120 -37.670 210.580  1.00  0.00           C
ATOM   1647  CB  HIS   164      14.960 -38.050 212.090  1.00  0.00           C
ATOM   1648  CG  HIS   164      16.370 -38.360 212.670  1.00  0.00           C
ATOM   1649  ND1 HIS   164      17.410 -38.900 212.090  1.00  0.00           N
ATOM   1650  CD2 HIS   164      16.650 -38.460 214.000  1.00  0.00           C
ATOM   1651  HD2 HIS   164      16.200 -37.850 214.780  1.00  0.00           H
ATOM   1652  CE1 HIS   164      18.280 -39.350 213.020  1.00  0.00           C
ATOM   1653  HE1 HIS   164      19.270 -39.760 212.800  1.00  0.00           H
ATOM   1654  NE2 HIS   164      17.800 -39.080 214.210  1.00  0.00           N
ATOM   1655  HE2 HIS   164      18.190 -39.400 215.070  1.00  0.00           H
ATOM   1656  C   HIS   164      15.670 -38.860 209.780  1.00  0.00           C
ATOM   1657  O   HIS   164      16.760 -38.760 209.170  1.00  0.00           O
ATOM   1658  N   MET   165      14.910 -39.910 209.710  1.00  0.00           N
ATOM   1659  H   MET   165      14.010 -40.060 210.120  1.00  0.00           H
ATOM   1660  CA  MET   165      15.350 -41.120 208.990  1.00  0.00           C
ATOM   1661  CB  MET   165      15.330 -42.380 209.830  1.00  0.00           C
ATOM   1662  CG  MET   165      16.420 -42.400 210.920  1.00  0.00           C
ATOM   1663  SD  MET   165      16.810 -44.030 211.550  1.00  0.00           S
ATOM   1664  CE  MET   165      15.170 -44.430 212.200  1.00  0.00           C
ATOM   1665  C   MET   165      14.680 -41.430 207.690  1.00  0.00           C
ATOM   1666  O   MET   165      13.590 -41.940 207.730  1.00  0.00           O
ATOM   1667  N   GLU   166      15.500 -41.550 206.620  1.00  0.00           N
ATOM   1668  H   GLU   166      16.430 -41.190 206.650  1.00  0.00           H
ATOM   1669  CA  GLU   166      15.010 -42.070 205.290  1.00  0.00           C
ATOM   1670  CB  GLU   166      15.440 -41.190 204.070  1.00  0.00           C
ATOM   1671  CG  GLU   166      14.960 -39.720 204.030  1.00  0.00           C
ATOM   1672  CD  GLU   166      15.640 -38.770 203.130  1.00  0.00           C
ATOM   1673  OE1 GLU   166      15.230 -38.710 201.980  1.00  0.00           O
ATOM   1674  OE2 GLU   166      16.720 -38.230 203.430  1.00  0.00           O
ATOM   1675  C   GLU   166      15.400 -43.560 205.190  1.00  0.00           C
ATOM   1676  O   GLU   166      16.360 -43.900 204.500  1.00  0.00           O
ATOM   1677  N   LEU   167      14.480 -44.350 205.680  1.00  0.00           N
ATOM   1678  H   LEU   167      13.540 -44.090 205.900  1.00  0.00           H
ATOM   1679  CA  LEU   167      14.800 -45.790 205.640  1.00  0.00           C
ATOM   1680  CB  LEU   167      14.070 -46.560 206.740  1.00  0.00           C
ATOM   1681  CG  LEU   167      14.320 -46.080 208.240  1.00  0.00           C
ATOM   1682  CD1 LEU   167      13.410 -46.860 209.170  1.00  0.00           C
ATOM   1683  CD2 LEU   167      15.750 -46.340 208.560  1.00  0.00           C
ATOM   1684  C   LEU   167      14.620 -46.460 204.220  1.00  0.00           C
ATOM   1685  O   LEU   167      13.680 -46.090 203.500  1.00  0.00           O
ATOM   1686  N   PRO   168      15.470 -47.460 203.840  1.00  0.00           N
ATOM   1687  CA  PRO   168      15.310 -48.320 202.670  1.00  0.00           C
ATOM   1688  CB  PRO   168      16.630 -49.120 202.590  1.00  0.00           C
ATOM   1689  CG  PRO   168      17.570 -48.010 203.030  1.00  0.00           C
ATOM   1690  CD  PRO   168      16.870 -47.440 204.250  1.00  0.00           C
ATOM   1691  C   PRO   168      14.040 -49.220 202.630  1.00  0.00           C
ATOM   1692  O   PRO   168      13.720 -49.490 201.460  1.00  0.00           O
ATOM   1693  N   THR   169      13.310 -49.340 203.750  1.00  0.00           N
ATOM   1694  H   THR   169      13.690 -49.070 204.640  1.00  0.00           H
ATOM   1695  CA  THR   169      11.940 -50.000 203.800  1.00  0.00           C
ATOM   1696  CB  THR   169      11.670 -50.410 205.260  1.00  0.00           C
ATOM   1697  OG1 THR   169      12.080 -49.530 206.230  1.00  0.00           O
ATOM   1698  HG1 THR   169      11.920 -49.880 207.150  1.00  0.00           H
ATOM   1699  CG2 THR   169      12.100 -51.800 205.580  1.00  0.00           C
ATOM   1700  C   THR   169      10.760 -49.300 203.190  1.00  0.00           C
ATOM   1701  O   THR   169       9.620 -49.660 203.510  1.00  0.00           O
ATOM   1702  N   GLY   170      11.040 -48.170 202.480  1.00  0.00           N
ATOM   1703  H   GLY   170      11.940 -47.800 202.280  1.00  0.00           H
ATOM   1704  CA  GLY   170       9.880 -47.300 202.100  1.00  0.00           C
ATOM   1705  C   GLY   170       9.530 -46.100 203.030  1.00  0.00           C
ATOM   1706  O   GLY   170       9.000 -45.100 202.510  1.00  0.00           O
ATOM   1707  N   VAL   171       9.790 -46.300 204.320  1.00  0.00           N
ATOM   1708  H   VAL   171      10.190 -47.160 204.630  1.00  0.00           H
ATOM   1709  CA  VAL   171       9.410 -45.300 205.320  1.00  0.00           C
ATOM   1710  CB  VAL   171       9.260 -45.910 206.720  1.00  0.00           C
ATOM   1711  CG1 VAL   171       8.060 -46.800 206.770  1.00  0.00           C
ATOM   1712  CG2 VAL   171      10.500 -46.680 207.130  1.00  0.00           C
ATOM   1713  C   VAL   171      10.250 -44.040 205.420  1.00  0.00           C
ATOM   1714  O   VAL   171      11.490 -44.210 205.500  1.00  0.00           O
ATOM   1715  N   HIS   172       9.630 -42.940 205.830  1.00  0.00           N
ATOM   1716  H   HIS   172       8.630 -42.880 205.780  1.00  0.00           H
ATOM   1717  CA  HIS   172      10.280 -41.680 206.040  1.00  0.00           C
ATOM   1718  CB  HIS   172       9.750 -40.620 205.040  1.00  0.00           C
ATOM   1719  CG  HIS   172       9.940 -40.970 203.550  1.00  0.00           C
ATOM   1720  ND1 HIS   172       8.990 -41.290 202.680  1.00  0.00           N
ATOM   1721  CD2 HIS   172      11.050 -40.630 202.850  1.00  0.00           C
ATOM   1722  HD2 HIS   172      12.080 -40.500 203.160  1.00  0.00           H
ATOM   1723  CE1 HIS   172       9.550 -41.240 201.490  1.00  0.00           C
ATOM   1724  HE1 HIS   172       9.100 -41.640 200.590  1.00  0.00           H
ATOM   1725  NE2 HIS   172      10.850 -40.830 201.570  1.00  0.00           N
ATOM   1726  HE2 HIS   172      11.450 -40.820 200.770  1.00  0.00           H
ATOM   1727  C   HIS   172       9.900 -41.430 207.550  1.00  0.00           C
ATOM   1728  O   HIS   172       8.980 -40.840 208.020  1.00  0.00           O
ATOM   1729  N   ALA   173      10.780 -41.920 208.350  1.00  0.00           N
ATOM   1730  H   ALA   173      11.670 -42.170 207.980  1.00  0.00           H
ATOM   1731  CA  ALA   173      10.690 -41.840 209.820  1.00  0.00           C
ATOM   1732  CB  ALA   173      11.390 -43.140 210.300  1.00  0.00           C
ATOM   1733  C   ALA   173      11.170 -40.560 210.420  1.00  0.00           C
ATOM   1734  O   ALA   173      12.350 -40.260 210.240  1.00  0.00           O
ATOM   1735  N   GLY   174      10.370 -39.990 211.300  1.00  0.00           N
ATOM   1736  H   GLY   174       9.500 -40.440 211.490  1.00  0.00           H
ATOM   1737  CA  GLY   174      10.660 -38.640 211.860  1.00  0.00           C
ATOM   1738  C   GLY   174      10.710 -38.490 213.430  1.00  0.00           C
ATOM   1739  O   GLY   174      10.150 -39.280 214.200  1.00  0.00           O
ATOM   1740  N   THR   175      11.480 -37.530 213.880  1.00  0.00           N
ATOM   1741  H   THR   175      11.790 -36.850 213.200  1.00  0.00           H
ATOM   1742  CA  THR   175      11.660 -37.090 215.260  1.00  0.00           C
ATOM   1743  CB  THR   175      13.150 -37.010 215.640  1.00  0.00           C
ATOM   1744  OG1 THR   175      13.230 -36.870 217.100  1.00  0.00           O
ATOM   1745  HG1 THR   175      13.090 -35.950 217.470  1.00  0.00           H
ATOM   1746  CG2 THR   175      13.840 -35.760 215.050  1.00  0.00           C
ATOM   1747  C   THR   175      10.930 -35.800 215.650  1.00  0.00           C
ATOM   1748  O   THR   175      10.700 -34.890 214.870  1.00  0.00           O
ATOM   1749  N   ASP   176      10.550 -35.630 216.900  1.00  0.00           N
ATOM   1750  H   ASP   176      10.580 -36.430 217.490  1.00  0.00           H
ATOM   1751  CA  ASP   176      10.190 -34.400 217.530  1.00  0.00           C
ATOM   1752  CB  ASP   176       9.610 -34.870 218.910  1.00  0.00           C
ATOM   1753  CG  ASP   176       9.030 -33.830 219.900  1.00  0.00           C
ATOM   1754  OD1 ASP   176       9.840 -33.070 220.440  1.00  0.00           O
ATOM   1755  OD2 ASP   176       7.820 -33.780 219.900  1.00  0.00           O
ATOM   1756  C   ASP   176      11.420 -33.510 217.730  1.00  0.00           C
ATOM   1757  O   ASP   176      12.530 -33.920 218.190  1.00  0.00           O
ATOM   1758  N   LEU   177      11.100 -32.240 217.560  1.00  0.00           N
ATOM   1759  H   LEU   177      10.220 -31.890 217.250  1.00  0.00           H
ATOM   1760  CA  LEU   177      12.210 -31.200 217.520  1.00  0.00           C
ATOM   1761  CB  LEU   177      11.730 -29.860 216.860  1.00  0.00           C
ATOM   1762  CG  LEU   177      12.060 -29.760 215.430  1.00  0.00           C
ATOM   1763  CD1 LEU   177      11.270 -28.620 214.820  1.00  0.00           C
ATOM   1764  CD2 LEU   177      13.500 -29.410 215.210  1.00  0.00           C
ATOM   1765  C   LEU   177      12.950 -30.980 218.810  1.00  0.00           C
ATOM   1766  O   LEU   177      14.160 -30.590 218.810  1.00  0.00           O
ATOM   1767  N   GLU   178      12.250 -31.180 219.920  1.00  0.00           N
ATOM   1768  H   GLU   178      11.280 -31.400 219.940  1.00  0.00           H
ATOM   1769  CA  GLU   178      12.950 -31.330 221.240  1.00  0.00           C
ATOM   1770  CB  GLU   178      12.200 -30.510 222.310  1.00  0.00           C
ATOM   1771  CG  GLU   178      12.360 -29.000 222.150  1.00  0.00           C
ATOM   1772  CD  GLU   178      12.360 -28.410 223.610  1.00  0.00           C
ATOM   1773  OE1 GLU   178      11.220 -28.090 224.060  1.00  0.00           O
ATOM   1774  OE2 GLU   178      13.370 -28.190 224.290  1.00  0.00           O
ATOM   1775  C   GLU   178      13.240 -32.740 221.750  1.00  0.00           C
ATOM   1776  O   GLU   178      13.640 -32.870 222.920  1.00  0.00           O
ATOM   1777  N   GLY   179      13.010 -33.770 220.990  1.00  0.00           N
ATOM   1778  H   GLY   179      13.010 -33.650 220.000  1.00  0.00           H
ATOM   1779  CA  GLY   179      12.970 -35.160 221.530  1.00  0.00           C
ATOM   1780  C   GLY   179      13.160 -36.310 220.550  1.00  0.00           C
ATOM   1781  O   GLY   179      14.200 -36.370 219.910  1.00  0.00           O
ATOM   1782  N   ASN   180      12.330 -37.260 220.860  1.00  0.00           N
ATOM   1783  H   ASN   180      11.740 -37.150 221.650  1.00  0.00           H
ATOM   1784  CA  ASN   180      12.490 -38.570 220.180  1.00  0.00           C
ATOM   1785  CB  ASN   180      12.430 -39.670 221.290  1.00  0.00           C
ATOM   1786  CG  ASN   180      13.070 -40.980 220.840  1.00  0.00           C
ATOM   1787  OD1 ASN   180      12.460 -42.020 220.580  1.00  0.00           O
ATOM   1788  ND2 ASN   180      14.330 -40.920 220.840  1.00  0.00           N
ATOM   1789 1HD2 ASN   180      14.900 -40.140 221.100  1.00  0.00           H
ATOM   1790 2HD2 ASN   180      14.780 -41.760 220.550  1.00  0.00           H
ATOM   1791  C   ASN   180      11.570 -38.830 218.980  1.00  0.00           C
ATOM   1792  O   ASN   180      10.690 -38.000 218.700  1.00  0.00           O
ATOM   1793  N   PHE   181      11.730 -40.010 218.400  1.00  0.00           N
ATOM   1794  H   PHE   181      12.260 -40.770 218.780  1.00  0.00           H
ATOM   1795  CA  PHE   181      10.800 -40.440 217.270  1.00  0.00           C
ATOM   1796  CB  PHE   181      11.440 -41.790 216.720  1.00  0.00           C
ATOM   1797  CG  PHE   181      12.720 -41.560 215.870  1.00  0.00           C
ATOM   1798  CD1 PHE   181      13.970 -41.600 216.540  1.00  0.00           C
ATOM   1799  HD1 PHE   181      14.040 -41.540 217.620  1.00  0.00           H
ATOM   1800  CD2 PHE   181      12.700 -41.250 214.480  1.00  0.00           C
ATOM   1801  HD2 PHE   181      11.770 -40.930 214.010  1.00  0.00           H
ATOM   1802  CE1 PHE   181      15.140 -41.420 215.760  1.00  0.00           C
ATOM   1803  HE1 PHE   181      16.110 -41.520 216.240  1.00  0.00           H
ATOM   1804  CE2 PHE   181      13.880 -41.160 213.750  1.00  0.00           C
ATOM   1805  HE2 PHE   181      13.860 -40.870 212.710  1.00  0.00           H
ATOM   1806  CZ  PHE   181      15.120 -41.270 214.400  1.00  0.00           C
ATOM   1807  HZ  PHE   181      16.020 -41.100 213.810  1.00  0.00           H
ATOM   1808  C   PHE   181       9.300 -40.610 217.610  1.00  0.00           C
ATOM   1809  O   PHE   181       8.870 -40.540 218.720  1.00  0.00           O
ATOM   1810  N   TYR   182       8.610 -40.330 216.520  1.00  0.00           N
ATOM   1811  H   TYR   182       9.000 -39.900 215.710  1.00  0.00           H
ATOM   1812  CA  TYR   182       7.250 -40.790 216.400  1.00  0.00           C
ATOM   1813  CB  TYR   182       6.600 -39.820 215.440  1.00  0.00           C
ATOM   1814  CG  TYR   182       5.160 -40.000 215.240  1.00  0.00           C
ATOM   1815  CD1 TYR   182       4.350 -39.490 216.260  1.00  0.00           C
ATOM   1816  HD1 TYR   182       4.760 -38.990 217.140  1.00  0.00           H
ATOM   1817  CD2 TYR   182       4.620 -40.610 214.160  1.00  0.00           C
ATOM   1818  HD2 TYR   182       5.180 -41.080 213.350  1.00  0.00           H
ATOM   1819  CE1 TYR   182       2.970 -39.660 216.200  1.00  0.00           C
ATOM   1820  HE1 TYR   182       2.490 -39.720 217.180  1.00  0.00           H
ATOM   1821  CE2 TYR   182       3.230 -40.750 214.050  1.00  0.00           C
ATOM   1822  HE2 TYR   182       2.760 -41.420 213.330  1.00  0.00           H
ATOM   1823  CZ  TYR   182       2.410 -40.300 215.120  1.00  0.00           C
ATOM   1824  OH  TYR   182       1.050 -40.270 214.970  1.00  0.00           O
ATOM   1825  HH  TYR   182       0.900 -40.770 214.120  1.00  0.00           H
ATOM   1826  C   TYR   182       7.210 -42.220 215.840  1.00  0.00           C
ATOM   1827  O   TYR   182       7.430 -42.390 214.600  1.00  0.00           O
ATOM   1828  N   GLY   183       6.670 -43.120 216.670  1.00  0.00           N
ATOM   1829  H   GLY   183       6.280 -42.900 217.570  1.00  0.00           H
ATOM   1830  CA  GLY   183       6.890 -44.580 216.450  1.00  0.00           C
ATOM   1831  C   GLY   183       8.290 -45.030 216.870  1.00  0.00           C
ATOM   1832  O   GLY   183       9.280 -44.390 216.630  1.00  0.00           O
ATOM   1833  N   PRO   184       8.360 -46.150 217.600  1.00  0.00           N
ATOM   1834  CA  PRO   184       9.600 -46.750 218.120  1.00  0.00           C
ATOM   1835  CB  PRO   184       9.180 -47.980 218.950  1.00  0.00           C
ATOM   1836  CG  PRO   184       7.940 -47.410 219.640  1.00  0.00           C
ATOM   1837  CD  PRO   184       7.280 -46.830 218.320  1.00  0.00           C
ATOM   1838  C   PRO   184      10.580 -47.020 217.020  1.00  0.00           C
ATOM   1839  O   PRO   184      10.510 -48.030 216.290  1.00  0.00           O
ATOM   1840  N   PHE   185      11.670 -46.270 217.050  1.00  0.00           N
ATOM   1841  H   PHE   185      11.740 -45.640 217.830  1.00  0.00           H
ATOM   1842  CA  PHE   185      12.790 -46.140 216.090  1.00  0.00           C
ATOM   1843  CB  PHE   185      12.650 -45.060 214.980  1.00  0.00           C
ATOM   1844  CG  PHE   185      11.660 -45.540 213.840  1.00  0.00           C
ATOM   1845  CD1 PHE   185      10.440 -44.920 213.730  1.00  0.00           C
ATOM   1846  HD1 PHE   185      10.080 -44.160 214.430  1.00  0.00           H
ATOM   1847  CD2 PHE   185      12.000 -46.660 213.000  1.00  0.00           C
ATOM   1848  HD2 PHE   185      12.920 -47.240 213.080  1.00  0.00           H
ATOM   1849  CE1 PHE   185       9.670 -45.320 212.720  1.00  0.00           C
ATOM   1850  HE1 PHE   185       8.770 -44.790 212.380  1.00  0.00           H
ATOM   1851  CE2 PHE   185      11.190 -47.070 211.990  1.00  0.00           C
ATOM   1852  HE2 PHE   185      11.540 -47.920 211.400  1.00  0.00           H
ATOM   1853  CZ  PHE   185      10.010 -46.350 211.850  1.00  0.00           C
ATOM   1854  HZ  PHE   185       9.290 -46.520 211.040  1.00  0.00           H
ATOM   1855  C   PHE   185      14.100 -45.900 216.930  1.00  0.00           C
ATOM   1856  O   PHE   185      14.110 -45.070 217.840  1.00  0.00           O
ATOM   1857  N   VAL   186      15.100 -46.580 216.440  1.00  0.00           N
ATOM   1858  H   VAL   186      15.130 -47.070 215.560  1.00  0.00           H
ATOM   1859  CA  VAL   186      16.460 -46.150 216.840  1.00  0.00           C
ATOM   1860  CB  VAL   186      17.290 -47.310 217.530  1.00  0.00           C
ATOM   1861  CG1 VAL   186      16.630 -47.490 218.900  1.00  0.00           C
ATOM   1862  CG2 VAL   186      17.290 -48.670 216.870  1.00  0.00           C
ATOM   1863  C   VAL   186      17.110 -45.330 215.750  1.00  0.00           C
ATOM   1864  O   VAL   186      16.790 -45.580 214.600  1.00  0.00           O
ATOM   1865  N   ASP   187      18.000 -44.420 216.110  1.00  0.00           N
ATOM   1866  H   ASP   187      18.530 -44.490 216.960  1.00  0.00           H
ATOM   1867  CA  ASP   187      18.520 -43.410 215.160  1.00  0.00           C
ATOM   1868  CB  ASP   187      19.350 -42.450 216.010  1.00  0.00           C
ATOM   1869  CG  ASP   187      18.620 -41.520 216.960  1.00  0.00           C
ATOM   1870  OD1 ASP   187      18.380 -42.030 218.080  1.00  0.00           O
ATOM   1871  OD2 ASP   187      18.450 -40.350 216.650  1.00  0.00           O
ATOM   1872  C   ASP   187      19.280 -43.730 213.850  1.00  0.00           C
ATOM   1873  O   ASP   187      19.620 -42.840 213.130  1.00  0.00           O
ATOM   1874  N   ARG   188      19.770 -45.010 213.750  1.00  0.00           N
ATOM   1875  H   ARG   188      19.560 -45.820 214.300  1.00  0.00           H
ATOM   1876  CA  ARG   188      20.500 -45.480 212.580  1.00  0.00           C
ATOM   1877  CB  ARG   188      21.560 -46.600 212.750  1.00  0.00           C
ATOM   1878  CG  ARG   188      22.960 -46.040 213.010  1.00  0.00           C
ATOM   1879  CD  ARG   188      23.130 -45.240 214.330  1.00  0.00           C
ATOM   1880  NE  ARG   188      24.570 -44.990 214.340  1.00  0.00           N
ATOM   1881  HE  ARG   188      25.070 -45.100 213.480  1.00  0.00           H
ATOM   1882  CZ  ARG   188      25.240 -44.550 215.430  1.00  0.00           C
ATOM   1883  NH1 ARG   188      24.620 -44.430 216.580  1.00  0.00           N
ATOM   1884 1HH1 ARG   188      23.620 -44.450 216.590  1.00  0.00           H
ATOM   1885 2HH1 ARG   188      25.080 -44.680 217.430  1.00  0.00           H
ATOM   1886  NH2 ARG   188      26.530 -44.230 215.360  1.00  0.00           N
ATOM   1887 1HH2 ARG   188      27.040 -44.360 214.510  1.00  0.00           H
ATOM   1888 2HH2 ARG   188      26.970 -43.960 216.210  1.00  0.00           H
ATOM   1889  C   ARG   188      19.610 -45.770 211.350  1.00  0.00           C
ATOM   1890  O   ARG   188      18.630 -46.440 211.430  1.00  0.00           O
ATOM   1891  N   GLN   189      20.160 -45.350 210.220  1.00  0.00           N
ATOM   1892  H   GLN   189      20.880 -44.660 210.210  1.00  0.00           H
ATOM   1893  CA  GLN   189      19.670 -45.740 208.870  1.00  0.00           C
ATOM   1894  CB  GLN   189      19.940 -44.730 207.740  1.00  0.00           C
ATOM   1895  CG  GLN   189      18.890 -43.600 207.770  1.00  0.00           C
ATOM   1896  CD  GLN   189      18.940 -42.440 206.750  1.00  0.00           C
ATOM   1897  OE1 GLN   189      18.480 -41.340 207.020  1.00  0.00           O
ATOM   1898  NE2 GLN   189      19.520 -42.550 205.570  1.00  0.00           N
ATOM   1899 1HE2 GLN   189      20.030 -43.380 205.340  1.00  0.00           H
ATOM   1900 2HE2 GLN   189      19.300 -41.870 204.870  1.00  0.00           H
ATOM   1901  C   GLN   189      20.120 -47.160 208.520  1.00  0.00           C
ATOM   1902  O   GLN   189      20.620 -47.440 207.410  1.00  0.00           O
ATOM   1903  N   THR   190      19.100 -47.880 208.950  1.00  0.00           N
ATOM   1904  H   THR   190      18.250 -47.420 209.230  1.00  0.00           H
ATOM   1905  CA  THR   190      19.110 -49.290 208.900  1.00  0.00           C
ATOM   1906  CB  THR   190      19.670 -50.070 210.070  1.00  0.00           C
ATOM   1907  OG1 THR   190      19.600 -51.480 209.880  1.00  0.00           O
ATOM   1908  HG1 THR   190      20.230 -51.930 210.520  1.00  0.00           H
ATOM   1909  CG2 THR   190      19.110 -49.730 211.480  1.00  0.00           C
ATOM   1910  C   THR   190      17.650 -49.700 208.690  1.00  0.00           C
ATOM   1911  O   THR   190      16.740 -49.030 209.110  1.00  0.00           O
ATOM   1912  N   ALA   191      17.480 -50.840 207.990  1.00  0.00           N
ATOM   1913  H   ALA   191      18.210 -51.510 207.920  1.00  0.00           H
ATOM   1914  CA  ALA   191      16.160 -51.210 207.440  1.00  0.00           C
ATOM   1915  CB  ALA   191      16.290 -52.230 206.300  1.00  0.00           C
ATOM   1916  C   ALA   191      15.090 -51.730 208.410  1.00  0.00           C
ATOM   1917  O   ALA   191      14.520 -52.840 208.310  1.00  0.00           O
ATOM   1918  N   GLN   192      14.870 -50.890 209.400  1.00  0.00           N
ATOM   1919  H   GLN   192      15.420 -50.050 209.450  1.00  0.00           H
ATOM   1920  CA  GLN   192      13.930 -51.060 210.520  1.00  0.00           C
ATOM   1921  CB  GLN   192      14.010 -49.760 211.400  1.00  0.00           C
ATOM   1922  CG  GLN   192      15.260 -49.730 212.240  1.00  0.00           C
ATOM   1923  CD  GLN   192      15.350 -48.430 213.110  1.00  0.00           C
ATOM   1924  OE1 GLN   192      15.070 -48.450 214.270  1.00  0.00           O
ATOM   1925  NE2 GLN   192      16.190 -47.450 212.680  1.00  0.00           N
ATOM   1926 1HE2 GLN   192      16.870 -47.720 212.000  1.00  0.00           H
ATOM   1927 2HE2 GLN   192      16.390 -46.660 213.260  1.00  0.00           H
ATOM   1928  C   GLN   192      12.510 -51.030 209.850  1.00  0.00           C
ATOM   1929  O   GLN   192      12.260 -50.470 208.810  1.00  0.00           O
ATOM   1930  N   ALA   193      11.540 -51.580 210.620  1.00  0.00           N
ATOM   1931  H   ALA   193      11.840 -52.140 211.390  1.00  0.00           H
ATOM   1932  CA  ALA   193      10.150 -51.750 210.150  1.00  0.00           C
ATOM   1933  CB  ALA   193       9.910 -53.220 210.210  1.00  0.00           C
ATOM   1934  C   ALA   193       9.080 -50.890 210.880  1.00  0.00           C
ATOM   1935  O   ALA   193       9.130 -50.720 212.090  1.00  0.00           O
ATOM   1936  N   ALA   194       8.150 -50.320 210.190  1.00  0.00           N
ATOM   1937  H   ALA   194       8.100 -50.280 209.190  1.00  0.00           H
ATOM   1938  CA  ALA   194       7.100 -49.560 210.850  1.00  0.00           C
ATOM   1939  CB  ALA   194       6.910 -48.160 210.250  1.00  0.00           C
ATOM   1940  C   ALA   194       5.760 -50.230 210.900  1.00  0.00           C
ATOM   1941  O   ALA   194       5.360 -50.710 209.840  1.00  0.00           O
ATOM   1942  N   GLY   195       5.000 -49.780 211.930  1.00  0.00           N
ATOM   1943  H   GLY   195       5.380 -49.030 212.470  1.00  0.00           H
ATOM   1944  CA  GLY   195       3.590 -50.180 212.220  1.00  0.00           C
ATOM   1945  C   GLY   195       2.470 -49.450 211.460  1.00  0.00           C
ATOM   1946  O   GLY   195       1.550 -49.010 212.060  1.00  0.00           O
ATOM   1947  N   THR   196       2.600 -49.270 210.130  1.00  0.00           N
ATOM   1948  H   THR   196       3.220 -49.840 209.580  1.00  0.00           H
ATOM   1949  CA  THR   196       1.860 -48.330 209.260  1.00  0.00           C
ATOM   1950  CB  THR   196       2.520 -48.210 207.890  1.00  0.00           C
ATOM   1951  OG1 THR   196       2.950 -49.550 207.570  1.00  0.00           O
ATOM   1952  HG1 THR   196       3.070 -49.610 206.580  1.00  0.00           H
ATOM   1953  CG2 THR   196       3.720 -47.310 207.970  1.00  0.00           C
ATOM   1954  C   THR   196       0.330 -48.540 209.040  1.00  0.00           C
ATOM   1955  O   THR   196      -0.120 -49.560 208.390  1.00  0.00           O
ATOM   1956  N   ASP   197      -0.370 -47.490 209.450  1.00  0.00           N
ATOM   1957  H   ASP   197       0.110 -46.760 209.920  1.00  0.00           H
ATOM   1958  CA  ASP   197      -1.840 -47.390 209.560  1.00  0.00           C
ATOM   1959  CB  ASP   197      -2.190 -46.020 210.080  1.00  0.00           C
ATOM   1960  CG  ASP   197      -1.590 -45.910 211.500  1.00  0.00           C
ATOM   1961  OD1 ASP   197      -2.300 -46.320 212.470  1.00  0.00           O
ATOM   1962  OD2 ASP   197      -0.450 -45.460 211.620  1.00  0.00           O
ATOM   1963  C   ASP   197      -2.500 -47.670 208.190  1.00  0.00           C
ATOM   1964  O   ASP   197      -1.900 -47.870 207.140  1.00  0.00           O
ATOM   1965  N   THR   198      -3.810 -47.910 208.270  1.00  0.00           N
ATOM   1966  H   THR   198      -4.190 -48.120 209.170  1.00  0.00           H
ATOM   1967  CA  THR   198      -4.670 -48.030 207.110  1.00  0.00           C
ATOM   1968  CB  THR   198      -5.640 -49.150 207.310  1.00  0.00           C
ATOM   1969  OG1 THR   198      -6.180 -49.160 208.650  1.00  0.00           O
ATOM   1970  HG1 THR   198      -7.050 -49.660 208.620  1.00  0.00           H
ATOM   1971  CG2 THR   198      -4.950 -50.520 207.070  1.00  0.00           C
ATOM   1972  C   THR   198      -5.190 -46.690 206.550  1.00  0.00           C
ATOM   1973  O   THR   198      -5.960 -45.990 207.260  1.00  0.00           O
ATOM   1974  N   THR   199      -5.130 -46.500 205.250  1.00  0.00           N
ATOM   1975  H   THR   199      -4.740 -47.230 204.680  1.00  0.00           H
ATOM   1976  CA  THR   199      -5.500 -45.260 204.510  1.00  0.00           C
ATOM   1977  CB  THR   199      -4.660 -45.220 203.250  1.00  0.00           C
ATOM   1978  OG1 THR   199      -4.910 -46.520 202.670  1.00  0.00           O
ATOM   1979  HG1 THR   199      -4.430 -46.390 201.810  1.00  0.00           H
ATOM   1980  CG2 THR   199      -3.160 -45.030 203.430  1.00  0.00           C
ATOM   1981  C   THR   199      -6.970 -45.110 204.230  1.00  0.00           C
ATOM   1982  O   THR   199      -7.660 -45.800 203.510  1.00  0.00           O
ATOM   1983  N   ILE   200      -7.500 -44.000 204.730  1.00  0.00           N
ATOM   1984  H   ILE   200      -6.870 -43.240 204.870  1.00  0.00           H
ATOM   1985  CA  ILE   200      -8.940 -43.700 204.770  1.00  0.00           C
ATOM   1986  CB  ILE   200      -9.410 -43.050 206.070  1.00  0.00           C
ATOM   1987  CG1 ILE   200      -8.490 -41.930 206.660  1.00  0.00           C
ATOM   1988  CG2 ILE   200     -10.010 -44.180 206.960  1.00  0.00           C
ATOM   1989  CD  ILE   200      -9.120 -41.290 207.900  1.00  0.00           C
ATOM   1990  C   ILE   200      -9.340 -42.850 203.570  1.00  0.00           C
ATOM   1991  O   ILE   200      -8.880 -41.680 203.440  1.00  0.00           O
ATOM   1992  N   THR   201     -10.290 -43.370 202.870  1.00  0.00           N
ATOM   1993  H   THR   201     -10.700 -44.250 203.120  1.00  0.00           H
ATOM   1994  CA  THR   201     -10.940 -42.770 201.640  1.00  0.00           C
ATOM   1995  CB  THR   201     -11.850 -43.720 200.810  1.00  0.00           C
ATOM   1996  OG1 THR   201     -12.630 -44.530 201.740  1.00  0.00           O
ATOM   1997  HG1 THR   201     -12.310 -45.480 201.690  1.00  0.00           H
ATOM   1998  CG2 THR   201     -10.990 -44.610 199.980  1.00  0.00           C
ATOM   1999  C   THR   201     -11.670 -41.430 201.810  1.00  0.00           C
ATOM   2000  O   THR   201     -11.350 -40.490 201.130  1.00  0.00           O
ATOM   2001  N   VAL   202     -12.400 -41.210 202.960  1.00  0.00           N
ATOM   2002  H   VAL   202     -12.470 -41.990 203.580  1.00  0.00           H
ATOM   2003  CA  VAL   202     -12.910 -39.900 203.310  1.00  0.00           C
ATOM   2004  CB  VAL   202     -13.710 -40.080 204.660  1.00  0.00           C
ATOM   2005  CG1 VAL   202     -12.720 -40.650 205.730  1.00  0.00           C
ATOM   2006  CG2 VAL   202     -14.430 -38.770 205.100  1.00  0.00           C
ATOM   2007  C   VAL   202     -11.910 -38.760 203.210  1.00  0.00           C
ATOM   2008  O   VAL   202     -12.150 -37.760 202.560  1.00  0.00           O
ATOM   2009  N   ASN   203     -10.780 -38.950 203.810  1.00  0.00           N
ATOM   2010  H   ASN   203     -10.950 -39.520 204.610  1.00  0.00           H
ATOM   2011  CA  ASN   203      -9.640 -38.040 203.860  1.00  0.00           C
ATOM   2012  CB  ASN   203      -8.600 -38.470 204.920  1.00  0.00           C
ATOM   2013  CG  ASN   203      -8.990 -38.020 206.330  1.00  0.00           C
ATOM   2014  OD1 ASN   203     -10.130 -38.010 206.690  1.00  0.00           O
ATOM   2015  ND2 ASN   203      -8.010 -37.660 207.110  1.00  0.00           N
ATOM   2016 1HD2 ASN   203      -7.120 -37.550 206.670  1.00  0.00           H
ATOM   2017 2HD2 ASN   203      -8.270 -37.180 207.940  1.00  0.00           H
ATOM   2018  C   ASN   203      -8.970 -37.770 202.520  1.00  0.00           C
ATOM   2019  O   ASN   203      -8.930 -36.620 202.090  1.00  0.00           O
ATOM   2020  N   VAL   204      -8.670 -38.840 201.720  1.00  0.00           N
ATOM   2021  H   VAL   204      -8.800 -39.790 202.030  1.00  0.00           H
ATOM   2022  CA  VAL   204      -8.320 -38.770 200.280  1.00  0.00           C
ATOM   2023  CB  VAL   204      -7.900 -40.130 199.560  1.00  0.00           C
ATOM   2024  CG1 VAL   204      -6.920 -39.910 198.470  1.00  0.00           C
ATOM   2025  CG2 VAL   204      -7.500 -41.230 200.520  1.00  0.00           C
ATOM   2026  C   VAL   204      -9.420 -38.000 199.500  1.00  0.00           C
ATOM   2027  O   VAL   204      -9.220 -37.330 198.550  1.00  0.00           O
ATOM   2028  N   LEU   205     -10.730 -38.160 199.760  1.00  0.00           N
ATOM   2029  H   LEU   205     -11.060 -39.070 200.020  1.00  0.00           H
ATOM   2030  CA  LEU   205     -11.790 -37.290 199.190  1.00  0.00           C
ATOM   2031  CB  LEU   205     -13.150 -37.980 199.390  1.00  0.00           C
ATOM   2032  CG  LEU   205     -13.350 -39.210 198.510  1.00  0.00           C
ATOM   2033  CD1 LEU   205     -14.610 -39.920 199.070  1.00  0.00           C
ATOM   2034  CD2 LEU   205     -13.660 -38.860 197.020  1.00  0.00           C
ATOM   2035  C   LEU   205     -11.860 -35.840 199.660  1.00  0.00           C
ATOM   2036  O   LEU   205     -11.950 -34.870 198.880  1.00  0.00           O
ATOM   2037  N   ALA   206     -11.800 -35.670 200.970  1.00  0.00           N
ATOM   2038  H   ALA   206     -11.590 -36.450 201.550  1.00  0.00           H
ATOM   2039  CA  ALA   206     -11.550 -34.330 201.570  1.00  0.00           C
ATOM   2040  CB  ALA   206     -11.310 -34.440 203.070  1.00  0.00           C
ATOM   2041  C   ALA   206     -10.290 -33.580 200.990  1.00  0.00           C
ATOM   2042  O   ALA   206     -10.360 -32.430 200.540  1.00  0.00           O
ATOM   2043  N   TRP   207      -9.120 -34.260 200.790  1.00  0.00           N
ATOM   2044  H   TRP   207      -9.180 -35.210 201.090  1.00  0.00           H
ATOM   2045  CA  TRP   207      -7.840 -33.710 200.160  1.00  0.00           C
ATOM   2046  CB  TRP   207      -6.720 -34.730 200.350  1.00  0.00           C
ATOM   2047  CG  TRP   207      -5.380 -34.140 199.890  1.00  0.00           C
ATOM   2048  CD1 TRP   207      -4.590 -33.520 200.670  1.00  0.00           C
ATOM   2049  HD1 TRP   207      -4.860 -32.610 201.200  1.00  0.00           H
ATOM   2050  CD2 TRP   207      -4.590 -34.810 198.940  1.00  0.00           C
ATOM   2051  NE1 TRP   207      -3.300 -33.810 200.390  1.00  0.00           N
ATOM   2052  HE1 TRP   207      -2.530 -33.350 200.830  1.00  0.00           H
ATOM   2053  CE2 TRP   207      -3.270 -34.620 199.350  1.00  0.00           C
ATOM   2054  CE3 TRP   207      -4.970 -35.550 197.810  1.00  0.00           C
ATOM   2055  HE3 TRP   207      -6.020 -35.740 197.560  1.00  0.00           H
ATOM   2056  CZ2 TRP   207      -2.210 -35.160 198.630  1.00  0.00           C
ATOM   2057  HZ2 TRP   207      -1.220 -35.280 199.080  1.00  0.00           H
ATOM   2058  CZ3 TRP   207      -3.860 -36.060 197.130  1.00  0.00           C
ATOM   2059  HZ3 TRP   207      -4.050 -36.750 196.300  1.00  0.00           H
ATOM   2060  CH2 TRP   207      -2.530 -35.840 197.520  1.00  0.00           C
ATOM   2061  HH2 TRP   207      -1.750 -36.010 196.770  1.00  0.00           H
ATOM   2062  C   TRP   207      -7.990 -33.490 198.670  1.00  0.00           C
ATOM   2063  O   TRP   207      -7.660 -32.410 198.190  1.00  0.00           O
ATOM   2064  N   LEU   208      -8.760 -34.330 197.940  1.00  0.00           N
ATOM   2065  H   LEU   208      -8.820 -35.300 198.180  1.00  0.00           H
ATOM   2066  CA  LEU   208      -9.140 -34.120 196.550  1.00  0.00           C
ATOM   2067  CB  LEU   208      -9.790 -35.430 196.090  1.00  0.00           C
ATOM   2068  CG  LEU   208      -9.510 -35.670 194.610  1.00  0.00           C
ATOM   2069  CD1 LEU   208      -8.250 -36.380 194.440  1.00  0.00           C
ATOM   2070  CD2 LEU   208     -10.630 -36.470 193.970  1.00  0.00           C
ATOM   2071  C   LEU   208     -10.040 -32.890 196.330  1.00  0.00           C
ATOM   2072  O   LEU   208      -9.690 -32.010 195.550  1.00  0.00           O
ATOM   2073  N   TYR   209     -10.960 -32.620 197.300  1.00  0.00           N
ATOM   2074  H   TYR   209     -11.090 -33.320 198.000  1.00  0.00           H
ATOM   2075  CA  TYR   209     -11.720 -31.370 197.480  1.00  0.00           C
ATOM   2076  CB  TYR   209     -12.880 -31.390 198.520  1.00  0.00           C
ATOM   2077  CG  TYR   209     -14.290 -31.860 198.090  1.00  0.00           C
ATOM   2078  CD1 TYR   209     -15.020 -31.170 197.150  1.00  0.00           C
ATOM   2079  HD1 TYR   209     -14.760 -30.140 196.880  1.00  0.00           H
ATOM   2080  CD2 TYR   209     -14.820 -33.070 198.650  1.00  0.00           C
ATOM   2081  HD2 TYR   209     -14.290 -33.490 199.500  1.00  0.00           H
ATOM   2082  CE1 TYR   209     -16.270 -31.650 196.750  1.00  0.00           C
ATOM   2083  HE1 TYR   209     -16.880 -31.060 196.060  1.00  0.00           H
ATOM   2084  CE2 TYR   209     -16.050 -33.560 198.270  1.00  0.00           C
ATOM   2085  HE2 TYR   209     -16.370 -34.550 198.570  1.00  0.00           H
ATOM   2086  CZ  TYR   209     -16.700 -32.850 197.270  1.00  0.00           C
ATOM   2087  OH  TYR   209     -17.850 -33.310 196.800  1.00  0.00           O
ATOM   2088  HH  TYR   209     -18.210 -32.620 196.190  1.00  0.00           H
ATOM   2089  C   TYR   209     -10.920 -30.070 197.670  1.00  0.00           C
ATOM   2090  O   TYR   209     -11.320 -29.030 197.060  1.00  0.00           O
ATOM   2091  N   ALA   210      -9.990 -30.090 198.640  1.00  0.00           N
ATOM   2092  H   ALA   210      -9.810 -30.830 199.280  1.00  0.00           H
ATOM   2093  CA  ALA   210      -9.120 -28.920 198.770  1.00  0.00           C
ATOM   2094  CB  ALA   210      -8.150 -29.050 199.960  1.00  0.00           C
ATOM   2095  C   ALA   210      -8.320 -28.560 197.490  1.00  0.00           C
ATOM   2096  O   ALA   210      -8.280 -27.430 197.070  1.00  0.00           O
ATOM   2097  N   ALA   211      -7.660 -29.620 196.900  1.00  0.00           N
ATOM   2098  H   ALA   211      -7.820 -30.530 197.300  1.00  0.00           H
ATOM   2099  CA  ALA   211      -6.800 -29.600 195.710  1.00  0.00           C
ATOM   2100  CB  ALA   211      -6.310 -31.040 195.440  1.00  0.00           C
ATOM   2101  C   ALA   211      -7.580 -29.140 194.460  1.00  0.00           C
ATOM   2102  O   ALA   211      -7.120 -28.170 193.810  1.00  0.00           O
ATOM   2103  N   VAL   212      -8.760 -29.630 194.210  1.00  0.00           N
ATOM   2104  H   VAL   212      -8.990 -30.530 194.570  1.00  0.00           H
ATOM   2105  CA  VAL   212      -9.670 -29.100 193.150  1.00  0.00           C
ATOM   2106  CB  VAL   212     -10.960 -29.930 192.950  1.00  0.00           C
ATOM   2107  CG1 VAL   212     -10.670 -31.360 192.590  1.00  0.00           C
ATOM   2108  CG2 VAL   212     -11.970 -29.860 194.110  1.00  0.00           C
ATOM   2109  C   VAL   212     -10.080 -27.620 193.120  1.00  0.00           C
ATOM   2110  O   VAL   212     -10.590 -27.160 192.080  1.00  0.00           O
ATOM   2111  N   ILE   213     -10.110 -27.120 194.320  1.00  0.00           N
ATOM   2112  H   ILE   213     -10.120 -27.640 195.180  1.00  0.00           H
ATOM   2113  CA  ILE   213     -10.240 -25.700 194.650  1.00  0.00           C
ATOM   2114  CB  ILE   213     -10.890 -25.350 196.020  1.00  0.00           C
ATOM   2115  CG1 ILE   213     -12.340 -25.820 196.020  1.00  0.00           C
ATOM   2116  CG2 ILE   213     -10.940 -23.860 196.350  1.00  0.00           C
ATOM   2117  CD  ILE   213     -13.220 -25.410 194.820  1.00  0.00           C
ATOM   2118  C   ILE   213      -8.930 -24.930 194.360  1.00  0.00           C
ATOM   2119  O   ILE   213      -8.850 -24.030 193.470  1.00  0.00           O
ATOM   2120  N   ASN   214      -7.850 -25.560 194.820  1.00  0.00           N
ATOM   2121  H   ASN   214      -7.860 -26.380 195.400  1.00  0.00           H
ATOM   2122  CA  ASN   214      -6.500 -24.800 194.700  1.00  0.00           C
ATOM   2123  CB  ASN   214      -5.440 -25.430 195.640  1.00  0.00           C
ATOM   2124  CG  ASN   214      -5.600 -24.800 196.970  1.00  0.00           C
ATOM   2125  OD1 ASN   214      -5.100 -23.760 197.360  1.00  0.00           O
ATOM   2126  ND2 ASN   214      -6.160 -25.550 197.880  1.00  0.00           N
ATOM   2127 1HD2 ASN   214      -6.480 -26.440 197.550  1.00  0.00           H
ATOM   2128 2HD2 ASN   214      -6.200 -25.280 198.840  1.00  0.00           H
ATOM   2129  C   ASN   214      -5.910 -24.780 193.250  1.00  0.00           C
ATOM   2130  O   ASN   214      -5.250 -23.760 192.890  1.00  0.00           O
ATOM   2131  N   GLY   215      -6.010 -25.870 192.480  1.00  0.00           N
ATOM   2132  H   GLY   215      -6.610 -26.610 192.760  1.00  0.00           H
ATOM   2133  CA  GLY   215      -5.360 -26.150 191.190  1.00  0.00           C
ATOM   2134  C   GLY   215      -6.440 -26.610 190.190  1.00  0.00           C
ATOM   2135  O   GLY   215      -7.660 -26.420 190.320  1.00  0.00           O
ATOM   2136  N   ASP   216      -5.960 -27.060 189.080  1.00  0.00           N
ATOM   2137  H   ASP   216      -4.990 -26.860 188.960  1.00  0.00           H
ATOM   2138  CA  ASP   216      -6.820 -27.440 187.910  1.00  0.00           C
ATOM   2139  CB  ASP   216      -5.900 -27.650 186.730  1.00  0.00           C
ATOM   2140  CG  ASP   216      -6.690 -27.740 185.450  1.00  0.00           C
ATOM   2141  OD1 ASP   216      -6.960 -26.710 184.860  1.00  0.00           O
ATOM   2142  OD2 ASP   216      -7.060 -28.800 184.940  1.00  0.00           O
ATOM   2143  C   ASP   216      -7.650 -28.650 188.320  1.00  0.00           C
ATOM   2144  O   ASP   216      -7.260 -29.510 189.090  1.00  0.00           O
ATOM   2145  N   ARG   217      -8.810 -28.700 187.630  1.00  0.00           N
ATOM   2146  H   ARG   217      -9.240 -27.930 187.160  1.00  0.00           H
ATOM   2147  CA  ARG   217      -9.720 -29.840 187.860  1.00  0.00           C
ATOM   2148  CB  ARG   217     -11.180 -29.330 187.780  1.00  0.00           C
ATOM   2149  CG  ARG   217     -11.340 -28.250 188.760  1.00  0.00           C
ATOM   2150  CD  ARG   217     -12.440 -27.230 188.560  1.00  0.00           C
ATOM   2151  NE  ARG   217     -12.290 -26.140 189.590  1.00  0.00           N
ATOM   2152  HE  ARG   217     -11.340 -26.100 189.880  1.00  0.00           H
ATOM   2153  CZ  ARG   217     -13.280 -25.490 190.280  1.00  0.00           C
ATOM   2154  NH1 ARG   217     -14.620 -25.620 190.180  1.00  0.00           N
ATOM   2155 1HH1 ARG   217     -14.870 -26.280 189.470  1.00  0.00           H
ATOM   2156 2HH1 ARG   217     -15.190 -25.140 190.850  1.00  0.00           H
ATOM   2157  NH2 ARG   217     -12.810 -24.490 190.970  1.00  0.00           N
ATOM   2158 1HH2 ARG   217     -11.850 -24.250 190.880  1.00  0.00           H
ATOM   2159 2HH2 ARG   217     -13.300 -23.860 191.560  1.00  0.00           H
ATOM   2160  C   ARG   217      -9.640 -31.090 186.940  1.00  0.00           C
ATOM   2161  O   ARG   217     -10.500 -31.980 186.910  1.00  0.00           O
ATOM   2162  N   TRP   218      -8.380 -31.420 186.660  1.00  0.00           N
ATOM   2163  H   TRP   218      -7.630 -30.780 186.830  1.00  0.00           H
ATOM   2164  CA  TRP   218      -7.960 -32.590 185.840  1.00  0.00           C
ATOM   2165  CB  TRP   218      -6.430 -32.540 185.680  1.00  0.00           C
ATOM   2166  CG  TRP   218      -5.730 -32.880 187.030  1.00  0.00           C
ATOM   2167  CD1 TRP   218      -5.340 -32.030 188.040  1.00  0.00           C
ATOM   2168  HD1 TRP   218      -5.450 -30.950 188.070  1.00  0.00           H
ATOM   2169  CD2 TRP   218      -5.430 -34.130 187.530  1.00  0.00           C
ATOM   2170  NE1 TRP   218      -4.760 -32.680 189.080  1.00  0.00           N
ATOM   2171  HE1 TRP   218      -4.720 -32.290 190.000  1.00  0.00           H
ATOM   2172  CE2 TRP   218      -4.800 -33.970 188.760  1.00  0.00           C
ATOM   2173  CE3 TRP   218      -5.580 -35.360 186.920  1.00  0.00           C
ATOM   2174  HE3 TRP   218      -6.380 -35.450 186.190  1.00  0.00           H
ATOM   2175  CZ2 TRP   218      -4.270 -35.100 189.400  1.00  0.00           C
ATOM   2176  HZ2 TRP   218      -3.980 -35.000 190.450  1.00  0.00           H
ATOM   2177  CZ3 TRP   218      -5.090 -36.430 187.580  1.00  0.00           C
ATOM   2178  HZ3 TRP   218      -5.370 -37.400 187.170  1.00  0.00           H
ATOM   2179  CH2 TRP   218      -4.350 -36.370 188.750  1.00  0.00           C
ATOM   2180  HH2 TRP   218      -3.700 -37.230 188.950  1.00  0.00           H
ATOM   2181  C   TRP   218      -8.450 -34.000 186.420  1.00  0.00           C
ATOM   2182  O   TRP   218      -9.020 -34.820 185.680  1.00  0.00           O
ATOM   2183  N   PHE   219      -8.540 -34.030 187.780  1.00  0.00           N
ATOM   2184  H   PHE   219      -8.010 -33.330 188.250  1.00  0.00           H
ATOM   2185  CA  PHE   219      -9.140 -35.030 188.690  1.00  0.00           C
ATOM   2186  CB  PHE   219      -9.270 -34.440 190.160  1.00  0.00           C
ATOM   2187  CG  PHE   219      -8.060 -33.690 190.720  1.00  0.00           C
ATOM   2188  CD1 PHE   219      -7.920 -32.290 190.680  1.00  0.00           C
ATOM   2189  HD1 PHE   219      -8.740 -31.650 190.330  1.00  0.00           H
ATOM   2190  CD2 PHE   219      -7.260 -34.500 191.500  1.00  0.00           C
ATOM   2191  HD2 PHE   219      -7.410 -35.580 191.470  1.00  0.00           H
ATOM   2192  CE1 PHE   219      -6.930 -31.680 191.450  1.00  0.00           C
ATOM   2193  HE1 PHE   219      -7.100 -30.630 191.700  1.00  0.00           H
ATOM   2194  CE2 PHE   219      -6.300 -33.900 192.270  1.00  0.00           C
ATOM   2195  HE2 PHE   219      -5.740 -34.530 192.960  1.00  0.00           H
ATOM   2196  CZ  PHE   219      -6.130 -32.490 192.230  1.00  0.00           C
ATOM   2197  HZ  PHE   219      -5.430 -32.040 192.940  1.00  0.00           H
ATOM   2198  C   PHE   219     -10.540 -35.570 188.300  1.00  0.00           C
ATOM   2199  O   PHE   219     -10.820 -36.770 188.190  1.00  0.00           O
ATOM   2200  N   LEU   220     -11.440 -34.640 187.850  1.00  0.00           N
ATOM   2201  H   LEU   220     -11.050 -33.780 187.510  1.00  0.00           H
ATOM   2202  CA  LEU   220     -12.920 -34.820 187.660  1.00  0.00           C
ATOM   2203  CB  LEU   220     -13.670 -33.540 187.460  1.00  0.00           C
ATOM   2204  CG  LEU   220     -13.680 -32.650 188.700  1.00  0.00           C
ATOM   2205  CD1 LEU   220     -14.390 -31.340 188.450  1.00  0.00           C
ATOM   2206  CD2 LEU   220     -14.310 -33.310 189.860  1.00  0.00           C
ATOM   2207  C   LEU   220     -13.360 -35.730 186.550  1.00  0.00           C
ATOM   2208  O   LEU   220     -12.960 -35.610 185.380  1.00  0.00           O
ATOM   2209  N   ASN   221     -13.830 -36.860 187.050  1.00  0.00           N
ATOM   2210  H   ASN   221     -13.840 -36.980 188.040  1.00  0.00           H
ATOM   2211  CA  ASN   221     -14.450 -37.910 186.250  1.00  0.00           C
ATOM   2212  CB  ASN   221     -13.720 -39.310 186.280  1.00  0.00           C
ATOM   2213  CG  ASN   221     -12.380 -39.380 185.540  1.00  0.00           C
ATOM   2214  OD1 ASN   221     -12.180 -39.560 184.340  1.00  0.00           O
ATOM   2215  ND2 ASN   221     -11.370 -39.300 186.430  1.00  0.00           N
ATOM   2216 1HD2 ASN   221     -11.530 -39.120 187.400  1.00  0.00           H
ATOM   2217 2HD2 ASN   221     -10.390 -39.320 186.240  1.00  0.00           H
ATOM   2218  C   ASN   221     -15.940 -38.110 186.740  1.00  0.00           C
ATOM   2219  O   ASN   221     -16.140 -38.900 187.630  1.00  0.00           O
ATOM   2220  N   ARG   222     -16.860 -37.600 186.010  1.00  0.00           N
ATOM   2221  H   ARG   222     -16.600 -37.070 185.200  1.00  0.00           H
ATOM   2222  CA  ARG   222     -18.300 -37.610 186.310  1.00  0.00           C
ATOM   2223  CB  ARG   222     -18.910 -36.410 185.720  1.00  0.00           C
ATOM   2224  CG  ARG   222     -18.270 -35.040 186.100  1.00  0.00           C
ATOM   2225  CD  ARG   222     -19.150 -33.890 185.720  1.00  0.00           C
ATOM   2226  NE  ARG   222     -18.450 -32.570 185.990  1.00  0.00           N
ATOM   2227  HE  ARG   222     -17.620 -32.530 185.440  1.00  0.00           H
ATOM   2228  CZ  ARG   222     -18.870 -31.550 186.830  1.00  0.00           C
ATOM   2229  NH1 ARG   222     -20.130 -31.500 187.260  1.00  0.00           N
ATOM   2230 1HH1 ARG   222     -20.790 -32.150 186.870  1.00  0.00           H
ATOM   2231 2HH1 ARG   222     -20.280 -31.050 188.140  1.00  0.00           H
ATOM   2232  NH2 ARG   222     -17.900 -30.820 187.340  1.00  0.00           N
ATOM   2233 1HH2 ARG   222     -17.010 -30.950 186.900  1.00  0.00           H
ATOM   2234 2HH2 ARG   222     -18.090 -30.100 188.000  1.00  0.00           H
ATOM   2235  C   ARG   222     -19.320 -38.790 186.150  1.00  0.00           C
ATOM   2236  O   ARG   222     -19.750 -39.150 185.020  1.00  0.00           O
ATOM   2237  N   PHE   223     -19.520 -39.590 187.190  1.00  0.00           N
ATOM   2238  H   PHE   223     -19.030 -39.370 188.040  1.00  0.00           H
ATOM   2239  CA  PHE   223     -20.340 -40.810 187.170  1.00  0.00           C
ATOM   2240  CB  PHE   223     -19.580 -42.140 186.980  1.00  0.00           C
ATOM   2241  CG  PHE   223     -18.800 -42.170 185.640  1.00  0.00           C
ATOM   2242  CD1 PHE   223     -17.510 -41.690 185.620  1.00  0.00           C
ATOM   2243  HD1 PHE   223     -17.080 -41.330 186.560  1.00  0.00           H
ATOM   2244  CD2 PHE   223     -19.380 -42.580 184.480  1.00  0.00           C
ATOM   2245  HD2 PHE   223     -20.420 -42.910 184.440  1.00  0.00           H
ATOM   2246  CE1 PHE   223     -16.800 -41.550 184.460  1.00  0.00           C
ATOM   2247  HE1 PHE   223     -15.780 -41.160 184.480  1.00  0.00           H
ATOM   2248  CE2 PHE   223     -18.750 -42.390 183.290  1.00  0.00           C
ATOM   2249  HE2 PHE   223     -19.220 -42.550 182.320  1.00  0.00           H
ATOM   2250  CZ  PHE   223     -17.480 -41.880 183.320  1.00  0.00           C
ATOM   2251  HZ  PHE   223     -17.000 -41.580 182.390  1.00  0.00           H
ATOM   2252  C   PHE   223     -21.130 -40.980 188.420  1.00  0.00           C
ATOM   2253  O   PHE   223     -20.790 -40.430 189.460  1.00  0.00           O
ATOM   2254  N   THR   224     -22.220 -41.790 188.380  1.00  0.00           N
ATOM   2255  H   THR   224     -22.690 -41.950 187.510  1.00  0.00           H
ATOM   2256  CA  THR   224     -23.060 -42.100 189.570  1.00  0.00           C
ATOM   2257  CB  THR   224     -24.470 -42.190 189.000  1.00  0.00           C
ATOM   2258  OG1 THR   224     -24.600 -43.070 187.880  1.00  0.00           O
ATOM   2259  HG1 THR   224     -25.500 -43.490 187.940  1.00  0.00           H
ATOM   2260  CG2 THR   224     -25.020 -40.800 188.750  1.00  0.00           C
ATOM   2261  C   THR   224     -22.710 -43.350 190.380  1.00  0.00           C
ATOM   2262  O   THR   224     -23.590 -44.180 190.670  1.00  0.00           O
ATOM   2263  N   THR   225     -21.410 -43.570 190.580  1.00  0.00           N
ATOM   2264  H   THR   225     -20.700 -42.870 190.520  1.00  0.00           H
ATOM   2265  CA  THR   225     -20.790 -44.790 191.150  1.00  0.00           C
ATOM   2266  CB  THR   225     -19.270 -44.890 191.080  1.00  0.00           C
ATOM   2267  OG1 THR   225     -18.660 -44.200 189.940  1.00  0.00           O
ATOM   2268  HG1 THR   225     -18.440 -44.790 189.170  1.00  0.00           H
ATOM   2269  CG2 THR   225     -18.790 -46.340 190.950  1.00  0.00           C
ATOM   2270  C   THR   225     -21.190 -45.020 192.610  1.00  0.00           C
ATOM   2271  O   THR   225     -20.650 -44.360 193.510  1.00  0.00           O
ATOM   2272  N   THR   226     -22.160 -45.880 192.920  1.00  0.00           N
ATOM   2273  H   THR   226     -22.440 -46.520 192.200  1.00  0.00           H
ATOM   2274  CA  THR   226     -22.590 -46.150 194.400  1.00  0.00           C
ATOM   2275  CB  THR   226     -23.650 -47.320 194.500  1.00  0.00           C
ATOM   2276  OG1 THR   226     -22.910 -48.430 193.970  1.00  0.00           O
ATOM   2277  HG1 THR   226     -22.440 -48.190 193.110  1.00  0.00           H
ATOM   2278  CG2 THR   226     -25.030 -47.140 193.800  1.00  0.00           C
ATOM   2279  C   THR   226     -21.400 -46.510 195.340  1.00  0.00           C
ATOM   2280  O   THR   226     -20.230 -46.620 194.970  1.00  0.00           O
ATOM   2281  N   LEU   227     -21.810 -46.560 196.620  1.00  0.00           N
ATOM   2282  H   LEU   227     -22.680 -46.130 196.850  1.00  0.00           H
ATOM   2283  CA  LEU   227     -21.030 -47.030 197.770  1.00  0.00           C
ATOM   2284  CB  LEU   227     -21.740 -46.600 199.040  1.00  0.00           C
ATOM   2285  CG  LEU   227     -20.710 -45.810 199.900  1.00  0.00           C
ATOM   2286  CD1 LEU   227     -20.350 -44.490 199.200  1.00  0.00           C
ATOM   2287  CD2 LEU   227     -21.230 -45.520 201.290  1.00  0.00           C
ATOM   2288  C   LEU   227     -20.640 -48.510 197.610  1.00  0.00           C
ATOM   2289  O   LEU   227     -19.470 -48.830 197.750  1.00  0.00           O
ATOM   2290  N   ASN   228     -21.610 -49.280 197.080  1.00  0.00           N
ATOM   2291  H   ASN   228     -22.500 -48.860 196.880  1.00  0.00           H
ATOM   2292  CA  ASN   228     -21.520 -50.740 196.980  1.00  0.00           C
ATOM   2293  CB  ASN   228     -22.780 -51.400 196.370  1.00  0.00           C
ATOM   2294  CG  ASN   228     -22.850 -52.940 196.300  1.00  0.00           C
ATOM   2295  OD1 ASN   228     -22.300 -53.530 195.400  1.00  0.00           O
ATOM   2296  ND2 ASN   228     -23.330 -53.540 197.350  1.00  0.00           N
ATOM   2297 1HD2 ASN   228     -23.540 -53.050 198.190  1.00  0.00           H
ATOM   2298 2HD2 ASN   228     -23.250 -54.540 197.410  1.00  0.00           H
ATOM   2299  C   ASN   228     -20.290 -51.200 196.120  1.00  0.00           C
ATOM   2300  O   ASN   228     -19.540 -52.010 196.600  1.00  0.00           O
ATOM   2301  N   ASP   229     -20.200 -50.600 194.960  1.00  0.00           N
ATOM   2302  H   ASP   229     -20.920 -50.040 194.560  1.00  0.00           H
ATOM   2303  CA  ASP   229     -19.040 -50.780 194.030  1.00  0.00           C
ATOM   2304  CB  ASP   229     -19.400 -50.200 192.630  1.00  0.00           C
ATOM   2305  CG  ASP   229     -20.400 -51.010 191.870  1.00  0.00           C
ATOM   2306  OD1 ASP   229     -20.000 -51.920 191.160  1.00  0.00           O
ATOM   2307  OD2 ASP   229     -21.650 -50.910 191.960  1.00  0.00           O
ATOM   2308  C   ASP   229     -17.790 -50.030 194.540  1.00  0.00           C
ATOM   2309  O   ASP   229     -16.700 -50.630 194.560  1.00  0.00           O
ATOM   2310  N   PHE   230     -17.850 -48.790 194.980  1.00  0.00           N
ATOM   2311  H   PHE   230     -18.690 -48.250 194.990  1.00  0.00           H
ATOM   2312  CA  PHE   230     -16.660 -48.030 195.470  1.00  0.00           C
ATOM   2313  CB  PHE   230     -17.170 -46.710 195.930  1.00  0.00           C
ATOM   2314  CG  PHE   230     -16.090 -45.760 196.320  1.00  0.00           C
ATOM   2315  CD1 PHE   230     -15.330 -45.130 195.310  1.00  0.00           C
ATOM   2316  HD1 PHE   230     -15.740 -45.220 194.300  1.00  0.00           H
ATOM   2317  CD2 PHE   230     -15.810 -45.590 197.660  1.00  0.00           C
ATOM   2318  HD2 PHE   230     -16.230 -46.330 198.350  1.00  0.00           H
ATOM   2319  CE1 PHE   230     -14.260 -44.370 195.690  1.00  0.00           C
ATOM   2320  HE1 PHE   230     -13.820 -43.640 195.000  1.00  0.00           H
ATOM   2321  CE2 PHE   230     -14.690 -44.880 198.000  1.00  0.00           C
ATOM   2322  HE2 PHE   230     -14.440 -44.720 199.050  1.00  0.00           H
ATOM   2323  CZ  PHE   230     -13.940 -44.210 197.050  1.00  0.00           C
ATOM   2324  HZ  PHE   230     -13.300 -43.390 197.380  1.00  0.00           H
ATOM   2325  C   PHE   230     -15.930 -48.790 196.590  1.00  0.00           C
ATOM   2326  O   PHE   230     -14.730 -48.970 196.380  1.00  0.00           O
ATOM   2327  N   ASN   231     -16.680 -49.310 197.570  1.00  0.00           N
ATOM   2328  H   ASN   231     -17.680 -49.380 197.570  1.00  0.00           H
ATOM   2329  CA  ASN   231     -16.000 -50.030 198.670  1.00  0.00           C
ATOM   2330  CB  ASN   231     -16.960 -50.410 199.840  1.00  0.00           C
ATOM   2331  CG  ASN   231     -17.650 -49.250 200.520  1.00  0.00           C
ATOM   2332  OD1 ASN   231     -17.050 -48.260 200.710  1.00  0.00           O
ATOM   2333  ND2 ASN   231     -18.810 -49.410 201.030  1.00  0.00           N
ATOM   2334 1HD2 ASN   231     -19.220 -50.310 200.920  1.00  0.00           H
ATOM   2335 2HD2 ASN   231     -19.190 -48.570 201.420  1.00  0.00           H
ATOM   2336  C   ASN   231     -15.060 -51.270 198.370  1.00  0.00           C
ATOM   2337  O   ASN   231     -13.930 -51.220 198.850  1.00  0.00           O
ATOM   2338  N   LEU   232     -15.560 -52.000 197.390  1.00  0.00           N
ATOM   2339  H   LEU   232     -16.500 -51.840 197.120  1.00  0.00           H
ATOM   2340  CA  LEU   232     -14.810 -53.050 196.630  1.00  0.00           C
ATOM   2341  CB  LEU   232     -15.870 -53.690 195.760  1.00  0.00           C
ATOM   2342  CG  LEU   232     -16.740 -54.770 196.430  1.00  0.00           C
ATOM   2343  CD1 LEU   232     -17.850 -55.330 195.490  1.00  0.00           C
ATOM   2344  CD2 LEU   232     -15.850 -55.920 196.820  1.00  0.00           C
ATOM   2345  C   LEU   232     -13.620 -52.520 195.820  1.00  0.00           C
ATOM   2346  O   LEU   232     -12.560 -53.090 195.980  1.00  0.00           O
ATOM   2347  N   VAL   233     -13.770 -51.490 195.010  1.00  0.00           N
ATOM   2348  H   VAL   233     -14.620 -50.960 194.980  1.00  0.00           H
ATOM   2349  CA  VAL   233     -12.690 -50.920 194.170  1.00  0.00           C
ATOM   2350  CB  VAL   233     -13.380 -49.870 193.320  1.00  0.00           C
ATOM   2351  CG1 VAL   233     -12.320 -49.140 192.550  1.00  0.00           C
ATOM   2352  CG2 VAL   233     -14.370 -50.520 192.440  1.00  0.00           C
ATOM   2353  C   VAL   233     -11.630 -50.320 195.150  1.00  0.00           C
ATOM   2354  O   VAL   233     -10.470 -50.730 194.960  1.00  0.00           O
ATOM   2355  N   ALA   234     -12.070 -49.680 196.250  1.00  0.00           N
ATOM   2356  H   ALA   234     -13.040 -49.490 196.360  1.00  0.00           H
ATOM   2357  CA  ALA   234     -11.230 -49.440 197.430  1.00  0.00           C
ATOM   2358  CB  ALA   234     -11.990 -48.530 198.370  1.00  0.00           C
ATOM   2359  C   ALA   234     -10.480 -50.570 198.090  1.00  0.00           C
ATOM   2360  O   ALA   234      -9.250 -50.580 198.280  1.00  0.00           O
ATOM   2361  N   MET   235     -11.180 -51.660 198.360  1.00  0.00           N
ATOM   2362  H   MET   235     -12.170 -51.600 198.490  1.00  0.00           H
ATOM   2363  CA  MET   235     -10.560 -52.860 198.860  1.00  0.00           C
ATOM   2364  CB  MET   235     -11.500 -53.950 199.430  1.00  0.00           C
ATOM   2365  CG  MET   235     -11.950 -53.540 200.820  1.00  0.00           C
ATOM   2366  SD  MET   235     -12.970 -54.840 201.550  1.00  0.00           S
ATOM   2367  CE  MET   235     -14.510 -54.270 200.840  1.00  0.00           C
ATOM   2368  C   MET   235      -9.590 -53.550 197.870  1.00  0.00           C
ATOM   2369  O   MET   235      -8.510 -54.010 198.250  1.00  0.00           O
ATOM   2370  N   LYS   236      -9.930 -53.530 196.570  1.00  0.00           N
ATOM   2371  H   LYS   236     -10.880 -53.290 196.350  1.00  0.00           H
ATOM   2372  CA  LYS   236      -9.050 -54.040 195.490  1.00  0.00           C
ATOM   2373  CB  LYS   236      -9.760 -54.330 194.170  1.00  0.00           C
ATOM   2374  CG  LYS   236     -10.770 -55.480 194.330  1.00  0.00           C
ATOM   2375  CD  LYS   236     -11.810 -55.300 193.170  1.00  0.00           C
ATOM   2376  CE  LYS   236     -12.840 -56.430 193.340  1.00  0.00           C
ATOM   2377  NZ  LYS   236     -13.670 -56.120 192.160  1.00  0.00           N
ATOM   2378  HZ1 LYS   236     -13.890 -55.140 192.090  1.00  0.00           H
ATOM   2379  HZ2 LYS   236     -13.200 -56.400 191.320  1.00  0.00           H
ATOM   2380  HZ3 LYS   236     -14.570 -56.530 192.310  1.00  0.00           H
ATOM   2381  C   LYS   236      -7.760 -53.320 195.130  1.00  0.00           C
ATOM   2382  O   LYS   236      -6.660 -53.920 194.990  1.00  0.00           O
ATOM   2383  N   TYR   237      -7.830 -51.960 195.260  1.00  0.00           N
ATOM   2384  H   TYR   237      -8.720 -51.560 195.040  1.00  0.00           H
ATOM   2385  CA  TYR   237      -6.620 -51.070 195.210  1.00  0.00           C
ATOM   2386  CB  TYR   237      -6.930 -49.670 194.560  1.00  0.00           C
ATOM   2387  CG  TYR   237      -7.360 -49.890 193.110  1.00  0.00           C
ATOM   2388  CD1 TYR   237      -6.420 -50.360 192.190  1.00  0.00           C
ATOM   2389  HD1 TYR   237      -5.380 -50.450 192.520  1.00  0.00           H
ATOM   2390  CD2 TYR   237      -8.680 -50.080 192.810  1.00  0.00           C
ATOM   2391  HD2 TYR   237      -9.450 -49.540 193.350  1.00  0.00           H
ATOM   2392  CE1 TYR   237      -6.720 -51.090 191.100  1.00  0.00           C
ATOM   2393  HE1 TYR   237      -5.950 -51.810 190.830  1.00  0.00           H
ATOM   2394  CE2 TYR   237      -9.030 -50.770 191.660  1.00  0.00           C
ATOM   2395  HE2 TYR   237     -10.090 -50.930 191.500  1.00  0.00           H
ATOM   2396  CZ  TYR   237      -8.050 -51.270 190.820  1.00  0.00           C
ATOM   2397  OH  TYR   237      -8.350 -51.470 189.510  1.00  0.00           O
ATOM   2398  HH  TYR   237      -7.540 -51.440 188.920  1.00  0.00           H
ATOM   2399  C   TYR   237      -5.880 -50.840 196.560  1.00  0.00           C
ATOM   2400  O   TYR   237      -4.760 -50.300 196.580  1.00  0.00           O
ATOM   2401  N   ASN   238      -6.320 -51.460 197.590  1.00  0.00           N
ATOM   2402  H   ASN   238      -7.040 -52.140 197.450  1.00  0.00           H
ATOM   2403  CA  ASN   238      -5.900 -51.430 199.020  1.00  0.00           C
ATOM   2404  CB  ASN   238      -4.480 -52.050 199.130  1.00  0.00           C
ATOM   2405  CG  ASN   238      -4.480 -53.590 199.100  1.00  0.00           C
ATOM   2406  OD1 ASN   238      -4.990 -54.230 200.050  1.00  0.00           O
ATOM   2407  ND2 ASN   238      -4.150 -54.080 197.910  1.00  0.00           N
ATOM   2408 1HD2 ASN   238      -4.110 -53.580 197.040  1.00  0.00           H
ATOM   2409 2HD2 ASN   238      -3.730 -54.980 197.820  1.00  0.00           H
ATOM   2410  C   ASN   238      -5.950 -49.990 199.600  1.00  0.00           C
ATOM   2411  O   ASN   238      -5.020 -49.220 199.600  1.00  0.00           O
ATOM   2412  N   TYR   239      -7.210 -49.660 199.890  1.00  0.00           N
ATOM   2413  H   TYR   239      -7.880 -50.250 199.450  1.00  0.00           H
ATOM   2414  CA  TYR   239      -7.710 -48.390 200.530  1.00  0.00           C
ATOM   2415  CB  TYR   239      -8.020 -47.380 199.400  1.00  0.00           C
ATOM   2416  CG  TYR   239      -6.820 -46.570 198.900  1.00  0.00           C
ATOM   2417  CD1 TYR   239      -6.090 -47.030 197.870  1.00  0.00           C
ATOM   2418  HD1 TYR   239      -6.500 -47.860 197.290  1.00  0.00           H
ATOM   2419  CD2 TYR   239      -6.360 -45.410 199.520  1.00  0.00           C
ATOM   2420  HD2 TYR   239      -6.760 -45.090 200.490  1.00  0.00           H
ATOM   2421  CE1 TYR   239      -5.040 -46.310 197.330  1.00  0.00           C
ATOM   2422  HE1 TYR   239      -4.380 -46.780 196.600  1.00  0.00           H
ATOM   2423  CE2 TYR   239      -5.410 -44.600 198.900  1.00  0.00           C
ATOM   2424  HE2 TYR   239      -5.140 -43.620 199.280  1.00  0.00           H
ATOM   2425  CZ  TYR   239      -4.740 -45.030 197.770  1.00  0.00           C
ATOM   2426  OH  TYR   239      -3.740 -44.310 197.160  1.00  0.00           O
ATOM   2427  HH  TYR   239      -3.620 -43.390 197.530  1.00  0.00           H
ATOM   2428  C   TYR   239      -8.950 -48.660 201.410  1.00  0.00           C
ATOM   2429  O   TYR   239      -9.720 -49.640 201.180  1.00  0.00           O
ATOM   2430  N   GLU   240      -9.080 -48.070 202.600  1.00  0.00           N
ATOM   2431  H   GLU   240      -8.560 -47.240 202.800  1.00  0.00           H
ATOM   2432  CA  GLU   240     -10.150 -48.380 203.560  1.00  0.00           C
ATOM   2433  CB  GLU   240      -9.970 -47.650 204.930  1.00  0.00           C
ATOM   2434  CG  GLU   240      -9.270 -48.490 205.990  1.00  0.00           C
ATOM   2435  CD  GLU   240     -10.340 -49.430 206.610  1.00  0.00           C
ATOM   2436  OE1 GLU   240     -10.040 -50.600 207.000  1.00  0.00           O
ATOM   2437  OE2 GLU   240     -11.400 -48.850 206.970  1.00  0.00           O
ATOM   2438  C   GLU   240     -11.480 -48.010 202.930  1.00  0.00           C
ATOM   2439  O   GLU   240     -11.580 -46.960 202.280  1.00  0.00           O
ATOM   2440  N   PRO   241     -12.500 -48.840 202.960  1.00  0.00           N
ATOM   2441  CA  PRO   241     -13.880 -48.570 202.410  1.00  0.00           C
ATOM   2442  CB  PRO   241     -14.750 -49.740 202.840  1.00  0.00           C
ATOM   2443  CG  PRO   241     -13.720 -50.870 202.940  1.00  0.00           C
ATOM   2444  CD  PRO   241     -12.510 -50.210 203.550  1.00  0.00           C
ATOM   2445  C   PRO   241     -14.500 -47.290 203.010  1.00  0.00           C
ATOM   2446  O   PRO   241     -13.960 -46.650 203.880  1.00  0.00           O
ATOM   2447  N   LEU   242     -15.680 -46.950 202.500  1.00  0.00           N
ATOM   2448  H   LEU   242     -16.160 -47.530 201.840  1.00  0.00           H
ATOM   2449  CA  LEU   242     -16.300 -45.740 203.020  1.00  0.00           C
ATOM   2450  CB  LEU   242     -16.540 -44.910 201.760  1.00  0.00           C
ATOM   2451  CG  LEU   242     -16.750 -43.380 201.700  1.00  0.00           C
ATOM   2452  CD1 LEU   242     -15.520 -42.640 202.110  1.00  0.00           C
ATOM   2453  CD2 LEU   242     -17.250 -42.920 200.340  1.00  0.00           C
ATOM   2454  C   LEU   242     -17.680 -46.000 203.660  1.00  0.00           C
ATOM   2455  O   LEU   242     -18.210 -47.080 203.550  1.00  0.00           O
ATOM   2456  N   THR   243     -17.920 -45.240 204.740  1.00  0.00           N
ATOM   2457  H   THR   243     -17.250 -44.630 205.150  1.00  0.00           H
ATOM   2458  CA  THR   243     -19.210 -45.350 205.540  1.00  0.00           C
ATOM   2459  CB  THR   243     -18.980 -45.360 207.070  1.00  0.00           C
ATOM   2460  OG1 THR   243     -18.360 -44.160 207.600  1.00  0.00           O
ATOM   2461  HG1 THR   243     -17.390 -44.130 207.350  1.00  0.00           H
ATOM   2462  CG2 THR   243     -18.190 -46.660 207.440  1.00  0.00           C
ATOM   2463  C   THR   243     -20.250 -44.300 205.200  1.00  0.00           C
ATOM   2464  O   THR   243     -19.870 -43.300 204.630  1.00  0.00           O
ATOM   2465  N   GLN   244     -21.490 -44.480 205.650  1.00  0.00           N
ATOM   2466  H   GLN   244     -21.890 -45.270 206.100  1.00  0.00           H
ATOM   2467  CA  GLN   244     -22.460 -43.390 205.390  1.00  0.00           C
ATOM   2468  CB  GLN   244     -23.800 -44.000 205.890  1.00  0.00           C
ATOM   2469  CG  GLN   244     -25.050 -43.090 205.760  1.00  0.00           C
ATOM   2470  CD  GLN   244     -25.320 -42.640 204.310  1.00  0.00           C
ATOM   2471  OE1 GLN   244     -25.880 -43.370 203.550  1.00  0.00           O
ATOM   2472  NE2 GLN   244     -25.080 -41.430 203.970  1.00  0.00           N
ATOM   2473 1HE2 GLN   244     -24.630 -40.740 204.540  1.00  0.00           H
ATOM   2474 2HE2 GLN   244     -25.310 -41.140 203.040  1.00  0.00           H
ATOM   2475  C   GLN   244     -22.120 -42.120 206.180  1.00  0.00           C
ATOM   2476  O   GLN   244     -22.290 -41.010 205.710  1.00  0.00           O
ATOM   2477  N   ASP   245     -21.650 -42.170 207.440  1.00  0.00           N
ATOM   2478  H   ASP   245     -21.700 -43.040 207.930  1.00  0.00           H
ATOM   2479  CA  ASP   245     -21.170 -41.000 208.190  1.00  0.00           C
ATOM   2480  CB  ASP   245     -20.910 -41.330 209.690  1.00  0.00           C
ATOM   2481  CG  ASP   245     -22.100 -41.700 210.550  1.00  0.00           C
ATOM   2482  OD1 ASP   245     -22.880 -42.610 210.240  1.00  0.00           O
ATOM   2483  OD2 ASP   245     -22.180 -41.040 211.580  1.00  0.00           O
ATOM   2484  C   ASP   245     -20.000 -40.270 207.450  1.00  0.00           C
ATOM   2485  O   ASP   245     -20.160 -39.170 207.050  1.00  0.00           O
ATOM   2486  N   HIS   246     -19.110 -41.120 206.880  1.00  0.00           N
ATOM   2487  H   HIS   246     -19.300 -42.100 206.890  1.00  0.00           H
ATOM   2488  CA  HIS   246     -18.120 -40.560 205.920  1.00  0.00           C
ATOM   2489  CB  HIS   246     -17.090 -41.640 205.530  1.00  0.00           C
ATOM   2490  CG  HIS   246     -16.260 -42.290 206.630  1.00  0.00           C
ATOM   2491  ND1 HIS   246     -15.730 -43.470 206.520  1.00  0.00           N
ATOM   2492  CD2 HIS   246     -15.930 -41.720 207.800  1.00  0.00           C
ATOM   2493  HD2 HIS   246     -16.500 -40.990 208.380  1.00  0.00           H
ATOM   2494  CE1 HIS   246     -14.990 -43.600 207.580  1.00  0.00           C
ATOM   2495  HE1 HIS   246     -14.270 -44.380 207.840  1.00  0.00           H
ATOM   2496  NE2 HIS   246     -15.130 -42.590 208.380  1.00  0.00           N
ATOM   2497  HE2 HIS   246     -14.760 -42.500 209.310  1.00  0.00           H
ATOM   2498  C   HIS   246     -18.780 -39.860 204.660  1.00  0.00           C
ATOM   2499  O   HIS   246     -18.460 -38.710 204.500  1.00  0.00           O
ATOM   2500  N   VAL   247     -19.800 -40.430 204.060  1.00  0.00           N
ATOM   2501  H   VAL   247     -19.980 -41.400 204.220  1.00  0.00           H
ATOM   2502  CA  VAL   247     -20.530 -39.610 203.040  1.00  0.00           C
ATOM   2503  CB  VAL   247     -21.580 -40.470 202.300  1.00  0.00           C
ATOM   2504  CG1 VAL   247     -22.090 -39.700 201.130  1.00  0.00           C
ATOM   2505  CG2 VAL   247     -21.010 -41.850 201.890  1.00  0.00           C
ATOM   2506  C   VAL   247     -21.180 -38.300 203.660  1.00  0.00           C
ATOM   2507  O   VAL   247     -21.110 -37.230 203.100  1.00  0.00           O
ATOM   2508  N   ASP   248     -21.740 -38.370 204.900  1.00  0.00           N
ATOM   2509  H   ASP   248     -21.990 -39.260 205.290  1.00  0.00           H
ATOM   2510  CA  ASP   248     -22.300 -37.230 205.530  1.00  0.00           C
ATOM   2511  CB  ASP   248     -23.290 -37.550 206.660  1.00  0.00           C
ATOM   2512  CG  ASP   248     -24.620 -37.940 206.020  1.00  0.00           C
ATOM   2513  OD1 ASP   248     -25.490 -37.100 205.760  1.00  0.00           O
ATOM   2514  OD2 ASP   248     -24.760 -39.160 206.030  1.00  0.00           O
ATOM   2515  C   ASP   248     -21.300 -36.130 206.040  1.00  0.00           C
ATOM   2516  O   ASP   248     -21.650 -34.940 205.850  1.00  0.00           O
ATOM   2517  N   ILE   249     -20.090 -36.530 206.450  1.00  0.00           N
ATOM   2518  H   ILE   249     -19.910 -37.500 206.590  1.00  0.00           H
ATOM   2519  CA  ILE   249     -18.940 -35.700 206.680  1.00  0.00           C
ATOM   2520  CB  ILE   249     -17.840 -36.620 207.210  1.00  0.00           C
ATOM   2521  CG1 ILE   249     -18.190 -36.930 208.650  1.00  0.00           C
ATOM   2522  CG2 ILE   249     -16.440 -36.120 207.010  1.00  0.00           C
ATOM   2523  CD  ILE   249     -17.520 -38.140 209.300  1.00  0.00           C
ATOM   2524  C   ILE   249     -18.420 -34.980 205.360  1.00  0.00           C
ATOM   2525  O   ILE   249     -18.130 -33.770 205.370  1.00  0.00           O
ATOM   2526  N   LEU   250     -18.520 -35.620 204.240  1.00  0.00           N
ATOM   2527  H   LEU   250     -18.650 -36.610 204.260  1.00  0.00           H
ATOM   2528  CA  LEU   250     -18.300 -35.040 202.900  1.00  0.00           C
ATOM   2529  CB  LEU   250     -17.850 -36.170 201.910  1.00  0.00           C
ATOM   2530  CG  LEU   250     -16.480 -36.770 202.110  1.00  0.00           C
ATOM   2531  CD1 LEU   250     -16.440 -38.120 201.310  1.00  0.00           C
ATOM   2532  CD2 LEU   250     -15.330 -35.830 201.860  1.00  0.00           C
ATOM   2533  C   LEU   250     -19.380 -34.120 202.370  1.00  0.00           C
ATOM   2534  O   LEU   250     -19.190 -33.340 201.430  1.00  0.00           O
ATOM   2535  N   GLY   251     -20.520 -34.130 203.060  1.00  0.00           N
ATOM   2536  H   GLY   251     -20.580 -34.760 203.830  1.00  0.00           H
ATOM   2537  CA  GLY   251     -21.670 -33.230 202.780  1.00  0.00           C
ATOM   2538  C   GLY   251     -21.510 -31.720 202.860  1.00  0.00           C
ATOM   2539  O   GLY   251     -21.880 -30.980 201.930  1.00  0.00           O
ATOM   2540  N   PRO   252     -20.880 -31.220 203.900  1.00  0.00           N
ATOM   2541  CA  PRO   252     -20.480 -29.810 203.930  1.00  0.00           C
ATOM   2542  CB  PRO   252     -19.690 -29.680 205.220  1.00  0.00           C
ATOM   2543  CG  PRO   252     -20.580 -30.570 206.200  1.00  0.00           C
ATOM   2544  CD  PRO   252     -20.790 -31.760 205.260  1.00  0.00           C
ATOM   2545  C   PRO   252     -19.670 -29.420 202.740  1.00  0.00           C
ATOM   2546  O   PRO   252     -20.070 -28.590 201.910  1.00  0.00           O
ATOM   2547  N   LEU   253     -18.600 -30.120 202.430  1.00  0.00           N
ATOM   2548  H   LEU   253     -18.370 -30.970 202.910  1.00  0.00           H
ATOM   2549  CA  LEU   253     -17.730 -29.800 201.280  1.00  0.00           C
ATOM   2550  CB  LEU   253     -16.670 -30.900 201.170  1.00  0.00           C
ATOM   2551  CG  LEU   253     -15.610 -30.780 202.330  1.00  0.00           C
ATOM   2552  CD1 LEU   253     -14.700 -32.080 202.310  1.00  0.00           C
ATOM   2553  CD2 LEU   253     -14.800 -29.520 202.240  1.00  0.00           C
ATOM   2554  C   LEU   253     -18.470 -29.870 199.910  1.00  0.00           C
ATOM   2555  O   LEU   253     -18.420 -28.840 199.210  1.00  0.00           O
ATOM   2556  N   SER   254     -19.340 -30.850 199.750  1.00  0.00           N
ATOM   2557  H   SER   254     -19.400 -31.600 200.400  1.00  0.00           H
ATOM   2558  CA  SER   254     -20.160 -30.910 198.490  1.00  0.00           C
ATOM   2559  CB  SER   254     -20.970 -32.190 198.420  1.00  0.00           C
ATOM   2560  OG  SER   254     -21.870 -32.170 199.520  1.00  0.00           O
ATOM   2561  HG  SER   254     -22.310 -33.070 199.590  1.00  0.00           H
ATOM   2562  C   SER   254     -21.040 -29.750 198.250  1.00  0.00           C
ATOM   2563  O   SER   254     -20.850 -29.110 197.250  1.00  0.00           O
ATOM   2564  N   ALA   255     -21.640 -29.300 199.350  1.00  0.00           N
ATOM   2565  H   ALA   255     -21.640 -29.940 200.120  1.00  0.00           H
ATOM   2566  CA  ALA   255     -22.520 -28.130 199.440  1.00  0.00           C
ATOM   2567  CB  ALA   255     -23.290 -28.050 200.790  1.00  0.00           C
ATOM   2568  C   ALA   255     -21.710 -26.810 199.360  1.00  0.00           C
ATOM   2569  O   ALA   255     -21.950 -26.090 198.420  1.00  0.00           O
ATOM   2570  N   GLN   256     -20.640 -26.670 200.160  1.00  0.00           N
ATOM   2571  H   GLN   256     -20.250 -27.340 200.800  1.00  0.00           H
ATOM   2572  CA  GLN   256     -19.830 -25.440 200.130  1.00  0.00           C
ATOM   2573  CB  GLN   256     -18.870 -25.520 201.360  1.00  0.00           C
ATOM   2574  CG  GLN   256     -19.620 -25.160 202.650  1.00  0.00           C
ATOM   2575  CD  GLN   256     -19.110 -25.720 203.970  1.00  0.00           C
ATOM   2576  OE1 GLN   256     -17.980 -26.090 204.180  1.00  0.00           O
ATOM   2577  NE2 GLN   256     -20.160 -25.820 204.850  1.00  0.00           N
ATOM   2578 1HE2 GLN   256     -21.100 -25.670 204.560  1.00  0.00           H
ATOM   2579 2HE2 GLN   256     -20.070 -26.240 205.750  1.00  0.00           H
ATOM   2580  C   GLN   256     -19.140 -25.210 198.720  1.00  0.00           C
ATOM   2581  O   GLN   256     -19.400 -24.180 198.090  1.00  0.00           O
ATOM   2582  N   THR   257     -18.560 -26.260 198.130  1.00  0.00           N
ATOM   2583  H   THR   257     -18.710 -27.170 198.520  1.00  0.00           H
ATOM   2584  CA  THR   257     -17.950 -26.220 196.780  1.00  0.00           C
ATOM   2585  CB  THR   257     -16.880 -27.310 196.490  1.00  0.00           C
ATOM   2586  OG1 THR   257     -17.510 -28.670 196.660  1.00  0.00           O
ATOM   2587  HG1 THR   257     -17.620 -28.820 197.640  1.00  0.00           H
ATOM   2588  CG2 THR   257     -15.530 -27.300 197.360  1.00  0.00           C
ATOM   2589  C   THR   257     -18.970 -26.220 195.600  1.00  0.00           C
ATOM   2590  O   THR   257     -19.260 -25.110 195.170  1.00  0.00           O
ATOM   2591  N   GLY   258     -19.770 -27.280 195.410  1.00  0.00           N
ATOM   2592  H   GLY   258     -19.840 -28.010 196.090  1.00  0.00           H
ATOM   2593  CA  GLY   258     -20.730 -27.390 194.260  1.00  0.00           C
ATOM   2594  C   GLY   258     -20.570 -28.660 193.400  1.00  0.00           C
ATOM   2595  O   GLY   258     -21.540 -29.300 192.930  1.00  0.00           O
ATOM   2596  N   ILE   259     -19.370 -29.180 193.570  1.00  0.00           N
ATOM   2597  H   ILE   259     -18.710 -28.830 194.230  1.00  0.00           H
ATOM   2598  CA  ILE   259     -18.940 -30.480 193.040  1.00  0.00           C
ATOM   2599  CB  ILE   259     -17.420 -30.600 193.120  1.00  0.00           C
ATOM   2600  CG1 ILE   259     -16.690 -29.430 192.450  1.00  0.00           C
ATOM   2601  CG2 ILE   259     -17.140 -31.860 192.380  1.00  0.00           C
ATOM   2602  CD  ILE   259     -15.220 -29.540 192.150  1.00  0.00           C
ATOM   2603  C   ILE   259     -19.580 -31.590 193.890  1.00  0.00           C
ATOM   2604  O   ILE   259     -19.250 -31.620 195.100  1.00  0.00           O
ATOM   2605  N   ALA   260     -20.300 -32.540 193.340  1.00  0.00           N
ATOM   2606  H   ALA   260     -20.400 -32.470 192.350  1.00  0.00           H
ATOM   2607  CA  ALA   260     -20.940 -33.730 193.970  1.00  0.00           C
ATOM   2608  CB  ALA   260     -22.180 -34.010 193.070  1.00  0.00           C
ATOM   2609  C   ALA   260     -20.040 -34.900 194.380  1.00  0.00           C
ATOM   2610  O   ALA   260     -19.010 -35.180 193.760  1.00  0.00           O
ATOM   2611  N   VAL   261     -20.320 -35.640 195.470  1.00  0.00           N
ATOM   2612  H   VAL   261     -21.260 -35.590 195.820  1.00  0.00           H
ATOM   2613  CA  VAL   261     -19.590 -36.770 196.140  1.00  0.00           C
ATOM   2614  CB  VAL   261     -20.180 -37.050 197.550  1.00  0.00           C
ATOM   2615  CG1 VAL   261     -19.540 -38.290 198.170  1.00  0.00           C
ATOM   2616  CG2 VAL   261     -20.010 -35.840 198.470  1.00  0.00           C
ATOM   2617  C   VAL   261     -19.570 -38.030 195.290  1.00  0.00           C
ATOM   2618  O   VAL   261     -18.640 -38.810 195.220  1.00  0.00           O
ATOM   2619  N   LEU   262     -20.740 -38.320 194.660  1.00  0.00           N
ATOM   2620  H   LEU   262     -21.620 -38.140 195.090  1.00  0.00           H
ATOM   2621  CA  LEU   262     -20.880 -39.420 193.620  1.00  0.00           C
ATOM   2622  CB  LEU   262     -22.310 -39.600 193.040  1.00  0.00           C
ATOM   2623  CG  LEU   262     -23.240 -40.210 194.150  1.00  0.00           C
ATOM   2624  CD1 LEU   262     -24.660 -39.770 193.790  1.00  0.00           C
ATOM   2625  CD2 LEU   262     -23.180 -41.750 194.040  1.00  0.00           C
ATOM   2626  C   LEU   262     -19.900 -39.300 192.440  1.00  0.00           C
ATOM   2627  O   LEU   262     -18.990 -40.120 192.210  1.00  0.00           O
ATOM   2628  N   ASP   263     -19.810 -38.110 191.970  1.00  0.00           N
ATOM   2629  H   ASP   263     -20.410 -37.400 192.350  1.00  0.00           H
ATOM   2630  CA  ASP   263     -18.870 -37.730 190.820  1.00  0.00           C
ATOM   2631  CB  ASP   263     -19.090 -36.360 190.160  1.00  0.00           C
ATOM   2632  CG  ASP   263     -20.460 -36.050 189.510  1.00  0.00           C
ATOM   2633  OD1 ASP   263     -21.380 -35.760 190.310  1.00  0.00           O
ATOM   2634  OD2 ASP   263     -20.690 -36.210 188.330  1.00  0.00           O
ATOM   2635  C   ASP   263     -17.390 -37.680 191.280  1.00  0.00           C
ATOM   2636  O   ASP   263     -16.480 -38.100 190.590  1.00  0.00           O
ATOM   2637  N   MET   264     -17.180 -37.370 192.580  1.00  0.00           N
ATOM   2638  H   MET   264     -17.790 -36.680 192.960  1.00  0.00           H
ATOM   2639  CA  MET   264     -15.820 -37.460 193.230  1.00  0.00           C
ATOM   2640  CB  MET   264     -15.700 -36.640 194.480  1.00  0.00           C
ATOM   2641  CG  MET   264     -15.770 -35.200 194.100  1.00  0.00           C
ATOM   2642  SD  MET   264     -14.190 -34.500 193.520  1.00  0.00           S
ATOM   2643  CE  MET   264     -13.310 -34.110 195.040  1.00  0.00           C
ATOM   2644  C   MET   264     -15.400 -38.900 193.600  1.00  0.00           C
ATOM   2645  O   MET   264     -14.330 -39.280 193.150  1.00  0.00           O
ATOM   2646  N   CYS   265     -16.300 -39.620 194.110  1.00  0.00           N
ATOM   2647  H   CYS   265     -17.140 -39.200 194.450  1.00  0.00           H
ATOM   2648  CA  CYS   265     -16.220 -41.080 194.320  1.00  0.00           C
ATOM   2649  CB  CYS   265     -17.480 -41.740 194.820  1.00  0.00           C
ATOM   2650  SG  CYS   265     -17.870 -41.440 196.580  1.00  0.00           S
ATOM   2651  HG  CYS   265     -18.840 -42.350 196.700  1.00  0.00           H
ATOM   2652  C   CYS   265     -15.870 -41.870 192.980  1.00  0.00           C
ATOM   2653  O   CYS   265     -14.900 -42.620 192.950  1.00  0.00           O
ATOM   2654  N   ALA   266     -16.620 -41.530 191.920  1.00  0.00           N
ATOM   2655  H   ALA   266     -17.600 -41.360 191.930  1.00  0.00           H
ATOM   2656  CA  ALA   266     -16.200 -41.830 190.540  1.00  0.00           C
ATOM   2657  CB  ALA   266     -17.250 -41.360 189.460  1.00  0.00           C
ATOM   2658  C   ALA   266     -14.860 -41.440 189.950  1.00  0.00           C
ATOM   2659  O   ALA   266     -14.130 -42.320 189.520  1.00  0.00           O
ATOM   2660  N   SER   267     -14.440 -40.200 190.350  1.00  0.00           N
ATOM   2661  H   SER   267     -15.120 -39.510 190.610  1.00  0.00           H
ATOM   2662  CA  SER   267     -13.110 -39.530 190.060  1.00  0.00           C
ATOM   2663  CB  SER   267     -13.090 -38.080 190.360  1.00  0.00           C
ATOM   2664  OG  SER   267     -14.080 -37.260 189.690  1.00  0.00           O
ATOM   2665  HG  SER   267     -14.970 -37.420 190.120  1.00  0.00           H
ATOM   2666  C   SER   267     -12.040 -40.260 190.780  1.00  0.00           C
ATOM   2667  O   SER   267     -11.060 -40.550 190.120  1.00  0.00           O
ATOM   2668  N   LEU   268     -12.310 -40.630 192.060  1.00  0.00           N
ATOM   2669  H   LEU   268     -13.070 -40.200 192.550  1.00  0.00           H
ATOM   2670  CA  LEU   268     -11.400 -41.540 192.810  1.00  0.00           C
ATOM   2671  CB  LEU   268     -11.610 -41.240 194.310  1.00  0.00           C
ATOM   2672  CG  LEU   268     -10.310 -41.290 195.130  1.00  0.00           C
ATOM   2673  CD1 LEU   268      -9.720 -39.920 195.060  1.00  0.00           C
ATOM   2674  CD2 LEU   268     -10.730 -41.630 196.540  1.00  0.00           C
ATOM   2675  C   LEU   268     -11.320 -43.030 192.310  1.00  0.00           C
ATOM   2676  O   LEU   268     -10.240 -43.600 192.210  1.00  0.00           O
ATOM   2677  N   LYS   269     -12.460 -43.540 191.890  1.00  0.00           N
ATOM   2678  H   LYS   269     -13.330 -43.060 191.810  1.00  0.00           H
ATOM   2679  CA  LYS   269     -12.450 -44.900 191.220  1.00  0.00           C
ATOM   2680  CB  LYS   269     -13.850 -45.360 190.700  1.00  0.00           C
ATOM   2681  CG  LYS   269     -14.040 -46.840 190.180  1.00  0.00           C
ATOM   2682  CD  LYS   269     -15.250 -47.040 189.250  1.00  0.00           C
ATOM   2683  CE  LYS   269     -15.570 -48.420 188.860  1.00  0.00           C
ATOM   2684  NZ  LYS   269     -16.580 -48.660 187.780  1.00  0.00           N
ATOM   2685  HZ1 LYS   269     -16.700 -49.650 187.790  1.00  0.00           H
ATOM   2686  HZ2 LYS   269     -17.520 -48.370 187.960  1.00  0.00           H
ATOM   2687  HZ3 LYS   269     -16.250 -48.250 186.920  1.00  0.00           H
ATOM   2688  C   LYS   269     -11.590 -44.940 190.050  1.00  0.00           C
ATOM   2689  O   LYS   269     -10.680 -45.790 189.950  1.00  0.00           O
ATOM   2690  N   GLU   270     -11.770 -44.020 189.140  1.00  0.00           N
ATOM   2691  H   GLU   270     -12.550 -43.400 189.080  1.00  0.00           H
ATOM   2692  CA  GLU   270     -10.800 -43.790 188.020  1.00  0.00           C
ATOM   2693  CB  GLU   270     -11.410 -42.760 187.040  1.00  0.00           C
ATOM   2694  CG  GLU   270     -12.850 -43.120 186.600  1.00  0.00           C
ATOM   2695  CD  GLU   270     -12.780 -44.180 185.440  1.00  0.00           C
ATOM   2696  OE1 GLU   270     -12.190 -43.780 184.390  1.00  0.00           O
ATOM   2697  OE2 GLU   270     -13.350 -45.300 185.580  1.00  0.00           O
ATOM   2698  C   GLU   270      -9.350 -43.500 188.290  1.00  0.00           C
ATOM   2699  O   GLU   270      -8.440 -44.270 187.990  1.00  0.00           O
ATOM   2700  N   LEU   271      -9.170 -42.620 189.300  1.00  0.00           N
ATOM   2701  H   LEU   271      -9.950 -42.070 189.610  1.00  0.00           H
ATOM   2702  CA  LEU   271      -7.810 -42.290 189.750  1.00  0.00           C
ATOM   2703  CB  LEU   271      -7.810 -40.980 190.590  1.00  0.00           C
ATOM   2704  CG  LEU   271      -7.750 -39.810 189.680  1.00  0.00           C
ATOM   2705  CD1 LEU   271      -8.250 -38.610 190.510  1.00  0.00           C
ATOM   2706  CD2 LEU   271      -6.270 -39.560 189.450  1.00  0.00           C
ATOM   2707  C   LEU   271      -7.060 -43.450 190.450  1.00  0.00           C
ATOM   2708  O   LEU   271      -5.900 -43.670 190.170  1.00  0.00           O
ATOM   2709  N   LEU   272      -7.690 -44.230 191.300  1.00  0.00           N
ATOM   2710  H   LEU   272      -8.620 -44.020 191.600  1.00  0.00           H
ATOM   2711  CA  LEU   272      -7.030 -45.420 191.960  1.00  0.00           C
ATOM   2712  CB  LEU   272      -7.800 -45.970 193.210  1.00  0.00           C
ATOM   2713  CG  LEU   272      -7.890 -44.880 194.290  1.00  0.00           C
ATOM   2714  CD1 LEU   272      -8.710 -45.400 195.490  1.00  0.00           C
ATOM   2715  CD2 LEU   272      -6.570 -44.220 194.740  1.00  0.00           C
ATOM   2716  C   LEU   272      -6.800 -46.590 190.970  1.00  0.00           C
ATOM   2717  O   LEU   272      -5.820 -47.380 191.050  1.00  0.00           O
ATOM   2718  N   GLN   273      -7.760 -46.780 190.020  1.00  0.00           N
ATOM   2719  H   GLN   273      -8.580 -46.210 189.970  1.00  0.00           H
ATOM   2720  CA  GLN   273      -7.490 -47.730 188.900  1.00  0.00           C
ATOM   2721  CB  GLN   273      -8.700 -47.940 187.980  1.00  0.00           C
ATOM   2722  CG  GLN   273      -9.940 -48.520 188.660  1.00  0.00           C
ATOM   2723  CD  GLN   273     -11.230 -48.490 187.840  1.00  0.00           C
ATOM   2724  OE1 GLN   273     -12.120 -49.300 187.960  1.00  0.00           O
ATOM   2725  NE2 GLN   273     -11.420 -47.390 187.180  1.00  0.00           N
ATOM   2726 1HE2 GLN   273     -10.690 -46.710 187.290  1.00  0.00           H
ATOM   2727 2HE2 GLN   273     -12.280 -47.210 186.700  1.00  0.00           H
ATOM   2728  C   GLN   273      -6.330 -47.350 188.050  1.00  0.00           C
ATOM   2729  O   GLN   273      -5.420 -48.200 187.830  1.00  0.00           O
ATOM   2730  N   ASN   274      -6.300 -46.090 187.550  1.00  0.00           N
ATOM   2731  H   ASN   274      -6.820 -45.290 187.850  1.00  0.00           H
ATOM   2732  CA  ASN   274      -5.250 -45.660 186.590  1.00  0.00           C
ATOM   2733  CB  ASN   274      -5.600 -44.310 185.880  1.00  0.00           C
ATOM   2734  CG  ASN   274      -6.870 -44.160 185.040  1.00  0.00           C
ATOM   2735  OD1 ASN   274      -7.190 -44.940 184.170  1.00  0.00           O
ATOM   2736  ND2 ASN   274      -7.570 -43.150 185.290  1.00  0.00           N
ATOM   2737 1HD2 ASN   274      -7.160 -42.490 185.920  1.00  0.00           H
ATOM   2738 2HD2 ASN   274      -8.330 -42.990 184.670  1.00  0.00           H
ATOM   2739  C   ASN   274      -3.870 -45.640 187.330  1.00  0.00           C
ATOM   2740  O   ASN   274      -2.970 -46.380 186.900  1.00  0.00           O
ATOM   2741  N   GLY   275      -3.920 -45.010 188.460  1.00  0.00           N
ATOM   2742  H   GLY   275      -4.660 -44.360 188.650  1.00  0.00           H
ATOM   2743  CA  GLY   275      -2.830 -44.980 189.460  1.00  0.00           C
ATOM   2744  C   GLY   275      -2.940 -43.890 190.470  1.00  0.00           C
ATOM   2745  O   GLY   275      -3.250 -42.740 190.140  1.00  0.00           O
ATOM   2746  N   MET   276      -2.210 -44.140 191.520  1.00  0.00           N
ATOM   2747  H   MET   276      -1.440 -44.770 191.520  1.00  0.00           H
ATOM   2748  CA  MET   276      -2.280 -43.390 192.750  1.00  0.00           C
ATOM   2749  CB  MET   276      -1.760 -44.320 193.840  1.00  0.00           C
ATOM   2750  CG  MET   276      -2.760 -45.360 194.290  1.00  0.00           C
ATOM   2751  SD  MET   276      -2.760 -46.890 193.270  1.00  0.00           S
ATOM   2752  CE  MET   276      -3.530 -48.030 194.420  1.00  0.00           C
ATOM   2753  C   MET   276      -1.500 -42.050 192.810  1.00  0.00           C
ATOM   2754  O   MET   276      -0.950 -41.780 193.890  1.00  0.00           O
ATOM   2755  N   ASN   277      -1.690 -41.210 191.770  1.00  0.00           N
ATOM   2756  H   ASN   277      -2.310 -41.450 191.020  1.00  0.00           H
ATOM   2757  CA  ASN   277      -1.080 -39.810 191.700  1.00  0.00           C
ATOM   2758  CB  ASN   277      -0.840 -39.470 190.250  1.00  0.00           C
ATOM   2759  CG  ASN   277      -0.150 -38.150 189.990  1.00  0.00           C
ATOM   2760  OD1 ASN   277       0.620 -37.650 190.770  1.00  0.00           O
ATOM   2761  ND2 ASN   277      -0.280 -37.640 188.850  1.00  0.00           N
ATOM   2762 1HD2 ASN   277      -0.930 -37.970 188.160  1.00  0.00           H
ATOM   2763 2HD2 ASN   277       0.100 -36.740 188.690  1.00  0.00           H
ATOM   2764  C   ASN   277      -2.170 -38.820 192.170  1.00  0.00           C
ATOM   2765  O   ASN   277      -3.330 -39.020 191.870  1.00  0.00           O
ATOM   2766  N   GLY   278      -1.670 -37.810 192.930  1.00  0.00           N
ATOM   2767  H   GLY   278      -0.810 -37.880 193.420  1.00  0.00           H
ATOM   2768  CA  GLY   278      -2.520 -36.640 193.340  1.00  0.00           C
ATOM   2769  C   GLY   278      -1.950 -35.200 193.240  1.00  0.00           C
ATOM   2770  O   GLY   278      -2.550 -34.270 193.780  1.00  0.00           O
ATOM   2771  N   ARG   279      -0.800 -35.130 192.640  1.00  0.00           N
ATOM   2772  H   ARG   279      -0.310 -36.000 192.520  1.00  0.00           H
ATOM   2773  CA  ARG   279       0.120 -34.030 192.310  1.00  0.00           C
ATOM   2774  CB  ARG   279      -0.450 -33.100 191.360  1.00  0.00           C
ATOM   2775  CG  ARG   279      -0.400 -33.620 189.940  1.00  0.00           C
ATOM   2776  CD  ARG   279      -1.330 -32.760 189.100  1.00  0.00           C
ATOM   2777  NE  ARG   279      -1.420 -33.290 187.730  1.00  0.00           N
ATOM   2778  HE  ARG   279      -0.860 -34.110 187.600  1.00  0.00           H
ATOM   2779  CZ  ARG   279      -1.940 -32.720 186.650  1.00  0.00           C
ATOM   2780  NH1 ARG   279      -2.240 -31.450 186.530  1.00  0.00           N
ATOM   2781 1HH1 ARG   279      -2.220 -30.950 187.390  1.00  0.00           H
ATOM   2782 2HH1 ARG   279      -2.130 -31.000 185.640  1.00  0.00           H
ATOM   2783  NH2 ARG   279      -2.030 -33.570 185.600  1.00  0.00           N
ATOM   2784 1HH2 ARG   279      -1.600 -34.480 185.650  1.00  0.00           H
ATOM   2785 2HH2 ARG   279      -2.520 -33.180 184.820  1.00  0.00           H
ATOM   2786  C   ARG   279       0.630 -33.230 193.600  1.00  0.00           C
ATOM   2787  O   ARG   279      -0.020 -33.220 194.630  1.00  0.00           O
ATOM   2788  N   THR   280       1.670 -32.420 193.380  1.00  0.00           N
ATOM   2789  H   THR   280       2.150 -32.330 192.510  1.00  0.00           H
ATOM   2790  CA  THR   280       2.350 -31.700 194.520  1.00  0.00           C
ATOM   2791  CB  THR   280       3.770 -31.340 194.190  1.00  0.00           C
ATOM   2792  OG1 THR   280       3.800 -30.700 192.850  1.00  0.00           O
ATOM   2793  HG1 THR   280       4.730 -30.360 192.730  1.00  0.00           H
ATOM   2794  CG2 THR   280       4.530 -32.670 194.060  1.00  0.00           C
ATOM   2795  C   THR   280       1.610 -30.470 195.100  1.00  0.00           C
ATOM   2796  O   THR   280       2.150 -29.540 195.670  1.00  0.00           O
ATOM   2797  N   ILE   281       0.260 -30.360 195.010  1.00  0.00           N
ATOM   2798  H   ILE   281      -0.280 -31.170 195.230  1.00  0.00           H
ATOM   2799  CA  ILE   281      -0.570 -29.080 195.000  1.00  0.00           C
ATOM   2800  CB  ILE   281      -2.050 -29.250 194.450  1.00  0.00           C
ATOM   2801  CG1 ILE   281      -1.880 -29.680 193.010  1.00  0.00           C
ATOM   2802  CG2 ILE   281      -2.600 -27.850 194.550  1.00  0.00           C
ATOM   2803  CD  ILE   281      -3.160 -29.510 192.150  1.00  0.00           C
ATOM   2804  C   ILE   281      -0.490 -28.410 196.410  1.00  0.00           C
ATOM   2805  O   ILE   281      -0.370 -27.190 196.540  1.00  0.00           O
ATOM   2806  N   LEU   282      -0.740 -29.280 197.360  1.00  0.00           N
ATOM   2807  H   LEU   282      -0.950 -30.200 197.040  1.00  0.00           H
ATOM   2808  CA  LEU   282      -0.660 -28.960 198.770  1.00  0.00           C
ATOM   2809  CB  LEU   282      -1.980 -29.330 199.530  1.00  0.00           C
ATOM   2810  CG  LEU   282      -3.120 -28.380 199.140  1.00  0.00           C
ATOM   2811  CD1 LEU   282      -4.480 -29.170 199.200  1.00  0.00           C
ATOM   2812  CD2 LEU   282      -3.060 -27.060 199.950  1.00  0.00           C
ATOM   2813  C   LEU   282       0.470 -29.710 199.540  1.00  0.00           C
ATOM   2814  O   LEU   282       1.180 -29.190 200.440  1.00  0.00           O
ATOM   2815  N   GLY   283       0.590 -30.960 199.210  1.00  0.00           N
ATOM   2816  H   GLY   283       0.070 -31.320 198.440  1.00  0.00           H
ATOM   2817  CA  GLY   283       1.470 -31.900 199.880  1.00  0.00           C
ATOM   2818  C   GLY   283       1.900 -33.020 198.870  1.00  0.00           C
ATOM   2819  O   GLY   283       2.580 -32.740 197.850  1.00  0.00           O
ATOM   2820  N   SER   284       1.750 -34.260 199.320  1.00  0.00           N
ATOM   2821  H   SER   284       1.330 -34.440 200.210  1.00  0.00           H
ATOM   2822  CA  SER   284       2.240 -35.490 198.590  1.00  0.00           C
ATOM   2823  CB  SER   284       1.560 -36.700 199.280  1.00  0.00           C
ATOM   2824  OG  SER   284       2.210 -37.950 198.910  1.00  0.00           O
ATOM   2825  HG  SER   284       1.870 -38.700 199.470  1.00  0.00           H
ATOM   2826  C   SER   284       1.850 -35.640 197.110  1.00  0.00           C
ATOM   2827  O   SER   284       0.640 -35.520 196.780  1.00  0.00           O
ATOM   2828  N   ALA   285       2.780 -36.050 196.260  1.00  0.00           N
ATOM   2829  H   ALA   285       3.760 -35.980 196.460  1.00  0.00           H
ATOM   2830  CA  ALA   285       2.410 -36.560 194.850  1.00  0.00           C
ATOM   2831  CB  ALA   285       3.630 -36.870 194.010  1.00  0.00           C
ATOM   2832  C   ALA   285       1.520 -37.850 194.850  1.00  0.00           C
ATOM   2833  O   ALA   285       0.780 -37.960 193.900  1.00  0.00           O
ATOM   2834  N   LEU   286       1.660 -38.660 195.870  1.00  0.00           N
ATOM   2835  H   LEU   286       2.140 -38.550 196.750  1.00  0.00           H
ATOM   2836  CA  LEU   286       0.790 -39.860 196.000  1.00  0.00           C
ATOM   2837  CB  LEU   286       1.390 -41.000 196.890  1.00  0.00           C
ATOM   2838  CG  LEU   286       2.500 -41.980 196.370  1.00  0.00           C
ATOM   2839  CD1 LEU   286       3.130 -42.700 197.510  1.00  0.00           C
ATOM   2840  CD2 LEU   286       1.780 -42.940 195.380  1.00  0.00           C
ATOM   2841  C   LEU   286      -0.630 -39.490 196.510  1.00  0.00           C
ATOM   2842  O   LEU   286      -0.900 -38.680 197.410  1.00  0.00           O
ATOM   2843  N   LEU   287      -1.630 -40.110 195.870  1.00  0.00           N
ATOM   2844  H   LEU   287      -1.480 -40.920 195.310  1.00  0.00           H
ATOM   2845  CA  LEU   287      -3.040 -40.040 196.320  1.00  0.00           C
ATOM   2846  CB  LEU   287      -3.950 -40.800 195.330  1.00  0.00           C
ATOM   2847  CG  LEU   287      -5.310 -40.070 195.120  1.00  0.00           C
ATOM   2848  CD1 LEU   287      -5.070 -38.670 194.620  1.00  0.00           C
ATOM   2849  CD2 LEU   287      -6.190 -40.750 194.130  1.00  0.00           C
ATOM   2850  C   LEU   287      -3.290 -40.650 197.740  1.00  0.00           C
ATOM   2851  O   LEU   287      -3.770 -41.740 197.880  1.00  0.00           O
ATOM   2852  N   GLU   288      -2.920 -39.870 198.780  1.00  0.00           N
ATOM   2853  H   GLU   288      -2.290 -39.120 198.560  1.00  0.00           H
ATOM   2854  CA  GLU   288      -3.110 -40.250 200.230  1.00  0.00           C
ATOM   2855  CB  GLU   288      -1.790 -40.700 200.820  1.00  0.00           C
ATOM   2856  CG  GLU   288      -1.590 -42.120 200.380  1.00  0.00           C
ATOM   2857  CD  GLU   288      -0.290 -42.620 201.090  1.00  0.00           C
ATOM   2858  OE1 GLU   288      -0.290 -43.200 202.210  1.00  0.00           O
ATOM   2859  OE2 GLU   288       0.710 -42.770 200.330  1.00  0.00           O
ATOM   2860  C   GLU   288      -3.810 -39.260 201.180  1.00  0.00           C
ATOM   2861  O   GLU   288      -3.750 -38.010 201.050  1.00  0.00           O
ATOM   2862  N   ASP   289      -4.200 -39.830 202.320  1.00  0.00           N
ATOM   2863  H   ASP   289      -3.660 -40.600 202.680  1.00  0.00           H
ATOM   2864  CA  ASP   289      -5.100 -39.280 203.300  1.00  0.00           C
ATOM   2865  CB  ASP   289      -5.720 -40.490 204.020  1.00  0.00           C
ATOM   2866  CG  ASP   289      -4.870 -41.470 204.740  1.00  0.00           C
ATOM   2867  OD1 ASP   289      -5.390 -42.190 205.610  1.00  0.00           O
ATOM   2868  OD2 ASP   289      -3.610 -41.420 204.710  1.00  0.00           O
ATOM   2869  C   ASP   289      -4.460 -38.210 204.260  1.00  0.00           C
ATOM   2870  O   ASP   289      -4.720 -38.210 205.440  1.00  0.00           O
ATOM   2871  N   GLU   290      -3.690 -37.250 203.740  1.00  0.00           N
ATOM   2872  H   GLU   290      -3.410 -37.340 202.780  1.00  0.00           H
ATOM   2873  CA  GLU   290      -2.990 -36.210 204.500  1.00  0.00           C
ATOM   2874  CB  GLU   290      -2.010 -35.390 203.690  1.00  0.00           C
ATOM   2875  CG  GLU   290      -0.850 -36.230 203.100  1.00  0.00           C
ATOM   2876  CD  GLU   290       0.220 -35.300 202.510  1.00  0.00           C
ATOM   2877  OE1 GLU   290       1.150 -34.970 203.240  1.00  0.00           O
ATOM   2878  OE2 GLU   290       0.030 -34.760 201.400  1.00  0.00           O
ATOM   2879  C   GLU   290      -3.870 -35.260 205.310  1.00  0.00           C
ATOM   2880  O   GLU   290      -3.690 -35.180 206.540  1.00  0.00           O
ATOM   2881  N   PHE   291      -4.700 -34.500 204.580  1.00  0.00           N
ATOM   2882  H   PHE   291      -4.520 -34.390 203.600  1.00  0.00           H
ATOM   2883  CA  PHE   291      -5.670 -33.620 205.210  1.00  0.00           C
ATOM   2884  CB  PHE   291      -6.220 -32.550 204.200  1.00  0.00           C
ATOM   2885  CG  PHE   291      -5.440 -31.260 204.200  1.00  0.00           C
ATOM   2886  CD1 PHE   291      -6.100 -30.100 204.610  1.00  0.00           C
ATOM   2887  HD1 PHE   291      -7.040 -30.280 205.130  1.00  0.00           H
ATOM   2888  CD2 PHE   291      -4.170 -31.100 203.580  1.00  0.00           C
ATOM   2889  HD2 PHE   291      -3.520 -31.960 203.530  1.00  0.00           H
ATOM   2890  CE1 PHE   291      -5.710 -28.820 204.250  1.00  0.00           C
ATOM   2891  HE1 PHE   291      -6.310 -27.980 204.620  1.00  0.00           H
ATOM   2892  CE2 PHE   291      -3.710 -29.800 203.310  1.00  0.00           C
ATOM   2893  HE2 PHE   291      -2.870 -29.690 202.620  1.00  0.00           H
ATOM   2894  CZ  PHE   291      -4.480 -28.650 203.610  1.00  0.00           C
ATOM   2895  HZ  PHE   291      -4.060 -27.660 203.440  1.00  0.00           H
ATOM   2896  C   PHE   291      -6.910 -34.250 205.860  1.00  0.00           C
ATOM   2897  O   PHE   291      -7.400 -35.260 205.310  1.00  0.00           O
ATOM   2898  N   THR   292      -7.270 -33.710 207.000  1.00  0.00           N
ATOM   2899  H   THR   292      -6.570 -33.210 207.510  1.00  0.00           H
ATOM   2900  CA  THR   292      -8.500 -34.030 207.740  1.00  0.00           C
ATOM   2901  CB  THR   292      -8.320 -33.720 209.250  1.00  0.00           C
ATOM   2902  OG1 THR   292      -8.210 -32.290 209.590  1.00  0.00           O
ATOM   2903  HG1 THR   292      -7.260 -31.990 209.590  1.00  0.00           H
ATOM   2904  CG2 THR   292      -7.190 -34.610 209.850  1.00  0.00           C
ATOM   2905  C   THR   292      -9.670 -33.220 207.020  1.00  0.00           C
ATOM   2906  O   THR   292      -9.480 -32.050 206.630  1.00  0.00           O
ATOM   2907  N   PRO   293     -10.920 -33.700 207.120  1.00  0.00           N
ATOM   2908  CA  PRO   293     -12.120 -32.850 206.750  1.00  0.00           C
ATOM   2909  CB  PRO   293     -13.280 -33.800 207.070  1.00  0.00           C
ATOM   2910  CG  PRO   293     -12.680 -35.140 206.720  1.00  0.00           C
ATOM   2911  CD  PRO   293     -11.230 -35.130 207.060  1.00  0.00           C
ATOM   2912  C   PRO   293     -12.330 -31.520 207.540  1.00  0.00           C
ATOM   2913  O   PRO   293     -12.460 -30.410 206.990  1.00  0.00           O
ATOM   2914  N   PHE   294     -11.980 -31.560 208.850  1.00  0.00           N
ATOM   2915  H   PHE   294     -12.160 -32.370 209.400  1.00  0.00           H
ATOM   2916  CA  PHE   294     -11.790 -30.340 209.730  1.00  0.00           C
ATOM   2917  CB  PHE   294     -11.250 -30.940 211.050  1.00  0.00           C
ATOM   2918  CG  PHE   294     -11.080 -29.970 212.160  1.00  0.00           C
ATOM   2919  CD1 PHE   294     -12.110 -29.800 213.000  1.00  0.00           C
ATOM   2920  HD1 PHE   294     -13.140 -29.930 212.690  1.00  0.00           H
ATOM   2921  CD2 PHE   294      -9.800 -29.480 212.460  1.00  0.00           C
ATOM   2922  HD2 PHE   294      -8.940 -29.820 211.880  1.00  0.00           H
ATOM   2923  CE1 PHE   294     -11.990 -29.190 214.180  1.00  0.00           C
ATOM   2924  HE1 PHE   294     -12.800 -29.040 214.900  1.00  0.00           H
ATOM   2925  CE2 PHE   294      -9.620 -28.810 213.650  1.00  0.00           C
ATOM   2926  HE2 PHE   294      -8.590 -28.750 214.000  1.00  0.00           H
ATOM   2927  CZ  PHE   294     -10.700 -28.670 214.550  1.00  0.00           C
ATOM   2928  HZ  PHE   294     -10.540 -28.090 215.470  1.00  0.00           H
ATOM   2929  C   PHE   294     -10.820 -29.260 209.130  1.00  0.00           C
ATOM   2930  O   PHE   294     -11.210 -28.050 209.080  1.00  0.00           O
ATOM   2931  N   ASP   295      -9.650 -29.720 208.660  1.00  0.00           N
ATOM   2932  H   ASP   295      -9.340 -30.640 208.900  1.00  0.00           H
ATOM   2933  CA  ASP   295      -8.590 -28.780 208.130  1.00  0.00           C
ATOM   2934  CB  ASP   295      -7.320 -29.590 207.970  1.00  0.00           C
ATOM   2935  CG  ASP   295      -6.480 -29.870 209.180  1.00  0.00           C
ATOM   2936  OD1 ASP   295      -5.730 -30.870 209.260  1.00  0.00           O
ATOM   2937  OD2 ASP   295      -6.400 -29.000 210.070  1.00  0.00           O
ATOM   2938  C   ASP   295      -9.060 -28.260 206.780  1.00  0.00           C
ATOM   2939  O   ASP   295      -9.250 -27.080 206.560  1.00  0.00           O
ATOM   2940  N   VAL   296      -9.530 -29.210 205.890  1.00  0.00           N
ATOM   2941  H   VAL   296      -9.290 -30.120 206.220  1.00  0.00           H
ATOM   2942  CA  VAL   296     -10.140 -28.840 204.570  1.00  0.00           C
ATOM   2943  CB  VAL   296     -10.640 -30.010 203.770  1.00  0.00           C
ATOM   2944  CG1 VAL   296     -11.110 -29.620 202.360  1.00  0.00           C
ATOM   2945  CG2 VAL   296      -9.610 -31.140 203.680  1.00  0.00           C
ATOM   2946  C   VAL   296     -11.270 -27.780 204.730  1.00  0.00           C
ATOM   2947  O   VAL   296     -11.400 -26.890 203.900  1.00  0.00           O
ATOM   2948  N   VAL   297     -12.260 -28.080 205.620  1.00  0.00           N
ATOM   2949  H   VAL   297     -12.290 -28.960 206.100  1.00  0.00           H
ATOM   2950  CA  VAL   297     -13.440 -27.210 205.930  1.00  0.00           C
ATOM   2951  CB  VAL   297     -14.600 -27.830 206.700  1.00  0.00           C
ATOM   2952  CG1 VAL   297     -15.650 -26.780 207.070  1.00  0.00           C
ATOM   2953  CG2 VAL   297     -15.230 -29.010 206.000  1.00  0.00           C
ATOM   2954  C   VAL   297     -12.890 -25.890 206.540  1.00  0.00           C
ATOM   2955  O   VAL   297     -13.110 -24.810 206.050  1.00  0.00           O
ATOM   2956  N   ARG   298     -11.930 -25.890 207.420  1.00  0.00           N
ATOM   2957  H   ARG   298     -11.580 -26.740 207.810  1.00  0.00           H
ATOM   2958  CA  ARG   298     -11.410 -24.620 208.050  1.00  0.00           C
ATOM   2959  CB  ARG   298     -10.760 -25.010 209.410  1.00  0.00           C
ATOM   2960  CG  ARG   298     -11.750 -25.420 210.530  1.00  0.00           C
ATOM   2961  CD  ARG   298     -11.000 -25.850 211.790  1.00  0.00           C
ATOM   2962  NE  ARG   298     -10.330 -24.810 212.480  1.00  0.00           N
ATOM   2963  HE  ARG   298     -10.870 -23.970 212.520  1.00  0.00           H
ATOM   2964  CZ  ARG   298      -9.050 -24.800 212.820  1.00  0.00           C
ATOM   2965  NH1 ARG   298      -8.260 -25.880 212.610  1.00  0.00           N
ATOM   2966 1HH1 ARG   298      -8.580 -26.710 212.160  1.00  0.00           H
ATOM   2967 2HH1 ARG   298      -7.280 -25.900 212.850  1.00  0.00           H
ATOM   2968  NH2 ARG   298      -8.610 -23.740 213.430  1.00  0.00           N
ATOM   2969 1HH2 ARG   298      -9.300 -23.010 213.460  1.00  0.00           H
ATOM   2970 2HH2 ARG   298      -7.750 -23.740 213.930  1.00  0.00           H
ATOM   2971  C   ARG   298     -10.420 -23.850 207.220  1.00  0.00           C
ATOM   2972  O   ARG   298     -10.400 -22.640 207.380  1.00  0.00           O
ATOM   2973  N   GLN   299      -9.850 -24.510 206.220  1.00  0.00           N
ATOM   2974  H   GLN   299      -9.780 -25.510 206.290  1.00  0.00           H
ATOM   2975  CA  GLN   299      -9.130 -23.870 205.100  1.00  0.00           C
ATOM   2976  CB  GLN   299      -7.780 -24.610 205.000  1.00  0.00           C
ATOM   2977  CG  GLN   299      -6.890 -24.400 206.240  1.00  0.00           C
ATOM   2978  CD  GLN   299      -5.610 -25.260 206.190  1.00  0.00           C
ATOM   2979  OE1 GLN   299      -5.470 -26.290 206.810  1.00  0.00           O
ATOM   2980  NE2 GLN   299      -4.740 -24.890 205.290  1.00  0.00           N
ATOM   2981 1HE2 GLN   299      -4.910 -24.030 204.810  1.00  0.00           H
ATOM   2982 2HE2 GLN   299      -3.910 -25.430 205.190  1.00  0.00           H
ATOM   2983  C   GLN   299      -9.810 -23.520 203.710  1.00  0.00           C
ATOM   2984  O   GLN   299      -9.350 -22.610 203.090  1.00  0.00           O
ATOM   2985  N   CYS   300     -10.990 -24.120 203.460  1.00  0.00           N
ATOM   2986  H   CYS   300     -11.110 -25.040 203.830  1.00  0.00           H
ATOM   2987  CA  CYS   300     -12.010 -23.570 202.530  1.00  0.00           C
ATOM   2988  CB  CYS   300     -13.130 -24.610 202.250  1.00  0.00           C
ATOM   2989  SG  CYS   300     -12.540 -26.120 201.550  1.00  0.00           S
ATOM   2990  HG  CYS   300     -12.150 -26.550 202.740  1.00  0.00           H
ATOM   2991  C   CYS   300     -12.700 -22.340 203.030  1.00  0.00           C
ATOM   2992  O   CYS   300     -13.100 -21.490 202.190  1.00  0.00           O
ATOM   2993  N   SER   301     -12.880 -22.260 204.360  1.00  0.00           N
ATOM   2994  H   SER   301     -13.080 -23.080 204.900  1.00  0.00           H
ATOM   2995  CA  SER   301     -13.220 -21.030 205.080  1.00  0.00           C
ATOM   2996  CB  SER   301     -14.640 -20.710 204.760  1.00  0.00           C
ATOM   2997  OG  SER   301     -15.180 -19.570 205.340  1.00  0.00           O
ATOM   2998  HG  SER   301     -15.650 -19.760 206.210  1.00  0.00           H
ATOM   2999  C   SER   301     -13.200 -21.230 206.600  1.00  0.00           C
ATOM   3000  O   SER   301     -13.760 -22.220 207.100  1.00  0.00           O
ATOM   3001  N   GLY   302     -12.790 -20.220 207.360  1.00  0.00           N
ATOM   3002  H   GLY   302     -12.500 -19.350 206.960  1.00  0.00           H
ATOM   3003  CA  GLY   302     -12.750 -20.310 208.860  1.00  0.00           C
ATOM   3004  C   GLY   302     -11.430 -19.760 209.480  1.00  0.00           C
ATOM   3005  O   GLY   302     -11.410 -18.860 210.270  1.00  0.00           O
ATOM   3006  N   VAL   303     -10.330 -20.350 209.080  1.00  0.00           N
ATOM   3007  H   VAL   303     -10.410 -21.080 208.390  1.00  0.00           H
ATOM   3008  CA  VAL   303      -9.010 -20.010 209.740  1.00  0.00           C
ATOM   3009  CB  VAL   303      -7.850 -20.980 209.360  1.00  0.00           C
ATOM   3010  CG1 VAL   303      -8.020 -22.380 209.980  1.00  0.00           C
ATOM   3011  CG2 VAL   303      -7.510 -21.010 207.880  1.00  0.00           C
ATOM   3012  C   VAL   303      -8.430 -18.570 209.560  1.00  0.00           C
ATOM   3013  O   VAL   303      -8.680 -17.940 208.570  1.00  0.00           O
ATOM   3014  N   THR   304      -7.560 -18.160 210.520  1.00  0.00           N
ATOM   3015  H   THR   304      -7.420 -18.740 211.330  1.00  0.00           H
ATOM   3016  CA  THR   304      -6.950 -16.830 210.570  1.00  0.00           C
ATOM   3017  CB  THR   304      -6.180 -16.480 211.880  1.00  0.00           C
ATOM   3018  OG1 THR   304      -5.190 -17.540 212.190  1.00  0.00           O
ATOM   3019  HG1 THR   304      -4.660 -17.360 213.020  1.00  0.00           H
ATOM   3020  CG2 THR   304      -7.180 -16.320 212.970  1.00  0.00           C
ATOM   3021  C   THR   304      -6.080 -16.470 209.380  1.00  0.00           C
ATOM   3022  O   THR   304      -6.230 -15.410 208.780  1.00  0.00           O
ATOM   3023  N   PHE   305      -5.370 -17.420 208.810  1.00  0.00           N
ATOM   3024  H   PHE   305      -5.430 -18.360 209.140  1.00  0.00           H
ATOM   3025  CA  PHE   305      -4.210 -17.160 207.930  1.00  0.00           C
ATOM   3026  CB  PHE   305      -3.110 -18.110 208.370  1.00  0.00           C
ATOM   3027  CG  PHE   305      -3.380 -19.600 208.280  1.00  0.00           C
ATOM   3028  CD1 PHE   305      -3.920 -20.390 209.320  1.00  0.00           C
ATOM   3029  HD1 PHE   305      -4.250 -19.910 210.240  1.00  0.00           H
ATOM   3030  CD2 PHE   305      -3.240 -20.320 207.040  1.00  0.00           C
ATOM   3031  HD2 PHE   305      -2.950 -19.760 206.150  1.00  0.00           H
ATOM   3032  CE1 PHE   305      -4.170 -21.750 209.240  1.00  0.00           C
ATOM   3033  HE1 PHE   305      -4.490 -22.250 210.150  1.00  0.00           H
ATOM   3034  CE2 PHE   305      -3.590 -21.650 206.880  1.00  0.00           C
ATOM   3035  HE2 PHE   305      -3.330 -22.140 205.950  1.00  0.00           H
ATOM   3036  CZ  PHE   305      -4.060 -22.370 208.010  1.00  0.00           C
ATOM   3037  HZ  PHE   305      -4.450 -23.390 207.980  1.00  0.00           H
ATOM   3038  C   PHE   305      -4.520 -17.210 206.380  1.00  0.00           C
ATOM   3039  O   PHE   305      -5.160 -18.140 205.880  1.00  0.00           O
ATOM   3040  N   GLN   306      -3.900 -16.260 205.690  1.00  0.00           N
ATOM   3041  H   GLN   306      -3.470 -15.460 206.110  1.00  0.00           H
ATOM   3042  CA  GLN   306      -3.840 -16.200 204.180  1.00  0.00           C
ATOM   3043  CB  GLN   306      -5.100 -15.500 203.600  1.00  0.00           C
ATOM   3044  CG  GLN   306      -5.380 -16.020 202.210  1.00  0.00           C
ATOM   3045  CD  GLN   306      -6.800 -15.660 201.690  1.00  0.00           C
ATOM   3046  OE1 GLN   306      -7.870 -16.190 202.030  1.00  0.00           O
ATOM   3047  NE2 GLN   306      -6.780 -14.560 201.040  1.00  0.00           N
ATOM   3048 1HE2 GLN   306      -5.910 -14.070 200.950  1.00  0.00           H
ATOM   3049 2HE2 GLN   306      -7.580 -14.020 200.760  1.00  0.00           H
ATOM   3050  C   GLN   306      -2.600 -15.390 203.730  1.00  0.00           C
ATOM   3051  O1  GLN   306      -2.260 -14.510 204.540  1.00  0.00           O
ATOM   3052  O2  GLN   306      -2.120 -15.580 202.590  1.00  0.00           O
TER
ENDMDL
