# Supplementary material for: Microsecond MD Simulation and Multiple-Conformation Virtual Screening to Identify Potential Anti-COVID-19 Inhibitors Against SARS-CoV-2 Main Protease
Source: Front Chem. 2021 Jan 13;8:595273. doi: 10.3389/fchem.2020.595273 (PMC7873971; doi:10.3389/fchem.2020.595273)
Supplement: Supplementary file 2 [file Data_Sheet_1.ZIP › Ns_Pose_PDB/Ns_Pose_PDB/1_micro_6LU7_Apo/950ns.pdb]

REMARK    GENERATED BY TRJCONV
TITLE     Seq_1 - homology model built on 3M3V_A 2A5K_A - hbond-opt in water t= 950000.00000
REMARK    THIS IS A SIMULATION BOX
CRYST1   98.636   98.636   98.636  90.00  90.00  90.00 P 1           1
MODEL        1
ATOM      1  N   SER     1      19.240 -20.500 219.540  1.00  0.00           N
ATOM      2  H1  SER     1      20.090 -20.020 219.750  1.00  0.00           H
ATOM      3  H2  SER     1      19.590 -21.410 219.300  1.00  0.00           H
ATOM      4  H3  SER     1      18.720 -20.040 218.810  1.00  0.00           H
ATOM      5  CA  SER     1      18.530 -20.460 220.860  1.00  0.00           C
ATOM      6  CB  SER     1      17.520 -21.640 220.860  1.00  0.00           C
ATOM      7  OG  SER     1      16.620 -21.290 219.820  1.00  0.00           O
ATOM      8  HG  SER     1      15.710 -21.140 220.200  1.00  0.00           H
ATOM      9  C   SER     1      19.550 -20.740 222.030  1.00  0.00           C
ATOM     10  O   SER     1      20.530 -21.400 221.830  1.00  0.00           O
ATOM     11  N   GLY     2      19.160 -20.410 223.240  1.00  0.00           N
ATOM     12  H   GLY     2      18.400 -19.770 223.360  1.00  0.00           H
ATOM     13  CA  GLY     2      20.080 -20.570 224.410  1.00  0.00           C
ATOM     14  C   GLY     2      19.420 -20.250 225.740  1.00  0.00           C
ATOM     15  O   GLY     2      18.830 -19.180 226.040  1.00  0.00           O
ATOM     16  N   PHE     3      19.920 -20.960 226.730  1.00  0.00           N
ATOM     17  H   PHE     3      20.710 -21.560 226.780  1.00  0.00           H
ATOM     18  CA  PHE     3      19.260 -20.770 228.050  1.00  0.00           C
ATOM     19  CB  PHE     3      18.970 -22.220 228.660  1.00  0.00           C
ATOM     20  CG  PHE     3      18.000 -22.410 229.840  1.00  0.00           C
ATOM     21  CD1 PHE     3      18.640 -22.470 231.120  1.00  0.00           C
ATOM     22  HD1 PHE     3      19.710 -22.250 231.120  1.00  0.00           H
ATOM     23  CD2 PHE     3      16.660 -22.800 229.740  1.00  0.00           C
ATOM     24  HD2 PHE     3      16.020 -22.700 228.860  1.00  0.00           H
ATOM     25  CE1 PHE     3      17.870 -22.830 232.230  1.00  0.00           C
ATOM     26  HE1 PHE     3      18.360 -22.970 233.190  1.00  0.00           H
ATOM     27  CE2 PHE     3      15.940 -23.220 230.870  1.00  0.00           C
ATOM     28  HE2 PHE     3      15.030 -23.820 230.810  1.00  0.00           H
ATOM     29  CZ  PHE     3      16.560 -23.230 232.100  1.00  0.00           C
ATOM     30  HZ  PHE     3      15.970 -23.450 233.000  1.00  0.00           H
ATOM     31  C   PHE     3      20.150 -20.020 228.990  1.00  0.00           C
ATOM     32  O   PHE     3      21.350 -20.230 228.920  1.00  0.00           O
ATOM     33  N   ARG     4      19.470 -19.490 230.030  1.00  0.00           N
ATOM     34  H   ARG     4      18.490 -19.360 229.900  1.00  0.00           H
ATOM     35  CA  ARG     4      20.140 -18.970 231.220  1.00  0.00           C
ATOM     36  CB  ARG     4      19.950 -17.430 231.180  1.00  0.00           C
ATOM     37  CG  ARG     4      20.640 -16.750 232.370  1.00  0.00           C
ATOM     38  CD  ARG     4      20.430 -15.250 232.460  1.00  0.00           C
ATOM     39  NE  ARG     4      21.100 -14.700 233.620  1.00  0.00           N
ATOM     40  HE  ARG     4      20.680 -15.050 234.460  1.00  0.00           H
ATOM     41  CZ  ARG     4      22.060 -13.760 233.630  1.00  0.00           C
ATOM     42  NH1 ARG     4      22.630 -13.270 232.550  1.00  0.00           N
ATOM     43 1HH1 ARG     4      22.230 -13.470 231.660  1.00  0.00           H
ATOM     44 2HH1 ARG     4      23.300 -12.530 232.590  1.00  0.00           H
ATOM     45  NH2 ARG     4      22.770 -13.450 234.710  1.00  0.00           N
ATOM     46 1HH2 ARG     4      22.620 -13.910 235.580  1.00  0.00           H
ATOM     47 2HH2 ARG     4      23.510 -12.780 234.630  1.00  0.00           H
ATOM     48  C   ARG     4      19.720 -19.610 232.520  1.00  0.00           C
ATOM     49  O   ARG     4      18.630 -19.390 233.130  1.00  0.00           O
ATOM     50  N   LYS     5      20.660 -20.360 233.080  1.00  0.00           N
ATOM     51  H   LYS     5      21.560 -20.400 232.640  1.00  0.00           H
ATOM     52  CA  LYS     5      20.480 -21.220 234.260  1.00  0.00           C
ATOM     53  CB  LYS     5      21.780 -22.020 234.550  1.00  0.00           C
ATOM     54  CG  LYS     5      21.800 -23.480 233.890  1.00  0.00           C
ATOM     55  CD  LYS     5      23.110 -24.190 234.160  1.00  0.00           C
ATOM     56  CE  LYS     5      22.910 -25.700 234.290  1.00  0.00           C
ATOM     57  NZ  LYS     5      24.150 -26.430 234.650  1.00  0.00           N
ATOM     58  HZ1 LYS     5      23.780 -27.340 234.830  1.00  0.00           H
ATOM     59  HZ2 LYS     5      24.880 -26.390 233.970  1.00  0.00           H
ATOM     60  HZ3 LYS     5      24.500 -26.040 235.500  1.00  0.00           H
ATOM     61  C   LYS     5      20.090 -20.430 235.510  1.00  0.00           C
ATOM     62  O   LYS     5      20.360 -19.220 235.590  1.00  0.00           O
ATOM     63  N   MET     6      19.500 -21.110 236.460  1.00  0.00           N
ATOM     64  H   MET     6      19.790 -22.040 236.680  1.00  0.00           H
ATOM     65  CA  MET     6      18.910 -20.470 237.630  1.00  0.00           C
ATOM     66  CB  MET     6      18.330 -21.550 238.600  1.00  0.00           C
ATOM     67  CG  MET     6      19.220 -22.740 239.120  1.00  0.00           C
ATOM     68  SD  MET     6      20.130 -23.540 237.790  1.00  0.00           S
ATOM     69  CE  MET     6      20.960 -24.830 238.710  1.00  0.00           C
ATOM     70  C   MET     6      19.850 -19.650 238.480  1.00  0.00           C
ATOM     71  O   MET     6      21.050 -19.830 238.620  1.00  0.00           O
ATOM     72  N   ALA     7      19.300 -18.420 238.660  1.00  0.00           N
ATOM     73  H   ALA     7      18.440 -18.140 238.240  1.00  0.00           H
ATOM     74  CA  ALA     7      19.920 -17.380 239.520  1.00  0.00           C
ATOM     75  CB  ALA     7      19.140 -16.080 239.380  1.00  0.00           C
ATOM     76  C   ALA     7      19.930 -17.660 241.040  1.00  0.00           C
ATOM     77  O   ALA     7      19.320 -18.610 241.550  1.00  0.00           O
ATOM     78  N   PHE     8      20.960 -17.040 241.660  1.00  0.00           N
ATOM     79  H   PHE     8      21.590 -16.490 241.120  1.00  0.00           H
ATOM     80  CA  PHE     8      21.200 -17.030 243.090  1.00  0.00           C
ATOM     81  CB  PHE     8      21.520 -18.480 243.600  1.00  0.00           C
ATOM     82  CG  PHE     8      22.810 -19.160 243.160  1.00  0.00           C
ATOM     83  CD1 PHE     8      22.940 -19.840 241.970  1.00  0.00           C
ATOM     84  HD1 PHE     8      22.240 -19.730 241.140  1.00  0.00           H
ATOM     85  CD2 PHE     8      23.860 -19.020 244.080  1.00  0.00           C
ATOM     86  HD2 PHE     8      23.840 -18.620 245.090  1.00  0.00           H
ATOM     87  CE1 PHE     8      24.150 -20.560 241.760  1.00  0.00           C
ATOM     88  HE1 PHE     8      24.250 -21.210 240.890  1.00  0.00           H
ATOM     89  CE2 PHE     8      25.080 -19.700 243.820  1.00  0.00           C
ATOM     90  HE2 PHE     8      25.860 -19.600 244.570  1.00  0.00           H
ATOM     91  CZ  PHE     8      25.200 -20.430 242.680  1.00  0.00           C
ATOM     92  HZ  PHE     8      26.180 -20.770 242.360  1.00  0.00           H
ATOM     93  C   PHE     8      22.390 -16.140 243.490  1.00  0.00           C
ATOM     94  O   PHE     8      23.260 -16.040 242.620  1.00  0.00           O
ATOM     95  N   PRO     9      22.470 -15.400 244.660  1.00  0.00           N
ATOM     96  CA  PRO     9      23.590 -14.500 245.050  1.00  0.00           C
ATOM     97  CB  PRO     9      23.070 -13.630 246.170  1.00  0.00           C
ATOM     98  CG  PRO     9      21.880 -14.320 246.760  1.00  0.00           C
ATOM     99  CD  PRO     9      21.350 -15.190 245.580  1.00  0.00           C
ATOM    100  C   PRO     9      24.780 -15.410 245.420  1.00  0.00           C
ATOM    101  O   PRO     9      24.610 -16.400 246.100  1.00  0.00           O
ATOM    102  N   SER    10      25.930 -15.080 244.940  1.00  0.00           N
ATOM    103  H   SER    10      26.110 -14.200 244.500  1.00  0.00           H
ATOM    104  CA  SER    10      27.110 -15.950 245.100  1.00  0.00           C
ATOM    105  CB  SER    10      28.100 -15.660 243.960  1.00  0.00           C
ATOM    106  OG  SER    10      29.080 -16.640 243.840  1.00  0.00           O
ATOM    107  HG  SER    10      29.500 -16.600 242.930  1.00  0.00           H
ATOM    108  C   SER    10      27.830 -15.600 246.440  1.00  0.00           C
ATOM    109  O   SER    10      27.830 -14.450 246.900  1.00  0.00           O
ATOM    110  N   GLY    11      28.140 -16.660 247.100  1.00  0.00           N
ATOM    111  H   GLY    11      27.950 -17.560 246.720  1.00  0.00           H
ATOM    112  CA  GLY    11      28.790 -16.500 248.360  1.00  0.00           C
ATOM    113  C   GLY    11      27.800 -16.380 249.480  1.00  0.00           C
ATOM    114  O   GLY    11      27.760 -17.020 250.530  1.00  0.00           O
ATOM    115  N   LYS    12      26.870 -15.390 249.280  1.00  0.00           N
ATOM    116  H   LYS    12      26.980 -14.820 248.460  1.00  0.00           H
ATOM    117  CA  LYS    12      25.900 -14.810 250.270  1.00  0.00           C
ATOM    118  CB  LYS    12      25.170 -13.650 249.640  1.00  0.00           C
ATOM    119  CG  LYS    12      26.050 -12.450 249.320  1.00  0.00           C
ATOM    120  CD  LYS    12      25.280 -11.310 248.730  1.00  0.00           C
ATOM    121  CE  LYS    12      26.100 -10.240 248.050  1.00  0.00           C
ATOM    122  NZ  LYS    12      25.370  -9.300 247.190  1.00  0.00           N
ATOM    123  HZ1 LYS    12      24.650  -9.810 246.710  1.00  0.00           H
ATOM    124  HZ2 LYS    12      25.010  -8.520 247.700  1.00  0.00           H
ATOM    125  HZ3 LYS    12      25.990  -8.980 246.470  1.00  0.00           H
ATOM    126  C   LYS    12      24.910 -15.790 250.990  1.00  0.00           C
ATOM    127  O   LYS    12      24.980 -15.780 252.250  1.00  0.00           O
ATOM    128  N   VAL    13      24.150 -16.630 250.250  1.00  0.00           N
ATOM    129  H   VAL    13      24.290 -16.710 249.270  1.00  0.00           H
ATOM    130  CA  VAL    13      23.240 -17.650 250.920  1.00  0.00           C
ATOM    131  CB  VAL    13      22.090 -18.130 250.040  1.00  0.00           C
ATOM    132  CG1 VAL    13      21.210 -19.160 250.780  1.00  0.00           C
ATOM    133  CG2 VAL    13      21.200 -16.980 249.500  1.00  0.00           C
ATOM    134  C   VAL    13      24.070 -18.910 251.380  1.00  0.00           C
ATOM    135  O   VAL    13      23.900 -19.540 252.440  1.00  0.00           O
ATOM    136  N   GLU    14      25.250 -19.120 250.830  1.00  0.00           N
ATOM    137  H   GLU    14      25.460 -18.790 249.910  1.00  0.00           H
ATOM    138  CA  GLU    14      26.250 -20.020 251.430  1.00  0.00           C
ATOM    139  CB  GLU    14      27.490 -20.050 250.500  1.00  0.00           C
ATOM    140  CG  GLU    14      27.250 -20.950 249.290  1.00  0.00           C
ATOM    141  CD  GLU    14      28.100 -20.750 248.060  1.00  0.00           C
ATOM    142  OE1 GLU    14      27.980 -19.660 247.450  1.00  0.00           O
ATOM    143  OE2 GLU    14      29.020 -21.510 247.820  1.00  0.00           O
ATOM    144  C   GLU    14      26.710 -19.370 252.750  1.00  0.00           C
ATOM    145  O   GLU    14      26.730 -20.150 253.690  1.00  0.00           O
ATOM    146  N   GLY    15      26.940 -18.080 252.950  1.00  0.00           N
ATOM    147  H   GLY    15      26.920 -17.410 252.210  1.00  0.00           H
ATOM    148  CA  GLY    15      27.380 -17.450 254.250  1.00  0.00           C
ATOM    149  C   GLY    15      26.230 -17.410 255.240  1.00  0.00           C
ATOM    150  O   GLY    15      26.390 -17.440 256.430  1.00  0.00           O
ATOM    151  N   CYS    16      24.970 -17.490 254.780  1.00  0.00           N
ATOM    152  H   CYS    16      24.820 -17.210 253.830  1.00  0.00           H
ATOM    153  CA  CYS    16      23.780 -17.740 255.600  1.00  0.00           C
ATOM    154  CB  CYS    16      22.550 -17.470 254.740  1.00  0.00           C
ATOM    155  SG  CYS    16      22.160 -15.650 254.770  1.00  0.00           S
ATOM    156  HG  CYS    16      22.050 -15.580 256.100  1.00  0.00           H
ATOM    157  C   CYS    16      23.630 -19.130 256.160  1.00  0.00           C
ATOM    158  O   CYS    16      22.770 -19.300 257.020  1.00  0.00           O
ATOM    159  N   MET    17      24.210 -20.120 255.520  1.00  0.00           N
ATOM    160  H   MET    17      24.710 -20.110 254.650  1.00  0.00           H
ATOM    161  CA  MET    17      24.140 -21.520 256.060  1.00  0.00           C
ATOM    162  CB  MET    17      24.530 -22.500 254.900  1.00  0.00           C
ATOM    163  CG  MET    17      23.560 -22.400 253.730  1.00  0.00           C
ATOM    164  SD  MET    17      21.960 -23.070 254.380  1.00  0.00           S
ATOM    165  CE  MET    17      21.050 -22.700 252.880  1.00  0.00           C
ATOM    166  C   MET    17      24.970 -21.750 257.370  1.00  0.00           C
ATOM    167  O   MET    17      26.210 -21.520 257.420  1.00  0.00           O
ATOM    168  N   VAL    18      24.250 -22.220 258.410  1.00  0.00           N
ATOM    169  H   VAL    18      23.260 -22.350 258.400  1.00  0.00           H
ATOM    170  CA  VAL    18      24.850 -22.520 259.730  1.00  0.00           C
ATOM    171  CB  VAL    18      24.640 -21.390 260.780  1.00  0.00           C
ATOM    172  CG1 VAL    18      25.370 -20.160 260.290  1.00  0.00           C
ATOM    173  CG2 VAL    18      23.260 -20.850 260.870  1.00  0.00           C
ATOM    174  C   VAL    18      24.520 -23.810 260.420  1.00  0.00           C
ATOM    175  O   VAL    18      23.400 -24.330 260.320  1.00  0.00           O
ATOM    176  N   GLN    19      25.450 -24.350 261.180  1.00  0.00           N
ATOM    177  H   GLN    19      26.370 -23.970 261.280  1.00  0.00           H
ATOM    178  CA  GLN    19      25.370 -25.730 261.780  1.00  0.00           C
ATOM    179  CB  GLN    19      26.700 -26.490 261.600  1.00  0.00           C
ATOM    180  CG  GLN    19      26.760 -27.990 262.040  1.00  0.00           C
ATOM    181  CD  GLN    19      28.160 -28.450 262.270  1.00  0.00           C
ATOM    182  OE1 GLN    19      28.960 -27.890 263.000  1.00  0.00           O
ATOM    183  NE2 GLN    19      28.490 -29.560 261.750  1.00  0.00           N
ATOM    184 1HE2 GLN    19      27.870 -30.150 261.240  1.00  0.00           H
ATOM    185 2HE2 GLN    19      29.460 -29.820 261.700  1.00  0.00           H
ATOM    186  C   GLN    19      24.720 -25.860 263.230  1.00  0.00           C
ATOM    187  O   GLN    19      25.400 -25.670 264.270  1.00  0.00           O
ATOM    188  N   VAL    20      23.380 -25.900 263.250  1.00  0.00           N
ATOM    189  H   VAL    20      22.860 -25.910 262.400  1.00  0.00           H
ATOM    190  CA  VAL    20      22.520 -26.080 264.450  1.00  0.00           C
ATOM    191  CB  VAL    20      21.050 -25.810 264.070  1.00  0.00           C
ATOM    192  CG1 VAL    20      20.030 -26.070 265.210  1.00  0.00           C
ATOM    193  CG2 VAL    20      20.820 -24.460 263.460  1.00  0.00           C
ATOM    194  C   VAL    20      22.760 -27.430 265.210  1.00  0.00           C
ATOM    195  O   VAL    20      22.350 -28.440 264.640  1.00  0.00           O
ATOM    196  N   THR    21      23.710 -27.310 266.120  1.00  0.00           N
ATOM    197  H   THR    21      24.140 -26.420 266.210  1.00  0.00           H
ATOM    198  CA  THR    21      24.210 -28.450 266.910  1.00  0.00           C
ATOM    199  CB  THR    21      25.670 -28.300 267.210  1.00  0.00           C
ATOM    200  OG1 THR    21      25.860 -26.930 267.650  1.00  0.00           O
ATOM    201  HG1 THR    21      25.180 -26.670 268.350  1.00  0.00           H
ATOM    202  CG2 THR    21      26.400 -28.580 265.870  1.00  0.00           C
ATOM    203  C   THR    21      23.560 -28.750 268.220  1.00  0.00           C
ATOM    204  O   THR    21      24.060 -28.650 269.370  1.00  0.00           O
ATOM    205  N   CYS    22      22.280 -29.190 268.020  1.00  0.00           N
ATOM    206  H   CYS    22      22.020 -29.620 267.160  1.00  0.00           H
ATOM    207  CA  CYS    22      21.300 -29.240 269.120  1.00  0.00           C
ATOM    208  CB  CYS    22      19.910 -28.960 268.620  1.00  0.00           C
ATOM    209  SG  CYS    22      19.070 -27.850 269.890  1.00  0.00           S
ATOM    210  HG  CYS    22      19.540 -28.370 271.020  1.00  0.00           H
ATOM    211  C   CYS    22      21.320 -30.570 269.900  1.00  0.00           C
ATOM    212  O   CYS    22      20.500 -31.450 269.720  1.00  0.00           O
ATOM    213  N   GLY    23      22.490 -30.920 270.440  1.00  0.00           N
ATOM    214  H   GLY    23      23.180 -30.210 270.630  1.00  0.00           H
ATOM    215  CA  GLY    23      22.890 -32.190 271.070  1.00  0.00           C
ATOM    216  C   GLY    23      23.130 -33.280 269.980  1.00  0.00           C
ATOM    217  O   GLY    23      24.080 -33.200 269.200  1.00  0.00           O
ATOM    218  N   THR    24      22.170 -34.190 270.030  1.00  0.00           N
ATOM    219  H   THR    24      21.410 -34.120 270.670  1.00  0.00           H
ATOM    220  CA  THR    24      22.050 -35.370 269.120  1.00  0.00           C
ATOM    221  CB  THR    24      20.980 -36.330 269.580  1.00  0.00           C
ATOM    222  OG1 THR    24      19.810 -35.560 269.720  1.00  0.00           O
ATOM    223  HG1 THR    24      19.010 -36.090 270.000  1.00  0.00           H
ATOM    224  CG2 THR    24      21.410 -36.960 270.890  1.00  0.00           C
ATOM    225  C   THR    24      21.670 -34.970 267.710  1.00  0.00           C
ATOM    226  O   THR    24      22.300 -35.490 266.800  1.00  0.00           O
ATOM    227  N   THR    25      20.800 -33.990 267.580  1.00  0.00           N
ATOM    228  H   THR    25      20.230 -33.650 268.330  1.00  0.00           H
ATOM    229  CA  THR    25      20.290 -33.360 266.360  1.00  0.00           C
ATOM    230  CB  THR    25      19.080 -32.510 266.740  1.00  0.00           C
ATOM    231  OG1 THR    25      18.180 -33.070 267.710  1.00  0.00           O
ATOM    232  HG1 THR    25      17.950 -34.030 267.580  1.00  0.00           H
ATOM    233  CG2 THR    25      18.220 -32.150 265.500  1.00  0.00           C
ATOM    234  C   THR    25      21.300 -32.430 265.630  1.00  0.00           C
ATOM    235  O   THR    25      21.840 -31.560 266.310  1.00  0.00           O
ATOM    236  N   THR    26      21.510 -32.730 264.320  1.00  0.00           N
ATOM    237  H   THR    26      21.070 -33.480 263.830  1.00  0.00           H
ATOM    238  CA  THR    26      22.450 -31.830 263.590  1.00  0.00           C
ATOM    239  CB  THR    26      23.830 -32.510 263.260  1.00  0.00           C
ATOM    240  OG1 THR    26      23.690 -33.760 262.550  1.00  0.00           O
ATOM    241  HG1 THR    26      23.500 -34.360 263.330  1.00  0.00           H
ATOM    242  CG2 THR    26      24.700 -32.760 264.530  1.00  0.00           C
ATOM    243  C   THR    26      21.850 -31.190 262.350  1.00  0.00           C
ATOM    244  O   THR    26      21.950 -31.680 261.240  1.00  0.00           O
ATOM    245  N   LEU    27      21.200 -30.090 262.700  1.00  0.00           N
ATOM    246  H   LEU    27      21.470 -29.530 263.480  1.00  0.00           H
ATOM    247  CA  LEU    27      20.200 -29.420 261.790  1.00  0.00           C
ATOM    248  CB  LEU    27      18.990 -29.040 262.670  1.00  0.00           C
ATOM    249  CG  LEU    27      17.720 -28.510 261.890  1.00  0.00           C
ATOM    250  CD1 LEU    27      17.180 -29.690 261.080  1.00  0.00           C
ATOM    251  CD2 LEU    27      16.640 -27.900 262.820  1.00  0.00           C
ATOM    252  C   LEU    27      20.830 -28.240 261.050  1.00  0.00           C
ATOM    253  O   LEU    27      21.910 -27.810 261.450  1.00  0.00           O
ATOM    254  N   ASN    28      20.320 -27.980 259.880  1.00  0.00           N
ATOM    255  H   ASN    28      19.560 -28.510 259.520  1.00  0.00           H
ATOM    256  CA  ASN    28      20.720 -26.800 259.090  1.00  0.00           C
ATOM    257  CB  ASN    28      20.650 -27.080 257.590  1.00  0.00           C
ATOM    258  CG  ASN    28      21.250 -25.910 256.810  1.00  0.00           C
ATOM    259  OD1 ASN    28      22.410 -25.640 256.880  1.00  0.00           O
ATOM    260  ND2 ASN    28      20.510 -25.070 256.140  1.00  0.00           N
ATOM    261 1HD2 ASN    28      19.520 -25.170 256.020  1.00  0.00           H
ATOM    262 2HD2 ASN    28      21.010 -24.260 255.840  1.00  0.00           H
ATOM    263  C   ASN    28      19.820 -25.590 259.550  1.00  0.00           C
ATOM    264  O   ASN    28      18.640 -25.600 259.250  1.00  0.00           O
ATOM    265  N   GLY    29      20.500 -24.490 259.750  1.00  0.00           N
ATOM    266  H   GLY    29      21.480 -24.640 259.770  1.00  0.00           H
ATOM    267  CA  GLY    29      19.760 -23.230 260.000  1.00  0.00           C
ATOM    268  C   GLY    29      20.270 -22.150 259.070  1.00  0.00           C
ATOM    269  O   GLY    29      21.370 -22.040 258.520  1.00  0.00           O
ATOM    270  N   LEU    30      19.310 -21.220 258.830  1.00  0.00           N
ATOM    271  H   LEU    30      18.380 -21.380 259.160  1.00  0.00           H
ATOM    272  CA  LEU    30      19.480 -20.140 257.820  1.00  0.00           C
ATOM    273  CB  LEU    30      18.260 -20.050 256.990  1.00  0.00           C
ATOM    274  CG  LEU    30      18.290 -19.170 255.760  1.00  0.00           C
ATOM    275  CD1 LEU    30      19.370 -19.610 254.840  1.00  0.00           C
ATOM    276  CD2 LEU    30      17.000 -19.230 254.930  1.00  0.00           C
ATOM    277  C   LEU    30      19.690 -18.870 258.650  1.00  0.00           C
ATOM    278  O   LEU    30      18.730 -18.290 259.200  1.00  0.00           O
ATOM    279  N   TRP    31      20.950 -18.500 258.700  1.00  0.00           N
ATOM    280  H   TRP    31      21.700 -18.890 258.160  1.00  0.00           H
ATOM    281  CA  TRP    31      21.390 -17.260 259.390  1.00  0.00           C
ATOM    282  CB  TRP    31      22.870 -17.360 259.760  1.00  0.00           C
ATOM    283  CG  TRP    31      23.280 -16.280 260.790  1.00  0.00           C
ATOM    284  CD1 TRP    31      22.640 -15.490 261.600  1.00  0.00           C
ATOM    285  HD1 TRP    31      21.580 -15.590 261.860  1.00  0.00           H
ATOM    286  CD2 TRP    31      24.620 -15.960 260.940  1.00  0.00           C
ATOM    287  NE1 TRP    31      23.520 -14.640 262.270  1.00  0.00           N
ATOM    288  HE1 TRP    31      23.230 -13.800 262.720  1.00  0.00           H
ATOM    289  CE2 TRP    31      24.750 -14.880 261.830  1.00  0.00           C
ATOM    290  CE3 TRP    31      25.720 -16.590 260.400  1.00  0.00           C
ATOM    291  HE3 TRP    31      25.660 -17.410 259.690  1.00  0.00           H
ATOM    292  CZ2 TRP    31      26.000 -14.420 262.190  1.00  0.00           C
ATOM    293  HZ2 TRP    31      26.130 -13.590 262.880  1.00  0.00           H
ATOM    294  CZ3 TRP    31      26.960 -16.180 260.880  1.00  0.00           C
ATOM    295  HZ3 TRP    31      27.810 -16.620 260.370  1.00  0.00           H
ATOM    296  CH2 TRP    31      27.110 -15.070 261.750  1.00  0.00           C
ATOM    297  HH2 TRP    31      28.060 -14.650 262.090  1.00  0.00           H
ATOM    298  C   TRP    31      21.040 -16.010 258.650  1.00  0.00           C
ATOM    299  O   TRP    31      21.650 -15.620 257.680  1.00  0.00           O
ATOM    300  N   LEU    32      19.900 -15.370 258.940  1.00  0.00           N
ATOM    301  H   LEU    32      19.170 -15.810 259.460  1.00  0.00           H
ATOM    302  CA  LEU    32      19.440 -14.030 258.530  1.00  0.00           C
ATOM    303  CB  LEU    32      17.960 -14.090 258.020  1.00  0.00           C
ATOM    304  CG  LEU    32      17.850 -14.920 256.700  1.00  0.00           C
ATOM    305  CD1 LEU    32      16.410 -14.710 256.230  1.00  0.00           C
ATOM    306  CD2 LEU    32      18.830 -14.460 255.680  1.00  0.00           C
ATOM    307  C   LEU    32      19.490 -13.020 259.600  1.00  0.00           C
ATOM    308  O   LEU    32      18.550 -12.790 260.400  1.00  0.00           O
ATOM    309  N   ASP    33      20.610 -12.300 259.560  1.00  0.00           N
ATOM    310  H   ASP    33      21.190 -12.390 258.750  1.00  0.00           H
ATOM    311  CA  ASP    33      20.890 -11.230 260.520  1.00  0.00           C
ATOM    312  CB  ASP    33      19.970 -10.000 260.220  1.00  0.00           C
ATOM    313  CG  ASP    33      20.620  -9.260 259.080  1.00  0.00           C
ATOM    314  OD1 ASP    33      19.790  -8.780 258.260  1.00  0.00           O
ATOM    315  OD2 ASP    33      21.910  -9.260 259.020  1.00  0.00           O
ATOM    316  C   ASP    33      20.800 -11.690 261.920  1.00  0.00           C
ATOM    317  O   ASP    33      21.520 -12.610 262.320  1.00  0.00           O
ATOM    318  N   ASP    34      19.800 -11.220 262.680  1.00  0.00           N
ATOM    319  H   ASP    34      19.080 -10.620 262.310  1.00  0.00           H
ATOM    320  CA  ASP    34      19.520 -11.620 264.040  1.00  0.00           C
ATOM    321  CB  ASP    34      18.430 -10.740 264.640  1.00  0.00           C
ATOM    322  CG  ASP    34      17.350 -10.280 263.670  1.00  0.00           C
ATOM    323  OD1 ASP    34      16.880 -10.980 262.770  1.00  0.00           O
ATOM    324  OD2 ASP    34      16.980  -9.160 263.940  1.00  0.00           O
ATOM    325  C   ASP    34      19.020 -13.070 264.240  1.00  0.00           C
ATOM    326  O   ASP    34      19.410 -13.780 265.210  1.00  0.00           O
ATOM    327  N   VAL    35      18.140 -13.560 263.390  1.00  0.00           N
ATOM    328  H   VAL    35      17.800 -12.910 262.710  1.00  0.00           H
ATOM    329  CA  VAL    35      17.610 -14.890 263.350  1.00  0.00           C
ATOM    330  CB  VAL    35      15.990 -14.900 263.410  1.00  0.00           C
ATOM    331  CG1 VAL    35      15.480 -14.590 264.770  1.00  0.00           C
ATOM    332  CG2 VAL    35      15.420 -14.070 262.360  1.00  0.00           C
ATOM    333  C   VAL    35      18.080 -15.970 262.360  1.00  0.00           C
ATOM    334  O   VAL    35      18.320 -15.700 261.210  1.00  0.00           O
ATOM    335  N   VAL    36      18.210 -17.080 263.080  1.00  0.00           N
ATOM    336  H   VAL    36      18.230 -17.050 264.080  1.00  0.00           H
ATOM    337  CA  VAL    36      18.470 -18.440 262.440  1.00  0.00           C
ATOM    338  CB  VAL    36      19.620 -19.240 263.080  1.00  0.00           C
ATOM    339  CG1 VAL    36      19.850 -20.560 262.370  1.00  0.00           C
ATOM    340  CG2 VAL    36      20.900 -18.510 263.110  1.00  0.00           C
ATOM    341  C   VAL    36      17.160 -19.210 262.410  1.00  0.00           C
ATOM    342  O   VAL    36      16.480 -19.550 263.440  1.00  0.00           O
ATOM    343  N   TYR    37      16.650 -19.180 261.210  1.00  0.00           N
ATOM    344  H   TYR    37      17.150 -18.750 260.450  1.00  0.00           H
ATOM    345  CA  TYR    37      15.440 -19.900 260.830  1.00  0.00           C
ATOM    346  CB  TYR    37      14.980 -19.380 259.420  1.00  0.00           C
ATOM    347  CG  TYR    37      14.380 -17.980 259.470  1.00  0.00           C
ATOM    348  CD1 TYR    37      13.020 -17.890 259.470  1.00  0.00           C
ATOM    349  HD1 TYR    37      12.460 -18.820 259.320  1.00  0.00           H
ATOM    350  CD2 TYR    37      15.130 -16.850 259.300  1.00  0.00           C
ATOM    351  HD2 TYR    37      16.200 -16.960 259.130  1.00  0.00           H
ATOM    352  CE1 TYR    37      12.430 -16.640 259.350  1.00  0.00           C
ATOM    353  HE1 TYR    37      11.440 -16.750 258.900  1.00  0.00           H
ATOM    354  CE2 TYR    37      14.570 -15.540 259.220  1.00  0.00           C
ATOM    355  HE2 TYR    37      15.210 -14.660 259.200  1.00  0.00           H
ATOM    356  CZ  TYR    37      13.150 -15.420 259.260  1.00  0.00           C
ATOM    357  OH  TYR    37      12.470 -14.270 259.530  1.00  0.00           O
ATOM    358  HH  TYR    37      11.540 -14.520 259.790  1.00  0.00           H
ATOM    359  C   TYR    37      15.890 -21.420 260.680  1.00  0.00           C
ATOM    360  O   TYR    37      16.770 -21.740 259.880  1.00  0.00           O
ATOM    361  N   CYS    38      15.180 -22.380 261.280  1.00  0.00           N
ATOM    362  H   CYS    38      14.590 -22.010 262.000  1.00  0.00           H
ATOM    363  CA  CYS    38      15.480 -23.840 261.070  1.00  0.00           C
ATOM    364  CB  CYS    38      16.530 -24.340 262.100  1.00  0.00           C
ATOM    365  SG  CYS    38      15.960 -24.240 263.820  1.00  0.00           S
ATOM    366  HG  CYS    38      15.520 -22.990 263.660  1.00  0.00           H
ATOM    367  C   CYS    38      14.120 -24.600 261.340  1.00  0.00           C
ATOM    368  O   CYS    38      13.270 -24.110 262.040  1.00  0.00           O
ATOM    369  N   PRO    39      13.950 -25.810 260.760  1.00  0.00           N
ATOM    370  CA  PRO    39      12.770 -26.700 261.050  1.00  0.00           C
ATOM    371  CB  PRO    39      12.990 -27.940 260.250  1.00  0.00           C
ATOM    372  CG  PRO    39      13.840 -27.440 259.140  1.00  0.00           C
ATOM    373  CD  PRO    39      14.840 -26.440 259.780  1.00  0.00           C
ATOM    374  C   PRO    39      12.600 -26.990 262.560  1.00  0.00           C
ATOM    375  O   PRO    39      13.570 -27.280 263.190  1.00  0.00           O
ATOM    376  N   ARG    40      11.400 -26.950 263.120  1.00  0.00           N
ATOM    377  H   ARG    40      10.550 -26.660 262.670  1.00  0.00           H
ATOM    378  CA  ARG    40      11.170 -27.190 264.610  1.00  0.00           C
ATOM    379  CB  ARG    40       9.730 -26.770 265.000  1.00  0.00           C
ATOM    380  CG  ARG    40       8.540 -27.660 264.570  1.00  0.00           C
ATOM    381  CD  ARG    40       7.320 -27.100 265.260  1.00  0.00           C
ATOM    382  NE  ARG    40       6.100 -27.620 264.650  1.00  0.00           N
ATOM    383  HE  ARG    40       6.110 -28.560 264.290  1.00  0.00           H
ATOM    384  CZ  ARG    40       4.890 -27.040 264.730  1.00  0.00           C
ATOM    385  NH1 ARG    40       4.700 -25.970 265.480  1.00  0.00           N
ATOM    386 1HH1 ARG    40       5.490 -25.640 265.980  1.00  0.00           H
ATOM    387 2HH1 ARG    40       3.840 -25.460 265.410  1.00  0.00           H
ATOM    388  NH2 ARG    40       3.810 -27.420 263.990  1.00  0.00           N
ATOM    389 1HH2 ARG    40       3.870 -28.200 263.370  1.00  0.00           H
ATOM    390 2HH2 ARG    40       2.910 -27.250 264.390  1.00  0.00           H
ATOM    391  C   ARG    40      11.530 -28.490 265.330  1.00  0.00           C
ATOM    392  O   ARG    40      11.460 -28.640 266.550  1.00  0.00           O
ATOM    393  N   HIS    41      12.320 -29.290 264.570  1.00  0.00           N
ATOM    394  H   HIS    41      12.640 -28.990 263.680  1.00  0.00           H
ATOM    395  CA  HIS    41      12.820 -30.580 265.070  1.00  0.00           C
ATOM    396  CB  HIS    41      13.470 -31.450 263.970  1.00  0.00           C
ATOM    397  CG  HIS    41      13.730 -32.890 264.250  1.00  0.00           C
ATOM    398  ND1 HIS    41      14.910 -33.360 264.610  1.00  0.00           N
ATOM    399  CD2 HIS    41      12.950 -33.890 263.870  1.00  0.00           C
ATOM    400  HD2 HIS    41      11.950 -33.760 263.460  1.00  0.00           H
ATOM    401  CE1 HIS    41      14.780 -34.690 264.540  1.00  0.00           C
ATOM    402  HE1 HIS    41      15.480 -35.440 264.890  1.00  0.00           H
ATOM    403  NE2 HIS    41      13.600 -35.010 264.050  1.00  0.00           N
ATOM    404  HE2 HIS    41      13.240 -35.920 263.840  1.00  0.00           H
ATOM    405  C   HIS    41      13.690 -30.490 266.360  1.00  0.00           C
ATOM    406  O   HIS    41      13.500 -31.260 267.320  1.00  0.00           O
ATOM    407  N   VAL    42      14.430 -29.420 266.390  1.00  0.00           N
ATOM    408  H   VAL    42      14.280 -28.770 265.640  1.00  0.00           H
ATOM    409  CA  VAL    42      15.300 -28.910 267.490  1.00  0.00           C
ATOM    410  CB  VAL    42      16.000 -27.550 267.150  1.00  0.00           C
ATOM    411  CG1 VAL    42      17.170 -27.940 266.320  1.00  0.00           C
ATOM    412  CG2 VAL    42      15.020 -26.490 266.590  1.00  0.00           C
ATOM    413  C   VAL    42      14.540 -28.740 268.850  1.00  0.00           C
ATOM    414  O   VAL    42      15.210 -28.570 269.870  1.00  0.00           O
ATOM    415  N   ILE    43      13.180 -28.730 268.880  1.00  0.00           N
ATOM    416  H   ILE    43      12.660 -28.850 268.040  1.00  0.00           H
ATOM    417  CA  ILE    43      12.430 -28.760 270.150  1.00  0.00           C
ATOM    418  CB  ILE    43      11.640 -27.400 270.290  1.00  0.00           C
ATOM    419  CG1 ILE    43      10.570 -27.310 269.140  1.00  0.00           C
ATOM    420  CG2 ILE    43      12.610 -26.310 270.430  1.00  0.00           C
ATOM    421  CD  ILE    43       9.630 -26.130 269.270  1.00  0.00           C
ATOM    422  C   ILE    43      11.660 -30.020 270.520  1.00  0.00           C
ATOM    423  O   ILE    43      11.360 -30.280 271.710  1.00  0.00           O
ATOM    424  N   CYS    44      11.370 -30.890 269.530  1.00  0.00           N
ATOM    425  H   CYS    44      11.860 -30.860 268.660  1.00  0.00           H
ATOM    426  CA  CYS    44      10.410 -32.000 269.810  1.00  0.00           C
ATOM    427  CB  CYS    44      10.060 -32.590 268.430  1.00  0.00           C
ATOM    428  SG  CYS    44       9.160 -31.530 267.230  1.00  0.00           S
ATOM    429  HG  CYS    44       8.920 -32.450 266.300  1.00  0.00           H
ATOM    430  C   CYS    44      10.980 -33.080 270.720  1.00  0.00           C
ATOM    431  O   CYS    44      12.200 -33.110 271.000  1.00  0.00           O
ATOM    432  N   THR    45      10.080 -33.860 271.280  1.00  0.00           N
ATOM    433  H   THR    45       9.130 -33.670 271.060  1.00  0.00           H
ATOM    434  CA  THR    45      10.350 -34.940 272.300  1.00  0.00           C
ATOM    435  CB  THR    45       9.200 -35.140 273.300  1.00  0.00           C
ATOM    436  OG1 THR    45       8.970 -33.850 273.870  1.00  0.00           O
ATOM    437  HG1 THR    45       8.680 -33.920 274.820  1.00  0.00           H
ATOM    438  CG2 THR    45       9.730 -36.050 274.500  1.00  0.00           C
ATOM    439  C   THR    45      10.740 -36.250 271.560  1.00  0.00           C
ATOM    440  O   THR    45      11.410 -37.030 272.200  1.00  0.00           O
ATOM    441  N   SER    46       9.990 -36.550 270.470  1.00  0.00           N
ATOM    442  H   SER    46       9.320 -35.930 270.060  1.00  0.00           H
ATOM    443  CA  SER    46      10.090 -37.880 269.740  1.00  0.00           C
ATOM    444  CB  SER    46       9.110 -38.830 270.400  1.00  0.00           C
ATOM    445  OG  SER    46       9.310 -40.160 270.010  1.00  0.00           O
ATOM    446  HG  SER    46       9.840 -40.620 270.710  1.00  0.00           H
ATOM    447  C   SER    46       9.780 -38.000 268.320  1.00  0.00           C
ATOM    448  O   SER    46       9.040 -37.240 267.740  1.00  0.00           O
ATOM    449  N   GLU    47      10.550 -38.840 267.600  1.00  0.00           N
ATOM    450  H   GLU    47      11.390 -39.260 267.940  1.00  0.00           H
ATOM    451  CA  GLU    47      10.040 -39.350 266.310  1.00  0.00           C
ATOM    452  CB  GLU    47      11.150 -39.890 265.400  1.00  0.00           C
ATOM    453  CG  GLU    47      12.280 -38.890 265.340  1.00  0.00           C
ATOM    454  CD  GLU    47      12.310 -37.830 264.280  1.00  0.00           C
ATOM    455  OE1 GLU    47      13.320 -37.750 263.480  1.00  0.00           O
ATOM    456  OE2 GLU    47      11.480 -36.920 264.300  1.00  0.00           O
ATOM    457  C   GLU    47       9.020 -40.470 266.400  1.00  0.00           C
ATOM    458  O   GLU    47       8.100 -40.540 265.590  1.00  0.00           O
ATOM    459  N   ASP    48       9.320 -41.520 267.230  1.00  0.00           N
ATOM    460  H   ASP    48      10.160 -41.640 267.770  1.00  0.00           H
ATOM    461  CA  ASP    48       8.480 -42.700 267.490  1.00  0.00           C
ATOM    462  CB  ASP    48       9.270 -43.890 268.080  1.00  0.00           C
ATOM    463  CG  ASP    48      10.160 -43.490 269.280  1.00  0.00           C
ATOM    464  OD1 ASP    48       9.750 -43.470 270.500  1.00  0.00           O
ATOM    465  OD2 ASP    48      11.370 -43.380 269.000  1.00  0.00           O
ATOM    466  C   ASP    48       7.090 -42.520 268.140  1.00  0.00           C
ATOM    467  O   ASP    48       6.010 -42.890 267.610  1.00  0.00           O
ATOM    468  N   MET    49       7.200 -41.910 269.320  1.00  0.00           N
ATOM    469  H   MET    49       8.030 -41.410 269.570  1.00  0.00           H
ATOM    470  CA  MET    49       6.070 -41.710 270.290  1.00  0.00           C
ATOM    471  CB  MET    49       6.450 -42.380 271.620  1.00  0.00           C
ATOM    472  CG  MET    49       7.480 -41.800 272.610  1.00  0.00           C
ATOM    473  SD  MET    49       7.040 -40.220 273.460  1.00  0.00           S
ATOM    474  CE  MET    49       8.740 -39.830 273.920  1.00  0.00           C
ATOM    475  C   MET    49       5.490 -40.290 270.380  1.00  0.00           C
ATOM    476  O   MET    49       5.820 -39.450 269.540  1.00  0.00           O
ATOM    477  N   LEU    50       4.300 -40.160 271.050  1.00  0.00           N
ATOM    478  H   LEU    50       3.790 -40.840 271.570  1.00  0.00           H
ATOM    479  CA  LEU    50       3.540 -38.890 271.070  1.00  0.00           C
ATOM    480  CB  LEU    50       2.240 -38.910 271.880  1.00  0.00           C
ATOM    481  CG  LEU    50       1.090 -39.780 271.290  1.00  0.00           C
ATOM    482  CD1 LEU    50       0.080 -40.210 272.340  1.00  0.00           C
ATOM    483  CD2 LEU    50       0.350 -38.960 270.210  1.00  0.00           C
ATOM    484  C   LEU    50       4.240 -37.530 271.480  1.00  0.00           C
ATOM    485  O   LEU    50       4.750 -37.470 272.620  1.00  0.00           O
ATOM    486  N   ASN    51       4.300 -36.480 270.650  1.00  0.00           N
ATOM    487  H   ASN    51       3.790 -36.450 269.790  1.00  0.00           H
ATOM    488  CA  ASN    51       4.910 -35.200 271.120  1.00  0.00           C
ATOM    489  CB  ASN    51       5.280 -34.400 269.800  1.00  0.00           C
ATOM    490  CG  ASN    51       6.620 -34.870 269.230  1.00  0.00           C
ATOM    491  OD1 ASN    51       7.600 -35.180 269.950  1.00  0.00           O
ATOM    492  ND2 ASN    51       6.860 -34.550 268.020  1.00  0.00           N
ATOM    493 1HD2 ASN    51       6.180 -33.960 267.590  1.00  0.00           H
ATOM    494 2HD2 ASN    51       7.560 -35.010 267.480  1.00  0.00           H
ATOM    495  C   ASN    51       3.870 -34.360 271.990  1.00  0.00           C
ATOM    496  O   ASN    51       2.710 -34.210 271.640  1.00  0.00           O
ATOM    497  N   PRO    52       4.320 -33.750 273.120  1.00  0.00           N
ATOM    498  CA  PRO    52       3.530 -32.850 273.970  1.00  0.00           C
ATOM    499  CB  PRO    52       4.420 -32.470 275.150  1.00  0.00           C
ATOM    500  CG  PRO    52       5.230 -33.730 275.320  1.00  0.00           C
ATOM    501  CD  PRO    52       5.440 -34.340 273.890  1.00  0.00           C
ATOM    502  C   PRO    52       3.270 -31.520 273.140  1.00  0.00           C
ATOM    503  O   PRO    52       3.810 -31.350 272.020  1.00  0.00           O
ATOM    504  N   ASN    53       2.590 -30.530 273.680  1.00  0.00           N
ATOM    505  H   ASN    53       1.990 -30.690 274.460  1.00  0.00           H
ATOM    506  CA  ASN    53       2.390 -29.190 273.000  1.00  0.00           C
ATOM    507  CB  ASN    53       1.370 -28.480 273.820  1.00  0.00           C
ATOM    508  CG  ASN    53       1.180 -26.960 273.620  1.00  0.00           C
ATOM    509  OD1 ASN    53       1.950 -26.160 274.070  1.00  0.00           O
ATOM    510  ND2 ASN    53       0.190 -26.550 272.910  1.00  0.00           N
ATOM    511 1HD2 ASN    53      -0.580 -27.150 272.680  1.00  0.00           H
ATOM    512 2HD2 ASN    53       0.190 -25.610 272.580  1.00  0.00           H
ATOM    513  C   ASN    53       3.700 -28.390 272.770  1.00  0.00           C
ATOM    514  O   ASN    53       4.330 -28.030 273.780  1.00  0.00           O
ATOM    515  N   TYR    54       3.660 -27.770 271.610  1.00  0.00           N
ATOM    516  H   TYR    54       3.160 -28.180 270.840  1.00  0.00           H
ATOM    517  CA  TYR    54       4.700 -26.800 271.290  1.00  0.00           C
ATOM    518  CB  TYR    54       4.650 -26.140 269.940  1.00  0.00           C
ATOM    519  CG  TYR    54       5.040 -27.190 268.920  1.00  0.00           C
ATOM    520  CD1 TYR    54       6.380 -27.560 268.920  1.00  0.00           C
ATOM    521  HD1 TYR    54       7.140 -27.080 269.530  1.00  0.00           H
ATOM    522  CD2 TYR    54       4.070 -27.920 268.230  1.00  0.00           C
ATOM    523  HD2 TYR    54       3.100 -27.450 268.110  1.00  0.00           H
ATOM    524  CE1 TYR    54       6.720 -28.730 268.310  1.00  0.00           C
ATOM    525  HE1 TYR    54       7.780 -28.980 268.370  1.00  0.00           H
ATOM    526  CE2 TYR    54       4.440 -29.120 267.600  1.00  0.00           C
ATOM    527  HE2 TYR    54       3.700 -29.850 267.270  1.00  0.00           H
ATOM    528  CZ  TYR    54       5.760 -29.530 267.660  1.00  0.00           C
ATOM    529  OH  TYR    54       6.310 -30.580 266.860  1.00  0.00           O
ATOM    530  HH  TYR    54       7.250 -30.750 267.160  1.00  0.00           H
ATOM    531  C   TYR    54       5.080 -25.630 272.210  1.00  0.00           C
ATOM    532  O   TYR    54       6.220 -25.560 272.630  1.00  0.00           O
ATOM    533  N   GLU    55       4.080 -24.950 272.780  1.00  0.00           N
ATOM    534  H   GLU    55       3.160 -25.350 272.830  1.00  0.00           H
ATOM    535  CA  GLU    55       4.380 -23.840 273.710  1.00  0.00           C
ATOM    536  CB  GLU    55       3.190 -22.960 273.890  1.00  0.00           C
ATOM    537  CG  GLU    55       3.320 -21.740 274.830  1.00  0.00           C
ATOM    538  CD  GLU    55       1.960 -21.070 275.080  1.00  0.00           C
ATOM    539  OE1 GLU    55       1.060 -21.750 275.510  1.00  0.00           O
ATOM    540  OE2 GLU    55       1.810 -19.920 274.680  1.00  0.00           O
ATOM    541  C   GLU    55       5.020 -24.380 274.990  1.00  0.00           C
ATOM    542  O   GLU    55       6.080 -23.780 275.300  1.00  0.00           O
ATOM    543  N   ASP    56       4.480 -25.500 275.500  1.00  0.00           N
ATOM    544  H   ASP    56       3.740 -26.000 275.060  1.00  0.00           H
ATOM    545  CA  ASP    56       5.040 -26.210 276.720  1.00  0.00           C
ATOM    546  CB  ASP    56       4.010 -27.200 277.200  1.00  0.00           C
ATOM    547  CG  ASP    56       4.250 -27.640 278.630  1.00  0.00           C
ATOM    548  OD1 ASP    56       5.390 -27.890 278.940  1.00  0.00           O
ATOM    549  OD2 ASP    56       3.230 -27.720 279.420  1.00  0.00           O
ATOM    550  C   ASP    56       6.470 -26.780 276.440  1.00  0.00           C
ATOM    551  O   ASP    56       7.310 -26.450 277.240  1.00  0.00           O
ATOM    552  N   LEU    57       6.690 -27.260 275.220  1.00  0.00           N
ATOM    553  H   LEU    57       5.920 -27.530 274.630  1.00  0.00           H
ATOM    554  CA  LEU    57       8.090 -27.600 274.710  1.00  0.00           C
ATOM    555  CB  LEU    57       8.040 -28.400 273.430  1.00  0.00           C
ATOM    556  CG  LEU    57       7.440 -29.760 273.760  1.00  0.00           C
ATOM    557  CD1 LEU    57       7.500 -30.590 272.460  1.00  0.00           C
ATOM    558  CD2 LEU    57       8.220 -30.580 274.900  1.00  0.00           C
ATOM    559  C   LEU    57       9.060 -26.410 274.630  1.00  0.00           C
ATOM    560  O   LEU    57      10.220 -26.620 275.020  1.00  0.00           O
ATOM    561  N   LEU    58       8.650 -25.230 274.200  1.00  0.00           N
ATOM    562  H   LEU    58       7.790 -25.140 273.690  1.00  0.00           H
ATOM    563  CA  LEU    58       9.490 -24.030 274.190  1.00  0.00           C
ATOM    564  CB  LEU    58       9.000 -22.820 273.310  1.00  0.00           C
ATOM    565  CG  LEU    58       8.750 -23.270 271.820  1.00  0.00           C
ATOM    566  CD1 LEU    58       7.680 -22.430 271.160  1.00  0.00           C
ATOM    567  CD2 LEU    58      10.070 -22.950 271.160  1.00  0.00           C
ATOM    568  C   LEU    58       9.870 -23.500 275.530  1.00  0.00           C
ATOM    569  O   LEU    58      10.970 -23.080 275.730  1.00  0.00           O
ATOM    570  N   ILE    59       8.950 -23.700 276.450  1.00  0.00           N
ATOM    571  H   ILE    59       7.980 -23.940 276.330  1.00  0.00           H
ATOM    572  CA  ILE    59       9.340 -23.420 277.830  1.00  0.00           C
ATOM    573  CB  ILE    59       8.090 -23.280 278.710  1.00  0.00           C
ATOM    574  CG1 ILE    59       7.000 -22.310 278.130  1.00  0.00           C
ATOM    575  CG2 ILE    59       8.450 -22.750 280.100  1.00  0.00           C
ATOM    576  CD  ILE    59       5.600 -22.580 278.690  1.00  0.00           C
ATOM    577  C   ILE    59      10.340 -24.410 278.450  1.00  0.00           C
ATOM    578  O   ILE    59      11.350 -23.940 278.930  1.00  0.00           O
ATOM    579  N   ARG    60      10.280 -25.690 278.100  1.00  0.00           N
ATOM    580  H   ARG    60       9.570 -26.100 277.520  1.00  0.00           H
ATOM    581  CA  ARG    60      11.350 -26.650 278.280  1.00  0.00           C
ATOM    582  CB  ARG    60      10.860 -28.060 277.990  1.00  0.00           C
ATOM    583  CG  ARG    60      10.460 -28.810 279.330  1.00  0.00           C
ATOM    584  CD  ARG    60      10.220 -30.300 279.040  1.00  0.00           C
ATOM    585  NE  ARG    60       9.450 -30.690 280.230  1.00  0.00           N
ATOM    586  HE  ARG    60       8.490 -30.490 280.060  1.00  0.00           H
ATOM    587  CZ  ARG    60       9.980 -31.300 281.300  1.00  0.00           C
ATOM    588  NH1 ARG    60      11.290 -31.560 281.290  1.00  0.00           N
ATOM    589 1HH1 ARG    60      11.920 -31.230 280.590  1.00  0.00           H
ATOM    590 2HH1 ARG    60      11.690 -32.350 281.760  1.00  0.00           H
ATOM    591  NH2 ARG    60       9.230 -31.890 282.280  1.00  0.00           N
ATOM    592 1HH2 ARG    60       8.230 -31.810 282.200  1.00  0.00           H
ATOM    593 2HH2 ARG    60       9.630 -32.070 283.180  1.00  0.00           H
ATOM    594  C   ARG    60      12.750 -26.340 277.630  1.00  0.00           C
ATOM    595  O   ARG    60      13.540 -25.940 278.490  1.00  0.00           O
ATOM    596  N   LYS    61      12.930 -26.290 276.300  1.00  0.00           N
ATOM    597  H   LYS    61      12.230 -26.470 275.610  1.00  0.00           H
ATOM    598  CA  LYS    61      14.220 -26.000 275.690  1.00  0.00           C
ATOM    599  CB  LYS    61      14.430 -26.560 274.300  1.00  0.00           C
ATOM    600  CG  LYS    61      14.240 -28.120 274.240  1.00  0.00           C
ATOM    601  CD  LYS    61      15.220 -28.610 273.080  1.00  0.00           C
ATOM    602  CE  LYS    61      15.580 -30.130 273.030  1.00  0.00           C
ATOM    603  NZ  LYS    61      16.440 -30.290 271.940  1.00  0.00           N
ATOM    604  HZ1 LYS    61      16.440 -31.250 271.660  1.00  0.00           H
ATOM    605  HZ2 LYS    61      16.280 -29.640 271.200  1.00  0.00           H
ATOM    606  HZ3 LYS    61      17.360 -30.250 272.340  1.00  0.00           H
ATOM    607  C   LYS    61      14.600 -24.540 275.810  1.00  0.00           C
ATOM    608  O   LYS    61      13.860 -23.700 275.270  1.00  0.00           O
ATOM    609  N   SER    62      15.810 -24.300 276.250  1.00  0.00           N
ATOM    610  H   SER    62      16.520 -25.000 276.150  1.00  0.00           H
ATOM    611  CA  SER    62      16.320 -23.000 276.690  1.00  0.00           C
ATOM    612  CB  SER    62      16.760 -23.070 278.160  1.00  0.00           C
ATOM    613  OG  SER    62      16.900 -21.760 278.630  1.00  0.00           O
ATOM    614  HG  SER    62      16.990 -21.570 279.610  1.00  0.00           H
ATOM    615  C   SER    62      17.530 -22.570 275.850  1.00  0.00           C
ATOM    616  O   SER    62      18.180 -23.510 275.410  1.00  0.00           O
ATOM    617  N   ASN    63      17.870 -21.270 275.860  1.00  0.00           N
ATOM    618  H   ASN    63      17.360 -20.590 276.370  1.00  0.00           H
ATOM    619  CA  ASN    63      18.910 -20.730 274.920  1.00  0.00           C
ATOM    620  CB  ASN    63      19.220 -19.260 275.180  1.00  0.00           C
ATOM    621  CG  ASN    63      17.960 -18.350 275.380  1.00  0.00           C
ATOM    622  OD1 ASN    63      16.910 -18.350 274.730  1.00  0.00           O
ATOM    623  ND2 ASN    63      17.950 -17.740 276.580  1.00  0.00           N
ATOM    624 1HD2 ASN    63      18.740 -17.710 277.190  1.00  0.00           H
ATOM    625 2HD2 ASN    63      17.160 -17.160 276.750  1.00  0.00           H
ATOM    626  C   ASN    63      20.240 -21.560 274.870  1.00  0.00           C
ATOM    627  O   ASN    63      20.650 -21.990 273.790  1.00  0.00           O
ATOM    628  N   HIS    64      20.780 -21.830 276.070  1.00  0.00           N
ATOM    629  H   HIS    64      20.550 -21.360 276.920  1.00  0.00           H
ATOM    630  CA  HIS    64      22.020 -22.610 276.160  1.00  0.00           C
ATOM    631  CB  HIS    64      22.550 -22.850 277.600  1.00  0.00           C
ATOM    632  CG  HIS    64      21.780 -23.780 278.450  1.00  0.00           C
ATOM    633  ND1 HIS    64      20.690 -23.460 279.130  1.00  0.00           N
ATOM    634  CD2 HIS    64      22.020 -25.060 278.540  1.00  0.00           C
ATOM    635  HD2 HIS    64      22.670 -25.640 277.880  1.00  0.00           H
ATOM    636  CE1 HIS    64      20.260 -24.560 279.740  1.00  0.00           C
ATOM    637  HE1 HIS    64      19.610 -24.680 280.600  1.00  0.00           H
ATOM    638  NE2 HIS    64      21.130 -25.520 279.390  1.00  0.00           N
ATOM    639  HE2 HIS    64      21.140 -26.450 279.750  1.00  0.00           H
ATOM    640  C   HIS    64      22.040 -23.950 275.370  1.00  0.00           C
ATOM    641  O   HIS    64      23.100 -24.340 274.940  1.00  0.00           O
ATOM    642  N   ASN    65      20.860 -24.580 275.240  1.00  0.00           N
ATOM    643  H   ASN    65      20.010 -24.190 275.570  1.00  0.00           H
ATOM    644  CA  ASN    65      20.720 -25.910 274.530  1.00  0.00           C
ATOM    645  CB  ASN    65      19.310 -26.520 274.610  1.00  0.00           C
ATOM    646  CG  ASN    65      18.840 -26.720 276.000  1.00  0.00           C
ATOM    647  OD1 ASN    65      17.820 -26.240 276.450  1.00  0.00           O
ATOM    648  ND2 ASN    65      19.420 -27.570 276.770  1.00  0.00           N
ATOM    649 1HD2 ASN    65      20.100 -28.250 276.480  1.00  0.00           H
ATOM    650 2HD2 ASN    65      19.110 -27.670 277.720  1.00  0.00           H
ATOM    651  C   ASN    65      21.060 -25.940 272.990  1.00  0.00           C
ATOM    652  O   ASN    65      21.540 -26.960 272.490  1.00  0.00           O
ATOM    653  N   PHE    66      20.680 -24.810 272.340  1.00  0.00           N
ATOM    654  H   PHE    66      20.240 -24.040 272.810  1.00  0.00           H
ATOM    655  CA  PHE    66      20.880 -24.610 270.910  1.00  0.00           C
ATOM    656  CB  PHE    66      19.900 -23.560 270.340  1.00  0.00           C
ATOM    657  CG  PHE    66      18.420 -23.760 270.590  1.00  0.00           C
ATOM    658  CD1 PHE    66      17.970 -23.070 271.670  1.00  0.00           C
ATOM    659  HD1 PHE    66      18.450 -22.110 271.870  1.00  0.00           H
ATOM    660  CD2 PHE    66      17.570 -24.730 270.060  1.00  0.00           C
ATOM    661  HD2 PHE    66      17.720 -25.290 269.130  1.00  0.00           H
ATOM    662  CE1 PHE    66      16.770 -23.340 272.240  1.00  0.00           C
ATOM    663  HE1 PHE    66      16.460 -22.780 273.120  1.00  0.00           H
ATOM    664  CE2 PHE    66      16.360 -25.020 270.630  1.00  0.00           C
ATOM    665  HE2 PHE    66      15.770 -25.830 270.210  1.00  0.00           H
ATOM    666  CZ  PHE    66      15.950 -24.350 271.760  1.00  0.00           C
ATOM    667  HZ  PHE    66      14.970 -24.420 272.240  1.00  0.00           H
ATOM    668  C   PHE    66      22.320 -24.380 270.490  1.00  0.00           C
ATOM    669  O   PHE    66      22.660 -25.120 269.580  1.00  0.00           O
ATOM    670  N   LEU    67      22.880 -23.310 270.890  1.00  0.00           N
ATOM    671  H   LEU    67      22.410 -22.810 271.620  1.00  0.00           H
ATOM    672  CA  LEU    67      24.220 -22.800 270.510  1.00  0.00           C
ATOM    673  CB  LEU    67      25.260 -23.160 271.550  1.00  0.00           C
ATOM    674  CG  LEU    67      24.960 -22.560 272.920  1.00  0.00           C
ATOM    675  CD1 LEU    67      25.980 -23.110 273.960  1.00  0.00           C
ATOM    676  CD2 LEU    67      25.180 -21.050 272.970  1.00  0.00           C
ATOM    677  C   LEU    67      24.610 -23.130 269.040  1.00  0.00           C
ATOM    678  O   LEU    67      25.080 -24.210 268.740  1.00  0.00           O
ATOM    679  N   VAL    68      24.300 -22.200 268.100  1.00  0.00           N
ATOM    680  H   VAL    68      23.920 -21.290 268.280  1.00  0.00           H
ATOM    681  CA  VAL    68      24.510 -22.520 266.690  1.00  0.00           C
ATOM    682  CB  VAL    68      23.470 -21.630 265.890  1.00  0.00           C
ATOM    683  CG1 VAL    68      23.460 -21.820 264.330  1.00  0.00           C
ATOM    684  CG2 VAL    68      21.940 -21.630 266.260  1.00  0.00           C
ATOM    685  C   VAL    68      25.950 -22.330 266.190  1.00  0.00           C
ATOM    686  O   VAL    68      26.420 -21.180 266.300  1.00  0.00           O
ATOM    687  N   GLN    69      26.580 -23.220 265.390  1.00  0.00           N
ATOM    688  H   GLN    69      26.060 -24.000 265.030  1.00  0.00           H
ATOM    689  CA  GLN    69      27.910 -23.050 264.880  1.00  0.00           C
ATOM    690  CB  GLN    69      28.470 -24.450 264.940  1.00  0.00           C
ATOM    691  CG  GLN    69      29.960 -24.610 264.780  1.00  0.00           C
ATOM    692  CD  GLN    69      30.650 -24.130 266.020  1.00  0.00           C
ATOM    693  OE1 GLN    69      30.220 -24.070 267.170  1.00  0.00           O
ATOM    694  NE2 GLN    69      31.880 -23.770 265.790  1.00  0.00           N
ATOM    695 1HE2 GLN    69      32.280 -23.850 264.870  1.00  0.00           H
ATOM    696 2HE2 GLN    69      32.430 -23.560 266.590  1.00  0.00           H
ATOM    697  C   GLN    69      28.020 -22.450 263.490  1.00  0.00           C
ATOM    698  O   GLN    69      27.610 -23.070 262.500  1.00  0.00           O
ATOM    699  N   ALA    70      28.670 -21.350 263.330  1.00  0.00           N
ATOM    700  H   ALA    70      29.100 -20.890 264.100  1.00  0.00           H
ATOM    701  CA  ALA    70      28.920 -20.670 262.070  1.00  0.00           C
ATOM    702  CB  ALA    70      28.580 -19.170 262.390  1.00  0.00           C
ATOM    703  C   ALA    70      30.350 -20.940 261.750  1.00  0.00           C
ATOM    704  O   ALA    70      31.290 -20.160 262.090  1.00  0.00           O
ATOM    705  N   GLY    71      30.490 -22.070 261.160  1.00  0.00           N
ATOM    706  H   GLY    71      29.650 -22.470 260.780  1.00  0.00           H
ATOM    707  CA  GLY    71      31.770 -22.750 260.870  1.00  0.00           C
ATOM    708  C   GLY    71      32.740 -22.770 262.030  1.00  0.00           C
ATOM    709  O   GLY    71      32.530 -23.540 262.960  1.00  0.00           O
ATOM    710  N   ASN    72      33.640 -21.840 262.060  1.00  0.00           N
ATOM    711  H   ASN    72      33.520 -21.200 261.300  1.00  0.00           H
ATOM    712  CA  ASN    72      34.680 -21.670 263.090  1.00  0.00           C
ATOM    713  CB  ASN    72      35.860 -20.980 262.380  1.00  0.00           C
ATOM    714  CG  ASN    72      35.550 -19.470 262.040  1.00  0.00           C
ATOM    715  OD1 ASN    72      34.730 -19.030 261.230  1.00  0.00           O
ATOM    716  ND2 ASN    72      36.000 -18.590 262.850  1.00  0.00           N
ATOM    717 1HD2 ASN    72      36.670 -18.730 263.580  1.00  0.00           H
ATOM    718 2HD2 ASN    72      35.690 -17.660 262.680  1.00  0.00           H
ATOM    719  C   ASN    72      34.260 -21.000 264.440  1.00  0.00           C
ATOM    720  O   ASN    72      34.950 -21.220 265.470  1.00  0.00           O
ATOM    721  N   VAL    73      33.160 -20.250 264.340  1.00  0.00           N
ATOM    722  H   VAL    73      32.720 -19.930 263.500  1.00  0.00           H
ATOM    723  CA  VAL    73      32.600 -19.440 265.460  1.00  0.00           C
ATOM    724  CB  VAL    73      32.780 -17.920 265.250  1.00  0.00           C
ATOM    725  CG1 VAL    73      34.150 -17.300 265.220  1.00  0.00           C
ATOM    726  CG2 VAL    73      32.010 -17.520 264.050  1.00  0.00           C
ATOM    727  C   VAL    73      31.220 -19.790 265.980  1.00  0.00           C
ATOM    728  O   VAL    73      30.350 -20.150 265.150  1.00  0.00           O
ATOM    729  N   GLN    74      31.020 -19.820 267.280  1.00  0.00           N
ATOM    730  H   GLN    74      31.800 -19.550 267.840  1.00  0.00           H
ATOM    731  CA  GLN    74      29.670 -20.120 267.870  1.00  0.00           C
ATOM    732  CB  GLN    74      29.890 -20.500 269.390  1.00  0.00           C
ATOM    733  CG  GLN    74      28.690 -21.360 269.900  1.00  0.00           C
ATOM    734  CD  GLN    74      28.860 -21.650 271.320  1.00  0.00           C
ATOM    735  OE1 GLN    74      28.750 -20.730 272.140  1.00  0.00           O
ATOM    736  NE2 GLN    74      29.490 -22.710 271.750  1.00  0.00           N
ATOM    737 1HE2 GLN    74      29.720 -23.410 271.080  1.00  0.00           H
ATOM    738 2HE2 GLN    74      29.870 -22.650 272.670  1.00  0.00           H
ATOM    739  C   GLN    74      28.810 -18.860 267.670  1.00  0.00           C
ATOM    740  O   GLN    74      29.290 -17.730 267.530  1.00  0.00           O
ATOM    741  N   LEU    75      27.480 -19.130 267.770  1.00  0.00           N
ATOM    742  H   LEU    75      27.080 -19.940 267.340  1.00  0.00           H
ATOM    743  CA  LEU    75      26.420 -18.090 267.910  1.00  0.00           C
ATOM    744  CB  LEU    75      25.450 -18.030 266.780  1.00  0.00           C
ATOM    745  CG  LEU    75      26.090 -17.640 265.430  1.00  0.00           C
ATOM    746  CD1 LEU    75      25.320 -18.220 264.230  1.00  0.00           C
ATOM    747  CD2 LEU    75      26.220 -16.120 265.360  1.00  0.00           C
ATOM    748  C   LEU    75      25.740 -18.330 269.210  1.00  0.00           C
ATOM    749  O   LEU    75      24.950 -19.290 269.380  1.00  0.00           O
ATOM    750  N   ARG    76      25.850 -17.270 270.050  1.00  0.00           N
ATOM    751  H   ARG    76      26.370 -16.450 269.830  1.00  0.00           H
ATOM    752  CA  ARG    76      25.110 -17.160 271.300  1.00  0.00           C
ATOM    753  CB  ARG    76      25.790 -16.160 272.240  1.00  0.00           C
ATOM    754  CG  ARG    76      25.230 -16.140 273.680  1.00  0.00           C
ATOM    755  CD  ARG    76      25.680 -15.190 274.720  1.00  0.00           C
ATOM    756  NE  ARG    76      25.410 -15.640 276.100  1.00  0.00           N
ATOM    757  HE  ARG    76      24.680 -16.310 276.220  1.00  0.00           H
ATOM    758  CZ  ARG    76      26.290 -15.620 277.090  1.00  0.00           C
ATOM    759  NH1 ARG    76      27.490 -15.050 276.910  1.00  0.00           N
ATOM    760 1HH1 ARG    76      27.740 -14.420 276.180  1.00  0.00           H
ATOM    761 2HH1 ARG    76      28.080 -15.080 277.720  1.00  0.00           H
ATOM    762  NH2 ARG    76      25.950 -15.650 278.370  1.00  0.00           N
ATOM    763 1HH2 ARG    76      25.000 -15.710 278.690  1.00  0.00           H
ATOM    764 2HH2 ARG    76      26.630 -15.570 279.100  1.00  0.00           H
ATOM    765  C   ARG    76      23.670 -16.670 271.030  1.00  0.00           C
ATOM    766  O   ARG    76      23.360 -15.590 270.690  1.00  0.00           O
ATOM    767  N   VAL    77      22.900 -17.690 271.260  1.00  0.00           N
ATOM    768  H   VAL    77      23.320 -18.590 271.380  1.00  0.00           H
ATOM    769  CA  VAL    77      21.450 -17.570 271.260  1.00  0.00           C
ATOM    770  CB  VAL    77      20.850 -18.960 271.150  1.00  0.00           C
ATOM    771  CG1 VAL    77      19.300 -18.940 271.010  1.00  0.00           C
ATOM    772  CG2 VAL    77      21.350 -19.680 269.940  1.00  0.00           C
ATOM    773  C   VAL    77      21.030 -16.900 272.600  1.00  0.00           C
ATOM    774  O   VAL    77      21.610 -17.140 273.680  1.00  0.00           O
ATOM    775  N   ILE    78      20.190 -15.850 272.470  1.00  0.00           N
ATOM    776  H   ILE    78      19.940 -15.460 271.580  1.00  0.00           H
ATOM    777  CA  ILE    78      19.680 -15.000 273.580  1.00  0.00           C
ATOM    778  CB  ILE    78      20.450 -13.580 273.610  1.00  0.00           C
ATOM    779  CG1 ILE    78      20.280 -12.830 272.260  1.00  0.00           C
ATOM    780  CG2 ILE    78      21.830 -13.780 274.320  1.00  0.00           C
ATOM    781  CD  ILE    78      20.250 -11.330 272.560  1.00  0.00           C
ATOM    782  C   ILE    78      18.110 -14.910 273.590  1.00  0.00           C
ATOM    783  O   ILE    78      17.510 -13.970 274.080  1.00  0.00           O
ATOM    784  N   GLY    79      17.410 -15.870 272.840  1.00  0.00           N
ATOM    785  H   GLY    79      17.750 -16.570 272.210  1.00  0.00           H
ATOM    786  CA  GLY    79      15.950 -15.860 272.690  1.00  0.00           C
ATOM    787  C   GLY    79      15.370 -16.720 271.540  1.00  0.00           C
ATOM    788  O   GLY    79      16.000 -16.870 270.540  1.00  0.00           O
ATOM    789  N   HIS    80      14.230 -17.390 271.810  1.00  0.00           N
ATOM    790  H   HIS    80      13.900 -17.780 272.670  1.00  0.00           H
ATOM    791  CA  HIS    80      13.630 -18.250 270.760  1.00  0.00           C
ATOM    792  CB  HIS    80      13.770 -19.710 271.200  1.00  0.00           C
ATOM    793  CG  HIS    80      13.180 -20.150 272.520  1.00  0.00           C
ATOM    794  ND1 HIS    80      12.870 -19.400 273.540  1.00  0.00           N
ATOM    795  CD2 HIS    80      12.990 -21.460 272.790  1.00  0.00           C
ATOM    796  HD2 HIS    80      13.300 -22.330 272.210  1.00  0.00           H
ATOM    797  CE1 HIS    80      12.440 -20.200 274.510  1.00  0.00           C
ATOM    798  HE1 HIS    80      11.660 -19.930 275.220  1.00  0.00           H
ATOM    799  NE2 HIS    80      12.640 -21.460 274.080  1.00  0.00           N
ATOM    800  HE2 HIS    80      12.690 -22.220 274.710  1.00  0.00           H
ATOM    801  C   HIS    80      12.170 -17.880 270.500  1.00  0.00           C
ATOM    802  O   HIS    80      11.350 -17.620 271.320  1.00  0.00           O
ATOM    803  N   SER    81      11.840 -17.910 269.210  1.00  0.00           N
ATOM    804  H   SER    81      12.580 -18.050 268.560  1.00  0.00           H
ATOM    805  CA  SER    81      10.460 -17.760 268.700  1.00  0.00           C
ATOM    806  CB  SER    81      10.230 -16.440 267.970  1.00  0.00           C
ATOM    807  OG  SER    81       8.810 -16.250 267.610  1.00  0.00           O
ATOM    808  HG  SER    81       8.350 -15.630 268.240  1.00  0.00           H
ATOM    809  C   SER    81      10.160 -18.870 267.730  1.00  0.00           C
ATOM    810  O   SER    81      11.100 -19.570 267.260  1.00  0.00           O
ATOM    811  N   MET    82       8.950 -18.840 267.270  1.00  0.00           N
ATOM    812  H   MET    82       8.320 -18.100 267.500  1.00  0.00           H
ATOM    813  CA  MET    82       8.400 -19.950 266.440  1.00  0.00           C
ATOM    814  CB  MET    82       7.780 -21.040 267.360  1.00  0.00           C
ATOM    815  CG  MET    82       7.040 -22.120 266.560  1.00  0.00           C
ATOM    816  SD  MET    82       6.730 -23.680 267.440  1.00  0.00           S
ATOM    817  CE  MET    82       5.090 -23.180 267.950  1.00  0.00           C
ATOM    818  C   MET    82       7.320 -19.300 265.580  1.00  0.00           C
ATOM    819  O   MET    82       6.490 -18.560 266.110  1.00  0.00           O
ATOM    820  N   GLN    83       7.220 -19.770 264.320  1.00  0.00           N
ATOM    821  H   GLN    83       7.890 -20.390 263.920  1.00  0.00           H
ATOM    822  CA  GLN    83       6.170 -19.370 263.410  1.00  0.00           C
ATOM    823  CB  GLN    83       6.750 -18.350 262.440  1.00  0.00           C
ATOM    824  CG  GLN    83       6.410 -16.920 262.790  1.00  0.00           C
ATOM    825  CD  GLN    83       6.840 -15.880 261.740  1.00  0.00           C
ATOM    826  OE1 GLN    83       7.820 -15.100 261.810  1.00  0.00           O
ATOM    827  NE2 GLN    83       6.120 -15.910 260.600  1.00  0.00           N
ATOM    828 1HE2 GLN    83       5.310 -16.470 260.440  1.00  0.00           H
ATOM    829 2HE2 GLN    83       6.460 -15.320 259.860  1.00  0.00           H
ATOM    830  C   GLN    83       5.650 -20.640 262.740  1.00  0.00           C
ATOM    831  O   GLN    83       6.190 -21.050 261.760  1.00  0.00           O
ATOM    832  N   ASN    84       4.660 -21.290 263.360  1.00  0.00           N
ATOM    833  H   ASN    84       4.240 -20.860 264.160  1.00  0.00           H
ATOM    834  CA  ASN    84       4.190 -22.650 262.990  1.00  0.00           C
ATOM    835  CB  ASN    84       3.420 -22.620 261.660  1.00  0.00           C
ATOM    836  CG  ASN    84       2.450 -23.790 261.500  1.00  0.00           C
ATOM    837  OD1 ASN    84       2.920 -24.880 261.810  1.00  0.00           O
ATOM    838  ND2 ASN    84       1.240 -23.530 261.130  1.00  0.00           N
ATOM    839 1HD2 ASN    84       0.950 -22.580 260.960  1.00  0.00           H
ATOM    840 2HD2 ASN    84       0.450 -24.150 261.190  1.00  0.00           H
ATOM    841  C   ASN    84       5.350 -23.670 262.870  1.00  0.00           C
ATOM    842  O   ASN    84       6.030 -23.710 263.870  1.00  0.00           O
ATOM    843  N   CYS    85       5.680 -24.280 261.740  1.00  0.00           N
ATOM    844  H   CYS    85       5.360 -24.040 260.820  1.00  0.00           H
ATOM    845  CA  CYS    85       6.790 -25.280 261.700  1.00  0.00           C
ATOM    846  CB  CYS    85       6.590 -26.300 260.560  1.00  0.00           C
ATOM    847  SG  CYS    85       5.270 -27.430 261.050  1.00  0.00           S
ATOM    848  HG  CYS    85       6.030 -28.310 261.690  1.00  0.00           H
ATOM    849  C   CYS    85       8.250 -24.760 261.680  1.00  0.00           C
ATOM    850  O   CYS    85       9.140 -25.530 262.030  1.00  0.00           O
ATOM    851  N   VAL    86       8.530 -23.530 261.300  1.00  0.00           N
ATOM    852  H   VAL    86       7.760 -22.900 261.250  1.00  0.00           H
ATOM    853  CA  VAL    86       9.940 -22.970 261.380  1.00  0.00           C
ATOM    854  CB  VAL    86       9.960 -22.060 260.150  1.00  0.00           C
ATOM    855  CG1 VAL    86      11.030 -20.960 260.190  1.00  0.00           C
ATOM    856  CG2 VAL    86      10.250 -22.950 258.950  1.00  0.00           C
ATOM    857  C   VAL    86      10.070 -22.310 262.690  1.00  0.00           C
ATOM    858  O   VAL    86       9.310 -21.400 263.050  1.00  0.00           O
ATOM    859  N   LEU    87      11.310 -22.460 263.180  1.00  0.00           N
ATOM    860  H   LEU    87      12.030 -22.960 262.700  1.00  0.00           H
ATOM    861  CA  LEU    87      11.690 -21.910 264.480  1.00  0.00           C
ATOM    862  CB  LEU    87      12.150 -23.050 265.400  1.00  0.00           C
ATOM    863  CG  LEU    87      12.160 -22.750 266.860  1.00  0.00           C
ATOM    864  CD1 LEU    87      11.110 -23.520 267.660  1.00  0.00           C
ATOM    865  CD2 LEU    87      13.450 -23.260 267.460  1.00  0.00           C
ATOM    866  C   LEU    87      12.820 -20.870 264.310  1.00  0.00           C
ATOM    867  O   LEU    87      13.720 -21.030 263.560  1.00  0.00           O
ATOM    868  N   LYS    88      12.620 -19.720 264.990  1.00  0.00           N
ATOM    869  H   LYS    88      11.980 -19.630 265.750  1.00  0.00           H
ATOM    870  CA  LYS    88      13.390 -18.440 264.810  1.00  0.00           C
ATOM    871  CB  LYS    88      12.460 -17.280 264.650  1.00  0.00           C
ATOM    872  CG  LYS    88      11.850 -17.390 263.170  1.00  0.00           C
ATOM    873  CD  LYS    88      10.860 -16.250 262.910  1.00  0.00           C
ATOM    874  CE  LYS    88      11.430 -14.930 262.720  1.00  0.00           C
ATOM    875  NZ  LYS    88      10.250 -14.090 262.910  1.00  0.00           N
ATOM    876  HZ1 LYS    88       9.770 -14.060 262.040  1.00  0.00           H
ATOM    877  HZ2 LYS    88       9.710 -14.420 263.690  1.00  0.00           H
ATOM    878  HZ3 LYS    88      10.610 -13.190 263.140  1.00  0.00           H
ATOM    879  C   LYS    88      14.380 -18.210 266.020  1.00  0.00           C
ATOM    880  O   LYS    88      14.030 -17.580 267.020  1.00  0.00           O
ATOM    881  N   LEU    89      15.600 -18.740 265.920  1.00  0.00           N
ATOM    882  H   LEU    89      15.930 -19.050 265.030  1.00  0.00           H
ATOM    883  CA  LEU    89      16.690 -18.610 266.940  1.00  0.00           C
ATOM    884  CB  LEU    89      17.690 -19.750 266.810  1.00  0.00           C
ATOM    885  CG  LEU    89      17.270 -21.240 266.900  1.00  0.00           C
ATOM    886  CD1 LEU    89      18.370 -22.120 266.390  1.00  0.00           C
ATOM    887  CD2 LEU    89      16.640 -21.620 268.210  1.00  0.00           C
ATOM    888  C   LEU    89      17.380 -17.220 266.860  1.00  0.00           C
ATOM    889  O   LEU    89      17.870 -16.940 265.770  1.00  0.00           O
ATOM    890  N   LYS    90      17.020 -16.420 267.840  1.00  0.00           N
ATOM    891  H   LYS    90      16.590 -16.760 268.680  1.00  0.00           H
ATOM    892  CA  LYS    90      17.680 -15.100 268.070  1.00  0.00           C
ATOM    893  CB  LYS    90      16.780 -14.130 268.860  1.00  0.00           C
ATOM    894  CG  LYS    90      17.260 -12.710 268.860  1.00  0.00           C
ATOM    895  CD  LYS    90      16.150 -11.740 269.170  1.00  0.00           C
ATOM    896  CE  LYS    90      15.410 -11.640 270.510  1.00  0.00           C
ATOM    897  NZ  LYS    90      14.210 -10.880 270.360  1.00  0.00           N
ATOM    898  HZ1 LYS    90      13.640 -10.930 271.180  1.00  0.00           H
ATOM    899  HZ2 LYS    90      14.380  -9.970 269.980  1.00  0.00           H
ATOM    900  HZ3 LYS    90      13.710 -11.280 269.590  1.00  0.00           H
ATOM    901  C   LYS    90      19.090 -15.180 268.610  1.00  0.00           C
ATOM    902  O   LYS    90      19.260 -15.670 269.720  1.00  0.00           O
ATOM    903  N   VAL    91      19.990 -14.940 267.710  1.00  0.00           N
ATOM    904  H   VAL    91      19.760 -14.570 266.800  1.00  0.00           H
ATOM    905  CA  VAL    91      21.470 -14.970 268.050  1.00  0.00           C
ATOM    906  CB  VAL    91      22.240 -15.840 267.150  1.00  0.00           C
ATOM    907  CG1 VAL    91      21.590 -17.170 267.000  1.00  0.00           C
ATOM    908  CG2 VAL    91      22.440 -15.290 265.760  1.00  0.00           C
ATOM    909  C   VAL    91      22.070 -13.560 268.200  1.00  0.00           C
ATOM    910  O   VAL    91      21.520 -12.590 267.650  1.00  0.00           O
ATOM    911  N   ASP    92      23.000 -13.430 269.150  1.00  0.00           N
ATOM    912  H   ASP    92      23.150 -14.230 269.730  1.00  0.00           H
ATOM    913  CA  ASP    92      23.510 -12.110 269.630  1.00  0.00           C
ATOM    914  CB  ASP    92      24.360 -12.330 270.900  1.00  0.00           C
ATOM    915  CG  ASP    92      24.690 -11.050 271.570  1.00  0.00           C
ATOM    916  OD1 ASP    92      25.880 -10.600 271.330  1.00  0.00           O
ATOM    917  OD2 ASP    92      23.840 -10.440 272.310  1.00  0.00           O
ATOM    918  C   ASP    92      24.290 -11.310 268.550  1.00  0.00           C
ATOM    919  O   ASP    92      24.100 -10.120 268.310  1.00  0.00           O
ATOM    920  N   THR    93      24.930 -12.070 267.650  1.00  0.00           N
ATOM    921  H   THR    93      24.830 -13.060 267.650  1.00  0.00           H
ATOM    922  CA  THR    93      25.600 -11.460 266.500  1.00  0.00           C
ATOM    923  CB  THR    93      27.040 -11.910 266.340  1.00  0.00           C
ATOM    924  OG1 THR    93      27.120 -13.310 266.710  1.00  0.00           O
ATOM    925  HG1 THR    93      27.720 -13.770 266.060  1.00  0.00           H
ATOM    926  CG2 THR    93      28.020 -11.180 267.210  1.00  0.00           C
ATOM    927  C   THR    93      24.870 -11.660 265.200  1.00  0.00           C
ATOM    928  O   THR    93      24.490 -12.760 264.840  1.00  0.00           O
ATOM    929  N   ALA    94      25.180 -10.770 264.300  1.00  0.00           N
ATOM    930  H   ALA    94      25.920 -10.100 264.380  1.00  0.00           H
ATOM    931  CA  ALA    94      24.600 -10.670 262.910  1.00  0.00           C
ATOM    932  CB  ALA    94      24.000  -9.260 262.650  1.00  0.00           C
ATOM    933  C   ALA    94      25.520 -11.140 261.750  1.00  0.00           C
ATOM    934  O   ALA    94      26.770 -10.960 261.890  1.00  0.00           O
ATOM    935  N   ASN    95      24.970 -11.580 260.610  1.00  0.00           N
ATOM    936  H   ASN    95      23.990 -11.630 260.410  1.00  0.00           H
ATOM    937  CA  ASN    95      25.830 -12.060 259.520  1.00  0.00           C
ATOM    938  CB  ASN    95      24.960 -13.050 258.820  1.00  0.00           C
ATOM    939  CG  ASN    95      25.580 -13.920 257.740  1.00  0.00           C
ATOM    940  OD1 ASN    95      26.560 -13.580 257.110  1.00  0.00           O
ATOM    941  ND2 ASN    95      25.030 -15.120 257.650  1.00  0.00           N
ATOM    942 1HD2 ASN    95      24.350 -15.470 258.300  1.00  0.00           H
ATOM    943 2HD2 ASN    95      25.410 -15.750 256.980  1.00  0.00           H
ATOM    944  C   ASN    95      26.070 -10.900 258.610  1.00  0.00           C
ATOM    945  O   ASN    95      25.160 -10.140 258.310  1.00  0.00           O
ATOM    946  N   PRO    96      27.340 -10.700 258.170  1.00  0.00           N
ATOM    947  CA  PRO    96      27.770  -9.700 257.200  1.00  0.00           C
ATOM    948  CB  PRO    96      29.310  -9.710 257.150  1.00  0.00           C
ATOM    949  CG  PRO    96      29.570 -10.290 258.520  1.00  0.00           C
ATOM    950  CD  PRO    96      28.540 -11.440 258.630  1.00  0.00           C
ATOM    951  C   PRO    96      27.320  -9.990 255.780  1.00  0.00           C
ATOM    952  O   PRO    96      27.010  -9.030 255.110  1.00  0.00           O
ATOM    953  N   LYS    97      27.050 -11.260 255.380  1.00  0.00           N
ATOM    954  H   LYS    97      27.020 -12.040 256.020  1.00  0.00           H
ATOM    955  CA  LYS    97      26.610 -11.700 254.040  1.00  0.00           C
ATOM    956  CB  LYS    97      27.270 -13.080 253.750  1.00  0.00           C
ATOM    957  CG  LYS    97      28.770 -12.940 253.650  1.00  0.00           C
ATOM    958  CD  LYS    97      29.560 -14.290 253.770  1.00  0.00           C
ATOM    959  CE  LYS    97      30.920 -13.850 254.290  1.00  0.00           C
ATOM    960  NZ  LYS    97      31.710 -15.060 254.480  1.00  0.00           N
ATOM    961  HZ1 LYS    97      31.300 -15.610 255.210  1.00  0.00           H
ATOM    962  HZ2 LYS    97      31.640 -15.670 253.690  1.00  0.00           H
ATOM    963  HZ3 LYS    97      32.700 -14.960 254.620  1.00  0.00           H
ATOM    964  C   LYS    97      25.110 -11.820 253.670  1.00  0.00           C
ATOM    965  O   LYS    97      24.830 -11.910 252.500  1.00  0.00           O
ATOM    966  N   THR    98      24.290 -11.190 254.550  1.00  0.00           N
ATOM    967  H   THR    98      24.640 -10.820 255.410  1.00  0.00           H
ATOM    968  CA  THR    98      22.840 -11.160 254.410  1.00  0.00           C
ATOM    969  CB  THR    98      22.090 -10.850 255.730  1.00  0.00           C
ATOM    970  OG1 THR    98      22.610  -9.640 256.400  1.00  0.00           O
ATOM    971  HG1 THR    98      22.400  -9.650 257.380  1.00  0.00           H
ATOM    972  CG2 THR    98      22.250 -12.120 256.570  1.00  0.00           C
ATOM    973  C   THR    98      22.290 -10.270 253.210  1.00  0.00           C
ATOM    974  O   THR    98      22.570  -9.090 253.170  1.00  0.00           O
ATOM    975  N   PRO    99      21.770 -10.900 252.190  1.00  0.00           N
ATOM    976  CA  PRO    99      21.330 -10.260 250.930  1.00  0.00           C
ATOM    977  CB  PRO    99      21.080 -11.450 249.980  1.00  0.00           C
ATOM    978  CG  PRO    99      20.760 -12.620 250.910  1.00  0.00           C
ATOM    979  CD  PRO    99      21.730 -12.410 252.110  1.00  0.00           C
ATOM    980  C   PRO    99      20.000  -9.570 251.200  1.00  0.00           C
ATOM    981  O   PRO    99      19.580  -9.650 252.340  1.00  0.00           O
ATOM    982  N   LYS   100      19.380  -8.890 250.220  1.00  0.00           N
ATOM    983  H   LYS   100      19.930  -8.420 249.530  1.00  0.00           H
ATOM    984  CA  LYS   100      18.040  -8.270 250.300  1.00  0.00           C
ATOM    985  CB  LYS   100      17.860  -7.380 249.050  1.00  0.00           C
ATOM    986  CG  LYS   100      18.380  -5.950 249.020  1.00  0.00           C
ATOM    987  CD  LYS   100      18.070  -5.090 250.230  1.00  0.00           C
ATOM    988  CE  LYS   100      18.720  -3.660 250.130  1.00  0.00           C
ATOM    989  NZ  LYS   100      18.820  -2.840 251.360  1.00  0.00           N
ATOM    990  HZ1 LYS   100      17.980  -2.430 251.730  1.00  0.00           H
ATOM    991  HZ2 LYS   100      19.350  -3.230 252.120  1.00  0.00           H
ATOM    992  HZ3 LYS   100      19.340  -2.010 251.170  1.00  0.00           H
ATOM    993  C   LYS   100      16.960  -9.400 250.330  1.00  0.00           C
ATOM    994  O   LYS   100      16.250  -9.770 249.430  1.00  0.00           O
ATOM    995  N   TYR   101      16.990 -10.040 251.440  1.00  0.00           N
ATOM    996  H   TYR   101      17.710  -9.810 252.080  1.00  0.00           H
ATOM    997  CA  TYR   101      16.070 -11.180 251.880  1.00  0.00           C
ATOM    998  CB  TYR   101      16.550 -12.070 253.070  1.00  0.00           C
ATOM    999  CG  TYR   101      16.670 -11.360 254.460  1.00  0.00           C
ATOM   1000  CD1 TYR   101      15.680 -11.270 255.440  1.00  0.00           C
ATOM   1001  HD1 TYR   101      14.780 -11.870 255.300  1.00  0.00           H
ATOM   1002  CD2 TYR   101      17.870 -10.860 254.770  1.00  0.00           C
ATOM   1003  HD2 TYR   101      18.720 -11.040 254.110  1.00  0.00           H
ATOM   1004  CE1 TYR   101      15.970 -10.730 256.710  1.00  0.00           C
ATOM   1005  HE1 TYR   101      15.220 -10.750 257.500  1.00  0.00           H
ATOM   1006  CE2 TYR   101      18.220 -10.330 256.030  1.00  0.00           C
ATOM   1007  HE2 TYR   101      19.240  -9.960 256.160  1.00  0.00           H
ATOM   1008  CZ  TYR   101      17.220 -10.300 256.960  1.00  0.00           C
ATOM   1009  OH  TYR   101      17.450  -9.840 258.200  1.00  0.00           O
ATOM   1010  HH  TYR   101      18.430  -9.700 258.340  1.00  0.00           H
ATOM   1011  C   TYR   101      14.590 -10.780 252.000  1.00  0.00           C
ATOM   1012  O   TYR   101      14.180  -9.810 252.700  1.00  0.00           O
ATOM   1013  N   LYS   102      13.790 -11.150 251.060  1.00  0.00           N
ATOM   1014  H   LYS   102      14.160 -11.590 250.240  1.00  0.00           H
ATOM   1015  CA  LYS   102      12.350 -10.950 251.090  1.00  0.00           C
ATOM   1016  CB  LYS   102      11.760 -10.350 249.810  1.00  0.00           C
ATOM   1017  CG  LYS   102      12.600  -9.200 249.270  1.00  0.00           C
ATOM   1018  CD  LYS   102      11.850  -8.190 248.380  1.00  0.00           C
ATOM   1019  CE  LYS   102      11.750  -8.680 246.960  1.00  0.00           C
ATOM   1020  NZ  LYS   102      10.740  -7.980 246.130  1.00  0.00           N
ATOM   1021  HZ1 LYS   102      11.100  -7.110 245.810  1.00  0.00           H
ATOM   1022  HZ2 LYS   102      10.280  -8.520 245.420  1.00  0.00           H
ATOM   1023  HZ3 LYS   102       9.950  -7.820 246.720  1.00  0.00           H
ATOM   1024  C   LYS   102      11.620 -12.280 251.400  1.00  0.00           C
ATOM   1025  O   LYS   102      12.160 -13.350 251.310  1.00  0.00           O
ATOM   1026  N   PHE   103      10.340 -12.290 251.810  1.00  0.00           N
ATOM   1027  H   PHE   103       9.820 -11.460 252.040  1.00  0.00           H
ATOM   1028  CA  PHE   103       9.510 -13.520 251.830  1.00  0.00           C
ATOM   1029  CB  PHE   103       9.050 -13.630 253.320  1.00  0.00           C
ATOM   1030  CG  PHE   103      10.100 -14.180 254.200  1.00  0.00           C
ATOM   1031  CD1 PHE   103      10.950 -13.260 254.850  1.00  0.00           C
ATOM   1032  HD1 PHE   103      10.930 -12.180 254.720  1.00  0.00           H
ATOM   1033  CD2 PHE   103      10.130 -15.510 254.570  1.00  0.00           C
ATOM   1034  HD2 PHE   103       9.370 -16.150 254.150  1.00  0.00           H
ATOM   1035  CE1 PHE   103      11.880 -13.780 255.720  1.00  0.00           C
ATOM   1036  HE1 PHE   103      12.720 -13.140 256.000  1.00  0.00           H
ATOM   1037  CE2 PHE   103      11.000 -15.960 255.520  1.00  0.00           C
ATOM   1038  HE2 PHE   103      10.890 -17.010 255.810  1.00  0.00           H
ATOM   1039  CZ  PHE   103      11.930 -15.120 256.090  1.00  0.00           C
ATOM   1040  HZ  PHE   103      12.860 -15.520 256.490  1.00  0.00           H
ATOM   1041  C   PHE   103       8.370 -13.510 250.840  1.00  0.00           C
ATOM   1042  O   PHE   103       7.550 -12.590 250.750  1.00  0.00           O
ATOM   1043  N   VAL   104       8.110 -14.780 250.370  1.00  0.00           N
ATOM   1044  H   VAL   104       8.680 -15.560 250.650  1.00  0.00           H
ATOM   1045  CA  VAL   104       6.940 -15.170 249.490  1.00  0.00           C
ATOM   1046  CB  VAL   104       7.100 -15.140 247.940  1.00  0.00           C
ATOM   1047  CG1 VAL   104       7.020 -13.680 247.450  1.00  0.00           C
ATOM   1048  CG2 VAL   104       8.320 -15.850 247.580  1.00  0.00           C
ATOM   1049  C   VAL   104       6.350 -16.450 249.900  1.00  0.00           C
ATOM   1050  O   VAL   104       7.000 -17.200 250.610  1.00  0.00           O
ATOM   1051  N   ARG   105       5.070 -16.590 249.730  1.00  0.00           N
ATOM   1052  H   ARG   105       4.510 -15.810 249.440  1.00  0.00           H
ATOM   1053  CA  ARG   105       4.420 -17.870 250.050  1.00  0.00           C
ATOM   1054  CB  ARG   105       2.940 -17.540 250.060  1.00  0.00           C
ATOM   1055  CG  ARG   105       2.610 -16.730 251.250  1.00  0.00           C
ATOM   1056  CD  ARG   105       2.790 -17.270 252.670  1.00  0.00           C
ATOM   1057  NE  ARG   105       3.090 -16.220 253.630  1.00  0.00           N
ATOM   1058  HE  ARG   105       3.290 -15.330 253.240  1.00  0.00           H
ATOM   1059  CZ  ARG   105       3.050 -16.340 254.960  1.00  0.00           C
ATOM   1060  NH1 ARG   105       2.760 -17.490 255.570  1.00  0.00           N
ATOM   1061 1HH1 ARG   105       2.530 -18.370 255.150  1.00  0.00           H
ATOM   1062 2HH1 ARG   105       2.580 -17.420 256.550  1.00  0.00           H
ATOM   1063  NH2 ARG   105       3.100 -15.200 255.730  1.00  0.00           N
ATOM   1064 1HH2 ARG   105       3.220 -14.290 255.330  1.00  0.00           H
ATOM   1065 2HH2 ARG   105       2.810 -15.210 256.680  1.00  0.00           H
ATOM   1066  C   ARG   105       4.770 -18.900 249.030  1.00  0.00           C
ATOM   1067  O   ARG   105       5.240 -18.620 247.920  1.00  0.00           O
ATOM   1068  N   ILE   106       4.760 -20.140 249.510  1.00  0.00           N
ATOM   1069  H   ILE   106       4.600 -20.320 250.480  1.00  0.00           H
ATOM   1070  CA  ILE   106       5.020 -21.280 248.600  1.00  0.00           C
ATOM   1071  CB  ILE   106       5.250 -22.670 249.270  1.00  0.00           C
ATOM   1072  CG1 ILE   106       4.270 -23.060 250.430  1.00  0.00           C
ATOM   1073  CG2 ILE   106       6.720 -22.950 249.730  1.00  0.00           C
ATOM   1074  CD  ILE   106       4.560 -24.450 251.020  1.00  0.00           C
ATOM   1075  C   ILE   106       4.050 -21.360 247.400  1.00  0.00           C
ATOM   1076  O   ILE   106       2.870 -20.970 247.380  1.00  0.00           O
ATOM   1077  N   GLN   107       4.570 -21.900 246.260  1.00  0.00           N
ATOM   1078  H   GLN   107       5.570 -21.930 246.250  1.00  0.00           H
ATOM   1079  CA  GLN   107       3.810 -22.210 245.070  1.00  0.00           C
ATOM   1080  CB  GLN   107       4.140 -21.210 244.020  1.00  0.00           C
ATOM   1081  CG  GLN   107       3.060 -21.200 242.910  1.00  0.00           C
ATOM   1082  CD  GLN   107       1.750 -20.500 243.310  1.00  0.00           C
ATOM   1083  OE1 GLN   107       0.790 -21.100 243.880  1.00  0.00           O
ATOM   1084  NE2 GLN   107       1.600 -19.320 242.840  1.00  0.00           N
ATOM   1085 1HE2 GLN   107       2.270 -18.980 242.170  1.00  0.00           H
ATOM   1086 2HE2 GLN   107       0.860 -18.720 243.130  1.00  0.00           H
ATOM   1087  C   GLN   107       4.030 -23.620 244.460  1.00  0.00           C
ATOM   1088  O   GLN   107       5.170 -24.030 244.140  1.00  0.00           O
ATOM   1089  N   PRO   108       2.950 -24.410 244.240  1.00  0.00           N
ATOM   1090  CA  PRO   108       3.080 -25.700 243.480  1.00  0.00           C
ATOM   1091  CB  PRO   108       1.780 -26.370 243.850  1.00  0.00           C
ATOM   1092  CG  PRO   108       0.850 -25.250 244.320  1.00  0.00           C
ATOM   1093  CD  PRO   108       1.740 -24.190 244.990  1.00  0.00           C
ATOM   1094  C   PRO   108       3.190 -25.460 241.960  1.00  0.00           C
ATOM   1095  O   PRO   108       2.970 -24.320 241.510  1.00  0.00           O
ATOM   1096  N   GLY   109       3.660 -26.400 241.190  1.00  0.00           N
ATOM   1097  H   GLY   109       3.830 -27.280 241.630  1.00  0.00           H
ATOM   1098  CA  GLY   109       4.000 -26.310 239.740  1.00  0.00           C
ATOM   1099  C   GLY   109       5.300 -25.630 239.420  1.00  0.00           C
ATOM   1100  O   GLY   109       5.910 -26.070 238.460  1.00  0.00           O
ATOM   1101  N   GLN   110       5.360 -24.380 239.880  1.00  0.00           N
ATOM   1102  H   GLN   110       4.550 -23.910 240.250  1.00  0.00           H
ATOM   1103  CA  GLN   110       6.430 -23.400 239.480  1.00  0.00           C
ATOM   1104  CB  GLN   110       6.010 -21.950 239.860  1.00  0.00           C
ATOM   1105  CG  GLN   110       4.990 -21.400 238.860  1.00  0.00           C
ATOM   1106  CD  GLN   110       4.550 -19.920 239.070  1.00  0.00           C
ATOM   1107  OE1 GLN   110       5.310 -19.120 239.500  1.00  0.00           O
ATOM   1108  NE2 GLN   110       3.280 -19.700 239.180  1.00  0.00           N
ATOM   1109 1HE2 GLN   110       2.620 -20.440 239.270  1.00  0.00           H
ATOM   1110 2HE2 GLN   110       2.880 -18.780 239.210  1.00  0.00           H
ATOM   1111  C   GLN   110       7.800 -23.790 240.030  1.00  0.00           C
ATOM   1112  O   GLN   110       7.920 -24.130 241.170  1.00  0.00           O
ATOM   1113  N   THR   111       8.880 -23.540 239.230  1.00  0.00           N
ATOM   1114  H   THR   111       8.750 -23.270 238.280  1.00  0.00           H
ATOM   1115  CA  THR   111      10.200 -23.860 239.750  1.00  0.00           C
ATOM   1116  CB  THR   111      11.160 -24.090 238.590  1.00  0.00           C
ATOM   1117  OG1 THR   111      11.220 -23.050 237.610  1.00  0.00           O
ATOM   1118  HG1 THR   111      10.460 -23.130 236.960  1.00  0.00           H
ATOM   1119  CG2 THR   111      10.930 -25.420 237.920  1.00  0.00           C
ATOM   1120  C   THR   111      10.720 -22.840 240.740  1.00  0.00           C
ATOM   1121  O   THR   111      10.560 -21.600 240.540  1.00  0.00           O
ATOM   1122  N   PHE   112      11.560 -23.270 241.690  1.00  0.00           N
ATOM   1123  H   PHE   112      11.580 -24.200 242.050  1.00  0.00           H
ATOM   1124  CA  PHE   112      12.350 -22.280 242.500  1.00  0.00           C
ATOM   1125  CB  PHE   112      11.670 -22.130 243.910  1.00  0.00           C
ATOM   1126  CG  PHE   112      11.370 -23.470 244.530  1.00  0.00           C
ATOM   1127  CD1 PHE   112      10.140 -24.030 244.380  1.00  0.00           C
ATOM   1128  HD1 PHE   112       9.510 -23.510 243.650  1.00  0.00           H
ATOM   1129  CD2 PHE   112      12.230 -24.080 245.310  1.00  0.00           C
ATOM   1130  HD2 PHE   112      13.210 -23.630 245.480  1.00  0.00           H
ATOM   1131  CE1 PHE   112       9.760 -25.160 245.030  1.00  0.00           C
ATOM   1132  HE1 PHE   112       8.800 -25.630 244.840  1.00  0.00           H
ATOM   1133  CE2 PHE   112      11.820 -25.200 246.050  1.00  0.00           C
ATOM   1134  HE2 PHE   112      12.580 -25.720 246.630  1.00  0.00           H
ATOM   1135  CZ  PHE   112      10.600 -25.820 245.920  1.00  0.00           C
ATOM   1136  HZ  PHE   112      10.280 -26.510 246.700  1.00  0.00           H
ATOM   1137  C   PHE   112      13.760 -22.730 242.750  1.00  0.00           C
ATOM   1138  O   PHE   112      14.020 -23.930 242.560  1.00  0.00           O
ATOM   1139  N   SER   113      14.700 -21.790 242.840  1.00  0.00           N
ATOM   1140  H   SER   113      14.470 -20.870 243.150  1.00  0.00           H
ATOM   1141  CA  SER   113      16.080 -22.160 243.070  1.00  0.00           C
ATOM   1142  CB  SER   113      17.070 -20.990 243.030  1.00  0.00           C
ATOM   1143  OG  SER   113      18.330 -21.580 242.780  1.00  0.00           O
ATOM   1144  HG  SER   113      18.950 -20.930 242.340  1.00  0.00           H
ATOM   1145  C   SER   113      16.150 -22.650 244.530  1.00  0.00           C
ATOM   1146  O   SER   113      15.670 -21.990 245.500  1.00  0.00           O
ATOM   1147  N   VAL   114      16.630 -23.880 244.550  1.00  0.00           N
ATOM   1148  H   VAL   114      16.610 -24.360 243.670  1.00  0.00           H
ATOM   1149  CA  VAL   114      16.680 -24.560 245.870  1.00  0.00           C
ATOM   1150  CB  VAL   114      15.740 -25.780 245.810  1.00  0.00           C
ATOM   1151  CG1 VAL   114      16.360 -27.080 245.130  1.00  0.00           C
ATOM   1152  CG2 VAL   114      15.320 -26.070 247.290  1.00  0.00           C
ATOM   1153  C   VAL   114      18.170 -24.780 246.200  1.00  0.00           C
ATOM   1154  O   VAL   114      18.940 -25.520 245.610  1.00  0.00           O
ATOM   1155  N   LEU   115      18.560 -24.120 247.320  1.00  0.00           N
ATOM   1156  H   LEU   115      17.880 -23.790 247.970  1.00  0.00           H
ATOM   1157  CA  LEU   115      19.910 -24.270 247.920  1.00  0.00           C
ATOM   1158  CB  LEU   115      20.320 -23.040 248.670  1.00  0.00           C
ATOM   1159  CG  LEU   115      21.800 -22.730 248.350  1.00  0.00           C
ATOM   1160  CD1 LEU   115      21.910 -21.410 247.630  1.00  0.00           C
ATOM   1161  CD2 LEU   115      22.600 -22.940 249.640  1.00  0.00           C
ATOM   1162  C   LEU   115      19.910 -25.460 248.900  1.00  0.00           C
ATOM   1163  O   LEU   115      19.540 -25.350 250.060  1.00  0.00           O
ATOM   1164  N   ALA   116      20.210 -26.570 248.280  1.00  0.00           N
ATOM   1165  H   ALA   116      20.200 -26.680 247.290  1.00  0.00           H
ATOM   1166  CA  ALA   116      20.350 -27.820 249.080  1.00  0.00           C
ATOM   1167  CB  ALA   116      20.380 -28.970 248.100  1.00  0.00           C
ATOM   1168  C   ALA   116      21.600 -27.880 249.980  1.00  0.00           C
ATOM   1169  O   ALA   116      22.710 -27.420 249.650  1.00  0.00           O
ATOM   1170  N   CYS   117      21.480 -28.600 251.070  1.00  0.00           N
ATOM   1171  H   CYS   117      20.670 -29.160 251.230  1.00  0.00           H
ATOM   1172  CA  CYS   117      22.430 -28.450 252.230  1.00  0.00           C
ATOM   1173  CB  CYS   117      22.220 -27.060 252.920  1.00  0.00           C
ATOM   1174  SG  CYS   117      23.640 -26.210 253.650  1.00  0.00           S
ATOM   1175  HG  CYS   117      22.910 -25.180 254.060  1.00  0.00           H
ATOM   1176  C   CYS   117      22.330 -29.480 253.340  1.00  0.00           C
ATOM   1177  O   CYS   117      21.370 -29.410 254.080  1.00  0.00           O
ATOM   1178  N   TYR   118      23.530 -29.840 253.660  1.00  0.00           N
ATOM   1179  H   TYR   118      24.360 -29.350 253.400  1.00  0.00           H
ATOM   1180  CA  TYR   118      23.680 -30.770 254.740  1.00  0.00           C
ATOM   1181  CB  TYR   118      24.380 -32.030 254.310  1.00  0.00           C
ATOM   1182  CG  TYR   118      25.850 -31.860 253.840  1.00  0.00           C
ATOM   1183  CD1 TYR   118      26.250 -31.330 252.610  1.00  0.00           C
ATOM   1184  HD1 TYR   118      25.530 -31.130 251.820  1.00  0.00           H
ATOM   1185  CD2 TYR   118      26.800 -32.090 254.820  1.00  0.00           C
ATOM   1186  HD2 TYR   118      26.550 -32.870 255.540  1.00  0.00           H
ATOM   1187  CE1 TYR   118      27.560 -30.940 252.350  1.00  0.00           C
ATOM   1188  HE1 TYR   118      27.810 -30.570 251.360  1.00  0.00           H
ATOM   1189  CE2 TYR   118      28.090 -31.640 254.580  1.00  0.00           C
ATOM   1190  HE2 TYR   118      28.740 -31.480 255.440  1.00  0.00           H
ATOM   1191  CZ  TYR   118      28.510 -31.150 253.340  1.00  0.00           C
ATOM   1192  OH  TYR   118      29.750 -31.260 252.970  1.00  0.00           O
ATOM   1193  HH  TYR   118      29.770 -31.140 251.980  1.00  0.00           H
ATOM   1194  C   TYR   118      24.360 -30.080 255.980  1.00  0.00           C
ATOM   1195  O   TYR   118      25.350 -29.380 255.870  1.00  0.00           O
ATOM   1196  N   ASN   119      23.680 -30.190 257.140  1.00  0.00           N
ATOM   1197  H   ASN   119      22.720 -30.480 257.140  1.00  0.00           H
ATOM   1198  CA  ASN   119      24.090 -29.470 258.370  1.00  0.00           C
ATOM   1199  CB  ASN   119      24.500 -30.580 259.390  1.00  0.00           C
ATOM   1200  CG  ASN   119      25.890 -31.280 259.270  1.00  0.00           C
ATOM   1201  OD1 ASN   119      26.930 -31.040 259.910  1.00  0.00           O
ATOM   1202  ND2 ASN   119      25.910 -32.340 258.450  1.00  0.00           N
ATOM   1203 1HD2 ASN   119      25.090 -32.620 257.960  1.00  0.00           H
ATOM   1204 2HD2 ASN   119      26.740 -32.900 258.340  1.00  0.00           H
ATOM   1205  C   ASN   119      25.000 -28.230 258.470  1.00  0.00           C
ATOM   1206  O   ASN   119      26.140 -28.340 258.760  1.00  0.00           O
ATOM   1207  N   GLY   120      24.640 -27.210 257.670  1.00  0.00           N
ATOM   1208  H   GLY   120      23.750 -27.110 257.220  1.00  0.00           H
ATOM   1209  CA  GLY   120      25.470 -25.990 257.470  1.00  0.00           C
ATOM   1210  C   GLY   120      26.450 -25.800 256.300  1.00  0.00           C
ATOM   1211  O   GLY   120      26.790 -24.660 255.980  1.00  0.00           O
ATOM   1212  N   SER   121      26.540 -26.800 255.450  1.00  0.00           N
ATOM   1213  H   SER   121      25.930 -27.590 255.540  1.00  0.00           H
ATOM   1214  CA  SER   121      27.340 -26.600 254.200  1.00  0.00           C
ATOM   1215  CB  SER   121      28.710 -27.310 254.140  1.00  0.00           C
ATOM   1216  OG  SER   121      29.540 -26.650 253.190  1.00  0.00           O
ATOM   1217  HG  SER   121      29.870 -25.800 253.600  1.00  0.00           H
ATOM   1218  C   SER   121      26.670 -26.960 252.880  1.00  0.00           C
ATOM   1219  O   SER   121      26.030 -28.070 252.830  1.00  0.00           O
ATOM   1220  N   PRO   122      26.610 -26.040 251.910  1.00  0.00           N
ATOM   1221  CA  PRO   122      25.840 -26.220 250.640  1.00  0.00           C
ATOM   1222  CB  PRO   122      26.150 -24.930 249.850  1.00  0.00           C
ATOM   1223  CG  PRO   122      26.330 -23.860 250.930  1.00  0.00           C
ATOM   1224  CD  PRO   122      27.080 -24.640 252.000  1.00  0.00           C
ATOM   1225  C   PRO   122      26.360 -27.460 249.890  1.00  0.00           C
ATOM   1226  O   PRO   122      27.530 -27.640 249.690  1.00  0.00           O
ATOM   1227  N   SER   123      25.420 -28.330 249.670  1.00  0.00           N
ATOM   1228  H   SER   123      24.500 -28.200 250.060  1.00  0.00           H
ATOM   1229  CA  SER   123      25.590 -29.300 248.530  1.00  0.00           C
ATOM   1230  CB  SER   123      24.630 -30.490 248.710  1.00  0.00           C
ATOM   1231  OG  SER   123      23.290 -30.190 248.360  1.00  0.00           O
ATOM   1232  HG  SER   123      22.870 -30.990 247.930  1.00  0.00           H
ATOM   1233  C   SER   123      25.580 -28.810 247.090  1.00  0.00           C
ATOM   1234  O   SER   123      26.250 -29.350 246.170  1.00  0.00           O
ATOM   1235  N   GLY   124      24.640 -27.880 246.880  1.00  0.00           N
ATOM   1236  H   GLY   124      23.920 -27.580 247.510  1.00  0.00           H
ATOM   1237  CA  GLY   124      24.480 -27.280 245.530  1.00  0.00           C
ATOM   1238  C   GLY   124      23.160 -26.580 245.290  1.00  0.00           C
ATOM   1239  O   GLY   124      22.260 -26.500 246.170  1.00  0.00           O
ATOM   1240  N   VAL   125      23.060 -26.080 244.050  1.00  0.00           N
ATOM   1241  H   VAL   125      23.850 -26.010 243.450  1.00  0.00           H
ATOM   1242  CA  VAL   125      21.840 -25.480 243.570  1.00  0.00           C
ATOM   1243  CB  VAL   125      22.030 -24.120 242.970  1.00  0.00           C
ATOM   1244  CG1 VAL   125      22.260 -23.040 244.010  1.00  0.00           C
ATOM   1245  CG2 VAL   125      23.060 -24.090 241.860  1.00  0.00           C
ATOM   1246  C   VAL   125      21.050 -26.260 242.500  1.00  0.00           C
ATOM   1247  O   VAL   125      21.590 -27.040 241.710  1.00  0.00           O
ATOM   1248  N   TYR   126      19.740 -26.190 242.660  1.00  0.00           N
ATOM   1249  H   TYR   126      19.320 -25.890 243.520  1.00  0.00           H
ATOM   1250  CA  TYR   126      18.820 -26.930 241.810  1.00  0.00           C
ATOM   1251  CB  TYR   126      18.530 -28.350 242.420  1.00  0.00           C
ATOM   1252  CG  TYR   126      19.720 -29.240 242.810  1.00  0.00           C
ATOM   1253  CD1 TYR   126      20.340 -29.900 241.800  1.00  0.00           C
ATOM   1254  HD1 TYR   126      19.860 -30.010 240.820  1.00  0.00           H
ATOM   1255  CD2 TYR   126      20.280 -29.170 244.100  1.00  0.00           C
ATOM   1256  HD2 TYR   126      20.000 -28.320 244.730  1.00  0.00           H
ATOM   1257  CE1 TYR   126      21.490 -30.610 242.000  1.00  0.00           C
ATOM   1258  HE1 TYR   126      21.980 -31.030 241.120  1.00  0.00           H
ATOM   1259  CE2 TYR   126      21.440 -29.870 244.310  1.00  0.00           C
ATOM   1260  HE2 TYR   126      21.970 -29.670 245.240  1.00  0.00           H
ATOM   1261  CZ  TYR   126      22.010 -30.620 243.300  1.00  0.00           C
ATOM   1262  OH  TYR   126      23.090 -31.460 243.430  1.00  0.00           O
ATOM   1263  HH  TYR   126      23.210 -31.870 242.530  1.00  0.00           H
ATOM   1264  C   TYR   126      17.430 -26.240 241.520  1.00  0.00           C
ATOM   1265  O   TYR   126      17.000 -25.480 242.320  1.00  0.00           O
ATOM   1266  N   GLN   127      17.090 -26.220 240.240  1.00  0.00           N
ATOM   1267  H   GLN   127      17.620 -26.680 239.540  1.00  0.00           H
ATOM   1268  CA  GLN   127      15.860 -25.590 239.800  1.00  0.00           C
ATOM   1269  CB  GLN   127      16.050 -25.040 238.400  1.00  0.00           C
ATOM   1270  CG  GLN   127      15.010 -23.890 238.350  1.00  0.00           C
ATOM   1271  CD  GLN   127      15.220 -22.970 237.110  1.00  0.00           C
ATOM   1272  OE1 GLN   127      16.210 -22.920 236.360  1.00  0.00           O
ATOM   1273  NE2 GLN   127      14.070 -22.420 236.790  1.00  0.00           N
ATOM   1274 1HE2 GLN   127      13.180 -22.730 237.120  1.00  0.00           H
ATOM   1275 2HE2 GLN   127      14.070 -21.760 236.050  1.00  0.00           H
ATOM   1276  C   GLN   127      14.770 -26.700 239.840  1.00  0.00           C
ATOM   1277  O   GLN   127      14.510 -27.390 238.910  1.00  0.00           O
ATOM   1278  N   CYS   128      13.890 -26.710 240.830  1.00  0.00           N
ATOM   1279  H   CYS   128      13.900 -25.930 241.460  1.00  0.00           H
ATOM   1280  CA  CYS   128      12.810 -27.770 241.050  1.00  0.00           C
ATOM   1281  CB  CYS   128      13.400 -28.730 242.120  1.00  0.00           C
ATOM   1282  SG  CYS   128      14.510 -29.830 241.140  1.00  0.00           S
ATOM   1283  HG  CYS   128      13.650 -30.550 240.420  1.00  0.00           H
ATOM   1284  C   CYS   128      11.380 -27.310 241.350  1.00  0.00           C
ATOM   1285  O   CYS   128      11.090 -26.280 241.950  1.00  0.00           O
ATOM   1286  N   ALA   129      10.400 -28.210 241.140  1.00  0.00           N
ATOM   1287  H   ALA   129      10.640 -29.170 241.010  1.00  0.00           H
ATOM   1288  CA  ALA   129       8.970 -27.980 241.310  1.00  0.00           C
ATOM   1289  CB  ALA   129       8.230 -28.050 239.960  1.00  0.00           C
ATOM   1290  C   ALA   129       8.460 -28.870 242.470  1.00  0.00           C
ATOM   1291  O   ALA   129       9.040 -29.860 242.810  1.00  0.00           O
ATOM   1292  N   MET   130       7.210 -28.590 242.890  1.00  0.00           N
ATOM   1293  H   MET   130       6.900 -27.650 243.080  1.00  0.00           H
ATOM   1294  CA  MET   130       6.450 -29.410 243.820  1.00  0.00           C
ATOM   1295  CB  MET   130       6.000 -28.800 245.090  1.00  0.00           C
ATOM   1296  CG  MET   130       7.140 -28.550 246.120  1.00  0.00           C
ATOM   1297  SD  MET   130       6.500 -27.870 247.700  1.00  0.00           S
ATOM   1298  CE  MET   130       5.780 -26.360 247.230  1.00  0.00           C
ATOM   1299  C   MET   130       5.160 -29.780 243.030  1.00  0.00           C
ATOM   1300  O   MET   130       4.650 -28.970 242.250  1.00  0.00           O
ATOM   1301  N   ARG   131       4.790 -31.060 243.200  1.00  0.00           N
ATOM   1302  H   ARG   131       5.400 -31.710 243.650  1.00  0.00           H
ATOM   1303  CA  ARG   131       3.630 -31.750 242.650  1.00  0.00           C
ATOM   1304  CB  ARG   131       3.570 -33.200 243.230  1.00  0.00           C
ATOM   1305  CG  ARG   131       4.830 -33.930 242.880  1.00  0.00           C
ATOM   1306  CD  ARG   131       4.950 -35.270 243.570  1.00  0.00           C
ATOM   1307  NE  ARG   131       6.100 -36.100 243.080  1.00  0.00           N
ATOM   1308  HE  ARG   131       6.190 -36.120 242.090  1.00  0.00           H
ATOM   1309  CZ  ARG   131       7.020 -36.840 243.800  1.00  0.00           C
ATOM   1310  NH1 ARG   131       7.120 -36.980 245.150  1.00  0.00           N
ATOM   1311 1HH1 ARG   131       6.500 -36.410 245.680  1.00  0.00           H
ATOM   1312 2HH1 ARG   131       7.600 -37.710 245.640  1.00  0.00           H
ATOM   1313  NH2 ARG   131       7.980 -37.390 243.070  1.00  0.00           N
ATOM   1314 1HH2 ARG   131       8.050 -37.310 242.070  1.00  0.00           H
ATOM   1315 2HH2 ARG   131       8.660 -37.840 243.630  1.00  0.00           H
ATOM   1316  C   ARG   131       2.400 -30.980 243.160  1.00  0.00           C
ATOM   1317  O   ARG   131       2.310 -30.630 244.370  1.00  0.00           O
ATOM   1318  N   PRO   132       1.410 -30.690 242.290  1.00  0.00           N
ATOM   1319  CA  PRO   132       0.370 -29.770 242.670  1.00  0.00           C
ATOM   1320  CB  PRO   132      -0.540 -29.640 241.440  1.00  0.00           C
ATOM   1321  CG  PRO   132       0.380 -30.020 240.300  1.00  0.00           C
ATOM   1322  CD  PRO   132       1.380 -31.030 240.900  1.00  0.00           C
ATOM   1323  C   PRO   132      -0.460 -29.930 244.010  1.00  0.00           C
ATOM   1324  O   PRO   132      -0.740 -28.940 244.650  1.00  0.00           O
ATOM   1325  N   ASN   133      -0.550 -31.180 244.460  1.00  0.00           N
ATOM   1326  H   ASN   133      -0.360 -31.990 243.910  1.00  0.00           H
ATOM   1327  CA  ASN   133      -1.120 -31.480 245.840  1.00  0.00           C
ATOM   1328  CB  ASN   133      -2.160 -32.630 245.710  1.00  0.00           C
ATOM   1329  CG  ASN   133      -3.500 -32.200 245.100  1.00  0.00           C
ATOM   1330  OD1 ASN   133      -4.450 -31.860 245.820  1.00  0.00           O
ATOM   1331  ND2 ASN   133      -3.550 -32.160 243.810  1.00  0.00           N
ATOM   1332 1HD2 ASN   133      -2.780 -32.430 243.220  1.00  0.00           H
ATOM   1333 2HD2 ASN   133      -4.370 -31.810 243.360  1.00  0.00           H
ATOM   1334  C   ASN   133      -0.080 -31.780 246.960  1.00  0.00           C
ATOM   1335  O   ASN   133      -0.330 -31.440 248.080  1.00  0.00           O
ATOM   1336  N   PHE   134       0.950 -32.640 246.740  1.00  0.00           N
ATOM   1337  H   PHE   134       1.030 -33.100 245.860  1.00  0.00           H
ATOM   1338  CA  PHE   134       1.980 -33.050 247.730  1.00  0.00           C
ATOM   1339  CB  PHE   134       1.730 -34.390 248.450  1.00  0.00           C
ATOM   1340  CG  PHE   134       0.680 -34.460 249.600  1.00  0.00           C
ATOM   1341  CD1 PHE   134       1.170 -34.500 250.920  1.00  0.00           C
ATOM   1342  HD1 PHE   134       2.240 -34.400 251.110  1.00  0.00           H
ATOM   1343  CD2 PHE   134      -0.680 -34.680 249.350  1.00  0.00           C
ATOM   1344  HD2 PHE   134      -1.090 -34.860 248.350  1.00  0.00           H
ATOM   1345  CE1 PHE   134       0.400 -34.950 252.000  1.00  0.00           C
ATOM   1346  HE1 PHE   134       0.850 -35.380 252.890  1.00  0.00           H
ATOM   1347  CE2 PHE   134      -1.490 -34.980 250.460  1.00  0.00           C
ATOM   1348  HE2 PHE   134      -2.510 -35.300 250.250  1.00  0.00           H
ATOM   1349  CZ  PHE   134      -0.940 -35.180 251.720  1.00  0.00           C
ATOM   1350  HZ  PHE   134      -1.500 -35.290 252.650  1.00  0.00           H
ATOM   1351  C   PHE   134       3.370 -33.300 247.250  1.00  0.00           C
ATOM   1352  O   PHE   134       3.600 -34.070 246.320  1.00  0.00           O
ATOM   1353  N   THR   135       4.360 -32.860 248.000  1.00  0.00           N
ATOM   1354  H   THR   135       4.240 -32.560 248.940  1.00  0.00           H
ATOM   1355  CA  THR   135       5.830 -33.200 247.820  1.00  0.00           C
ATOM   1356  CB  THR   135       6.180 -34.650 247.920  1.00  0.00           C
ATOM   1357  OG1 THR   135       5.540 -35.390 246.880  1.00  0.00           O
ATOM   1358  HG1 THR   135       4.820 -34.780 246.550  1.00  0.00           H
ATOM   1359  CG2 THR   135       5.730 -34.990 249.350  1.00  0.00           C
ATOM   1360  C   THR   135       6.610 -32.610 246.670  1.00  0.00           C
ATOM   1361  O   THR   135       6.040 -32.250 245.580  1.00  0.00           O
ATOM   1362  N   ILE   136       7.910 -32.600 246.750  1.00  0.00           N
ATOM   1363  H   ILE   136       8.320 -32.780 247.640  1.00  0.00           H
ATOM   1364  CA  ILE   136       8.820 -32.150 245.620  1.00  0.00           C
ATOM   1365  CB  ILE   136      10.100 -31.570 246.230  1.00  0.00           C
ATOM   1366  CG1 ILE   136      11.030 -31.050 245.160  1.00  0.00           C
ATOM   1367  CG2 ILE   136      10.850 -32.530 247.130  1.00  0.00           C
ATOM   1368  CD  ILE   136      11.240 -29.540 245.310  1.00  0.00           C
ATOM   1369  C   ILE   136       8.930 -33.220 244.540  1.00  0.00           C
ATOM   1370  O   ILE   136       8.930 -34.440 244.780  1.00  0.00           O
ATOM   1371  N   LYS   137       9.140 -32.830 243.340  1.00  0.00           N
ATOM   1372  H   LYS   137       9.070 -31.840 243.230  1.00  0.00           H
ATOM   1373  CA  LYS   137       9.410 -33.610 242.120  1.00  0.00           C
ATOM   1374  CB  LYS   137       9.030 -32.720 240.910  1.00  0.00           C
ATOM   1375  CG  LYS   137       7.540 -32.370 240.840  1.00  0.00           C
ATOM   1376  CD  LYS   137       7.020 -31.890 239.500  1.00  0.00           C
ATOM   1377  CE  LYS   137       5.500 -31.570 239.500  1.00  0.00           C
ATOM   1378  NZ  LYS   137       4.980 -31.470 238.140  1.00  0.00           N
ATOM   1379  HZ1 LYS   137       5.330 -32.200 237.550  1.00  0.00           H
ATOM   1380  HZ2 LYS   137       4.000 -31.330 238.000  1.00  0.00           H
ATOM   1381  HZ3 LYS   137       5.360 -30.630 237.770  1.00  0.00           H
ATOM   1382  C   LYS   137      10.820 -34.180 241.900  1.00  0.00           C
ATOM   1383  O   LYS   137      10.890 -35.380 241.540  1.00  0.00           O
ATOM   1384  N   GLY   138      11.840 -33.390 242.120  1.00  0.00           N
ATOM   1385  H   GLY   138      11.730 -32.400 242.060  1.00  0.00           H
ATOM   1386  CA  GLY   138      13.220 -33.870 242.260  1.00  0.00           C
ATOM   1387  C   GLY   138      13.760 -33.920 243.660  1.00  0.00           C
ATOM   1388  O   GLY   138      14.140 -32.830 244.150  1.00  0.00           O
ATOM   1389  N   SER   139      13.920 -35.130 244.260  1.00  0.00           N
ATOM   1390  H   SER   139      14.030 -35.950 243.710  1.00  0.00           H
ATOM   1391  CA  SER   139      14.250 -35.210 245.700  1.00  0.00           C
ATOM   1392  CB  SER   139      13.730 -36.540 246.320  1.00  0.00           C
ATOM   1393  OG  SER   139      14.470 -37.680 245.790  1.00  0.00           O
ATOM   1394  HG  SER   139      14.070 -38.510 246.180  1.00  0.00           H
ATOM   1395  C   SER   139      15.790 -35.120 245.980  1.00  0.00           C
ATOM   1396  O   SER   139      16.570 -35.620 245.200  1.00  0.00           O
ATOM   1397  N   PHE   140      16.000 -34.710 247.200  1.00  0.00           N
ATOM   1398  H   PHE   140      15.310 -34.600 247.920  1.00  0.00           H
ATOM   1399  CA  PHE   140      17.350 -34.330 247.630  1.00  0.00           C
ATOM   1400  CB  PHE   140      17.260 -33.300 248.810  1.00  0.00           C
ATOM   1401  CG  PHE   140      16.300 -32.090 248.540  1.00  0.00           C
ATOM   1402  CD1 PHE   140      14.900 -32.150 248.660  1.00  0.00           C
ATOM   1403  HD1 PHE   140      14.390 -33.080 248.900  1.00  0.00           H
ATOM   1404  CD2 PHE   140      16.970 -30.950 248.140  1.00  0.00           C
ATOM   1405  HD2 PHE   140      18.050 -30.930 247.980  1.00  0.00           H
ATOM   1406  CE1 PHE   140      14.180 -30.920 248.430  1.00  0.00           C
ATOM   1407  HE1 PHE   140      13.120 -30.850 248.680  1.00  0.00           H
ATOM   1408  CE2 PHE   140      16.240 -29.770 247.850  1.00  0.00           C
ATOM   1409  HE2 PHE   140      16.730 -28.830 247.570  1.00  0.00           H
ATOM   1410  CZ  PHE   140      14.870 -29.770 247.960  1.00  0.00           C
ATOM   1411  HZ  PHE   140      14.350 -28.830 247.770  1.00  0.00           H
ATOM   1412  C   PHE   140      18.210 -35.480 248.170  1.00  0.00           C
ATOM   1413  O   PHE   140      17.820 -36.640 248.100  1.00  0.00           O
ATOM   1414  N   LEU   141      19.400 -35.120 248.550  1.00  0.00           N
ATOM   1415  H   LEU   141      19.900 -34.370 248.110  1.00  0.00           H
ATOM   1416  CA  LEU   141      20.350 -35.880 249.340  1.00  0.00           C
ATOM   1417  CB  LEU   141      21.730 -35.240 249.460  1.00  0.00           C
ATOM   1418  CG  LEU   141      21.870 -34.040 250.350  1.00  0.00           C
ATOM   1419  CD1 LEU   141      23.240 -34.000 251.040  1.00  0.00           C
ATOM   1420  CD2 LEU   141      21.720 -32.770 249.450  1.00  0.00           C
ATOM   1421  C   LEU   141      19.820 -36.450 250.660  1.00  0.00           C
ATOM   1422  O   LEU   141      18.980 -35.860 251.350  1.00  0.00           O
ATOM   1423  N   ASN   142      20.530 -37.480 251.100  1.00  0.00           N
ATOM   1424  H   ASN   142      20.980 -38.060 250.410  1.00  0.00           H
ATOM   1425  CA  ASN   142      20.500 -37.960 252.480  1.00  0.00           C
ATOM   1426  CB  ASN   142      21.040 -39.380 252.480  1.00  0.00           C
ATOM   1427  CG  ASN   142      19.940 -40.340 251.980  1.00  0.00           C
ATOM   1428  OD1 ASN   142      19.000 -40.620 252.680  1.00  0.00           O
ATOM   1429  ND2 ASN   142      20.090 -40.960 250.830  1.00  0.00           N
ATOM   1430 1HD2 ASN   142      20.970 -40.830 250.370  1.00  0.00           H
ATOM   1431 2HD2 ASN   142      19.320 -41.550 250.550  1.00  0.00           H
ATOM   1432  C   ASN   142      21.220 -37.160 253.580  1.00  0.00           C
ATOM   1433  O   ASN   142      22.440 -37.010 253.650  1.00  0.00           O
ATOM   1434  N   GLY   143      20.340 -36.600 254.420  1.00  0.00           N
ATOM   1435  H   GLY   143      19.390 -36.610 254.120  1.00  0.00           H
ATOM   1436  CA  GLY   143      20.600 -35.740 255.610  1.00  0.00           C
ATOM   1437  C   GLY   143      20.650 -34.290 255.080  1.00  0.00           C
ATOM   1438  O   GLY   143      21.610 -33.550 255.230  1.00  0.00           O
ATOM   1439  N   SER   144      19.480 -33.880 254.520  1.00  0.00           N
ATOM   1440  H   SER   144      18.660 -34.450 254.600  1.00  0.00           H
ATOM   1441  CA  SER   144      19.260 -32.560 253.840  1.00  0.00           C
ATOM   1442  CB  SER   144      18.670 -32.540 252.470  1.00  0.00           C
ATOM   1443  OG  SER   144      17.630 -33.510 252.190  1.00  0.00           O
ATOM   1444  HG  SER   144      18.090 -34.380 252.030  1.00  0.00           H
ATOM   1445  C   SER   144      18.260 -31.600 254.630  1.00  0.00           C
ATOM   1446  O   SER   144      18.070 -30.500 254.210  1.00  0.00           O
ATOM   1447  N   CYS   145      17.670 -32.020 255.760  1.00  0.00           N
ATOM   1448  H   CYS   145      17.820 -32.940 256.130  1.00  0.00           H
ATOM   1449  CA  CYS   145      16.710 -31.290 256.610  1.00  0.00           C
ATOM   1450  CB  CYS   145      16.610 -32.080 257.960  1.00  0.00           C
ATOM   1451  SG  CYS   145      15.740 -33.710 258.040  1.00  0.00           S
ATOM   1452  HG  CYS   145      16.440 -34.280 257.070  1.00  0.00           H
ATOM   1453  C   CYS   145      17.190 -29.800 256.860  1.00  0.00           C
ATOM   1454  O   CYS   145      18.250 -29.570 257.500  1.00  0.00           O
ATOM   1455  N   GLY   146      16.420 -28.750 256.430  1.00  0.00           N
ATOM   1456  H   GLY   146      15.480 -29.010 256.220  1.00  0.00           H
ATOM   1457  CA  GLY   146      16.680 -27.340 256.520  1.00  0.00           C
ATOM   1458  C   GLY   146      17.280 -26.800 255.230  1.00  0.00           C
ATOM   1459  O   GLY   146      17.900 -25.770 255.210  1.00  0.00           O
ATOM   1460  N   SER   147      17.410 -27.540 254.090  1.00  0.00           N
ATOM   1461  H   SER   147      17.660 -28.500 254.220  1.00  0.00           H
ATOM   1462  CA  SER   147      17.810 -27.070 252.730  1.00  0.00           C
ATOM   1463  CB  SER   147      17.730 -28.160 251.740  1.00  0.00           C
ATOM   1464  OG  SER   147      18.710 -29.200 251.970  1.00  0.00           O
ATOM   1465  HG  SER   147      18.270 -29.730 252.690  1.00  0.00           H
ATOM   1466  C   SER   147      16.730 -26.130 252.210  1.00  0.00           C
ATOM   1467  O   SER   147      15.530 -26.420 252.370  1.00  0.00           O
ATOM   1468  N   VAL   148      17.120 -24.940 251.820  1.00  0.00           N
ATOM   1469  H   VAL   148      17.980 -24.760 251.350  1.00  0.00           H
ATOM   1470  CA  VAL   148      16.180 -23.840 251.700  1.00  0.00           C
ATOM   1471  CB  VAL   148      16.650 -22.680 252.520  1.00  0.00           C
ATOM   1472  CG1 VAL   148      17.700 -21.810 251.840  1.00  0.00           C
ATOM   1473  CG2 VAL   148      15.350 -21.860 252.800  1.00  0.00           C
ATOM   1474  C   VAL   148      15.840 -23.590 250.180  1.00  0.00           C
ATOM   1475  O   VAL   148      16.720 -23.530 249.330  1.00  0.00           O
ATOM   1476  N   GLY   149      14.650 -22.990 249.970  1.00  0.00           N
ATOM   1477  H   GLY   149      13.990 -22.850 250.710  1.00  0.00           H
ATOM   1478  CA  GLY   149      14.140 -22.500 248.620  1.00  0.00           C
ATOM   1479  C   GLY   149      13.670 -21.100 248.320  1.00  0.00           C
ATOM   1480  O   GLY   149      12.910 -20.580 249.140  1.00  0.00           O
ATOM   1481  N   PHE   150      14.020 -20.700 247.060  1.00  0.00           N
ATOM   1482  H   PHE   150      14.630 -21.110 246.390  1.00  0.00           H
ATOM   1483  CA  PHE   150      13.740 -19.240 246.780  1.00  0.00           C
ATOM   1484  CB  PHE   150      14.870 -18.390 247.390  1.00  0.00           C
ATOM   1485  CG  PHE   150      16.220 -18.750 246.760  1.00  0.00           C
ATOM   1486  CD1 PHE   150      16.790 -18.260 245.580  1.00  0.00           C
ATOM   1487  HD1 PHE   150      16.210 -17.760 244.800  1.00  0.00           H
ATOM   1488  CD2 PHE   150      17.050 -19.530 247.590  1.00  0.00           C
ATOM   1489  HD2 PHE   150      16.570 -20.260 248.250  1.00  0.00           H
ATOM   1490  CE1 PHE   150      18.140 -18.350 245.310  1.00  0.00           C
ATOM   1491  HE1 PHE   150      18.590 -17.570 244.700  1.00  0.00           H
ATOM   1492  CE2 PHE   150      18.420 -19.660 247.290  1.00  0.00           C
ATOM   1493  HE2 PHE   150      19.090 -20.020 248.070  1.00  0.00           H
ATOM   1494  CZ  PHE   150      18.950 -19.080 246.140  1.00  0.00           C
ATOM   1495  HZ  PHE   150      20.000 -19.260 245.870  1.00  0.00           H
ATOM   1496  C   PHE   150      13.500 -18.960 245.250  1.00  0.00           C
ATOM   1497  O   PHE   150      14.090 -19.580 244.330  1.00  0.00           O
ATOM   1498  N   ASN   151      12.770 -17.860 245.090  1.00  0.00           N
ATOM   1499  H   ASN   151      12.200 -17.540 245.840  1.00  0.00           H
ATOM   1500  CA  ASN   151      12.500 -17.260 243.760  1.00  0.00           C
ATOM   1501  CB  ASN   151      11.450 -16.140 243.740  1.00  0.00           C
ATOM   1502  CG  ASN   151      10.030 -16.470 244.040  1.00  0.00           C
ATOM   1503  OD1 ASN   151       9.700 -17.310 244.890  1.00  0.00           O
ATOM   1504  ND2 ASN   151       9.070 -15.710 243.550  1.00  0.00           N
ATOM   1505 1HD2 ASN   151       9.210 -14.930 242.950  1.00  0.00           H
ATOM   1506 2HD2 ASN   151       8.160 -15.990 243.830  1.00  0.00           H
ATOM   1507  C   ASN   151      13.720 -16.650 243.050  1.00  0.00           C
ATOM   1508  O   ASN   151      14.510 -15.970 243.720  1.00  0.00           O
ATOM   1509  N   ILE   152      13.810 -17.040 241.800  1.00  0.00           N
ATOM   1510  H   ILE   152      13.100 -17.130 241.100  1.00  0.00           H
ATOM   1511  CA  ILE   152      15.070 -16.730 241.030  1.00  0.00           C
ATOM   1512  CB  ILE   152      15.340 -17.660 239.850  1.00  0.00           C
ATOM   1513  CG1 ILE   152      14.120 -17.690 238.940  1.00  0.00           C
ATOM   1514  CG2 ILE   152      15.720 -19.080 240.360  1.00  0.00           C
ATOM   1515  CD  ILE   152      14.220 -18.700 237.790  1.00  0.00           C
ATOM   1516  C   ILE   152      15.500 -15.310 240.780  1.00  0.00           C
ATOM   1517  O   ILE   152      15.070 -14.680 239.830  1.00  0.00           O
ATOM   1518  N   ASP   153      16.400 -14.780 241.640  1.00  0.00           N
ATOM   1519  H   ASP   153      16.560 -15.190 242.530  1.00  0.00           H
ATOM   1520  CA  ASP   153      16.990 -13.430 241.490  1.00  0.00           C
ATOM   1521  CB  ASP   153      16.360 -12.430 242.520  1.00  0.00           C
ATOM   1522  CG  ASP   153      16.330 -11.030 241.880  1.00  0.00           C
ATOM   1523  OD1 ASP   153      15.320 -10.770 241.140  1.00  0.00           O
ATOM   1524  OD2 ASP   153      16.890 -10.160 242.470  1.00  0.00           O
ATOM   1525  C   ASP   153      18.460 -13.340 241.810  1.00  0.00           C
ATOM   1526  O   ASP   153      18.980 -14.190 242.520  1.00  0.00           O
ATOM   1527  N   TYR   154      19.190 -12.380 241.260  1.00  0.00           N
ATOM   1528  H   TYR   154      18.760 -11.610 240.790  1.00  0.00           H
ATOM   1529  CA  TYR   154      20.590 -12.210 241.720  1.00  0.00           C
ATOM   1530  CB  TYR   154      21.460 -11.650 240.680  1.00  0.00           C
ATOM   1531  CG  TYR   154      22.030 -12.800 239.920  1.00  0.00           C
ATOM   1532  CD1 TYR   154      23.150 -13.470 240.390  1.00  0.00           C
ATOM   1533  HD1 TYR   154      23.500 -13.190 241.380  1.00  0.00           H
ATOM   1534  CD2 TYR   154      21.530 -13.080 238.650  1.00  0.00           C
ATOM   1535  HD2 TYR   154      20.800 -12.440 238.160  1.00  0.00           H
ATOM   1536  CE1 TYR   154      23.720 -14.510 239.710  1.00  0.00           C
ATOM   1537  HE1 TYR   154      24.320 -15.220 240.270  1.00  0.00           H
ATOM   1538  CE2 TYR   154      22.010 -14.150 237.940  1.00  0.00           C
ATOM   1539  HE2 TYR   154      21.440 -14.410 237.040  1.00  0.00           H
ATOM   1540  CZ  TYR   154      23.090 -14.890 238.510  1.00  0.00           C
ATOM   1541  OH  TYR   154      23.530 -15.960 237.730  1.00  0.00           O
ATOM   1542  HH  TYR   154      22.720 -16.020 237.140  1.00  0.00           H
ATOM   1543  C   TYR   154      20.780 -11.410 243.060  1.00  0.00           C
ATOM   1544  O   TYR   154      21.810 -11.720 243.710  1.00  0.00           O
ATOM   1545  N   ASP   155      19.870 -10.560 243.450  1.00  0.00           N
ATOM   1546  H   ASP   155      19.190 -10.220 242.790  1.00  0.00           H
ATOM   1547  CA  ASP   155      20.070  -9.790 244.710  1.00  0.00           C
ATOM   1548  CB  ASP   155      20.080  -8.300 244.320  1.00  0.00           C
ATOM   1549  CG  ASP   155      20.420  -7.200 245.320  1.00  0.00           C
ATOM   1550  OD1 ASP   155      19.670  -7.030 246.260  1.00  0.00           O
ATOM   1551  OD2 ASP   155      21.490  -6.640 245.190  1.00  0.00           O
ATOM   1552  C   ASP   155      19.010  -9.990 245.730  1.00  0.00           C
ATOM   1553  O   ASP   155      19.200 -10.630 246.780  1.00  0.00           O
ATOM   1554  N   CYS   156      17.830  -9.720 245.250  1.00  0.00           N
ATOM   1555  H   CYS   156      17.670  -9.870 244.280  1.00  0.00           H
ATOM   1556  CA  CYS   156      16.580  -9.550 246.080  1.00  0.00           C
ATOM   1557  CB  CYS   156      15.840  -8.270 245.660  1.00  0.00           C
ATOM   1558  SG  CYS   156      15.370  -8.250 243.880  1.00  0.00           S
ATOM   1559  HG  CYS   156      16.150  -9.200 243.370  1.00  0.00           H
ATOM   1560  C   CYS   156      15.690 -10.790 246.270  1.00  0.00           C
ATOM   1561  O   CYS   156      14.450 -10.780 246.170  1.00  0.00           O
ATOM   1562  N   VAL   157      16.390 -11.760 246.850  1.00  0.00           N
ATOM   1563  H   VAL   157      17.170 -11.450 247.390  1.00  0.00           H
ATOM   1564  CA  VAL   157      15.950 -13.130 247.090  1.00  0.00           C
ATOM   1565  CB  VAL   157      17.090 -14.100 247.440  1.00  0.00           C
ATOM   1566  CG1 VAL   157      18.090 -14.230 246.280  1.00  0.00           C
ATOM   1567  CG2 VAL   157      17.880 -13.690 248.670  1.00  0.00           C
ATOM   1568  C   VAL   157      14.680 -13.330 247.910  1.00  0.00           C
ATOM   1569  O   VAL   157      14.660 -13.220 249.160  1.00  0.00           O
ATOM   1570  N   SER   158      13.620 -13.560 247.160  1.00  0.00           N
ATOM   1571  H   SER   158      13.630 -13.410 246.170  1.00  0.00           H
ATOM   1572  CA  SER   158      12.290 -13.910 247.730  1.00  0.00           C
ATOM   1573  CB  SER   158      11.170 -13.630 246.830  1.00  0.00           C
ATOM   1574  OG  SER   158      11.200 -12.280 246.300  1.00  0.00           O
ATOM   1575  HG  SER   158      11.740 -12.230 245.460  1.00  0.00           H
ATOM   1576  C   SER   158      12.050 -15.370 248.240  1.00  0.00           C
ATOM   1577  O   SER   158      11.820 -16.290 247.500  1.00  0.00           O
ATOM   1578  N   PHE   159      12.270 -15.570 249.520  1.00  0.00           N
ATOM   1579  H   PHE   159      12.290 -14.790 250.150  1.00  0.00           H
ATOM   1580  CA  PHE   159      12.360 -16.900 250.190  1.00  0.00           C
ATOM   1581  CB  PHE   159      12.840 -16.650 251.640  1.00  0.00           C
ATOM   1582  CG  PHE   159      14.330 -16.810 251.620  1.00  0.00           C
ATOM   1583  CD1 PHE   159      15.130 -15.680 251.710  1.00  0.00           C
ATOM   1584  HD1 PHE   159      14.690 -14.830 252.230  1.00  0.00           H
ATOM   1585  CD2 PHE   159      14.920 -18.040 251.430  1.00  0.00           C
ATOM   1586  HD2 PHE   159      14.170 -18.830 251.450  1.00  0.00           H
ATOM   1587  CE1 PHE   159      16.530 -15.770 251.700  1.00  0.00           C
ATOM   1588  HE1 PHE   159      17.090 -14.850 251.870  1.00  0.00           H
ATOM   1589  CE2 PHE   159      16.310 -18.150 251.350  1.00  0.00           C
ATOM   1590  HE2 PHE   159      16.690 -19.180 251.350  1.00  0.00           H
ATOM   1591  CZ  PHE   159      17.140 -17.010 251.550  1.00  0.00           C
ATOM   1592  HZ  PHE   159      18.220 -17.060 251.440  1.00  0.00           H
ATOM   1593  C   PHE   159      10.940 -17.560 250.170  1.00  0.00           C
ATOM   1594  O   PHE   159       9.930 -16.950 250.390  1.00  0.00           O
ATOM   1595  N   CYS   160      10.850 -18.860 250.020  1.00  0.00           N
ATOM   1596  H   CYS   160      11.660 -19.420 249.860  1.00  0.00           H
ATOM   1597  CA  CYS   160       9.530 -19.600 250.120  1.00  0.00           C
ATOM   1598  CB  CYS   160       8.810 -19.800 248.800  1.00  0.00           C
ATOM   1599  SG  CYS   160       9.970 -19.940 247.430  1.00  0.00           S
ATOM   1600  HG  CYS   160       9.590 -18.950 246.630  1.00  0.00           H
ATOM   1601  C   CYS   160       9.590 -20.900 250.870  1.00  0.00           C
ATOM   1602  O   CYS   160       8.910 -21.090 251.910  1.00  0.00           O
ATOM   1603  N   TYR   161      10.300 -21.850 250.380  1.00  0.00           N
ATOM   1604  H   TYR   161      10.850 -21.770 249.550  1.00  0.00           H
ATOM   1605  CA  TYR   161      10.380 -23.240 250.940  1.00  0.00           C
ATOM   1606  CB  TYR   161      10.470 -24.200 249.740  1.00  0.00           C
ATOM   1607  CG  TYR   161      10.270 -25.710 249.980  1.00  0.00           C
ATOM   1608  CD1 TYR   161       8.960 -26.080 250.320  1.00  0.00           C
ATOM   1609  HD1 TYR   161       8.250 -25.320 250.660  1.00  0.00           H
ATOM   1610  CD2 TYR   161      11.250 -26.670 249.780  1.00  0.00           C
ATOM   1611  HD2 TYR   161      12.240 -26.380 249.440  1.00  0.00           H
ATOM   1612  CE1 TYR   161       8.590 -27.390 250.330  1.00  0.00           C
ATOM   1613  HE1 TYR   161       7.510 -27.490 250.310  1.00  0.00           H
ATOM   1614  CE2 TYR   161      10.890 -27.980 249.770  1.00  0.00           C
ATOM   1615  HE2 TYR   161      11.700 -28.700 249.650  1.00  0.00           H
ATOM   1616  CZ  TYR   161       9.570 -28.350 249.940  1.00  0.00           C
ATOM   1617  OH  TYR   161       9.160 -29.610 249.600  1.00  0.00           O
ATOM   1618  HH  TYR   161       9.850 -30.250 249.940  1.00  0.00           H
ATOM   1619  C   TYR   161      11.530 -23.470 251.970  1.00  0.00           C
ATOM   1620  O   TYR   161      12.660 -22.980 251.770  1.00  0.00           O
ATOM   1621  N   MET   162      11.230 -24.400 252.840  1.00  0.00           N
ATOM   1622  H   MET   162      10.280 -24.610 253.060  1.00  0.00           H
ATOM   1623  CA  MET   162      12.350 -24.980 253.630  1.00  0.00           C
ATOM   1624  CB  MET   162      12.440 -24.230 254.960  1.00  0.00           C
ATOM   1625  CG  MET   162      13.840 -24.480 255.570  1.00  0.00           C
ATOM   1626  SD  MET   162      14.160 -23.460 257.070  1.00  0.00           S
ATOM   1627  CE  MET   162      15.930 -23.200 256.990  1.00  0.00           C
ATOM   1628  C   MET   162      12.150 -26.470 253.890  1.00  0.00           C
ATOM   1629  O   MET   162      11.100 -26.930 254.310  1.00  0.00           O
ATOM   1630  N   HIS   163      13.130 -27.290 253.440  1.00  0.00           N
ATOM   1631  H   HIS   163      13.930 -27.020 252.920  1.00  0.00           H
ATOM   1632  CA  HIS   163      12.990 -28.720 253.740  1.00  0.00           C
ATOM   1633  CB  HIS   163      13.960 -29.370 252.760  1.00  0.00           C
ATOM   1634  CG  HIS   163      13.710 -30.860 252.470  1.00  0.00           C
ATOM   1635  ND1 HIS   163      12.640 -31.540 252.710  1.00  0.00           N
ATOM   1636  CD2 HIS   163      14.630 -31.740 252.130  1.00  0.00           C
ATOM   1637  HD2 HIS   163      15.650 -31.580 251.780  1.00  0.00           H
ATOM   1638  CE1 HIS   163      12.950 -32.860 252.700  1.00  0.00           C
ATOM   1639  HE1 HIS   163      12.290 -33.650 253.060  1.00  0.00           H
ATOM   1640  NE2 HIS   163      14.200 -32.970 252.340  1.00  0.00           N
ATOM   1641  HE2 HIS   163      14.670 -33.800 252.050  1.00  0.00           H
ATOM   1642  C   HIS   163      12.930 -29.230 255.200  1.00  0.00           C
ATOM   1643  O   HIS   163      13.750 -28.920 256.040  1.00  0.00           O
ATOM   1644  N   HIS   164      11.910 -30.020 255.480  1.00  0.00           N
ATOM   1645  H   HIS   164      11.340 -30.360 254.730  1.00  0.00           H
ATOM   1646  CA  HIS   164      11.630 -30.490 256.830  1.00  0.00           C
ATOM   1647  CB  HIS   164      10.240 -29.910 257.290  1.00  0.00           C
ATOM   1648  CG  HIS   164      10.020 -29.960 258.820  1.00  0.00           C
ATOM   1649  ND1 HIS   164      10.580 -30.820 259.650  1.00  0.00           N
ATOM   1650  CD2 HIS   164       8.870 -29.570 259.360  1.00  0.00           C
ATOM   1651  HD2 HIS   164       8.100 -29.010 258.830  1.00  0.00           H
ATOM   1652  CE1 HIS   164       9.780 -31.020 260.710  1.00  0.00           C
ATOM   1653  HE1 HIS   164       9.910 -31.800 261.470  1.00  0.00           H
ATOM   1654  NE2 HIS   164       8.770 -30.170 260.560  1.00  0.00           N
ATOM   1655  HE2 HIS   164       7.950 -30.110 261.120  1.00  0.00           H
ATOM   1656  C   HIS   164      11.790 -32.010 257.090  1.00  0.00           C
ATOM   1657  O   HIS   164      12.890 -32.460 257.400  1.00  0.00           O
ATOM   1658  N   MET   165      10.950 -32.720 256.410  1.00  0.00           N
ATOM   1659  H   MET   165      10.760 -32.570 255.440  1.00  0.00           H
ATOM   1660  CA  MET   165      10.840 -34.170 256.700  1.00  0.00           C
ATOM   1661  CB  MET   165       9.440 -34.590 256.910  1.00  0.00           C
ATOM   1662  CG  MET   165       9.110 -34.360 258.380  1.00  0.00           C
ATOM   1663  SD  MET   165       7.740 -35.370 259.130  1.00  0.00           S
ATOM   1664  CE  MET   165       6.440 -35.050 258.020  1.00  0.00           C
ATOM   1665  C   MET   165      11.330 -35.030 255.500  1.00  0.00           C
ATOM   1666  O   MET   165      10.760 -35.130 254.390  1.00  0.00           O
ATOM   1667  N   GLU   166      12.430 -35.790 255.770  1.00  0.00           N
ATOM   1668  H   GLU   166      12.970 -35.600 256.580  1.00  0.00           H
ATOM   1669  CA  GLU   166      12.930 -36.770 254.760  1.00  0.00           C
ATOM   1670  CB  GLU   166      14.480 -36.730 254.810  1.00  0.00           C
ATOM   1671  CG  GLU   166      15.130 -35.520 254.210  1.00  0.00           C
ATOM   1672  CD  GLU   166      16.560 -35.390 254.780  1.00  0.00           C
ATOM   1673  OE1 GLU   166      17.490 -36.020 254.290  1.00  0.00           O
ATOM   1674  OE2 GLU   166      16.720 -34.680 255.800  1.00  0.00           O
ATOM   1675  C   GLU   166      12.510 -38.180 255.270  1.00  0.00           C
ATOM   1676  O   GLU   166      13.200 -39.010 255.900  1.00  0.00           O
ATOM   1677  N   LEU   167      11.240 -38.340 254.840  1.00  0.00           N
ATOM   1678  H   LEU   167      10.830 -37.760 254.140  1.00  0.00           H
ATOM   1679  CA  LEU   167      10.490 -39.550 255.230  1.00  0.00           C
ATOM   1680  CB  LEU   167       9.010 -39.250 254.830  1.00  0.00           C
ATOM   1681  CG  LEU   167       8.420 -38.220 255.840  1.00  0.00           C
ATOM   1682  CD1 LEU   167       7.090 -37.640 255.400  1.00  0.00           C
ATOM   1683  CD2 LEU   167       8.310 -38.840 257.270  1.00  0.00           C
ATOM   1684  C   LEU   167      11.070 -40.830 254.700  1.00  0.00           C
ATOM   1685  O   LEU   167      11.340 -41.010 253.460  1.00  0.00           O
ATOM   1686  N   PRO   168      11.100 -41.890 255.590  1.00  0.00           N
ATOM   1687  CA  PRO   168      11.330 -43.250 255.130  1.00  0.00           C
ATOM   1688  CB  PRO   168      11.390 -44.110 256.350  1.00  0.00           C
ATOM   1689  CG  PRO   168      10.810 -43.230 257.480  1.00  0.00           C
ATOM   1690  CD  PRO   168      11.250 -41.820 257.050  1.00  0.00           C
ATOM   1691  C   PRO   168      10.340 -43.880 254.080  1.00  0.00           C
ATOM   1692  O   PRO   168      10.690 -44.770 253.300  1.00  0.00           O
ATOM   1693  N   THR   169       9.160 -43.270 253.990  1.00  0.00           N
ATOM   1694  H   THR   169       8.670 -42.910 254.770  1.00  0.00           H
ATOM   1695  CA  THR   169       8.240 -43.480 252.820  1.00  0.00           C
ATOM   1696  CB  THR   169       6.830 -42.930 253.100  1.00  0.00           C
ATOM   1697  OG1 THR   169       6.860 -41.650 253.670  1.00  0.00           O
ATOM   1698  HG1 THR   169       5.900 -41.360 253.730  1.00  0.00           H
ATOM   1699  CG2 THR   169       6.160 -43.900 253.990  1.00  0.00           C
ATOM   1700  C   THR   169       8.700 -42.730 251.520  1.00  0.00           C
ATOM   1701  O   THR   169       7.930 -42.430 250.600  1.00  0.00           O
ATOM   1702  N   GLY   170      10.020 -42.570 251.390  1.00  0.00           N
ATOM   1703  H   GLY   170      10.590 -42.660 252.210  1.00  0.00           H
ATOM   1704  CA  GLY   170      10.690 -41.880 250.250  1.00  0.00           C
ATOM   1705  C   GLY   170      10.550 -40.410 250.250  1.00  0.00           C
ATOM   1706  O   GLY   170      11.510 -39.690 250.400  1.00  0.00           O
ATOM   1707  N   VAL   171       9.300 -39.910 250.240  1.00  0.00           N
ATOM   1708  H   VAL   171       8.500 -40.490 250.420  1.00  0.00           H
ATOM   1709  CA  VAL   171       8.920 -38.510 249.890  1.00  0.00           C
ATOM   1710  CB  VAL   171       7.370 -38.470 250.070  1.00  0.00           C
ATOM   1711  CG1 VAL   171       6.680 -39.270 248.910  1.00  0.00           C
ATOM   1712  CG2 VAL   171       6.760 -38.960 251.410  1.00  0.00           C
ATOM   1713  C   VAL   171       9.620 -37.510 250.830  1.00  0.00           C
ATOM   1714  O   VAL   171       9.790 -37.480 252.070  1.00  0.00           O
ATOM   1715  N   HIS   172      10.190 -36.550 250.050  1.00  0.00           N
ATOM   1716  H   HIS   172      10.140 -36.480 249.060  1.00  0.00           H
ATOM   1717  CA  HIS   172      10.790 -35.340 250.690  1.00  0.00           C
ATOM   1718  CB  HIS   172      12.060 -34.980 249.880  1.00  0.00           C
ATOM   1719  CG  HIS   172      13.300 -35.770 250.090  1.00  0.00           C
ATOM   1720  ND1 HIS   172      14.550 -35.230 249.990  1.00  0.00           N
ATOM   1721  CD2 HIS   172      13.510 -36.930 250.690  1.00  0.00           C
ATOM   1722  HD2 HIS   172      12.780 -37.700 250.940  1.00  0.00           H
ATOM   1723  CE1 HIS   172      15.470 -36.080 250.480  1.00  0.00           C
ATOM   1724  HE1 HIS   172      16.490 -35.820 250.780  1.00  0.00           H
ATOM   1725  NE2 HIS   172      14.800 -37.110 250.980  1.00  0.00           N
ATOM   1726  HE2 HIS   172      15.180 -38.010 251.200  1.00  0.00           H
ATOM   1727  C   HIS   172       9.680 -34.290 250.820  1.00  0.00           C
ATOM   1728  O   HIS   172       9.240 -33.810 249.790  1.00  0.00           O
ATOM   1729  N   ALA   173       9.160 -34.140 252.040  1.00  0.00           N
ATOM   1730  H   ALA   173       9.510 -34.800 252.710  1.00  0.00           H
ATOM   1731  CA  ALA   173       8.170 -33.070 252.390  1.00  0.00           C
ATOM   1732  CB  ALA   173       7.120 -33.540 253.430  1.00  0.00           C
ATOM   1733  C   ALA   173       8.790 -31.900 253.130  1.00  0.00           C
ATOM   1734  O   ALA   173       9.580 -32.090 254.040  1.00  0.00           O
ATOM   1735  N   GLY   174       8.380 -30.660 252.680  1.00  0.00           N
ATOM   1736  H   GLY   174       8.030 -30.540 251.750  1.00  0.00           H
ATOM   1737  CA  GLY   174       8.870 -29.430 253.290  1.00  0.00           C
ATOM   1738  C   GLY   174       7.940 -28.210 253.490  1.00  0.00           C
ATOM   1739  O   GLY   174       6.800 -28.260 253.090  1.00  0.00           O
ATOM   1740  N   THR   175       8.390 -27.380 254.420  1.00  0.00           N
ATOM   1741  H   THR   175       9.380 -27.310 254.530  1.00  0.00           H
ATOM   1742  CA  THR   175       7.500 -26.370 255.040  1.00  0.00           C
ATOM   1743  CB  THR   175       7.800 -26.180 256.550  1.00  0.00           C
ATOM   1744  OG1 THR   175       6.710 -25.430 257.100  1.00  0.00           O
ATOM   1745  HG1 THR   175       6.870 -24.450 256.940  1.00  0.00           H
ATOM   1746  CG2 THR   175       9.230 -25.650 256.940  1.00  0.00           C
ATOM   1747  C   THR   175       7.610 -25.020 254.300  1.00  0.00           C
ATOM   1748  O   THR   175       8.450 -24.860 253.440  1.00  0.00           O
ATOM   1749  N   ASP   176       6.690 -24.130 254.540  1.00  0.00           N
ATOM   1750  H   ASP   176       5.820 -24.380 254.970  1.00  0.00           H
ATOM   1751  CA  ASP   176       6.740 -22.730 254.190  1.00  0.00           C
ATOM   1752  CB  ASP   176       5.300 -22.220 254.210  1.00  0.00           C
ATOM   1753  CG  ASP   176       5.100 -20.680 253.960  1.00  0.00           C
ATOM   1754  OD1 ASP   176       4.860 -20.280 252.770  1.00  0.00           O
ATOM   1755  OD2 ASP   176       5.110 -19.910 254.930  1.00  0.00           O
ATOM   1756  C   ASP   176       7.660 -22.080 255.210  1.00  0.00           C
ATOM   1757  O   ASP   176       7.480 -22.240 256.400  1.00  0.00           O
ATOM   1758  N   LEU   177       8.410 -21.150 254.710  1.00  0.00           N
ATOM   1759  H   LEU   177       8.560 -21.100 253.720  1.00  0.00           H
ATOM   1760  CA  LEU   177       9.360 -20.330 255.510  1.00  0.00           C
ATOM   1761  CB  LEU   177      10.320 -19.500 254.690  1.00  0.00           C
ATOM   1762  CG  LEU   177      11.680 -20.180 254.700  1.00  0.00           C
ATOM   1763  CD1 LEU   177      12.460 -19.800 253.420  1.00  0.00           C
ATOM   1764  CD2 LEU   177      12.450 -19.790 255.930  1.00  0.00           C
ATOM   1765  C   LEU   177       8.750 -19.540 256.730  1.00  0.00           C
ATOM   1766  O   LEU   177       9.450 -19.200 257.700  1.00  0.00           O
ATOM   1767  N   GLU   178       7.500 -19.140 256.610  1.00  0.00           N
ATOM   1768  H   GLU   178       6.950 -19.230 255.780  1.00  0.00           H
ATOM   1769  CA  GLU   178       6.660 -18.580 257.670  1.00  0.00           C
ATOM   1770  CB  GLU   178       5.980 -17.250 257.280  1.00  0.00           C
ATOM   1771  CG  GLU   178       7.050 -16.100 257.060  1.00  0.00           C
ATOM   1772  CD  GLU   178       6.490 -14.700 257.010  1.00  0.00           C
ATOM   1773  OE1 GLU   178       5.650 -14.310 257.800  1.00  0.00           O
ATOM   1774  OE2 GLU   178       6.860 -14.000 256.010  1.00  0.00           O
ATOM   1775  C   GLU   178       5.580 -19.480 258.350  1.00  0.00           C
ATOM   1776  O   GLU   178       5.170 -19.080 259.420  1.00  0.00           O
ATOM   1777  N   GLY   179       5.440 -20.710 257.840  1.00  0.00           N
ATOM   1778  H   GLY   179       6.160 -21.020 257.220  1.00  0.00           H
ATOM   1779  CA  GLY   179       4.300 -21.530 258.070  1.00  0.00           C
ATOM   1780  C   GLY   179       4.400 -23.030 258.230  1.00  0.00           C
ATOM   1781  O   GLY   179       5.270 -23.520 258.920  1.00  0.00           O
ATOM   1782  N   ASN   180       3.240 -23.670 257.870  1.00  0.00           N
ATOM   1783  H   ASN   180       2.400 -23.160 257.680  1.00  0.00           H
ATOM   1784  CA  ASN   180       3.080 -25.150 257.800  1.00  0.00           C
ATOM   1785  CB  ASN   180       1.630 -25.530 258.080  1.00  0.00           C
ATOM   1786  CG  ASN   180       1.630 -26.850 258.820  1.00  0.00           C
ATOM   1787  OD1 ASN   180       1.310 -27.900 258.320  1.00  0.00           O
ATOM   1788  ND2 ASN   180       1.890 -26.890 260.110  1.00  0.00           N
ATOM   1789 1HD2 ASN   180       2.130 -26.030 260.560  1.00  0.00           H
ATOM   1790 2HD2 ASN   180       1.870 -27.720 260.660  1.00  0.00           H
ATOM   1791  C   ASN   180       3.590 -25.850 256.530  1.00  0.00           C
ATOM   1792  O   ASN   180       3.950 -25.220 255.510  1.00  0.00           O
ATOM   1793  N   PHE   181       3.600 -27.200 256.570  1.00  0.00           N
ATOM   1794  H   PHE   181       3.350 -27.690 257.410  1.00  0.00           H
ATOM   1795  CA  PHE   181       3.990 -28.070 255.430  1.00  0.00           C
ATOM   1796  CB  PHE   181       3.970 -29.570 255.750  1.00  0.00           C
ATOM   1797  CG  PHE   181       4.970 -30.040 256.780  1.00  0.00           C
ATOM   1798  CD1 PHE   181       4.480 -30.190 258.050  1.00  0.00           C
ATOM   1799  HD1 PHE   181       3.730 -29.510 258.450  1.00  0.00           H
ATOM   1800  CD2 PHE   181       6.210 -30.550 256.450  1.00  0.00           C
ATOM   1801  HD2 PHE   181       6.600 -30.600 255.440  1.00  0.00           H
ATOM   1802  CE1 PHE   181       5.170 -30.890 258.990  1.00  0.00           C
ATOM   1803  HE1 PHE   181       5.040 -30.710 260.050  1.00  0.00           H
ATOM   1804  CE2 PHE   181       6.990 -31.190 257.430  1.00  0.00           C
ATOM   1805  HE2 PHE   181       8.050 -31.420 257.300  1.00  0.00           H
ATOM   1806  CZ  PHE   181       6.380 -31.440 258.640  1.00  0.00           C
ATOM   1807  HZ  PHE   181       6.620 -32.350 259.180  1.00  0.00           H
ATOM   1808  C   PHE   181       3.040 -27.790 254.210  1.00  0.00           C
ATOM   1809  O   PHE   181       1.800 -27.610 254.280  1.00  0.00           O
ATOM   1810  N   TYR   182       3.570 -28.270 253.000  1.00  0.00           N
ATOM   1811  H   TYR   182       4.510 -28.620 252.950  1.00  0.00           H
ATOM   1812  CA  TYR   182       2.640 -28.450 251.850  1.00  0.00           C
ATOM   1813  CB  TYR   182       3.340 -28.230 250.450  1.00  0.00           C
ATOM   1814  CG  TYR   182       2.360 -28.130 249.310  1.00  0.00           C
ATOM   1815  CD1 TYR   182       1.890 -26.850 249.140  1.00  0.00           C
ATOM   1816  HD1 TYR   182       2.140 -26.080 249.880  1.00  0.00           H
ATOM   1817  CD2 TYR   182       2.000 -29.100 248.360  1.00  0.00           C
ATOM   1818  HD2 TYR   182       2.350 -30.120 248.520  1.00  0.00           H
ATOM   1819  CE1 TYR   182       0.950 -26.580 248.130  1.00  0.00           C
ATOM   1820  HE1 TYR   182       0.650 -25.550 247.900  1.00  0.00           H
ATOM   1821  CE2 TYR   182       1.110 -28.790 247.350  1.00  0.00           C
ATOM   1822  HE2 TYR   182       1.200 -29.500 246.530  1.00  0.00           H
ATOM   1823  CZ  TYR   182       0.560 -27.500 247.220  1.00  0.00           C
ATOM   1824  OH  TYR   182      -0.640 -27.300 246.600  1.00  0.00           O
ATOM   1825  HH  TYR   182      -0.730 -28.010 245.900  1.00  0.00           H
ATOM   1826  C   TYR   182       1.890 -29.740 252.060  1.00  0.00           C
ATOM   1827  O   TYR   182       2.590 -30.770 252.270  1.00  0.00           O
ATOM   1828  N   GLY   183       0.530 -29.760 252.030  1.00  0.00           N
ATOM   1829  H   GLY   183       0.110 -28.920 251.690  1.00  0.00           H
ATOM   1830  CA  GLY   183      -0.240 -31.020 252.210  1.00  0.00           C
ATOM   1831  C   GLY   183      -0.270 -31.410 253.700  1.00  0.00           C
ATOM   1832  O   GLY   183       0.670 -31.080 254.430  1.00  0.00           O
ATOM   1833  N   PRO   184      -1.270 -32.100 254.230  1.00  0.00           N
ATOM   1834  CA  PRO   184      -1.330 -32.370 255.670  1.00  0.00           C
ATOM   1835  CB  PRO   184      -2.790 -32.880 255.850  1.00  0.00           C
ATOM   1836  CG  PRO   184      -3.130 -33.540 254.460  1.00  0.00           C
ATOM   1837  CD  PRO   184      -2.420 -32.660 253.490  1.00  0.00           C
ATOM   1838  C   PRO   184      -0.220 -33.350 256.120  1.00  0.00           C
ATOM   1839  O   PRO   184      -0.250 -34.500 255.690  1.00  0.00           O
ATOM   1840  N   PHE   185       0.720 -32.850 256.930  1.00  0.00           N
ATOM   1841  H   PHE   185       0.850 -31.860 256.970  1.00  0.00           H
ATOM   1842  CA  PHE   185       1.770 -33.520 257.710  1.00  0.00           C
ATOM   1843  CB  PHE   185       3.080 -33.420 256.880  1.00  0.00           C
ATOM   1844  CG  PHE   185       3.170 -34.220 255.560  1.00  0.00           C
ATOM   1845  CD1 PHE   185       3.500 -33.570 254.410  1.00  0.00           C
ATOM   1846  HD1 PHE   185       3.600 -32.490 254.300  1.00  0.00           H
ATOM   1847  CD2 PHE   185       3.190 -35.610 255.500  1.00  0.00           C
ATOM   1848  HD2 PHE   185       2.940 -36.130 256.420  1.00  0.00           H
ATOM   1849  CE1 PHE   185       3.840 -34.350 253.330  1.00  0.00           C
ATOM   1850  HE1 PHE   185       4.180 -33.850 252.420  1.00  0.00           H
ATOM   1851  CE2 PHE   185       3.540 -36.360 254.450  1.00  0.00           C
ATOM   1852  HE2 PHE   185       3.590 -37.430 254.650  1.00  0.00           H
ATOM   1853  CZ  PHE   185       3.920 -35.750 253.260  1.00  0.00           C
ATOM   1854  HZ  PHE   185       4.180 -36.270 252.340  1.00  0.00           H
ATOM   1855  C   PHE   185       2.050 -33.010 259.140  1.00  0.00           C
ATOM   1856  O   PHE   185       2.070 -31.790 259.390  1.00  0.00           O
ATOM   1857  N   VAL   186       2.710 -33.950 259.900  1.00  0.00           N
ATOM   1858  H   VAL   186       3.110 -34.770 259.500  1.00  0.00           H
ATOM   1859  CA  VAL   186       3.130 -33.780 261.340  1.00  0.00           C
ATOM   1860  CB  VAL   186       2.360 -34.910 262.110  1.00  0.00           C
ATOM   1861  CG1 VAL   186       2.770 -35.140 263.550  1.00  0.00           C
ATOM   1862  CG2 VAL   186       0.840 -34.740 261.940  1.00  0.00           C
ATOM   1863  C   VAL   186       4.660 -33.860 261.610  1.00  0.00           C
ATOM   1864  O   VAL   186       5.460 -34.570 261.020  1.00  0.00           O
ATOM   1865  N   ASP   187       5.020 -33.040 262.590  1.00  0.00           N
ATOM   1866  H   ASP   187       4.380 -32.610 263.220  1.00  0.00           H
ATOM   1867  CA  ASP   187       6.450 -32.690 263.020  1.00  0.00           C
ATOM   1868  CB  ASP   187       6.480 -31.370 263.780  1.00  0.00           C
ATOM   1869  CG  ASP   187       5.800 -30.260 262.960  1.00  0.00           C
ATOM   1870  OD1 ASP   187       4.540 -30.160 263.230  1.00  0.00           O
ATOM   1871  OD2 ASP   187       6.520 -29.570 262.180  1.00  0.00           O
ATOM   1872  C   ASP   187       7.180 -33.760 263.780  1.00  0.00           C
ATOM   1873  O   ASP   187       7.810 -33.520 264.820  1.00  0.00           O
ATOM   1874  N   ARG   188       7.420 -34.940 263.130  1.00  0.00           N
ATOM   1875  H   ARG   188       7.060 -35.030 262.200  1.00  0.00           H
ATOM   1876  CA  ARG   188       8.120 -36.210 263.530  1.00  0.00           C
ATOM   1877  CB  ARG   188       7.680 -36.680 264.920  1.00  0.00           C
ATOM   1878  CG  ARG   188       6.170 -37.070 265.070  1.00  0.00           C
ATOM   1879  CD  ARG   188       5.860 -37.480 266.560  1.00  0.00           C
ATOM   1880  NE  ARG   188       4.540 -38.100 266.760  1.00  0.00           N
ATOM   1881  HE  ARG   188       3.850 -37.460 267.100  1.00  0.00           H
ATOM   1882  CZ  ARG   188       4.260 -39.370 266.750  1.00  0.00           C
ATOM   1883  NH1 ARG   188       5.140 -40.380 266.390  1.00  0.00           N
ATOM   1884 1HH1 ARG   188       6.130 -40.210 266.340  1.00  0.00           H
ATOM   1885 2HH1 ARG   188       4.770 -41.300 266.260  1.00  0.00           H
ATOM   1886  NH2 ARG   188       3.070 -39.770 267.250  1.00  0.00           N
ATOM   1887 1HH2 ARG   188       2.440 -39.140 267.710  1.00  0.00           H
ATOM   1888 2HH2 ARG   188       2.870 -40.750 267.300  1.00  0.00           H
ATOM   1889  C   ARG   188       8.140 -37.280 262.450  1.00  0.00           C
ATOM   1890  O   ARG   188       7.170 -37.960 262.090  1.00  0.00           O
ATOM   1891  N   GLN   189       9.390 -37.810 262.390  1.00  0.00           N
ATOM   1892  H   GLN   189      10.040 -37.630 263.130  1.00  0.00           H
ATOM   1893  CA  GLN   189       9.830 -38.590 261.250  1.00  0.00           C
ATOM   1894  CB  GLN   189      11.280 -38.230 260.930  1.00  0.00           C
ATOM   1895  CG  GLN   189      11.310 -36.930 260.220  1.00  0.00           C
ATOM   1896  CD  GLN   189      12.800 -36.480 259.970  1.00  0.00           C
ATOM   1897  OE1 GLN   189      13.190 -36.280 258.810  1.00  0.00           O
ATOM   1898  NE2 GLN   189      13.680 -36.550 260.930  1.00  0.00           N
ATOM   1899 1HE2 GLN   189      13.540 -37.140 261.730  1.00  0.00           H
ATOM   1900 2HE2 GLN   189      14.510 -35.990 260.950  1.00  0.00           H
ATOM   1901  C   GLN   189       9.560 -40.110 261.170  1.00  0.00           C
ATOM   1902  O   GLN   189      10.400 -41.010 261.050  1.00  0.00           O
ATOM   1903  N   THR   190       8.330 -40.360 261.650  1.00  0.00           N
ATOM   1904  H   THR   190       7.780 -39.590 261.970  1.00  0.00           H
ATOM   1905  CA  THR   190       7.610 -41.580 261.390  1.00  0.00           C
ATOM   1906  CB  THR   190       6.460 -41.820 262.420  1.00  0.00           C
ATOM   1907  OG1 THR   190       5.930 -43.090 262.030  1.00  0.00           O
ATOM   1908  HG1 THR   190       4.980 -43.200 262.310  1.00  0.00           H
ATOM   1909  CG2 THR   190       5.450 -40.660 262.450  1.00  0.00           C
ATOM   1910  C   THR   190       7.010 -41.480 259.890  1.00  0.00           C
ATOM   1911  O   THR   190       6.560 -40.440 259.350  1.00  0.00           O
ATOM   1912  N   ALA   191       6.940 -42.650 259.350  1.00  0.00           N
ATOM   1913  H   ALA   191       7.140 -43.390 259.990  1.00  0.00           H
ATOM   1914  CA  ALA   191       6.540 -42.990 257.990  1.00  0.00           C
ATOM   1915  CB  ALA   191       7.040 -44.400 257.920  1.00  0.00           C
ATOM   1916  C   ALA   191       5.030 -42.700 257.600  1.00  0.00           C
ATOM   1917  O   ALA   191       4.230 -43.540 257.140  1.00  0.00           O
ATOM   1918  N   GLN   192       4.860 -41.410 257.390  1.00  0.00           N
ATOM   1919  H   GLN   192       5.530 -40.720 257.660  1.00  0.00           H
ATOM   1920  CA  GLN   192       3.640 -40.780 256.890  1.00  0.00           C
ATOM   1921  CB  GLN   192       3.700 -39.270 257.330  1.00  0.00           C
ATOM   1922  CG  GLN   192       3.610 -39.230 258.790  1.00  0.00           C
ATOM   1923  CD  GLN   192       3.900 -37.830 259.280  1.00  0.00           C
ATOM   1924  OE1 GLN   192       3.130 -36.910 259.160  1.00  0.00           O
ATOM   1925  NE2 GLN   192       5.130 -37.580 259.740  1.00  0.00           N
ATOM   1926 1HE2 GLN   192       5.610 -38.370 260.130  1.00  0.00           H
ATOM   1927 2HE2 GLN   192       5.480 -36.660 259.900  1.00  0.00           H
ATOM   1928  C   GLN   192       3.390 -40.950 255.370  1.00  0.00           C
ATOM   1929  O   GLN   192       4.390 -40.940 254.690  1.00  0.00           O
ATOM   1930  N   ALA   193       2.170 -41.030 254.980  1.00  0.00           N
ATOM   1931  H   ALA   193       1.440 -40.720 255.590  1.00  0.00           H
ATOM   1932  CA  ALA   193       1.720 -41.170 253.500  1.00  0.00           C
ATOM   1933  CB  ALA   193       0.480 -42.090 253.360  1.00  0.00           C
ATOM   1934  C   ALA   193       1.550 -39.810 252.900  1.00  0.00           C
ATOM   1935  O   ALA   193       0.850 -38.940 253.440  1.00  0.00           O
ATOM   1936  N   ALA   194       2.060 -39.650 251.680  1.00  0.00           N
ATOM   1937  H   ALA   194       2.660 -40.350 251.280  1.00  0.00           H
ATOM   1938  CA  ALA   194       1.780 -38.510 250.780  1.00  0.00           C
ATOM   1939  CB  ALA   194       3.020 -37.850 250.140  1.00  0.00           C
ATOM   1940  C   ALA   194       0.760 -38.840 249.650  1.00  0.00           C
ATOM   1941  O   ALA   194       1.130 -39.730 248.880  1.00  0.00           O
ATOM   1942  N   GLY   195      -0.060 -37.890 249.250  1.00  0.00           N
ATOM   1943  H   GLY   195      -0.140 -37.020 249.740  1.00  0.00           H
ATOM   1944  CA  GLY   195      -0.880 -37.910 248.090  1.00  0.00           C
ATOM   1945  C   GLY   195      -0.280 -37.340 246.820  1.00  0.00           C
ATOM   1946  O   GLY   195      -0.750 -36.330 246.250  1.00  0.00           O
ATOM   1947  N   THR   196       0.670 -38.090 246.370  1.00  0.00           N
ATOM   1948  H   THR   196       0.710 -39.060 246.610  1.00  0.00           H
ATOM   1949  CA  THR   196       1.550 -37.700 245.220  1.00  0.00           C
ATOM   1950  CB  THR   196       2.670 -38.730 245.000  1.00  0.00           C
ATOM   1951  OG1 THR   196       2.090 -39.990 244.710  1.00  0.00           O
ATOM   1952  HG1 THR   196       1.190 -40.120 245.140  1.00  0.00           H
ATOM   1953  CG2 THR   196       3.500 -38.820 246.260  1.00  0.00           C
ATOM   1954  C   THR   196       0.750 -37.700 243.920  1.00  0.00           C
ATOM   1955  O   THR   196      -0.070 -38.580 243.700  1.00  0.00           O
ATOM   1956  N   ASP   197       0.940 -36.610 243.200  1.00  0.00           N
ATOM   1957  H   ASP   197       1.360 -35.810 243.630  1.00  0.00           H
ATOM   1958  CA  ASP   197       0.390 -36.280 241.890  1.00  0.00           C
ATOM   1959  CB  ASP   197       0.480 -34.760 241.640  1.00  0.00           C
ATOM   1960  CG  ASP   197      -0.170 -33.900 242.750  1.00  0.00           C
ATOM   1961  OD1 ASP   197       0.510 -33.770 243.800  1.00  0.00           O
ATOM   1962  OD2 ASP   197      -1.200 -33.220 242.520  1.00  0.00           O
ATOM   1963  C   ASP   197       1.000 -36.940 240.630  1.00  0.00           C
ATOM   1964  O   ASP   197       2.170 -37.230 240.590  1.00  0.00           O
ATOM   1965  N   THR   198       0.110 -37.220 239.690  1.00  0.00           N
ATOM   1966  H   THR   198      -0.870 -37.010 239.800  1.00  0.00           H
ATOM   1967  CA  THR   198       0.440 -37.840 238.420  1.00  0.00           C
ATOM   1968  CB  THR   198      -0.760 -38.280 237.600  1.00  0.00           C
ATOM   1969  OG1 THR   198      -1.560 -37.080 237.310  1.00  0.00           O
ATOM   1970  HG1 THR   198      -1.890 -36.740 238.190  1.00  0.00           H
ATOM   1971  CG2 THR   198      -1.570 -39.240 238.490  1.00  0.00           C
ATOM   1972  C   THR   198       1.310 -36.930 237.570  1.00  0.00           C
ATOM   1973  O   THR   198       1.170 -35.710 237.720  1.00  0.00           O
ATOM   1974  N   THR   199       2.140 -37.540 236.770  1.00  0.00           N
ATOM   1975  H   THR   199       2.280 -38.520 236.700  1.00  0.00           H
ATOM   1976  CA  THR   199       3.180 -36.770 235.930  1.00  0.00           C
ATOM   1977  CB  THR   199       4.420 -37.620 235.780  1.00  0.00           C
ATOM   1978  OG1 THR   199       4.200 -39.000 235.610  1.00  0.00           O
ATOM   1979  HG1 THR   199       5.010 -39.540 235.830  1.00  0.00           H
ATOM   1980  CG2 THR   199       5.330 -37.510 236.970  1.00  0.00           C
ATOM   1981  C   THR   199       2.600 -36.510 234.580  1.00  0.00           C
ATOM   1982  O   THR   199       2.050 -37.390 233.880  1.00  0.00           O
ATOM   1983  N   ILE   200       2.660 -35.220 234.230  1.00  0.00           N
ATOM   1984  H   ILE   200       3.170 -34.540 234.760  1.00  0.00           H
ATOM   1985  CA  ILE   200       2.000 -34.850 232.950  1.00  0.00           C
ATOM   1986  CB  ILE   200       1.000 -33.700 233.130  1.00  0.00           C
ATOM   1987  CG1 ILE   200       1.750 -32.510 233.770  1.00  0.00           C
ATOM   1988  CG2 ILE   200      -0.240 -34.080 233.940  1.00  0.00           C
ATOM   1989  CD  ILE   200       1.130 -31.190 233.250  1.00  0.00           C
ATOM   1990  C   ILE   200       2.980 -34.590 231.820  1.00  0.00           C
ATOM   1991  O   ILE   200       3.900 -33.750 231.930  1.00  0.00           O
ATOM   1992  N   THR   201       2.680 -35.240 230.680  1.00  0.00           N
ATOM   1993  H   THR   201       1.880 -35.820 230.520  1.00  0.00           H
ATOM   1994  CA  THR   201       3.460 -35.280 229.370  1.00  0.00           C
ATOM   1995  CB  THR   201       2.770 -36.100 228.320  1.00  0.00           C
ATOM   1996  OG1 THR   201       1.420 -35.860 228.420  1.00  0.00           O
ATOM   1997  HG1 THR   201       0.920 -36.700 228.210  1.00  0.00           H
ATOM   1998  CG2 THR   201       2.950 -37.600 228.420  1.00  0.00           C
ATOM   1999  C   THR   201       4.110 -33.990 228.790  1.00  0.00           C
ATOM   2000  O   THR   201       5.300 -34.040 228.420  1.00  0.00           O
ATOM   2001  N   VAL   202       3.320 -32.920 228.750  1.00  0.00           N
ATOM   2002  H   VAL   202       2.330 -33.010 228.890  1.00  0.00           H
ATOM   2003  CA  VAL   202       3.820 -31.540 228.410  1.00  0.00           C
ATOM   2004  CB  VAL   202       2.590 -30.600 228.510  1.00  0.00           C
ATOM   2005  CG1 VAL   202       2.940 -29.090 228.320  1.00  0.00           C
ATOM   2006  CG2 VAL   202       1.590 -30.880 227.380  1.00  0.00           C
ATOM   2007  C   VAL   202       5.020 -31.090 229.220  1.00  0.00           C
ATOM   2008  O   VAL   202       6.060 -30.850 228.630  1.00  0.00           O
ATOM   2009  N   ASN   203       4.930 -31.300 230.500  1.00  0.00           N
ATOM   2010  H   ASN   203       4.000 -31.480 230.840  1.00  0.00           H
ATOM   2011  CA  ASN   203       6.000 -30.850 231.320  1.00  0.00           C
ATOM   2012  CB  ASN   203       5.570 -30.700 232.760  1.00  0.00           C
ATOM   2013  CG  ASN   203       4.770 -29.360 232.980  1.00  0.00           C
ATOM   2014  OD1 ASN   203       4.280 -28.800 231.970  1.00  0.00           O
ATOM   2015  ND2 ASN   203       4.750 -28.780 234.170  1.00  0.00           N
ATOM   2016 1HD2 ASN   203       5.190 -29.220 234.960  1.00  0.00           H
ATOM   2017 2HD2 ASN   203       4.130 -28.010 234.330  1.00  0.00           H
ATOM   2018  C   ASN   203       7.290 -31.700 231.280  1.00  0.00           C
ATOM   2019  O   ASN   203       8.340 -31.090 231.380  1.00  0.00           O
ATOM   2020  N   VAL   204       7.150 -33.030 231.010  1.00  0.00           N
ATOM   2021  H   VAL   204       6.220 -33.390 231.120  1.00  0.00           H
ATOM   2022  CA  VAL   204       8.290 -34.000 230.740  1.00  0.00           C
ATOM   2023  CB  VAL   204       7.940 -35.440 230.580  1.00  0.00           C
ATOM   2024  CG1 VAL   204       9.160 -36.350 230.600  1.00  0.00           C
ATOM   2025  CG2 VAL   204       6.900 -35.840 231.600  1.00  0.00           C
ATOM   2026  C   VAL   204       9.020 -33.450 229.480  1.00  0.00           C
ATOM   2027  O   VAL   204      10.220 -33.420 229.400  1.00  0.00           O
ATOM   2028  N   LEU   205       8.260 -33.210 228.390  1.00  0.00           N
ATOM   2029  H   LEU   205       7.270 -33.340 228.360  1.00  0.00           H
ATOM   2030  CA  LEU   205       8.810 -32.450 227.250  1.00  0.00           C
ATOM   2031  CB  LEU   205       7.780 -32.270 226.150  1.00  0.00           C
ATOM   2032  CG  LEU   205       7.470 -33.480 225.370  1.00  0.00           C
ATOM   2033  CD1 LEU   205       6.650 -33.090 224.140  1.00  0.00           C
ATOM   2034  CD2 LEU   205       8.780 -34.240 224.870  1.00  0.00           C
ATOM   2035  C   LEU   205       9.510 -31.120 227.570  1.00  0.00           C
ATOM   2036  O   LEU   205      10.530 -30.890 226.950  1.00  0.00           O
ATOM   2037  N   ALA   206       8.870 -30.240 228.320  1.00  0.00           N
ATOM   2038  H   ALA   206       7.890 -30.300 228.490  1.00  0.00           H
ATOM   2039  CA  ALA   206       9.430 -28.980 228.850  1.00  0.00           C
ATOM   2040  CB  ALA   206       8.410 -28.210 229.750  1.00  0.00           C
ATOM   2041  C   ALA   206      10.760 -29.190 229.610  1.00  0.00           C
ATOM   2042  O   ALA   206      11.780 -28.570 229.330  1.00  0.00           O
ATOM   2043  N   TRP   207      10.840 -30.190 230.500  1.00  0.00           N
ATOM   2044  H   TRP   207      10.030 -30.490 231.000  1.00  0.00           H
ATOM   2045  CA  TRP   207      12.090 -30.650 231.140  1.00  0.00           C
ATOM   2046  CB  TRP   207      11.870 -31.850 232.030  1.00  0.00           C
ATOM   2047  CG  TRP   207      13.040 -32.320 232.990  1.00  0.00           C
ATOM   2048  CD1 TRP   207      12.730 -32.480 234.290  1.00  0.00           C
ATOM   2049  HD1 TRP   207      11.930 -31.930 234.810  1.00  0.00           H
ATOM   2050  CD2 TRP   207      14.040 -33.260 232.780  1.00  0.00           C
ATOM   2051  NE1 TRP   207      13.540 -33.290 234.970  1.00  0.00           N
ATOM   2052  HE1 TRP   207      13.520 -33.420 235.960  1.00  0.00           H
ATOM   2053  CE2 TRP   207      14.360 -33.760 234.060  1.00  0.00           C
ATOM   2054  CE3 TRP   207      14.850 -33.660 231.660  1.00  0.00           C
ATOM   2055  HE3 TRP   207      14.680 -33.190 230.690  1.00  0.00           H
ATOM   2056  CZ2 TRP   207      15.450 -34.590 234.200  1.00  0.00           C
ATOM   2057  HZ2 TRP   207      15.800 -34.730 235.230  1.00  0.00           H
ATOM   2058  CZ3 TRP   207      15.950 -34.480 231.860  1.00  0.00           C
ATOM   2059  HZ3 TRP   207      16.480 -34.880 230.990  1.00  0.00           H
ATOM   2060  CH2 TRP   207      16.240 -34.920 233.130  1.00  0.00           C
ATOM   2061  HH2 TRP   207      17.230 -35.320 233.350  1.00  0.00           H
ATOM   2062  C   TRP   207      13.140 -31.030 230.060  1.00  0.00           C
ATOM   2063  O   TRP   207      14.260 -30.580 230.160  1.00  0.00           O
ATOM   2064  N   LEU   208      12.780 -31.870 229.050  1.00  0.00           N
ATOM   2065  H   LEU   208      11.930 -32.380 229.000  1.00  0.00           H
ATOM   2066  CA  LEU   208      13.770 -32.310 228.060  1.00  0.00           C
ATOM   2067  CB  LEU   208      13.120 -33.470 227.290  1.00  0.00           C
ATOM   2068  CG  LEU   208      14.050 -34.490 226.540  1.00  0.00           C
ATOM   2069  CD1 LEU   208      14.760 -35.390 227.520  1.00  0.00           C
ATOM   2070  CD2 LEU   208      13.260 -35.320 225.560  1.00  0.00           C
ATOM   2071  C   LEU   208      14.220 -31.170 227.140  1.00  0.00           C
ATOM   2072  O   LEU   208      15.420 -30.990 226.820  1.00  0.00           O
ATOM   2073  N   TYR   209      13.320 -30.200 226.830  1.00  0.00           N
ATOM   2074  H   TYR   209      12.340 -30.410 226.800  1.00  0.00           H
ATOM   2075  CA  TYR   209      13.640 -28.880 226.290  1.00  0.00           C
ATOM   2076  CB  TYR   209      12.480 -28.020 225.970  1.00  0.00           C
ATOM   2077  CG  TYR   209      11.860 -28.480 224.670  1.00  0.00           C
ATOM   2078  CD1 TYR   209      12.430 -28.280 223.440  1.00  0.00           C
ATOM   2079  HD1 TYR   209      13.510 -28.130 223.390  1.00  0.00           H
ATOM   2080  CD2 TYR   209      10.510 -28.900 224.610  1.00  0.00           C
ATOM   2081  HD2 TYR   209       9.930 -28.890 225.530  1.00  0.00           H
ATOM   2082  CE1 TYR   209      11.760 -28.540 222.260  1.00  0.00           C
ATOM   2083  HE1 TYR   209      12.240 -28.020 221.430  1.00  0.00           H
ATOM   2084  CE2 TYR   209       9.800 -29.110 223.430  1.00  0.00           C
ATOM   2085  HE2 TYR   209       8.780 -29.490 223.410  1.00  0.00           H
ATOM   2086  CZ  TYR   209      10.440 -28.950 222.200  1.00  0.00           C
ATOM   2087  OH  TYR   209       9.790 -29.220 221.100  1.00  0.00           O
ATOM   2088  HH  TYR   209      10.290 -29.060 220.250  1.00  0.00           H
ATOM   2089  C   TYR   209      14.710 -28.100 227.070  1.00  0.00           C
ATOM   2090  O   TYR   209      15.730 -27.700 226.480  1.00  0.00           O
ATOM   2091  N   ALA   210      14.540 -28.030 228.360  1.00  0.00           N
ATOM   2092  H   ALA   210      13.640 -28.230 228.730  1.00  0.00           H
ATOM   2093  CA  ALA   210      15.490 -27.460 229.330  1.00  0.00           C
ATOM   2094  CB  ALA   210      14.890 -27.350 230.740  1.00  0.00           C
ATOM   2095  C   ALA   210      16.840 -28.270 229.390  1.00  0.00           C
ATOM   2096  O   ALA   210      17.970 -27.680 229.440  1.00  0.00           O
ATOM   2097  N   ALA   211      16.720 -29.570 229.150  1.00  0.00           N
ATOM   2098  H   ALA   211      15.880 -30.110 229.050  1.00  0.00           H
ATOM   2099  CA  ALA   211      17.910 -30.440 229.170  1.00  0.00           C
ATOM   2100  CB  ALA   211      17.610 -31.930 229.460  1.00  0.00           C
ATOM   2101  C   ALA   211      18.810 -30.250 227.910  1.00  0.00           C
ATOM   2102  O   ALA   211      19.740 -29.490 228.110  1.00  0.00           O
ATOM   2103  N   VAL   212      18.250 -30.420 226.720  1.00  0.00           N
ATOM   2104  H   VAL   212      17.300 -30.740 226.720  1.00  0.00           H
ATOM   2105  CA  VAL   212      18.970 -30.210 225.410  1.00  0.00           C
ATOM   2106  CB  VAL   212      18.150 -30.560 224.170  1.00  0.00           C
ATOM   2107  CG1 VAL   212      17.710 -32.010 224.300  1.00  0.00           C
ATOM   2108  CG2 VAL   212      16.940 -29.590 224.020  1.00  0.00           C
ATOM   2109  C   VAL   212      19.640 -28.800 225.260  1.00  0.00           C
ATOM   2110  O   VAL   212      20.880 -28.700 225.040  1.00  0.00           O
ATOM   2111  N   ILE   213      18.930 -27.760 225.640  1.00  0.00           N
ATOM   2112  H   ILE   213      17.950 -27.830 225.840  1.00  0.00           H
ATOM   2113  CA  ILE   213      19.420 -26.350 225.540  1.00  0.00           C
ATOM   2114  CB  ILE   213      18.210 -25.410 225.620  1.00  0.00           C
ATOM   2115  CG1 ILE   213      18.520 -24.020 225.010  1.00  0.00           C
ATOM   2116  CG2 ILE   213      17.650 -25.190 227.030  1.00  0.00           C
ATOM   2117  CD  ILE   213      18.540 -24.130 223.470  1.00  0.00           C
ATOM   2118  C   ILE   213      20.530 -25.920 226.500  1.00  0.00           C
ATOM   2119  O   ILE   213      21.310 -24.950 226.260  1.00  0.00           O
ATOM   2120  N   ASN   214      20.690 -26.640 227.630  1.00  0.00           N
ATOM   2121  H   ASN   214      20.100 -27.410 227.890  1.00  0.00           H
ATOM   2122  CA  ASN   214      21.810 -26.430 228.590  1.00  0.00           C
ATOM   2123  CB  ASN   214      21.310 -26.430 230.010  1.00  0.00           C
ATOM   2124  CG  ASN   214      20.560 -25.180 230.460  1.00  0.00           C
ATOM   2125  OD1 ASN   214      21.100 -24.090 230.470  1.00  0.00           O
ATOM   2126  ND2 ASN   214      19.300 -25.440 230.690  1.00  0.00           N
ATOM   2127 1HD2 ASN   214      18.960 -26.360 230.540  1.00  0.00           H
ATOM   2128 2HD2 ASN   214      18.800 -24.730 231.190  1.00  0.00           H
ATOM   2129  C   ASN   214      22.860 -27.570 228.490  1.00  0.00           C
ATOM   2130  O   ASN   214      24.010 -27.410 228.930  1.00  0.00           O
ATOM   2131  N   GLY   215      22.510 -28.720 227.950  1.00  0.00           N
ATOM   2132  H   GLY   215      21.560 -28.940 227.730  1.00  0.00           H
ATOM   2133  CA  GLY   215      23.480 -29.860 227.850  1.00  0.00           C
ATOM   2134  C   GLY   215      23.620 -30.460 226.410  1.00  0.00           C
ATOM   2135  O   GLY   215      23.230 -29.910 225.400  1.00  0.00           O
ATOM   2136  N   ASP   216      24.270 -31.590 226.510  1.00  0.00           N
ATOM   2137  H   ASP   216      24.610 -31.850 227.410  1.00  0.00           H
ATOM   2138  CA  ASP   216      24.490 -32.590 225.430  1.00  0.00           C
ATOM   2139  CB  ASP   216      25.280 -33.790 225.990  1.00  0.00           C
ATOM   2140  CG  ASP   216      25.940 -34.660 224.860  1.00  0.00           C
ATOM   2141  OD1 ASP   216      27.130 -34.720 224.620  1.00  0.00           O
ATOM   2142  OD2 ASP   216      25.180 -35.510 224.390  1.00  0.00           O
ATOM   2143  C   ASP   216      23.130 -33.130 224.910  1.00  0.00           C
ATOM   2144  O   ASP   216      22.250 -33.540 225.630  1.00  0.00           O
ATOM   2145  N   ARG   217      23.050 -33.300 223.560  1.00  0.00           N
ATOM   2146  H   ARG   217      23.880 -33.250 223.020  1.00  0.00           H
ATOM   2147  CA  ARG   217      21.810 -33.680 222.790  1.00  0.00           C
ATOM   2148  CB  ARG   217      21.700 -32.820 221.540  1.00  0.00           C
ATOM   2149  CG  ARG   217      21.320 -31.400 221.980  1.00  0.00           C
ATOM   2150  CD  ARG   217      21.310 -30.460 220.810  1.00  0.00           C
ATOM   2151  NE  ARG   217      21.490 -29.070 221.260  1.00  0.00           N
ATOM   2152  HE  ARG   217      22.410 -28.940 221.640  1.00  0.00           H
ATOM   2153  CZ  ARG   217      20.600 -28.050 221.000  1.00  0.00           C
ATOM   2154  NH1 ARG   217      19.570 -28.230 220.190  1.00  0.00           N
ATOM   2155 1HH1 ARG   217      19.330 -29.100 219.760  1.00  0.00           H
ATOM   2156 2HH1 ARG   217      18.900 -27.480 220.100  1.00  0.00           H
ATOM   2157  NH2 ARG   217      20.690 -26.890 221.640  1.00  0.00           N
ATOM   2158 1HH2 ARG   217      21.350 -26.670 222.350  1.00  0.00           H
ATOM   2159 2HH2 ARG   217      20.110 -26.120 221.360  1.00  0.00           H
ATOM   2160  C   ARG   217      21.700 -35.190 222.470  1.00  0.00           C
ATOM   2161  O   ARG   217      20.810 -35.670 221.660  1.00  0.00           O
ATOM   2162  N   TRP   218      22.430 -36.030 223.250  1.00  0.00           N
ATOM   2163  H   TRP   218      23.090 -35.680 223.910  1.00  0.00           H
ATOM   2164  CA  TRP   218      22.400 -37.500 223.110  1.00  0.00           C
ATOM   2165  CB  TRP   218      23.330 -38.080 224.180  1.00  0.00           C
ATOM   2166  CG  TRP   218      22.790 -37.780 225.540  1.00  0.00           C
ATOM   2167  CD1 TRP   218      22.980 -36.660 226.320  1.00  0.00           C
ATOM   2168  HD1 TRP   218      23.810 -35.960 226.220  1.00  0.00           H
ATOM   2169  CD2 TRP   218      22.020 -38.680 226.270  1.00  0.00           C
ATOM   2170  NE1 TRP   218      22.390 -36.890 227.510  1.00  0.00           N
ATOM   2171  HE1 TRP   218      22.440 -36.330 228.330  1.00  0.00           H
ATOM   2172  CE2 TRP   218      21.800 -38.110 227.530  1.00  0.00           C
ATOM   2173  CE3 TRP   218      21.440 -39.900 226.020  1.00  0.00           C
ATOM   2174  HE3 TRP   218      21.710 -40.420 225.100  1.00  0.00           H
ATOM   2175  CZ2 TRP   218      21.010 -38.680 228.500  1.00  0.00           C
ATOM   2176  HZ2 TRP   218      20.520 -38.090 229.260  1.00  0.00           H
ATOM   2177  CZ3 TRP   218      20.590 -40.480 226.960  1.00  0.00           C
ATOM   2178  HZ3 TRP   218      19.850 -41.230 226.670  1.00  0.00           H
ATOM   2179  CH2 TRP   218      20.440 -39.910 228.260  1.00  0.00           C
ATOM   2180  HH2 TRP   218      19.720 -40.280 229.000  1.00  0.00           H
ATOM   2181  C   TRP   218      20.990 -38.120 223.140  1.00  0.00           C
ATOM   2182  O   TRP   218      20.750 -39.100 222.410  1.00  0.00           O
ATOM   2183  N   PHE   219      20.160 -37.500 224.000  1.00  0.00           N
ATOM   2184  H   PHE   219      20.550 -37.210 224.880  1.00  0.00           H
ATOM   2185  CA  PHE   219      18.690 -37.680 224.090  1.00  0.00           C
ATOM   2186  CB  PHE   219      18.040 -36.490 224.770  1.00  0.00           C
ATOM   2187  CG  PHE   219      18.440 -36.140 226.160  1.00  0.00           C
ATOM   2188  CD1 PHE   219      19.340 -35.120 226.250  1.00  0.00           C
ATOM   2189  HD1 PHE   219      19.780 -34.710 225.340  1.00  0.00           H
ATOM   2190  CD2 PHE   219      17.760 -36.620 227.280  1.00  0.00           C
ATOM   2191  HD2 PHE   219      17.020 -37.410 227.140  1.00  0.00           H
ATOM   2192  CE1 PHE   219      19.760 -34.680 227.500  1.00  0.00           C
ATOM   2193  HE1 PHE   219      20.440 -33.830 227.580  1.00  0.00           H
ATOM   2194  CE2 PHE   219      18.020 -36.000 228.500  1.00  0.00           C
ATOM   2195  HE2 PHE   219      17.440 -36.340 229.360  1.00  0.00           H
ATOM   2196  CZ  PHE   219      19.070 -35.110 228.660  1.00  0.00           C
ATOM   2197  HZ  PHE   219      19.380 -34.720 229.630  1.00  0.00           H
ATOM   2198  C   PHE   219      18.010 -37.850 222.710  1.00  0.00           C
ATOM   2199  O   PHE   219      17.030 -38.550 222.590  1.00  0.00           O
ATOM   2200  N   LEU   220      18.520 -37.100 221.750  1.00  0.00           N
ATOM   2201  H   LEU   220      19.410 -36.630 221.800  1.00  0.00           H
ATOM   2202  CA  LEU   220      17.720 -36.910 220.500  1.00  0.00           C
ATOM   2203  CB  LEU   220      18.010 -35.580 219.770  1.00  0.00           C
ATOM   2204  CG  LEU   220      17.320 -34.460 220.510  1.00  0.00           C
ATOM   2205  CD1 LEU   220      17.930 -33.120 220.120  1.00  0.00           C
ATOM   2206  CD2 LEU   220      15.800 -34.550 220.190  1.00  0.00           C
ATOM   2207  C   LEU   220      17.740 -38.210 219.700  1.00  0.00           C
ATOM   2208  O   LEU   220      18.750 -38.490 219.080  1.00  0.00           O
ATOM   2209  N   ASN   221      16.530 -38.720 219.420  1.00  0.00           N
ATOM   2210  H   ASN   221      15.690 -38.220 219.630  1.00  0.00           H
ATOM   2211  CA  ASN   221      16.310 -39.850 218.490  1.00  0.00           C
ATOM   2212  CB  ASN   221      16.000 -41.030 219.410  1.00  0.00           C
ATOM   2213  CG  ASN   221      17.230 -41.710 220.020  1.00  0.00           C
ATOM   2214  OD1 ASN   221      18.070 -42.260 219.410  1.00  0.00           O
ATOM   2215  ND2 ASN   221      17.330 -41.720 221.330  1.00  0.00           N
ATOM   2216 1HD2 ASN   221      16.700 -41.280 221.970  1.00  0.00           H
ATOM   2217 2HD2 ASN   221      18.190 -42.080 221.700  1.00  0.00           H
ATOM   2218  C   ASN   221      15.160 -39.630 217.500  1.00  0.00           C
ATOM   2219  O   ASN   221      14.030 -40.010 217.660  1.00  0.00           O
ATOM   2220  N   ARG   222      15.520 -38.940 216.410  1.00  0.00           N
ATOM   2221  H   ARG   222      16.450 -38.590 216.320  1.00  0.00           H
ATOM   2222  CA  ARG   222      14.480 -38.290 215.560  1.00  0.00           C
ATOM   2223  CB  ARG   222      15.050 -37.010 214.920  1.00  0.00           C
ATOM   2224  CG  ARG   222      15.670 -36.070 215.890  1.00  0.00           C
ATOM   2225  CD  ARG   222      16.400 -34.980 215.090  1.00  0.00           C
ATOM   2226  NE  ARG   222      17.630 -35.610 214.560  1.00  0.00           N
ATOM   2227  HE  ARG   222      18.360 -35.800 215.220  1.00  0.00           H
ATOM   2228  CZ  ARG   222      17.810 -35.740 213.240  1.00  0.00           C
ATOM   2229  NH1 ARG   222      16.930 -35.340 212.350  1.00  0.00           N
ATOM   2230 1HH1 ARG   222      16.120 -34.830 212.630  1.00  0.00           H
ATOM   2231 2HH1 ARG   222      17.040 -35.620 211.390  1.00  0.00           H
ATOM   2232  NH2 ARG   222      18.930 -36.190 212.800  1.00  0.00           N
ATOM   2233 1HH2 ARG   222      19.610 -36.520 213.450  1.00  0.00           H
ATOM   2234 2HH2 ARG   222      19.220 -36.090 211.840  1.00  0.00           H
ATOM   2235  C   ARG   222      13.800 -39.160 214.530  1.00  0.00           C
ATOM   2236  O   ARG   222      13.830 -38.820 213.320  1.00  0.00           O
ATOM   2237  N   PHE   223      13.280 -40.310 214.950  1.00  0.00           N
ATOM   2238  H   PHE   223      13.090 -40.440 215.930  1.00  0.00           H
ATOM   2239  CA  PHE   223      12.540 -41.240 214.120  1.00  0.00           C
ATOM   2240  CB  PHE   223      12.280 -42.530 214.940  1.00  0.00           C
ATOM   2241  CG  PHE   223      13.450 -43.460 215.400  1.00  0.00           C
ATOM   2242  CD1 PHE   223      13.910 -44.350 214.450  1.00  0.00           C
ATOM   2243  HD1 PHE   223      13.280 -44.490 213.570  1.00  0.00           H
ATOM   2244  CD2 PHE   223      13.990 -43.380 216.620  1.00  0.00           C
ATOM   2245  HD2 PHE   223      13.840 -42.510 217.250  1.00  0.00           H
ATOM   2246  CE1 PHE   223      14.970 -45.220 214.750  1.00  0.00           C
ATOM   2247  HE1 PHE   223      15.340 -45.980 214.060  1.00  0.00           H
ATOM   2248  CE2 PHE   223      15.080 -44.220 216.960  1.00  0.00           C
ATOM   2249  HE2 PHE   223      15.530 -44.190 217.950  1.00  0.00           H
ATOM   2250  CZ  PHE   223      15.520 -45.140 216.030  1.00  0.00           C
ATOM   2251  HZ  PHE   223      16.340 -45.810 216.280  1.00  0.00           H
ATOM   2252  C   PHE   223      11.200 -40.730 213.520  1.00  0.00           C
ATOM   2253  O   PHE   223      10.670 -39.710 214.000  1.00  0.00           O
ATOM   2254  N   THR   224      10.760 -41.530 212.570  1.00  0.00           N
ATOM   2255  H   THR   224      11.270 -42.370 212.410  1.00  0.00           H
ATOM   2256  CA  THR   224       9.450 -41.370 211.870  1.00  0.00           C
ATOM   2257  CB  THR   224       9.350 -42.240 210.620  1.00  0.00           C
ATOM   2258  OG1 THR   224       9.620 -43.660 210.840  1.00  0.00           O
ATOM   2259  HG1 THR   224       9.260 -44.260 210.130  1.00  0.00           H
ATOM   2260  CG2 THR   224      10.280 -41.730 209.470  1.00  0.00           C
ATOM   2261  C   THR   224       8.210 -41.620 212.780  1.00  0.00           C
ATOM   2262  O   THR   224       7.050 -41.560 212.370  1.00  0.00           O
ATOM   2263  N   THR   225       8.460 -41.940 214.050  1.00  0.00           N
ATOM   2264  H   THR   225       9.350 -41.800 214.490  1.00  0.00           H
ATOM   2265  CA  THR   225       7.370 -42.200 215.030  1.00  0.00           C
ATOM   2266  CB  THR   225       8.030 -42.500 216.410  1.00  0.00           C
ATOM   2267  OG1 THR   225       9.080 -43.470 216.330  1.00  0.00           O
ATOM   2268  HG1 THR   225       9.660 -43.480 217.150  1.00  0.00           H
ATOM   2269  CG2 THR   225       6.860 -42.920 217.340  1.00  0.00           C
ATOM   2270  C   THR   225       6.420 -41.010 215.200  1.00  0.00           C
ATOM   2271  O   THR   225       6.920 -39.970 215.590  1.00  0.00           O
ATOM   2272  N   THR   226       5.160 -41.170 214.830  1.00  0.00           N
ATOM   2273  H   THR   226       5.000 -41.990 214.280  1.00  0.00           H
ATOM   2274  CA  THR   226       4.080 -40.220 214.970  1.00  0.00           C
ATOM   2275  CB  THR   226       2.980 -40.350 213.930  1.00  0.00           C
ATOM   2276  OG1 THR   226       2.220 -41.550 214.210  1.00  0.00           O
ATOM   2277  HG1 THR   226       2.740 -42.400 214.180  1.00  0.00           H
ATOM   2278  CG2 THR   226       3.470 -40.380 212.470  1.00  0.00           C
ATOM   2279  C   THR   226       3.430 -40.100 216.390  1.00  0.00           C
ATOM   2280  O   THR   226       3.630 -40.890 217.250  1.00  0.00           O
ATOM   2281  N   LEU   227       2.530 -39.160 216.570  1.00  0.00           N
ATOM   2282  H   LEU   227       2.360 -38.470 215.870  1.00  0.00           H
ATOM   2283  CA  LEU   227       1.910 -38.880 217.880  1.00  0.00           C
ATOM   2284  CB  LEU   227       1.200 -37.560 217.630  1.00  0.00           C
ATOM   2285  CG  LEU   227       0.880 -36.720 218.890  1.00  0.00           C
ATOM   2286  CD1 LEU   227       2.080 -36.260 219.670  1.00  0.00           C
ATOM   2287  CD2 LEU   227      -0.090 -35.640 218.360  1.00  0.00           C
ATOM   2288  C   LEU   227       0.990 -39.990 218.420  1.00  0.00           C
ATOM   2289  O   LEU   227       1.130 -40.320 219.570  1.00  0.00           O
ATOM   2290  N   ASN   228       0.210 -40.700 217.600  1.00  0.00           N
ATOM   2291  H   ASN   228      -0.050 -40.460 216.660  1.00  0.00           H
ATOM   2292  CA  ASN   228      -0.540 -41.910 218.080  1.00  0.00           C
ATOM   2293  CB  ASN   228      -1.240 -42.380 216.780  1.00  0.00           C
ATOM   2294  CG  ASN   228      -2.120 -43.610 217.010  1.00  0.00           C
ATOM   2295  OD1 ASN   228      -1.700 -44.690 217.420  1.00  0.00           O
ATOM   2296  ND2 ASN   228      -3.390 -43.370 216.690  1.00  0.00           N
ATOM   2297 1HD2 ASN   228      -3.760 -42.520 216.320  1.00  0.00           H
ATOM   2298 2HD2 ASN   228      -4.160 -43.990 216.860  1.00  0.00           H
ATOM   2299  C   ASN   228       0.460 -43.010 218.560  1.00  0.00           C
ATOM   2300  O   ASN   228       0.430 -43.350 219.710  1.00  0.00           O
ATOM   2301  N   ASP   229       1.470 -43.280 217.710  1.00  0.00           N
ATOM   2302  H   ASP   229       1.360 -43.400 216.720  1.00  0.00           H
ATOM   2303  CA  ASP   229       2.590 -44.180 218.110  1.00  0.00           C
ATOM   2304  CB  ASP   229       3.600 -44.190 216.960  1.00  0.00           C
ATOM   2305  CG  ASP   229       3.060 -44.170 215.580  1.00  0.00           C
ATOM   2306  OD1 ASP   229       3.930 -43.940 214.690  1.00  0.00           O
ATOM   2307  OD2 ASP   229       1.930 -44.670 215.310  1.00  0.00           O
ATOM   2308  C   ASP   229       3.320 -43.750 219.390  1.00  0.00           C
ATOM   2309  O   ASP   229       4.030 -44.560 219.960  1.00  0.00           O
ATOM   2310  N   PHE   230       3.380 -42.450 219.790  1.00  0.00           N
ATOM   2311  H   PHE   230       3.150 -41.670 219.210  1.00  0.00           H
ATOM   2312  CA  PHE   230       3.880 -42.100 221.120  1.00  0.00           C
ATOM   2313  CB  PHE   230       4.520 -40.700 221.130  1.00  0.00           C
ATOM   2314  CG  PHE   230       4.790 -40.240 222.560  1.00  0.00           C
ATOM   2315  CD1 PHE   230       5.890 -40.830 223.190  1.00  0.00           C
ATOM   2316  HD1 PHE   230       6.640 -41.270 222.540  1.00  0.00           H
ATOM   2317  CD2 PHE   230       4.050 -39.250 223.170  1.00  0.00           C
ATOM   2318  HD2 PHE   230       3.140 -38.880 222.690  1.00  0.00           H
ATOM   2319  CE1 PHE   230       6.220 -40.410 224.490  1.00  0.00           C
ATOM   2320  HE1 PHE   230       7.010 -40.950 225.020  1.00  0.00           H
ATOM   2321  CE2 PHE   230       4.380 -38.870 224.430  1.00  0.00           C
ATOM   2322  HE2 PHE   230       3.760 -38.140 224.950  1.00  0.00           H
ATOM   2323  CZ  PHE   230       5.460 -39.420 225.160  1.00  0.00           C
ATOM   2324  HZ  PHE   230       5.800 -39.000 226.110  1.00  0.00           H
ATOM   2325  C   PHE   230       2.790 -42.350 222.210  1.00  0.00           C
ATOM   2326  O   PHE   230       3.090 -43.150 223.110  1.00  0.00           O
ATOM   2327  N   ASN   231       1.530 -41.990 222.110  1.00  0.00           N
ATOM   2328  H   ASN   231       1.210 -41.720 221.200  1.00  0.00           H
ATOM   2329  CA  ASN   231       0.440 -42.100 223.050  1.00  0.00           C
ATOM   2330  CB  ASN   231      -0.810 -41.420 222.510  1.00  0.00           C
ATOM   2331  CG  ASN   231      -0.660 -39.940 222.250  1.00  0.00           C
ATOM   2332  OD1 ASN   231      -0.030 -39.300 223.120  1.00  0.00           O
ATOM   2333  ND2 ASN   231      -1.430 -39.340 221.440  1.00  0.00           N
ATOM   2334 1HD2 ASN   231      -2.090 -39.790 220.840  1.00  0.00           H
ATOM   2335 2HD2 ASN   231      -1.570 -38.370 221.590  1.00  0.00           H
ATOM   2336  C   ASN   231       0.090 -43.600 223.350  1.00  0.00           C
ATOM   2337  O   ASN   231      -0.410 -43.870 224.440  1.00  0.00           O
ATOM   2338  N   LEU   232       0.380 -44.570 222.450  1.00  0.00           N
ATOM   2339  H   LEU   232       0.470 -44.330 221.480  1.00  0.00           H
ATOM   2340  CA  LEU   232       0.360 -45.990 222.780  1.00  0.00           C
ATOM   2341  CB  LEU   232       0.530 -46.860 221.510  1.00  0.00           C
ATOM   2342  CG  LEU   232      -0.800 -47.010 220.790  1.00  0.00           C
ATOM   2343  CD1 LEU   232      -0.540 -47.570 219.420  1.00  0.00           C
ATOM   2344  CD2 LEU   232      -1.870 -47.850 221.500  1.00  0.00           C
ATOM   2345  C   LEU   232       1.350 -46.420 223.800  1.00  0.00           C
ATOM   2346  O   LEU   232       0.900 -46.960 224.820  1.00  0.00           O
ATOM   2347  N   VAL   233       2.580 -45.890 223.810  1.00  0.00           N
ATOM   2348  H   VAL   233       2.810 -45.400 222.970  1.00  0.00           H
ATOM   2349  CA  VAL   233       3.620 -46.090 224.820  1.00  0.00           C
ATOM   2350  CB  VAL   233       5.030 -45.730 224.350  1.00  0.00           C
ATOM   2351  CG1 VAL   233       5.960 -45.650 225.610  1.00  0.00           C
ATOM   2352  CG2 VAL   233       5.550 -46.740 223.430  1.00  0.00           C
ATOM   2353  C   VAL   233       3.230 -45.260 226.090  1.00  0.00           C
ATOM   2354  O   VAL   233       3.380 -45.820 227.160  1.00  0.00           O
ATOM   2355  N   ALA   234       2.740 -44.010 225.980  1.00  0.00           N
ATOM   2356  H   ALA   234       2.950 -43.600 225.100  1.00  0.00           H
ATOM   2357  CA  ALA   234       2.280 -43.090 227.090  1.00  0.00           C
ATOM   2358  CB  ALA   234       1.990 -41.680 226.520  1.00  0.00           C
ATOM   2359  C   ALA   234       1.140 -43.700 227.910  1.00  0.00           C
ATOM   2360  O   ALA   234       1.400 -43.950 229.100  1.00  0.00           O
ATOM   2361  N   MET   235       0.110 -44.270 227.260  1.00  0.00           N
ATOM   2362  H   MET   235      -0.030 -44.190 226.270  1.00  0.00           H
ATOM   2363  CA  MET   235      -0.930 -44.980 227.970  1.00  0.00           C
ATOM   2364  CB  MET   235      -2.060 -45.270 226.920  1.00  0.00           C
ATOM   2365  CG  MET   235      -2.870 -44.010 226.570  1.00  0.00           C
ATOM   2366  SD  MET   235      -4.500 -44.290 225.700  1.00  0.00           S
ATOM   2367  CE  MET   235      -3.850 -44.790 224.100  1.00  0.00           C
ATOM   2368  C   MET   235      -0.370 -46.270 228.800  1.00  0.00           C
ATOM   2369  O   MET   235      -0.560 -46.380 230.010  1.00  0.00           O
ATOM   2370  N   LYS   236       0.350 -47.160 228.130  1.00  0.00           N
ATOM   2371  H   LYS   236       0.430 -47.200 227.130  1.00  0.00           H
ATOM   2372  CA  LYS   236       1.010 -48.300 228.820  1.00  0.00           C
ATOM   2373  CB  LYS   236       1.720 -49.250 227.790  1.00  0.00           C
ATOM   2374  CG  LYS   236       1.100 -50.670 227.770  1.00  0.00           C
ATOM   2375  CD  LYS   236       1.560 -51.490 226.600  1.00  0.00           C
ATOM   2376  CE  LYS   236       0.870 -51.060 225.300  1.00  0.00           C
ATOM   2377  NZ  LYS   236       0.750 -52.100 224.270  1.00  0.00           N
ATOM   2378  HZ1 LYS   236      -0.090 -52.560 224.560  1.00  0.00           H
ATOM   2379  HZ2 LYS   236       0.590 -51.600 223.410  1.00  0.00           H
ATOM   2380  HZ3 LYS   236       1.550 -52.690 224.150  1.00  0.00           H
ATOM   2381  C   LYS   236       1.970 -48.020 229.990  1.00  0.00           C
ATOM   2382  O   LYS   236       1.850 -48.570 231.080  1.00  0.00           O
ATOM   2383  N   TYR   237       2.740 -46.970 229.730  1.00  0.00           N
ATOM   2384  H   TYR   237       2.710 -46.450 228.880  1.00  0.00           H
ATOM   2385  CA  TYR   237       3.640 -46.420 230.770  1.00  0.00           C
ATOM   2386  CB  TYR   237       4.780 -45.860 230.020  1.00  0.00           C
ATOM   2387  CG  TYR   237       5.980 -46.750 229.600  1.00  0.00           C
ATOM   2388  CD1 TYR   237       7.270 -46.400 230.060  1.00  0.00           C
ATOM   2389  HD1 TYR   237       7.600 -45.360 230.070  1.00  0.00           H
ATOM   2390  CD2 TYR   237       5.690 -47.930 228.890  1.00  0.00           C
ATOM   2391  HD2 TYR   237       4.710 -47.990 228.420  1.00  0.00           H
ATOM   2392  CE1 TYR   237       8.170 -47.410 229.830  1.00  0.00           C
ATOM   2393  HE1 TYR   237       9.150 -47.240 230.280  1.00  0.00           H
ATOM   2394  CE2 TYR   237       6.670 -48.900 228.670  1.00  0.00           C
ATOM   2395  HE2 TYR   237       6.530 -49.610 227.850  1.00  0.00           H
ATOM   2396  CZ  TYR   237       7.920 -48.610 229.220  1.00  0.00           C
ATOM   2397  OH  TYR   237       8.740 -49.670 229.350  1.00  0.00           O
ATOM   2398  HH  TYR   237       8.260 -50.480 229.000  1.00  0.00           H
ATOM   2399  C   TYR   237       3.130 -45.540 231.920  1.00  0.00           C
ATOM   2400  O   TYR   237       3.900 -44.850 232.630  1.00  0.00           O
ATOM   2401  N   ASN   238       1.810 -45.350 231.870  1.00  0.00           N
ATOM   2402  H   ASN   238       1.340 -45.930 231.200  1.00  0.00           H
ATOM   2403  CA  ASN   238       1.020 -44.600 232.830  1.00  0.00           C
ATOM   2404  CB  ASN   238       1.050 -45.210 234.260  1.00  0.00           C
ATOM   2405  CG  ASN   238       0.160 -46.430 234.430  1.00  0.00           C
ATOM   2406  OD1 ASN   238      -0.420 -46.980 233.520  1.00  0.00           O
ATOM   2407  ND2 ASN   238       0.220 -46.950 235.650  1.00  0.00           N
ATOM   2408 1HD2 ASN   238       0.750 -46.430 236.330  1.00  0.00           H
ATOM   2409 2HD2 ASN   238      -0.060 -47.890 235.880  1.00  0.00           H
ATOM   2410  C   ASN   238       1.320 -43.090 232.730  1.00  0.00           C
ATOM   2411  O   ASN   238       1.950 -42.520 233.600  1.00  0.00           O
ATOM   2412  N   TYR   239       1.100 -42.580 231.510  1.00  0.00           N
ATOM   2413  H   TYR   239       1.080 -43.160 230.690  1.00  0.00           H
ATOM   2414  CA  TYR   239       1.020 -41.110 231.440  1.00  0.00           C
ATOM   2415  CB  TYR   239       2.210 -40.450 230.710  1.00  0.00           C
ATOM   2416  CG  TYR   239       3.660 -40.640 231.270  1.00  0.00           C
ATOM   2417  CD1 TYR   239       4.210 -39.750 232.130  1.00  0.00           C
ATOM   2418  HD1 TYR   239       3.640 -38.890 232.460  1.00  0.00           H
ATOM   2419  CD2 TYR   239       4.340 -41.850 230.920  1.00  0.00           C
ATOM   2420  HD2 TYR   239       3.990 -42.520 230.130  1.00  0.00           H
ATOM   2421  CE1 TYR   239       5.520 -39.950 232.540  1.00  0.00           C
ATOM   2422  HE1 TYR   239       5.970 -39.220 233.210  1.00  0.00           H
ATOM   2423  CE2 TYR   239       5.550 -42.130 231.430  1.00  0.00           C
ATOM   2424  HE2 TYR   239       5.900 -43.160 231.440  1.00  0.00           H
ATOM   2425  CZ  TYR   239       6.150 -41.140 232.220  1.00  0.00           C
ATOM   2426  OH  TYR   239       7.480 -41.220 232.530  1.00  0.00           O
ATOM   2427  HH  TYR   239       7.860 -40.370 232.890  1.00  0.00           H
ATOM   2428  C   TYR   239      -0.220 -40.570 230.620  1.00  0.00           C
ATOM   2429  O   TYR   239      -0.630 -41.370 229.730  1.00  0.00           O
ATOM   2430  N   GLU   240      -0.760 -39.440 230.920  1.00  0.00           N
ATOM   2431  H   GLU   240      -0.680 -39.010 231.820  1.00  0.00           H
ATOM   2432  CA  GLU   240      -1.700 -38.670 229.990  1.00  0.00           C
ATOM   2433  CB  GLU   240      -2.000 -37.250 230.550  1.00  0.00           C
ATOM   2434  CG  GLU   240      -3.110 -36.510 229.770  1.00  0.00           C
ATOM   2435  CD  GLU   240      -4.550 -36.800 230.200  1.00  0.00           C
ATOM   2436  OE1 GLU   240      -5.240 -37.440 229.460  1.00  0.00           O
ATOM   2437  OE2 GLU   240      -4.940 -36.340 231.260  1.00  0.00           O
ATOM   2438  C   GLU   240      -1.150 -38.510 228.560  1.00  0.00           C
ATOM   2439  O   GLU   240      -0.080 -37.960 228.270  1.00  0.00           O
ATOM   2440  N   PRO   241      -1.930 -39.040 227.610  1.00  0.00           N
ATOM   2441  CA  PRO   241      -1.630 -38.920 226.200  1.00  0.00           C
ATOM   2442  CB  PRO   241      -2.550 -39.980 225.600  1.00  0.00           C
ATOM   2443  CG  PRO   241      -3.790 -39.870 226.460  1.00  0.00           C
ATOM   2444  CD  PRO   241      -3.190 -39.730 227.850  1.00  0.00           C
ATOM   2445  C   PRO   241      -1.820 -37.510 225.670  1.00  0.00           C
ATOM   2446  O   PRO   241      -2.840 -36.890 225.960  1.00  0.00           O
ATOM   2447  N   LEU   242      -1.050 -37.080 224.680  1.00  0.00           N
ATOM   2448  H   LEU   242      -0.580 -37.780 224.150  1.00  0.00           H
ATOM   2449  CA  LEU   242      -1.010 -35.800 223.980  1.00  0.00           C
ATOM   2450  CB  LEU   242       0.170 -35.680 223.070  1.00  0.00           C
ATOM   2451  CG  LEU   242       1.500 -35.610 223.930  1.00  0.00           C
ATOM   2452  CD1 LEU   242       2.680 -35.400 222.980  1.00  0.00           C
ATOM   2453  CD2 LEU   242       1.490 -34.410 224.930  1.00  0.00           C
ATOM   2454  C   LEU   242      -2.190 -35.670 223.030  1.00  0.00           C
ATOM   2455  O   LEU   242      -2.520 -36.640 222.340  1.00  0.00           O
ATOM   2456  N   THR   243      -2.720 -34.450 222.930  1.00  0.00           N
ATOM   2457  H   THR   243      -2.210 -33.720 223.380  1.00  0.00           H
ATOM   2458  CA  THR   243      -3.870 -34.010 222.190  1.00  0.00           C
ATOM   2459  CB  THR   243      -5.050 -33.490 223.020  1.00  0.00           C
ATOM   2460  OG1 THR   243      -4.590 -32.370 223.720  1.00  0.00           O
ATOM   2461  HG1 THR   243      -3.960 -32.690 224.430  1.00  0.00           H
ATOM   2462  CG2 THR   243      -5.670 -34.460 223.960  1.00  0.00           C
ATOM   2463  C   THR   243      -3.530 -32.880 221.170  1.00  0.00           C
ATOM   2464  O   THR   243      -2.490 -32.230 221.260  1.00  0.00           O
ATOM   2465  N   GLN   244      -4.540 -32.560 220.280  1.00  0.00           N
ATOM   2466  H   GLN   244      -5.280 -33.210 220.120  1.00  0.00           H
ATOM   2467  CA  GLN   244      -4.280 -31.470 219.320  1.00  0.00           C
ATOM   2468  CB  GLN   244      -5.610 -31.480 218.550  1.00  0.00           C
ATOM   2469  CG  GLN   244      -5.680 -30.520 217.390  1.00  0.00           C
ATOM   2470  CD  GLN   244      -6.920 -30.680 216.510  1.00  0.00           C
ATOM   2471  OE1 GLN   244      -6.900 -31.390 215.530  1.00  0.00           O
ATOM   2472  NE2 GLN   244      -7.950 -29.980 216.900  1.00  0.00           N
ATOM   2473 1HE2 GLN   244      -7.890 -29.330 217.670  1.00  0.00           H
ATOM   2474 2HE2 GLN   244      -8.850 -29.970 216.470  1.00  0.00           H
ATOM   2475  C   GLN   244      -4.060 -30.040 219.950  1.00  0.00           C
ATOM   2476  O   GLN   244      -3.230 -29.320 219.410  1.00  0.00           O
ATOM   2477  N   ASP   245      -4.750 -29.990 221.100  1.00  0.00           N
ATOM   2478  H   ASP   245      -5.310 -30.680 221.560  1.00  0.00           H
ATOM   2479  CA  ASP   245      -4.640 -28.830 221.960  1.00  0.00           C
ATOM   2480  CB  ASP   245      -5.640 -28.790 223.080  1.00  0.00           C
ATOM   2481  CG  ASP   245      -7.100 -29.230 222.770  1.00  0.00           C
ATOM   2482  OD1 ASP   245      -7.480 -29.210 221.580  1.00  0.00           O
ATOM   2483  OD2 ASP   245      -7.690 -29.650 223.750  1.00  0.00           O
ATOM   2484  C   ASP   245      -3.180 -28.690 222.480  1.00  0.00           C
ATOM   2485  O   ASP   245      -2.500 -27.770 222.000  1.00  0.00           O
ATOM   2486  N   HIS   246      -2.730 -29.670 223.280  1.00  0.00           N
ATOM   2487  H   HIS   246      -3.450 -30.240 223.680  1.00  0.00           H
ATOM   2488  CA  HIS   246      -1.360 -29.890 223.810  1.00  0.00           C
ATOM   2489  CB  HIS   246      -1.160 -31.300 224.310  1.00  0.00           C
ATOM   2490  CG  HIS   246      -2.080 -31.870 225.410  1.00  0.00           C
ATOM   2491  ND1 HIS   246      -2.660 -33.050 225.490  1.00  0.00           N
ATOM   2492  CD2 HIS   246      -2.070 -31.420 226.650  1.00  0.00           C
ATOM   2493  HD2 HIS   246      -1.980 -30.400 227.010  1.00  0.00           H
ATOM   2494  CE1 HIS   246      -2.930 -33.350 226.790  1.00  0.00           C
ATOM   2495  HE1 HIS   246      -3.210 -34.330 227.180  1.00  0.00           H
ATOM   2496  NE2 HIS   246      -2.590 -32.330 227.530  1.00  0.00           N
ATOM   2497  HE2 HIS   246      -2.850 -32.140 228.480  1.00  0.00           H
ATOM   2498  C   HIS   246      -0.180 -29.550 222.790  1.00  0.00           C
ATOM   2499  O   HIS   246       0.440 -28.520 223.010  1.00  0.00           O
ATOM   2500  N   VAL   247      -0.150 -30.210 221.590  1.00  0.00           N
ATOM   2501  H   VAL   247      -0.550 -31.130 221.570  1.00  0.00           H
ATOM   2502  CA  VAL   247       0.800 -29.930 220.430  1.00  0.00           C
ATOM   2503  CB  VAL   247       0.840 -31.050 219.350  1.00  0.00           C
ATOM   2504  CG1 VAL   247       1.360 -32.400 219.900  1.00  0.00           C
ATOM   2505  CG2 VAL   247      -0.470 -31.310 218.610  1.00  0.00           C
ATOM   2506  C   VAL   247       0.750 -28.470 219.880  1.00  0.00           C
ATOM   2507  O   VAL   247       1.890 -27.920 219.690  1.00  0.00           O
ATOM   2508  N   ASP   248      -0.350 -27.710 219.930  1.00  0.00           N
ATOM   2509  H   ASP   248      -1.210 -28.060 220.290  1.00  0.00           H
ATOM   2510  CA  ASP   248      -0.430 -26.240 219.650  1.00  0.00           C
ATOM   2511  CB  ASP   248      -1.960 -25.840 219.300  1.00  0.00           C
ATOM   2512  CG  ASP   248      -2.060 -24.330 219.050  1.00  0.00           C
ATOM   2513  OD1 ASP   248      -1.860 -23.870 217.930  1.00  0.00           O
ATOM   2514  OD2 ASP   248      -2.610 -23.640 220.020  1.00  0.00           O
ATOM   2515  C   ASP   248       0.150 -25.450 220.840  1.00  0.00           C
ATOM   2516  O   ASP   248       0.970 -24.570 220.640  1.00  0.00           O
ATOM   2517  N   ILE   249      -0.240 -25.760 222.110  1.00  0.00           N
ATOM   2518  H   ILE   249      -0.980 -26.430 222.230  1.00  0.00           H
ATOM   2519  CA  ILE   249       0.240 -25.160 223.390  1.00  0.00           C
ATOM   2520  CB  ILE   249      -0.620 -25.680 224.610  1.00  0.00           C
ATOM   2521  CG1 ILE   249      -2.110 -25.890 224.440  1.00  0.00           C
ATOM   2522  CG2 ILE   249      -0.250 -25.150 225.970  1.00  0.00           C
ATOM   2523  CD  ILE   249      -2.840 -24.590 224.250  1.00  0.00           C
ATOM   2524  C   ILE   249       1.750 -25.380 223.600  1.00  0.00           C
ATOM   2525  O   ILE   249       2.320 -24.340 223.920  1.00  0.00           O
ATOM   2526  N   LEU   250       2.300 -26.540 223.220  1.00  0.00           N
ATOM   2527  H   LEU   250       1.830 -27.410 223.060  1.00  0.00           H
ATOM   2528  CA  LEU   250       3.770 -26.670 223.080  1.00  0.00           C
ATOM   2529  CB  LEU   250       4.240 -28.190 222.970  1.00  0.00           C
ATOM   2530  CG  LEU   250       4.270 -28.840 224.400  1.00  0.00           C
ATOM   2531  CD1 LEU   250       4.390 -30.410 224.270  1.00  0.00           C
ATOM   2532  CD2 LEU   250       5.440 -28.200 225.250  1.00  0.00           C
ATOM   2533  C   LEU   250       4.500 -25.890 221.960  1.00  0.00           C
ATOM   2534  O   LEU   250       5.700 -25.800 221.930  1.00  0.00           O
ATOM   2535  N   GLY   251       3.680 -25.450 221.010  1.00  0.00           N
ATOM   2536  H   GLY   251       2.820 -25.920 220.800  1.00  0.00           H
ATOM   2537  CA  GLY   251       4.160 -24.710 219.840  1.00  0.00           C
ATOM   2538  C   GLY   251       5.090 -23.470 219.960  1.00  0.00           C
ATOM   2539  O   GLY   251       6.190 -23.400 219.410  1.00  0.00           O
ATOM   2540  N   PRO   252       4.640 -22.470 220.750  1.00  0.00           N
ATOM   2541  CA  PRO   252       5.440 -21.260 220.990  1.00  0.00           C
ATOM   2542  CB  PRO   252       4.610 -20.440 222.040  1.00  0.00           C
ATOM   2543  CG  PRO   252       3.180 -20.740 221.670  1.00  0.00           C
ATOM   2544  CD  PRO   252       3.260 -22.220 221.230  1.00  0.00           C
ATOM   2545  C   PRO   252       6.860 -21.590 221.610  1.00  0.00           C
ATOM   2546  O   PRO   252       7.850 -20.900 221.290  1.00  0.00           O
ATOM   2547  N   LEU   253       6.960 -22.670 222.390  1.00  0.00           N
ATOM   2548  H   LEU   253       6.220 -22.870 223.040  1.00  0.00           H
ATOM   2549  CA  LEU   253       8.270 -23.320 222.780  1.00  0.00           C
ATOM   2550  CB  LEU   253       8.060 -24.240 224.100  1.00  0.00           C
ATOM   2551  CG  LEU   253       9.350 -24.710 224.750  1.00  0.00           C
ATOM   2552  CD1 LEU   253      10.250 -23.580 225.330  1.00  0.00           C
ATOM   2553  CD2 LEU   253       8.950 -25.750 225.880  1.00  0.00           C
ATOM   2554  C   LEU   253       9.070 -24.120 221.750  1.00  0.00           C
ATOM   2555  O   LEU   253      10.260 -23.800 221.530  1.00  0.00           O
ATOM   2556  N   SER   254       8.370 -24.860 220.920  1.00  0.00           N
ATOM   2557  H   SER   254       7.510 -25.240 221.240  1.00  0.00           H
ATOM   2558  CA  SER   254       9.010 -25.480 219.750  1.00  0.00           C
ATOM   2559  CB  SER   254       8.100 -26.310 218.790  1.00  0.00           C
ATOM   2560  OG  SER   254       8.980 -26.930 217.840  1.00  0.00           O
ATOM   2561  HG  SER   254       9.610 -27.570 218.280  1.00  0.00           H
ATOM   2562  C   SER   254       9.660 -24.450 218.730  1.00  0.00           C
ATOM   2563  O   SER   254      10.780 -24.580 218.300  1.00  0.00           O
ATOM   2564  N   ALA   255       8.940 -23.360 218.510  1.00  0.00           N
ATOM   2565  H   ALA   255       8.060 -23.230 218.960  1.00  0.00           H
ATOM   2566  CA  ALA   255       9.400 -22.250 217.710  1.00  0.00           C
ATOM   2567  CB  ALA   255       8.240 -21.310 217.410  1.00  0.00           C
ATOM   2568  C   ALA   255      10.540 -21.460 218.370  1.00  0.00           C
ATOM   2569  O   ALA   255      11.290 -20.780 217.650  1.00  0.00           O
ATOM   2570  N   GLN   256      10.570 -21.450 219.700  1.00  0.00           N
ATOM   2571  H   GLN   256       9.830 -21.850 220.240  1.00  0.00           H
ATOM   2572  CA  GLN   256      11.600 -20.840 220.550  1.00  0.00           C
ATOM   2573  CB  GLN   256      11.050 -20.730 221.970  1.00  0.00           C
ATOM   2574  CG  GLN   256      11.700 -19.620 222.790  1.00  0.00           C
ATOM   2575  CD  GLN   256      11.100 -18.230 222.440  1.00  0.00           C
ATOM   2576  OE1 GLN   256      10.060 -17.770 222.830  1.00  0.00           O
ATOM   2577  NE2 GLN   256      11.890 -17.530 221.660  1.00  0.00           N
ATOM   2578 1HE2 GLN   256      12.820 -17.730 221.380  1.00  0.00           H
ATOM   2579 2HE2 GLN   256      11.480 -16.760 221.170  1.00  0.00           H
ATOM   2580  C   GLN   256      12.950 -21.520 220.470  1.00  0.00           C
ATOM   2581  O   GLN   256      13.990 -20.870 220.110  1.00  0.00           O
ATOM   2582  N   THR   257      12.890 -22.790 220.600  1.00  0.00           N
ATOM   2583  H   THR   257      12.010 -23.270 220.570  1.00  0.00           H
ATOM   2584  CA  THR   257      14.030 -23.780 220.740  1.00  0.00           C
ATOM   2585  CB  THR   257      13.750 -24.970 221.590  1.00  0.00           C
ATOM   2586  OG1 THR   257      12.500 -25.620 221.100  1.00  0.00           O
ATOM   2587  HG1 THR   257      11.630 -25.170 221.280  1.00  0.00           H
ATOM   2588  CG2 THR   257      13.580 -24.560 223.030  1.00  0.00           C
ATOM   2589  C   THR   257      14.600 -24.340 219.450  1.00  0.00           C
ATOM   2590  O   THR   257      15.690 -24.930 219.300  1.00  0.00           O
ATOM   2591  N   GLY   258      13.730 -24.620 218.500  1.00  0.00           N
ATOM   2592  H   GLY   258      12.750 -24.430 218.610  1.00  0.00           H
ATOM   2593  CA  GLY   258      14.080 -25.230 217.170  1.00  0.00           C
ATOM   2594  C   GLY   258      13.590 -26.700 216.980  1.00  0.00           C
ATOM   2595  O   GLY   258      13.040 -27.030 215.950  1.00  0.00           O
ATOM   2596  N   ILE   259      13.930 -27.490 218.000  1.00  0.00           N
ATOM   2597  H   ILE   259      14.450 -26.930 218.650  1.00  0.00           H
ATOM   2598  CA  ILE   259      13.550 -28.870 218.070  1.00  0.00           C
ATOM   2599  CB  ILE   259      14.180 -29.490 219.260  1.00  0.00           C
ATOM   2600  CG1 ILE   259      15.650 -29.030 219.550  1.00  0.00           C
ATOM   2601  CG2 ILE   259      14.020 -31.040 219.010  1.00  0.00           C
ATOM   2602  CD  ILE   259      16.260 -29.910 220.590  1.00  0.00           C
ATOM   2603  C   ILE   259      12.030 -29.040 217.990  1.00  0.00           C
ATOM   2604  O   ILE   259      11.270 -28.640 218.870  1.00  0.00           O
ATOM   2605  N   ALA   260      11.540 -29.590 216.930  1.00  0.00           N
ATOM   2606  H   ALA   260      12.100 -29.790 216.130  1.00  0.00           H
ATOM   2607  CA  ALA   260      10.080 -29.830 216.770  1.00  0.00           C
ATOM   2608  CB  ALA   260       9.820 -30.240 215.360  1.00  0.00           C
ATOM   2609  C   ALA   260       9.410 -30.870 217.760  1.00  0.00           C
ATOM   2610  O   ALA   260      10.030 -31.860 218.090  1.00  0.00           O
ATOM   2611  N   VAL   261       8.090 -30.860 217.660  1.00  0.00           N
ATOM   2612  H   VAL   261       7.520 -30.290 217.060  1.00  0.00           H
ATOM   2613  CA  VAL   261       7.380 -31.620 218.660  1.00  0.00           C
ATOM   2614  CB  VAL   261       6.070 -30.850 219.020  1.00  0.00           C
ATOM   2615  CG1 VAL   261       5.270 -31.670 220.010  1.00  0.00           C
ATOM   2616  CG2 VAL   261       6.620 -29.650 219.840  1.00  0.00           C
ATOM   2617  C   VAL   261       7.240 -33.070 218.190  1.00  0.00           C
ATOM   2618  O   VAL   261       7.360 -33.860 219.070  1.00  0.00           O
ATOM   2619  N   LEU   262       7.150 -33.360 216.900  1.00  0.00           N
ATOM   2620  H   LEU   262       6.910 -32.720 216.180  1.00  0.00           H
ATOM   2621  CA  LEU   262       7.110 -34.780 216.430  1.00  0.00           C
ATOM   2622  CB  LEU   262       6.830 -34.970 214.960  1.00  0.00           C
ATOM   2623  CG  LEU   262       5.390 -34.610 214.680  1.00  0.00           C
ATOM   2624  CD1 LEU   262       5.100 -34.870 213.170  1.00  0.00           C
ATOM   2625  CD2 LEU   262       4.450 -35.500 215.530  1.00  0.00           C
ATOM   2626  C   LEU   262       8.470 -35.480 216.790  1.00  0.00           C
ATOM   2627  O   LEU   262       8.570 -36.480 217.540  1.00  0.00           O
ATOM   2628  N   ASP   263       9.580 -34.850 216.330  1.00  0.00           N
ATOM   2629  H   ASP   263       9.470 -34.070 215.710  1.00  0.00           H
ATOM   2630  CA  ASP   263      10.960 -35.240 216.690  1.00  0.00           C
ATOM   2631  CB  ASP   263      12.100 -34.300 216.280  1.00  0.00           C
ATOM   2632  CG  ASP   263      12.010 -33.960 214.790  1.00  0.00           C
ATOM   2633  OD1 ASP   263      11.420 -32.920 214.470  1.00  0.00           O
ATOM   2634  OD2 ASP   263      12.440 -34.760 213.910  1.00  0.00           O
ATOM   2635  C   ASP   263      11.090 -35.460 218.200  1.00  0.00           C
ATOM   2636  O   ASP   263      11.760 -36.340 218.680  1.00  0.00           O
ATOM   2637  N   MET   264      10.600 -34.490 219.020  1.00  0.00           N
ATOM   2638  H   MET   264      10.390 -33.550 218.750  1.00  0.00           H
ATOM   2639  CA  MET   264      10.510 -34.540 220.470  1.00  0.00           C
ATOM   2640  CB  MET   264      10.000 -33.260 221.120  1.00  0.00           C
ATOM   2641  CG  MET   264      11.040 -32.210 221.400  1.00  0.00           C
ATOM   2642  SD  MET   264      12.750 -32.810 221.780  1.00  0.00           S
ATOM   2643  CE  MET   264      13.650 -31.600 222.760  1.00  0.00           C
ATOM   2644  C   MET   264       9.880 -35.830 221.060  1.00  0.00           C
ATOM   2645  O   MET   264      10.690 -36.670 221.450  1.00  0.00           O
ATOM   2646  N   CYS   265       8.630 -36.090 220.610  1.00  0.00           N
ATOM   2647  H   CYS   265       8.290 -35.530 219.850  1.00  0.00           H
ATOM   2648  CA  CYS   265       7.820 -37.190 221.100  1.00  0.00           C
ATOM   2649  CB  CYS   265       6.350 -37.130 220.700  1.00  0.00           C
ATOM   2650  SG  CYS   265       5.530 -35.530 220.950  1.00  0.00           S
ATOM   2651  HG  CYS   265       6.260 -34.730 220.170  1.00  0.00           H
ATOM   2652  C   CYS   265       8.400 -38.540 220.710  1.00  0.00           C
ATOM   2653  O   CYS   265       8.580 -39.450 221.550  1.00  0.00           O
ATOM   2654  N   ALA   266       8.870 -38.690 219.460  1.00  0.00           N
ATOM   2655  H   ALA   266       8.690 -38.010 218.750  1.00  0.00           H
ATOM   2656  CA  ALA   266       9.640 -39.830 218.990  1.00  0.00           C
ATOM   2657  CB  ALA   266      10.120 -39.520 217.560  1.00  0.00           C
ATOM   2658  C   ALA   266      10.840 -40.050 219.910  1.00  0.00           C
ATOM   2659  O   ALA   266      10.950 -41.170 220.430  1.00  0.00           O
ATOM   2660  N   SER   267      11.520 -38.980 220.270  1.00  0.00           N
ATOM   2661  H   SER   267      11.430 -38.030 219.970  1.00  0.00           H
ATOM   2662  CA  SER   267      12.780 -39.180 221.100  1.00  0.00           C
ATOM   2663  CB  SER   267      13.500 -37.880 221.380  1.00  0.00           C
ATOM   2664  OG  SER   267      13.920 -37.560 220.030  1.00  0.00           O
ATOM   2665  HG  SER   267      13.110 -37.270 219.530  1.00  0.00           H
ATOM   2666  C   SER   267      12.440 -39.580 222.540  1.00  0.00           C
ATOM   2667  O   SER   267      13.090 -40.500 223.020  1.00  0.00           O
ATOM   2668  N   LEU   268      11.410 -39.060 223.110  1.00  0.00           N
ATOM   2669  H   LEU   268      10.870 -38.380 222.610  1.00  0.00           H
ATOM   2670  CA  LEU   268      10.960 -39.390 224.500  1.00  0.00           C
ATOM   2671  CB  LEU   268       9.900 -38.340 224.880  1.00  0.00           C
ATOM   2672  CG  LEU   268       9.640 -38.350 226.380  1.00  0.00           C
ATOM   2673  CD1 LEU   268      10.810 -37.710 227.200  1.00  0.00           C
ATOM   2674  CD2 LEU   268       8.360 -37.550 226.700  1.00  0.00           C
ATOM   2675  C   LEU   268      10.520 -40.840 224.600  1.00  0.00           C
ATOM   2676  O   LEU   268      10.960 -41.460 225.540  1.00  0.00           O
ATOM   2677  N   LYS   269       9.910 -41.410 223.560  1.00  0.00           N
ATOM   2678  H   LYS   269       9.810 -40.890 222.710  1.00  0.00           H
ATOM   2679  CA  LYS   269       9.440 -42.790 223.510  1.00  0.00           C
ATOM   2680  CB  LYS   269       8.770 -43.030 222.130  1.00  0.00           C
ATOM   2681  CG  LYS   269       8.450 -44.500 221.980  1.00  0.00           C
ATOM   2682  CD  LYS   269       8.290 -44.820 220.520  1.00  0.00           C
ATOM   2683  CE  LYS   269       7.620 -46.170 220.360  1.00  0.00           C
ATOM   2684  NZ  LYS   269       8.310 -47.400 220.390  1.00  0.00           N
ATOM   2685  HZ1 LYS   269       7.760 -48.190 220.100  1.00  0.00           H
ATOM   2686  HZ2 LYS   269       9.090 -47.350 219.770  1.00  0.00           H
ATOM   2687  HZ3 LYS   269       8.640 -47.490 221.330  1.00  0.00           H
ATOM   2688  C   LYS   269      10.620 -43.760 223.700  1.00  0.00           C
ATOM   2689  O   LYS   269      10.640 -44.750 224.360  1.00  0.00           O
ATOM   2690  N   GLU   270      11.700 -43.360 223.070  1.00  0.00           N
ATOM   2691  H   GLU   270      11.620 -42.620 222.400  1.00  0.00           H
ATOM   2692  CA  GLU   270      12.990 -44.090 223.090  1.00  0.00           C
ATOM   2693  CB  GLU   270      14.000 -43.540 222.140  1.00  0.00           C
ATOM   2694  CG  GLU   270      13.460 -43.590 220.740  1.00  0.00           C
ATOM   2695  CD  GLU   270      13.320 -44.970 220.080  1.00  0.00           C
ATOM   2696  OE1 GLU   270      14.240 -45.810 220.140  1.00  0.00           O
ATOM   2697  OE2 GLU   270      12.250 -45.170 219.490  1.00  0.00           O
ATOM   2698  C   GLU   270      13.650 -44.210 224.460  1.00  0.00           C
ATOM   2699  O   GLU   270      13.620 -45.260 225.080  1.00  0.00           O
ATOM   2700  N   LEU   271      13.590 -43.070 225.110  1.00  0.00           N
ATOM   2701  H   LEU   271      13.260 -42.290 224.580  1.00  0.00           H
ATOM   2702  CA  LEU   271      14.150 -42.850 226.460  1.00  0.00           C
ATOM   2703  CB  LEU   271      14.130 -41.350 226.680  1.00  0.00           C
ATOM   2704  CG  LEU   271      15.350 -40.730 225.970  1.00  0.00           C
ATOM   2705  CD1 LEU   271      15.050 -39.190 225.800  1.00  0.00           C
ATOM   2706  CD2 LEU   271      16.590 -40.820 226.860  1.00  0.00           C
ATOM   2707  C   LEU   271      13.350 -43.500 227.590  1.00  0.00           C
ATOM   2708  O   LEU   271      13.970 -44.200 228.330  1.00  0.00           O
ATOM   2709  N   LEU   272      12.020 -43.440 227.510  1.00  0.00           N
ATOM   2710  H   LEU   272      11.640 -42.800 226.840  1.00  0.00           H
ATOM   2711  CA  LEU   272      11.090 -44.100 228.390  1.00  0.00           C
ATOM   2712  CB  LEU   272       9.630 -43.860 228.040  1.00  0.00           C
ATOM   2713  CG  LEU   272       9.040 -42.430 228.240  1.00  0.00           C
ATOM   2714  CD1 LEU   272       7.610 -42.380 227.690  1.00  0.00           C
ATOM   2715  CD2 LEU   272       8.910 -42.160 229.750  1.00  0.00           C
ATOM   2716  C   LEU   272      11.240 -45.650 228.430  1.00  0.00           C
ATOM   2717  O   LEU   272      11.090 -46.260 229.550  1.00  0.00           O
ATOM   2718  N   GLN   273      11.270 -46.220 227.240  1.00  0.00           N
ATOM   2719  H   GLN   273      11.380 -45.670 226.410  1.00  0.00           H
ATOM   2720  CA  GLN   273      11.440 -47.660 226.980  1.00  0.00           C
ATOM   2721  CB  GLN   273      10.890 -48.000 225.630  1.00  0.00           C
ATOM   2722  CG  GLN   273       9.400 -47.870 225.480  1.00  0.00           C
ATOM   2723  CD  GLN   273       8.860 -48.240 224.050  1.00  0.00           C
ATOM   2724  OE1 GLN   273       9.110 -47.630 223.060  1.00  0.00           O
ATOM   2725  NE2 GLN   273       8.060 -49.280 223.940  1.00  0.00           N
ATOM   2726 1HE2 GLN   273       7.720 -49.890 224.660  1.00  0.00           H
ATOM   2727 2HE2 GLN   273       7.700 -49.350 223.020  1.00  0.00           H
ATOM   2728  C   GLN   273      12.850 -48.250 227.200  1.00  0.00           C
ATOM   2729  O   GLN   273      12.920 -49.310 227.800  1.00  0.00           O
ATOM   2730  N   ASN   274      13.880 -47.380 227.080  1.00  0.00           N
ATOM   2731  H   ASN   274      13.640 -46.480 226.730  1.00  0.00           H
ATOM   2732  CA  ASN   274      15.280 -47.660 227.360  1.00  0.00           C
ATOM   2733  CB  ASN   274      16.110 -47.050 226.210  1.00  0.00           C
ATOM   2734  CG  ASN   274      16.550 -48.030 225.180  1.00  0.00           C
ATOM   2735  OD1 ASN   274      16.640 -49.210 225.440  1.00  0.00           O
ATOM   2736  ND2 ASN   274      16.980 -47.590 223.960  1.00  0.00           N
ATOM   2737 1HD2 ASN   274      17.130 -46.650 223.650  1.00  0.00           H
ATOM   2738 2HD2 ASN   274      17.290 -48.320 223.340  1.00  0.00           H
ATOM   2739  C   ASN   274      15.960 -47.270 228.720  1.00  0.00           C
ATOM   2740  O   ASN   274      17.040 -47.790 229.060  1.00  0.00           O
ATOM   2741  N   GLY   275      15.420 -46.240 229.300  1.00  0.00           N
ATOM   2742  H   GLY   275      14.740 -45.690 228.810  1.00  0.00           H
ATOM   2743  CA  GLY   275      15.620 -45.930 230.760  1.00  0.00           C
ATOM   2744  C   GLY   275      15.050 -44.540 231.210  1.00  0.00           C
ATOM   2745  O   GLY   275      15.410 -43.470 230.730  1.00  0.00           O
ATOM   2746  N   MET   276      14.520 -44.450 232.440  1.00  0.00           N
ATOM   2747  H   MET   276      14.210 -45.310 232.850  1.00  0.00           H
ATOM   2748  CA  MET   276      13.940 -43.200 233.020  1.00  0.00           C
ATOM   2749  CB  MET   276      13.050 -43.620 234.180  1.00  0.00           C
ATOM   2750  CG  MET   276      11.670 -43.860 233.610  1.00  0.00           C
ATOM   2751  SD  MET   276      10.390 -43.830 234.920  1.00  0.00           S
ATOM   2752  CE  MET   276      10.320 -42.100 235.280  1.00  0.00           C
ATOM   2753  C   MET   276      14.910 -42.100 233.470  1.00  0.00           C
ATOM   2754  O   MET   276      14.510 -40.960 233.610  1.00  0.00           O
ATOM   2755  N   ASN   277      16.170 -42.400 233.670  1.00  0.00           N
ATOM   2756  H   ASN   277      16.530 -43.330 233.530  1.00  0.00           H
ATOM   2757  CA  ASN   277      17.230 -41.390 233.940  1.00  0.00           C
ATOM   2758  CB  ASN   277      18.360 -41.990 234.660  1.00  0.00           C
ATOM   2759  CG  ASN   277      19.430 -40.970 235.150  1.00  0.00           C
ATOM   2760  OD1 ASN   277      19.950 -40.120 234.470  1.00  0.00           O
ATOM   2761  ND2 ASN   277      19.720 -40.920 236.400  1.00  0.00           N
ATOM   2762 1HD2 ASN   277      19.250 -41.500 237.070  1.00  0.00           H
ATOM   2763 2HD2 ASN   277      20.390 -40.210 236.640  1.00  0.00           H
ATOM   2764  C   ASN   277      17.670 -40.670 232.660  1.00  0.00           C
ATOM   2765  O   ASN   277      18.310 -41.250 231.760  1.00  0.00           O
ATOM   2766  N   GLY   278      17.580 -39.350 232.750  1.00  0.00           N
ATOM   2767  H   GLY   278      17.250 -38.990 233.630  1.00  0.00           H
ATOM   2768  CA  GLY   278      17.980 -38.380 231.730  1.00  0.00           C
ATOM   2769  C   GLY   278      19.150 -37.430 232.180  1.00  0.00           C
ATOM   2770  O   GLY   278      19.700 -36.800 231.290  1.00  0.00           O
ATOM   2771  N   ARG   279      19.650 -37.560 233.380  1.00  0.00           N
ATOM   2772  H   ARG   279      19.430 -38.380 233.910  1.00  0.00           H
ATOM   2773  CA  ARG   279      20.730 -36.810 234.100  1.00  0.00           C
ATOM   2774  CB  ARG   279      22.080 -36.720 233.400  1.00  0.00           C
ATOM   2775  CG  ARG   279      22.640 -38.060 232.980  1.00  0.00           C
ATOM   2776  CD  ARG   279      23.170 -38.920 234.120  1.00  0.00           C
ATOM   2777  NE  ARG   279      23.870 -40.030 233.570  1.00  0.00           N
ATOM   2778  HE  ARG   279      24.610 -39.810 232.940  1.00  0.00           H
ATOM   2779  CZ  ARG   279      23.380 -41.280 233.580  1.00  0.00           C
ATOM   2780  NH1 ARG   279      22.250 -41.640 234.070  1.00  0.00           N
ATOM   2781 1HH1 ARG   279      21.620 -40.960 234.440  1.00  0.00           H
ATOM   2782 2HH1 ARG   279      21.960 -42.600 234.130  1.00  0.00           H
ATOM   2783  NH2 ARG   279      24.070 -42.240 233.030  1.00  0.00           N
ATOM   2784 1HH2 ARG   279      24.920 -42.000 232.560  1.00  0.00           H
ATOM   2785 2HH2 ARG   279      23.860 -43.200 233.220  1.00  0.00           H
ATOM   2786  C   ARG   279      20.480 -35.380 234.670  1.00  0.00           C
ATOM   2787  O   ARG   279      19.870 -34.520 234.080  1.00  0.00           O
ATOM   2788  N   THR   280      21.270 -35.140 235.710  1.00  0.00           N
ATOM   2789  H   THR   280      22.190 -35.510 235.850  1.00  0.00           H
ATOM   2790  CA  THR   280      21.040 -34.050 236.700  1.00  0.00           C
ATOM   2791  CB  THR   280      21.920 -34.450 237.910  1.00  0.00           C
ATOM   2792  OG1 THR   280      23.230 -34.680 237.470  1.00  0.00           O
ATOM   2793  HG1 THR   280      23.910 -34.190 238.010  1.00  0.00           H
ATOM   2794  CG2 THR   280      21.350 -35.720 238.680  1.00  0.00           C
ATOM   2795  C   THR   280      21.370 -32.630 236.240  1.00  0.00           C
ATOM   2796  O   THR   280      21.850 -31.910 237.070  1.00  0.00           O
ATOM   2797  N   ILE   281      20.890 -32.260 235.060  1.00  0.00           N
ATOM   2798  H   ILE   281      20.200 -32.830 234.620  1.00  0.00           H
ATOM   2799  CA  ILE   281      21.410 -31.080 234.260  1.00  0.00           C
ATOM   2800  CB  ILE   281      21.020 -31.270 232.770  1.00  0.00           C
ATOM   2801  CG1 ILE   281      21.840 -30.250 231.900  1.00  0.00           C
ATOM   2802  CG2 ILE   281      19.580 -31.070 232.380  1.00  0.00           C
ATOM   2803  CD  ILE   281      23.270 -30.600 231.450  1.00  0.00           C
ATOM   2804  C   ILE   281      21.020 -29.680 234.830  1.00  0.00           C
ATOM   2805  O   ILE   281      21.690 -28.690 234.410  1.00  0.00           O
ATOM   2806  N   LEU   282      20.000 -29.560 235.660  1.00  0.00           N
ATOM   2807  H   LEU   282      19.460 -30.350 235.950  1.00  0.00           H
ATOM   2808  CA  LEU   282      19.400 -28.340 236.170  1.00  0.00           C
ATOM   2809  CB  LEU   282      18.280 -27.840 235.360  1.00  0.00           C
ATOM   2810  CG  LEU   282      18.660 -26.810 234.290  1.00  0.00           C
ATOM   2811  CD1 LEU   282      17.700 -26.860 233.110  1.00  0.00           C
ATOM   2812  CD2 LEU   282      18.630 -25.420 234.870  1.00  0.00           C
ATOM   2813  C   LEU   282      18.860 -28.560 237.610  1.00  0.00           C
ATOM   2814  O   LEU   282      18.850 -27.620 238.370  1.00  0.00           O
ATOM   2815  N   GLY   283      18.220 -29.720 237.850  1.00  0.00           N
ATOM   2816  H   GLY   283      17.830 -30.280 237.130  1.00  0.00           H
ATOM   2817  CA  GLY   283      17.770 -30.060 239.180  1.00  0.00           C
ATOM   2818  C   GLY   283      17.650 -31.520 239.540  1.00  0.00           C
ATOM   2819  O   GLY   283      18.570 -32.040 240.160  1.00  0.00           O
ATOM   2820  N   SER   284      16.710 -32.170 238.900  1.00  0.00           N
ATOM   2821  H   SER   284      16.080 -31.690 238.290  1.00  0.00           H
ATOM   2822  CA  SER   284      16.340 -33.600 239.080  1.00  0.00           C
ATOM   2823  CB  SER   284      14.850 -33.850 239.000  1.00  0.00           C
ATOM   2824  OG  SER   284      14.240 -33.090 237.940  1.00  0.00           O
ATOM   2825  HG  SER   284      13.760 -32.410 238.500  1.00  0.00           H
ATOM   2826  C   SER   284      17.090 -34.540 238.160  1.00  0.00           C
ATOM   2827  O   SER   284      17.630 -34.000 237.190  1.00  0.00           O
ATOM   2828  N   ALA   285      17.130 -35.840 238.400  1.00  0.00           N
ATOM   2829  H   ALA   285      16.980 -36.260 239.300  1.00  0.00           H
ATOM   2830  CA  ALA   285      17.740 -36.850 237.440  1.00  0.00           C
ATOM   2831  CB  ALA   285      18.630 -37.790 238.190  1.00  0.00           C
ATOM   2832  C   ALA   285      16.760 -37.630 236.510  1.00  0.00           C
ATOM   2833  O   ALA   285      17.070 -37.860 235.350  1.00  0.00           O
ATOM   2834  N   LEU   286      15.660 -38.110 237.140  1.00  0.00           N
ATOM   2835  H   LEU   286      15.510 -38.240 238.120  1.00  0.00           H
ATOM   2836  CA  LEU   286      14.720 -38.920 236.350  1.00  0.00           C
ATOM   2837  CB  LEU   286      13.720 -39.740 237.230  1.00  0.00           C
ATOM   2838  CG  LEU   286      14.370 -40.950 237.890  1.00  0.00           C
ATOM   2839  CD1 LEU   286      13.420 -41.480 238.960  1.00  0.00           C
ATOM   2840  CD2 LEU   286      14.820 -42.010 236.840  1.00  0.00           C
ATOM   2841  C   LEU   286      13.830 -37.990 235.450  1.00  0.00           C
ATOM   2842  O   LEU   286      13.460 -36.910 235.820  1.00  0.00           O
ATOM   2843  N   LEU   287      13.280 -38.600 234.480  1.00  0.00           N
ATOM   2844  H   LEU   287      13.600 -39.520 234.260  1.00  0.00           H
ATOM   2845  CA  LEU   287      12.300 -37.990 233.520  1.00  0.00           C
ATOM   2846  CB  LEU   287      12.070 -39.020 232.440  1.00  0.00           C
ATOM   2847  CG  LEU   287      13.050 -39.010 231.200  1.00  0.00           C
ATOM   2848  CD1 LEU   287      12.550 -40.070 230.170  1.00  0.00           C
ATOM   2849  CD2 LEU   287      13.050 -37.530 230.620  1.00  0.00           C
ATOM   2850  C   LEU   287      10.920 -37.640 234.110  1.00  0.00           C
ATOM   2851  O   LEU   287       9.890 -37.820 233.390  1.00  0.00           O
ATOM   2852  N   GLU   288      10.930 -36.920 235.170  1.00  0.00           N
ATOM   2853  H   GLU   288      11.830 -36.620 235.480  1.00  0.00           H
ATOM   2854  CA  GLU   288       9.800 -36.370 235.870  1.00  0.00           C
ATOM   2855  CB  GLU   288      10.020 -36.310 237.410  1.00  0.00           C
ATOM   2856  CG  GLU   288      10.300 -37.670 238.060  1.00  0.00           C
ATOM   2857  CD  GLU   288       9.010 -38.510 238.030  1.00  0.00           C
ATOM   2858  OE1 GLU   288       8.960 -39.550 237.240  1.00  0.00           O
ATOM   2859  OE2 GLU   288       8.150 -38.180 238.840  1.00  0.00           O
ATOM   2860  C   GLU   288       9.550 -34.950 235.480  1.00  0.00           C
ATOM   2861  O   GLU   288      10.430 -34.140 235.150  1.00  0.00           O
ATOM   2862  N   ASP   289       8.290 -34.620 235.620  1.00  0.00           N
ATOM   2863  H   ASP   289       7.720 -35.150 236.250  1.00  0.00           H
ATOM   2864  CA  ASP   289       7.790 -33.340 235.060  1.00  0.00           C
ATOM   2865  CB  ASP   289       6.300 -33.580 234.790  1.00  0.00           C
ATOM   2866  CG  ASP   289       5.380 -33.830 235.970  1.00  0.00           C
ATOM   2867  OD1 ASP   289       5.820 -34.300 237.060  1.00  0.00           O
ATOM   2868  OD2 ASP   289       4.160 -33.490 235.780  1.00  0.00           O
ATOM   2869  C   ASP   289       8.080 -32.010 235.820  1.00  0.00           C
ATOM   2870  O   ASP   289       7.200 -31.470 236.460  1.00  0.00           O
ATOM   2871  N   GLU   290       9.360 -31.680 235.900  1.00  0.00           N
ATOM   2872  H   GLU   290      10.120 -32.290 235.640  1.00  0.00           H
ATOM   2873  CA  GLU   290       9.770 -30.540 236.780  1.00  0.00           C
ATOM   2874  CB  GLU   290      11.160 -30.610 237.340  1.00  0.00           C
ATOM   2875  CG  GLU   290      11.230 -31.750 238.340  1.00  0.00           C
ATOM   2876  CD  GLU   290      11.930 -31.210 239.540  1.00  0.00           C
ATOM   2877  OE1 GLU   290      13.120 -31.140 239.330  1.00  0.00           O
ATOM   2878  OE2 GLU   290      11.460 -30.890 240.650  1.00  0.00           O
ATOM   2879  C   GLU   290       9.440 -29.150 236.240  1.00  0.00           C
ATOM   2880  O   GLU   290       8.790 -28.330 236.910  1.00  0.00           O
ATOM   2881  N   PHE   291      10.000 -28.850 235.050  1.00  0.00           N
ATOM   2882  H   PHE   291      10.480 -29.460 234.420  1.00  0.00           H
ATOM   2883  CA  PHE   291       9.910 -27.540 234.350  1.00  0.00           C
ATOM   2884  CB  PHE   291      10.950 -27.350 233.210  1.00  0.00           C
ATOM   2885  CG  PHE   291      12.170 -26.630 233.690  1.00  0.00           C
ATOM   2886  CD1 PHE   291      12.160 -25.250 233.540  1.00  0.00           C
ATOM   2887  HD1 PHE   291      11.240 -24.800 233.160  1.00  0.00           H
ATOM   2888  CD2 PHE   291      13.290 -27.300 234.170  1.00  0.00           C
ATOM   2889  HD2 PHE   291      13.480 -28.300 233.780  1.00  0.00           H
ATOM   2890  CE1 PHE   291      13.230 -24.480 233.970  1.00  0.00           C
ATOM   2891  HE1 PHE   291      13.280 -23.390 233.940  1.00  0.00           H
ATOM   2892  CE2 PHE   291      14.300 -26.520 234.590  1.00  0.00           C
ATOM   2893  HE2 PHE   291      15.220 -26.980 234.950  1.00  0.00           H
ATOM   2894  CZ  PHE   291      14.270 -25.140 234.500  1.00  0.00           C
ATOM   2895  HZ  PHE   291      15.040 -24.590 235.040  1.00  0.00           H
ATOM   2896  C   PHE   291       8.540 -27.310 233.670  1.00  0.00           C
ATOM   2897  O   PHE   291       8.080 -27.960 232.780  1.00  0.00           O
ATOM   2898  N   THR   292       8.000 -26.100 233.980  1.00  0.00           N
ATOM   2899  H   THR   292       8.500 -25.570 234.660  1.00  0.00           H
ATOM   2900  CA  THR   292       6.810 -25.550 233.270  1.00  0.00           C
ATOM   2901  CB  THR   292       6.110 -24.360 234.030  1.00  0.00           C
ATOM   2902  OG1 THR   292       7.040 -23.300 233.820  1.00  0.00           O
ATOM   2903  HG1 THR   292       7.490 -23.140 234.700  1.00  0.00           H
ATOM   2904  CG2 THR   292       5.930 -24.660 235.570  1.00  0.00           C
ATOM   2905  C   THR   292       7.200 -25.110 231.840  1.00  0.00           C
ATOM   2906  O   THR   292       8.390 -24.810 231.690  1.00  0.00           O
ATOM   2907  N   PRO   293       6.270 -25.090 230.800  1.00  0.00           N
ATOM   2908  CA  PRO   293       6.530 -24.480 229.480  1.00  0.00           C
ATOM   2909  CB  PRO   293       5.260 -24.770 228.650  1.00  0.00           C
ATOM   2910  CG  PRO   293       4.690 -26.090 229.230  1.00  0.00           C
ATOM   2911  CD  PRO   293       5.080 -25.970 230.740  1.00  0.00           C
ATOM   2912  C   PRO   293       6.900 -22.970 229.640  1.00  0.00           C
ATOM   2913  O   PRO   293       7.840 -22.520 229.040  1.00  0.00           O
ATOM   2914  N   PHE   294       6.200 -22.240 230.580  1.00  0.00           N
ATOM   2915  H   PHE   294       5.430 -22.690 231.040  1.00  0.00           H
ATOM   2916  CA  PHE   294       6.490 -20.850 230.990  1.00  0.00           C
ATOM   2917  CB  PHE   294       5.450 -20.500 232.060  1.00  0.00           C
ATOM   2918  CG  PHE   294       3.980 -20.590 231.640  1.00  0.00           C
ATOM   2919  CD1 PHE   294       3.460 -19.970 230.490  1.00  0.00           C
ATOM   2920  HD1 PHE   294       4.130 -19.610 229.710  1.00  0.00           H
ATOM   2921  CD2 PHE   294       3.150 -21.390 232.340  1.00  0.00           C
ATOM   2922  HD2 PHE   294       3.540 -21.780 233.280  1.00  0.00           H
ATOM   2923  CE1 PHE   294       2.100 -20.200 230.160  1.00  0.00           C
ATOM   2924  HE1 PHE   294       1.750 -19.980 229.150  1.00  0.00           H
ATOM   2925  CE2 PHE   294       1.790 -21.610 232.030  1.00  0.00           C
ATOM   2926  HE2 PHE   294       1.150 -22.190 232.690  1.00  0.00           H
ATOM   2927  CZ  PHE   294       1.240 -20.960 230.930  1.00  0.00           C
ATOM   2928  HZ  PHE   294       0.480 -21.500 230.360  1.00  0.00           H
ATOM   2929  C   PHE   294       7.950 -20.650 231.540  1.00  0.00           C
ATOM   2930  O   PHE   294       8.630 -19.870 230.920  1.00  0.00           O
ATOM   2931  N   ASP   295       8.500 -21.480 232.470  1.00  0.00           N
ATOM   2932  H   ASP   295       8.010 -22.160 233.010  1.00  0.00           H
ATOM   2933  CA  ASP   295       9.920 -21.290 232.910  1.00  0.00           C
ATOM   2934  CB  ASP   295      10.100 -22.290 234.080  1.00  0.00           C
ATOM   2935  CG  ASP   295       9.300 -22.030 235.310  1.00  0.00           C
ATOM   2936  OD1 ASP   295       8.810 -20.920 235.570  1.00  0.00           O
ATOM   2937  OD2 ASP   295       9.060 -23.010 236.060  1.00  0.00           O
ATOM   2938  C   ASP   295      10.860 -21.580 231.780  1.00  0.00           C
ATOM   2939  O   ASP   295      11.890 -20.910 231.620  1.00  0.00           O
ATOM   2940  N   VAL   296      10.630 -22.640 231.070  1.00  0.00           N
ATOM   2941  H   VAL   296       9.990 -23.320 231.420  1.00  0.00           H
ATOM   2942  CA  VAL   296      11.520 -23.000 229.830  1.00  0.00           C
ATOM   2943  CB  VAL   296      11.240 -24.380 229.210  1.00  0.00           C
ATOM   2944  CG1 VAL   296      12.380 -24.700 228.270  1.00  0.00           C
ATOM   2945  CG2 VAL   296      11.070 -25.530 230.200  1.00  0.00           C
ATOM   2946  C   VAL   296      11.410 -21.910 228.690  1.00  0.00           C
ATOM   2947  O   VAL   296      12.550 -21.470 228.360  1.00  0.00           O
ATOM   2948  N   VAL   297      10.240 -21.390 228.440  1.00  0.00           N
ATOM   2949  H   VAL   297       9.410 -21.920 228.600  1.00  0.00           H
ATOM   2950  CA  VAL   297      10.130 -20.170 227.650  1.00  0.00           C
ATOM   2951  CB  VAL   297       8.670 -19.840 227.410  1.00  0.00           C
ATOM   2952  CG1 VAL   297       8.470 -18.440 226.750  1.00  0.00           C
ATOM   2953  CG2 VAL   297       8.060 -20.810 226.370  1.00  0.00           C
ATOM   2954  C   VAL   297      10.880 -18.920 228.230  1.00  0.00           C
ATOM   2955  O   VAL   297      11.870 -18.610 227.570  1.00  0.00           O
ATOM   2956  N   ARG   298      10.650 -18.730 229.490  1.00  0.00           N
ATOM   2957  H   ARG   298      10.360 -19.510 230.040  1.00  0.00           H
ATOM   2958  CA  ARG   298      11.300 -17.600 230.180  1.00  0.00           C
ATOM   2959  CB  ARG   298      10.640 -17.110 231.500  1.00  0.00           C
ATOM   2960  CG  ARG   298      11.200 -15.810 232.040  1.00  0.00           C
ATOM   2961  CD  ARG   298      11.060 -15.520 233.570  1.00  0.00           C
ATOM   2962  NE  ARG   298       9.680 -15.420 233.980  1.00  0.00           N
ATOM   2963  HE  ARG   298       9.000 -15.470 233.250  1.00  0.00           H
ATOM   2964  CZ  ARG   298       9.170 -14.830 235.080  1.00  0.00           C
ATOM   2965  NH1 ARG   298       9.970 -14.160 235.860  1.00  0.00           N
ATOM   2966 1HH1 ARG   298      10.960 -14.240 235.740  1.00  0.00           H
ATOM   2967 2HH1 ARG   298       9.610 -13.510 236.530  1.00  0.00           H
ATOM   2968  NH2 ARG   298       7.830 -14.760 235.280  1.00  0.00           N
ATOM   2969 1HH2 ARG   298       7.280 -15.090 234.510  1.00  0.00           H
ATOM   2970 2HH2 ARG   298       7.360 -14.680 236.160  1.00  0.00           H
ATOM   2971  C   ARG   298      12.860 -17.630 230.340  1.00  0.00           C
ATOM   2972  O   ARG   298      13.540 -16.580 230.290  1.00  0.00           O
ATOM   2973  N   GLN   299      13.330 -18.900 230.540  1.00  0.00           N
ATOM   2974  H   GLN   299      12.860 -19.610 231.050  1.00  0.00           H
ATOM   2975  CA  GLN   299      14.770 -19.110 230.570  1.00  0.00           C
ATOM   2976  CB  GLN   299      15.250 -20.060 231.580  1.00  0.00           C
ATOM   2977  CG  GLN   299      14.950 -19.480 232.940  1.00  0.00           C
ATOM   2978  CD  GLN   299      15.150 -20.560 234.030  1.00  0.00           C
ATOM   2979  OE1 GLN   299      14.080 -20.850 234.600  1.00  0.00           O
ATOM   2980  NE2 GLN   299      16.330 -21.040 234.320  1.00  0.00           N
ATOM   2981 1HE2 GLN   299      17.120 -20.610 233.880  1.00  0.00           H
ATOM   2982 2HE2 GLN   299      16.400 -21.830 234.930  1.00  0.00           H
ATOM   2983  C   GLN   299      15.500 -19.250 229.260  1.00  0.00           C
ATOM   2984  O   GLN   299      16.660 -18.970 228.970  1.00  0.00           O
ATOM   2985  N   CYS   300      14.730 -19.650 228.250  1.00  0.00           N
ATOM   2986  H   CYS   300      13.870 -20.110 228.450  1.00  0.00           H
ATOM   2987  CA  CYS   300      15.260 -19.740 226.880  1.00  0.00           C
ATOM   2988  CB  CYS   300      14.590 -20.800 226.020  1.00  0.00           C
ATOM   2989  SG  CYS   300      15.080 -21.050 224.340  1.00  0.00           S
ATOM   2990  HG  CYS   300      14.860 -19.750 224.150  1.00  0.00           H
ATOM   2991  C   CYS   300      15.240 -18.340 226.180  1.00  0.00           C
ATOM   2992  O   CYS   300      15.970 -18.110 225.250  1.00  0.00           O
ATOM   2993  N   SER   301      14.320 -17.400 226.570  1.00  0.00           N
ATOM   2994  H   SER   301      13.420 -17.710 226.870  1.00  0.00           H
ATOM   2995  CA  SER   301      14.270 -16.030 225.980  1.00  0.00           C
ATOM   2996  CB  SER   301      13.540 -16.090 224.630  1.00  0.00           C
ATOM   2997  OG  SER   301      13.540 -14.790 224.150  1.00  0.00           O
ATOM   2998  HG  SER   301      14.110 -14.690 223.340  1.00  0.00           H
ATOM   2999  C   SER   301      13.390 -15.180 226.960  1.00  0.00           C
ATOM   3000  O   SER   301      12.470 -15.730 227.570  1.00  0.00           O
ATOM   3001  N   GLY   302      13.650 -13.840 226.890  1.00  0.00           N
ATOM   3002  H   GLY   302      14.290 -13.430 226.240  1.00  0.00           H
ATOM   3003  CA  GLY   302      13.120 -12.910 227.900  1.00  0.00           C
ATOM   3004  C   GLY   302      13.370 -13.040 229.400  1.00  0.00           C
ATOM   3005  O   GLY   302      12.560 -12.630 230.230  1.00  0.00           O
ATOM   3006  N   VAL   303      14.540 -13.520 229.740  1.00  0.00           N
ATOM   3007  H   VAL   303      15.150 -13.770 228.990  1.00  0.00           H
ATOM   3008  CA  VAL   303      15.080 -13.750 231.130  1.00  0.00           C
ATOM   3009  CB  VAL   303      16.500 -14.320 230.900  1.00  0.00           C
ATOM   3010  CG1 VAL   303      16.940 -14.450 232.350  1.00  0.00           C
ATOM   3011  CG2 VAL   303      16.540 -15.730 230.230  1.00  0.00           C
ATOM   3012  C   VAL   303      15.060 -12.410 231.990  1.00  0.00           C
ATOM   3013  O   VAL   303      15.500 -11.320 231.550  1.00  0.00           O
ATOM   3014  N   THR   304      14.470 -12.590 233.140  1.00  0.00           N
ATOM   3015  H   THR   304      13.740 -13.270 233.180  1.00  0.00           H
ATOM   3016  CA  THR   304      14.320 -11.560 234.140  1.00  0.00           C
ATOM   3017  CB  THR   304      13.080 -11.630 235.050  1.00  0.00           C
ATOM   3018  OG1 THR   304      12.880 -13.020 235.440  1.00  0.00           O
ATOM   3019  HG1 THR   304      13.390 -13.260 236.270  1.00  0.00           H
ATOM   3020  CG2 THR   304      11.800 -11.090 234.340  1.00  0.00           C
ATOM   3021  C   THR   304      15.460 -11.260 235.060  1.00  0.00           C
ATOM   3022  O   THR   304      15.660 -10.020 235.270  1.00  0.00           O
ATOM   3023  N   PHE   305      16.300 -12.270 235.290  1.00  0.00           N
ATOM   3024  H   PHE   305      16.190 -13.100 234.750  1.00  0.00           H
ATOM   3025  CA  PHE   305      17.400 -12.200 236.300  1.00  0.00           C
ATOM   3026  CB  PHE   305      17.360 -13.520 237.090  1.00  0.00           C
ATOM   3027  CG  PHE   305      17.160 -14.920 236.390  1.00  0.00           C
ATOM   3028  CD1 PHE   305      18.290 -15.640 236.020  1.00  0.00           C
ATOM   3029  HD1 PHE   305      19.260 -15.490 236.490  1.00  0.00           H
ATOM   3030  CD2 PHE   305      15.910 -15.410 236.110  1.00  0.00           C
ATOM   3031  HD2 PHE   305      14.940 -15.030 236.440  1.00  0.00           H
ATOM   3032  CE1 PHE   305      18.100 -16.850 235.390  1.00  0.00           C
ATOM   3033  HE1 PHE   305      19.010 -17.410 235.170  1.00  0.00           H
ATOM   3034  CE2 PHE   305      15.750 -16.580 235.440  1.00  0.00           C
ATOM   3035  HE2 PHE   305      14.740 -16.770 235.070  1.00  0.00           H
ATOM   3036  CZ  PHE   305      16.850 -17.370 235.150  1.00  0.00           C
ATOM   3037  HZ  PHE   305      16.760 -18.420 234.900  1.00  0.00           H
ATOM   3038  C   PHE   305      18.820 -12.040 235.600  1.00  0.00           C
ATOM   3039  O   PHE   305      19.790 -12.740 235.990  1.00  0.00           O
ATOM   3040  N   GLN   306      18.870 -11.010 234.800  1.00  0.00           N
ATOM   3041  H   GLN   306      18.150 -10.320 234.790  1.00  0.00           H
ATOM   3042  CA  GLN   306      20.040 -10.580 234.040  1.00  0.00           C
ATOM   3043  CB  GLN   306      19.680 -10.840 232.560  1.00  0.00           C
ATOM   3044  CG  GLN   306      20.830 -10.550 231.610  1.00  0.00           C
ATOM   3045  CD  GLN   306      20.380 -10.210 230.220  1.00  0.00           C
ATOM   3046  OE1 GLN   306      20.500 -11.030 229.320  1.00  0.00           O
ATOM   3047  NE2 GLN   306      20.060  -9.020 229.920  1.00  0.00           N
ATOM   3048 1HE2 GLN   306      20.120  -8.250 230.550  1.00  0.00           H
ATOM   3049 2HE2 GLN   306      19.410  -8.890 229.170  1.00  0.00           H
ATOM   3050  C   GLN   306      20.150  -9.050 234.240  1.00  0.00           C
ATOM   3051  O1  GLN   306      21.270  -8.530 234.270  1.00  0.00           O
ATOM   3052  O2  GLN   306      19.130  -8.310 234.580  1.00  0.00           O
TER
ENDMDL
