# Supplementary material for: Microsecond MD Simulation and Multiple-Conformation Virtual Screening to Identify Potential Anti-COVID-19 Inhibitors Against SARS-CoV-2 Main Protease
Source: Front Chem. 2021 Jan 13;8:595273. doi: 10.3389/fchem.2020.595273 (PMC7873971; doi:10.3389/fchem.2020.595273)
Supplement: Supplementary file 2 [file Data_Sheet_1.ZIP › Ns_Pose_PDB/Ns_Pose_PDB/1_micro_6LU7_complex/0ns.pdb]

REMARK    GENERATED BY TRJCONV
TITLE     model - minimized in water t=   0.00000 step= 0
REMARK    THIS IS A SIMULATION BOX
CRYST1   97.891   97.891   97.891  90.00  90.00  90.00 P 1           1
MODEL        1
ATOM      1  N   SER A   1      65.020  28.060  53.650  1.00  0.00           N
ATOM      2  H1  SER A   1      65.450  28.040  54.560  1.00  0.00           H
ATOM      3  H2  SER A   1      65.200  27.200  53.170  1.00  0.00           H
ATOM      4  H3  SER A   1      65.620  28.710  53.180  1.00  0.00           H
ATOM      5  CA  SER A   1      63.590  28.240  53.830  1.00  0.00           C
ATOM      6  CB  SER A   1      63.060  27.140  54.710  1.00  0.00           C
ATOM      7  OG  SER A   1      63.840  27.200  55.890  1.00  0.00           O
ATOM      8  HG  SER A   1      64.350  26.330  55.910  1.00  0.00           H
ATOM      9  C   SER A   1      63.330  29.620  54.480  1.00  0.00           C
ATOM     10  O   SER A   1      64.260  30.310  54.940  1.00  0.00           O
ATOM     11  N   GLY A   2      62.070  29.980  54.650  1.00  0.00           N
ATOM     12  H   GLY A   2      61.250  29.440  54.490  1.00  0.00           H
ATOM     13  CA  GLY A   2      61.710  31.290  55.310  1.00  0.00           C
ATOM     14  C   GLY A   2      60.760  31.990  54.330  1.00  0.00           C
ATOM     15  O   GLY A   2      61.040  32.180  53.170  1.00  0.00           O
ATOM     16  N   PHE A   3      59.620  32.310  54.940  1.00  0.00           N
ATOM     17  H   PHE A   3      59.310  31.930  55.810  1.00  0.00           H
ATOM     18  CA  PHE A   3      58.620  33.110  54.200  1.00  0.00           C
ATOM     19  CB  PHE A   3      57.530  32.120  53.780  1.00  0.00           C
ATOM     20  CG  PHE A   3      56.400  32.730  52.950  1.00  0.00           C
ATOM     21  CD1 PHE A   3      56.600  32.740  51.570  1.00  0.00           C
ATOM     22  HD1 PHE A   3      57.370  32.110  51.120  1.00  0.00           H
ATOM     23  CD2 PHE A   3      55.340  33.340  53.570  1.00  0.00           C
ATOM     24  HD2 PHE A   3      55.110  33.170  54.620  1.00  0.00           H
ATOM     25  CE1 PHE A   3      55.640  33.330  50.850  1.00  0.00           C
ATOM     26  HE1 PHE A   3      55.870  33.530  49.800  1.00  0.00           H
ATOM     27  CE2 PHE A   3      54.380  33.860  52.800  1.00  0.00           C
ATOM     28  HE2 PHE A   3      53.510  34.350  53.220  1.00  0.00           H
ATOM     29  CZ  PHE A   3      54.500  33.880  51.390  1.00  0.00           C
ATOM     30  HZ  PHE A   3      53.670  34.280  50.800  1.00  0.00           H
ATOM     31  C   PHE A   3      58.270  34.250  55.150  1.00  0.00           C
ATOM     32  O   PHE A   3      57.720  34.140  56.270  1.00  0.00           O
ATOM     33  N   ARG A   4      58.580  35.470  54.750  1.00  0.00           N
ATOM     34  H   ARG A   4      59.420  35.570  54.230  1.00  0.00           H
ATOM     35  CA  ARG A   4      58.050  36.700  55.310  1.00  0.00           C
ATOM     36  CB  ARG A   4      59.300  37.520  55.670  1.00  0.00           C
ATOM     37  CG  ARG A   4      59.940  37.040  56.970  1.00  0.00           C
ATOM     38  CD  ARG A   4      59.000  37.050  58.170  1.00  0.00           C
ATOM     39  NE  ARG A   4      59.760  36.610  59.340  1.00  0.00           N
ATOM     40  HE  ARG A   4      60.600  36.090  59.190  1.00  0.00           H
ATOM     41  CZ  ARG A   4      59.300  36.670  60.620  1.00  0.00           C
ATOM     42  NH1 ARG A   4      58.130  37.160  60.870  1.00  0.00           N
ATOM     43 1HH1 ARG A   4      57.520  37.650  60.250  1.00  0.00           H
ATOM     44 2HH1 ARG A   4      57.690  36.910  61.740  1.00  0.00           H
ATOM     45  NH2 ARG A   4      60.120  36.420  61.630  1.00  0.00           N
ATOM     46 1HH2 ARG A   4      60.980  36.010  61.340  1.00  0.00           H
ATOM     47 2HH2 ARG A   4      59.910  36.650  62.580  1.00  0.00           H
ATOM     48  C   ARG A   4      57.160  37.470  54.420  1.00  0.00           C
ATOM     49  O   ARG A   4      57.220  37.330  53.220  1.00  0.00           O
ATOM     50  N   LYS A   5      56.480  38.380  55.090  1.00  0.00           N
ATOM     51  H   LYS A   5      56.410  38.360  56.080  1.00  0.00           H
ATOM     52  CA  LYS A   5      55.730  39.530  54.500  1.00  0.00           C
ATOM     53  CB  LYS A   5      54.580  39.880  55.380  1.00  0.00           C
ATOM     54  CG  LYS A   5      53.780  40.730  54.410  1.00  0.00           C
ATOM     55  CD  LYS A   5      52.430  41.180  54.930  1.00  0.00           C
ATOM     56  CE  LYS A   5      51.490  40.020  55.000  1.00  0.00           C
ATOM     57  NZ  LYS A   5      50.150  40.400  55.550  1.00  0.00           N
ATOM     58  HZ1 LYS A   5      49.840  41.260  55.140  1.00  0.00           H
ATOM     59  HZ2 LYS A   5      49.540  39.640  55.330  1.00  0.00           H
ATOM     60  HZ3 LYS A   5      50.180  40.470  56.550  1.00  0.00           H
ATOM     61  C   LYS A   5      56.780  40.640  54.210  1.00  0.00           C
ATOM     62  O   LYS A   5      57.210  41.440  54.990  1.00  0.00           O
ATOM     63  N   MET A   6      57.260  40.480  52.990  1.00  0.00           N
ATOM     64  H   MET A   6      56.820  39.860  52.340  1.00  0.00           H
ATOM     65  CA  MET A   6      58.470  41.160  52.540  1.00  0.00           C
ATOM     66  CB  MET A   6      59.230  40.180  51.680  1.00  0.00           C
ATOM     67  CG  MET A   6      60.800  40.400  51.540  1.00  0.00           C
ATOM     68  SD  MET A   6      61.680  39.410  50.250  1.00  0.00           S
ATOM     69  CE  MET A   6      63.090  38.910  51.200  1.00  0.00           C
ATOM     70  C   MET A   6      58.270  42.450  51.690  1.00  0.00           C
ATOM     71  O   MET A   6      57.930  42.470  50.510  1.00  0.00           O
ATOM     72  N   ALA A   7      58.810  43.550  52.270  1.00  0.00           N
ATOM     73  H   ALA A   7      59.470  43.410  53.000  1.00  0.00           H
ATOM     74  CA  ALA A   7      58.900  44.890  51.690  1.00  0.00           C
ATOM     75  CB  ALA A   7      59.210  45.820  52.870  1.00  0.00           C
ATOM     76  C   ALA A   7      59.930  45.020  50.570  1.00  0.00           C
ATOM     77  O   ALA A   7      60.950  44.310  50.630  1.00  0.00           O
ATOM     78  N   PHE A   8      59.670  45.940  49.650  1.00  0.00           N
ATOM     79  H   PHE A   8      58.750  46.230  49.380  1.00  0.00           H
ATOM     80  CA  PHE A   8      60.670  46.390  48.730  1.00  0.00           C
ATOM     81  CB  PHE A   8      60.050  46.900  47.420  1.00  0.00           C
ATOM     82  CG  PHE A   8      59.840  45.770  46.450  1.00  0.00           C
ATOM     83  CD1 PHE A   8      60.980  45.230  45.800  1.00  0.00           C
ATOM     84  HD1 PHE A   8      61.970  45.670  45.780  1.00  0.00           H
ATOM     85  CD2 PHE A   8      58.580  45.430  46.000  1.00  0.00           C
ATOM     86  HD2 PHE A   8      57.660  45.640  46.540  1.00  0.00           H
ATOM     87  CE1 PHE A   8      60.790  44.250  44.840  1.00  0.00           C
ATOM     88  HE1 PHE A   8      61.670  43.910  44.290  1.00  0.00           H
ATOM     89  CE2 PHE A   8      58.370  44.450  45.010  1.00  0.00           C
ATOM     90  HE2 PHE A   8      57.430  43.920  44.910  1.00  0.00           H
ATOM     91  CZ  PHE A   8      59.480  43.810  44.430  1.00  0.00           C
ATOM     92  HZ  PHE A   8      59.360  43.380  43.440  1.00  0.00           H
ATOM     93  C   PHE A   8      61.440  47.500  49.360  1.00  0.00           C
ATOM     94  O   PHE A   8      60.810  48.270  50.110  1.00  0.00           O
ATOM     95  N   PRO A   9      62.780  47.490  49.270  1.00  0.00           N
ATOM     96  CA  PRO A   9      63.550  48.430  50.110  1.00  0.00           C
ATOM     97  CB  PRO A   9      65.030  48.130  49.850  1.00  0.00           C
ATOM     98  CG  PRO A   9      65.000  46.580  49.530  1.00  0.00           C
ATOM     99  CD  PRO A   9      63.760  46.510  48.700  1.00  0.00           C
ATOM    100  C   PRO A   9      63.310  49.880  49.690  1.00  0.00           C
ATOM    101  O   PRO A   9      62.920  50.150  48.590  1.00  0.00           O
ATOM    102  N   SER A  10      63.330  50.740  50.650  1.00  0.00           N
ATOM    103  H   SER A  10      63.660  50.470  51.560  1.00  0.00           H
ATOM    104  CA  SER A  10      62.850  52.170  50.580  1.00  0.00           C
ATOM    105  CB  SER A  10      62.320  52.670  51.930  1.00  0.00           C
ATOM    106  OG  SER A  10      63.300  52.490  52.990  1.00  0.00           O
ATOM    107  HG  SER A  10      63.930  53.270  52.980  1.00  0.00           H
ATOM    108  C   SER A  10      63.760  53.260  49.960  1.00  0.00           C
ATOM    109  O   SER A  10      63.320  54.320  49.470  1.00  0.00           O
ATOM    110  N   GLY A  11      65.060  52.940  49.920  1.00  0.00           N
ATOM    111  H   GLY A  11      65.370  52.070  50.280  1.00  0.00           H
ATOM    112  CA  GLY A  11      66.250  53.750  49.490  1.00  0.00           C
ATOM    113  C   GLY A  11      65.960  54.710  48.260  1.00  0.00           C
ATOM    114  O   GLY A  11      65.780  55.920  48.460  1.00  0.00           O
ATOM    115  N   LYS A  12      65.350  54.090  47.230  1.00  0.00           N
ATOM    116  H   LYS A  12      65.120  53.120  47.290  1.00  0.00           H
ATOM    117  CA  LYS A  12      64.980  54.680  45.950  1.00  0.00           C
ATOM    118  CB  LYS A  12      64.660  53.570  45.000  1.00  0.00           C
ATOM    119  CG  LYS A  12      65.870  52.730  44.660  1.00  0.00           C
ATOM    120  CD  LYS A  12      65.570  51.570  43.740  1.00  0.00           C
ATOM    121  CE  LYS A  12      65.660  52.050  42.290  1.00  0.00           C
ATOM    122  NZ  LYS A  12      66.940  52.660  41.950  1.00  0.00           N
ATOM    123  HZ1 LYS A  12      67.690  52.020  42.110  1.00  0.00           H
ATOM    124  HZ2 LYS A  12      66.880  52.820  40.970  1.00  0.00           H
ATOM    125  HZ3 LYS A  12      67.130  53.510  42.460  1.00  0.00           H
ATOM    126  C   LYS A  12      63.900  55.750  46.040  1.00  0.00           C
ATOM    127  O   LYS A  12      63.940  56.740  45.250  1.00  0.00           O
ATOM    128  N   VAL A  13      62.970  55.720  47.020  1.00  0.00           N
ATOM    129  H   VAL A  13      62.910  54.870  47.540  1.00  0.00           H
ATOM    130  CA  VAL A  13      61.930  56.720  47.390  1.00  0.00           C
ATOM    131  CB  VAL A  13      60.650  56.030  47.910  1.00  0.00           C
ATOM    132  CG1 VAL A  13      59.470  56.980  47.640  1.00  0.00           C
ATOM    133  CG2 VAL A  13      60.330  54.710  47.240  1.00  0.00           C
ATOM    134  C   VAL A  13      62.460  57.660  48.440  1.00  0.00           C
ATOM    135  O   VAL A  13      62.240  58.870  48.280  1.00  0.00           O
ATOM    136  N   GLU A  14      63.200  57.140  49.440  1.00  0.00           N
ATOM    137  H   GLU A  14      63.550  56.200  49.370  1.00  0.00           H
ATOM    138  CA  GLU A  14      63.740  57.960  50.580  1.00  0.00           C
ATOM    139  CB  GLU A  14      64.380  57.160  51.680  1.00  0.00           C
ATOM    140  CG  GLU A  14      63.510  56.060  52.380  1.00  0.00           C
ATOM    141  CD  GLU A  14      64.460  55.380  53.330  1.00  0.00           C
ATOM    142  OE1 GLU A  14      65.260  54.520  52.860  1.00  0.00           O
ATOM    143  OE2 GLU A  14      64.610  55.830  54.510  1.00  0.00           O
ATOM    144  C   GLU A  14      64.550  59.230  50.260  1.00  0.00           C
ATOM    145  O   GLU A  14      64.080  60.270  50.720  1.00  0.00           O
ATOM    146  N   GLY A  15      65.160  59.180  49.110  1.00  0.00           N
ATOM    147  H   GLY A  15      65.330  58.290  48.680  1.00  0.00           H
ATOM    148  CA  GLY A  15      65.810  60.430  48.530  1.00  0.00           C
ATOM    149  C   GLY A  15      64.870  61.560  48.140  1.00  0.00           C
ATOM    150  O   GLY A  15      65.320  62.680  47.990  1.00  0.00           O
ATOM    151  N   CYS A  16      63.650  61.200  47.660  1.00  0.00           N
ATOM    152  H   CYS A  16      63.420  60.230  47.550  1.00  0.00           H
ATOM    153  CA  CYS A  16      62.670  62.120  47.090  1.00  0.00           C
ATOM    154  CB  CYS A  16      61.960  61.550  45.890  1.00  0.00           C
ATOM    155  SG  CYS A  16      63.240  61.340  44.640  1.00  0.00           S
ATOM    156  HG  CYS A  16      62.580  60.320  44.110  1.00  0.00           H
ATOM    157  C   CYS A  16      61.490  62.540  48.090  1.00  0.00           C
ATOM    158  O   CYS A  16      60.570  63.190  47.600  1.00  0.00           O
ATOM    159  N   MET A  17      61.380  61.890  49.170  1.00  0.00           N
ATOM    160  H   MET A  17      61.900  61.050  49.320  1.00  0.00           H
ATOM    161  CA  MET A  17      60.450  62.360  50.200  1.00  0.00           C
ATOM    162  CB  MET A  17      60.410  61.350  51.400  1.00  0.00           C
ATOM    163  CG  MET A  17      60.110  59.910  51.010  1.00  0.00           C
ATOM    164  SD  MET A  17      58.480  59.820  50.180  1.00  0.00           S
ATOM    165  CE  MET A  17      57.670  59.020  51.560  1.00  0.00           C
ATOM    166  C   MET A  17      60.790  63.780  50.700  1.00  0.00           C
ATOM    167  O   MET A  17      61.870  64.220  51.140  1.00  0.00           O
ATOM    168  N   VAL A  18      59.830  64.650  50.470  1.00  0.00           N
ATOM    169  H   VAL A  18      59.080  64.490  49.830  1.00  0.00           H
ATOM    170  CA  VAL A  18      59.910  66.050  50.960  1.00  0.00           C
ATOM    171  CB  VAL A  18      60.150  67.060  49.810  1.00  0.00           C
ATOM    172  CG1 VAL A  18      61.560  66.820  49.260  1.00  0.00           C
ATOM    173  CG2 VAL A  18      59.130  66.930  48.740  1.00  0.00           C
ATOM    174  C   VAL A  18      58.650  66.470  51.780  1.00  0.00           C
ATOM    175  O   VAL A  18      57.680  65.760  51.900  1.00  0.00           O
ATOM    176  N   GLN A  19      58.800  67.590  52.540  1.00  0.00           N
ATOM    177  H   GLN A  19      59.570  68.140  52.240  1.00  0.00           H
ATOM    178  CA  GLN A  19      57.710  68.190  53.310  1.00  0.00           C
ATOM    179  CB  GLN A  19      58.300  68.780  54.630  1.00  0.00           C
ATOM    180  CG  GLN A  19      57.170  69.230  55.550  1.00  0.00           C
ATOM    181  CD  GLN A  19      57.520  69.840  56.900  1.00  0.00           C
ATOM    182  OE1 GLN A  19      56.720  70.280  57.630  1.00  0.00           O
ATOM    183  NE2 GLN A  19      58.750  69.900  57.280  1.00  0.00           N
ATOM    184 1HE2 GLN A  19      59.530  69.540  56.780  1.00  0.00           H
ATOM    185 2HE2 GLN A  19      58.890  70.620  57.970  1.00  0.00           H
ATOM    186  C   GLN A  19      57.110  69.380  52.530  1.00  0.00           C
ATOM    187  O   GLN A  19      57.790  70.150  51.840  1.00  0.00           O
ATOM    188  N   VAL A  20      55.780  69.410  52.430  1.00  0.00           N
ATOM    189  H   VAL A  20      55.290  68.810  53.070  1.00  0.00           H
ATOM    190  CA  VAL A  20      55.040  70.450  51.800  1.00  0.00           C
ATOM    191  CB  VAL A  20      54.110  69.940  50.680  1.00  0.00           C
ATOM    192  CG1 VAL A  20      53.380  71.170  49.960  1.00  0.00           C
ATOM    193  CG2 VAL A  20      54.870  69.130  49.610  1.00  0.00           C
ATOM    194  C   VAL A  20      54.200  71.110  52.870  1.00  0.00           C
ATOM    195  O   VAL A  20      53.320  70.460  53.490  1.00  0.00           O
ATOM    196  N   THR A  21      54.320  72.400  53.080  1.00  0.00           N
ATOM    197  H   THR A  21      54.970  72.900  52.500  1.00  0.00           H
ATOM    198  CA  THR A  21      53.570  73.160  54.120  1.00  0.00           C
ATOM    199  CB  THR A  21      54.530  73.510  55.260  1.00  0.00           C
ATOM    200  OG1 THR A  21      55.270  72.370  55.750  1.00  0.00           O
ATOM    201  HG1 THR A  21      54.550  71.690  55.880  1.00  0.00           H
ATOM    202  CG2 THR A  21      53.960  74.280  56.400  1.00  0.00           C
ATOM    203  C   THR A  21      52.750  74.370  53.650  1.00  0.00           C
ATOM    204  O   THR A  21      53.310  75.320  53.080  1.00  0.00           O
ATOM    205  N   CYS A  22      51.430  74.430  53.890  1.00  0.00           N
ATOM    206  H   CYS A  22      50.960  73.670  54.320  1.00  0.00           H
ATOM    207  CA  CYS A  22      50.640  75.680  53.600  1.00  0.00           C
ATOM    208  CB  CYS A  22      49.730  75.590  52.410  1.00  0.00           C
ATOM    209  SG  CYS A  22      48.780  77.130  52.220  1.00  0.00           S
ATOM    210  HG  CYS A  22      48.900  77.060  50.890  1.00  0.00           H
ATOM    211  C   CYS A  22      49.840  76.080  54.860  1.00  0.00           C
ATOM    212  O   CYS A  22      48.810  75.560  55.250  1.00  0.00           O
ATOM    213  N   GLY A  23      50.380  77.220  55.370  1.00  0.00           N
ATOM    214  H   GLY A  23      50.820  77.870  54.750  1.00  0.00           H
ATOM    215  CA  GLY A  23      50.120  77.760  56.690  1.00  0.00           C
ATOM    216  C   GLY A  23      50.430  76.740  57.830  1.00  0.00           C
ATOM    217  O   GLY A  23      51.590  76.390  58.070  1.00  0.00           O
ATOM    218  N   THR A  24      49.390  76.410  58.620  1.00  0.00           N
ATOM    219  H   THR A  24      48.580  76.980  58.610  1.00  0.00           H
ATOM    220  CA  THR A  24      49.510  75.330  59.650  1.00  0.00           C
ATOM    221  CB  THR A  24      48.410  75.490  60.680  1.00  0.00           C
ATOM    222  OG1 THR A  24      47.130  75.660  60.090  1.00  0.00           O
ATOM    223  HG1 THR A  24      46.710  74.750  60.120  1.00  0.00           H
ATOM    224  CG2 THR A  24      48.720  76.510  61.770  1.00  0.00           C
ATOM    225  C   THR A  24      49.650  73.890  59.180  1.00  0.00           C
ATOM    226  O   THR A  24      50.600  73.170  59.610  1.00  0.00           O
ATOM    227  N   THR A  25      48.800  73.450  58.300  1.00  0.00           N
ATOM    228  H   THR A  25      48.170  74.100  57.880  1.00  0.00           H
ATOM    229  CA  THR A  25      48.780  72.050  57.790  1.00  0.00           C
ATOM    230  CB  THR A  25      47.670  71.900  56.750  1.00  0.00           C
ATOM    231  OG1 THR A  25      46.540  72.780  56.970  1.00  0.00           O
ATOM    232  HG1 THR A  25      45.830  72.400  56.370  1.00  0.00           H
ATOM    233  CG2 THR A  25      47.280  70.410  56.640  1.00  0.00           C
ATOM    234  C   THR A  25      50.060  71.600  57.090  1.00  0.00           C
ATOM    235  O   THR A  25      50.690  72.390  56.330  1.00  0.00           O
ATOM    236  N   THR A  26      50.630  70.490  57.600  1.00  0.00           N
ATOM    237  H   THR A  26      50.200  69.960  58.330  1.00  0.00           H
ATOM    238  CA  THR A  26      51.870  70.030  56.950  1.00  0.00           C
ATOM    239  CB  THR A  26      53.130  70.340  57.830  1.00  0.00           C
ATOM    240  OG1 THR A  26      54.210  70.130  56.990  1.00  0.00           O
ATOM    241  HG1 THR A  26      55.110  70.240  57.410  1.00  0.00           H
ATOM    242  CG2 THR A  26      53.250  69.530  59.120  1.00  0.00           C
ATOM    243  C   THR A  26      51.800  68.560  56.590  1.00  0.00           C
ATOM    244  O   THR A  26      51.520  67.690  57.370  1.00  0.00           O
ATOM    245  N   LEU A  27      52.170  68.310  55.360  1.00  0.00           N
ATOM    246  H   LEU A  27      52.860  68.880  54.910  1.00  0.00           H
ATOM    247  CA  LEU A  27      52.030  66.910  54.860  1.00  0.00           C
ATOM    248  CB  LEU A  27      50.670  66.570  54.150  1.00  0.00           C
ATOM    249  CG  LEU A  27      50.240  67.430  53.000  1.00  0.00           C
ATOM    250  CD1 LEU A  27      51.040  67.470  51.780  1.00  0.00           C
ATOM    251  CD2 LEU A  27      48.840  66.960  52.720  1.00  0.00           C
ATOM    252  C   LEU A  27      53.240  66.520  54.000  1.00  0.00           C
ATOM    253  O   LEU A  27      54.090  67.330  53.600  1.00  0.00           O
ATOM    254  N   ASN A  28      53.260  65.280  53.520  1.00  0.00           N
ATOM    255  H   ASN A  28      52.420  64.740  53.410  1.00  0.00           H
ATOM    256  CA  ASN A  28      54.450  64.770  52.880  1.00  0.00           C
ATOM    257  CB  ASN A  28      54.780  63.320  53.310  1.00  0.00           C
ATOM    258  CG  ASN A  28      54.990  63.240  54.770  1.00  0.00           C
ATOM    259  OD1 ASN A  28      56.030  63.400  55.350  1.00  0.00           O
ATOM    260  ND2 ASN A  28      53.990  62.730  55.460  1.00  0.00           N
ATOM    261 1HD2 ASN A  28      53.130  62.540  54.970  1.00  0.00           H
ATOM    262 2HD2 ASN A  28      54.190  62.360  56.360  1.00  0.00           H
ATOM    263  C   ASN A  28      54.270  64.790  51.330  1.00  0.00           C
ATOM    264  O   ASN A  28      53.130  64.610  50.870  1.00  0.00           O
ATOM    265  N   GLY A  29      55.310  65.230  50.660  1.00  0.00           N
ATOM    266  H   GLY A  29      56.200  65.260  51.110  1.00  0.00           H
ATOM    267  CA  GLY A  29      55.430  65.290  49.190  1.00  0.00           C
ATOM    268  C   GLY A  29      56.430  64.330  48.560  1.00  0.00           C
ATOM    269  O   GLY A  29      57.480  63.940  49.150  1.00  0.00           O
ATOM    270  N   LEU A  30      56.230  63.940  47.280  1.00  0.00           N
ATOM    271  H   LEU A  30      55.330  64.080  46.870  1.00  0.00           H
ATOM    272  CA  LEU A  30      57.080  62.990  46.490  1.00  0.00           C
ATOM    273  CB  LEU A  30      56.220  61.860  45.960  1.00  0.00           C
ATOM    274  CG  LEU A  30      57.070  60.710  45.320  1.00  0.00           C
ATOM    275  CD1 LEU A  30      57.680  59.790  46.390  1.00  0.00           C
ATOM    276  CD2 LEU A  30      56.110  59.750  44.460  1.00  0.00           C
ATOM    277  C   LEU A  30      57.780  63.780  45.340  1.00  0.00           C
ATOM    278  O   LEU A  30      57.090  64.250  44.450  1.00  0.00           O
ATOM    279  N   TRP A  31      59.020  64.150  45.540  1.00  0.00           N
ATOM    280  H   TRP A  31      59.550  63.780  46.300  1.00  0.00           H
ATOM    281  CA  TRP A  31      59.780  65.100  44.650  1.00  0.00           C
ATOM    282  CB  TRP A  31      60.950  65.760  45.450  1.00  0.00           C
ATOM    283  CG  TRP A  31      61.610  66.980  44.780  1.00  0.00           C
ATOM    284  CD1 TRP A  31      61.260  67.500  43.600  1.00  0.00           C
ATOM    285  HD1 TRP A  31      60.450  67.180  42.940  1.00  0.00           H
ATOM    286  CD2 TRP A  31      62.740  67.580  45.210  1.00  0.00           C
ATOM    287  NE1 TRP A  31      62.110  68.550  43.360  1.00  0.00           N
ATOM    288  HE1 TRP A  31      61.940  69.210  42.630  1.00  0.00           H
ATOM    289  CE2 TRP A  31      63.070  68.610  44.300  1.00  0.00           C
ATOM    290  CE3 TRP A  31      63.580  67.250  46.220  1.00  0.00           C
ATOM    291  HE3 TRP A  31      63.360  66.400  46.870  1.00  0.00           H
ATOM    292  CZ2 TRP A  31      64.280  69.250  44.520  1.00  0.00           C
ATOM    293  HZ2 TRP A  31      64.570  69.990  43.770  1.00  0.00           H
ATOM    294  CZ3 TRP A  31      64.790  67.880  46.390  1.00  0.00           C
ATOM    295  HZ3 TRP A  31      65.390  67.590  47.250  1.00  0.00           H
ATOM    296  CH2 TRP A  31      65.180  68.860  45.570  1.00  0.00           C
ATOM    297  HH2 TRP A  31      66.070  69.470  45.740  1.00  0.00           H
ATOM    298  C   TRP A  31      60.370  64.350  43.420  1.00  0.00           C
ATOM    299  O   TRP A  31      61.540  63.930  43.290  1.00  0.00           O
ATOM    300  N   LEU A  32      59.570  64.490  42.350  1.00  0.00           N
ATOM    301  H   LEU A  32      58.940  65.260  42.280  1.00  0.00           H
ATOM    302  CA  LEU A  32      59.880  63.720  41.170  1.00  0.00           C
ATOM    303  CB  LEU A  32      58.930  62.600  40.780  1.00  0.00           C
ATOM    304  CG  LEU A  32      58.850  61.400  41.690  1.00  0.00           C
ATOM    305  CD1 LEU A  32      57.990  60.330  40.950  1.00  0.00           C
ATOM    306  CD2 LEU A  32      60.290  60.790  41.840  1.00  0.00           C
ATOM    307  C   LEU A  32      60.180  64.650  39.960  1.00  0.00           C
ATOM    308  O   LEU A  32      59.260  65.180  39.360  1.00  0.00           O
ATOM    309  N   ASP A  33      61.470  64.800  39.660  1.00  0.00           N
ATOM    310  H   ASP A  33      62.190  64.240  40.060  1.00  0.00           H
ATOM    311  CA  ASP A  33      62.150  65.720  38.720  1.00  0.00           C
ATOM    312  CB  ASP A  33      61.750  65.510  37.210  1.00  0.00           C
ATOM    313  CG  ASP A  33      62.270  64.290  36.500  1.00  0.00           C
ATOM    314  OD1 ASP A  33      63.500  64.040  36.590  1.00  0.00           O
ATOM    315  OD2 ASP A  33      61.430  63.610  35.920  1.00  0.00           O
ATOM    316  C   ASP A  33      61.950  67.170  39.180  1.00  0.00           C
ATOM    317  O   ASP A  33      62.290  67.480  40.320  1.00  0.00           O
ATOM    318  N   ASP A  34      61.240  67.920  38.340  1.00  0.00           N
ATOM    319  H   ASP A  34      61.040  67.660  37.390  1.00  0.00           H
ATOM    320  CA  ASP A  34      60.720  69.280  38.700  1.00  0.00           C
ATOM    321  CB  ASP A  34      60.760  70.250  37.560  1.00  0.00           C
ATOM    322  CG  ASP A  34      60.040  69.870  36.240  1.00  0.00           C
ATOM    323  OD1 ASP A  34      60.050  68.690  35.860  1.00  0.00           O
ATOM    324  OD2 ASP A  34      59.620  70.710  35.480  1.00  0.00           O
ATOM    325  C   ASP A  34      59.370  69.430  39.450  1.00  0.00           C
ATOM    326  O   ASP A  34      59.000  70.480  39.950  1.00  0.00           O
ATOM    327  N   VAL A  35      58.720  68.260  39.540  1.00  0.00           N
ATOM    328  H   VAL A  35      59.150  67.370  39.420  1.00  0.00           H
ATOM    329  CA  VAL A  35      57.340  68.260  40.030  1.00  0.00           C
ATOM    330  CB  VAL A  35      56.290  67.820  38.950  1.00  0.00           C
ATOM    331  CG1 VAL A  35      54.910  67.770  39.520  1.00  0.00           C
ATOM    332  CG2 VAL A  35      56.220  68.850  37.790  1.00  0.00           C
ATOM    333  C   VAL A  35      57.210  67.340  41.290  1.00  0.00           C
ATOM    334  O   VAL A  35      57.710  66.210  41.330  1.00  0.00           O
ATOM    335  N   VAL A  36      56.650  67.890  42.350  1.00  0.00           N
ATOM    336  H   VAL A  36      56.710  68.890  42.430  1.00  0.00           H
ATOM    337  CA  VAL A  36      56.160  67.170  43.540  1.00  0.00           C
ATOM    338  CB  VAL A  36      56.110  68.150  44.710  1.00  0.00           C
ATOM    339  CG1 VAL A  36      55.350  67.730  46.000  1.00  0.00           C
ATOM    340  CG2 VAL A  36      57.420  68.630  45.210  1.00  0.00           C
ATOM    341  C   VAL A  36      54.750  66.620  43.320  1.00  0.00           C
ATOM    342  O   VAL A  36      53.860  67.390  42.970  1.00  0.00           O
ATOM    343  N   TYR A  37      54.610  65.420  43.860  1.00  0.00           N
ATOM    344  H   TYR A  37      55.320  65.050  44.450  1.00  0.00           H
ATOM    345  CA  TYR A  37      53.380  64.620  43.920  1.00  0.00           C
ATOM    346  CB  TYR A  37      53.670  63.220  43.300  1.00  0.00           C
ATOM    347  CG  TYR A  37      53.970  63.360  41.780  1.00  0.00           C
ATOM    348  CD1 TYR A  37      55.230  63.780  41.340  1.00  0.00           C
ATOM    349  HD1 TYR A  37      56.090  63.760  42.010  1.00  0.00           H
ATOM    350  CD2 TYR A  37      52.930  63.290  40.890  1.00  0.00           C
ATOM    351  HD2 TYR A  37      52.050  62.690  41.120  1.00  0.00           H
ATOM    352  CE1 TYR A  37      55.430  64.130  40.030  1.00  0.00           C
ATOM    353  HE1 TYR A  37      56.430  64.470  39.750  1.00  0.00           H
ATOM    354  CE2 TYR A  37      53.060  63.710  39.600  1.00  0.00           C
ATOM    355  HE2 TYR A  37      52.300  63.410  38.880  1.00  0.00           H
ATOM    356  CZ  TYR A  37      54.350  64.130  39.160  1.00  0.00           C
ATOM    357  OH  TYR A  37      54.480  64.510  37.860  1.00  0.00           O
ATOM    358  HH  TYR A  37      53.590  64.370  37.420  1.00  0.00           H
ATOM    359  C   TYR A  37      52.960  64.610  45.400  1.00  0.00           C
ATOM    360  O   TYR A  37      53.740  64.260  46.300  1.00  0.00           O
ATOM    361  N   CYS A  38      51.800  65.320  45.680  1.00  0.00           N
ATOM    362  H   CYS A  38      51.530  66.040  45.040  1.00  0.00           H
ATOM    363  CA  CYS A  38      51.330  65.450  47.090  1.00  0.00           C
ATOM    364  CB  CYS A  38      52.120  66.560  47.870  1.00  0.00           C
ATOM    365  SG  CYS A  38      52.020  68.330  47.350  1.00  0.00           S
ATOM    366  HG  CYS A  38      52.540  68.820  48.470  1.00  0.00           H
ATOM    367  C   CYS A  38      49.830  65.690  47.230  1.00  0.00           C
ATOM    368  O   CYS A  38      49.270  66.220  46.280  1.00  0.00           O
ATOM    369  N   PRO A  39      49.130  65.310  48.280  1.00  0.00           N
ATOM    370  CA  PRO A  39      47.650  65.510  48.380  1.00  0.00           C
ATOM    371  CB  PRO A  39      47.260  64.780  49.640  1.00  0.00           C
ATOM    372  CG  PRO A  39      48.350  63.690  49.760  1.00  0.00           C
ATOM    373  CD  PRO A  39      49.550  64.440  49.390  1.00  0.00           C
ATOM    374  C   PRO A  39      47.180  66.940  48.520  1.00  0.00           C
ATOM    375  O   PRO A  39      47.830  67.760  49.210  1.00  0.00           O
ATOM    376  N   ARG A  40      45.950  67.220  48.100  1.00  0.00           N
ATOM    377  H   ARG A  40      45.230  66.520  48.060  1.00  0.00           H
ATOM    378  CA  ARG A  40      45.500  68.610  47.850  1.00  0.00           C
ATOM    379  CB  ARG A  40      44.480  68.730  46.700  1.00  0.00           C
ATOM    380  CG  ARG A  40      43.190  68.050  47.080  1.00  0.00           C
ATOM    381  CD  ARG A  40      42.260  68.110  45.860  1.00  0.00           C
ATOM    382  NE  ARG A  40      41.020  67.280  45.990  1.00  0.00           N
ATOM    383  HE  ARG A  40      40.910  66.690  46.790  1.00  0.00           H
ATOM    384  CZ  ARG A  40      40.070  67.320  45.040  1.00  0.00           C
ATOM    385  NH1 ARG A  40      39.980  68.270  44.170  1.00  0.00           N
ATOM    386 1HH1 ARG A  40      40.600  69.060  44.250  1.00  0.00           H
ATOM    387 2HH1 ARG A  40      39.260  68.200  43.480  1.00  0.00           H
ATOM    388  NH2 ARG A  40      39.150  66.330  45.020  1.00  0.00           N
ATOM    389 1HH2 ARG A  40      39.260  65.710  45.790  1.00  0.00           H
ATOM    390 2HH2 ARG A  40      38.580  66.140  44.220  1.00  0.00           H
ATOM    391  C   ARG A  40      45.080  69.420  49.140  1.00  0.00           C
ATOM    392  O   ARG A  40      45.490  70.550  49.240  1.00  0.00           O
ATOM    393  N   HIS A  41      44.580  68.790  50.170  1.00  0.00           N
ATOM    394  H   HIS A  41      44.270  67.840  50.120  1.00  0.00           H
ATOM    395  CA  HIS A  41      44.240  69.460  51.390  1.00  0.00           C
ATOM    396  CB  HIS A  41      43.270  68.660  52.210  1.00  0.00           C
ATOM    397  CG  HIS A  41      43.690  67.180  52.500  1.00  0.00           C
ATOM    398  ND1 HIS A  41      43.650  66.190  51.620  1.00  0.00           N
ATOM    399  CD2 HIS A  41      44.190  66.680  53.640  1.00  0.00           C
ATOM    400  HD2 HIS A  41      44.480  67.260  54.520  1.00  0.00           H
ATOM    401  CE1 HIS A  41      43.990  65.060  52.260  1.00  0.00           C
ATOM    402  HE1 HIS A  41      44.260  64.080  51.870  1.00  0.00           H
ATOM    403  NE2 HIS A  41      44.370  65.390  53.500  1.00  0.00           N
ATOM    404  HE2 HIS A  41      44.780  64.870  54.250  1.00  0.00           H
ATOM    405  C   HIS A  41      45.310  70.050  52.350  1.00  0.00           C
ATOM    406  O   HIS A  41      44.920  70.570  53.430  1.00  0.00           O
ATOM    407  N   VAL A  42      46.460  70.300  51.790  1.00  0.00           N
ATOM    408  H   VAL A  42      46.610  69.970  50.860  1.00  0.00           H
ATOM    409  CA  VAL A  42      47.550  71.070  52.330  1.00  0.00           C
ATOM    410  CB  VAL A  42      48.790  70.840  51.460  1.00  0.00           C
ATOM    411  CG1 VAL A  42      48.730  71.260  49.970  1.00  0.00           C
ATOM    412  CG2 VAL A  42      49.950  71.530  52.160  1.00  0.00           C
ATOM    413  C   VAL A  42      47.300  72.630  52.330  1.00  0.00           C
ATOM    414  O   VAL A  42      47.480  73.260  53.380  1.00  0.00           O
ATOM    415  N   ILE A  43      46.420  73.000  51.440  1.00  0.00           N
ATOM    416  H   ILE A  43      46.210  72.280  50.770  1.00  0.00           H
ATOM    417  CA  ILE A  43      45.870  74.340  51.160  1.00  0.00           C
ATOM    418  CB  ILE A  43      45.490  74.560  49.720  1.00  0.00           C
ATOM    419  CG1 ILE A  43      44.390  73.590  49.310  1.00  0.00           C
ATOM    420  CG2 ILE A  43      46.710  74.760  48.810  1.00  0.00           C
ATOM    421  CD  ILE A  43      43.570  74.250  48.210  1.00  0.00           C
ATOM    422  C   ILE A  43      44.810  74.760  52.200  1.00  0.00           C
ATOM    423  O   ILE A  43      44.590  75.950  52.510  1.00  0.00           O
ATOM    424  N   CYS A  44      44.250  73.670  52.810  1.00  0.00           N
ATOM    425  H   CYS A  44      44.690  72.800  52.590  1.00  0.00           H
ATOM    426  CA  CYS A  44      43.090  73.600  53.750  1.00  0.00           C
ATOM    427  CB  CYS A  44      42.180  72.390  53.460  1.00  0.00           C
ATOM    428  SG  CYS A  44      41.710  72.280  51.680  1.00  0.00           S
ATOM    429  HG  CYS A  44      41.110  73.470  51.700  1.00  0.00           H
ATOM    430  C   CYS A  44      43.390  73.480  55.250  1.00  0.00           C
ATOM    431  O   CYS A  44      44.310  72.780  55.670  1.00  0.00           O
ATOM    432  N   THR A  45      42.640  74.190  56.120  1.00  0.00           N
ATOM    433  H   THR A  45      41.960  74.810  55.740  1.00  0.00           H
ATOM    434  CA  THR A  45      42.730  74.130  57.630  1.00  0.00           C
ATOM    435  CB  THR A  45      43.010  75.520  58.180  1.00  0.00           C
ATOM    436  OG1 THR A  45      43.510  75.380  59.490  1.00  0.00           O
ATOM    437  HG1 THR A  45      44.380  74.950  59.250  1.00  0.00           H
ATOM    438  CG2 THR A  45      41.870  76.500  58.060  1.00  0.00           C
ATOM    439  C   THR A  45      41.510  73.530  58.260  1.00  0.00           C
ATOM    440  O   THR A  45      40.480  73.450  57.620  1.00  0.00           O
ATOM    441  N   SER A  46      41.490  73.320  59.570  1.00  0.00           N
ATOM    442  H   SER A  46      42.290  73.610  60.100  1.00  0.00           H
ATOM    443  CA  SER A  46      40.500  72.410  60.220  1.00  0.00           C
ATOM    444  CB  SER A  46      40.740  72.160  61.750  1.00  0.00           C
ATOM    445  OG  SER A  46      42.070  71.710  61.780  1.00  0.00           O
ATOM    446  HG  SER A  46      42.040  70.870  62.320  1.00  0.00           H
ATOM    447  C   SER A  46      39.020  72.800  59.960  1.00  0.00           C
ATOM    448  O   SER A  46      38.130  71.990  60.060  1.00  0.00           O
ATOM    449  N   GLU A  47      38.680  74.100  59.770  1.00  0.00           N
ATOM    450  H   GLU A  47      39.320  74.790  60.100  1.00  0.00           H
ATOM    451  CA  GLU A  47      37.450  74.570  59.240  1.00  0.00           C
ATOM    452  CB  GLU A  47      37.460  76.100  59.360  1.00  0.00           C
ATOM    453  CG  GLU A  47      36.500  76.560  60.410  1.00  0.00           C
ATOM    454  CD  GLU A  47      36.250  78.110  60.440  1.00  0.00           C
ATOM    455  OE1 GLU A  47      35.060  78.460  60.410  1.00  0.00           O
ATOM    456  OE2 GLU A  47      37.290  78.930  60.390  1.00  0.00           O
ATOM    457  C   GLU A  47      37.070  73.860  57.950  1.00  0.00           C
ATOM    458  O   GLU A  47      36.090  73.150  57.920  1.00  0.00           O
ATOM    459  N   ASP A  48      37.800  74.230  56.890  1.00  0.00           N
ATOM    460  H   ASP A  48      38.700  74.660  56.900  1.00  0.00           H
ATOM    461  CA  ASP A  48      37.490  73.720  55.510  1.00  0.00           C
ATOM    462  CB  ASP A  48      38.680  74.080  54.600  1.00  0.00           C
ATOM    463  CG  ASP A  48      39.260  75.490  54.650  1.00  0.00           C
ATOM    464  OD1 ASP A  48      38.560  76.420  54.180  1.00  0.00           O
ATOM    465  OD2 ASP A  48      40.240  75.810  55.330  1.00  0.00           O
ATOM    466  C   ASP A  48      37.290  72.170  55.460  1.00  0.00           C
ATOM    467  O   ASP A  48      36.370  71.770  54.760  1.00  0.00           O
ATOM    468  N   MET A  49      38.020  71.330  56.220  1.00  0.00           N
ATOM    469  H   MET A  49      38.620  71.690  56.930  1.00  0.00           H
ATOM    470  CA  MET A  49      37.970  69.850  56.020  1.00  0.00           C
ATOM    471  CB  MET A  49      39.130  69.140  56.790  1.00  0.00           C
ATOM    472  CG  MET A  49      40.500  69.540  56.270  1.00  0.00           C
ATOM    473  SD  MET A  49      41.730  68.590  57.260  1.00  0.00           S
ATOM    474  CE  MET A  49      43.260  68.960  56.500  1.00  0.00           C
ATOM    475  C   MET A  49      36.590  69.110  56.240  1.00  0.00           C
ATOM    476  O   MET A  49      36.430  67.980  55.780  1.00  0.00           O
ATOM    477  N   LEU A  50      35.580  69.740  56.830  1.00  0.00           N
ATOM    478  H   LEU A  50      35.640  70.550  57.410  1.00  0.00           H
ATOM    479  CA  LEU A  50      34.200  69.140  56.840  1.00  0.00           C
ATOM    480  CB  LEU A  50      33.210  70.060  57.550  1.00  0.00           C
ATOM    481  CG  LEU A  50      31.730  69.660  57.760  1.00  0.00           C
ATOM    482  CD1 LEU A  50      31.520  68.330  58.550  1.00  0.00           C
ATOM    483  CD2 LEU A  50      31.050  70.660  58.710  1.00  0.00           C
ATOM    484  C   LEU A  50      33.700  68.810  55.460  1.00  0.00           C
ATOM    485  O   LEU A  50      33.380  67.660  55.160  1.00  0.00           O
ATOM    486  N   ASN A  51      33.390  69.850  54.630  1.00  0.00           N
ATOM    487  H   ASN A  51      33.430  70.760  55.050  1.00  0.00           H
ATOM    488  CA  ASN A  51      33.050  69.790  53.200  1.00  0.00           C
ATOM    489  CB  ASN A  51      31.520  69.970  53.070  1.00  0.00           C
ATOM    490  CG  ASN A  51      31.050  69.780  51.610  1.00  0.00           C
ATOM    491  OD1 ASN A  51      31.520  68.800  50.990  1.00  0.00           O
ATOM    492  ND2 ASN A  51      30.050  70.530  51.180  1.00  0.00           N
ATOM    493 1HD2 ASN A  51      29.420  71.070  51.750  1.00  0.00           H
ATOM    494 2HD2 ASN A  51      29.850  70.490  50.200  1.00  0.00           H
ATOM    495  C   ASN A  51      33.840  70.930  52.460  1.00  0.00           C
ATOM    496  O   ASN A  51      33.600  72.150  52.590  1.00  0.00           O
ATOM    497  N   PRO A  52      34.980  70.530  51.780  1.00  0.00           N
ATOM    498  CA  PRO A  52      35.710  71.600  51.100  1.00  0.00           C
ATOM    499  CB  PRO A  52      37.150  71.260  51.340  1.00  0.00           C
ATOM    500  CG  PRO A  52      37.240  69.780  51.670  1.00  0.00           C
ATOM    501  CD  PRO A  52      35.850  69.410  52.100  1.00  0.00           C
ATOM    502  C   PRO A  52      35.390  71.550  49.590  1.00  0.00           C
ATOM    503  O   PRO A  52      35.090  70.510  48.980  1.00  0.00           O
ATOM    504  N   ASN A  53      35.530  72.700  48.980  1.00  0.00           N
ATOM    505  H   ASN A  53      35.420  73.570  49.460  1.00  0.00           H
ATOM    506  CA  ASN A  53      35.640  72.890  47.530  1.00  0.00           C
ATOM    507  CB  ASN A  53      34.440  73.780  47.120  1.00  0.00           C
ATOM    508  CG  ASN A  53      34.360  74.250  45.660  1.00  0.00           C
ATOM    509  OD1 ASN A  53      35.180  73.990  44.810  1.00  0.00           O
ATOM    510  ND2 ASN A  53      33.330  74.980  45.280  1.00  0.00           N
ATOM    511 1HD2 ASN A  53      32.630  75.220  45.960  1.00  0.00           H
ATOM    512 2HD2 ASN A  53      33.310  75.390  44.370  1.00  0.00           H
ATOM    513  C   ASN A  53      37.030  73.460  47.250  1.00  0.00           C
ATOM    514  O   ASN A  53      37.270  74.680  47.390  1.00  0.00           O
ATOM    515  N   TYR A  54      37.890  72.500  47.050  1.00  0.00           N
ATOM    516  H   TYR A  54      37.640  71.540  47.100  1.00  0.00           H
ATOM    517  CA  TYR A  54      39.340  72.720  46.630  1.00  0.00           C
ATOM    518  CB  TYR A  54      39.980  71.300  46.400  1.00  0.00           C
ATOM    519  CG  TYR A  54      39.830  70.340  47.580  1.00  0.00           C
ATOM    520  CD1 TYR A  54      40.740  70.370  48.620  1.00  0.00           C
ATOM    521  HD1 TYR A  54      41.500  71.150  48.740  1.00  0.00           H
ATOM    522  CD2 TYR A  54      38.840  69.340  47.550  1.00  0.00           C
ATOM    523  HD2 TYR A  54      38.270  69.130  46.650  1.00  0.00           H
ATOM    524  CE1 TYR A  54      40.660  69.440  49.620  1.00  0.00           C
ATOM    525  HE1 TYR A  54      41.490  69.330  50.320  1.00  0.00           H
ATOM    526  CE2 TYR A  54      38.800  68.400  48.580  1.00  0.00           C
ATOM    527  HE2 TYR A  54      37.940  67.730  48.560  1.00  0.00           H
ATOM    528  CZ  TYR A  54      39.670  68.440  49.640  1.00  0.00           C
ATOM    529  OH  TYR A  54      39.620  67.560  50.670  1.00  0.00           O
ATOM    530  HH  TYR A  54      38.930  66.890  50.400  1.00  0.00           H
ATOM    531  C   TYR A  54      39.640  73.590  45.460  1.00  0.00           C
ATOM    532  O   TYR A  54      40.730  74.250  45.420  1.00  0.00           O
ATOM    533  N   GLU A  55      38.760  73.570  44.400  1.00  0.00           N
ATOM    534  H   GLU A  55      38.080  72.860  44.230  1.00  0.00           H
ATOM    535  CA  GLU A  55      38.790  74.620  43.290  1.00  0.00           C
ATOM    536  CB  GLU A  55      37.790  74.230  42.220  1.00  0.00           C
ATOM    537  CG  GLU A  55      38.130  72.950  41.440  1.00  0.00           C
ATOM    538  CD  GLU A  55      39.160  73.260  40.310  1.00  0.00           C
ATOM    539  OE1 GLU A  55      39.750  72.320  39.800  1.00  0.00           O
ATOM    540  OE2 GLU A  55      39.220  74.340  39.830  1.00  0.00           O
ATOM    541  C   GLU A  55      38.600  76.080  43.740  1.00  0.00           C
ATOM    542  O   GLU A  55      39.470  76.950  43.380  1.00  0.00           O
ATOM    543  N   ASP A  56      37.560  76.290  44.520  1.00  0.00           N
ATOM    544  H   ASP A  56      36.910  75.560  44.730  1.00  0.00           H
ATOM    545  CA  ASP A  56      37.400  77.550  45.320  1.00  0.00           C
ATOM    546  CB  ASP A  56      36.110  77.560  46.150  1.00  0.00           C
ATOM    547  CG  ASP A  56      34.920  78.060  45.340  1.00  0.00           C
ATOM    548  OD1 ASP A  56      34.910  78.160  44.130  1.00  0.00           O
ATOM    549  OD2 ASP A  56      33.920  78.510  45.940  1.00  0.00           O
ATOM    550  C   ASP A  56      38.520  77.950  46.250  1.00  0.00           C
ATOM    551  O   ASP A  56      38.590  79.120  46.600  1.00  0.00           O
ATOM    552  N   LEU A  57      39.240  77.000  46.850  1.00  0.00           N
ATOM    553  H   LEU A  57      38.710  76.170  46.970  1.00  0.00           H
ATOM    554  CA  LEU A  57      40.420  77.330  47.690  1.00  0.00           C
ATOM    555  CB  LEU A  57      40.550  76.150  48.630  1.00  0.00           C
ATOM    556  CG  LEU A  57      39.420  76.060  49.700  1.00  0.00           C
ATOM    557  CD1 LEU A  57      39.630  74.700  50.350  1.00  0.00           C
ATOM    558  CD2 LEU A  57      39.490  77.190  50.720  1.00  0.00           C
ATOM    559  C   LEU A  57      41.710  77.590  46.880  1.00  0.00           C
ATOM    560  O   LEU A  57      42.440  78.540  47.170  1.00  0.00           O
ATOM    561  N   LEU A  58      42.030  76.750  45.920  1.00  0.00           N
ATOM    562  H   LEU A  58      41.650  75.840  45.800  1.00  0.00           H
ATOM    563  CA  LEU A  58      43.220  76.960  45.080  1.00  0.00           C
ATOM    564  CB  LEU A  58      43.480  75.780  44.070  1.00  0.00           C
ATOM    565  CG  LEU A  58      44.820  75.650  43.370  1.00  0.00           C
ATOM    566  CD1 LEU A  58      46.020  75.670  44.370  1.00  0.00           C
ATOM    567  CD2 LEU A  58      44.970  74.400  42.460  1.00  0.00           C
ATOM    568  C   LEU A  58      43.270  78.360  44.420  1.00  0.00           C
ATOM    569  O   LEU A  58      44.380  78.940  44.460  1.00  0.00           O
ATOM    570  N   ILE A  59      42.170  78.880  43.840  1.00  0.00           N
ATOM    571  H   ILE A  59      41.370  78.330  43.640  1.00  0.00           H
ATOM    572  CA  ILE A  59      42.110  80.300  43.380  1.00  0.00           C
ATOM    573  CB  ILE A  59      40.720  80.630  42.870  1.00  0.00           C
ATOM    574  CG1 ILE A  59      40.540  81.990  42.160  1.00  0.00           C
ATOM    575  CG2 ILE A  59      39.630  80.510  43.950  1.00  0.00           C
ATOM    576  CD  ILE A  59      41.360  81.990  40.850  1.00  0.00           C
ATOM    577  C   ILE A  59      42.520  81.360  44.440  1.00  0.00           C
ATOM    578  O   ILE A  59      43.160  82.340  44.090  1.00  0.00           O
ATOM    579  N   ARG A  60      42.270  81.090  45.720  1.00  0.00           N
ATOM    580  H   ARG A  60      42.060  80.170  46.070  1.00  0.00           H
ATOM    581  CA  ARG A  60      42.600  82.110  46.750  1.00  0.00           C
ATOM    582  CB  ARG A  60      41.670  82.060  47.950  1.00  0.00           C
ATOM    583  CG  ARG A  60      40.180  82.140  47.600  1.00  0.00           C
ATOM    584  CD  ARG A  60      39.260  81.700  48.730  1.00  0.00           C
ATOM    585  NE  ARG A  60      37.950  81.410  48.240  1.00  0.00           N
ATOM    586  HE  ARG A  60      38.040  81.120  47.290  1.00  0.00           H
ATOM    587  CZ  ARG A  60      36.860  81.180  48.960  1.00  0.00           C
ATOM    588  NH1 ARG A  60      36.730  81.340  50.310  1.00  0.00           N
ATOM    589 1HH1 ARG A  60      37.520  81.740  50.770  1.00  0.00           H
ATOM    590 2HH1 ARG A  60      35.910  81.230  50.870  1.00  0.00           H
ATOM    591  NH2 ARG A  60      35.740  80.930  48.310  1.00  0.00           N
ATOM    592 1HH2 ARG A  60      35.640  81.000  47.320  1.00  0.00           H
ATOM    593 2HH2 ARG A  60      34.940  80.600  48.800  1.00  0.00           H
ATOM    594  C   ARG A  60      44.060  81.990  47.320  1.00  0.00           C
ATOM    595  O   ARG A  60      44.400  82.650  48.290  1.00  0.00           O
ATOM    596  N   LYS A  61      44.840  81.090  46.670  1.00  0.00           N
ATOM    597  H   LYS A  61      44.610  80.890  45.720  1.00  0.00           H
ATOM    598  CA  LYS A  61      46.280  80.800  47.040  1.00  0.00           C
ATOM    599  CB  LYS A  61      46.340  79.300  47.430  1.00  0.00           C
ATOM    600  CG  LYS A  61      45.580  78.830  48.640  1.00  0.00           C
ATOM    601  CD  LYS A  61      46.290  79.130  49.940  1.00  0.00           C
ATOM    602  CE  LYS A  61      45.430  78.920  51.190  1.00  0.00           C
ATOM    603  NZ  LYS A  61      46.270  79.070  52.400  1.00  0.00           N
ATOM    604  HZ1 LYS A  61      47.090  78.510  52.340  1.00  0.00           H
ATOM    605  HZ2 LYS A  61      46.540  80.010  52.620  1.00  0.00           H
ATOM    606  HZ3 LYS A  61      45.760  78.810  53.220  1.00  0.00           H
ATOM    607  C   LYS A  61      47.160  81.060  45.770  1.00  0.00           C
ATOM    608  O   LYS A  61      46.690  81.240  44.690  1.00  0.00           O
ATOM    609  N   SER A  62      48.480  81.430  46.000  1.00  0.00           N
ATOM    610  H   SER A  62      48.810  81.450  46.940  1.00  0.00           H
ATOM    611  CA  SER A  62      49.500  81.520  44.900  1.00  0.00           C
ATOM    612  CB  SER A  62      49.920  83.000  44.680  1.00  0.00           C
ATOM    613  OG  SER A  62      50.830  83.370  43.610  1.00  0.00           O
ATOM    614  HG  SER A  62      50.220  83.440  42.820  1.00  0.00           H
ATOM    615  C   SER A  62      50.790  80.680  45.280  1.00  0.00           C
ATOM    616  O   SER A  62      50.770  79.860  46.230  1.00  0.00           O
ATOM    617  N   ASN A  63      51.920  80.930  44.600  1.00  0.00           N
ATOM    618  H   ASN A  63      51.950  81.750  44.020  1.00  0.00           H
ATOM    619  CA  ASN A  63      53.090  80.100  44.740  1.00  0.00           C
ATOM    620  CB  ASN A  63      54.090  80.540  43.630  1.00  0.00           C
ATOM    621  CG  ASN A  63      53.630  80.120  42.190  1.00  0.00           C
ATOM    622  OD1 ASN A  63      53.050  79.020  41.980  1.00  0.00           O
ATOM    623  ND2 ASN A  63      53.410  81.060  41.280  1.00  0.00           N
ATOM    624 1HD2 ASN A  63      53.490  82.060  41.280  1.00  0.00           H
ATOM    625 2HD2 ASN A  63      53.000  80.740  40.420  1.00  0.00           H
ATOM    626  C   ASN A  63      53.880  80.250  46.040  1.00  0.00           C
ATOM    627  O   ASN A  63      54.490  79.320  46.500  1.00  0.00           O
ATOM    628  N   HIS A  64      53.870  81.480  46.520  1.00  0.00           N
ATOM    629  H   HIS A  64      53.390  82.280  46.150  1.00  0.00           H
ATOM    630  CA  HIS A  64      54.560  81.830  47.780  1.00  0.00           C
ATOM    631  CB  HIS A  64      54.620  83.340  47.850  1.00  0.00           C
ATOM    632  CG  HIS A  64      53.250  84.020  48.060  1.00  0.00           C
ATOM    633  ND1 HIS A  64      52.200  83.930  47.290  1.00  0.00           N
ATOM    634  CD2 HIS A  64      52.910  84.810  49.080  1.00  0.00           C
ATOM    635  HD2 HIS A  64      53.560  85.040  49.930  1.00  0.00           H
ATOM    636  CE1 HIS A  64      51.170  84.530  47.840  1.00  0.00           C
ATOM    637  HE1 HIS A  64      50.090  84.400  47.710  1.00  0.00           H
ATOM    638  NE2 HIS A  64      51.630  85.130  48.960  1.00  0.00           N
ATOM    639  HE2 HIS A  64      51.130  85.600  49.680  1.00  0.00           H
ATOM    640  C   HIS A  64      53.950  81.100  48.980  1.00  0.00           C
ATOM    641  O   HIS A  64      54.730  80.730  49.860  1.00  0.00           O
ATOM    642  N   ASN A  65      52.600  80.930  48.990  1.00  0.00           N
ATOM    643  H   ASN A  65      51.950  81.310  48.320  1.00  0.00           H
ATOM    644  CA  ASN A  65      51.860  80.130  49.960  1.00  0.00           C
ATOM    645  CB  ASN A  65      50.430  80.000  49.500  1.00  0.00           C
ATOM    646  CG  ASN A  65      49.730  81.370  49.410  1.00  0.00           C
ATOM    647  OD1 ASN A  65      49.880  81.960  48.370  1.00  0.00           O
ATOM    648  ND2 ASN A  65      49.080  81.910  50.430  1.00  0.00           N
ATOM    649 1HD2 ASN A  65      49.000  81.540  51.360  1.00  0.00           H
ATOM    650 2HD2 ASN A  65      48.710  82.830  50.280  1.00  0.00           H
ATOM    651  C   ASN A  65      52.390  78.720  50.180  1.00  0.00           C
ATOM    652  O   ASN A  65      52.470  78.280  51.360  1.00  0.00           O
ATOM    653  N   PHE A  66      52.920  78.060  49.170  1.00  0.00           N
ATOM    654  H   PHE A  66      52.750  78.430  48.250  1.00  0.00           H
ATOM    655  CA  PHE A  66      53.440  76.670  49.320  1.00  0.00           C
ATOM    656  CB  PHE A  66      53.330  76.110  47.910  1.00  0.00           C
ATOM    657  CG  PHE A  66      51.790  75.890  47.580  1.00  0.00           C
ATOM    658  CD1 PHE A  66      51.170  74.770  48.060  1.00  0.00           C
ATOM    659  HD1 PHE A  66      51.830  74.050  48.540  1.00  0.00           H
ATOM    660  CD2 PHE A  66      51.260  76.640  46.580  1.00  0.00           C
ATOM    661  HD2 PHE A  66      51.480  77.690  46.430  1.00  0.00           H
ATOM    662  CE1 PHE A  66      50.000  74.210  47.560  1.00  0.00           C
ATOM    663  HE1 PHE A  66      49.580  73.300  47.970  1.00  0.00           H
ATOM    664  CE2 PHE A  66      50.090  76.160  46.050  1.00  0.00           C
ATOM    665  HE2 PHE A  66      49.610  76.730  45.250  1.00  0.00           H
ATOM    666  CZ  PHE A  66      49.480  74.950  46.490  1.00  0.00           C
ATOM    667  HZ  PHE A  66      48.500  74.760  46.060  1.00  0.00           H
ATOM    668  C   PHE A  66      54.860  76.690  49.940  1.00  0.00           C
ATOM    669  O   PHE A  66      55.820  77.120  49.250  1.00  0.00           O
ATOM    670  N   LEU A  67      55.150  76.340  51.090  1.00  0.00           N
ATOM    671  H   LEU A  67      54.490  76.210  51.830  1.00  0.00           H
ATOM    672  CA  LEU A  67      56.500  76.050  51.550  1.00  0.00           C
ATOM    673  CB  LEU A  67      56.760  76.370  53.040  1.00  0.00           C
ATOM    674  CG  LEU A  67      58.220  76.340  53.440  1.00  0.00           C
ATOM    675  CD1 LEU A  67      59.020  77.450  52.750  1.00  0.00           C
ATOM    676  CD2 LEU A  67      58.280  76.390  54.950  1.00  0.00           C
ATOM    677  C   LEU A  67      56.910  74.530  51.290  1.00  0.00           C
ATOM    678  O   LEU A  67      56.400  73.630  51.910  1.00  0.00           O
ATOM    679  N   VAL A  68      57.830  74.290  50.370  1.00  0.00           N
ATOM    680  H   VAL A  68      58.170  75.020  49.780  1.00  0.00           H
ATOM    681  CA  VAL A  68      58.410  72.950  50.110  1.00  0.00           C
ATOM    682  CB  VAL A  68      58.270  72.700  48.580  1.00  0.00           C
ATOM    683  CG1 VAL A  68      58.390  71.210  48.250  1.00  0.00           C
ATOM    684  CG2 VAL A  68      56.920  73.170  48.030  1.00  0.00           C
ATOM    685  C   VAL A  68      59.850  72.660  50.630  1.00  0.00           C
ATOM    686  O   VAL A  68      60.840  73.210  50.220  1.00  0.00           O
ATOM    687  N   GLN A  69      59.970  71.710  51.510  1.00  0.00           N
ATOM    688  H   GLN A  69      59.100  71.260  51.730  1.00  0.00           H
ATOM    689  CA  GLN A  69      61.160  71.450  52.350  1.00  0.00           C
ATOM    690  CB  GLN A  69      60.920  71.760  53.800  1.00  0.00           C
ATOM    691  CG  GLN A  69      60.840  73.260  53.970  1.00  0.00           C
ATOM    692  CD  GLN A  69      60.690  73.490  55.460  1.00  0.00           C
ATOM    693  OE1 GLN A  69      60.040  72.750  56.240  1.00  0.00           O
ATOM    694  NE2 GLN A  69      61.310  74.500  56.010  1.00  0.00           N
ATOM    695 1HE2 GLN A  69      62.010  75.070  55.580  1.00  0.00           H
ATOM    696 2HE2 GLN A  69      61.000  74.810  56.900  1.00  0.00           H
ATOM    697  C   GLN A  69      61.840  70.130  52.040  1.00  0.00           C
ATOM    698  O   GLN A  69      61.230  69.100  52.220  1.00  0.00           O
ATOM    699  N   ALA A  70      63.100  70.260  51.730  1.00  0.00           N
ATOM    700  H   ALA A  70      63.590  71.120  51.580  1.00  0.00           H
ATOM    701  CA  ALA A  70      63.940  69.060  51.350  1.00  0.00           C
ATOM    702  CB  ALA A  70      64.570  69.300  50.000  1.00  0.00           C
ATOM    703  C   ALA A  70      65.060  68.950  52.440  1.00  0.00           C
ATOM    704  O   ALA A  70      66.170  69.550  52.310  1.00  0.00           O
ATOM    705  N   GLY A  71      64.790  68.170  53.410  1.00  0.00           N
ATOM    706  H   GLY A  71      63.940  67.650  53.370  1.00  0.00           H
ATOM    707  CA  GLY A  71      65.690  68.080  54.560  1.00  0.00           C
ATOM    708  C   GLY A  71      65.910  69.410  55.330  1.00  0.00           C
ATOM    709  O   GLY A  71      65.030  69.830  56.090  1.00  0.00           O
ATOM    710  N   ASN A  72      67.100  69.910  55.060  1.00  0.00           N
ATOM    711  H   ASN A  72      67.880  69.300  54.920  1.00  0.00           H
ATOM    712  CA  ASN A  72      67.300  71.330  55.470  1.00  0.00           C
ATOM    713  CB  ASN A  72      68.540  71.610  56.260  1.00  0.00           C
ATOM    714  CG  ASN A  72      68.810  70.550  57.360  1.00  0.00           C
ATOM    715  OD1 ASN A  72      69.240  69.400  57.130  1.00  0.00           O
ATOM    716  ND2 ASN A  72      68.470  70.800  58.620  1.00  0.00           N
ATOM    717 1HD2 ASN A  72      67.840  71.540  58.850  1.00  0.00           H
ATOM    718 2HD2 ASN A  72      68.670  70.080  59.280  1.00  0.00           H
ATOM    719  C   ASN A  72      67.170  72.480  54.510  1.00  0.00           C
ATOM    720  O   ASN A  72      66.800  73.540  54.990  1.00  0.00           O
ATOM    721  N   VAL A  73      66.960  72.140  53.240  1.00  0.00           N
ATOM    722  H   VAL A  73      66.680  71.240  52.900  1.00  0.00           H
ATOM    723  CA  VAL A  73      66.990  73.080  52.150  1.00  0.00           C
ATOM    724  CB  VAL A  73      67.980  72.570  51.130  1.00  0.00           C
ATOM    725  CG1 VAL A  73      67.870  73.050  49.710  1.00  0.00           C
ATOM    726  CG2 VAL A  73      69.410  73.040  51.540  1.00  0.00           C
ATOM    727  C   VAL A  73      65.550  73.490  51.710  1.00  0.00           C
ATOM    728  O   VAL A  73      64.770  72.520  51.360  1.00  0.00           O
ATOM    729  N   GLN A  74      65.340  74.770  51.310  1.00  0.00           N
ATOM    730  H   GLN A  74      66.070  75.440  51.240  1.00  0.00           H
ATOM    731  CA  GLN A  74      63.990  75.310  50.940  1.00  0.00           C
ATOM    732  CB  GLN A  74      63.950  76.670  51.610  1.00  0.00           C
ATOM    733  CG  GLN A  74      62.650  77.480  51.450  1.00  0.00           C
ATOM    734  CD  GLN A  74      62.720  78.820  52.160  1.00  0.00           C
ATOM    735  OE1 GLN A  74      63.210  78.990  53.240  1.00  0.00           O
ATOM    736  NE2 GLN A  74      62.150  79.850  51.520  1.00  0.00           N
ATOM    737 1HE2 GLN A  74      61.700  79.760  50.630  1.00  0.00           H
ATOM    738 2HE2 GLN A  74      62.480  80.760  51.740  1.00  0.00           H
ATOM    739  C   GLN A  74      63.880  75.450  49.410  1.00  0.00           C
ATOM    740  O   GLN A  74      64.920  75.570  48.670  1.00  0.00           O
ATOM    741  N   LEU A  75      62.780  74.910  48.900  1.00  0.00           N
ATOM    742  H   LEU A  75      62.320  74.140  49.350  1.00  0.00           H
ATOM    743  CA  LEU A  75      62.610  74.810  47.450  1.00  0.00           C
ATOM    744  CB  LEU A  75      62.230  73.340  47.200  1.00  0.00           C
ATOM    745  CG  LEU A  75      63.300  72.260  47.490  1.00  0.00           C
ATOM    746  CD1 LEU A  75      62.680  70.870  47.350  1.00  0.00           C
ATOM    747  CD2 LEU A  75      64.520  72.470  46.650  1.00  0.00           C
ATOM    748  C   LEU A  75      61.470  75.770  47.010  1.00  0.00           C
ATOM    749  O   LEU A  75      60.290  75.650  47.420  1.00  0.00           O
ATOM    750  N   ARG A  76      61.810  76.580  46.080  1.00  0.00           N
ATOM    751  H   ARG A  76      62.650  76.560  45.540  1.00  0.00           H
ATOM    752  CA  ARG A  76      60.830  77.610  45.590  1.00  0.00           C
ATOM    753  CB  ARG A  76      61.670  78.840  45.240  1.00  0.00           C
ATOM    754  CG  ARG A  76      60.910  80.140  44.930  1.00  0.00           C
ATOM    755  CD  ARG A  76      61.920  81.250  44.610  1.00  0.00           C
ATOM    756  NE  ARG A  76      62.450  81.430  43.240  1.00  0.00           N
ATOM    757  HE  ARG A  76      61.830  81.980  42.680  1.00  0.00           H
ATOM    758  CZ  ARG A  76      63.580  80.940  42.750  1.00  0.00           C
ATOM    759  NH1 ARG A  76      64.540  80.360  43.460  1.00  0.00           N
ATOM    760 1HH1 ARG A  76      64.300  80.160  44.410  1.00  0.00           H
ATOM    761 2HH1 ARG A  76      65.470  80.210  43.120  1.00  0.00           H
ATOM    762  NH2 ARG A  76      63.820  81.000  41.480  1.00  0.00           N
ATOM    763 1HH2 ARG A  76      63.290  81.470  40.770  1.00  0.00           H
ATOM    764 2HH2 ARG A  76      64.720  80.620  41.280  1.00  0.00           H
ATOM    765  C   ARG A  76      59.860  77.110  44.560  1.00  0.00           C
ATOM    766  O   ARG A  76      60.290  76.720  43.490  1.00  0.00           O
ATOM    767  N   VAL A  77      58.610  77.270  44.780  1.00  0.00           N
ATOM    768  H   VAL A  77      58.340  77.680  45.650  1.00  0.00           H
ATOM    769  CA  VAL A  77      57.510  76.960  43.810  1.00  0.00           C
ATOM    770  CB  VAL A  77      56.130  76.890  44.490  1.00  0.00           C
ATOM    771  CG1 VAL A  77      55.030  76.400  43.560  1.00  0.00           C
ATOM    772  CG2 VAL A  77      56.150  75.950  45.640  1.00  0.00           C
ATOM    773  C   VAL A  77      57.440  77.970  42.570  1.00  0.00           C
ATOM    774  O   VAL A  77      57.260  79.160  42.820  1.00  0.00           O
ATOM    775  N   ILE A  78      57.570  77.470  41.370  1.00  0.00           N
ATOM    776  H   ILE A  78      58.270  76.760  41.280  1.00  0.00           H
ATOM    777  CA  ILE A  78      57.280  78.320  40.140  1.00  0.00           C
ATOM    778  CB  ILE A  78      58.450  78.110  39.140  1.00  0.00           C
ATOM    779  CG1 ILE A  78      58.670  76.660  38.790  1.00  0.00           C
ATOM    780  CG2 ILE A  78      59.710  78.770  39.750  1.00  0.00           C
ATOM    781  CD  ILE A  78      59.710  76.640  37.640  1.00  0.00           C
ATOM    782  C   ILE A  78      55.970  77.980  39.420  1.00  0.00           C
ATOM    783  O   ILE A  78      55.560  78.770  38.560  1.00  0.00           O
ATOM    784  N   GLY A  79      55.310  76.910  39.920  1.00  0.00           N
ATOM    785  H   GLY A  79      55.770  76.270  40.540  1.00  0.00           H
ATOM    786  CA  GLY A  79      54.030  76.530  39.390  1.00  0.00           C
ATOM    787  C   GLY A  79      53.160  75.690  40.290  1.00  0.00           C
ATOM    788  O   GLY A  79      53.670  74.760  40.860  1.00  0.00           O
ATOM    789  N   HIS A  80      51.860  75.960  40.220  1.00  0.00           N
ATOM    790  H   HIS A  80      51.420  76.550  39.540  1.00  0.00           H
ATOM    791  CA  HIS A  80      50.900  75.120  40.960  1.00  0.00           C
ATOM    792  CB  HIS A  80      50.400  75.760  42.260  1.00  0.00           C
ATOM    793  CG  HIS A  80      49.570  77.040  42.060  1.00  0.00           C
ATOM    794  ND1 HIS A  80      50.130  78.260  42.010  1.00  0.00           N
ATOM    795  HD1 HIS A  80      51.120  78.380  41.960  1.00  0.00           H
ATOM    796  CD2 HIS A  80      48.290  77.140  41.840  1.00  0.00           C
ATOM    797  HD2 HIS A  80      47.550  76.350  41.720  1.00  0.00           H
ATOM    798  CE1 HIS A  80      49.130  79.170  41.800  1.00  0.00           C
ATOM    799  HE1 HIS A  80      49.250  80.250  41.940  1.00  0.00           H
ATOM    800  NE2 HIS A  80      48.040  78.440  41.690  1.00  0.00           N
ATOM    801  C   HIS A  80      49.700  74.580  40.190  1.00  0.00           C
ATOM    802  O   HIS A  80      49.070  75.330  39.460  1.00  0.00           O
ATOM    803  N   SER A  81      49.390  73.320  40.440  1.00  0.00           N
ATOM    804  H   SER A  81      49.970  72.680  40.950  1.00  0.00           H
ATOM    805  CA  SER A  81      48.280  72.620  39.690  1.00  0.00           C
ATOM    806  CB  SER A  81      48.880  72.000  38.380  1.00  0.00           C
ATOM    807  OG  SER A  81      47.780  71.900  37.420  1.00  0.00           O
ATOM    808  HG  SER A  81      47.830  72.760  36.920  1.00  0.00           H
ATOM    809  C   SER A  81      47.770  71.360  40.380  1.00  0.00           C
ATOM    810  O   SER A  81      48.550  70.460  40.770  1.00  0.00           O
ATOM    811  N   MET A  82      46.420  71.210  40.330  1.00  0.00           N
ATOM    812  H   MET A  82      45.850  71.770  39.720  1.00  0.00           H
ATOM    813  CA  MET A  82      45.710  70.130  41.020  1.00  0.00           C
ATOM    814  CB  MET A  82      44.540  70.650  41.690  1.00  0.00           C
ATOM    815  CG  MET A  82      43.700  69.630  42.500  1.00  0.00           C
ATOM    816  SD  MET A  82      42.280  70.360  43.380  1.00  0.00           S
ATOM    817  CE  MET A  82      41.830  71.660  42.240  1.00  0.00           C
ATOM    818  C   MET A  82      45.310  69.060  39.930  1.00  0.00           C
ATOM    819  O   MET A  82      44.780  69.340  38.840  1.00  0.00           O
ATOM    820  N   GLN A  83      45.620  67.760  40.160  1.00  0.00           N
ATOM    821  H   GLN A  83      46.080  67.480  41.010  1.00  0.00           H
ATOM    822  CA  GLN A  83      45.190  66.640  39.350  1.00  0.00           C
ATOM    823  CB  GLN A  83      46.390  65.930  38.700  1.00  0.00           C
ATOM    824  CG  GLN A  83      46.190  65.510  37.190  1.00  0.00           C
ATOM    825  CD  GLN A  83      47.160  64.480  36.660  1.00  0.00           C
ATOM    826  OE1 GLN A  83      48.310  64.540  36.990  1.00  0.00           O
ATOM    827  NE2 GLN A  83      46.740  63.550  35.790  1.00  0.00           N
ATOM    828 1HE2 GLN A  83      45.750  63.510  35.640  1.00  0.00           H
ATOM    829 2HE2 GLN A  83      47.320  62.770  35.560  1.00  0.00           H
ATOM    830  C   GLN A  83      44.290  65.650  40.090  1.00  0.00           C
ATOM    831  O   GLN A  83      44.820  65.060  41.100  1.00  0.00           O
ATOM    832  N   ASN A  84      43.010  65.950  40.030  1.00  0.00           N
ATOM    833  H   ASN A  84      42.760  66.760  39.500  1.00  0.00           H
ATOM    834  CA  ASN A  84      41.900  65.240  40.750  1.00  0.00           C
ATOM    835  CB  ASN A  84      41.670  63.790  40.280  1.00  0.00           C
ATOM    836  CG  ASN A  84      41.630  63.500  38.780  1.00  0.00           C
ATOM    837  OD1 ASN A  84      40.660  63.780  38.100  1.00  0.00           O
ATOM    838  ND2 ASN A  84      42.750  63.120  38.190  1.00  0.00           N
ATOM    839 1HD2 ASN A  84      43.560  63.090  38.760  1.00  0.00           H
ATOM    840 2HD2 ASN A  84      42.820  63.010  37.200  1.00  0.00           H
ATOM    841  C   ASN A  84      42.000  65.430  42.240  1.00  0.00           C
ATOM    842  O   ASN A  84      41.800  66.520  42.780  1.00  0.00           O
ATOM    843  N   CYS A  85      42.460  64.420  42.940  1.00  0.00           N
ATOM    844  H   CYS A  85      42.420  63.510  42.540  1.00  0.00           H
ATOM    845  CA  CYS A  85      42.640  64.410  44.380  1.00  0.00           C
ATOM    846  CB  CYS A  85      42.050  63.210  45.120  1.00  0.00           C
ATOM    847  SG  CYS A  85      40.340  63.450  45.780  1.00  0.00           S
ATOM    848  HG  CYS A  85      40.720  63.880  46.980  1.00  0.00           H
ATOM    849  C   CYS A  85      44.170  64.630  44.830  1.00  0.00           C
ATOM    850  O   CYS A  85      44.530  64.480  46.040  1.00  0.00           O
ATOM    851  N   VAL A  86      45.140  65.080  43.970  1.00  0.00           N
ATOM    852  H   VAL A  86      44.990  65.040  42.990  1.00  0.00           H
ATOM    853  CA  VAL A  86      46.540  65.510  44.380  1.00  0.00           C
ATOM    854  CB  VAL A  86      47.570  64.420  43.920  1.00  0.00           C
ATOM    855  CG1 VAL A  86      47.360  63.090  44.540  1.00  0.00           C
ATOM    856  CG2 VAL A  86      47.500  64.110  42.440  1.00  0.00           C
ATOM    857  C   VAL A  86      46.880  66.830  43.780  1.00  0.00           C
ATOM    858  O   VAL A  86      46.270  67.290  42.790  1.00  0.00           O
ATOM    859  N   LEU A  87      47.880  67.530  44.350  1.00  0.00           N
ATOM    860  H   LEU A  87      48.160  67.290  45.270  1.00  0.00           H
ATOM    861  CA  LEU A  87      48.500  68.780  43.850  1.00  0.00           C
ATOM    862  CB  LEU A  87      48.370  69.820  44.890  1.00  0.00           C
ATOM    863  CG  LEU A  87      47.840  71.170  44.610  1.00  0.00           C
ATOM    864  CD1 LEU A  87      47.390  71.820  45.930  1.00  0.00           C
ATOM    865  CD2 LEU A  87      48.970  72.020  44.150  1.00  0.00           C
ATOM    866  C   LEU A  87      49.930  68.510  43.370  1.00  0.00           C
ATOM    867  O   LEU A  87      50.830  68.210  44.180  1.00  0.00           O
ATOM    868  N   LYS A  88      50.240  68.960  42.180  1.00  0.00           N
ATOM    869  H   LYS A  88      49.470  69.260  41.610  1.00  0.00           H
ATOM    870  CA  LYS A  88      51.440  69.000  41.430  1.00  0.00           C
ATOM    871  CB  LYS A  88      51.180  68.950  39.920  1.00  0.00           C
ATOM    872  CG  LYS A  88      50.440  67.640  39.440  1.00  0.00           C
ATOM    873  CD  LYS A  88      50.310  67.290  37.940  1.00  0.00           C
ATOM    874  CE  LYS A  88      51.710  67.360  37.280  1.00  0.00           C
ATOM    875  NZ  LYS A  88      51.700  67.000  35.830  1.00  0.00           N
ATOM    876  HZ1 LYS A  88      51.150  67.690  35.370  1.00  0.00           H
ATOM    877  HZ2 LYS A  88      52.630  67.030  35.460  1.00  0.00           H
ATOM    878  HZ3 LYS A  88      51.290  66.100  35.680  1.00  0.00           H
ATOM    879  C   LYS A  88      52.060  70.400  41.650  1.00  0.00           C
ATOM    880  O   LYS A  88      51.510  71.440  41.350  1.00  0.00           O
ATOM    881  N   LEU A  89      52.980  70.400  42.590  1.00  0.00           N
ATOM    882  H   LEU A  89      52.830  69.780  43.360  1.00  0.00           H
ATOM    883  CA  LEU A  89      53.840  71.550  42.760  1.00  0.00           C
ATOM    884  CB  LEU A  89      54.140  71.810  44.210  1.00  0.00           C
ATOM    885  CG  LEU A  89      52.890  72.160  45.070  1.00  0.00           C
ATOM    886  CD1 LEU A  89      53.230  72.010  46.570  1.00  0.00           C
ATOM    887  CD2 LEU A  89      52.310  73.540  44.850  1.00  0.00           C
ATOM    888  C   LEU A  89      55.210  71.530  42.000  1.00  0.00           C
ATOM    889  O   LEU A  89      56.220  70.950  42.440  1.00  0.00           O
ATOM    890  N   LYS A  90      55.280  72.430  41.050  1.00  0.00           N
ATOM    891  H   LYS A  90      54.600  73.140  40.850  1.00  0.00           H
ATOM    892  CA  LYS A  90      56.480  72.490  40.210  1.00  0.00           C
ATOM    893  CB  LYS A  90      56.140  73.030  38.820  1.00  0.00           C
ATOM    894  CG  LYS A  90      57.350  73.340  37.920  1.00  0.00           C
ATOM    895  CD  LYS A  90      56.950  73.530  36.460  1.00  0.00           C
ATOM    896  CE  LYS A  90      58.090  73.640  35.430  1.00  0.00           C
ATOM    897  NZ  LYS A  90      57.730  73.700  34.040  1.00  0.00           N
ATOM    898  HZ1 LYS A  90      58.530  73.540  33.460  1.00  0.00           H
ATOM    899  HZ2 LYS A  90      57.020  73.010  33.900  1.00  0.00           H
ATOM    900  HZ3 LYS A  90      57.310  74.560  33.750  1.00  0.00           H
ATOM    901  C   LYS A  90      57.450  73.420  40.880  1.00  0.00           C
ATOM    902  O   LYS A  90      57.150  74.580  41.030  1.00  0.00           O
ATOM    903  N   VAL A  91      58.720  72.970  40.890  1.00  0.00           N
ATOM    904  H   VAL A  91      59.000  72.120  40.440  1.00  0.00           H
ATOM    905  CA  VAL A  91      59.820  73.770  41.450  1.00  0.00           C
ATOM    906  CB  VAL A  91      60.290  73.300  42.790  1.00  0.00           C
ATOM    907  CG1 VAL A  91      59.130  73.220  43.770  1.00  0.00           C
ATOM    908  CG2 VAL A  91      61.160  72.010  42.540  1.00  0.00           C
ATOM    909  C   VAL A  91      60.950  74.360  40.490  1.00  0.00           C
ATOM    910  O   VAL A  91      60.910  74.130  39.270  1.00  0.00           O
ATOM    911  N   ASP A  92      61.790  75.180  41.090  1.00  0.00           N
ATOM    912  H   ASP A  92      61.730  75.290  42.080  1.00  0.00           H
ATOM    913  CA  ASP A  92      63.050  75.700  40.500  1.00  0.00           C
ATOM    914  CB  ASP A  92      63.430  76.860  41.400  1.00  0.00           C
ATOM    915  CG  ASP A  92      64.830  77.550  41.480  1.00  0.00           C
ATOM    916  OD1 ASP A  92      65.110  78.170  40.440  1.00  0.00           O
ATOM    917  OD2 ASP A  92      65.410  77.450  42.520  1.00  0.00           O
ATOM    918  C   ASP A  92      64.080  74.540  40.360  1.00  0.00           C
ATOM    919  O   ASP A  92      64.380  74.100  39.240  1.00  0.00           O
ATOM    920  N   THR A  93      64.710  74.200  41.430  1.00  0.00           N
ATOM    921  H   THR A  93      64.740  74.800  42.220  1.00  0.00           H
ATOM    922  CA  THR A  93      65.640  73.050  41.370  1.00  0.00           C
ATOM    923  CB  THR A  93      66.420  72.740  42.690  1.00  0.00           C
ATOM    924  OG1 THR A  93      67.060  73.890  43.260  1.00  0.00           O
ATOM    925  HG1 THR A  93      67.270  74.540  42.530  1.00  0.00           H
ATOM    926  CG2 THR A  93      67.550  71.760  42.460  1.00  0.00           C
ATOM    927  C   THR A  93      64.960  71.740  40.940  1.00  0.00           C
ATOM    928  O   THR A  93      64.030  71.390  41.620  1.00  0.00           O
ATOM    929  N   ALA A  94      65.560  70.980  39.990  1.00  0.00           N
ATOM    930  H   ALA A  94      66.180  71.470  39.380  1.00  0.00           H
ATOM    931  CA  ALA A  94      65.240  69.600  39.540  1.00  0.00           C
ATOM    932  CB  ALA A  94      65.620  69.300  38.120  1.00  0.00           C
ATOM    933  C   ALA A  94      66.030  68.570  40.430  1.00  0.00           C
ATOM    934  O   ALA A  94      67.170  68.850  40.800  1.00  0.00           O
ATOM    935  N   ASN A  95      65.350  67.540  40.840  1.00  0.00           N
ATOM    936  H   ASN A  95      64.370  67.500  40.620  1.00  0.00           H
ATOM    937  CA  ASN A  95      65.680  66.550  41.840  1.00  0.00           C
ATOM    938  CB  ASN A  95      64.530  65.650  42.400  1.00  0.00           C
ATOM    939  CG  ASN A  95      65.030  64.960  43.760  1.00  0.00           C
ATOM    940  OD1 ASN A  95      66.130  65.160  44.230  1.00  0.00           O
ATOM    941  ND2 ASN A  95      64.010  64.490  44.430  1.00  0.00           N
ATOM    942 1HD2 ASN A  95      63.090  64.690  44.090  1.00  0.00           H
ATOM    943 2HD2 ASN A  95      64.160  64.110  45.340  1.00  0.00           H
ATOM    944  C   ASN A  95      66.810  65.660  41.330  1.00  0.00           C
ATOM    945  O   ASN A  95      66.660  64.830  40.470  1.00  0.00           O
ATOM    946  N   PRO A  96      67.980  65.710  41.930  1.00  0.00           N
ATOM    947  CA  PRO A  96      69.110  64.830  41.570  1.00  0.00           C
ATOM    948  CB  PRO A  96      70.330  65.550  42.210  1.00  0.00           C
ATOM    949  CG  PRO A  96      69.820  66.330  43.420  1.00  0.00           C
ATOM    950  CD  PRO A  96      68.470  66.790  42.890  1.00  0.00           C
ATOM    951  C   PRO A  96      68.950  63.340  42.070  1.00  0.00           C
ATOM    952  O   PRO A  96      69.550  62.460  41.510  1.00  0.00           O
ATOM    953  N   LYS A  97      67.920  63.100  42.900  1.00  0.00           N
ATOM    954  H   LYS A  97      67.520  63.880  43.390  1.00  0.00           H
ATOM    955  CA  LYS A  97      67.700  61.760  43.580  1.00  0.00           C
ATOM    956  CB  LYS A  97      67.540  61.890  45.070  1.00  0.00           C
ATOM    957  CG  LYS A  97      68.700  62.660  45.680  1.00  0.00           C
ATOM    958  CD  LYS A  97      68.710  62.580  47.190  1.00  0.00           C
ATOM    959  CE  LYS A  97      69.820  63.440  47.750  1.00  0.00           C
ATOM    960  NZ  LYS A  97      69.930  63.400  49.230  1.00  0.00           N
ATOM    961  HZ1 LYS A  97      69.130  63.730  49.720  1.00  0.00           H
ATOM    962  HZ2 LYS A  97      70.210  62.490  49.530  1.00  0.00           H
ATOM    963  HZ3 LYS A  97      70.600  64.090  49.520  1.00  0.00           H
ATOM    964  C   LYS A  97      66.660  60.840  42.990  1.00  0.00           C
ATOM    965  O   LYS A  97      66.470  59.700  43.420  1.00  0.00           O
ATOM    966  N   THR A  98      66.050  61.390  41.910  1.00  0.00           N
ATOM    967  H   THR A  98      66.380  62.250  41.540  1.00  0.00           H
ATOM    968  CA  THR A  98      65.000  60.760  41.090  1.00  0.00           C
ATOM    969  CB  THR A  98      64.240  61.740  40.190  1.00  0.00           C
ATOM    970  OG1 THR A  98      63.750  62.890  40.930  1.00  0.00           O
ATOM    971  HG1 THR A  98      63.280  62.710  41.800  1.00  0.00           H
ATOM    972  CG2 THR A  98      63.030  61.020  39.550  1.00  0.00           C
ATOM    973  C   THR A  98      65.580  59.650  40.300  1.00  0.00           C
ATOM    974  O   THR A  98      66.520  59.870  39.480  1.00  0.00           O
ATOM    975  N   PRO A  99      65.090  58.440  40.520  1.00  0.00           N
ATOM    976  CA  PRO A  99      65.430  57.250  39.700  1.00  0.00           C
ATOM    977  CB  PRO A  99      65.730  56.230  40.750  1.00  0.00           C
ATOM    978  CG  PRO A  99      64.670  56.490  41.790  1.00  0.00           C
ATOM    979  CD  PRO A  99      64.680  57.970  41.850  1.00  0.00           C
ATOM    980  C   PRO A  99      64.260  56.940  38.810  1.00  0.00           C
ATOM    981  O   PRO A  99      63.250  57.630  38.870  1.00  0.00           O
ATOM    982  N   LYS A 100      64.540  56.060  37.870  1.00  0.00           N
ATOM    983  H   LYS A 100      65.500  55.990  37.610  1.00  0.00           H
ATOM    984  CA  LYS A 100      63.570  55.500  36.900  1.00  0.00           C
ATOM    985  CB  LYS A 100      64.260  54.310  36.250  1.00  0.00           C
ATOM    986  CG  LYS A 100      63.510  53.800  34.980  1.00  0.00           C
ATOM    987  CD  LYS A 100      64.000  52.450  34.420  1.00  0.00           C
ATOM    988  CE  LYS A 100      63.280  52.040  33.120  1.00  0.00           C
ATOM    989  NZ  LYS A 100      63.830  50.710  32.770  1.00  0.00           N
ATOM    990  HZ1 LYS A 100      63.670  50.080  33.540  1.00  0.00           H
ATOM    991  HZ2 LYS A 100      63.390  50.360  31.940  1.00  0.00           H
ATOM    992  HZ3 LYS A 100      64.820  50.710  32.620  1.00  0.00           H
ATOM    993  C   LYS A 100      62.260  55.080  37.580  1.00  0.00           C
ATOM    994  O   LYS A 100      62.240  54.520  38.730  1.00  0.00           O
ATOM    995  N   TYR A 101      61.200  55.770  37.130  1.00  0.00           N
ATOM    996  H   TYR A 101      61.210  56.280  36.270  1.00  0.00           H
ATOM    997  CA  TYR A 101      59.860  55.780  37.750  1.00  0.00           C
ATOM    998  CB  TYR A 101      59.580  57.100  38.490  1.00  0.00           C
ATOM    999  CG  TYR A 101      59.380  58.430  37.740  1.00  0.00           C
ATOM   1000  CD1 TYR A 101      60.460  59.250  37.480  1.00  0.00           C
ATOM   1001  HD1 TYR A 101      61.380  58.720  37.760  1.00  0.00           H
ATOM   1002  CD2 TYR A 101      58.060  58.970  37.630  1.00  0.00           C
ATOM   1003  HD2 TYR A 101      57.210  58.330  37.420  1.00  0.00           H
ATOM   1004  CE1 TYR A 101      60.440  60.550  37.070  1.00  0.00           C
ATOM   1005  HE1 TYR A 101      61.250  61.290  37.160  1.00  0.00           H
ATOM   1006  CE2 TYR A 101      57.990  60.260  37.300  1.00  0.00           C
ATOM   1007  HE2 TYR A 101      57.050  60.800  37.150  1.00  0.00           H
ATOM   1008  CZ  TYR A 101      59.120  61.060  37.030  1.00  0.00           C
ATOM   1009  OH  TYR A 101      59.020  62.250  36.370  1.00  0.00           O
ATOM   1010  HH  TYR A 101      59.960  62.470  36.120  1.00  0.00           H
ATOM   1011  C   TYR A 101      58.770  55.380  36.730  1.00  0.00           C
ATOM   1012  O   TYR A 101      58.840  55.560  35.490  1.00  0.00           O
ATOM   1013  N   LYS A 102      57.760  54.710  37.220  1.00  0.00           N
ATOM   1014  H   LYS A 102      57.770  54.380  38.160  1.00  0.00           H
ATOM   1015  CA  LYS A 102      56.440  54.580  36.490  1.00  0.00           C
ATOM   1016  CB  LYS A 102      56.190  53.190  36.110  1.00  0.00           C
ATOM   1017  CG  LYS A 102      56.970  52.840  34.880  1.00  0.00           C
ATOM   1018  CD  LYS A 102      56.520  51.610  34.210  1.00  0.00           C
ATOM   1019  CE  LYS A 102      56.780  50.360  35.090  1.00  0.00           C
ATOM   1020  NZ  LYS A 102      56.180  49.130  34.480  1.00  0.00           N
ATOM   1021  HZ1 LYS A 102      55.420  49.310  33.860  1.00  0.00           H
ATOM   1022  HZ2 LYS A 102      56.920  48.650  34.020  1.00  0.00           H
ATOM   1023  HZ3 LYS A 102      55.890  48.550  35.240  1.00  0.00           H
ATOM   1024  C   LYS A 102      55.290  55.010  37.410  1.00  0.00           C
ATOM   1025  O   LYS A 102      55.410  54.790  38.570  1.00  0.00           O
ATOM   1026  N   PHE A 103      54.160  55.500  36.860  1.00  0.00           N
ATOM   1027  H   PHE A 103      54.220  55.590  35.860  1.00  0.00           H
ATOM   1028  CA  PHE A 103      52.930  55.700  37.640  1.00  0.00           C
ATOM   1029  CB  PHE A 103      52.270  57.020  37.440  1.00  0.00           C
ATOM   1030  CG  PHE A 103      53.190  58.190  37.940  1.00  0.00           C
ATOM   1031  CD1 PHE A 103      54.220  58.050  38.900  1.00  0.00           C
ATOM   1032  HD1 PHE A 103      54.480  57.100  39.370  1.00  0.00           H
ATOM   1033  CD2 PHE A 103      52.890  59.470  37.480  1.00  0.00           C
ATOM   1034  HD2 PHE A 103      52.060  59.680  36.810  1.00  0.00           H
ATOM   1035  CE1 PHE A 103      54.990  59.110  39.310  1.00  0.00           C
ATOM   1036  HE1 PHE A 103      55.940  58.880  39.800  1.00  0.00           H
ATOM   1037  CE2 PHE A 103      53.660  60.550  37.890  1.00  0.00           C
ATOM   1038  HE2 PHE A 103      53.550  61.520  37.400  1.00  0.00           H
ATOM   1039  CZ  PHE A 103      54.750  60.350  38.790  1.00  0.00           C
ATOM   1040  HZ  PHE A 103      55.410  61.130  39.170  1.00  0.00           H
ATOM   1041  C   PHE A 103      51.870  54.750  37.010  1.00  0.00           C
ATOM   1042  O   PHE A 103      51.510  54.860  35.820  1.00  0.00           O
ATOM   1043  N   VAL A 104      51.410  53.860  37.890  1.00  0.00           N
ATOM   1044  H   VAL A 104      51.670  54.020  38.850  1.00  0.00           H
ATOM   1045  CA  VAL A 104      50.300  52.940  37.550  1.00  0.00           C
ATOM   1046  CB  VAL A 104      50.950  51.500  37.390  1.00  0.00           C
ATOM   1047  CG1 VAL A 104      51.770  51.460  36.110  1.00  0.00           C
ATOM   1048  CG2 VAL A 104      51.780  50.990  38.550  1.00  0.00           C
ATOM   1049  C   VAL A 104      49.120  52.860  38.530  1.00  0.00           C
ATOM   1050  O   VAL A 104      49.290  53.250  39.650  1.00  0.00           O
ATOM   1051  N   ARG A 105      47.950  52.490  38.060  1.00  0.00           N
ATOM   1052  H   ARG A 105      47.700  52.690  37.110  1.00  0.00           H
ATOM   1053  CA  ARG A 105      46.810  52.190  38.950  1.00  0.00           C
ATOM   1054  CB  ARG A 105      45.610  52.910  38.380  1.00  0.00           C
ATOM   1055  CG  ARG A 105      44.230  52.500  38.940  1.00  0.00           C
ATOM   1056  CD  ARG A 105      43.200  53.650  38.830  1.00  0.00           C
ATOM   1057  NE  ARG A 105      42.080  53.480  39.780  1.00  0.00           N
ATOM   1058  HE  ARG A 105      41.530  52.650  39.760  1.00  0.00           H
ATOM   1059  CZ  ARG A 105      41.940  54.350  40.800  1.00  0.00           C
ATOM   1060  NH1 ARG A 105      42.930  55.030  41.260  1.00  0.00           N
ATOM   1061 1HH1 ARG A 105      43.860  55.070  40.890  1.00  0.00           H
ATOM   1062 2HH1 ARG A 105      42.740  55.730  41.950  1.00  0.00           H
ATOM   1063  NH2 ARG A 105      40.710  54.530  41.350  1.00  0.00           N
ATOM   1064 1HH2 ARG A 105      40.010  53.960  40.930  1.00  0.00           H
ATOM   1065 2HH2 ARG A 105      40.520  55.160  42.100  1.00  0.00           H
ATOM   1066  C   ARG A 105      46.600  50.680  38.930  1.00  0.00           C
ATOM   1067  O   ARG A 105      46.570  50.030  37.890  1.00  0.00           O
ATOM   1068  N   ILE A 106      46.660  50.120  40.110  1.00  0.00           N
ATOM   1069  H   ILE A 106      46.670  50.600  40.990  1.00  0.00           H
ATOM   1070  CA  ILE A 106      46.540  48.680  40.300  1.00  0.00           C
ATOM   1071  CB  ILE A 106      47.410  48.210  41.480  1.00  0.00           C
ATOM   1072  CG1 ILE A 106      47.060  48.970  42.760  1.00  0.00           C
ATOM   1073  CG2 ILE A 106      48.850  48.480  41.060  1.00  0.00           C
ATOM   1074  CD  ILE A 106      47.410  48.340  44.090  1.00  0.00           C
ATOM   1075  C   ILE A 106      45.070  48.180  40.430  1.00  0.00           C
ATOM   1076  O   ILE A 106      44.150  48.880  40.890  1.00  0.00           O
ATOM   1077  N   GLN A 107      45.100  46.870  40.310  1.00  0.00           N
ATOM   1078  H   GLN A 107      45.870  46.380  39.900  1.00  0.00           H
ATOM   1079  CA  GLN A 107      43.870  46.100  40.590  1.00  0.00           C
ATOM   1080  CB  GLN A 107      43.840  44.850  39.640  1.00  0.00           C
ATOM   1081  CG  GLN A 107      43.640  45.220  38.170  1.00  0.00           C
ATOM   1082  CD  GLN A 107      42.410  46.060  37.780  1.00  0.00           C
ATOM   1083  OE1 GLN A 107      42.580  47.080  37.180  1.00  0.00           O
ATOM   1084  NE2 GLN A 107      41.180  45.760  38.100  1.00  0.00           N
ATOM   1085 1HE2 GLN A 107      41.090  44.880  38.560  1.00  0.00           H
ATOM   1086 2HE2 GLN A 107      40.460  46.360  37.750  1.00  0.00           H
ATOM   1087  C   GLN A 107      43.930  45.720  42.130  1.00  0.00           C
ATOM   1088  O   GLN A 107      44.940  45.540  42.740  1.00  0.00           O
ATOM   1089  N   PRO A 108      42.710  45.430  42.670  1.00  0.00           N
ATOM   1090  CA  PRO A 108      42.550  44.800  43.940  1.00  0.00           C
ATOM   1091  CB  PRO A 108      41.040  44.680  44.170  1.00  0.00           C
ATOM   1092  CG  PRO A 108      40.520  45.920  43.460  1.00  0.00           C
ATOM   1093  CD  PRO A 108      41.440  45.990  42.220  1.00  0.00           C
ATOM   1094  C   PRO A 108      43.190  43.430  44.010  1.00  0.00           C
ATOM   1095  O   PRO A 108      43.540  42.830  43.000  1.00  0.00           O
ATOM   1096  N   GLY A 109      43.620  43.150  45.250  1.00  0.00           N
ATOM   1097  H   GLY A 109      43.260  43.740  45.960  1.00  0.00           H
ATOM   1098  CA  GLY A 109      44.410  41.940  45.540  1.00  0.00           C
ATOM   1099  C   GLY A 109      45.960  42.050  45.330  1.00  0.00           C
ATOM   1100  O   GLY A 109      46.760  41.450  45.970  1.00  0.00           O
ATOM   1101  N   GLN A 110      46.270  42.920  44.430  1.00  0.00           N
ATOM   1102  H   GLN A 110      45.460  43.320  44.000  1.00  0.00           H
ATOM   1103  CA  GLN A 110      47.670  43.340  44.130  1.00  0.00           C
ATOM   1104  CB  GLN A 110      47.590  44.130  42.830  1.00  0.00           C
ATOM   1105  CG  GLN A 110      47.150  43.450  41.570  1.00  0.00           C
ATOM   1106  CD  GLN A 110      48.330  42.670  40.860  1.00  0.00           C
ATOM   1107  OE1 GLN A 110      49.490  43.080  41.010  1.00  0.00           O
ATOM   1108  NE2 GLN A 110      48.010  41.820  39.920  1.00  0.00           N
ATOM   1109 1HE2 GLN A 110      47.090  41.750  39.550  1.00  0.00           H
ATOM   1110 2HE2 GLN A 110      48.680  41.200  39.520  1.00  0.00           H
ATOM   1111  C   GLN A 110      48.410  44.040  45.290  1.00  0.00           C
ATOM   1112  O   GLN A 110      47.850  44.850  46.010  1.00  0.00           O
ATOM   1113  N   THR A 111      49.580  43.500  45.620  1.00  0.00           N
ATOM   1114  H   THR A 111      49.880  42.780  44.980  1.00  0.00           H
ATOM   1115  CA  THR A 111      50.620  44.020  46.570  1.00  0.00           C
ATOM   1116  CB  THR A 111      51.510  42.990  47.220  1.00  0.00           C
ATOM   1117  OG1 THR A 111      52.240  42.340  46.160  1.00  0.00           O
ATOM   1118  HG1 THR A 111      52.490  41.420  46.440  1.00  0.00           H
ATOM   1119  CG2 THR A 111      50.870  42.070  48.240  1.00  0.00           C
ATOM   1120  C   THR A 111      51.550  45.050  46.000  1.00  0.00           C
ATOM   1121  O   THR A 111      51.710  45.250  44.830  1.00  0.00           O
ATOM   1122  N   PHE A 112      51.780  46.000  46.940  1.00  0.00           N
ATOM   1123  H   PHE A 112      51.390  45.830  47.840  1.00  0.00           H
ATOM   1124  CA  PHE A 112      52.550  47.220  46.760  1.00  0.00           C
ATOM   1125  CB  PHE A 112      51.630  48.300  46.180  1.00  0.00           C
ATOM   1126  CG  PHE A 112      50.530  48.740  47.100  1.00  0.00           C
ATOM   1127  CD1 PHE A 112      49.260  48.190  47.140  1.00  0.00           C
ATOM   1128  HD1 PHE A 112      49.050  47.230  46.670  1.00  0.00           H
ATOM   1129  CD2 PHE A 112      50.710  49.900  47.870  1.00  0.00           C
ATOM   1130  HD2 PHE A 112      51.700  50.330  47.710  1.00  0.00           H
ATOM   1131  CE1 PHE A 112      48.240  48.700  47.960  1.00  0.00           C
ATOM   1132  HE1 PHE A 112      47.310  48.150  48.070  1.00  0.00           H
ATOM   1133  CE2 PHE A 112      49.640  50.440  48.570  1.00  0.00           C
ATOM   1134  HE2 PHE A 112      49.650  51.360  49.160  1.00  0.00           H
ATOM   1135  CZ  PHE A 112      48.370  49.850  48.670  1.00  0.00           C
ATOM   1136  HZ  PHE A 112      47.540  50.380  49.150  1.00  0.00           H
ATOM   1137  C   PHE A 112      53.090  47.640  48.160  1.00  0.00           C
ATOM   1138  O   PHE A 112      52.620  47.120  49.180  1.00  0.00           O
ATOM   1139  N   SER A 113      54.340  48.060  48.090  1.00  0.00           N
ATOM   1140  H   SER A 113      54.760  48.150  47.190  1.00  0.00           H
ATOM   1141  CA  SER A 113      55.240  48.380  49.270  1.00  0.00           C
ATOM   1142  CB  SER A 113      56.680  48.100  48.750  1.00  0.00           C
ATOM   1143  OG  SER A 113      57.120  47.000  49.480  1.00  0.00           O
ATOM   1144  HG  SER A 113      56.390  46.330  49.410  1.00  0.00           H
ATOM   1145  C   SER A 113      55.110  49.840  49.650  1.00  0.00           C
ATOM   1146  O   SER A 113      55.170  50.730  48.860  1.00  0.00           O
ATOM   1147  N   VAL A 114      54.980  50.090  51.000  1.00  0.00           N
ATOM   1148  H   VAL A 114      55.410  49.500  51.680  1.00  0.00           H
ATOM   1149  CA  VAL A 114      54.630  51.450  51.500  1.00  0.00           C
ATOM   1150  CB  VAL A 114      53.210  51.670  52.030  1.00  0.00           C
ATOM   1151  CG1 VAL A 114      53.040  53.200  52.300  1.00  0.00           C
ATOM   1152  CG2 VAL A 114      52.090  51.040  51.210  1.00  0.00           C
ATOM   1153  C   VAL A 114      55.730  51.930  52.420  1.00  0.00           C
ATOM   1154  O   VAL A 114      55.980  51.370  53.480  1.00  0.00           O
ATOM   1155  N   LEU A 115      56.230  53.060  52.020  1.00  0.00           N
ATOM   1156  H   LEU A 115      56.110  53.490  51.120  1.00  0.00           H
ATOM   1157  CA  LEU A 115      57.060  53.890  52.990  1.00  0.00           C
ATOM   1158  CB  LEU A 115      58.240  54.430  52.140  1.00  0.00           C
ATOM   1159  CG  LEU A 115      59.060  55.500  52.930  1.00  0.00           C
ATOM   1160  CD1 LEU A 115      59.990  54.850  53.960  1.00  0.00           C
ATOM   1161  CD2 LEU A 115      59.900  56.210  51.870  1.00  0.00           C
ATOM   1162  C   LEU A 115      56.160  54.960  53.600  1.00  0.00           C
ATOM   1163  O   LEU A 115      55.580  55.780  52.910  1.00  0.00           O
ATOM   1164  N   ALA A 116      56.240  54.920  54.940  1.00  0.00           N
ATOM   1165  H   ALA A 116      56.540  54.040  55.320  1.00  0.00           H
ATOM   1166  CA  ALA A 116      55.510  55.800  55.880  1.00  0.00           C
ATOM   1167  CB  ALA A 116      54.950  55.220  57.130  1.00  0.00           C
ATOM   1168  C   ALA A 116      56.360  56.980  56.260  1.00  0.00           C
ATOM   1169  O   ALA A 116      57.530  56.810  56.670  1.00  0.00           O
ATOM   1170  N   CYS A 117      55.930  58.180  55.860  1.00  0.00           N
ATOM   1171  H   CYS A 117      55.090  58.210  55.330  1.00  0.00           H
ATOM   1172  CA  CYS A 117      56.780  59.410  56.060  1.00  0.00           C
ATOM   1173  CB  CYS A 117      56.770  60.210  54.790  1.00  0.00           C
ATOM   1174  SG  CYS A 117      58.330  61.090  54.480  1.00  0.00           S
ATOM   1175  HG  CYS A 117      57.880  61.650  53.370  1.00  0.00           H
ATOM   1176  C   CYS A 117      56.130  60.350  57.100  1.00  0.00           C
ATOM   1177  O   CYS A 117      54.890  60.450  57.070  1.00  0.00           O
ATOM   1178  N   TYR A 118      56.900  61.110  57.890  1.00  0.00           N
ATOM   1179  H   TYR A 118      57.890  60.960  57.810  1.00  0.00           H
ATOM   1180  CA  TYR A 118      56.430  62.300  58.650  1.00  0.00           C
ATOM   1181  CB  TYR A 118      56.490  61.900  60.140  1.00  0.00           C
ATOM   1182  CG  TYR A 118      55.480  60.860  60.550  1.00  0.00           C
ATOM   1183  CD1 TYR A 118      55.760  59.520  60.440  1.00  0.00           C
ATOM   1184  HD1 TYR A 118      56.790  59.190  60.280  1.00  0.00           H
ATOM   1185  CD2 TYR A 118      54.170  61.310  60.670  1.00  0.00           C
ATOM   1186  HD2 TYR A 118      53.920  62.330  60.380  1.00  0.00           H
ATOM   1187  CE1 TYR A 118      54.760  58.580  60.500  1.00  0.00           C
ATOM   1188  HE1 TYR A 118      55.120  57.550  60.440  1.00  0.00           H
ATOM   1189  CE2 TYR A 118      53.120  60.370  60.660  1.00  0.00           C
ATOM   1190  HE2 TYR A 118      52.090  60.690  60.520  1.00  0.00           H
ATOM   1191  CZ  TYR A 118      53.450  59.000  60.540  1.00  0.00           C
ATOM   1192  OH  TYR A 118      52.400  58.130  60.450  1.00  0.00           O
ATOM   1193  HH  TYR A 118      52.750  57.200  60.410  1.00  0.00           H
ATOM   1194  C   TYR A 118      57.320  63.560  58.560  1.00  0.00           C
ATOM   1195  O   TYR A 118      58.510  63.380  58.490  1.00  0.00           O
ATOM   1196  N   ASN A 119      56.740  64.680  58.160  1.00  0.00           N
ATOM   1197  H   ASN A 119      55.740  64.750  58.190  1.00  0.00           H
ATOM   1198  CA  ASN A 119      57.460  65.970  57.910  1.00  0.00           C
ATOM   1199  CB  ASN A 119      57.990  66.750  59.110  1.00  0.00           C
ATOM   1200  CG  ASN A 119      56.880  67.210  60.080  1.00  0.00           C
ATOM   1201  OD1 ASN A 119      56.600  66.610  61.070  1.00  0.00           O
ATOM   1202  ND2 ASN A 119      56.480  68.450  59.890  1.00  0.00           N
ATOM   1203 1HD2 ASN A 119      56.800  68.930  59.070  1.00  0.00           H
ATOM   1204 2HD2 ASN A 119      55.920  68.820  60.630  1.00  0.00           H
ATOM   1205  C   ASN A 119      58.590  65.840  56.850  1.00  0.00           C
ATOM   1206  O   ASN A 119      59.480  66.730  56.820  1.00  0.00           O
ATOM   1207  N   GLY A 120      58.460  64.900  55.910  1.00  0.00           N
ATOM   1208  H   GLY A 120      57.600  64.390  55.890  1.00  0.00           H
ATOM   1209  CA  GLY A 120      59.540  64.530  54.970  1.00  0.00           C
ATOM   1210  C   GLY A 120      60.590  63.470  55.310  1.00  0.00           C
ATOM   1211  O   GLY A 120      61.440  62.980  54.510  1.00  0.00           O
ATOM   1212  N   SER A 121      60.540  63.080  56.570  1.00  0.00           N
ATOM   1213  H   SER A 121      59.860  63.430  57.210  1.00  0.00           H
ATOM   1214  CA  SER A 121      61.380  62.000  57.160  1.00  0.00           C
ATOM   1215  CB  SER A 121      61.890  62.460  58.550  1.00  0.00           C
ATOM   1216  OG  SER A 121      62.830  61.530  59.120  1.00  0.00           O
ATOM   1217  HG  SER A 121      63.600  61.990  59.560  1.00  0.00           H
ATOM   1218  C   SER A 121      60.760  60.630  57.360  1.00  0.00           C
ATOM   1219  O   SER A 121      59.750  60.560  58.060  1.00  0.00           O
ATOM   1220  N   PRO A 122      61.250  59.700  56.530  1.00  0.00           N
ATOM   1221  CA  PRO A 122      60.840  58.270  56.560  1.00  0.00           C
ATOM   1222  CB  PRO A 122      61.620  57.620  55.450  1.00  0.00           C
ATOM   1223  CG  PRO A 122      61.930  58.730  54.510  1.00  0.00           C
ATOM   1224  CD  PRO A 122      62.100  59.960  55.370  1.00  0.00           C
ATOM   1225  C   PRO A 122      60.860  57.570  57.880  1.00  0.00           C
ATOM   1226  O   PRO A 122      61.850  57.570  58.640  1.00  0.00           O
ATOM   1227  N   SER A 123      59.680  57.020  58.200  1.00  0.00           N
ATOM   1228  H   SER A 123      58.870  57.110  57.620  1.00  0.00           H
ATOM   1229  CA  SER A 123      59.600  56.220  59.500  1.00  0.00           C
ATOM   1230  CB  SER A 123      58.540  56.900  60.330  1.00  0.00           C
ATOM   1231  OG  SER A 123      57.380  56.960  59.550  1.00  0.00           O
ATOM   1232  HG  SER A 123      56.930  56.090  59.770  1.00  0.00           H
ATOM   1233  C   SER A 123      59.400  54.710  59.420  1.00  0.00           C
ATOM   1234  O   SER A 123      59.560  54.010  60.430  1.00  0.00           O
ATOM   1235  N   GLY A 124      58.850  54.190  58.300  1.00  0.00           N
ATOM   1236  H   GLY A 124      58.410  54.710  57.560  1.00  0.00           H
ATOM   1237  CA  GLY A 124      58.950  52.720  58.100  1.00  0.00           C
ATOM   1238  C   GLY A 124      58.460  52.190  56.730  1.00  0.00           C
ATOM   1239  O   GLY A 124      57.550  52.690  56.050  1.00  0.00           O
ATOM   1240  N   VAL A 125      59.040  51.100  56.340  1.00  0.00           N
ATOM   1241  H   VAL A 125      59.830  50.780  56.860  1.00  0.00           H
ATOM   1242  CA  VAL A 125      58.610  50.350  55.170  1.00  0.00           C
ATOM   1243  CB  VAL A 125      59.820  50.400  54.220  1.00  0.00           C
ATOM   1244  CG1 VAL A 125      60.970  49.350  54.460  1.00  0.00           C
ATOM   1245  CG2 VAL A 125      59.300  50.720  52.820  1.00  0.00           C
ATOM   1246  C   VAL A 125      57.880  49.010  55.460  1.00  0.00           C
ATOM   1247  O   VAL A 125      58.410  48.240  56.220  1.00  0.00           O
ATOM   1248  N   TYR A 126      56.620  49.010  55.050  1.00  0.00           N
ATOM   1249  H   TYR A 126      56.190  49.820  54.650  1.00  0.00           H
ATOM   1250  CA  TYR A 126      55.740  47.820  55.250  1.00  0.00           C
ATOM   1251  CB  TYR A 126      54.920  47.930  56.530  1.00  0.00           C
ATOM   1252  CG  TYR A 126      54.050  49.220  56.590  1.00  0.00           C
ATOM   1253  CD1 TYR A 126      52.720  49.040  56.320  1.00  0.00           C
ATOM   1254  HD1 TYR A 126      52.410  48.010  56.130  1.00  0.00           H
ATOM   1255  CD2 TYR A 126      54.540  50.510  56.910  1.00  0.00           C
ATOM   1256  HD2 TYR A 126      55.490  50.650  57.410  1.00  0.00           H
ATOM   1257  CE1 TYR A 126      51.820  50.130  56.290  1.00  0.00           C
ATOM   1258  HE1 TYR A 126      50.750  49.970  56.140  1.00  0.00           H
ATOM   1259  CE2 TYR A 126      53.640  51.590  56.850  1.00  0.00           C
ATOM   1260  HE2 TYR A 126      54.070  52.590  56.930  1.00  0.00           H
ATOM   1261  CZ  TYR A 126      52.350  51.380  56.520  1.00  0.00           C
ATOM   1262  OH  TYR A 126      51.540  52.470  56.460  1.00  0.00           O
ATOM   1263  HH  TYR A 126      52.040  53.330  56.370  1.00  0.00           H
ATOM   1264  C   TYR A 126      54.850  47.520  54.080  1.00  0.00           C
ATOM   1265  O   TYR A 126      54.320  48.440  53.470  1.00  0.00           O
ATOM   1266  N   GLN A 127      54.750  46.230  53.720  1.00  0.00           N
ATOM   1267  H   GLN A 127      55.220  45.500  54.230  1.00  0.00           H
ATOM   1268  CA  GLN A 127      53.900  45.750  52.630  1.00  0.00           C
ATOM   1269  CB  GLN A 127      54.630  44.620  51.990  1.00  0.00           C
ATOM   1270  CG  GLN A 127      53.950  43.920  50.750  1.00  0.00           C
ATOM   1271  CD  GLN A 127      54.900  43.930  49.460  1.00  0.00           C
ATOM   1272  OE1 GLN A 127      55.510  44.910  48.990  1.00  0.00           O
ATOM   1273  NE2 GLN A 127      55.000  42.780  48.810  1.00  0.00           N
ATOM   1274 1HE2 GLN A 127      54.710  41.900  49.180  1.00  0.00           H
ATOM   1275 2HE2 GLN A 127      55.350  42.950  47.890  1.00  0.00           H
ATOM   1276  C   GLN A 127      52.470  45.170  53.060  1.00  0.00           C
ATOM   1277  O   GLN A 127      52.350  44.490  54.050  1.00  0.00           O
ATOM   1278  N   CYS A 128      51.500  45.470  52.170  1.00  0.00           N
ATOM   1279  H   CYS A 128      51.860  46.000  51.400  1.00  0.00           H
ATOM   1280  CA  CYS A 128      50.040  45.100  52.260  1.00  0.00           C
ATOM   1281  CB  CYS A 128      49.150  46.150  53.010  1.00  0.00           C
ATOM   1282  SG  CYS A 128      49.780  46.460  54.700  1.00  0.00           S
ATOM   1283  HG  CYS A 128      50.650  47.420  54.420  1.00  0.00           H
ATOM   1284  C   CYS A 128      49.450  45.160  50.840  1.00  0.00           C
ATOM   1285  O   CYS A 128      50.180  45.480  49.860  1.00  0.00           O
ATOM   1286  N   ALA A 129      48.270  44.570  50.720  1.00  0.00           N
ATOM   1287  H   ALA A 129      47.860  44.110  51.500  1.00  0.00           H
ATOM   1288  CA  ALA A 129      47.510  44.450  49.400  1.00  0.00           C
ATOM   1289  CB  ALA A 129      47.010  43.060  49.190  1.00  0.00           C
ATOM   1290  C   ALA A 129      46.200  45.240  49.420  1.00  0.00           C
ATOM   1291  O   ALA A 129      45.420  45.310  50.430  1.00  0.00           O
ATOM   1292  N   MET A 130      45.810  45.610  48.210  1.00  0.00           N
ATOM   1293  H   MET A 130      46.210  45.040  47.490  1.00  0.00           H
ATOM   1294  CA  MET A 130      44.600  46.400  47.940  1.00  0.00           C
ATOM   1295  CB  MET A 130      44.660  47.010  46.570  1.00  0.00           C
ATOM   1296  CG  MET A 130      43.440  47.890  46.330  1.00  0.00           C
ATOM   1297  SD  MET A 130      43.090  49.370  47.370  1.00  0.00           S
ATOM   1298  CE  MET A 130      44.540  50.400  47.090  1.00  0.00           C
ATOM   1299  C   MET A 130      43.420  45.460  48.190  1.00  0.00           C
ATOM   1300  O   MET A 130      43.170  44.460  47.490  1.00  0.00           O
ATOM   1301  N   ARG A 131      42.620  45.880  49.220  1.00  0.00           N
ATOM   1302  H   ARG A 131      42.720  46.840  49.480  1.00  0.00           H
ATOM   1303  CA  ARG A 131      41.360  45.170  49.550  1.00  0.00           C
ATOM   1304  CB  ARG A 131      40.920  45.610  50.920  1.00  0.00           C
ATOM   1305  CG  ARG A 131      42.080  45.570  51.900  1.00  0.00           C
ATOM   1306  CD  ARG A 131      42.710  44.200  52.280  1.00  0.00           C
ATOM   1307  NE  ARG A 131      41.700  43.180  52.520  1.00  0.00           N
ATOM   1308  HE  ARG A 131      40.760  43.490  52.660  1.00  0.00           H
ATOM   1309  CZ  ARG A 131      41.870  41.880  52.290  1.00  0.00           C
ATOM   1310  NH1 ARG A 131      43.020  41.380  51.780  1.00  0.00           N
ATOM   1311 1HH1 ARG A 131      43.800  41.960  51.570  1.00  0.00           H
ATOM   1312 2HH1 ARG A 131      43.200  40.400  51.730  1.00  0.00           H
ATOM   1313  NH2 ARG A 131      40.760  41.200  52.030  1.00  0.00           N
ATOM   1314 1HH2 ARG A 131      39.940  41.740  51.850  1.00  0.00           H
ATOM   1315 2HH2 ARG A 131      40.740  40.230  51.770  1.00  0.00           H
ATOM   1316  C   ARG A 131      40.290  45.450  48.490  1.00  0.00           C
ATOM   1317  O   ARG A 131      40.420  46.430  47.730  1.00  0.00           O
ATOM   1318  N   PRO A 132      39.430  44.490  48.210  1.00  0.00           N
ATOM   1319  CA  PRO A 132      38.260  44.610  47.360  1.00  0.00           C
ATOM   1320  CB  PRO A 132      37.640  43.210  47.310  1.00  0.00           C
ATOM   1321  CG  PRO A 132      38.890  42.330  47.390  1.00  0.00           C
ATOM   1322  CD  PRO A 132      39.700  43.040  48.430  1.00  0.00           C
ATOM   1323  C   PRO A 132      37.280  45.750  47.620  1.00  0.00           C
ATOM   1324  O   PRO A 132      36.580  46.210  46.690  1.00  0.00           O
ATOM   1325  N   ASN A 133      37.090  46.200  48.850  1.00  0.00           N
ATOM   1326  H   ASN A 133      37.410  45.870  49.740  1.00  0.00           H
ATOM   1327  CA  ASN A 133      36.360  47.440  49.110  1.00  0.00           C
ATOM   1328  CB  ASN A 133      35.760  47.350  50.540  1.00  0.00           C
ATOM   1329  CG  ASN A 133      36.590  47.320  51.840  1.00  0.00           C
ATOM   1330  OD1 ASN A 133      37.800  47.190  51.820  1.00  0.00           O
ATOM   1331  ND2 ASN A 133      35.950  47.210  52.990  1.00  0.00           N
ATOM   1332 1HD2 ASN A 133      34.950  47.210  52.900  1.00  0.00           H
ATOM   1333 2HD2 ASN A 133      36.360  47.370  53.880  1.00  0.00           H
ATOM   1334  C   ASN A 133      37.290  48.660  49.040  1.00  0.00           C
ATOM   1335  O   ASN A 133      36.970  49.730  49.600  1.00  0.00           O
ATOM   1336  N   PHE A 134      38.200  48.580  48.060  1.00  0.00           N
ATOM   1337  H   PHE A 134      38.080  47.880  47.360  1.00  0.00           H
ATOM   1338  CA  PHE A 134      39.190  49.550  47.670  1.00  0.00           C
ATOM   1339  CB  PHE A 134      38.460  50.560  46.760  1.00  0.00           C
ATOM   1340  CG  PHE A 134      38.170  50.160  45.330  1.00  0.00           C
ATOM   1341  CD1 PHE A 134      39.200  49.990  44.430  1.00  0.00           C
ATOM   1342  HD1 PHE A 134      40.190  50.400  44.630  1.00  0.00           H
ATOM   1343  CD2 PHE A 134      36.930  49.600  45.040  1.00  0.00           C
ATOM   1344  HD2 PHE A 134      36.140  49.760  45.780  1.00  0.00           H
ATOM   1345  CE1 PHE A 134      38.980  49.260  43.280  1.00  0.00           C
ATOM   1346  HE1 PHE A 134      39.790  49.320  42.560  1.00  0.00           H
ATOM   1347  CE2 PHE A 134      36.680  48.810  43.910  1.00  0.00           C
ATOM   1348  HE2 PHE A 134      35.710  48.330  43.760  1.00  0.00           H
ATOM   1349  CZ  PHE A 134      37.720  48.710  42.990  1.00  0.00           C
ATOM   1350  HZ  PHE A 134      37.660  48.070  42.110  1.00  0.00           H
ATOM   1351  C   PHE A 134      40.030  50.220  48.800  1.00  0.00           C
ATOM   1352  O   PHE A 134      40.690  51.230  48.560  1.00  0.00           O
ATOM   1353  N   THR A 135      39.960  49.670  50.010  1.00  0.00           N
ATOM   1354  H   THR A 135      39.310  48.930  50.190  1.00  0.00           H
ATOM   1355  CA  THR A 135      40.770  50.040  51.160  1.00  0.00           C
ATOM   1356  CB  THR A 135      40.020  50.000  52.490  1.00  0.00           C
ATOM   1357  OG1 THR A 135      39.740  48.580  52.770  1.00  0.00           O
ATOM   1358  HG1 THR A 135      38.860  48.290  52.400  1.00  0.00           H
ATOM   1359  CG2 THR A 135      38.730  50.850  52.510  1.00  0.00           C
ATOM   1360  C   THR A 135      42.050  49.230  51.320  1.00  0.00           C
ATOM   1361  O   THR A 135      42.370  48.420  50.380  1.00  0.00           O
ATOM   1362  N   ILE A 136      42.840  49.690  52.300  1.00  0.00           N
ATOM   1363  H   ILE A 136      42.560  50.420  52.940  1.00  0.00           H
ATOM   1364  CA  ILE A 136      44.090  48.930  52.670  1.00  0.00           C
ATOM   1365  CB  ILE A 136      45.310  49.630  52.070  1.00  0.00           C
ATOM   1366  CG1 ILE A 136      45.490  51.070  52.300  1.00  0.00           C
ATOM   1367  CG2 ILE A 136      45.400  49.260  50.580  1.00  0.00           C
ATOM   1368  CD  ILE A 136      46.840  51.640  51.830  1.00  0.00           C
ATOM   1369  C   ILE A 136      44.130  48.880  54.180  1.00  0.00           C
ATOM   1370  O   ILE A 136      43.490  49.640  54.900  1.00  0.00           O
ATOM   1371  N   LYS A 137      45.160  48.140  54.600  1.00  0.00           N
ATOM   1372  H   LYS A 137      45.900  48.060  53.930  1.00  0.00           H
ATOM   1373  CA  LYS A 137      45.350  47.680  56.000  1.00  0.00           C
ATOM   1374  CB  LYS A 137      45.070  46.180  56.070  1.00  0.00           C
ATOM   1375  CG  LYS A 137      43.590  45.810  56.330  1.00  0.00           C
ATOM   1376  CD  LYS A 137      43.400  44.350  56.260  1.00  0.00           C
ATOM   1377  CE  LYS A 137      41.900  43.970  56.320  1.00  0.00           C
ATOM   1378  NZ  LYS A 137      41.740  42.500  56.420  1.00  0.00           N
ATOM   1379  HZ1 LYS A 137      42.180  42.140  57.240  1.00  0.00           H
ATOM   1380  HZ2 LYS A 137      40.820  42.110  56.410  1.00  0.00           H
ATOM   1381  HZ3 LYS A 137      42.280  42.150  55.660  1.00  0.00           H
ATOM   1382  C   LYS A 137      46.750  48.070  56.470  1.00  0.00           C
ATOM   1383  O   LYS A 137      47.580  47.200  56.560  1.00  0.00           O
ATOM   1384  N   GLY A 138      46.870  49.310  56.980  1.00  0.00           N
ATOM   1385  H   GLY A 138      46.120  49.970  56.970  1.00  0.00           H
ATOM   1386  CA  GLY A 138      48.180  49.940  57.090  1.00  0.00           C
ATOM   1387  C   GLY A 138      48.390  50.570  58.470  1.00  0.00           C
ATOM   1388  O   GLY A 138      47.690  50.250  59.430  1.00  0.00           O
ATOM   1389  N   SER A 139      49.440  51.400  58.550  1.00  0.00           N
ATOM   1390  H   SER A 139      49.950  51.700  57.750  1.00  0.00           H
ATOM   1391  CA  SER A 139      49.860  52.060  59.860  1.00  0.00           C
ATOM   1392  CB  SER A 139      51.150  51.380  60.350  1.00  0.00           C
ATOM   1393  OG  SER A 139      50.930  50.020  60.690  1.00  0.00           O
ATOM   1394  HG  SER A 139      50.180  49.650  60.140  1.00  0.00           H
ATOM   1395  C   SER A 139      50.170  53.560  59.670  1.00  0.00           C
ATOM   1396  O   SER A 139      51.230  53.870  59.250  1.00  0.00           O
ATOM   1397  N   PHE A 140      49.230  54.400  60.190  1.00  0.00           N
ATOM   1398  H   PHE A 140      48.390  54.030  60.580  1.00  0.00           H
ATOM   1399  CA  PHE A 140      49.220  55.860  59.900  1.00  0.00           C
ATOM   1400  CB  PHE A 140      48.290  56.060  58.640  1.00  0.00           C
ATOM   1401  CG  PHE A 140      48.820  55.460  57.370  1.00  0.00           C
ATOM   1402  CD1 PHE A 140      49.650  56.230  56.600  1.00  0.00           C
ATOM   1403  HD1 PHE A 140      50.300  56.900  57.150  1.00  0.00           H
ATOM   1404  CD2 PHE A 140      48.210  54.350  56.890  1.00  0.00           C
ATOM   1405  HD2 PHE A 140      47.660  53.640  57.510  1.00  0.00           H
ATOM   1406  CE1 PHE A 140      49.750  56.000  55.250  1.00  0.00           C
ATOM   1407  HE1 PHE A 140      50.410  56.580  54.600  1.00  0.00           H
ATOM   1408  CE2 PHE A 140      48.450  54.050  55.560  1.00  0.00           C
ATOM   1409  HE2 PHE A 140      47.660  53.490  55.070  1.00  0.00           H
ATOM   1410  CZ  PHE A 140      49.180  54.890  54.710  1.00  0.00           C
ATOM   1411  HZ  PHE A 140      49.440  54.610  53.690  1.00  0.00           H
ATOM   1412  C   PHE A 140      48.640  56.610  61.130  1.00  0.00           C
ATOM   1413  O   PHE A 140      47.540  56.500  61.600  1.00  0.00           O
ATOM   1414  N   LEU A 141      49.480  57.650  61.370  1.00  0.00           N
ATOM   1415  H   LEU A 141      50.280  57.740  60.780  1.00  0.00           H
ATOM   1416  CA  LEU A 141      49.390  58.540  62.490  1.00  0.00           C
ATOM   1417  CB  LEU A 141      50.740  58.540  63.210  1.00  0.00           C
ATOM   1418  CG  LEU A 141      51.020  57.200  63.930  1.00  0.00           C
ATOM   1419  CD1 LEU A 141      52.460  56.990  63.640  1.00  0.00           C
ATOM   1420  CD2 LEU A 141      50.500  56.990  65.340  1.00  0.00           C
ATOM   1421  C   LEU A 141      49.140  59.940  61.960  1.00  0.00           C
ATOM   1422  O   LEU A 141      48.980  60.190  60.770  1.00  0.00           O
ATOM   1423  N   ASN A 142      48.940  60.850  62.920  1.00  0.00           N
ATOM   1424  H   ASN A 142      48.850  60.580  63.880  1.00  0.00           H
ATOM   1425  CA  ASN A 142      48.820  62.310  62.610  1.00  0.00           C
ATOM   1426  CB  ASN A 142      48.580  63.130  63.900  1.00  0.00           C
ATOM   1427  CG  ASN A 142      47.200  63.010  64.570  1.00  0.00           C
ATOM   1428  OD1 ASN A 142      46.960  62.130  65.420  1.00  0.00           O
ATOM   1429  ND2 ASN A 142      46.350  63.920  64.220  1.00  0.00           N
ATOM   1430 1HD2 ASN A 142      46.660  64.710  63.690  1.00  0.00           H
ATOM   1431 2HD2 ASN A 142      45.380  63.730  64.320  1.00  0.00           H
ATOM   1432  C   ASN A 142      50.050  62.900  61.870  1.00  0.00           C
ATOM   1433  O   ASN A 142      51.150  62.930  62.410  1.00  0.00           O
ATOM   1434  N   GLY A 143      49.840  63.380  60.620  1.00  0.00           N
ATOM   1435  H   GLY A 143      48.910  63.580  60.340  1.00  0.00           H
ATOM   1436  CA  GLY A 143      50.920  63.830  59.770  1.00  0.00           C
ATOM   1437  C   GLY A 143      51.360  62.800  58.670  1.00  0.00           C
ATOM   1438  O   GLY A 143      52.360  63.000  58.010  1.00  0.00           O
ATOM   1439  N   SER A 144      50.560  61.830  58.310  1.00  0.00           N
ATOM   1440  H   SER A 144      49.630  61.910  58.660  1.00  0.00           H
ATOM   1441  CA  SER A 144      50.870  60.670  57.440  1.00  0.00           C
ATOM   1442  CB  SER A 144      50.000  59.480  57.940  1.00  0.00           C
ATOM   1443  OG  SER A 144      48.600  59.620  57.710  1.00  0.00           O
ATOM   1444  HG  SER A 144      48.500  59.260  56.780  1.00  0.00           H
ATOM   1445  C   SER A 144      50.590  60.950  55.980  1.00  0.00           C
ATOM   1446  O   SER A 144      51.170  60.470  55.010  1.00  0.00           O
ATOM   1447  N   CYS A 145      49.510  61.760  55.820  1.00  0.00           N
ATOM   1448  H   CYS A 145      48.850  61.920  56.550  1.00  0.00           H
ATOM   1449  CA  CYS A 145      49.070  62.310  54.540  1.00  0.00           C
ATOM   1450  CB  CYS A 145      48.070  63.500  54.640  1.00  0.00           C
ATOM   1451  SG  CYS A 145      46.950  63.650  53.160  1.00  0.00           S
ATOM   1452  HG  CYS A 145      46.970  62.360  52.860  1.00  0.00           H
ATOM   1453  C   CYS A 145      50.250  62.620  53.580  1.00  0.00           C
ATOM   1454  O   CYS A 145      51.170  63.280  53.990  1.00  0.00           O
ATOM   1455  N   GLY A 146      50.250  61.840  52.500  1.00  0.00           N
ATOM   1456  H   GLY A 146      49.400  61.530  52.060  1.00  0.00           H
ATOM   1457  CA  GLY A 146      51.460  61.940  51.650  1.00  0.00           C
ATOM   1458  C   GLY A 146      52.370  60.640  51.590  1.00  0.00           C
ATOM   1459  O   GLY A 146      53.070  60.540  50.610  1.00  0.00           O
ATOM   1460  N   SER A 147      52.260  59.800  52.570  1.00  0.00           N
ATOM   1461  H   SER A 147      51.900  60.010  53.480  1.00  0.00           H
ATOM   1462  CA  SER A 147      53.060  58.500  52.500  1.00  0.00           C
ATOM   1463  CB  SER A 147      52.740  57.670  53.730  1.00  0.00           C
ATOM   1464  OG  SER A 147      53.620  58.130  54.770  1.00  0.00           O
ATOM   1465  HG  SER A 147      53.230  58.010  55.680  1.00  0.00           H
ATOM   1466  C   SER A 147      52.780  57.750  51.210  1.00  0.00           C
ATOM   1467  O   SER A 147      51.600  57.550  50.910  1.00  0.00           O
ATOM   1468  N   VAL A 148      53.800  57.050  50.630  1.00  0.00           N
ATOM   1469  H   VAL A 148      54.670  56.830  51.080  1.00  0.00           H
ATOM   1470  CA  VAL A 148      53.710  56.620  49.220  1.00  0.00           C
ATOM   1471  CB  VAL A 148      54.760  57.340  48.310  1.00  0.00           C
ATOM   1472  CG1 VAL A 148      54.530  58.850  48.270  1.00  0.00           C
ATOM   1473  CG2 VAL A 148      56.190  57.040  48.730  1.00  0.00           C
ATOM   1474  C   VAL A 148      53.940  55.070  49.060  1.00  0.00           C
ATOM   1475  O   VAL A 148      54.910  54.460  49.560  1.00  0.00           O
ATOM   1476  N   GLY A 149      53.140  54.430  48.250  1.00  0.00           N
ATOM   1477  H   GLY A 149      52.400  55.000  47.890  1.00  0.00           H
ATOM   1478  CA  GLY A 149      53.210  53.030  47.870  1.00  0.00           C
ATOM   1479  C   GLY A 149      53.820  52.820  46.500  1.00  0.00           C
ATOM   1480  O   GLY A 149      53.260  53.370  45.540  1.00  0.00           O
ATOM   1481  N   PHE A 150      54.900  52.060  46.440  1.00  0.00           N
ATOM   1482  H   PHE A 150      55.190  51.470  47.190  1.00  0.00           H
ATOM   1483  CA  PHE A 150      55.680  51.770  45.230  1.00  0.00           C
ATOM   1484  CB  PHE A 150      57.050  52.390  45.520  1.00  0.00           C
ATOM   1485  CG  PHE A 150      57.860  51.820  46.670  1.00  0.00           C
ATOM   1486  CD1 PHE A 150      57.680  52.440  47.890  1.00  0.00           C
ATOM   1487  HD1 PHE A 150      56.880  53.180  47.910  1.00  0.00           H
ATOM   1488  CD2 PHE A 150      58.780  50.810  46.430  1.00  0.00           C
ATOM   1489  HD2 PHE A 150      58.850  50.260  45.490  1.00  0.00           H
ATOM   1490  CE1 PHE A 150      58.570  52.120  48.870  1.00  0.00           C
ATOM   1491  HE1 PHE A 150      58.700  52.760  49.740  1.00  0.00           H
ATOM   1492  CE2 PHE A 150      59.650  50.470  47.450  1.00  0.00           C
ATOM   1493  HE2 PHE A 150      60.390  49.670  47.480  1.00  0.00           H
ATOM   1494  CZ  PHE A 150      59.480  51.100  48.680  1.00  0.00           C
ATOM   1495  HZ  PHE A 150      59.970  50.580  49.510  1.00  0.00           H
ATOM   1496  C   PHE A 150      55.840  50.260  45.020  1.00  0.00           C
ATOM   1497  O   PHE A 150      55.690  49.510  45.950  1.00  0.00           O
ATOM   1498  N   ASN A 151      55.930  49.790  43.760  1.00  0.00           N
ATOM   1499  H   ASN A 151      55.570  50.350  43.020  1.00  0.00           H
ATOM   1500  CA  ASN A 151      56.500  48.510  43.390  1.00  0.00           C
ATOM   1501  CB  ASN A 151      55.550  47.680  42.510  1.00  0.00           C
ATOM   1502  CG  ASN A 151      54.690  46.810  43.440  1.00  0.00           C
ATOM   1503  OD1 ASN A 151      55.190  46.070  44.280  1.00  0.00           O
ATOM   1504  ND2 ASN A 151      53.460  46.710  43.130  1.00  0.00           N
ATOM   1505 1HD2 ASN A 151      53.180  47.120  42.260  1.00  0.00           H
ATOM   1506 2HD2 ASN A 151      52.760  46.370  43.760  1.00  0.00           H
ATOM   1507  C   ASN A 151      57.760  48.680  42.540  1.00  0.00           C
ATOM   1508  O   ASN A 151      57.770  49.540  41.670  1.00  0.00           O
ATOM   1509  N   ILE A 152      58.760  47.870  42.940  1.00  0.00           N
ATOM   1510  H   ILE A 152      58.680  47.300  43.760  1.00  0.00           H
ATOM   1511  CA  ILE A 152      60.060  47.860  42.210  1.00  0.00           C
ATOM   1512  CB  ILE A 152      61.220  47.930  43.230  1.00  0.00           C
ATOM   1513  CG1 ILE A 152      61.230  49.120  44.090  1.00  0.00           C
ATOM   1514  CG2 ILE A 152      62.550  47.760  42.480  1.00  0.00           C
ATOM   1515  CD  ILE A 152      62.310  49.130  45.150  1.00  0.00           C
ATOM   1516  C   ILE A 152      59.950  46.790  41.110  1.00  0.00           C
ATOM   1517  O   ILE A 152      59.920  45.590  41.300  1.00  0.00           O
ATOM   1518  N   ASP A 153      60.160  47.330  39.930  1.00  0.00           N
ATOM   1519  H   ASP A 153      60.400  48.300  39.930  1.00  0.00           H
ATOM   1520  CA  ASP A 153      60.310  46.470  38.760  1.00  0.00           C
ATOM   1521  CB  ASP A 153      59.900  47.330  37.540  1.00  0.00           C
ATOM   1522  CG  ASP A 153      59.960  46.500  36.190  1.00  0.00           C
ATOM   1523  OD1 ASP A 153      58.960  45.890  35.910  1.00  0.00           O
ATOM   1524  OD2 ASP A 153      61.020  46.610  35.530  1.00  0.00           O
ATOM   1525  C   ASP A 153      61.660  45.850  38.750  1.00  0.00           C
ATOM   1526  O   ASP A 153      62.030  45.000  39.550  1.00  0.00           O
ATOM   1527  N   TYR A 154      62.510  46.210  37.770  1.00  0.00           N
ATOM   1528  H   TYR A 154      62.100  46.460  36.900  1.00  0.00           H
ATOM   1529  CA  TYR A 154      64.010  46.190  37.980  1.00  0.00           C
ATOM   1530  CB  TYR A 154      64.740  45.920  36.620  1.00  0.00           C
ATOM   1531  CG  TYR A 154      64.520  44.510  36.020  1.00  0.00           C
ATOM   1532  CD1 TYR A 154      63.510  44.140  35.140  1.00  0.00           C
ATOM   1533  HD1 TYR A 154      62.700  44.830  34.870  1.00  0.00           H
ATOM   1534  CD2 TYR A 154      65.360  43.450  36.500  1.00  0.00           C
ATOM   1535  HD2 TYR A 154      65.950  43.640  37.400  1.00  0.00           H
ATOM   1536  CE1 TYR A 154      63.400  42.870  34.660  1.00  0.00           C
ATOM   1537  HE1 TYR A 154      62.610  42.710  33.920  1.00  0.00           H
ATOM   1538  CE2 TYR A 154      65.300  42.210  35.920  1.00  0.00           C
ATOM   1539  HE2 TYR A 154      66.200  41.610  36.030  1.00  0.00           H
ATOM   1540  CZ  TYR A 154      64.250  41.870  35.100  1.00  0.00           C
ATOM   1541  OH  TYR A 154      64.100  40.570  34.720  1.00  0.00           O
ATOM   1542  HH  TYR A 154      63.240  40.690  34.240  1.00  0.00           H
ATOM   1543  C   TYR A 154      64.580  47.350  38.750  1.00  0.00           C
ATOM   1544  O   TYR A 154      64.520  47.330  39.960  1.00  0.00           O
ATOM   1545  N   ASP A 155      65.060  48.330  37.950  1.00  0.00           N
ATOM   1546  H   ASP A 155      65.340  48.230  37.000  1.00  0.00           H
ATOM   1547  CA  ASP A 155      65.460  49.660  38.410  1.00  0.00           C
ATOM   1548  CB  ASP A 155      66.420  50.290  37.480  1.00  0.00           C
ATOM   1549  CG  ASP A 155      66.120  50.370  35.990  1.00  0.00           C
ATOM   1550  OD1 ASP A 155      65.400  49.490  35.400  1.00  0.00           O
ATOM   1551  OD2 ASP A 155      66.650  51.290  35.400  1.00  0.00           O
ATOM   1552  C   ASP A 155      64.270  50.580  38.670  1.00  0.00           C
ATOM   1553  O   ASP A 155      64.230  51.380  39.570  1.00  0.00           O
ATOM   1554  N   CYS A 156      63.330  50.480  37.740  1.00  0.00           N
ATOM   1555  H   CYS A 156      63.480  49.730  37.090  1.00  0.00           H
ATOM   1556  CA  CYS A 156      62.020  51.090  37.680  1.00  0.00           C
ATOM   1557  CB  CYS A 156      61.220  50.450  36.520  1.00  0.00           C
ATOM   1558  SG  CYS A 156      59.970  51.610  35.840  1.00  0.00           S
ATOM   1559  HG  CYS A 156      60.000  51.050  34.640  1.00  0.00           H
ATOM   1560  C   CYS A 156      61.070  51.020  38.940  1.00  0.00           C
ATOM   1561  O   CYS A 156      60.750  49.940  39.450  1.00  0.00           O
ATOM   1562  N   VAL A 157      60.610  52.210  39.350  1.00  0.00           N
ATOM   1563  H   VAL A 157      61.070  53.040  39.040  1.00  0.00           H
ATOM   1564  CA  VAL A 157      59.740  52.190  40.550  1.00  0.00           C
ATOM   1565  CB  VAL A 157      60.220  53.160  41.660  1.00  0.00           C
ATOM   1566  CG1 VAL A 157      59.550  53.000  43.010  1.00  0.00           C
ATOM   1567  CG2 VAL A 157      61.830  53.040  41.890  1.00  0.00           C
ATOM   1568  C   VAL A 157      58.350  52.550  40.050  1.00  0.00           C
ATOM   1569  O   VAL A 157      58.000  53.650  39.600  1.00  0.00           O
ATOM   1570  N   SER A 158      57.490  51.590  40.180  1.00  0.00           N
ATOM   1571  H   SER A 158      57.770  50.750  40.630  1.00  0.00           H
ATOM   1572  CA  SER A 158      56.070  51.700  39.660  1.00  0.00           C
ATOM   1573  CB  SER A 158      55.520  50.340  39.190  1.00  0.00           C
ATOM   1574  OG  SER A 158      56.410  49.700  38.190  1.00  0.00           O
ATOM   1575  HG  SER A 158      56.230  48.720  38.310  1.00  0.00           H
ATOM   1576  C   SER A 158      55.050  52.230  40.750  1.00  0.00           C
ATOM   1577  O   SER A 158      54.600  51.440  41.550  1.00  0.00           O
ATOM   1578  N   PHE A 159      55.120  53.550  40.890  1.00  0.00           N
ATOM   1579  H   PHE A 159      55.800  54.030  40.340  1.00  0.00           H
ATOM   1580  CA  PHE A 159      54.350  54.290  41.930  1.00  0.00           C
ATOM   1581  CB  PHE A 159      54.910  55.740  41.920  1.00  0.00           C
ATOM   1582  CG  PHE A 159      56.260  56.020  42.650  1.00  0.00           C
ATOM   1583  CD1 PHE A 159      56.500  55.660  44.000  1.00  0.00           C
ATOM   1584  HD1 PHE A 159      55.710  55.130  44.530  1.00  0.00           H
ATOM   1585  CD2 PHE A 159      57.300  56.680  41.960  1.00  0.00           C
ATOM   1586  HD2 PHE A 159      57.130  57.030  40.950  1.00  0.00           H
ATOM   1587  CE1 PHE A 159      57.760  55.980  44.520  1.00  0.00           C
ATOM   1588  HE1 PHE A 159      57.970  55.600  45.520  1.00  0.00           H
ATOM   1589  CE2 PHE A 159      58.460  57.040  42.540  1.00  0.00           C
ATOM   1590  HE2 PHE A 159      59.150  57.610  41.920  1.00  0.00           H
ATOM   1591  CZ  PHE A 159      58.680  56.760  43.880  1.00  0.00           C
ATOM   1592  HZ  PHE A 159      59.500  57.270  44.380  1.00  0.00           H
ATOM   1593  C   PHE A 159      52.840  54.140  41.760  1.00  0.00           C
ATOM   1594  O   PHE A 159      52.220  54.710  40.880  1.00  0.00           O
ATOM   1595  N   CYS A 160      52.310  53.550  42.840  1.00  0.00           N
ATOM   1596  H   CYS A 160      52.820  53.240  43.630  1.00  0.00           H
ATOM   1597  CA  CYS A 160      50.910  53.020  42.820  1.00  0.00           C
ATOM   1598  CB  CYS A 160      50.760  51.470  42.550  1.00  0.00           C
ATOM   1599  SG  CYS A 160      52.020  50.500  43.360  1.00  0.00           S
ATOM   1600  HG  CYS A 160      52.970  50.720  42.470  1.00  0.00           H
ATOM   1601  C   CYS A 160      50.020  53.340  43.980  1.00  0.00           C
ATOM   1602  O   CYS A 160      48.830  52.980  43.850  1.00  0.00           O
ATOM   1603  N   TYR A 161      50.470  54.210  44.980  1.00  0.00           N
ATOM   1604  H   TYR A 161      51.430  54.490  45.090  1.00  0.00           H
ATOM   1605  CA  TYR A 161      49.580  54.700  46.060  1.00  0.00           C
ATOM   1606  CB  TYR A 161      49.200  53.590  47.080  1.00  0.00           C
ATOM   1607  CG  TYR A 161      48.130  53.790  48.110  1.00  0.00           C
ATOM   1608  CD1 TYR A 161      46.800  53.640  47.640  1.00  0.00           C
ATOM   1609  HD1 TYR A 161      46.560  53.140  46.710  1.00  0.00           H
ATOM   1610  CD2 TYR A 161      48.340  54.250  49.390  1.00  0.00           C
ATOM   1611  HD2 TYR A 161      49.350  54.280  49.790  1.00  0.00           H
ATOM   1612  CE1 TYR A 161      45.780  53.880  48.570  1.00  0.00           C
ATOM   1613  HE1 TYR A 161      44.860  53.330  48.390  1.00  0.00           H
ATOM   1614  CE2 TYR A 161      47.300  54.540  50.250  1.00  0.00           C
ATOM   1615  HE2 TYR A 161      47.420  55.060  51.200  1.00  0.00           H
ATOM   1616  CZ  TYR A 161      46.010  54.280  49.840  1.00  0.00           C
ATOM   1617  OH  TYR A 161      44.950  54.350  50.680  1.00  0.00           O
ATOM   1618  HH  TYR A 161      44.210  53.710  50.480  1.00  0.00           H
ATOM   1619  C   TYR A 161      49.990  55.950  46.840  1.00  0.00           C
ATOM   1620  O   TYR A 161      51.140  55.980  47.360  1.00  0.00           O
ATOM   1621  N   MET A 162      49.140  56.880  47.150  1.00  0.00           N
ATOM   1622  H   MET A 162      48.270  57.030  46.680  1.00  0.00           H
ATOM   1623  CA  MET A 162      49.430  58.040  48.090  1.00  0.00           C
ATOM   1624  CB  MET A 162      49.600  59.330  47.370  1.00  0.00           C
ATOM   1625  CG  MET A 162      50.470  60.240  48.120  1.00  0.00           C
ATOM   1626  SD  MET A 162      50.810  61.790  47.220  1.00  0.00           S
ATOM   1627  CE  MET A 162      52.520  61.800  47.690  1.00  0.00           C
ATOM   1628  C   MET A 162      48.380  58.270  49.150  1.00  0.00           C
ATOM   1629  O   MET A 162      47.140  58.110  48.870  1.00  0.00           O
ATOM   1630  N   HIS A 163      48.820  58.340  50.490  1.00  0.00           N
ATOM   1631  H   HIS A 163      49.790  58.270  50.720  1.00  0.00           H
ATOM   1632  CA  HIS A 163      47.840  58.510  51.550  1.00  0.00           C
ATOM   1633  CB  HIS A 163      48.550  58.480  52.910  1.00  0.00           C
ATOM   1634  CG  HIS A 163      47.650  58.220  54.150  1.00  0.00           C
ATOM   1635  ND1 HIS A 163      47.560  58.980  55.270  1.00  0.00           N
ATOM   1636  CD2 HIS A 163      46.630  57.280  54.190  1.00  0.00           C
ATOM   1637  HD2 HIS A 163      46.560  56.370  53.580  1.00  0.00           H
ATOM   1638  CE1 HIS A 163      46.420  58.660  55.850  1.00  0.00           C
ATOM   1639  HE1 HIS A 163      46.130  58.880  56.880  1.00  0.00           H
ATOM   1640  NE2 HIS A 163      45.880  57.600  55.220  1.00  0.00           N
ATOM   1641  HE2 HIS A 163      45.050  57.140  55.540  1.00  0.00           H
ATOM   1642  C   HIS A 163      46.960  59.750  51.530  1.00  0.00           C
ATOM   1643  O   HIS A 163      47.510  60.840  51.670  1.00  0.00           O
ATOM   1644  N   HIS A 164      45.710  59.520  51.750  1.00  0.00           N
ATOM   1645  H   HIS A 164      45.400  58.650  51.370  1.00  0.00           H
ATOM   1646  CA  HIS A 164      44.690  60.640  51.940  1.00  0.00           C
ATOM   1647  CB  HIS A 164      43.550  60.600  50.950  1.00  0.00           C
ATOM   1648  CG  HIS A 164      43.960  61.090  49.590  1.00  0.00           C
ATOM   1649  ND1 HIS A 164      45.080  60.760  48.930  1.00  0.00           N
ATOM   1650  CD2 HIS A 164      43.450  62.240  49.110  1.00  0.00           C
ATOM   1651  HD2 HIS A 164      42.530  62.760  49.380  1.00  0.00           H
ATOM   1652  CE1 HIS A 164      45.300  61.800  48.050  1.00  0.00           C
ATOM   1653  HE1 HIS A 164      46.150  62.050  47.420  1.00  0.00           H
ATOM   1654  NE2 HIS A 164      44.250  62.610  48.140  1.00  0.00           N
ATOM   1655  HE2 HIS A 164      44.050  63.360  47.510  1.00  0.00           H
ATOM   1656  C   HIS A 164      44.130  60.680  53.380  1.00  0.00           C
ATOM   1657  O   HIS A 164      44.380  61.680  54.050  1.00  0.00           O
ATOM   1658  N   MET A 165      43.530  59.630  53.870  1.00  0.00           N
ATOM   1659  H   MET A 165      43.570  58.770  53.350  1.00  0.00           H
ATOM   1660  CA  MET A 165      42.650  59.700  55.110  1.00  0.00           C
ATOM   1661  CB  MET A 165      41.370  60.470  54.750  1.00  0.00           C
ATOM   1662  CG  MET A 165      40.450  59.570  53.860  1.00  0.00           C
ATOM   1663  SD  MET A 165      39.140  60.550  53.070  1.00  0.00           S
ATOM   1664  CE  MET A 165      38.060  59.190  52.620  1.00  0.00           C
ATOM   1665  C   MET A 165      42.400  58.320  55.690  1.00  0.00           C
ATOM   1666  O   MET A 165      42.760  57.280  55.120  1.00  0.00           O
ATOM   1667  N   GLU A 166      41.950  58.270  56.950  1.00  0.00           N
ATOM   1668  H   GLU A 166      41.830  59.030  57.590  1.00  0.00           H
ATOM   1669  CA  GLU A 166      41.490  56.990  57.540  1.00  0.00           C
ATOM   1670  CB  GLU A 166      41.930  56.790  58.950  1.00  0.00           C
ATOM   1671  CG  GLU A 166      42.040  55.400  59.500  1.00  0.00           C
ATOM   1672  CD  GLU A 166      42.780  55.430  60.840  1.00  0.00           C
ATOM   1673  OE1 GLU A 166      42.170  56.050  61.760  1.00  0.00           O
ATOM   1674  OE2 GLU A 166      43.890  54.880  60.880  1.00  0.00           O
ATOM   1675  C   GLU A 166      39.980  56.980  57.550  1.00  0.00           C
ATOM   1676  O   GLU A 166      39.370  57.690  58.390  1.00  0.00           O
ATOM   1677  N   LEU A 167      39.370  55.880  57.060  1.00  0.00           N
ATOM   1678  H   LEU A 167      39.960  55.110  56.810  1.00  0.00           H
ATOM   1679  CA  LEU A 167      37.920  55.680  57.110  1.00  0.00           C
ATOM   1680  CB  LEU A 167      37.530  54.720  56.000  1.00  0.00           C
ATOM   1681  CG  LEU A 167      37.710  55.300  54.580  1.00  0.00           C
ATOM   1682  CD1 LEU A 167      37.550  54.210  53.540  1.00  0.00           C
ATOM   1683  CD2 LEU A 167      36.450  56.170  54.330  1.00  0.00           C
ATOM   1684  C   LEU A 167      37.430  55.120  58.430  1.00  0.00           C
ATOM   1685  O   LEU A 167      38.160  54.220  58.920  1.00  0.00           O
ATOM   1686  N   PRO A 168      36.290  55.670  58.960  1.00  0.00           N
ATOM   1687  CA  PRO A 168      35.790  55.350  60.320  1.00  0.00           C
ATOM   1688  CB  PRO A 168      34.410  55.970  60.280  1.00  0.00           C
ATOM   1689  CG  PRO A 168      34.560  57.200  59.410  1.00  0.00           C
ATOM   1690  CD  PRO A 168      35.640  56.830  58.360  1.00  0.00           C
ATOM   1691  C   PRO A 168      35.920  53.970  60.970  1.00  0.00           C
ATOM   1692  O   PRO A 168      36.470  53.890  62.090  1.00  0.00           O
ATOM   1693  N   THR A 169      35.860  52.920  60.120  1.00  0.00           N
ATOM   1694  H   THR A 169      35.640  52.990  59.150  1.00  0.00           H
ATOM   1695  CA  THR A 169      36.080  51.550  60.600  1.00  0.00           C
ATOM   1696  CB  THR A 169      35.400  50.460  59.720  1.00  0.00           C
ATOM   1697  OG1 THR A 169      35.870  50.430  58.390  1.00  0.00           O
ATOM   1698  HG1 THR A 169      35.970  49.460  58.170  1.00  0.00           H
ATOM   1699  CG2 THR A 169      33.840  50.620  59.820  1.00  0.00           C
ATOM   1700  C   THR A 169      37.550  51.190  60.900  1.00  0.00           C
ATOM   1701  O   THR A 169      37.760  50.150  61.450  1.00  0.00           O
ATOM   1702  N   GLY A 170      38.410  52.130  60.650  1.00  0.00           N
ATOM   1703  H   GLY A 170      38.150  52.950  60.120  1.00  0.00           H
ATOM   1704  CA  GLY A 170      39.910  52.270  60.990  1.00  0.00           C
ATOM   1705  C   GLY A 170      40.750  51.660  59.880  1.00  0.00           C
ATOM   1706  O   GLY A 170      41.890  51.190  60.090  1.00  0.00           O
ATOM   1707  N   VAL A 171      40.240  51.790  58.640  1.00  0.00           N
ATOM   1708  H   VAL A 171      39.280  52.010  58.500  1.00  0.00           H
ATOM   1709  CA  VAL A 171      40.880  51.300  57.420  1.00  0.00           C
ATOM   1710  CB  VAL A 171      39.970  50.420  56.630  1.00  0.00           C
ATOM   1711  CG1 VAL A 171      39.930  49.020  57.280  1.00  0.00           C
ATOM   1712  CG2 VAL A 171      38.560  51.000  56.510  1.00  0.00           C
ATOM   1713  C   VAL A 171      41.390  52.540  56.570  1.00  0.00           C
ATOM   1714  O   VAL A 171      40.710  53.530  56.610  1.00  0.00           O
ATOM   1715  N   HIS A 172      42.430  52.300  55.770  1.00  0.00           N
ATOM   1716  H   HIS A 172      42.880  51.410  55.810  1.00  0.00           H
ATOM   1717  CA  HIS A 172      43.090  53.400  55.040  1.00  0.00           C
ATOM   1718  CB  HIS A 172      44.600  53.290  55.100  1.00  0.00           C
ATOM   1719  CG  HIS A 172      44.990  53.130  56.580  1.00  0.00           C
ATOM   1720  ND1 HIS A 172      45.440  52.000  57.060  1.00  0.00           N
ATOM   1721  CD2 HIS A 172      44.610  53.940  57.600  1.00  0.00           C
ATOM   1722  HD2 HIS A 172      44.300  54.970  57.430  1.00  0.00           H
ATOM   1723  CE1 HIS A 172      45.310  52.030  58.400  1.00  0.00           C
ATOM   1724  HE1 HIS A 172      45.300  51.190  59.090  1.00  0.00           H
ATOM   1725  NE2 HIS A 172      44.800  53.290  58.710  1.00  0.00           N
ATOM   1726  HE2 HIS A 172      44.730  53.700  59.620  1.00  0.00           H
ATOM   1727  C   HIS A 172      42.620  53.650  53.640  1.00  0.00           C
ATOM   1728  O   HIS A 172      42.670  52.760  52.800  1.00  0.00           O
ATOM   1729  N   ALA A 173      42.330  54.900  53.330  1.00  0.00           N
ATOM   1730  H   ALA A 173      42.570  55.680  53.900  1.00  0.00           H
ATOM   1731  CA  ALA A 173      41.870  55.310  51.970  1.00  0.00           C
ATOM   1732  CB  ALA A 173      40.440  55.840  51.900  1.00  0.00           C
ATOM   1733  C   ALA A 173      42.840  56.350  51.310  1.00  0.00           C
ATOM   1734  O   ALA A 173      43.550  57.120  51.970  1.00  0.00           O
ATOM   1735  N   GLY A 174      42.910  56.270  49.940  1.00  0.00           N
ATOM   1736  H   GLY A 174      42.340  55.660  49.400  1.00  0.00           H
ATOM   1737  CA  GLY A 174      44.010  57.080  49.250  1.00  0.00           C
ATOM   1738  C   GLY A 174      43.890  57.070  47.690  1.00  0.00           C
ATOM   1739  O   GLY A 174      42.940  56.610  47.070  1.00  0.00           O
ATOM   1740  N   THR A 175      44.830  57.690  47.070  1.00  0.00           N
ATOM   1741  H   THR A 175      45.530  58.260  47.500  1.00  0.00           H
ATOM   1742  CA  THR A 175      44.900  58.000  45.620  1.00  0.00           C
ATOM   1743  CB  THR A 175      45.060  59.500  45.420  1.00  0.00           C
ATOM   1744  OG1 THR A 175      46.130  60.110  46.140  1.00  0.00           O
ATOM   1745  HG1 THR A 175      45.900  60.370  47.070  1.00  0.00           H
ATOM   1746  CG2 THR A 175      43.740  60.150  45.730  1.00  0.00           C
ATOM   1747  C   THR A 175      46.050  57.270  44.860  1.00  0.00           C
ATOM   1748  O   THR A 175      47.160  57.050  45.370  1.00  0.00           O
ATOM   1749  N   ASP A 176      45.930  57.360  43.530  1.00  0.00           N
ATOM   1750  H   ASP A 176      45.110  57.770  43.120  1.00  0.00           H
ATOM   1751  CA  ASP A 176      47.080  57.130  42.620  1.00  0.00           C
ATOM   1752  CB  ASP A 176      46.650  56.340  41.410  1.00  0.00           C
ATOM   1753  CG  ASP A 176      45.650  56.980  40.390  1.00  0.00           C
ATOM   1754  OD1 ASP A 176      45.750  58.200  40.100  1.00  0.00           O
ATOM   1755  OD2 ASP A 176      45.110  56.110  39.580  1.00  0.00           O
ATOM   1756  C   ASP A 176      47.660  58.530  42.290  1.00  0.00           C
ATOM   1757  O   ASP A 176      46.980  59.520  42.550  1.00  0.00           O
ATOM   1758  N   LEU A 177      48.770  58.580  41.520  1.00  0.00           N
ATOM   1759  H   LEU A 177      49.000  57.780  40.970  1.00  0.00           H
ATOM   1760  CA  LEU A 177      49.620  59.720  41.250  1.00  0.00           C
ATOM   1761  CB  LEU A 177      50.810  59.050  40.670  1.00  0.00           C
ATOM   1762  CG  LEU A 177      51.980  58.560  41.600  1.00  0.00           C
ATOM   1763  CD1 LEU A 177      52.710  59.790  42.220  1.00  0.00           C
ATOM   1764  CD2 LEU A 177      51.530  57.550  42.690  1.00  0.00           C
ATOM   1765  C   LEU A 177      48.990  60.690  40.290  1.00  0.00           C
ATOM   1766  O   LEU A 177      49.110  61.920  40.350  1.00  0.00           O
ATOM   1767  N   GLU A 178      48.130  60.110  39.390  1.00  0.00           N
ATOM   1768  H   GLU A 178      47.850  59.150  39.430  1.00  0.00           H
ATOM   1769  CA  GLU A 178      47.200  60.910  38.550  1.00  0.00           C
ATOM   1770  CB  GLU A 178      46.740  59.960  37.390  1.00  0.00           C
ATOM   1771  CG  GLU A 178      47.820  59.190  36.580  1.00  0.00           C
ATOM   1772  CD  GLU A 178      48.730  60.060  35.740  1.00  0.00           C
ATOM   1773  OE1 GLU A 178      48.240  61.100  35.170  1.00  0.00           O
ATOM   1774  OE2 GLU A 178      49.880  59.570  35.490  1.00  0.00           O
ATOM   1775  C   GLU A 178      46.010  61.600  39.360  1.00  0.00           C
ATOM   1776  O   GLU A 178      45.350  62.460  38.750  1.00  0.00           O
ATOM   1777  N   GLY A 179      45.850  61.220  40.670  1.00  0.00           N
ATOM   1778  H   GLY A 179      46.390  60.440  41.010  1.00  0.00           H
ATOM   1779  CA  GLY A 179      44.880  61.860  41.520  1.00  0.00           C
ATOM   1780  C   GLY A 179      43.660  61.020  41.970  1.00  0.00           C
ATOM   1781  O   GLY A 179      42.720  61.490  42.520  1.00  0.00           O
ATOM   1782  N   ASN A 180      43.510  59.930  41.230  1.00  0.00           N
ATOM   1783  H   ASN A 180      44.250  59.420  40.790  1.00  0.00           H
ATOM   1784  CA  ASN A 180      42.230  59.160  41.220  1.00  0.00           C
ATOM   1785  CB  ASN A 180      42.130  58.300  39.960  1.00  0.00           C
ATOM   1786  CG  ASN A 180      42.280  59.060  38.620  1.00  0.00           C
ATOM   1787  OD1 ASN A 180      41.600  60.030  38.340  1.00  0.00           O
ATOM   1788  ND2 ASN A 180      43.380  58.770  37.940  1.00  0.00           N
ATOM   1789 1HD2 ASN A 180      44.030  58.160  38.380  1.00  0.00           H
ATOM   1790 2HD2 ASN A 180      43.480  59.040  36.980  1.00  0.00           H
ATOM   1791  C   ASN A 180      42.140  58.270  42.470  1.00  0.00           C
ATOM   1792  O   ASN A 180      43.050  57.500  42.780  1.00  0.00           O
ATOM   1793  N   PHE A 181      41.170  58.650  43.240  1.00  0.00           N
ATOM   1794  H   PHE A 181      40.720  59.520  43.040  1.00  0.00           H
ATOM   1795  CA  PHE A 181      40.780  57.880  44.440  1.00  0.00           C
ATOM   1796  CB  PHE A 181      39.630  58.550  45.200  1.00  0.00           C
ATOM   1797  CG  PHE A 181      39.900  58.980  46.640  1.00  0.00           C
ATOM   1798  CD1 PHE A 181      40.130  58.120  47.710  1.00  0.00           C
ATOM   1799  HD1 PHE A 181      39.740  57.100  47.730  1.00  0.00           H
ATOM   1800  CD2 PHE A 181      39.970  60.380  46.780  1.00  0.00           C
ATOM   1801  HD2 PHE A 181      39.800  60.950  45.870  1.00  0.00           H
ATOM   1802  CE1 PHE A 181      40.490  58.750  48.950  1.00  0.00           C
ATOM   1803  HE1 PHE A 181      40.650  58.150  49.850  1.00  0.00           H
ATOM   1804  CE2 PHE A 181      40.230  60.980  48.040  1.00  0.00           C
ATOM   1805  HE2 PHE A 181      40.170  62.050  48.270  1.00  0.00           H
ATOM   1806  CZ  PHE A 181      40.510  60.130  49.120  1.00  0.00           C
ATOM   1807  HZ  PHE A 181      40.390  60.470  50.150  1.00  0.00           H
ATOM   1808  C   PHE A 181      40.470  56.420  44.150  1.00  0.00           C
ATOM   1809  O   PHE A 181      39.610  56.140  43.370  1.00  0.00           O
ATOM   1810  N   TYR A 182      41.160  55.560  44.900  1.00  0.00           N
ATOM   1811  H   TYR A 182      41.830  55.790  45.600  1.00  0.00           H
ATOM   1812  CA  TYR A 182      40.890  54.080  44.920  1.00  0.00           C
ATOM   1813  CB  TYR A 182      41.950  53.310  45.700  1.00  0.00           C
ATOM   1814  CG  TYR A 182      43.190  53.210  44.800  1.00  0.00           C
ATOM   1815  CD1 TYR A 182      43.210  52.280  43.790  1.00  0.00           C
ATOM   1816  HD1 TYR A 182      42.350  51.620  43.690  1.00  0.00           H
ATOM   1817  CD2 TYR A 182      44.370  53.890  45.040  1.00  0.00           C
ATOM   1818  HD2 TYR A 182      44.350  54.660  45.820  1.00  0.00           H
ATOM   1819  CE1 TYR A 182      44.270  52.160  42.940  1.00  0.00           C
ATOM   1820  HE1 TYR A 182      44.070  51.750  41.950  1.00  0.00           H
ATOM   1821  CE2 TYR A 182      45.480  53.710  44.260  1.00  0.00           C
ATOM   1822  HE2 TYR A 182      46.250  54.470  44.400  1.00  0.00           H
ATOM   1823  CZ  TYR A 182      45.480  52.840  43.150  1.00  0.00           C
ATOM   1824  OH  TYR A 182      46.540  52.710  42.360  1.00  0.00           O
ATOM   1825  HH  TYR A 182      47.310  53.090  42.870  1.00  0.00           H
ATOM   1826  C   TYR A 182      39.480  53.800  45.550  1.00  0.00           C
ATOM   1827  O   TYR A 182      39.340  53.980  46.780  1.00  0.00           O
ATOM   1828  N   GLY A 183      38.580  53.510  44.630  1.00  0.00           N
ATOM   1829  H   GLY A 183      38.780  53.440  43.650  1.00  0.00           H
ATOM   1830  CA  GLY A 183      37.150  53.360  45.020  1.00  0.00           C
ATOM   1831  C   GLY A 183      36.370  54.710  45.260  1.00  0.00           C
ATOM   1832  O   GLY A 183      36.860  55.780  45.140  1.00  0.00           O
ATOM   1833  N   PRO A 184      35.130  54.620  45.830  1.00  0.00           N
ATOM   1834  CA  PRO A 184      34.190  55.730  45.890  1.00  0.00           C
ATOM   1835  CB  PRO A 184      32.830  54.990  45.910  1.00  0.00           C
ATOM   1836  CG  PRO A 184      33.190  53.820  46.830  1.00  0.00           C
ATOM   1837  CD  PRO A 184      34.590  53.390  46.420  1.00  0.00           C
ATOM   1838  C   PRO A 184      34.330  56.720  47.080  1.00  0.00           C
ATOM   1839  O   PRO A 184      33.370  57.200  47.690  1.00  0.00           O
ATOM   1840  N   PHE A 185      35.610  56.990  47.300  1.00  0.00           N
ATOM   1841  H   PHE A 185      36.370  56.670  46.730  1.00  0.00           H
ATOM   1842  CA  PHE A 185      35.920  57.970  48.370  1.00  0.00           C
ATOM   1843  CB  PHE A 185      37.000  57.320  49.250  1.00  0.00           C
ATOM   1844  CG  PHE A 185      36.810  55.850  49.720  1.00  0.00           C
ATOM   1845  CD1 PHE A 185      35.710  55.460  50.380  1.00  0.00           C
ATOM   1846  HD1 PHE A 185      34.870  56.130  50.550  1.00  0.00           H
ATOM   1847  CD2 PHE A 185      37.600  54.880  49.200  1.00  0.00           C
ATOM   1848  HD2 PHE A 185      38.560  55.090  48.730  1.00  0.00           H
ATOM   1849  CE1 PHE A 185      35.420  54.080  50.590  1.00  0.00           C
ATOM   1850  HE1 PHE A 185      34.640  53.790  51.290  1.00  0.00           H
ATOM   1851  CE2 PHE A 185      37.250  53.540  49.360  1.00  0.00           C
ATOM   1852  HE2 PHE A 185      38.130  52.910  49.170  1.00  0.00           H
ATOM   1853  CZ  PHE A 185      36.140  53.100  49.980  1.00  0.00           C
ATOM   1854  HZ  PHE A 185      36.030  52.040  50.220  1.00  0.00           H
ATOM   1855  C   PHE A 185      36.340  59.380  47.860  1.00  0.00           C
ATOM   1856  O   PHE A 185      36.920  59.490  46.790  1.00  0.00           O
ATOM   1857  N   VAL A 186      36.000  60.240  48.720  1.00  0.00           N
ATOM   1858  H   VAL A 186      35.620  59.980  49.610  1.00  0.00           H
ATOM   1859  CA  VAL A 186      36.290  61.640  48.580  1.00  0.00           C
ATOM   1860  CB  VAL A 186      35.070  62.440  48.140  1.00  0.00           C
ATOM   1861  CG1 VAL A 186      34.950  62.290  46.650  1.00  0.00           C
ATOM   1862  CG2 VAL A 186      33.810  61.970  48.830  1.00  0.00           C
ATOM   1863  C   VAL A 186      36.980  62.180  49.830  1.00  0.00           C
ATOM   1864  O   VAL A 186      36.530  62.060  50.970  1.00  0.00           O
ATOM   1865  N   ASP A 187      38.000  62.980  49.540  1.00  0.00           N
ATOM   1866  H   ASP A 187      38.110  63.170  48.570  1.00  0.00           H
ATOM   1867  CA  ASP A 187      38.700  63.890  50.570  1.00  0.00           C
ATOM   1868  CB  ASP A 187      40.060  64.410  50.160  1.00  0.00           C
ATOM   1869  CG  ASP A 187      40.260  64.910  48.710  1.00  0.00           C
ATOM   1870  OD1 ASP A 187      39.340  65.450  48.160  1.00  0.00           O
ATOM   1871  OD2 ASP A 187      41.280  64.560  48.150  1.00  0.00           O
ATOM   1872  C   ASP A 187      37.880  65.070  51.120  1.00  0.00           C
ATOM   1873  O   ASP A 187      37.540  66.030  50.480  1.00  0.00           O
ATOM   1874  N   ARG A 188      37.330  64.750  52.250  1.00  0.00           N
ATOM   1875  H   ARG A 188      37.400  63.780  52.490  1.00  0.00           H
ATOM   1876  CA  ARG A 188      36.530  65.530  53.230  1.00  0.00           C
ATOM   1877  CB  ARG A 188      35.140  65.970  52.550  1.00  0.00           C
ATOM   1878  CG  ARG A 188      34.260  64.970  51.830  1.00  0.00           C
ATOM   1879  CD  ARG A 188      33.670  65.390  50.510  1.00  0.00           C
ATOM   1880  NE  ARG A 188      34.610  66.020  49.550  1.00  0.00           N
ATOM   1881  HE  ARG A 188      35.190  65.390  49.030  1.00  0.00           H
ATOM   1882  CZ  ARG A 188      34.490  67.250  49.120  1.00  0.00           C
ATOM   1883  NH1 ARG A 188      33.510  68.090  49.440  1.00  0.00           N
ATOM   1884 1HH1 ARG A 188      32.770  67.720  49.990  1.00  0.00           H
ATOM   1885 2HH1 ARG A 188      33.530  69.020  49.080  1.00  0.00           H
ATOM   1886  NH2 ARG A 188      35.400  67.640  48.270  1.00  0.00           N
ATOM   1887 1HH2 ARG A 188      36.080  67.020  47.890  1.00  0.00           H
ATOM   1888 2HH2 ARG A 188      35.430  68.630  48.160  1.00  0.00           H
ATOM   1889  C   ARG A 188      36.180  64.670  54.450  1.00  0.00           C
ATOM   1890  O   ARG A 188      36.080  63.480  54.320  1.00  0.00           O
ATOM   1891  N   GLN A 189      36.110  65.290  55.580  1.00  0.00           N
ATOM   1892  H   GLN A 189      36.190  66.280  55.500  1.00  0.00           H
ATOM   1893  CA  GLN A 189      35.850  64.650  56.880  1.00  0.00           C
ATOM   1894  CB  GLN A 189      36.490  65.450  58.100  1.00  0.00           C
ATOM   1895  CG  GLN A 189      37.980  65.590  57.890  1.00  0.00           C
ATOM   1896  CD  GLN A 189      38.650  66.140  59.190  1.00  0.00           C
ATOM   1897  OE1 GLN A 189      39.590  65.540  59.640  1.00  0.00           O
ATOM   1898  NE2 GLN A 189      38.160  67.100  59.910  1.00  0.00           N
ATOM   1899 1HE2 GLN A 189      37.290  67.570  59.780  1.00  0.00           H
ATOM   1900 2HE2 GLN A 189      38.790  67.480  60.590  1.00  0.00           H
ATOM   1901  C   GLN A 189      34.350  64.360  57.120  1.00  0.00           C
ATOM   1902  O   GLN A 189      33.790  64.680  58.180  1.00  0.00           O
ATOM   1903  N   THR A 190      33.780  63.730  56.080  1.00  0.00           N
ATOM   1904  H   THR A 190      34.270  63.510  55.230  1.00  0.00           H
ATOM   1905  CA  THR A 190      32.430  63.230  56.210  1.00  0.00           C
ATOM   1906  CB  THR A 190      31.570  63.380  54.980  1.00  0.00           C
ATOM   1907  OG1 THR A 190      32.370  63.010  53.870  1.00  0.00           O
ATOM   1908  HG1 THR A 190      31.870  63.210  53.030  1.00  0.00           H
ATOM   1909  CG2 THR A 190      31.110  64.880  54.870  1.00  0.00           C
ATOM   1910  C   THR A 190      32.520  61.720  56.630  1.00  0.00           C
ATOM   1911  O   THR A 190      33.540  61.070  56.370  1.00  0.00           O
ATOM   1912  N   ALA A 191      31.450  61.200  57.230  1.00  0.00           N
ATOM   1913  H   ALA A 191      30.890  61.800  57.790  1.00  0.00           H
ATOM   1914  CA  ALA A 191      31.220  59.760  57.480  1.00  0.00           C
ATOM   1915  CB  ALA A 191      30.000  59.590  58.390  1.00  0.00           C
ATOM   1916  C   ALA A 191      30.970  58.930  56.220  1.00  0.00           C
ATOM   1917  O   ALA A 191      29.850  58.700  55.760  1.00  0.00           O
ATOM   1918  N   GLN A 192      32.060  58.340  55.690  1.00  0.00           N
ATOM   1919  H   GLN A 192      32.980  58.490  56.050  1.00  0.00           H
ATOM   1920  CA  GLN A 192      32.180  57.430  54.500  1.00  0.00           C
ATOM   1921  CB  GLN A 192      33.270  57.930  53.550  1.00  0.00           C
ATOM   1922  CG  GLN A 192      33.140  59.500  53.350  1.00  0.00           C
ATOM   1923  CD  GLN A 192      34.280  60.020  52.420  1.00  0.00           C
ATOM   1924  OE1 GLN A 192      34.540  59.530  51.330  1.00  0.00           O
ATOM   1925  NE2 GLN A 192      34.660  61.250  52.660  1.00  0.00           N
ATOM   1926 1HE2 GLN A 192      34.200  61.910  53.250  1.00  0.00           H
ATOM   1927 2HE2 GLN A 192      35.490  61.490  52.150  1.00  0.00           H
ATOM   1928  C   GLN A 192      32.400  55.890  54.890  1.00  0.00           C
ATOM   1929  O   GLN A 192      33.420  55.480  55.400  1.00  0.00           O
ATOM   1930  N   ALA A 193      31.430  55.120  54.490  1.00  0.00           N
ATOM   1931  H   ALA A 193      30.660  55.520  53.990  1.00  0.00           H
ATOM   1932  CA  ALA A 193      31.230  53.680  54.670  1.00  0.00           C
ATOM   1933  CB  ALA A 193      29.750  53.340  54.960  1.00  0.00           C
ATOM   1934  C   ALA A 193      31.730  52.820  53.450  1.00  0.00           C
ATOM   1935  O   ALA A 193      31.110  52.910  52.380  1.00  0.00           O
ATOM   1936  N   ALA A 194      32.660  51.920  53.770  1.00  0.00           N
ATOM   1937  H   ALA A 194      32.830  51.710  54.740  1.00  0.00           H
ATOM   1938  CA  ALA A 194      33.320  50.980  52.830  1.00  0.00           C
ATOM   1939  CB  ALA A 194      34.550  50.350  53.550  1.00  0.00           C
ATOM   1940  C   ALA A 194      32.360  49.750  52.520  1.00  0.00           C
ATOM   1941  O   ALA A 194      31.520  49.340  53.310  1.00  0.00           O
ATOM   1942  N   GLY A 195      32.440  49.350  51.270  1.00  0.00           N
ATOM   1943  H   GLY A 195      32.680  49.970  50.530  1.00  0.00           H
ATOM   1944  CA  GLY A 195      31.830  48.090  50.830  1.00  0.00           C
ATOM   1945  C   GLY A 195      32.300  46.770  51.410  1.00  0.00           C
ATOM   1946  O   GLY A 195      33.140  46.860  52.340  1.00  0.00           O
ATOM   1947  N   THR A 196      31.750  45.580  51.110  1.00  0.00           N
ATOM   1948  H   THR A 196      31.030  45.560  50.420  1.00  0.00           H
ATOM   1949  CA  THR A 196      32.040  44.310  51.800  1.00  0.00           C
ATOM   1950  CB  THR A 196      30.970  43.240  51.450  1.00  0.00           C
ATOM   1951  OG1 THR A 196      30.670  43.170  50.010  1.00  0.00           O
ATOM   1952  HG1 THR A 196      30.300  42.280  49.750  1.00  0.00           H
ATOM   1953  CG2 THR A 196      29.720  43.440  52.240  1.00  0.00           C
ATOM   1954  C   THR A 196      33.420  43.770  51.460  1.00  0.00           C
ATOM   1955  O   THR A 196      33.690  43.420  50.320  1.00  0.00           O
ATOM   1956  N   ASP A 197      34.370  43.690  52.410  1.00  0.00           N
ATOM   1957  H   ASP A 197      34.380  44.230  53.250  1.00  0.00           H
ATOM   1958  CA  ASP A 197      35.670  43.170  52.140  1.00  0.00           C
ATOM   1959  CB  ASP A 197      36.580  43.580  53.280  1.00  0.00           C
ATOM   1960  CG  ASP A 197      38.110  43.540  52.820  1.00  0.00           C
ATOM   1961  OD1 ASP A 197      38.410  43.380  51.620  1.00  0.00           O
ATOM   1962  OD2 ASP A 197      39.070  43.690  53.700  1.00  0.00           O
ATOM   1963  C   ASP A 197      35.640  41.680  51.850  1.00  0.00           C
ATOM   1964  O   ASP A 197      35.650  40.770  52.740  1.00  0.00           O
ATOM   1965  N   THR A 198      35.760  41.370  50.590  1.00  0.00           N
ATOM   1966  H   THR A 198      35.970  42.040  49.870  1.00  0.00           H
ATOM   1967  CA  THR A 198      35.910  39.920  50.220  1.00  0.00           C
ATOM   1968  CB  THR A 198      35.220  39.580  48.950  1.00  0.00           C
ATOM   1969  OG1 THR A 198      35.520  40.400  47.840  1.00  0.00           O
ATOM   1970  HG1 THR A 198      36.370  40.110  47.400  1.00  0.00           H
ATOM   1971  CG2 THR A 198      33.700  39.630  49.120  1.00  0.00           C
ATOM   1972  C   THR A 198      37.360  39.330  50.150  1.00  0.00           C
ATOM   1973  O   THR A 198      38.220  39.870  49.480  1.00  0.00           O
ATOM   1974  N   THR A 199      37.470  38.040  50.520  1.00  0.00           N
ATOM   1975  H   THR A 199      36.730  37.560  50.990  1.00  0.00           H
ATOM   1976  CA  THR A 199      38.780  37.340  50.660  1.00  0.00           C
ATOM   1977  CB  THR A 199      38.790  36.200  51.690  1.00  0.00           C
ATOM   1978  OG1 THR A 199      38.100  36.800  52.820  1.00  0.00           O
ATOM   1979  HG1 THR A 199      38.460  37.710  53.020  1.00  0.00           H
ATOM   1980  CG2 THR A 199      40.240  35.860  52.140  1.00  0.00           C
ATOM   1981  C   THR A 199      39.250  36.910  49.290  1.00  0.00           C
ATOM   1982  O   THR A 199      38.560  36.220  48.560  1.00  0.00           O
ATOM   1983  N   ILE A 200      40.530  37.080  49.130  1.00  0.00           N
ATOM   1984  H   ILE A 200      40.990  37.600  49.830  1.00  0.00           H
ATOM   1985  CA  ILE A 200      41.260  37.080  47.810  1.00  0.00           C
ATOM   1986  CB  ILE A 200      42.310  38.200  47.710  1.00  0.00           C
ATOM   1987  CG1 ILE A 200      41.930  39.490  48.370  1.00  0.00           C
ATOM   1988  CG2 ILE A 200      42.640  38.410  46.200  1.00  0.00           C
ATOM   1989  CD  ILE A 200      43.180  40.270  48.750  1.00  0.00           C
ATOM   1990  C   ILE A 200      41.830  35.680  47.630  1.00  0.00           C
ATOM   1991  O   ILE A 200      43.000  35.410  47.810  1.00  0.00           O
ATOM   1992  N   THR A 201      40.980  34.820  47.020  1.00  0.00           N
ATOM   1993  H   THR A 201      40.100  35.170  46.700  1.00  0.00           H
ATOM   1994  CA  THR A 201      41.230  33.410  46.820  1.00  0.00           C
ATOM   1995  CB  THR A 201      40.090  32.790  45.970  1.00  0.00           C
ATOM   1996  OG1 THR A 201      38.830  33.030  46.550  1.00  0.00           O
ATOM   1997  HG1 THR A 201      38.100  33.080  45.860  1.00  0.00           H
ATOM   1998  CG2 THR A 201      40.220  31.270  45.960  1.00  0.00           C
ATOM   1999  C   THR A 201      42.580  33.010  46.160  1.00  0.00           C
ATOM   2000  O   THR A 201      43.380  32.300  46.800  1.00  0.00           O
ATOM   2001  N   VAL A 202      42.910  33.560  44.980  1.00  0.00           N
ATOM   2002  H   VAL A 202      42.230  33.900  44.320  1.00  0.00           H
ATOM   2003  CA  VAL A 202      44.220  33.320  44.320  1.00  0.00           C
ATOM   2004  CB  VAL A 202      44.210  34.160  43.030  1.00  0.00           C
ATOM   2005  CG1 VAL A 202      43.970  35.620  43.310  1.00  0.00           C
ATOM   2006  CG2 VAL A 202      45.430  33.880  42.090  1.00  0.00           C
ATOM   2007  C   VAL A 202      45.500  33.580  45.120  1.00  0.00           C
ATOM   2008  O   VAL A 202      46.380  32.730  45.110  1.00  0.00           O
ATOM   2009  N   ASN A 203      45.460  34.490  46.100  1.00  0.00           N
ATOM   2010  H   ASN A 203      44.780  35.230  46.080  1.00  0.00           H
ATOM   2011  CA  ASN A 203      46.580  34.880  47.030  1.00  0.00           C
ATOM   2012  CB  ASN A 203      46.330  36.310  47.440  1.00  0.00           C
ATOM   2013  CG  ASN A 203      46.200  37.410  46.370  1.00  0.00           C
ATOM   2014  OD1 ASN A 203      46.220  37.190  45.180  1.00  0.00           O
ATOM   2015  ND2 ASN A 203      46.530  38.600  46.780  1.00  0.00           N
ATOM   2016 1HD2 ASN A 203      47.020  38.750  47.650  1.00  0.00           H
ATOM   2017 2HD2 ASN A 203      46.270  39.430  46.290  1.00  0.00           H
ATOM   2018  C   ASN A 203      46.640  33.930  48.200  1.00  0.00           C
ATOM   2019  O   ASN A 203      47.680  33.200  48.340  1.00  0.00           O
ATOM   2020  N   VAL A 204      45.450  33.470  48.590  1.00  0.00           N
ATOM   2021  H   VAL A 204      44.680  33.710  48.000  1.00  0.00           H
ATOM   2022  CA  VAL A 204      45.290  32.340  49.560  1.00  0.00           C
ATOM   2023  CB  VAL A 204      43.860  32.060  50.060  1.00  0.00           C
ATOM   2024  CG1 VAL A 204      43.930  31.100  51.220  1.00  0.00           C
ATOM   2025  CG2 VAL A 204      43.180  33.330  50.590  1.00  0.00           C
ATOM   2026  C   VAL A 204      45.980  31.080  49.110  1.00  0.00           C
ATOM   2027  O   VAL A 204      46.820  30.530  49.840  1.00  0.00           O
ATOM   2028  N   LEU A 205      45.700  30.700  47.880  1.00  0.00           N
ATOM   2029  H   LEU A 205      45.040  31.250  47.360  1.00  0.00           H
ATOM   2030  CA  LEU A 205      46.300  29.550  47.140  1.00  0.00           C
ATOM   2031  CB  LEU A 205      45.640  29.360  45.750  1.00  0.00           C
ATOM   2032  CG  LEU A 205      44.190  28.930  45.880  1.00  0.00           C
ATOM   2033  CD1 LEU A 205      43.560  28.820  44.410  1.00  0.00           C
ATOM   2034  CD2 LEU A 205      43.920  27.710  46.780  1.00  0.00           C
ATOM   2035  C   LEU A 205      47.830  29.750  46.930  1.00  0.00           C
ATOM   2036  O   LEU A 205      48.550  28.730  47.020  1.00  0.00           O
ATOM   2037  N   ALA A 206      48.260  30.940  46.540  1.00  0.00           N
ATOM   2038  H   ALA A 206      47.750  31.580  45.960  1.00  0.00           H
ATOM   2039  CA  ALA A 206      49.660  31.210  46.490  1.00  0.00           C
ATOM   2040  CB  ALA A 206      49.900  32.600  45.780  1.00  0.00           C
ATOM   2041  C   ALA A 206      50.420  31.060  47.810  1.00  0.00           C
ATOM   2042  O   ALA A 206      51.270  30.230  47.870  1.00  0.00           O
ATOM   2043  N   TRP A 207      49.780  31.510  48.860  1.00  0.00           N
ATOM   2044  H   TRP A 207      49.000  32.130  48.800  1.00  0.00           H
ATOM   2045  CA  TRP A 207      50.270  31.270  50.240  1.00  0.00           C
ATOM   2046  CB  TRP A 207      49.420  31.960  51.240  1.00  0.00           C
ATOM   2047  CG  TRP A 207      50.070  31.980  52.620  1.00  0.00           C
ATOM   2048  CD1 TRP A 207      51.210  32.490  52.990  1.00  0.00           C
ATOM   2049  HD1 TRP A 207      51.920  33.000  52.340  1.00  0.00           H
ATOM   2050  CD2 TRP A 207      49.430  31.540  53.770  1.00  0.00           C
ATOM   2051  NE1 TRP A 207      51.340  32.530  54.340  1.00  0.00           N
ATOM   2052  HE1 TRP A 207      51.900  33.150  54.900  1.00  0.00           H
ATOM   2053  CE2 TRP A 207      50.340  31.830  54.810  1.00  0.00           C
ATOM   2054  CE3 TRP A 207      48.120  31.030  54.050  1.00  0.00           C
ATOM   2055  HE3 TRP A 207      47.320  30.750  53.350  1.00  0.00           H
ATOM   2056  CZ2 TRP A 207      49.930  31.550  56.060  1.00  0.00           C
ATOM   2057  HZ2 TRP A 207      50.710  31.530  56.830  1.00  0.00           H
ATOM   2058  CZ3 TRP A 207      47.750  30.840  55.370  1.00  0.00           C
ATOM   2059  HZ3 TRP A 207      46.750  30.500  55.630  1.00  0.00           H
ATOM   2060  CH2 TRP A 207      48.660  31.050  56.380  1.00  0.00           C
ATOM   2061  HH2 TRP A 207      48.330  30.960  57.420  1.00  0.00           H
ATOM   2062  C   TRP A 207      50.270  29.780  50.570  1.00  0.00           C
ATOM   2063  O   TRP A 207      51.310  29.390  51.080  1.00  0.00           O
ATOM   2064  N   LEU A 208      49.230  29.000  50.180  1.00  0.00           N
ATOM   2065  H   LEU A 208      48.370  29.430  49.920  1.00  0.00           H
ATOM   2066  CA  LEU A 208      49.170  27.530  50.280  1.00  0.00           C
ATOM   2067  CB  LEU A 208      47.850  27.020  49.740  1.00  0.00           C
ATOM   2068  CG  LEU A 208      46.750  26.930  50.730  1.00  0.00           C
ATOM   2069  CD1 LEU A 208      45.570  26.380  49.930  1.00  0.00           C
ATOM   2070  CD2 LEU A 208      47.070  25.870  51.720  1.00  0.00           C
ATOM   2071  C   LEU A 208      50.420  26.900  49.610  1.00  0.00           C
ATOM   2072  O   LEU A 208      51.140  26.210  50.330  1.00  0.00           O
ATOM   2073  N   TYR A 209      50.630  27.330  48.320  1.00  0.00           N
ATOM   2074  H   TYR A 209      49.920  27.870  47.870  1.00  0.00           H
ATOM   2075  CA  TYR A 209      51.880  26.890  47.650  1.00  0.00           C
ATOM   2076  CB  TYR A 209      51.890  27.450  46.170  1.00  0.00           C
ATOM   2077  CG  TYR A 209      51.000  26.680  45.190  1.00  0.00           C
ATOM   2078  CD1 TYR A 209      51.400  25.410  44.850  1.00  0.00           C
ATOM   2079  HD1 TYR A 209      52.350  25.080  45.260  1.00  0.00           H
ATOM   2080  CD2 TYR A 209      49.840  27.260  44.660  1.00  0.00           C
ATOM   2081  HD2 TYR A 209      49.720  28.340  44.620  1.00  0.00           H
ATOM   2082  CE1 TYR A 209      50.630  24.620  43.990  1.00  0.00           C
ATOM   2083  HE1 TYR A 209      50.840  23.550  43.900  1.00  0.00           H
ATOM   2084  CE2 TYR A 209      49.040  26.410  43.840  1.00  0.00           C
ATOM   2085  HE2 TYR A 209      48.200  26.920  43.370  1.00  0.00           H
ATOM   2086  CZ  TYR A 209      49.380  25.120  43.550  1.00  0.00           C
ATOM   2087  OH  TYR A 209      48.470  24.340  43.000  1.00  0.00           O
ATOM   2088  HH  TYR A 209      48.800  23.390  42.940  1.00  0.00           H
ATOM   2089  C   TYR A 209      53.240  27.020  48.370  1.00  0.00           C
ATOM   2090  O   TYR A 209      54.060  26.090  48.410  1.00  0.00           O
ATOM   2091  N   ALA A 210      53.390  28.190  49.050  1.00  0.00           N
ATOM   2092  H   ALA A 210      52.720  28.900  48.830  1.00  0.00           H
ATOM   2093  CA  ALA A 210      54.600  28.590  49.790  1.00  0.00           C
ATOM   2094  CB  ALA A 210      54.530  30.040  50.190  1.00  0.00           C
ATOM   2095  C   ALA A 210      54.890  27.720  51.030  1.00  0.00           C
ATOM   2096  O   ALA A 210      56.030  27.500  51.370  1.00  0.00           O
ATOM   2097  N   ALA A 211      53.820  27.180  51.660  1.00  0.00           N
ATOM   2098  H   ALA A 211      52.860  27.390  51.460  1.00  0.00           H
ATOM   2099  CA  ALA A 211      53.940  26.370  52.850  1.00  0.00           C
ATOM   2100  CB  ALA A 211      52.560  26.100  53.430  1.00  0.00           C
ATOM   2101  C   ALA A 211      54.630  24.980  52.680  1.00  0.00           C
ATOM   2102  O   ALA A 211      55.580  24.720  53.450  1.00  0.00           O
ATOM   2103  N   VAL A 212      54.150  24.220  51.710  1.00  0.00           N
ATOM   2104  H   VAL A 212      53.160  24.350  51.620  1.00  0.00           H
ATOM   2105  CA  VAL A 212      54.750  22.920  51.240  1.00  0.00           C
ATOM   2106  CB  VAL A 212      54.080  22.500  50.010  1.00  0.00           C
ATOM   2107  CG1 VAL A 212      54.780  21.330  49.280  1.00  0.00           C
ATOM   2108  CG2 VAL A 212      52.680  22.130  50.310  1.00  0.00           C
ATOM   2109  C   VAL A 212      56.290  22.990  51.090  1.00  0.00           C
ATOM   2110  O   VAL A 212      57.080  22.390  51.800  1.00  0.00           O
ATOM   2111  N   ILE A 213      56.580  24.120  50.430  1.00  0.00           N
ATOM   2112  H   ILE A 213      55.920  24.850  50.260  1.00  0.00           H
ATOM   2113  CA  ILE A 213      57.990  24.550  50.240  1.00  0.00           C
ATOM   2114  CB  ILE A 213      57.960  25.720  49.250  1.00  0.00           C
ATOM   2115  CG1 ILE A 213      57.630  25.190  47.800  1.00  0.00           C
ATOM   2116  CG2 ILE A 213      59.360  26.360  49.090  1.00  0.00           C
ATOM   2117  CD  ILE A 213      57.180  26.410  46.990  1.00  0.00           C
ATOM   2118  C   ILE A 213      58.800  24.750  51.560  1.00  0.00           C
ATOM   2119  O   ILE A 213      59.890  24.170  51.750  1.00  0.00           O
ATOM   2120  N   ASN A 214      58.060  25.190  52.570  1.00  0.00           N
ATOM   2121  H   ASN A 214      57.070  25.300  52.490  1.00  0.00           H
ATOM   2122  CA  ASN A 214      58.730  25.580  53.880  1.00  0.00           C
ATOM   2123  CB  ASN A 214      58.150  26.940  54.290  1.00  0.00           C
ATOM   2124  CG  ASN A 214      58.870  28.190  53.670  1.00  0.00           C
ATOM   2125  OD1 ASN A 214      59.940  28.570  54.050  1.00  0.00           O
ATOM   2126  ND2 ASN A 214      58.300  28.610  52.530  1.00  0.00           N
ATOM   2127 1HD2 ASN A 214      57.490  28.110  52.210  1.00  0.00           H
ATOM   2128 2HD2 ASN A 214      58.770  29.300  51.990  1.00  0.00           H
ATOM   2129  C   ASN A 214      58.700  24.510  54.990  1.00  0.00           C
ATOM   2130  O   ASN A 214      59.250  24.800  56.030  1.00  0.00           O
ATOM   2131  N   GLY A 215      58.090  23.400  54.660  1.00  0.00           N
ATOM   2132  H   GLY A 215      57.610  23.270  53.790  1.00  0.00           H
ATOM   2133  CA  GLY A 215      57.990  22.310  55.660  1.00  0.00           C
ATOM   2134  C   GLY A 215      56.510  21.830  55.950  1.00  0.00           C
ATOM   2135  O   GLY A 215      56.220  20.600  55.920  1.00  0.00           O
ATOM   2136  N   ASP A 216      55.520  22.790  55.940  1.00  0.00           N
ATOM   2137  H   ASP A 216      55.750  23.640  55.460  1.00  0.00           H
ATOM   2138  CA  ASP A 216      54.180  22.670  56.450  1.00  0.00           C
ATOM   2139  CB  ASP A 216      53.450  24.000  56.790  1.00  0.00           C
ATOM   2140  CG  ASP A 216      54.010  24.760  57.950  1.00  0.00           C
ATOM   2141  OD1 ASP A 216      54.130  24.170  59.000  1.00  0.00           O
ATOM   2142  OD2 ASP A 216      54.150  26.000  57.740  1.00  0.00           O
ATOM   2143  C   ASP A 216      53.280  22.060  55.360  1.00  0.00           C
ATOM   2144  O   ASP A 216      53.230  22.450  54.220  1.00  0.00           O
ATOM   2145  N   ARG A 217      52.930  20.780  55.640  1.00  0.00           N
ATOM   2146  H   ARG A 217      53.060  20.320  56.520  1.00  0.00           H
ATOM   2147  CA  ARG A 217      52.240  19.920  54.670  1.00  0.00           C
ATOM   2148  CB  ARG A 217      53.280  18.790  54.290  1.00  0.00           C
ATOM   2149  CG  ARG A 217      54.290  19.240  53.270  1.00  0.00           C
ATOM   2150  CD  ARG A 217      55.010  18.120  52.480  1.00  0.00           C
ATOM   2151  NE  ARG A 217      54.140  17.790  51.340  1.00  0.00           N
ATOM   2152  HE  ARG A 217      53.290  17.350  51.630  1.00  0.00           H
ATOM   2153  CZ  ARG A 217      54.350  17.850  50.000  1.00  0.00           C
ATOM   2154  NH1 ARG A 217      55.540  18.210  49.590  1.00  0.00           N
ATOM   2155 1HH1 ARG A 217      56.260  18.270  50.290  1.00  0.00           H
ATOM   2156 2HH1 ARG A 217      55.770  18.230  48.620  1.00  0.00           H
ATOM   2157  NH2 ARG A 217      53.460  17.360  49.170  1.00  0.00           N
ATOM   2158 1HH2 ARG A 217      52.650  16.960  49.590  1.00  0.00           H
ATOM   2159 2HH2 ARG A 217      53.590  17.400  48.170  1.00  0.00           H
ATOM   2160  C   ARG A 217      50.810  19.480  55.040  1.00  0.00           C
ATOM   2161  O   ARG A 217      50.090  19.210  54.080  1.00  0.00           O
ATOM   2162  N   TRP A 218      50.590  19.180  56.310  1.00  0.00           N
ATOM   2163  H   TRP A 218      51.330  19.240  56.980  1.00  0.00           H
ATOM   2164  CA  TRP A 218      49.360  18.660  56.960  1.00  0.00           C
ATOM   2165  CB  TRP A 218      49.400  19.160  58.410  1.00  0.00           C
ATOM   2166  CG  TRP A 218      49.070  20.650  58.680  1.00  0.00           C
ATOM   2167  CD1 TRP A 218      49.980  21.560  59.040  1.00  0.00           C
ATOM   2168  HD1 TRP A 218      51.060  21.580  58.870  1.00  0.00           H
ATOM   2169  CD2 TRP A 218      47.810  21.260  58.830  1.00  0.00           C
ATOM   2170  NE1 TRP A 218      49.400  22.720  59.360  1.00  0.00           N
ATOM   2171  HE1 TRP A 218      49.830  23.560  59.690  1.00  0.00           H
ATOM   2172  CE2 TRP A 218      48.090  22.550  59.160  1.00  0.00           C
ATOM   2173  CE3 TRP A 218      46.520  20.820  58.680  1.00  0.00           C
ATOM   2174  HE3 TRP A 218      46.450  19.800  58.300  1.00  0.00           H
ATOM   2175  CZ2 TRP A 218      47.020  23.380  59.310  1.00  0.00           C
ATOM   2176  HZ2 TRP A 218      47.250  24.420  59.540  1.00  0.00           H
ATOM   2177  CZ3 TRP A 218      45.410  21.670  58.790  1.00  0.00           C
ATOM   2178  HZ3 TRP A 218      44.400  21.310  58.610  1.00  0.00           H
ATOM   2179  CH2 TRP A 218      45.730  22.940  59.110  1.00  0.00           C
ATOM   2180  HH2 TRP A 218      44.910  23.660  59.190  1.00  0.00           H
ATOM   2181  C   TRP A 218      48.020  18.660  56.260  1.00  0.00           C
ATOM   2182  O   TRP A 218      47.320  17.640  56.120  1.00  0.00           O
ATOM   2183  N   PHE A 219      47.640  19.840  55.820  1.00  0.00           N
ATOM   2184  H   PHE A 219      48.000  20.700  56.200  1.00  0.00           H
ATOM   2185  CA  PHE A 219      46.470  20.190  54.970  1.00  0.00           C
ATOM   2186  CB  PHE A 219      46.430  21.680  54.800  1.00  0.00           C
ATOM   2187  CG  PHE A 219      47.640  22.470  54.250  1.00  0.00           C
ATOM   2188  CD1 PHE A 219      47.930  22.490  52.900  1.00  0.00           C
ATOM   2189  HD1 PHE A 219      47.160  22.230  52.170  1.00  0.00           H
ATOM   2190  CD2 PHE A 219      48.620  22.810  55.200  1.00  0.00           C
ATOM   2191  HD2 PHE A 219      48.430  22.450  56.210  1.00  0.00           H
ATOM   2192  CE1 PHE A 219      49.190  22.910  52.490  1.00  0.00           C
ATOM   2193  HE1 PHE A 219      49.490  22.800  51.450  1.00  0.00           H
ATOM   2194  CE2 PHE A 219      49.890  23.270  54.800  1.00  0.00           C
ATOM   2195  HE2 PHE A 219      50.630  23.370  55.590  1.00  0.00           H
ATOM   2196  CZ  PHE A 219      50.150  23.310  53.450  1.00  0.00           C
ATOM   2197  HZ  PHE A 219      50.990  23.890  53.080  1.00  0.00           H
ATOM   2198  C   PHE A 219      46.250  19.550  53.580  1.00  0.00           C
ATOM   2199  O   PHE A 219      45.290  19.850  52.890  1.00  0.00           O
ATOM   2200  N   LEU A 220      47.300  18.970  53.140  1.00  0.00           N
ATOM   2201  H   LEU A 220      48.220  19.260  53.420  1.00  0.00           H
ATOM   2202  CA  LEU A 220      47.190  18.280  51.830  1.00  0.00           C
ATOM   2203  CB  LEU A 220      48.660  18.120  51.370  1.00  0.00           C
ATOM   2204  CG  LEU A 220      49.260  19.340  50.710  1.00  0.00           C
ATOM   2205  CD1 LEU A 220      50.770  19.140  50.640  1.00  0.00           C
ATOM   2206  CD2 LEU A 220      48.750  19.550  49.330  1.00  0.00           C
ATOM   2207  C   LEU A 220      46.410  16.970  51.890  1.00  0.00           C
ATOM   2208  O   LEU A 220      46.700  16.060  52.680  1.00  0.00           O
ATOM   2209  N   ASN A 221      45.560  16.840  50.930  1.00  0.00           N
ATOM   2210  H   ASN A 221      45.700  17.390  50.100  1.00  0.00           H
ATOM   2211  CA  ASN A 221      44.560  15.810  50.970  1.00  0.00           C
ATOM   2212  CB  ASN A 221      43.310  16.220  51.640  1.00  0.00           C
ATOM   2213  CG  ASN A 221      42.580  17.520  51.130  1.00  0.00           C
ATOM   2214  OD1 ASN A 221      42.200  18.440  51.890  1.00  0.00           O
ATOM   2215  ND2 ASN A 221      42.430  17.680  49.850  1.00  0.00           N
ATOM   2216 1HD2 ASN A 221      42.880  17.100  49.170  1.00  0.00           H
ATOM   2217 2HD2 ASN A 221      41.860  18.440  49.550  1.00  0.00           H
ATOM   2218  C   ASN A 221      44.270  15.120  49.620  1.00  0.00           C
ATOM   2219  O   ASN A 221      44.210  15.780  48.550  1.00  0.00           O
ATOM   2220  N   ARG A 222      43.830  13.880  49.680  1.00  0.00           N
ATOM   2221  H   ARG A 222      43.780  13.440  50.580  1.00  0.00           H
ATOM   2222  CA  ARG A 222      43.580  13.040  48.520  1.00  0.00           C
ATOM   2223  CB  ARG A 222      43.290  11.630  49.080  1.00  0.00           C
ATOM   2224  CG  ARG A 222      42.170  11.600  50.090  1.00  0.00           C
ATOM   2225  CD  ARG A 222      41.940  10.180  50.490  1.00  0.00           C
ATOM   2226  NE  ARG A 222      40.820  10.080  51.400  1.00  0.00           N
ATOM   2227  HE  ARG A 222      40.920  10.620  52.230  1.00  0.00           H
ATOM   2228  CZ  ARG A 222      39.580   9.620  51.030  1.00  0.00           C
ATOM   2229  NH1 ARG A 222      39.190   9.300  49.790  1.00  0.00           N
ATOM   2230 1HH1 ARG A 222      39.670   9.550  48.950  1.00  0.00           H
ATOM   2231 2HH1 ARG A 222      38.600   8.510  49.690  1.00  0.00           H
ATOM   2232  NH2 ARG A 222      38.690   9.420  52.020  1.00  0.00           N
ATOM   2233 1HH2 ARG A 222      39.080   9.550  52.930  1.00  0.00           H
ATOM   2234 2HH2 ARG A 222      37.750   9.090  51.890  1.00  0.00           H
ATOM   2235  C   ARG A 222      42.420  13.310  47.530  1.00  0.00           C
ATOM   2236  O   ARG A 222      42.300  12.700  46.480  1.00  0.00           O
ATOM   2237  N   PHE A 223      41.920  14.520  47.780  1.00  0.00           N
ATOM   2238  H   PHE A 223      42.580  15.260  47.910  1.00  0.00           H
ATOM   2239  CA  PHE A 223      40.650  14.930  47.160  1.00  0.00           C
ATOM   2240  CB  PHE A 223      39.600  15.650  48.010  1.00  0.00           C
ATOM   2241  CG  PHE A 223      39.110  14.850  49.290  1.00  0.00           C
ATOM   2242  CD1 PHE A 223      38.410  13.670  49.280  1.00  0.00           C
ATOM   2243  HD1 PHE A 223      37.790  13.470  48.410  1.00  0.00           H
ATOM   2244  CD2 PHE A 223      39.480  15.370  50.540  1.00  0.00           C
ATOM   2245  HD2 PHE A 223      40.030  16.310  50.520  1.00  0.00           H
ATOM   2246  CE1 PHE A 223      38.340  12.910  50.450  1.00  0.00           C
ATOM   2247  HE1 PHE A 223      38.080  11.850  50.420  1.00  0.00           H
ATOM   2248  CE2 PHE A 223      39.270  14.690  51.670  1.00  0.00           C
ATOM   2249  HE2 PHE A 223      39.300  15.280  52.580  1.00  0.00           H
ATOM   2250  CZ  PHE A 223      38.700  13.400  51.720  1.00  0.00           C
ATOM   2251  HZ  PHE A 223      38.640  12.800  52.620  1.00  0.00           H
ATOM   2252  C   PHE A 223      40.900  15.900  45.940  1.00  0.00           C
ATOM   2253  O   PHE A 223      41.760  16.730  46.040  1.00  0.00           O
ATOM   2254  N   THR A 224      39.980  15.850  44.910  1.00  0.00           N
ATOM   2255  H   THR A 224      39.230  15.210  44.750  1.00  0.00           H
ATOM   2256  CA  THR A 224      40.020  16.970  43.870  1.00  0.00           C
ATOM   2257  CB  THR A 224      40.870  16.640  42.650  1.00  0.00           C
ATOM   2258  OG1 THR A 224      40.910  17.660  41.620  1.00  0.00           O
ATOM   2259  HG1 THR A 224      41.820  18.070  41.620  1.00  0.00           H
ATOM   2260  CG2 THR A 224      40.410  15.330  42.110  1.00  0.00           C
ATOM   2261  C   THR A 224      38.640  17.490  43.560  1.00  0.00           C
ATOM   2262  O   THR A 224      37.640  16.830  43.740  1.00  0.00           O
ATOM   2263  N   THR A 225      38.540  18.720  43.150  1.00  0.00           N
ATOM   2264  H   THR A 225      39.340  19.320  43.110  1.00  0.00           H
ATOM   2265  CA  THR A 225      37.230  19.330  42.880  1.00  0.00           C
ATOM   2266  CB  THR A 225      37.000  20.480  43.890  1.00  0.00           C
ATOM   2267  OG1 THR A 225      35.650  20.960  43.990  1.00  0.00           O
ATOM   2268  HG1 THR A 225      35.170  20.170  44.380  1.00  0.00           H
ATOM   2269  CG2 THR A 225      37.960  21.620  43.710  1.00  0.00           C
ATOM   2270  C   THR A 225      37.090  19.810  41.420  1.00  0.00           C
ATOM   2271  O   THR A 225      38.000  19.520  40.600  1.00  0.00           O
ATOM   2272  N   THR A 226      36.020  20.590  41.210  1.00  0.00           N
ATOM   2273  H   THR A 226      35.140  20.430  41.650  1.00  0.00           H
ATOM   2274  CA  THR A 226      35.840  21.250  39.910  1.00  0.00           C
ATOM   2275  CB  THR A 226      34.540  20.780  39.150  1.00  0.00           C
ATOM   2276  OG1 THR A 226      33.420  21.360  39.830  1.00  0.00           O
ATOM   2277  HG1 THR A 226      32.900  20.590  40.190  1.00  0.00           H
ATOM   2278  CG2 THR A 226      34.260  19.240  39.070  1.00  0.00           C
ATOM   2279  C   THR A 226      35.790  22.770  40.150  1.00  0.00           C
ATOM   2280  O   THR A 226      35.590  23.270  41.270  1.00  0.00           O
ATOM   2281  N   LEU A 227      36.000  23.520  39.060  1.00  0.00           N
ATOM   2282  H   LEU A 227      36.270  23.130  38.180  1.00  0.00           H
ATOM   2283  CA  LEU A 227      36.060  25.030  39.050  1.00  0.00           C
ATOM   2284  CB  LEU A 227      36.330  25.590  37.640  1.00  0.00           C
ATOM   2285  CG  LEU A 227      36.970  26.950  37.760  1.00  0.00           C
ATOM   2286  CD1 LEU A 227      38.480  26.910  37.790  1.00  0.00           C
ATOM   2287  CD2 LEU A 227      36.630  27.790  36.580  1.00  0.00           C
ATOM   2288  C   LEU A 227      34.750  25.710  39.620  1.00  0.00           C
ATOM   2289  O   LEU A 227      34.840  26.450  40.580  1.00  0.00           O
ATOM   2290  N   ASN A 228      33.620  25.160  39.110  1.00  0.00           N
ATOM   2291  H   ASN A 228      33.690  24.710  38.210  1.00  0.00           H
ATOM   2292  CA  ASN A 228      32.210  25.370  39.490  1.00  0.00           C
ATOM   2293  CB  ASN A 228      31.450  24.470  38.450  1.00  0.00           C
ATOM   2294  CG  ASN A 228      31.520  24.980  36.960  1.00  0.00           C
ATOM   2295  OD1 ASN A 228      32.590  24.900  36.360  1.00  0.00           O
ATOM   2296  ND2 ASN A 228      30.530  25.710  36.460  1.00  0.00           N
ATOM   2297 1HD2 ASN A 228      29.740  25.810  37.070  1.00  0.00           H
ATOM   2298 2HD2 ASN A 228      30.410  26.050  35.530  1.00  0.00           H
ATOM   2299  C   ASN A 228      31.980  25.020  40.940  1.00  0.00           C
ATOM   2300  O   ASN A 228      31.650  25.940  41.700  1.00  0.00           O
ATOM   2301  N   ASP A 229      32.270  23.760  41.290  1.00  0.00           N
ATOM   2302  H   ASP A 229      32.550  23.080  40.610  1.00  0.00           H
ATOM   2303  CA  ASP A 229      32.130  23.180  42.660  1.00  0.00           C
ATOM   2304  CB  ASP A 229      32.350  21.640  42.690  1.00  0.00           C
ATOM   2305  CG  ASP A 229      31.360  20.680  42.030  1.00  0.00           C
ATOM   2306  OD1 ASP A 229      30.120  20.900  42.150  1.00  0.00           O
ATOM   2307  OD2 ASP A 229      31.870  19.760  41.290  1.00  0.00           O
ATOM   2308  C   ASP A 229      32.980  23.790  43.790  1.00  0.00           C
ATOM   2309  O   ASP A 229      32.400  23.760  44.900  1.00  0.00           O
ATOM   2310  N   PHE A 230      34.230  24.250  43.400  1.00  0.00           N
ATOM   2311  H   PHE A 230      34.670  23.740  42.660  1.00  0.00           H
ATOM   2312  CA  PHE A 230      34.980  25.170  44.270  1.00  0.00           C
ATOM   2313  CB  PHE A 230      36.520  25.360  44.100  1.00  0.00           C
ATOM   2314  CG  PHE A 230      37.180  26.270  45.180  1.00  0.00           C
ATOM   2315  CD1 PHE A 230      37.550  25.850  46.430  1.00  0.00           C
ATOM   2316  HD1 PHE A 230      37.500  24.790  46.680  1.00  0.00           H
ATOM   2317  CD2 PHE A 230      37.260  27.620  44.920  1.00  0.00           C
ATOM   2318  HD2 PHE A 230      36.930  28.050  43.980  1.00  0.00           H
ATOM   2319  CE1 PHE A 230      38.010  26.690  47.450  1.00  0.00           C
ATOM   2320  HE1 PHE A 230      38.390  26.360  48.420  1.00  0.00           H
ATOM   2321  CE2 PHE A 230      37.680  28.470  45.920  1.00  0.00           C
ATOM   2322  HE2 PHE A 230      37.620  29.550  45.760  1.00  0.00           H
ATOM   2323  CZ  PHE A 230      38.070  28.060  47.190  1.00  0.00           C
ATOM   2324  HZ  PHE A 230      38.110  28.770  48.010  1.00  0.00           H
ATOM   2325  C   PHE A 230      34.260  26.510  44.460  1.00  0.00           C
ATOM   2326  O   PHE A 230      33.920  26.730  45.600  1.00  0.00           O
ATOM   2327  N   ASN A 231      33.920  27.320  43.410  1.00  0.00           N
ATOM   2328  H   ASN A 231      34.040  27.040  42.450  1.00  0.00           H
ATOM   2329  CA  ASN A 231      33.360  28.700  43.510  1.00  0.00           C
ATOM   2330  CB  ASN A 231      33.340  29.510  42.190  1.00  0.00           C
ATOM   2331  CG  ASN A 231      34.720  29.710  41.510  1.00  0.00           C
ATOM   2332  OD1 ASN A 231      35.790  29.560  42.130  1.00  0.00           O
ATOM   2333  ND2 ASN A 231      34.600  30.300  40.370  1.00  0.00           N
ATOM   2334 1HD2 ASN A 231      33.730  30.590  39.980  1.00  0.00           H
ATOM   2335 2HD2 ASN A 231      35.470  30.590  39.950  1.00  0.00           H
ATOM   2336  C   ASN A 231      31.940  28.830  44.210  1.00  0.00           C
ATOM   2337  O   ASN A 231      31.640  29.670  45.070  1.00  0.00           O
ATOM   2338  N   LEU A 232      31.210  27.710  44.100  1.00  0.00           N
ATOM   2339  H   LEU A 232      31.380  27.070  43.350  1.00  0.00           H
ATOM   2340  CA  LEU A 232      30.020  27.430  45.010  1.00  0.00           C
ATOM   2341  CB  LEU A 232      29.520  26.050  44.670  1.00  0.00           C
ATOM   2342  CG  LEU A 232      28.800  26.120  43.330  1.00  0.00           C
ATOM   2343  CD1 LEU A 232      28.200  24.730  43.110  1.00  0.00           C
ATOM   2344  CD2 LEU A 232      27.710  27.230  43.210  1.00  0.00           C
ATOM   2345  C   LEU A 232      30.220  27.630  46.550  1.00  0.00           C
ATOM   2346  O   LEU A 232      29.800  28.700  47.020  1.00  0.00           O
ATOM   2347  N   VAL A 233      30.980  26.700  47.130  1.00  0.00           N
ATOM   2348  H   VAL A 233      31.280  25.850  46.710  1.00  0.00           H
ATOM   2349  CA  VAL A 233      31.160  26.820  48.620  1.00  0.00           C
ATOM   2350  CB  VAL A 233      31.840  25.590  49.140  1.00  0.00           C
ATOM   2351  CG1 VAL A 233      31.750  25.470  50.670  1.00  0.00           C
ATOM   2352  CG2 VAL A 233      31.200  24.330  48.560  1.00  0.00           C
ATOM   2353  C   VAL A 233      31.990  28.120  48.910  1.00  0.00           C
ATOM   2354  O   VAL A 233      31.780  28.760  49.970  1.00  0.00           O
ATOM   2355  N   ALA A 234      32.890  28.590  48.030  1.00  0.00           N
ATOM   2356  H   ALA A 234      32.950  28.090  47.160  1.00  0.00           H
ATOM   2357  CA  ALA A 234      33.690  29.850  48.110  1.00  0.00           C
ATOM   2358  CB  ALA A 234      34.500  29.980  46.810  1.00  0.00           C
ATOM   2359  C   ALA A 234      32.930  31.160  48.320  1.00  0.00           C
ATOM   2360  O   ALA A 234      33.130  31.860  49.320  1.00  0.00           O
ATOM   2361  N   MET A 235      31.760  31.310  47.680  1.00  0.00           N
ATOM   2362  H   MET A 235      31.650  30.760  46.850  1.00  0.00           H
ATOM   2363  CA  MET A 235      30.760  32.400  47.840  1.00  0.00           C
ATOM   2364  CB  MET A 235      29.610  32.250  46.820  1.00  0.00           C
ATOM   2365  CG  MET A 235      30.040  32.640  45.440  1.00  0.00           C
ATOM   2366  SD  MET A 235      28.570  32.910  44.450  1.00  0.00           S
ATOM   2367  CE  MET A 235      29.170  32.400  42.830  1.00  0.00           C
ATOM   2368  C   MET A 235      30.230  32.390  49.260  1.00  0.00           C
ATOM   2369  O   MET A 235      30.500  33.370  49.960  1.00  0.00           O
ATOM   2370  N   LYS A 236      29.760  31.250  49.730  1.00  0.00           N
ATOM   2371  H   LYS A 236      29.430  30.560  49.090  1.00  0.00           H
ATOM   2372  CA  LYS A 236      29.130  31.090  51.090  1.00  0.00           C
ATOM   2373  CB  LYS A 236      28.770  29.610  51.230  1.00  0.00           C
ATOM   2374  CG  LYS A 236      28.130  29.200  52.540  1.00  0.00           C
ATOM   2375  CD  LYS A 236      29.010  28.440  53.480  1.00  0.00           C
ATOM   2376  CE  LYS A 236      28.420  28.410  54.880  1.00  0.00           C
ATOM   2377  NZ  LYS A 236      28.280  29.680  55.610  1.00  0.00           N
ATOM   2378  HZ1 LYS A 236      27.710  30.240  55.000  1.00  0.00           H
ATOM   2379  HZ2 LYS A 236      27.790  29.620  56.470  1.00  0.00           H
ATOM   2380  HZ3 LYS A 236      29.150  30.160  55.670  1.00  0.00           H
ATOM   2381  C   LYS A 236      30.090  31.560  52.210  1.00  0.00           C
ATOM   2382  O   LYS A 236      29.710  32.050  53.270  1.00  0.00           O
ATOM   2383  N   TYR A 237      31.360  31.140  52.050  1.00  0.00           N
ATOM   2384  H   TYR A 237      31.620  30.590  51.250  1.00  0.00           H
ATOM   2385  CA  TYR A 237      32.590  31.510  52.910  1.00  0.00           C
ATOM   2386  CB  TYR A 237      33.730  30.470  52.880  1.00  0.00           C
ATOM   2387  CG  TYR A 237      33.410  29.210  53.740  1.00  0.00           C
ATOM   2388  CD1 TYR A 237      32.770  28.020  53.330  1.00  0.00           C
ATOM   2389  HD1 TYR A 237      32.430  27.950  52.290  1.00  0.00           H
ATOM   2390  CD2 TYR A 237      33.600  29.290  55.160  1.00  0.00           C
ATOM   2391  HD2 TYR A 237      34.110  30.160  55.580  1.00  0.00           H
ATOM   2392  CE1 TYR A 237      32.270  27.060  54.160  1.00  0.00           C
ATOM   2393  HE1 TYR A 237      32.150  26.030  53.800  1.00  0.00           H
ATOM   2394  CE2 TYR A 237      33.190  28.250  55.970  1.00  0.00           C
ATOM   2395  HE2 TYR A 237      33.460  28.440  57.000  1.00  0.00           H
ATOM   2396  CZ  TYR A 237      32.440  27.250  55.520  1.00  0.00           C
ATOM   2397  OH  TYR A 237      31.840  26.440  56.400  1.00  0.00           O
ATOM   2398  HH  TYR A 237      31.810  26.860  57.310  1.00  0.00           H
ATOM   2399  C   TYR A 237      33.230  32.950  52.810  1.00  0.00           C
ATOM   2400  O   TYR A 237      34.330  33.160  53.320  1.00  0.00           O
ATOM   2401  N   ASN A 238      32.660  33.780  51.960  1.00  0.00           N
ATOM   2402  H   ASN A 238      32.030  33.340  51.320  1.00  0.00           H
ATOM   2403  CA  ASN A 238      33.000  35.160  51.550  1.00  0.00           C
ATOM   2404  CB  ASN A 238      32.920  36.090  52.760  1.00  0.00           C
ATOM   2405  CG  ASN A 238      32.540  37.510  52.250  1.00  0.00           C
ATOM   2406  OD1 ASN A 238      31.730  37.760  51.400  1.00  0.00           O
ATOM   2407  ND2 ASN A 238      33.330  38.420  52.730  1.00  0.00           N
ATOM   2408 1HD2 ASN A 238      33.940  38.050  53.430  1.00  0.00           H
ATOM   2409 2HD2 ASN A 238      33.100  39.380  52.530  1.00  0.00           H
ATOM   2410  C   ASN A 238      34.360  35.200  50.760  1.00  0.00           C
ATOM   2411  O   ASN A 238      35.230  36.040  51.000  1.00  0.00           O
ATOM   2412  N   TYR A 239      34.510  34.260  49.820  1.00  0.00           N
ATOM   2413  H   TYR A 239      33.800  33.570  49.680  1.00  0.00           H
ATOM   2414  CA  TYR A 239      35.650  34.170  48.840  1.00  0.00           C
ATOM   2415  CB  TYR A 239      36.230  32.750  49.000  1.00  0.00           C
ATOM   2416  CG  TYR A 239      37.300  32.330  50.060  1.00  0.00           C
ATOM   2417  CD1 TYR A 239      37.100  32.550  51.480  1.00  0.00           C
ATOM   2418  HD1 TYR A 239      36.090  32.630  51.900  1.00  0.00           H
ATOM   2419  CD2 TYR A 239      38.550  31.830  49.700  1.00  0.00           C
ATOM   2420  HD2 TYR A 239      38.720  31.730  48.620  1.00  0.00           H
ATOM   2421  CE1 TYR A 239      38.180  32.440  52.340  1.00  0.00           C
ATOM   2422  HE1 TYR A 239      37.940  32.450  53.400  1.00  0.00           H
ATOM   2423  CE2 TYR A 239      39.600  31.700  50.590  1.00  0.00           C
ATOM   2424  HE2 TYR A 239      40.590  31.500  50.170  1.00  0.00           H
ATOM   2425  CZ  TYR A 239      39.440  32.100  51.930  1.00  0.00           C
ATOM   2426  OH  TYR A 239      40.470  32.370  52.790  1.00  0.00           O
ATOM   2427  HH  TYR A 239      41.300  31.970  52.400  1.00  0.00           H
ATOM   2428  C   TYR A 239      35.340  34.500  47.350  1.00  0.00           C
ATOM   2429  O   TYR A 239      34.200  34.350  46.900  1.00  0.00           O
ATOM   2430  N   GLU A 240      36.410  34.970  46.750  1.00  0.00           N
ATOM   2431  H   GLU A 240      37.120  35.270  47.380  1.00  0.00           H
ATOM   2432  CA  GLU A 240      36.370  35.490  45.380  1.00  0.00           C
ATOM   2433  CB  GLU A 240      37.650  36.300  45.080  1.00  0.00           C
ATOM   2434  CG  GLU A 240      38.000  36.700  43.630  1.00  0.00           C
ATOM   2435  CD  GLU A 240      39.150  37.700  43.480  1.00  0.00           C
ATOM   2436  OE1 GLU A 240      39.910  37.430  42.560  1.00  0.00           O
ATOM   2437  OE2 GLU A 240      39.270  38.600  44.290  1.00  0.00           O
ATOM   2438  C   GLU A 240      36.260  34.340  44.420  1.00  0.00           C
ATOM   2439  O   GLU A 240      36.590  33.250  44.880  1.00  0.00           O
ATOM   2440  N   PRO A 241      35.580  34.510  43.290  1.00  0.00           N
ATOM   2441  CA  PRO A 241      35.350  33.540  42.220  1.00  0.00           C
ATOM   2442  CB  PRO A 241      34.260  34.020  41.280  1.00  0.00           C
ATOM   2443  CG  PRO A 241      33.440  34.830  42.300  1.00  0.00           C
ATOM   2444  CD  PRO A 241      34.530  35.560  43.070  1.00  0.00           C
ATOM   2445  C   PRO A 241      36.620  33.300  41.500  1.00  0.00           C
ATOM   2446  O   PRO A 241      37.150  34.110  40.760  1.00  0.00           O
ATOM   2447  N   LEU A 242      37.190  32.140  41.820  1.00  0.00           N
ATOM   2448  H   LEU A 242      36.590  31.460  42.250  1.00  0.00           H
ATOM   2449  CA  LEU A 242      38.480  31.620  41.220  1.00  0.00           C
ATOM   2450  CB  LEU A 242      39.060  30.400  41.950  1.00  0.00           C
ATOM   2451  CG  LEU A 242      40.530  30.360  41.600  1.00  0.00           C
ATOM   2452  CD1 LEU A 242      41.490  31.090  42.510  1.00  0.00           C
ATOM   2453  CD2 LEU A 242      40.920  28.920  41.280  1.00  0.00           C
ATOM   2454  C   LEU A 242      38.220  31.240  39.800  1.00  0.00           C
ATOM   2455  O   LEU A 242      37.190  30.590  39.460  1.00  0.00           O
ATOM   2456  N   THR A 243      38.950  31.970  39.020  1.00  0.00           N
ATOM   2457  H   THR A 243      39.820  32.300  39.380  1.00  0.00           H
ATOM   2458  CA  THR A 243      38.870  31.910  37.580  1.00  0.00           C
ATOM   2459  CB  THR A 243      38.900  33.310  37.030  1.00  0.00           C
ATOM   2460  OG1 THR A 243      40.050  33.950  37.410  1.00  0.00           O
ATOM   2461  HG1 THR A 243      40.130  34.170  38.380  1.00  0.00           H
ATOM   2462  CG2 THR A 243      37.620  34.080  37.300  1.00  0.00           C
ATOM   2463  C   THR A 243      39.910  31.030  36.870  1.00  0.00           C
ATOM   2464  O   THR A 243      40.950  30.710  37.480  1.00  0.00           O
ATOM   2465  N   GLN A 244      39.630  30.620  35.610  1.00  0.00           N
ATOM   2466  H   GLN A 244      38.780  30.780  35.120  1.00  0.00           H
ATOM   2467  CA  GLN A 244      40.650  29.960  34.790  1.00  0.00           C
ATOM   2468  CB  GLN A 244      40.060  29.610  33.460  1.00  0.00           C
ATOM   2469  CG  GLN A 244      40.820  28.780  32.380  1.00  0.00           C
ATOM   2470  CD  GLN A 244      41.540  27.470  32.850  1.00  0.00           C
ATOM   2471  OE1 GLN A 244      40.890  26.560  33.340  1.00  0.00           O
ATOM   2472  NE2 GLN A 244      42.840  27.340  32.730  1.00  0.00           N
ATOM   2473 1HE2 GLN A 244      43.350  28.150  32.430  1.00  0.00           H
ATOM   2474 2HE2 GLN A 244      43.290  26.450  32.690  1.00  0.00           H
ATOM   2475  C   GLN A 244      41.930  30.790  34.630  1.00  0.00           C
ATOM   2476  O   GLN A 244      43.030  30.210  34.710  1.00  0.00           O
ATOM   2477  N   ASP A 245      41.880  32.140  34.400  1.00  0.00           N
ATOM   2478  H   ASP A 245      40.990  32.560  34.230  1.00  0.00           H
ATOM   2479  CA  ASP A 245      43.060  33.090  34.550  1.00  0.00           C
ATOM   2480  CB  ASP A 245      42.490  34.560  34.510  1.00  0.00           C
ATOM   2481  CG  ASP A 245      43.540  35.590  34.780  1.00  0.00           C
ATOM   2482  OD1 ASP A 245      44.280  36.010  33.840  1.00  0.00           O
ATOM   2483  OD2 ASP A 245      43.790  36.020  35.900  1.00  0.00           O
ATOM   2484  C   ASP A 245      43.950  32.820  35.700  1.00  0.00           C
ATOM   2485  O   ASP A 245      45.040  32.340  35.570  1.00  0.00           O
ATOM   2486  N   HIS A 246      43.300  32.830  36.880  1.00  0.00           N
ATOM   2487  H   HIS A 246      42.350  33.130  36.980  1.00  0.00           H
ATOM   2488  CA  HIS A 246      43.960  32.550  38.160  1.00  0.00           C
ATOM   2489  CB  HIS A 246      42.950  32.660  39.300  1.00  0.00           C
ATOM   2490  CG  HIS A 246      42.270  34.020  39.630  1.00  0.00           C
ATOM   2491  ND1 HIS A 246      41.020  34.080  40.040  1.00  0.00           N
ATOM   2492  CD2 HIS A 246      42.730  35.240  39.490  1.00  0.00           C
ATOM   2493  HD2 HIS A 246      43.660  35.500  38.990  1.00  0.00           H
ATOM   2494  CE1 HIS A 246      40.700  35.400  40.220  1.00  0.00           C
ATOM   2495  HE1 HIS A 246      39.880  35.940  40.690  1.00  0.00           H
ATOM   2496  NE2 HIS A 246      41.810  36.080  39.880  1.00  0.00           N
ATOM   2497  HE2 HIS A 246      41.910  37.070  39.930  1.00  0.00           H
ATOM   2498  C   HIS A 246      44.660  31.140  38.350  1.00  0.00           C
ATOM   2499  O   HIS A 246      45.800  31.020  38.730  1.00  0.00           O
ATOM   2500  N   VAL A 247      43.990  30.100  37.900  1.00  0.00           N
ATOM   2501  H   VAL A 247      43.040  30.310  37.710  1.00  0.00           H
ATOM   2502  CA  VAL A 247      44.380  28.690  37.660  1.00  0.00           C
ATOM   2503  CB  VAL A 247      43.230  27.820  37.120  1.00  0.00           C
ATOM   2504  CG1 VAL A 247      43.710  26.370  36.970  1.00  0.00           C
ATOM   2505  CG2 VAL A 247      41.990  27.790  38.060  1.00  0.00           C
ATOM   2506  C   VAL A 247      45.630  28.560  36.760  1.00  0.00           C
ATOM   2507  O   VAL A 247      46.680  28.180  37.260  1.00  0.00           O
ATOM   2508  N   ASP A 248      45.710  29.250  35.580  1.00  0.00           N
ATOM   2509  H   ASP A 248      44.820  29.550  35.230  1.00  0.00           H
ATOM   2510  CA  ASP A 248      46.970  29.400  34.840  1.00  0.00           C
ATOM   2511  CB  ASP A 248      46.820  30.110  33.460  1.00  0.00           C
ATOM   2512  CG  ASP A 248      45.720  29.510  32.530  1.00  0.00           C
ATOM   2513  OD1 ASP A 248      45.900  28.350  32.250  1.00  0.00           O
ATOM   2514  OD2 ASP A 248      44.810  30.190  32.040  1.00  0.00           O
ATOM   2515  C   ASP A 248      48.160  30.020  35.510  1.00  0.00           C
ATOM   2516  O   ASP A 248      49.270  29.510  35.330  1.00  0.00           O
ATOM   2517  N   ILE A 249      47.960  31.230  36.050  1.00  0.00           N
ATOM   2518  H   ILE A 249      47.010  31.550  35.970  1.00  0.00           H
ATOM   2519  CA  ILE A 249      48.900  31.960  36.890  1.00  0.00           C
ATOM   2520  CB  ILE A 249      48.290  33.240  37.520  1.00  0.00           C
ATOM   2521  CG1 ILE A 249      47.820  34.160  36.470  1.00  0.00           C
ATOM   2522  CG2 ILE A 249      49.310  34.070  38.360  1.00  0.00           C
ATOM   2523  CD  ILE A 249      47.130  35.360  37.080  1.00  0.00           C
ATOM   2524  C   ILE A 249      49.590  31.130  37.920  1.00  0.00           C
ATOM   2525  O   ILE A 249      50.800  31.230  38.170  1.00  0.00           O
ATOM   2526  N   LEU A 250      48.760  30.410  38.720  1.00  0.00           N
ATOM   2527  H   LEU A 250      47.780  30.590  38.700  1.00  0.00           H
ATOM   2528  CA  LEU A 250      49.350  29.360  39.650  1.00  0.00           C
ATOM   2529  CB  LEU A 250      48.280  29.010  40.580  1.00  0.00           C
ATOM   2530  CG  LEU A 250      47.800  30.120  41.490  1.00  0.00           C
ATOM   2531  CD1 LEU A 250      46.250  29.890  41.630  1.00  0.00           C
ATOM   2532  CD2 LEU A 250      48.500  29.930  42.790  1.00  0.00           C
ATOM   2533  C   LEU A 250      49.980  28.120  39.060  1.00  0.00           C
ATOM   2534  O   LEU A 250      50.790  27.480  39.720  1.00  0.00           O
ATOM   2535  N   GLY A 251      50.080  28.100  37.720  1.00  0.00           N
ATOM   2536  H   GLY A 251      49.580  28.810  37.210  1.00  0.00           H
ATOM   2537  CA  GLY A 251      50.820  27.070  36.950  1.00  0.00           C
ATOM   2538  C   GLY A 251      52.330  26.920  37.250  1.00  0.00           C
ATOM   2539  O   GLY A 251      52.650  25.800  37.690  1.00  0.00           O
ATOM   2540  N   PRO A 252      53.070  28.080  37.310  1.00  0.00           N
ATOM   2541  CA  PRO A 252      54.420  28.090  37.780  1.00  0.00           C
ATOM   2542  CB  PRO A 252      54.810  29.550  37.860  1.00  0.00           C
ATOM   2543  CG  PRO A 252      54.180  30.070  36.560  1.00  0.00           C
ATOM   2544  CD  PRO A 252      52.850  29.310  36.520  1.00  0.00           C
ATOM   2545  C   PRO A 252      54.560  27.390  39.160  1.00  0.00           C
ATOM   2546  O   PRO A 252      55.300  26.400  39.250  1.00  0.00           O
ATOM   2547  N   LEU A 253      53.850  27.910  40.140  1.00  0.00           N
ATOM   2548  H   LEU A 253      53.260  28.690  39.950  1.00  0.00           H
ATOM   2549  CA  LEU A 253      53.750  27.340  41.480  1.00  0.00           C
ATOM   2550  CB  LEU A 253      52.770  28.120  42.270  1.00  0.00           C
ATOM   2551  CG  LEU A 253      53.260  29.520  42.560  1.00  0.00           C
ATOM   2552  CD1 LEU A 253      52.180  30.280  43.450  1.00  0.00           C
ATOM   2553  CD2 LEU A 253      54.670  29.570  43.140  1.00  0.00           C
ATOM   2554  C   LEU A 253      53.350  25.820  41.460  1.00  0.00           C
ATOM   2555  O   LEU A 253      54.190  24.950  41.750  1.00  0.00           O
ATOM   2556  N   SER A 254      52.270  25.390  40.830  1.00  0.00           N
ATOM   2557  H   SER A 254      51.870  25.980  40.120  1.00  0.00           H
ATOM   2558  CA  SER A 254      51.760  24.010  40.740  1.00  0.00           C
ATOM   2559  CB  SER A 254      50.350  24.070  40.190  1.00  0.00           C
ATOM   2560  OG  SER A 254      50.270  24.340  38.810  1.00  0.00           O
ATOM   2561  HG  SER A 254      49.330  24.210  38.500  1.00  0.00           H
ATOM   2562  C   SER A 254      52.720  23.040  39.950  1.00  0.00           C
ATOM   2563  O   SER A 254      53.050  22.020  40.540  1.00  0.00           O
ATOM   2564  N   ALA A 255      53.340  23.550  38.930  1.00  0.00           N
ATOM   2565  H   ALA A 255      53.020  24.330  38.390  1.00  0.00           H
ATOM   2566  CA  ALA A 255      54.490  22.910  38.230  1.00  0.00           C
ATOM   2567  CB  ALA A 255      54.950  23.730  37.060  1.00  0.00           C
ATOM   2568  C   ALA A 255      55.740  22.730  39.130  1.00  0.00           C
ATOM   2569  O   ALA A 255      56.570  21.880  38.910  1.00  0.00           O
ATOM   2570  N   GLN A 256      56.100  23.720  39.850  1.00  0.00           N
ATOM   2571  H   GLN A 256      55.560  24.560  39.870  1.00  0.00           H
ATOM   2572  CA  GLN A 256      57.260  23.650  40.910  1.00  0.00           C
ATOM   2573  CB  GLN A 256      57.180  25.030  41.640  1.00  0.00           C
ATOM   2574  CG  GLN A 256      58.500  25.090  42.480  1.00  0.00           C
ATOM   2575  CD  GLN A 256      58.660  26.340  43.320  1.00  0.00           C
ATOM   2576  OE1 GLN A 256      58.250  27.430  42.940  1.00  0.00           O
ATOM   2577  NE2 GLN A 256      59.500  26.210  44.310  1.00  0.00           N
ATOM   2578 1HE2 GLN A 256      59.960  25.350  44.570  1.00  0.00           H
ATOM   2579 2HE2 GLN A 256      59.490  27.000  44.920  1.00  0.00           H
ATOM   2580  C   GLN A 256      56.850  22.500  41.830  1.00  0.00           C
ATOM   2581  O   GLN A 256      57.390  21.400  41.760  1.00  0.00           O
ATOM   2582  N   THR A 257      55.770  22.670  42.590  1.00  0.00           N
ATOM   2583  H   THR A 257      55.080  23.390  42.480  1.00  0.00           H
ATOM   2584  CA  THR A 257      55.510  21.800  43.810  1.00  0.00           C
ATOM   2585  CB  THR A 257      54.470  22.260  44.830  1.00  0.00           C
ATOM   2586  OG1 THR A 257      53.160  22.370  44.270  1.00  0.00           O
ATOM   2587  HG1 THR A 257      52.570  22.400  45.080  1.00  0.00           H
ATOM   2588  CG2 THR A 257      54.850  23.600  45.440  1.00  0.00           C
ATOM   2589  C   THR A 257      55.060  20.360  43.340  1.00  0.00           C
ATOM   2590  O   THR A 257      55.230  19.400  44.130  1.00  0.00           O
ATOM   2591  N   GLY A 258      54.200  20.240  42.300  1.00  0.00           N
ATOM   2592  H   GLY A 258      54.000  21.000  41.690  1.00  0.00           H
ATOM   2593  CA  GLY A 258      53.760  18.920  41.780  1.00  0.00           C
ATOM   2594  C   GLY A 258      52.250  18.700  41.950  1.00  0.00           C
ATOM   2595  O   GLY A 258      51.700  17.880  41.230  1.00  0.00           O
ATOM   2596  N   ILE A 259      51.560  19.550  42.710  1.00  0.00           N
ATOM   2597  H   ILE A 259      52.120  20.320  43.020  1.00  0.00           H
ATOM   2598  CA  ILE A 259      50.160  19.510  43.110  1.00  0.00           C
ATOM   2599  CB  ILE A 259      50.040  19.420  44.650  1.00  0.00           C
ATOM   2600  CG1 ILE A 259      51.030  18.500  45.320  1.00  0.00           C
ATOM   2601  CG2 ILE A 259      48.620  19.230  45.190  1.00  0.00           C
ATOM   2602  CD  ILE A 259      51.150  18.500  46.850  1.00  0.00           C
ATOM   2603  C   ILE A 259      49.180  20.620  42.540  1.00  0.00           C
ATOM   2604  O   ILE A 259      49.130  21.700  43.010  1.00  0.00           O
ATOM   2605  N   ALA A 260      48.360  20.090  41.630  1.00  0.00           N
ATOM   2606  H   ALA A 260      48.200  19.110  41.740  1.00  0.00           H
ATOM   2607  CA  ALA A 260      47.400  20.590  40.680  1.00  0.00           C
ATOM   2608  CB  ALA A 260      46.630  19.470  39.970  1.00  0.00           C
ATOM   2609  C   ALA A 260      46.350  21.530  41.380  1.00  0.00           C
ATOM   2610  O   ALA A 260      46.030  21.350  42.580  1.00  0.00           O
ATOM   2611  N   VAL A 261      46.250  22.780  40.920  1.00  0.00           N
ATOM   2612  H   VAL A 261      46.920  23.090  40.250  1.00  0.00           H
ATOM   2613  CA  VAL A 261      45.390  23.850  41.490  1.00  0.00           C
ATOM   2614  CB  VAL A 261      45.340  25.130  40.660  1.00  0.00           C
ATOM   2615  CG1 VAL A 261      44.500  26.170  41.400  1.00  0.00           C
ATOM   2616  CG2 VAL A 261      46.840  25.560  40.340  1.00  0.00           C
ATOM   2617  C   VAL A 261      44.020  23.330  41.940  1.00  0.00           C
ATOM   2618  O   VAL A 261      43.480  23.590  43.060  1.00  0.00           O
ATOM   2619  N   LEU A 262      43.380  22.460  41.150  1.00  0.00           N
ATOM   2620  H   LEU A 262      43.590  22.610  40.180  1.00  0.00           H
ATOM   2621  CA  LEU A 262      42.180  21.700  41.520  1.00  0.00           C
ATOM   2622  CB  LEU A 262      41.660  21.040  40.290  1.00  0.00           C
ATOM   2623  CG  LEU A 262      41.040  22.040  39.290  1.00  0.00           C
ATOM   2624  CD1 LEU A 262      40.430  21.330  38.120  1.00  0.00           C
ATOM   2625  CD2 LEU A 262      39.910  22.810  39.960  1.00  0.00           C
ATOM   2626  C   LEU A 262      42.210  20.810  42.760  1.00  0.00           C
ATOM   2627  O   LEU A 262      41.370  20.880  43.620  1.00  0.00           O
ATOM   2628  N   ASP A 263      43.310  20.060  42.900  1.00  0.00           N
ATOM   2629  H   ASP A 263      43.820  19.640  42.150  1.00  0.00           H
ATOM   2630  CA  ASP A 263      43.640  19.310  44.150  1.00  0.00           C
ATOM   2631  CB  ASP A 263      44.940  18.530  43.920  1.00  0.00           C
ATOM   2632  CG  ASP A 263      44.750  17.440  42.850  1.00  0.00           C
ATOM   2633  OD1 ASP A 263      43.870  17.460  41.960  1.00  0.00           O
ATOM   2634  OD2 ASP A 263      45.610  16.550  42.860  1.00  0.00           O
ATOM   2635  C   ASP A 263      43.930  20.210  45.360  1.00  0.00           C
ATOM   2636  O   ASP A 263      43.380  20.100  46.450  1.00  0.00           O
ATOM   2637  N   MET A 264      44.570  21.370  45.110  1.00  0.00           N
ATOM   2638  H   MET A 264      45.070  21.400  44.250  1.00  0.00           H
ATOM   2639  CA  MET A 264      44.830  22.530  46.060  1.00  0.00           C
ATOM   2640  CB  MET A 264      45.720  23.650  45.440  1.00  0.00           C
ATOM   2641  CG  MET A 264      46.400  24.450  46.510  1.00  0.00           C
ATOM   2642  SD  MET A 264      47.580  23.470  47.480  1.00  0.00           S
ATOM   2643  CE  MET A 264      48.550  23.050  46.040  1.00  0.00           C
ATOM   2644  C   MET A 264      43.560  23.160  46.570  1.00  0.00           C
ATOM   2645  O   MET A 264      43.400  23.470  47.720  1.00  0.00           O
ATOM   2646  N   CYS A 265      42.810  23.740  45.640  1.00  0.00           N
ATOM   2647  H   CYS A 265      43.150  23.880  44.710  1.00  0.00           H
ATOM   2648  CA  CYS A 265      41.430  24.220  45.900  1.00  0.00           C
ATOM   2649  CB  CYS A 265      40.680  24.540  44.590  1.00  0.00           C
ATOM   2650  SG  CYS A 265      41.500  25.790  43.570  1.00  0.00           S
ATOM   2651  HG  CYS A 265      40.460  25.650  42.760  1.00  0.00           H
ATOM   2652  C   CYS A 265      40.550  23.280  46.710  1.00  0.00           C
ATOM   2653  O   CYS A 265      40.050  23.740  47.730  1.00  0.00           O
ATOM   2654  N   ALA A 266      40.800  21.970  46.650  1.00  0.00           N
ATOM   2655  H   ALA A 266      41.180  21.490  45.860  1.00  0.00           H
ATOM   2656  CA  ALA A 266      40.140  20.990  47.610  1.00  0.00           C
ATOM   2657  CB  ALA A 266      40.320  19.470  47.140  1.00  0.00           C
ATOM   2658  C   ALA A 266      40.690  21.150  49.020  1.00  0.00           C
ATOM   2659  O   ALA A 266      39.980  20.870  49.980  1.00  0.00           O
ATOM   2660  N   SER A 267      41.990  21.360  49.260  1.00  0.00           N
ATOM   2661  H   SER A 267      42.660  20.870  48.710  1.00  0.00           H
ATOM   2662  CA  SER A 267      42.530  21.750  50.590  1.00  0.00           C
ATOM   2663  CB  SER A 267      44.040  22.010  50.660  1.00  0.00           C
ATOM   2664  OG  SER A 267      44.760  20.830  50.450  1.00  0.00           O
ATOM   2665  HG  SER A 267      45.030  20.540  51.370  1.00  0.00           H
ATOM   2666  C   SER A 267      41.920  23.080  51.170  1.00  0.00           C
ATOM   2667  O   SER A 267      41.290  22.990  52.220  1.00  0.00           O
ATOM   2668  N   LEU A 268      41.870  24.140  50.340  1.00  0.00           N
ATOM   2669  H   LEU A 268      42.480  24.150  49.560  1.00  0.00           H
ATOM   2670  CA  LEU A 268      41.250  25.410  50.820  1.00  0.00           C
ATOM   2671  CB  LEU A 268      41.490  26.480  49.760  1.00  0.00           C
ATOM   2672  CG  LEU A 268      40.860  27.820  50.070  1.00  0.00           C
ATOM   2673  CD1 LEU A 268      41.260  28.270  51.540  1.00  0.00           C
ATOM   2674  CD2 LEU A 268      41.190  28.930  48.970  1.00  0.00           C
ATOM   2675  C   LEU A 268      39.750  25.190  51.230  1.00  0.00           C
ATOM   2676  O   LEU A 268      39.240  25.630  52.230  1.00  0.00           O
ATOM   2677  N   LYS A 269      39.080  24.310  50.510  1.00  0.00           N
ATOM   2678  H   LYS A 269      39.510  23.930  49.690  1.00  0.00           H
ATOM   2679  CA  LYS A 269      37.640  23.810  50.720  1.00  0.00           C
ATOM   2680  CB  LYS A 269      37.270  22.750  49.630  1.00  0.00           C
ATOM   2681  CG  LYS A 269      35.870  22.190  49.790  1.00  0.00           C
ATOM   2682  CD  LYS A 269      35.570  21.120  48.730  1.00  0.00           C
ATOM   2683  CE  LYS A 269      34.120  21.010  48.430  1.00  0.00           C
ATOM   2684  NZ  LYS A 269      33.760  21.990  47.350  1.00  0.00           N
ATOM   2685  HZ1 LYS A 269      32.790  21.790  47.190  1.00  0.00           H
ATOM   2686  HZ2 LYS A 269      34.060  22.910  47.590  1.00  0.00           H
ATOM   2687  HZ3 LYS A 269      34.280  21.870  46.510  1.00  0.00           H
ATOM   2688  C   LYS A 269      37.570  23.110  52.100  1.00  0.00           C
ATOM   2689  O   LYS A 269      36.900  23.690  52.940  1.00  0.00           O
ATOM   2690  N   GLU A 270      38.380  22.040  52.350  1.00  0.00           N
ATOM   2691  H   GLU A 270      39.150  21.770  51.770  1.00  0.00           H
ATOM   2692  CA  GLU A 270      38.340  21.490  53.690  1.00  0.00           C
ATOM   2693  CB  GLU A 270      39.110  20.200  53.830  1.00  0.00           C
ATOM   2694  CG  GLU A 270      38.610  19.040  53.010  1.00  0.00           C
ATOM   2695  CD  GLU A 270      37.230  18.570  53.320  1.00  0.00           C
ATOM   2696  OE1 GLU A 270      36.540  18.170  52.370  1.00  0.00           O
ATOM   2697  OE2 GLU A 270      36.770  18.510  54.450  1.00  0.00           O
ATOM   2698  C   GLU A 270      38.720  22.410  54.850  1.00  0.00           C
ATOM   2699  O   GLU A 270      37.910  22.480  55.820  1.00  0.00           O
ATOM   2700  N   LEU A 271      39.770  23.230  54.660  1.00  0.00           N
ATOM   2701  H   LEU A 271      40.340  22.920  53.900  1.00  0.00           H
ATOM   2702  CA  LEU A 271      40.330  24.240  55.590  1.00  0.00           C
ATOM   2703  CB  LEU A 271      41.590  24.880  54.980  1.00  0.00           C
ATOM   2704  CG  LEU A 271      42.860  24.250  55.500  1.00  0.00           C
ATOM   2705  CD1 LEU A 271      44.070  24.630  54.630  1.00  0.00           C
ATOM   2706  CD2 LEU A 271      43.160  24.430  57.010  1.00  0.00           C
ATOM   2707  C   LEU A 271      39.250  25.360  55.990  1.00  0.00           C
ATOM   2708  O   LEU A 271      39.520  26.160  56.890  1.00  0.00           O
ATOM   2709  N   LEU A 272      38.330  25.700  55.070  1.00  0.00           N
ATOM   2710  H   LEU A 272      38.410  25.550  54.090  1.00  0.00           H
ATOM   2711  CA  LEU A 272      37.170  26.640  55.390  1.00  0.00           C
ATOM   2712  CB  LEU A 272      36.580  27.270  54.100  1.00  0.00           C
ATOM   2713  CG  LEU A 272      37.390  28.410  53.550  1.00  0.00           C
ATOM   2714  CD1 LEU A 272      37.060  28.710  52.100  1.00  0.00           C
ATOM   2715  CD2 LEU A 272      37.170  29.660  54.370  1.00  0.00           C
ATOM   2716  C   LEU A 272      36.090  25.900  56.210  1.00  0.00           C
ATOM   2717  O   LEU A 272      35.710  26.390  57.250  1.00  0.00           O
ATOM   2718  N   GLN A 273      35.860  24.620  55.830  1.00  0.00           N
ATOM   2719  H   GLN A 273      36.380  24.210  55.080  1.00  0.00           H
ATOM   2720  CA  GLN A 273      34.690  23.800  56.320  1.00  0.00           C
ATOM   2721  CB  GLN A 273      34.350  22.730  55.340  1.00  0.00           C
ATOM   2722  CG  GLN A 273      33.580  23.230  54.110  1.00  0.00           C
ATOM   2723  CD  GLN A 273      33.400  22.200  52.950  1.00  0.00           C
ATOM   2724  OE1 GLN A 273      33.110  22.450  51.820  1.00  0.00           O
ATOM   2725  NE2 GLN A 273      33.470  20.940  53.350  1.00  0.00           N
ATOM   2726 1HE2 GLN A 273      33.570  20.720  54.320  1.00  0.00           H
ATOM   2727 2HE2 GLN A 273      33.420  20.160  52.730  1.00  0.00           H
ATOM   2728  C   GLN A 273      34.980  23.110  57.680  1.00  0.00           C
ATOM   2729  O   GLN A 273      34.040  22.980  58.490  1.00  0.00           O
ATOM   2730  N   ASN A 274      36.270  22.630  57.930  1.00  0.00           N
ATOM   2731  H   ASN A 274      36.980  22.530  57.240  1.00  0.00           H
ATOM   2732  CA  ASN A 274      36.730  22.110  59.260  1.00  0.00           C
ATOM   2733  CB  ASN A 274      37.580  20.880  58.950  1.00  0.00           C
ATOM   2734  CG  ASN A 274      36.800  19.790  58.150  1.00  0.00           C
ATOM   2735  OD1 ASN A 274      35.590  19.530  58.350  1.00  0.00           O
ATOM   2736  ND2 ASN A 274      37.490  19.180  57.130  1.00  0.00           N
ATOM   2737 1HD2 ASN A 274      38.480  19.260  57.040  1.00  0.00           H
ATOM   2738 2HD2 ASN A 274      37.110  18.980  56.220  1.00  0.00           H
ATOM   2739  C   ASN A 274      37.590  23.020  60.070  1.00  0.00           C
ATOM   2740  O   ASN A 274      37.590  22.930  61.260  1.00  0.00           O
ATOM   2741  N   GLY A 275      38.310  23.940  59.370  1.00  0.00           N
ATOM   2742  H   GLY A 275      38.420  23.970  58.380  1.00  0.00           H
ATOM   2743  CA  GLY A 275      39.130  24.870  60.040  1.00  0.00           C
ATOM   2744  C   GLY A 275      40.530  24.290  60.070  1.00  0.00           C
ATOM   2745  O   GLY A 275      40.870  23.460  59.240  1.00  0.00           O
ATOM   2746  N   MET A 276      41.430  24.970  60.820  1.00  0.00           N
ATOM   2747  H   MET A 276      41.220  25.870  61.200  1.00  0.00           H
ATOM   2748  CA  MET A 276      42.840  24.530  61.110  1.00  0.00           C
ATOM   2749  CB  MET A 276      43.660  25.710  61.600  1.00  0.00           C
ATOM   2750  CG  MET A 276      43.790  26.850  60.590  1.00  0.00           C
ATOM   2751  SD  MET A 276      45.210  26.830  59.480  1.00  0.00           S
ATOM   2752  CE  MET A 276      45.210  28.530  58.950  1.00  0.00           C
ATOM   2753  C   MET A 276      42.950  23.370  62.100  1.00  0.00           C
ATOM   2754  O   MET A 276      43.900  22.450  62.080  1.00  0.00           O
ATOM   2755  N   ASN A 277      42.030  23.300  62.990  1.00  0.00           N
ATOM   2756  H   ASN A 277      41.270  23.930  62.880  1.00  0.00           H
ATOM   2757  CA  ASN A 277      41.950  22.450  64.240  1.00  0.00           C
ATOM   2758  CB  ASN A 277      41.940  20.950  63.880  1.00  0.00           C
ATOM   2759  CG  ASN A 277      40.640  20.460  63.100  1.00  0.00           C
ATOM   2760  OD1 ASN A 277      40.750  20.070  61.920  1.00  0.00           O
ATOM   2761  ND2 ASN A 277      39.510  20.090  63.760  1.00  0.00           N
ATOM   2762 1HD2 ASN A 277      39.470  19.980  64.750  1.00  0.00           H
ATOM   2763 2HD2 ASN A 277      38.650  19.860  63.290  1.00  0.00           H
ATOM   2764  C   ASN A 277      43.160  22.840  65.070  1.00  0.00           C
ATOM   2765  O   ASN A 277      44.130  22.170  64.970  1.00  0.00           O
ATOM   2766  N   GLY A 278      43.140  23.990  65.690  1.00  0.00           N
ATOM   2767  H   GLY A 278      42.210  24.280  65.920  1.00  0.00           H
ATOM   2768  CA  GLY A 278      44.280  24.610  66.360  1.00  0.00           C
ATOM   2769  C   GLY A 278      45.690  24.840  65.740  1.00  0.00           C
ATOM   2770  O   GLY A 278      46.410  25.810  66.090  1.00  0.00           O
ATOM   2771  N   ARG A 279      45.940  23.990  64.710  1.00  0.00           N
ATOM   2772  H   ARG A 279      45.300  23.260  64.500  1.00  0.00           H
ATOM   2773  CA  ARG A 279      47.210  23.840  63.940  1.00  0.00           C
ATOM   2774  CB  ARG A 279      47.030  22.600  63.140  1.00  0.00           C
ATOM   2775  CG  ARG A 279      47.050  21.270  63.900  1.00  0.00           C
ATOM   2776  CD  ARG A 279      46.860  20.010  63.030  1.00  0.00           C
ATOM   2777  NE  ARG A 279      45.550  20.080  62.410  1.00  0.00           N
ATOM   2778  HE  ARG A 279      44.980  20.820  62.770  1.00  0.00           H
ATOM   2779  CZ  ARG A 279      44.980  19.170  61.530  1.00  0.00           C
ATOM   2780  NH1 ARG A 279      45.530  18.030  61.090  1.00  0.00           N
ATOM   2781 1HH1 ARG A 279      46.420  17.710  61.420  1.00  0.00           H
ATOM   2782 2HH1 ARG A 279      44.980  17.630  60.350  1.00  0.00           H
ATOM   2783  NH2 ARG A 279      43.820  19.470  60.950  1.00  0.00           N
ATOM   2784 1HH2 ARG A 279      43.230  20.190  61.320  1.00  0.00           H
ATOM   2785 2HH2 ARG A 279      43.540  18.900  60.180  1.00  0.00           H
ATOM   2786  C   ARG A 279      47.550  25.060  63.090  1.00  0.00           C
ATOM   2787  O   ARG A 279      46.700  25.930  62.910  1.00  0.00           O
ATOM   2788  N   THR A 280      48.800  25.190  62.560  1.00  0.00           N
ATOM   2789  H   THR A 280      49.570  24.560  62.590  1.00  0.00           H
ATOM   2790  CA  THR A 280      49.200  26.460  61.880  1.00  0.00           C
ATOM   2791  CB  THR A 280      50.200  27.240  62.760  1.00  0.00           C
ATOM   2792  OG1 THR A 280      51.360  26.500  63.090  1.00  0.00           O
ATOM   2793  HG1 THR A 280      51.230  25.750  63.750  1.00  0.00           H
ATOM   2794  CG2 THR A 280      49.530  27.880  63.990  1.00  0.00           C
ATOM   2795  C   THR A 280      49.880  26.250  60.550  1.00  0.00           C
ATOM   2796  O   THR A 280      50.320  25.150  60.170  1.00  0.00           O
ATOM   2797  N   ILE A 281      49.680  27.260  59.680  1.00  0.00           N
ATOM   2798  H   ILE A 281      49.040  28.020  59.760  1.00  0.00           H
ATOM   2799  CA  ILE A 281      50.450  27.270  58.380  1.00  0.00           C
ATOM   2800  CB  ILE A 281      49.440  27.150  57.180  1.00  0.00           C
ATOM   2801  CG1 ILE A 281      48.150  26.290  57.460  1.00  0.00           C
ATOM   2802  CG2 ILE A 281      50.270  26.470  56.100  1.00  0.00           C
ATOM   2803  CD  ILE A 281      47.260  26.220  56.240  1.00  0.00           C
ATOM   2804  C   ILE A 281      51.270  28.550  58.280  1.00  0.00           C
ATOM   2805  O   ILE A 281      50.690  29.610  58.610  1.00  0.00           O
ATOM   2806  N   LEU A 282      52.500  28.410  57.790  1.00  0.00           N
ATOM   2807  H   LEU A 282      52.820  27.480  57.610  1.00  0.00           H
ATOM   2808  CA  LEU A 282      53.460  29.510  57.690  1.00  0.00           C
ATOM   2809  CB  LEU A 282      53.420  30.280  56.360  1.00  0.00           C
ATOM   2810  CG  LEU A 282      54.060  29.440  55.200  1.00  0.00           C
ATOM   2811  CD1 LEU A 282      53.830  30.180  53.870  1.00  0.00           C
ATOM   2812  CD2 LEU A 282      55.550  29.450  55.450  1.00  0.00           C
ATOM   2813  C   LEU A 282      53.470  30.520  58.930  1.00  0.00           C
ATOM   2814  O   LEU A 282      53.320  31.740  58.740  1.00  0.00           O
ATOM   2815  N   GLY A 283      53.340  29.960  60.100  1.00  0.00           N
ATOM   2816  H   GLY A 283      53.380  28.970  60.200  1.00  0.00           H
ATOM   2817  CA  GLY A 283      53.230  30.710  61.380  1.00  0.00           C
ATOM   2818  C   GLY A 283      51.850  31.350  61.720  1.00  0.00           C
ATOM   2819  O   GLY A 283      51.540  31.520  62.920  1.00  0.00           O
ATOM   2820  N   SER A 284      50.910  31.390  60.710  1.00  0.00           N
ATOM   2821  H   SER A 284      50.910  30.830  59.880  1.00  0.00           H
ATOM   2822  CA  SER A 284      49.620  32.010  60.900  1.00  0.00           C
ATOM   2823  CB  SER A 284      49.300  33.070  59.840  1.00  0.00           C
ATOM   2824  OG  SER A 284      48.000  33.640  60.070  1.00  0.00           O
ATOM   2825  HG  SER A 284      47.910  34.480  59.540  1.00  0.00           H
ATOM   2826  C   SER A 284      48.450  31.010  61.120  1.00  0.00           C
ATOM   2827  O   SER A 284      48.340  29.970  60.420  1.00  0.00           O
ATOM   2828  N   ALA A 285      47.460  31.460  61.960  1.00  0.00           N
ATOM   2829  H   ALA A 285      47.620  32.340  62.400  1.00  0.00           H
ATOM   2830  CA  ALA A 285      46.250  30.680  62.340  1.00  0.00           C
ATOM   2831  CB  ALA A 285      45.980  31.150  63.760  1.00  0.00           C
ATOM   2832  C   ALA A 285      45.050  30.870  61.400  1.00  0.00           C
ATOM   2833  O   ALA A 285      43.970  30.350  61.700  1.00  0.00           O
ATOM   2834  N   LEU A 286      45.170  31.890  60.530  1.00  0.00           N
ATOM   2835  H   LEU A 286      45.920  32.530  60.700  1.00  0.00           H
ATOM   2836  CA  LEU A 286      44.100  32.190  59.590  1.00  0.00           C
ATOM   2837  CB  LEU A 286      43.410  33.440  60.120  1.00  0.00           C
ATOM   2838  CG  LEU A 286      44.210  34.610  60.570  1.00  0.00           C
ATOM   2839  CD1 LEU A 286      44.600  35.460  59.380  1.00  0.00           C
ATOM   2840  CD2 LEU A 286      43.360  35.450  61.520  1.00  0.00           C
ATOM   2841  C   LEU A 286      44.620  32.090  58.090  1.00  0.00           C
ATOM   2842  O   LEU A 286      45.780  31.800  57.780  1.00  0.00           O
ATOM   2843  N   LEU A 287      43.700  32.100  57.140  1.00  0.00           N
ATOM   2844  H   LEU A 287      42.720  32.230  57.310  1.00  0.00           H
ATOM   2845  CA  LEU A 287      44.060  31.960  55.710  1.00  0.00           C
ATOM   2846  CB  LEU A 287      42.780  31.410  54.980  1.00  0.00           C
ATOM   2847  CG  LEU A 287      42.400  30.010  55.430  1.00  0.00           C
ATOM   2848  CD1 LEU A 287      41.040  29.530  54.830  1.00  0.00           C
ATOM   2849  CD2 LEU A 287      43.530  29.050  55.020  1.00  0.00           C
ATOM   2850  C   LEU A 287      44.570  33.280  55.080  1.00  0.00           C
ATOM   2851  O   LEU A 287      43.770  34.180  54.830  1.00  0.00           O
ATOM   2852  N   GLU A 288      45.890  33.480  55.050  1.00  0.00           N
ATOM   2853  H   GLU A 288      46.560  32.810  55.380  1.00  0.00           H
ATOM   2854  CA  GLU A 288      46.450  34.770  54.640  1.00  0.00           C
ATOM   2855  CB  GLU A 288      47.930  34.880  55.150  1.00  0.00           C
ATOM   2856  CG  GLU A 288      48.120  34.820  56.660  1.00  0.00           C
ATOM   2857  CD  GLU A 288      48.320  36.170  57.320  1.00  0.00           C
ATOM   2858  OE1 GLU A 288      49.030  37.040  56.820  1.00  0.00           O
ATOM   2859  OE2 GLU A 288      47.950  36.300  58.480  1.00  0.00           O
ATOM   2860  C   GLU A 288      46.430  35.160  53.170  1.00  0.00           C
ATOM   2861  O   GLU A 288      47.170  34.690  52.250  1.00  0.00           O
ATOM   2862  N   ASP A 289      45.650  36.200  52.920  1.00  0.00           N
ATOM   2863  H   ASP A 289      45.120  36.630  53.650  1.00  0.00           H
ATOM   2864  CA  ASP A 289      45.370  36.660  51.570  1.00  0.00           C
ATOM   2865  CB  ASP A 289      43.910  36.800  51.430  1.00  0.00           C
ATOM   2866  CG  ASP A 289      43.150  38.020  51.980  1.00  0.00           C
ATOM   2867  OD1 ASP A 289      43.580  38.720  52.890  1.00  0.00           O
ATOM   2868  OD2 ASP A 289      42.060  38.260  51.430  1.00  0.00           O
ATOM   2869  C   ASP A 289      46.130  37.920  51.060  1.00  0.00           C
ATOM   2870  O   ASP A 289      46.020  38.400  49.950  1.00  0.00           O
ATOM   2871  N   GLU A 290      47.250  38.290  51.750  1.00  0.00           N
ATOM   2872  H   GLU A 290      47.270  38.200  52.740  1.00  0.00           H
ATOM   2873  CA  GLU A 290      48.070  39.440  51.240  1.00  0.00           C
ATOM   2874  CB  GLU A 290      48.210  40.400  52.430  1.00  0.00           C
ATOM   2875  CG  GLU A 290      46.940  41.270  52.710  1.00  0.00           C
ATOM   2876  CD  GLU A 290      47.000  42.280  53.800  1.00  0.00           C
ATOM   2877  OE1 GLU A 290      46.580  41.880  54.890  1.00  0.00           O
ATOM   2878  OE2 GLU A 290      47.270  43.420  53.580  1.00  0.00           O
ATOM   2879  C   GLU A 290      49.390  38.960  50.700  1.00  0.00           C
ATOM   2880  O   GLU A 290      50.350  39.680  50.690  1.00  0.00           O
ATOM   2881  N   PHE A 291      49.320  37.780  50.010  1.00  0.00           N
ATOM   2882  H   PHE A 291      48.400  37.530  49.720  1.00  0.00           H
ATOM   2883  CA  PHE A 291      50.500  37.070  49.480  1.00  0.00           C
ATOM   2884  CB  PHE A 291      50.670  35.900  50.390  1.00  0.00           C
ATOM   2885  CG  PHE A 291      51.330  36.250  51.670  1.00  0.00           C
ATOM   2886  CD1 PHE A 291      52.610  36.810  51.680  1.00  0.00           C
ATOM   2887  HD1 PHE A 291      53.030  37.220  50.760  1.00  0.00           H
ATOM   2888  CD2 PHE A 291      50.650  36.000  52.850  1.00  0.00           C
ATOM   2889  HD2 PHE A 291      49.580  35.770  52.810  1.00  0.00           H
ATOM   2890  CE1 PHE A 291      53.300  37.030  52.850  1.00  0.00           C
ATOM   2891  HE1 PHE A 291      54.350  37.340  52.820  1.00  0.00           H
ATOM   2892  CE2 PHE A 291      51.370  36.180  54.030  1.00  0.00           C
ATOM   2893  HE2 PHE A 291      50.980  35.960  55.030  1.00  0.00           H
ATOM   2894  CZ  PHE A 291      52.690  36.630  54.040  1.00  0.00           C
ATOM   2895  HZ  PHE A 291      53.240  36.590  54.980  1.00  0.00           H
ATOM   2896  C   PHE A 291      50.220  36.640  48.070  1.00  0.00           C
ATOM   2897  O   PHE A 291      49.780  35.520  47.790  1.00  0.00           O
ATOM   2898  N   THR A 292      50.480  37.490  47.030  1.00  0.00           N
ATOM   2899  H   THR A 292      51.130  38.240  47.160  1.00  0.00           H
ATOM   2900  CA  THR A 292      50.260  37.110  45.620  1.00  0.00           C
ATOM   2901  CB  THR A 292      50.490  38.280  44.600  1.00  0.00           C
ATOM   2902  OG1 THR A 292      51.790  38.760  44.600  1.00  0.00           O
ATOM   2903  HG1 THR A 292      51.910  39.200  45.490  1.00  0.00           H
ATOM   2904  CG2 THR A 292      49.720  39.540  44.920  1.00  0.00           C
ATOM   2905  C   THR A 292      51.130  35.940  45.090  1.00  0.00           C
ATOM   2906  O   THR A 292      52.140  35.630  45.690  1.00  0.00           O
ATOM   2907  N   PRO A 293      50.820  35.400  43.880  1.00  0.00           N
ATOM   2908  CA  PRO A 293      51.760  34.490  43.120  1.00  0.00           C
ATOM   2909  CB  PRO A 293      51.000  34.250  41.780  1.00  0.00           C
ATOM   2910  CG  PRO A 293      49.570  34.150  42.330  1.00  0.00           C
ATOM   2911  CD  PRO A 293      49.440  35.270  43.300  1.00  0.00           C
ATOM   2912  C   PRO A 293      53.110  35.160  42.910  1.00  0.00           C
ATOM   2913  O   PRO A 293      54.070  34.600  43.330  1.00  0.00           O
ATOM   2914  N   PHE A 294      53.150  36.470  42.600  1.00  0.00           N
ATOM   2915  H   PHE A 294      52.330  36.900  42.210  1.00  0.00           H
ATOM   2916  CA  PHE A 294      54.350  37.300  42.570  1.00  0.00           C
ATOM   2917  CB  PHE A 294      54.100  38.730  42.090  1.00  0.00           C
ATOM   2918  CG  PHE A 294      55.310  39.620  41.980  1.00  0.00           C
ATOM   2919  CD1 PHE A 294      56.160  39.650  40.860  1.00  0.00           C
ATOM   2920  HD1 PHE A 294      56.020  39.100  39.930  1.00  0.00           H
ATOM   2921  CD2 PHE A 294      55.510  40.410  43.060  1.00  0.00           C
ATOM   2922  HD2 PHE A 294      54.700  40.610  43.770  1.00  0.00           H
ATOM   2923  CE1 PHE A 294      57.140  40.620  40.850  1.00  0.00           C
ATOM   2924  HE1 PHE A 294      57.640  40.900  39.920  1.00  0.00           H
ATOM   2925  CE2 PHE A 294      56.580  41.280  43.100  1.00  0.00           C
ATOM   2926  HE2 PHE A 294      56.860  41.860  43.980  1.00  0.00           H
ATOM   2927  CZ  PHE A 294      57.370  41.390  41.960  1.00  0.00           C
ATOM   2928  HZ  PHE A 294      58.260  42.010  42.100  1.00  0.00           H
ATOM   2929  C   PHE A 294      55.110  37.140  43.800  1.00  0.00           C
ATOM   2930  O   PHE A 294      56.230  36.670  43.820  1.00  0.00           O
ATOM   2931  N   ASP A 295      54.510  37.520  44.920  1.00  0.00           N
ATOM   2932  H   ASP A 295      53.600  37.930  45.050  1.00  0.00           H
ATOM   2933  CA  ASP A 295      55.180  37.400  46.240  1.00  0.00           C
ATOM   2934  CB  ASP A 295      54.410  37.960  47.420  1.00  0.00           C
ATOM   2935  CG  ASP A 295      53.960  39.420  47.120  1.00  0.00           C
ATOM   2936  OD1 ASP A 295      54.900  40.210  47.010  1.00  0.00           O
ATOM   2937  OD2 ASP A 295      52.760  39.730  46.960  1.00  0.00           O
ATOM   2938  C   ASP A 295      55.750  36.030  46.780  1.00  0.00           C
ATOM   2939  O   ASP A 295      56.770  36.020  47.520  1.00  0.00           O
ATOM   2940  N   VAL A 296      55.010  34.960  46.520  1.00  0.00           N
ATOM   2941  H   VAL A 296      54.110  34.980  46.080  1.00  0.00           H
ATOM   2942  CA  VAL A 296      55.500  33.560  46.660  1.00  0.00           C
ATOM   2943  CB  VAL A 296      54.300  32.570  46.490  1.00  0.00           C
ATOM   2944  CG1 VAL A 296      54.680  31.120  46.380  1.00  0.00           C
ATOM   2945  CG2 VAL A 296      53.410  32.760  47.720  1.00  0.00           C
ATOM   2946  C   VAL A 296      56.810  33.200  45.880  1.00  0.00           C
ATOM   2947  O   VAL A 296      57.860  33.140  46.440  1.00  0.00           O
ATOM   2948  N   VAL A 297      56.680  33.290  44.570  1.00  0.00           N
ATOM   2949  H   VAL A 297      55.800  33.430  44.100  1.00  0.00           H
ATOM   2950  CA  VAL A 297      57.830  33.150  43.630  1.00  0.00           C
ATOM   2951  CB  VAL A 297      57.330  33.650  42.280  1.00  0.00           C
ATOM   2952  CG1 VAL A 297      58.420  33.610  41.190  1.00  0.00           C
ATOM   2953  CG2 VAL A 297      56.170  32.810  41.790  1.00  0.00           C
ATOM   2954  C   VAL A 297      59.110  33.960  44.010  1.00  0.00           C
ATOM   2955  O   VAL A 297      60.160  33.340  44.080  1.00  0.00           O
ATOM   2956  N   ARG A 298      58.980  35.160  44.490  1.00  0.00           N
ATOM   2957  H   ARG A 298      58.060  35.560  44.390  1.00  0.00           H
ATOM   2958  CA  ARG A 298      59.990  36.100  45.040  1.00  0.00           C
ATOM   2959  CB  ARG A 298      59.300  37.470  45.110  1.00  0.00           C
ATOM   2960  CG  ARG A 298      60.030  38.690  45.640  1.00  0.00           C
ATOM   2961  CD  ARG A 298      59.020  39.840  45.490  1.00  0.00           C
ATOM   2962  NE  ARG A 298      59.610  41.010  46.110  1.00  0.00           N
ATOM   2963  HE  ARG A 298      60.410  41.430  45.670  1.00  0.00           H
ATOM   2964  CZ  ARG A 298      59.090  41.540  47.270  1.00  0.00           C
ATOM   2965  NH1 ARG A 298      58.000  41.150  47.890  1.00  0.00           N
ATOM   2966 1HH1 ARG A 298      57.430  40.460  47.450  1.00  0.00           H
ATOM   2967 2HH1 ARG A 298      57.800  41.470  48.810  1.00  0.00           H
ATOM   2968  NH2 ARG A 298      59.700  42.590  47.860  1.00  0.00           N
ATOM   2969 1HH2 ARG A 298      60.450  43.000  47.340  1.00  0.00           H
ATOM   2970 2HH2 ARG A 298      59.370  42.840  48.770  1.00  0.00           H
ATOM   2971  C   ARG A 298      60.730  35.580  46.270  1.00  0.00           C
ATOM   2972  O   ARG A 298      61.830  36.070  46.540  1.00  0.00           O
ATOM   2973  N   GLN A 299      60.170  34.570  46.990  1.00  0.00           N
ATOM   2974  H   GLN A 299      59.190  34.360  47.020  1.00  0.00           H
ATOM   2975  CA  GLN A 299      60.820  33.920  48.140  1.00  0.00           C
ATOM   2976  CB  GLN A 299      60.050  34.320  49.370  1.00  0.00           C
ATOM   2977  CG  GLN A 299      60.820  35.220  50.320  1.00  0.00           C
ATOM   2978  CD  GLN A 299      59.840  35.910  51.310  1.00  0.00           C
ATOM   2979  OE1 GLN A 299      60.160  35.910  52.500  1.00  0.00           O
ATOM   2980  NE2 GLN A 299      59.130  36.890  50.810  1.00  0.00           N
ATOM   2981 1HE2 GLN A 299      59.130  37.020  49.810  1.00  0.00           H
ATOM   2982 2HE2 GLN A 299      58.580  37.460  51.420  1.00  0.00           H
ATOM   2983  C   GLN A 299      60.810  32.420  48.030  1.00  0.00           C
ATOM   2984  O   GLN A 299      61.540  31.690  48.780  1.00  0.00           O
ATOM   2985  N   CYS A 300      60.000  31.840  47.160  1.00  0.00           N
ATOM   2986  H   CYS A 300      59.340  32.340  46.600  1.00  0.00           H
ATOM   2987  CA  CYS A 300      59.840  30.340  47.160  1.00  0.00           C
ATOM   2988  CB  CYS A 300      58.360  30.010  47.290  1.00  0.00           C
ATOM   2989  SG  CYS A 300      57.540  30.460  48.880  1.00  0.00           S
ATOM   2990  HG  CYS A 300      58.620  30.220  49.620  1.00  0.00           H
ATOM   2991  C   CYS A 300      60.340  29.550  45.940  1.00  0.00           C
ATOM   2992  O   CYS A 300      60.520  28.360  46.190  1.00  0.00           O
ATOM   2993  N   SER A 301      60.620  30.310  44.840  1.00  0.00           N
ATOM   2994  H   SER A 301      60.450  31.280  44.730  1.00  0.00           H
ATOM   2995  CA  SER A 301      61.130  29.660  43.560  1.00  0.00           C
ATOM   2996  CB  SER A 301      61.330  30.630  42.350  1.00  0.00           C
ATOM   2997  OG  SER A 301      60.070  30.930  41.740  1.00  0.00           O
ATOM   2998  HG  SER A 301      60.310  31.260  40.820  1.00  0.00           H
ATOM   2999  C   SER A 301      62.490  28.910  43.700  1.00  0.00           C
ATOM   3000  O   SER A 301      62.500  27.810  43.160  1.00  0.00           O
ATOM   3001  N   GLY A 302      63.470  29.480  44.400  1.00  0.00           N
ATOM   3002  H   GLY A 302      63.420  30.430  44.720  1.00  0.00           H
ATOM   3003  CA  GLY A 302      64.760  28.900  44.660  1.00  0.00           C
ATOM   3004  C   GLY A 302      64.850  27.610  45.490  1.00  0.00           C
ATOM   3005  O   GLY A 302      65.980  27.150  45.670  1.00  0.00           O
ATOM   3006  N   VAL A 303      63.720  27.180  46.030  1.00  0.00           N
ATOM   3007  H   VAL A 303      62.800  27.480  45.780  1.00  0.00           H
ATOM   3008  CA  VAL A 303      63.620  26.110  47.020  1.00  0.00           C
ATOM   3009  CB  VAL A 303      63.020  26.630  48.340  1.00  0.00           C
ATOM   3010  CG1 VAL A 303      62.700  25.730  49.540  1.00  0.00           C
ATOM   3011  CG2 VAL A 303      63.790  27.840  48.780  1.00  0.00           C
ATOM   3012  C   VAL A 303      62.670  25.010  46.500  1.00  0.00           C
ATOM   3013  O   VAL A 303      61.780  25.310  45.700  1.00  0.00           O
ATOM   3014  N   THR A 304      63.110  23.780  46.860  1.00  0.00           N
ATOM   3015  H   THR A 304      63.770  23.760  47.600  1.00  0.00           H
ATOM   3016  CA  THR A 304      62.350  22.600  46.420  1.00  0.00           C
ATOM   3017  CB  THR A 304      63.050  21.600  45.530  1.00  0.00           C
ATOM   3018  OG1 THR A 304      62.230  20.510  45.120  1.00  0.00           O
ATOM   3019  HG1 THR A 304      62.700  19.740  44.680  1.00  0.00           H
ATOM   3020  CG2 THR A 304      64.350  21.080  46.110  1.00  0.00           C
ATOM   3021  C   THR A 304      61.560  21.910  47.550  1.00  0.00           C
ATOM   3022  O   THR A 304      60.320  21.890  47.610  1.00  0.00           O
ATOM   3023  N   PHE A 305      62.260  21.390  48.590  1.00  0.00           N
ATOM   3024  H   PHE A 305      63.210  21.680  48.720  1.00  0.00           H
ATOM   3025  CA  PHE A 305      61.800  20.390  49.620  1.00  0.00           C
ATOM   3026  CB  PHE A 305      61.510  21.210  50.870  1.00  0.00           C
ATOM   3027  CG  PHE A 305      61.730  20.390  52.190  1.00  0.00           C
ATOM   3028  CD1 PHE A 305      63.020  20.070  52.620  1.00  0.00           C
ATOM   3029  HD1 PHE A 305      63.860  20.330  51.980  1.00  0.00           H
ATOM   3030  CD2 PHE A 305      60.700  20.440  53.150  1.00  0.00           C
ATOM   3031  HD2 PHE A 305      59.770  20.950  52.880  1.00  0.00           H
ATOM   3032  CE1 PHE A 305      63.250  19.830  53.960  1.00  0.00           C
ATOM   3033  HE1 PHE A 305      64.240  19.490  54.260  1.00  0.00           H
ATOM   3034  CE2 PHE A 305      60.990  20.190  54.460  1.00  0.00           C
ATOM   3035  HE2 PHE A 305      60.190  19.990  55.180  1.00  0.00           H
ATOM   3036  CZ  PHE A 305      62.260  19.840  54.900  1.00  0.00           C
ATOM   3037  HZ  PHE A 305      62.470  19.910  55.960  1.00  0.00           H
ATOM   3038  C   PHE A 305      60.620  19.470  49.080  1.00  0.00           C
ATOM   3039  O   PHE A 305      59.430  19.730  49.250  1.00  0.00           O
ATOM   3040  N   GLN A 306      61.060  18.340  48.530  1.00  0.00           N
ATOM   3041  H   GLN A 306      62.040  18.190  48.450  1.00  0.00           H
ATOM   3042  CA  GLN A 306      60.150  17.270  48.060  1.00  0.00           C
ATOM   3043  CB  GLN A 306      60.820  16.820  46.760  1.00  0.00           C
ATOM   3044  CG  GLN A 306      61.980  15.840  46.690  1.00  0.00           C
ATOM   3045  CD  GLN A 306      63.340  16.280  47.280  1.00  0.00           C
ATOM   3046  OE1 GLN A 306      63.680  17.470  47.360  1.00  0.00           O
ATOM   3047  NE2 GLN A 306      64.020  15.420  47.960  1.00  0.00           N
ATOM   3048 1HE2 GLN A 306      63.670  14.520  48.220  1.00  0.00           H
ATOM   3049 2HE2 GLN A 306      65.010  15.580  48.010  1.00  0.00           H
ATOM   3050  C   GLN A 306      59.750  16.250  49.110  1.00  0.00           C
ATOM   3051  O1  GLN A 306      60.540  15.910  50.100  1.00  0.00           O
ATOM   3052  O2  GLN A 306      58.770  15.620  48.770  1.00  0.00           O
ATOM   3053  C45 LIG B 307      53.600  55.980  67.420  1.00  0.00           C
ATOM   3054  C44 LIG B 307      53.700  57.130  68.460  1.00  0.00           C
ATOM   3055  C46 LIG B 307      53.590  58.400  68.180  1.00  0.00           C
ATOM   3056  H48 LIG B 307      53.500  58.740  67.140  1.00  0.00           H
ATOM   3057  O43 LIG B 307      53.890  56.930  69.800  1.00  0.00           O
ATOM   3058  N42 LIG B 307      54.040  58.180  70.290  1.00  0.00           N
ATOM   3059  C41 LIG B 307      53.880  59.050  69.310  1.00  0.00           C
ATOM   3060  C40 LIG B 307      53.950  60.400  69.360  1.00  0.00           C
ATOM   3061  O47 LIG B 307      53.170  61.100  68.750  1.00  0.00           O
ATOM   3062  N39 LIG B 307      54.950  60.970  70.160  1.00  0.00           N
ATOM   3063  H5D LIG B 307      55.230  60.440  70.960  1.00  0.00           H
ATOM   3064  C37 LIG B 307      55.380  62.410  70.080  1.00  0.00           C
ATOM   3065  C38 LIG B 307      55.000  63.060  71.450  1.00  0.00           C
ATOM   3066  C36 LIG B 307      56.840  62.590  69.580  1.00  0.00           C
ATOM   3067  O48 LIG B 307      57.070  63.370  68.670  1.00  0.00           O
ATOM   3068  N35 LIG B 307      57.750  61.700  70.060  1.00  0.00           N
ATOM   3069  H5C LIG B 307      57.440  61.110  70.800  1.00  0.00           H
ATOM   3070  C31 LIG B 307      59.140  61.720  69.570  1.00  0.00           C
ATOM   3071  C32 LIG B 307      59.860  62.670  70.490  1.00  0.00           C
ATOM   3072  C34 LIG B 307      59.970  62.320  71.920  1.00  0.00           C
ATOM   3073  C33 LIG B 307      61.290  63.160  70.150  1.00  0.00           C
ATOM   3074  C30 LIG B 307      59.810  60.270  69.400  1.00  0.00           C
ATOM   3075  O49 LIG B 307      60.630  60.080  68.450  1.00  0.00           O
ATOM   3076  N29 LIG B 307      59.400  59.390  70.320  1.00  0.00           N
ATOM   3077  H29 LIG B 307      58.590  59.520  70.870  1.00  0.00           H
ATOM   3078  C05 LIG B 307      60.160  58.150  70.490  1.00  0.00           C
ATOM   3079  C04 LIG B 307      60.070  57.510  71.880  1.00  0.00           C
ATOM   3080  C02 LIG B 307      61.130  58.110  72.860  1.00  0.00           C
ATOM   3081  C03 LIG B 307      60.440  58.610  74.140  1.00  0.00           C
ATOM   3082  C01 LIG B 307      62.230  57.050  73.170  1.00  0.00           C
ATOM   3083  C06 LIG B 307      60.440  57.170  69.280  1.00  0.00           C
ATOM   3084  O28 LIG B 307      61.590  56.920  68.920  1.00  0.00           O
ATOM   3085  N07 LIG B 307      59.440  56.550  68.650  1.00  0.00           N
ATOM   3086  H5B LIG B 307      59.800  55.880  67.990  1.00  0.00           H
ATOM   3087  C08 LIG B 307      57.980  56.630  68.560  1.00  0.00           C
ATOM   3088  C09 LIG B 307      57.260  56.130  69.800  1.00  0.00           C
ATOM   3089  C10 LIG B 307      57.370  54.580  69.710  1.00  0.00           C
ATOM   3090  C14 LIG B 307      56.430  53.910  68.740  1.00  0.00           C
ATOM   3091  C13 LIG B 307      56.480  52.400  69.080  1.00  0.00           C
ATOM   3092  N12 LIG B 307      57.180  52.410  70.360  1.00  0.00           N
ATOM   3093  H12 LIG B 307      56.740  51.870  71.070  1.00  0.00           H
ATOM   3094  H5A LIG B 307      58.120  52.090  70.210  1.00  0.00           H
ATOM   3095  C11 LIG B 307      57.270  53.740  70.960  1.00  0.00           C
ATOM   3096  O15 LIG B 307      56.090  54.000  71.670  1.00  0.00           O
ATOM   3097  H49 LIG B 307      55.600  53.130  71.600  1.00  0.00           H
ATOM   3098  C16 LIG B 307      57.460  57.970  68.000  1.00  0.00           C
ATOM   3099  C17 LIG B 307      58.040  58.190  66.590  1.00  0.00           C
ATOM   3100  C18 LIG B 307      57.580  59.450  65.900  1.00  0.00           C
ATOM   3101  O27 LIG B 307      57.940  60.550  66.250  1.00  0.00           O
ATOM   3102  O19 LIG B 307      56.780  59.250  64.810  1.00  0.00           O
ATOM   3103  C20 LIG B 307      56.310  60.420  64.060  1.00  0.00           C
ATOM   3104  C21 LIG B 307      55.140  61.080  64.720  1.00  0.00           C
ATOM   3105  C22 LIG B 307      53.860  60.450  64.820  1.00  0.00           C
ATOM   3106  H22 LIG B 307      53.610  59.680  64.090  1.00  0.00           H
ATOM   3107  C23 LIG B 307      52.730  61.110  65.380  1.00  0.00           C
ATOM   3108  H23 LIG B 307      51.680  60.810  65.320  1.00  0.00           H
ATOM   3109  C24 LIG B 307      52.940  62.400  65.870  1.00  0.00           C
ATOM   3110  H24 LIG B 307      52.120  62.920  66.360  1.00  0.00           H
ATOM   3111  C25 LIG B 307      54.230  63.050  65.770  1.00  0.00           C
ATOM   3112  H25 LIG B 307      54.200  64.130  65.900  1.00  0.00           H
ATOM   3113  C26 LIG B 307      55.310  62.410  65.230  1.00  0.00           C
ATOM   3114  H26 LIG B 307      56.220  63.000  65.100  1.00  0.00           H
TER
ENDMDL
