# Supplementary material for: Microsecond MD Simulation and Multiple-Conformation Virtual Screening to Identify Potential Anti-COVID-19 Inhibitors Against SARS-CoV-2 Main Protease
Source: Front Chem. 2021 Jan 13;8:595273. doi: 10.3389/fchem.2020.595273 (PMC7873971; doi:10.3389/fchem.2020.595273)
Supplement: Supplementary file 2 [file Data_Sheet_1.ZIP › Ns_Pose_PDB/Ns_Pose_PDB/1_micro_6LU7_complex/1000ns.pdb]

REMARK    GENERATED BY TRJCONV
TITLE     model - minimized in water t= 1000000.00000 step= 500000000
REMARK    THIS IS A SIMULATION BOX
CRYST1   97.865   97.865   97.865  90.00  90.00  90.00 P 1           1
MODEL        1
ATOM      1  N   SER A   1     106.550 190.930 162.120  1.00  0.00           N
ATOM      2  H1  SER A   1     106.850 190.780 161.180  1.00  0.00           H
ATOM      3  H2  SER A   1     105.720 191.480 162.160  1.00  0.00           H
ATOM      4  H3  SER A   1     107.270 191.380 162.640  1.00  0.00           H
ATOM      5  CA  SER A   1     106.200 189.650 162.770  1.00  0.00           C
ATOM      6  CB  SER A   1     105.530 190.000 164.080  1.00  0.00           C
ATOM      7  OG  SER A   1     104.480 190.950 163.820  1.00  0.00           O
ATOM      8  HG  SER A   1     103.690 190.520 164.250  1.00  0.00           H
ATOM      9  C   SER A   1     105.170 189.020 161.830  1.00  0.00           C
ATOM     10  O   SER A   1     105.290 189.160 160.590  1.00  0.00           O
ATOM     11  N   GLY A   2     104.680 187.900 162.310  1.00  0.00           N
ATOM     12  H   GLY A   2     105.050 187.480 163.140  1.00  0.00           H
ATOM     13  CA  GLY A   2     103.600 187.100 161.610  1.00  0.00           C
ATOM     14  C   GLY A   2     102.230 187.840 161.830  1.00  0.00           C
ATOM     15  O   GLY A   2     101.880 188.540 160.890  1.00  0.00           O
ATOM     16  N   PHE A   3     101.720 187.890 163.070  1.00  0.00           N
ATOM     17  H   PHE A   3     102.260 187.500 163.820  1.00  0.00           H
ATOM     18  CA  PHE A   3     100.540 188.670 163.380  1.00  0.00           C
ATOM     19  CB  PHE A   3      99.580 187.850 164.250  1.00  0.00           C
ATOM     20  CG  PHE A   3      98.130 188.360 164.390  1.00  0.00           C
ATOM     21  CD1 PHE A   3      97.630 188.900 165.600  1.00  0.00           C
ATOM     22  HD1 PHE A   3      98.300 189.490 166.230  1.00  0.00           H
ATOM     23  CD2 PHE A   3      97.140 188.030 163.410  1.00  0.00           C
ATOM     24  HD2 PHE A   3      97.540 187.750 162.440  1.00  0.00           H
ATOM     25  CE1 PHE A   3      96.210 188.940 165.930  1.00  0.00           C
ATOM     26  HE1 PHE A   3      95.940 189.170 166.960  1.00  0.00           H
ATOM     27  CE2 PHE A   3      95.770 188.130 163.720  1.00  0.00           C
ATOM     28  HE2 PHE A   3      95.070 187.980 162.900  1.00  0.00           H
ATOM     29  CZ  PHE A   3      95.280 188.520 164.970  1.00  0.00           C
ATOM     30  HZ  PHE A   3      94.250 188.290 165.240  1.00  0.00           H
ATOM     31  C   PHE A   3     101.010 190.080 163.950  1.00  0.00           C
ATOM     32  O   PHE A   3     101.980 190.170 164.660  1.00  0.00           O
ATOM     33  N   ARG A   4     100.160 190.990 163.690  1.00  0.00           N
ATOM     34  H   ARG A   4      99.510 190.690 162.990  1.00  0.00           H
ATOM     35  CA  ARG A   4     100.110 192.440 164.150  1.00  0.00           C
ATOM     36  CB  ARG A   4      98.700 193.020 163.760  1.00  0.00           C
ATOM     37  CG  ARG A   4      98.390 194.570 163.980  1.00  0.00           C
ATOM     38  CD  ARG A   4      99.460 195.430 163.420  1.00  0.00           C
ATOM     39  NE  ARG A   4      99.130 196.870 163.310  1.00  0.00           N
ATOM     40  HE  ARG A   4      98.720 196.960 162.400  1.00  0.00           H
ATOM     41  CZ  ARG A   4      99.320 197.940 164.140  1.00  0.00           C
ATOM     42  NH1 ARG A   4      99.890 197.790 165.320  1.00  0.00           N
ATOM     43 1HH1 ARG A   4     100.090 196.960 165.840  1.00  0.00           H
ATOM     44 2HH1 ARG A   4     100.170 198.660 165.720  1.00  0.00           H
ATOM     45  NH2 ARG A   4      99.200 199.180 163.670  1.00  0.00           N
ATOM     46 1HH2 ARG A   4      98.790 199.360 162.780  1.00  0.00           H
ATOM     47 2HH2 ARG A   4      99.800 199.930 163.930  1.00  0.00           H
ATOM     48  C   ARG A   4     100.470 192.650 165.590  1.00  0.00           C
ATOM     49  O   ARG A   4      99.570 192.510 166.420  1.00  0.00           O
ATOM     50  N   LYS A   5     101.570 193.310 165.740  1.00  0.00           N
ATOM     51  H   LYS A   5     101.980 193.830 164.990  1.00  0.00           H
ATOM     52  CA  LYS A   5     102.060 193.640 167.110  1.00  0.00           C
ATOM     53  CB  LYS A   5     103.590 193.840 167.070  1.00  0.00           C
ATOM     54  CG  LYS A   5     104.350 192.520 166.650  1.00  0.00           C
ATOM     55  CD  LYS A   5     104.400 191.570 167.810  1.00  0.00           C
ATOM     56  CE  LYS A   5     105.520 190.510 168.000  1.00  0.00           C
ATOM     57  NZ  LYS A   5     105.420 189.940 169.380  1.00  0.00           N
ATOM     58  HZ1 LYS A   5     106.320 189.890 169.820  1.00  0.00           H
ATOM     59  HZ2 LYS A   5     104.700 190.440 169.880  1.00  0.00           H
ATOM     60  HZ3 LYS A   5     105.050 189.020 169.220  1.00  0.00           H
ATOM     61  C   LYS A   5     101.520 194.900 167.840  1.00  0.00           C
ATOM     62  O   LYS A   5     101.510 195.940 167.190  1.00  0.00           O
ATOM     63  N   MET A   6     101.210 194.850 169.080  1.00  0.00           N
ATOM     64  H   MET A   6     101.260 194.030 169.650  1.00  0.00           H
ATOM     65  CA  MET A   6     100.710 196.040 169.850  1.00  0.00           C
ATOM     66  CB  MET A   6      99.200 195.950 170.210  1.00  0.00           C
ATOM     67  CG  MET A   6      98.210 195.760 169.050  1.00  0.00           C
ATOM     68  SD  MET A   6      98.460 197.180 167.870  1.00  0.00           S
ATOM     69  CE  MET A   6      96.930 196.970 167.000  1.00  0.00           C
ATOM     70  C   MET A   6     101.510 196.350 171.150  1.00  0.00           C
ATOM     71  O   MET A   6     101.480 195.490 172.020  1.00  0.00           O
ATOM     72  N   ALA A   7     102.430 197.320 170.980  1.00  0.00           N
ATOM     73  H   ALA A   7     102.290 197.830 170.130  1.00  0.00           H
ATOM     74  CA  ALA A   7     103.400 197.790 171.990  1.00  0.00           C
ATOM     75  CB  ALA A   7     104.840 197.850 171.510  1.00  0.00           C
ATOM     76  C   ALA A   7     103.030 199.160 172.590  1.00  0.00           C
ATOM     77  O   ALA A   7     103.180 200.210 171.890  1.00  0.00           O
ATOM     78  N   PHE A   8     102.680 199.330 173.880  1.00  0.00           N
ATOM     79  H   PHE A   8     102.830 198.630 174.580  1.00  0.00           H
ATOM     80  CA  PHE A   8     102.110 200.610 174.380  1.00  0.00           C
ATOM     81  CB  PHE A   8     100.630 200.470 174.800  1.00  0.00           C
ATOM     82  CG  PHE A   8      99.770 199.880 173.700  1.00  0.00           C
ATOM     83  CD1 PHE A   8      99.310 198.570 173.810  1.00  0.00           C
ATOM     84  HD1 PHE A   8      99.600 197.880 174.600  1.00  0.00           H
ATOM     85  CD2 PHE A   8      99.440 200.710 172.670  1.00  0.00           C
ATOM     86  HD2 PHE A   8      99.750 201.750 172.680  1.00  0.00           H
ATOM     87  CE1 PHE A   8      98.380 198.160 172.890  1.00  0.00           C
ATOM     88  HE1 PHE A   8      97.980 197.160 173.070  1.00  0.00           H
ATOM     89  CE2 PHE A   8      98.600 200.230 171.660  1.00  0.00           C
ATOM     90  HE2 PHE A   8      98.490 200.820 170.750  1.00  0.00           H
ATOM     91  CZ  PHE A   8      98.020 198.960 171.840  1.00  0.00           C
ATOM     92  HZ  PHE A   8      97.250 198.590 171.160  1.00  0.00           H
ATOM     93  C   PHE A   8     102.970 201.220 175.540  1.00  0.00           C
ATOM     94  O   PHE A   8     103.140 200.550 176.550  1.00  0.00           O
ATOM     95  N   PRO A   9     103.710 202.370 175.370  1.00  0.00           N
ATOM     96  CA  PRO A   9     104.260 203.140 176.510  1.00  0.00           C
ATOM     97  CB  PRO A   9     105.580 203.790 175.900  1.00  0.00           C
ATOM     98  CG  PRO A   9     105.240 203.960 174.480  1.00  0.00           C
ATOM     99  CD  PRO A   9     104.300 202.800 174.080  1.00  0.00           C
ATOM    100  C   PRO A   9     103.300 204.220 177.050  1.00  0.00           C
ATOM    101  O   PRO A   9     102.210 204.340 176.400  1.00  0.00           O
ATOM    102  N   SER A  10     103.750 204.970 178.050  1.00  0.00           N
ATOM    103  H   SER A  10     104.700 204.880 178.360  1.00  0.00           H
ATOM    104  CA  SER A  10     102.940 205.970 178.820  1.00  0.00           C
ATOM    105  CB  SER A  10     102.730 205.470 180.280  1.00  0.00           C
ATOM    106  OG  SER A  10     104.040 205.490 181.030  1.00  0.00           O
ATOM    107  HG  SER A  10     104.740 205.030 180.480  1.00  0.00           H
ATOM    108  C   SER A  10     103.460 207.430 178.780  1.00  0.00           C
ATOM    109  O   SER A  10     102.840 208.290 178.100  1.00  0.00           O
ATOM    110  N   GLY A  11     104.680 207.610 179.300  1.00  0.00           N
ATOM    111  H   GLY A  11     105.350 206.880 179.310  1.00  0.00           H
ATOM    112  CA  GLY A  11     105.260 208.880 179.690  1.00  0.00           C
ATOM    113  C   GLY A  11     105.840 208.670 181.120  1.00  0.00           C
ATOM    114  O   GLY A  11     107.060 208.410 181.170  1.00  0.00           O
ATOM    115  N   LYS A  12     105.010 208.540 182.130  1.00  0.00           N
ATOM    116  H   LYS A  12     104.020 208.680 182.090  1.00  0.00           H
ATOM    117  CA  LYS A  12     105.530 208.460 183.480  1.00  0.00           C
ATOM    118  CB  LYS A  12     104.440 208.780 184.510  1.00  0.00           C
ATOM    119  CG  LYS A  12     104.180 210.320 184.430  1.00  0.00           C
ATOM    120  CD  LYS A  12     103.120 210.810 185.450  1.00  0.00           C
ATOM    121  CE  LYS A  12     102.360 212.020 184.980  1.00  0.00           C
ATOM    122  NZ  LYS A  12     101.270 211.520 184.150  1.00  0.00           N
ATOM    123  HZ1 LYS A  12     100.960 210.590 184.370  1.00  0.00           H
ATOM    124  HZ2 LYS A  12     100.520 212.180 184.110  1.00  0.00           H
ATOM    125  HZ3 LYS A  12     101.640 211.590 183.220  1.00  0.00           H
ATOM    126  C   LYS A  12     106.300 207.230 183.890  1.00  0.00           C
ATOM    127  O   LYS A  12     107.230 207.410 184.680  1.00  0.00           O
ATOM    128  N   VAL A  13     106.020 206.090 183.340  1.00  0.00           N
ATOM    129  H   VAL A  13     105.310 206.050 182.640  1.00  0.00           H
ATOM    130  CA  VAL A  13     106.880 204.890 183.540  1.00  0.00           C
ATOM    131  CB  VAL A  13     106.360 203.540 183.040  1.00  0.00           C
ATOM    132  CG1 VAL A  13     107.300 202.460 183.600  1.00  0.00           C
ATOM    133  CG2 VAL A  13     104.940 203.260 183.460  1.00  0.00           C
ATOM    134  C   VAL A  13     108.320 205.130 183.030  1.00  0.00           C
ATOM    135  O   VAL A  13     109.200 205.170 183.880  1.00  0.00           O
ATOM    136  N   GLU A  14     108.370 205.370 181.780  1.00  0.00           N
ATOM    137  H   GLU A  14     107.580 205.380 181.180  1.00  0.00           H
ATOM    138  CA  GLU A  14     109.580 205.730 181.060  1.00  0.00           C
ATOM    139  CB  GLU A  14     109.410 206.010 179.560  1.00  0.00           C
ATOM    140  CG  GLU A  14     108.620 204.870 178.920  1.00  0.00           C
ATOM    141  CD  GLU A  14     107.150 205.200 178.580  1.00  0.00           C
ATOM    142  OE1 GLU A  14     106.880 205.930 177.610  1.00  0.00           O
ATOM    143  OE2 GLU A  14     106.320 205.080 179.460  1.00  0.00           O
ATOM    144  C   GLU A  14     110.380 206.930 181.610  1.00  0.00           C
ATOM    145  O   GLU A  14     111.620 206.980 181.570  1.00  0.00           O
ATOM    146  N   GLY A  15     109.660 207.850 182.240  1.00  0.00           N
ATOM    147  H   GLY A  15     108.720 207.980 181.920  1.00  0.00           H
ATOM    148  CA  GLY A  15     110.230 208.970 183.040  1.00  0.00           C
ATOM    149  C   GLY A  15     110.830 208.530 184.370  1.00  0.00           C
ATOM    150  O   GLY A  15     111.740 209.160 184.950  1.00  0.00           O
ATOM    151  N   CYS A  16     110.230 207.610 185.050  1.00  0.00           N
ATOM    152  H   CYS A  16     109.300 207.390 184.740  1.00  0.00           H
ATOM    153  CA  CYS A  16     110.690 206.940 186.290  1.00  0.00           C
ATOM    154  CB  CYS A  16     109.680 206.040 186.920  1.00  0.00           C
ATOM    155  SG  CYS A  16     108.190 206.950 187.380  1.00  0.00           S
ATOM    156  HG  CYS A  16     107.880 207.160 186.110  1.00  0.00           H
ATOM    157  C   CYS A  16     111.990 206.120 186.190  1.00  0.00           C
ATOM    158  O   CYS A  16     112.550 205.890 187.230  1.00  0.00           O
ATOM    159  N   MET A  17     112.280 205.430 185.090  1.00  0.00           N
ATOM    160  H   MET A  17     111.680 205.460 184.290  1.00  0.00           H
ATOM    161  CA  MET A  17     113.520 204.620 185.030  1.00  0.00           C
ATOM    162  CB  MET A  17     113.650 203.660 183.810  1.00  0.00           C
ATOM    163  CG  MET A  17     112.240 203.090 183.570  1.00  0.00           C
ATOM    164  SD  MET A  17     112.260 201.420 182.830  1.00  0.00           S
ATOM    165  CE  MET A  17     113.300 200.460 183.870  1.00  0.00           C
ATOM    166  C   MET A  17     114.750 205.440 185.230  1.00  0.00           C
ATOM    167  O   MET A  17     115.190 206.130 184.270  1.00  0.00           O
ATOM    168  N   VAL A  18     115.330 205.080 186.370  1.00  0.00           N
ATOM    169  H   VAL A  18     114.820 204.570 187.060  1.00  0.00           H
ATOM    170  CA  VAL A  18     116.620 205.700 186.820  1.00  0.00           C
ATOM    171  CB  VAL A  18     116.500 206.520 188.090  1.00  0.00           C
ATOM    172  CG1 VAL A  18     115.860 207.890 187.760  1.00  0.00           C
ATOM    173  CG2 VAL A  18     115.650 205.970 189.280  1.00  0.00           C
ATOM    174  C   VAL A  18     117.780 204.750 187.120  1.00  0.00           C
ATOM    175  O   VAL A  18     117.600 203.600 187.550  1.00  0.00           O
ATOM    176  N   GLN A  19     118.980 205.190 186.790  1.00  0.00           N
ATOM    177  H   GLN A  19     119.150 206.180 186.730  1.00  0.00           H
ATOM    178  CA  GLN A  19     120.170 204.350 186.900  1.00  0.00           C
ATOM    179  CB  GLN A  19     121.380 205.110 186.400  1.00  0.00           C
ATOM    180  CG  GLN A  19     122.270 204.030 185.790  1.00  0.00           C
ATOM    181  CD  GLN A  19     123.470 204.880 185.300  1.00  0.00           C
ATOM    182  OE1 GLN A  19     123.550 205.380 184.220  1.00  0.00           O
ATOM    183  NE2 GLN A  19     124.430 204.910 186.150  1.00  0.00           N
ATOM    184 1HE2 GLN A  19     124.640 204.500 187.040  1.00  0.00           H
ATOM    185 2HE2 GLN A  19     125.200 205.490 185.890  1.00  0.00           H
ATOM    186  C   GLN A  19     120.510 204.020 188.400  1.00  0.00           C
ATOM    187  O   GLN A  19     120.830 204.900 189.200  1.00  0.00           O
ATOM    188  N   VAL A  20     120.470 202.690 188.760  1.00  0.00           N
ATOM    189  H   VAL A  20     120.180 201.950 188.150  1.00  0.00           H
ATOM    190  CA  VAL A  20     120.990 202.310 190.140  1.00  0.00           C
ATOM    191  CB  VAL A  20     119.880 201.460 190.740  1.00  0.00           C
ATOM    192  CG1 VAL A  20     120.220 201.030 192.160  1.00  0.00           C
ATOM    193  CG2 VAL A  20     118.590 202.240 190.800  1.00  0.00           C
ATOM    194  C   VAL A  20     122.350 201.650 190.030  1.00  0.00           C
ATOM    195  O   VAL A  20     122.560 200.510 189.620  1.00  0.00           O
ATOM    196  N   THR A  21     123.310 202.610 190.130  1.00  0.00           N
ATOM    197  H   THR A  21     123.050 203.580 190.090  1.00  0.00           H
ATOM    198  CA  THR A  21     124.800 202.420 190.160  1.00  0.00           C
ATOM    199  CB  THR A  21     125.550 203.770 190.070  1.00  0.00           C
ATOM    200  OG1 THR A  21     125.020 204.600 189.020  1.00  0.00           O
ATOM    201  HG1 THR A  21     125.680 205.330 188.820  1.00  0.00           H
ATOM    202  CG2 THR A  21     127.050 203.520 189.820  1.00  0.00           C
ATOM    203  C   THR A  21     125.160 201.730 191.490  1.00  0.00           C
ATOM    204  O   THR A  21     125.060 202.260 192.580  1.00  0.00           O
ATOM    205  N   CYS A  22     125.330 200.460 191.410  1.00  0.00           N
ATOM    206  H   CYS A  22     125.030 199.960 190.590  1.00  0.00           H
ATOM    207  CA  CYS A  22     125.780 199.620 192.550  1.00  0.00           C
ATOM    208  CB  CYS A  22     124.960 198.390 192.820  1.00  0.00           C
ATOM    209  SG  CYS A  22     125.600 197.250 194.120  1.00  0.00           S
ATOM    210  HG  CYS A  22     126.070 198.110 195.010  1.00  0.00           H
ATOM    211  C   CYS A  22     127.260 199.230 192.390  1.00  0.00           C
ATOM    212  O   CYS A  22     127.580 198.200 191.820  1.00  0.00           O
ATOM    213  N   GLY A  23     128.170 200.000 193.010  1.00  0.00           N
ATOM    214  H   GLY A  23     127.830 200.740 193.590  1.00  0.00           H
ATOM    215  CA  GLY A  23     129.660 199.920 192.840  1.00  0.00           C
ATOM    216  C   GLY A  23     129.930 200.370 191.410  1.00  0.00           C
ATOM    217  O   GLY A  23     129.840 201.560 191.100  1.00  0.00           O
ATOM    218  N   THR A  24     130.420 199.460 190.580  1.00  0.00           N
ATOM    219  H   THR A  24     130.790 198.660 191.040  1.00  0.00           H
ATOM    220  CA  THR A  24     130.620 199.610 189.140  1.00  0.00           C
ATOM    221  CB  THR A  24     131.830 198.820 188.670  1.00  0.00           C
ATOM    222  OG1 THR A  24     131.660 197.450 189.120  1.00  0.00           O
ATOM    223  HG1 THR A  24     131.280 196.890 188.390  1.00  0.00           H
ATOM    224  CG2 THR A  24     133.180 199.310 189.240  1.00  0.00           C
ATOM    225  C   THR A  24     129.300 199.120 188.410  1.00  0.00           C
ATOM    226  O   THR A  24     129.040 199.730 187.390  1.00  0.00           O
ATOM    227  N   THR A  25     128.500 198.230 188.930  1.00  0.00           N
ATOM    228  H   THR A  25     128.830 197.670 189.680  1.00  0.00           H
ATOM    229  CA  THR A  25     127.390 197.590 188.160  1.00  0.00           C
ATOM    230  CB  THR A  25     127.110 196.240 188.770  1.00  0.00           C
ATOM    231  OG1 THR A  25     128.240 195.520 189.150  1.00  0.00           O
ATOM    232  HG1 THR A  25     128.670 195.080 188.360  1.00  0.00           H
ATOM    233  CG2 THR A  25     126.160 195.490 187.920  1.00  0.00           C
ATOM    234  C   THR A  25     126.190 198.510 188.080  1.00  0.00           C
ATOM    235  O   THR A  25     125.570 198.850 189.110  1.00  0.00           O
ATOM    236  N   THR A  26     126.050 199.070 186.900  1.00  0.00           N
ATOM    237  H   THR A  26     126.540 198.660 186.130  1.00  0.00           H
ATOM    238  CA  THR A  26     124.980 200.040 186.620  1.00  0.00           C
ATOM    239  CB  THR A  26     125.510 201.100 185.530  1.00  0.00           C
ATOM    240  OG1 THR A  26     126.200 200.480 184.430  1.00  0.00           O
ATOM    241  HG1 THR A  26     125.560 200.110 183.750  1.00  0.00           H
ATOM    242  CG2 THR A  26     126.400 202.170 186.180  1.00  0.00           C
ATOM    243  C   THR A  26     123.620 199.300 186.190  1.00  0.00           C
ATOM    244  O   THR A  26     123.710 198.370 185.440  1.00  0.00           O
ATOM    245  N   LEU A  27     122.600 199.330 187.080  1.00  0.00           N
ATOM    246  H   LEU A  27     122.750 199.760 187.970  1.00  0.00           H
ATOM    247  CA  LEU A  27     121.250 198.830 186.760  1.00  0.00           C
ATOM    248  CB  LEU A  27     120.710 197.800 187.810  1.00  0.00           C
ATOM    249  CG  LEU A  27     121.620 196.530 187.860  1.00  0.00           C
ATOM    250  CD1 LEU A  27     121.960 195.850 186.580  1.00  0.00           C
ATOM    251  CD2 LEU A  27     122.880 196.680 188.730  1.00  0.00           C
ATOM    252  C   LEU A  27     120.090 199.780 186.360  1.00  0.00           C
ATOM    253  O   LEU A  27     120.360 200.990 186.570  1.00  0.00           O
ATOM    254  N   ASN A  28     118.840 199.310 186.110  1.00  0.00           N
ATOM    255  H   ASN A  28     118.670 198.340 186.250  1.00  0.00           H
ATOM    256  CA  ASN A  28     117.770 200.240 185.670  1.00  0.00           C
ATOM    257  CB  ASN A  28     117.060 199.710 184.490  1.00  0.00           C
ATOM    258  CG  ASN A  28     117.700 199.660 183.130  1.00  0.00           C
ATOM    259  OD1 ASN A  28     117.700 200.630 182.430  1.00  0.00           O
ATOM    260  ND2 ASN A  28     118.270 198.600 182.740  1.00  0.00           N
ATOM    261 1HD2 ASN A  28     118.290 197.890 183.440  1.00  0.00           H
ATOM    262 2HD2 ASN A  28     118.650 198.540 181.820  1.00  0.00           H
ATOM    263  C   ASN A  28     116.790 200.160 186.850  1.00  0.00           C
ATOM    264  O   ASN A  28     116.810 199.150 187.630  1.00  0.00           O
ATOM    265  N   GLY A  29     116.160 201.240 187.240  1.00  0.00           N
ATOM    266  H   GLY A  29     116.720 202.060 187.300  1.00  0.00           H
ATOM    267  CA  GLY A  29     115.210 201.100 188.340  1.00  0.00           C
ATOM    268  C   GLY A  29     114.130 202.090 188.440  1.00  0.00           C
ATOM    269  O   GLY A  29     114.250 203.080 187.800  1.00  0.00           O
ATOM    270  N   LEU A  30     112.990 201.620 188.960  1.00  0.00           N
ATOM    271  H   LEU A  30     112.940 200.700 189.360  1.00  0.00           H
ATOM    272  CA  LEU A  30     111.770 202.420 189.170  1.00  0.00           C
ATOM    273  CB  LEU A  30     110.550 201.520 188.940  1.00  0.00           C
ATOM    274  CG  LEU A  30     110.420 200.670 187.650  1.00  0.00           C
ATOM    275  CD1 LEU A  30     109.110 199.850 187.800  1.00  0.00           C
ATOM    276  CD2 LEU A  30     110.520 201.480 186.320  1.00  0.00           C
ATOM    277  C   LEU A  30     111.570 203.120 190.510  1.00  0.00           C
ATOM    278  O   LEU A  30     111.080 202.500 191.410  1.00  0.00           O
ATOM    279  N   TRP A  31     111.810 204.460 190.410  1.00  0.00           N
ATOM    280  H   TRP A  31     112.090 204.930 189.580  1.00  0.00           H
ATOM    281  CA  TRP A  31     111.650 205.420 191.480  1.00  0.00           C
ATOM    282  CB  TRP A  31     112.490 206.660 191.230  1.00  0.00           C
ATOM    283  CG  TRP A  31     112.310 207.890 192.140  1.00  0.00           C
ATOM    284  CD1 TRP A  31     112.150 207.870 193.460  1.00  0.00           C
ATOM    285  HD1 TRP A  31     111.880 206.970 194.010  1.00  0.00           H
ATOM    286  CD2 TRP A  31     112.870 209.160 191.860  1.00  0.00           C
ATOM    287  NE1 TRP A  31     112.480 209.080 194.040  1.00  0.00           N
ATOM    288  HE1 TRP A  31     112.250 209.380 194.970  1.00  0.00           H
ATOM    289  CE2 TRP A  31     112.970 209.880 193.110  1.00  0.00           C
ATOM    290  CE3 TRP A  31     113.180 209.840 190.710  1.00  0.00           C
ATOM    291  HE3 TRP A  31     113.310 209.310 189.770  1.00  0.00           H
ATOM    292  CZ2 TRP A  31     113.230 211.230 192.930  1.00  0.00           C
ATOM    293  HZ2 TRP A  31     113.400 211.790 193.850  1.00  0.00           H
ATOM    294  CZ3 TRP A  31     113.390 211.200 190.590  1.00  0.00           C
ATOM    295  HZ3 TRP A  31     113.730 211.660 189.660  1.00  0.00           H
ATOM    296  CH2 TRP A  31     113.360 211.910 191.740  1.00  0.00           C
ATOM    297  HH2 TRP A  31     113.180 212.980 191.640  1.00  0.00           H
ATOM    298  C   TRP A  31     110.110 205.690 191.650  1.00  0.00           C
ATOM    299  O   TRP A  31     109.480 206.620 191.090  1.00  0.00           O
ATOM    300  N   LEU A  32     109.530 204.790 192.400  1.00  0.00           N
ATOM    301  H   LEU A  32     110.040 204.160 192.980  1.00  0.00           H
ATOM    302  CA  LEU A  32     108.050 204.870 192.680  1.00  0.00           C
ATOM    303  CB  LEU A  32     107.420 203.510 192.510  1.00  0.00           C
ATOM    304  CG  LEU A  32     107.290 202.950 191.100  1.00  0.00           C
ATOM    305  CD1 LEU A  32     106.660 201.560 191.040  1.00  0.00           C
ATOM    306  CD2 LEU A  32     106.460 203.870 190.260  1.00  0.00           C
ATOM    307  C   LEU A  32     107.830 205.460 194.060  1.00  0.00           C
ATOM    308  O   LEU A  32     108.170 204.740 194.990  1.00  0.00           O
ATOM    309  N   ASP A  33     107.370 206.710 194.100  1.00  0.00           N
ATOM    310  H   ASP A  33     106.990 207.100 193.260  1.00  0.00           H
ATOM    311  CA  ASP A  33     107.300 207.610 195.300  1.00  0.00           C
ATOM    312  CB  ASP A  33     106.210 207.030 196.230  1.00  0.00           C
ATOM    313  CG  ASP A  33     104.840 207.020 195.560  1.00  0.00           C
ATOM    314  OD1 ASP A  33     104.210 205.850 195.560  1.00  0.00           O
ATOM    315  OD2 ASP A  33     104.270 208.060 195.180  1.00  0.00           O
ATOM    316  C   ASP A  33     108.720 207.800 195.880  1.00  0.00           C
ATOM    317  O   ASP A  33     109.550 208.630 195.430  1.00  0.00           O
ATOM    318  N   ASP A  34     108.980 207.160 197.030  1.00  0.00           N
ATOM    319  H   ASP A  34     108.250 206.570 197.390  1.00  0.00           H
ATOM    320  CA  ASP A  34     110.310 207.070 197.680  1.00  0.00           C
ATOM    321  CB  ASP A  34     110.300 207.580 199.110  1.00  0.00           C
ATOM    322  CG  ASP A  34     109.400 206.910 200.130  1.00  0.00           C
ATOM    323  OD1 ASP A  34     108.910 207.630 201.010  1.00  0.00           O
ATOM    324  OD2 ASP A  34     109.050 205.710 200.000  1.00  0.00           O
ATOM    325  C   ASP A  34     110.960 205.660 197.740  1.00  0.00           C
ATOM    326  O   ASP A  34     112.160 205.600 198.090  1.00  0.00           O
ATOM    327  N   VAL A  35     110.340 204.710 197.070  1.00  0.00           N
ATOM    328  H   VAL A  35     109.520 204.820 196.510  1.00  0.00           H
ATOM    329  CA  VAL A  35     110.980 203.410 196.920  1.00  0.00           C
ATOM    330  CB  VAL A  35     110.080 202.240 197.470  1.00  0.00           C
ATOM    331  CG1 VAL A  35     110.190 202.380 199.000  1.00  0.00           C
ATOM    332  CG2 VAL A  35     108.620 202.260 196.970  1.00  0.00           C
ATOM    333  C   VAL A  35     111.370 203.140 195.460  1.00  0.00           C
ATOM    334  O   VAL A  35     110.620 203.490 194.540  1.00  0.00           O
ATOM    335  N   VAL A  36     112.580 202.710 195.340  1.00  0.00           N
ATOM    336  H   VAL A  36     113.240 202.820 196.070  1.00  0.00           H
ATOM    337  CA  VAL A  36     113.190 202.340 194.030  1.00  0.00           C
ATOM    338  CB  VAL A  36     114.600 202.970 193.810  1.00  0.00           C
ATOM    339  CG1 VAL A  36     114.930 202.820 192.310  1.00  0.00           C
ATOM    340  CG2 VAL A  36     114.550 204.430 194.250  1.00  0.00           C
ATOM    341  C   VAL A  36     113.200 200.800 193.820  1.00  0.00           C
ATOM    342  O   VAL A  36     114.030 200.120 194.380  1.00  0.00           O
ATOM    343  N   TYR A  37     112.390 200.410 192.830  1.00  0.00           N
ATOM    344  H   TYR A  37     111.840 201.090 192.340  1.00  0.00           H
ATOM    345  CA  TYR A  37     112.210 198.930 192.530  1.00  0.00           C
ATOM    346  CB  TYR A  37     110.910 198.530 191.940  1.00  0.00           C
ATOM    347  CG  TYR A  37     109.710 198.660 192.910  1.00  0.00           C
ATOM    348  CD1 TYR A  37     109.290 197.630 193.710  1.00  0.00           C
ATOM    349  HD1 TYR A  37     109.510 196.600 193.420  1.00  0.00           H
ATOM    350  CD2 TYR A  37     109.060 199.970 193.020  1.00  0.00           C
ATOM    351  HD2 TYR A  37     109.230 200.800 192.330  1.00  0.00           H
ATOM    352  CE1 TYR A  37     108.340 197.850 194.690  1.00  0.00           C
ATOM    353  HE1 TYR A  37     107.820 196.980 195.090  1.00  0.00           H
ATOM    354  CE2 TYR A  37     108.180 200.170 194.050  1.00  0.00           C
ATOM    355  HE2 TYR A  37     107.860 201.160 194.360  1.00  0.00           H
ATOM    356  CZ  TYR A  37     107.760 199.130 194.870  1.00  0.00           C
ATOM    357  OH  TYR A  37     106.710 199.350 195.640  1.00  0.00           O
ATOM    358  HH  TYR A  37     106.310 200.230 195.400  1.00  0.00           H
ATOM    359  C   TYR A  37     113.400 198.450 191.610  1.00  0.00           C
ATOM    360  O   TYR A  37     113.620 198.950 190.500  1.00  0.00           O
ATOM    361  N   CYS A  38     114.320 197.760 192.240  1.00  0.00           N
ATOM    362  H   CYS A  38     114.180 197.460 193.180  1.00  0.00           H
ATOM    363  CA  CYS A  38     115.570 197.240 191.580  1.00  0.00           C
ATOM    364  CB  CYS A  38     116.660 197.680 192.590  1.00  0.00           C
ATOM    365  SG  CYS A  38     116.950 199.470 192.310  1.00  0.00           S
ATOM    366  HG  CYS A  38     117.220 199.340 191.020  1.00  0.00           H
ATOM    367  C   CYS A  38     115.630 195.730 191.420  1.00  0.00           C
ATOM    368  O   CYS A  38     115.100 194.930 192.190  1.00  0.00           O
ATOM    369  N   PRO A  39     116.100 195.340 190.250  1.00  0.00           N
ATOM    370  CA  PRO A  39     116.210 193.950 189.810  1.00  0.00           C
ATOM    371  CB  PRO A  39     116.680 194.030 188.320  1.00  0.00           C
ATOM    372  CG  PRO A  39     117.480 195.340 188.350  1.00  0.00           C
ATOM    373  CD  PRO A  39     116.630 196.280 189.190  1.00  0.00           C
ATOM    374  C   PRO A  39     117.210 193.060 190.630  1.00  0.00           C
ATOM    375  O   PRO A  39     118.270 193.570 191.000  1.00  0.00           O
ATOM    376  N   ARG A  40     117.210 191.770 190.360  1.00  0.00           N
ATOM    377  H   ARG A  40     116.490 191.330 189.810  1.00  0.00           H
ATOM    378  CA  ARG A  40     118.040 190.780 191.070  1.00  0.00           C
ATOM    379  CB  ARG A  40     117.730 189.420 190.510  1.00  0.00           C
ATOM    380  CG  ARG A  40     117.060 188.550 191.540  1.00  0.00           C
ATOM    381  CD  ARG A  40     116.970 187.150 190.900  1.00  0.00           C
ATOM    382  NE  ARG A  40     116.830 186.120 191.910  1.00  0.00           N
ATOM    383  HE  ARG A  40     116.400 186.350 192.780  1.00  0.00           H
ATOM    384  CZ  ARG A  40     117.180 184.830 191.820  1.00  0.00           C
ATOM    385  NH1 ARG A  40     117.980 184.380 190.840  1.00  0.00           N
ATOM    386 1HH1 ARG A  40     118.310 184.970 190.100  1.00  0.00           H
ATOM    387 2HH1 ARG A  40     118.420 183.490 190.890  1.00  0.00           H
ATOM    388  NH2 ARG A  40     116.450 183.920 192.450  1.00  0.00           N
ATOM    389 1HH2 ARG A  40     115.670 184.260 192.960  1.00  0.00           H
ATOM    390 2HH2 ARG A  40     116.690 182.950 192.450  1.00  0.00           H
ATOM    391  C   ARG A  40     119.570 191.030 191.020  1.00  0.00           C
ATOM    392  O   ARG A  40     120.110 191.140 192.130  1.00  0.00           O
ATOM    393  N   HIS A  41     120.000 191.550 189.850  1.00  0.00           N
ATOM    394  H   HIS A  41     119.370 191.760 189.100  1.00  0.00           H
ATOM    395  CA  HIS A  41     121.390 191.960 189.600  1.00  0.00           C
ATOM    396  CB  HIS A  41     121.600 192.300 188.080  1.00  0.00           C
ATOM    397  CG  HIS A  41     122.830 191.710 187.440  1.00  0.00           C
ATOM    398  ND1 HIS A  41     122.940 190.640 186.600  1.00  0.00           N
ATOM    399  CD2 HIS A  41     124.030 192.270 187.560  1.00  0.00           C
ATOM    400  HD2 HIS A  41     124.280 193.270 187.910  1.00  0.00           H
ATOM    401  CE1 HIS A  41     124.220 190.550 186.230  1.00  0.00           C
ATOM    402  HE1 HIS A  41     124.620 189.800 185.550  1.00  0.00           H
ATOM    403  NE2 HIS A  41     124.880 191.570 186.840  1.00  0.00           N
ATOM    404  HE2 HIS A  41     125.850 191.790 186.790  1.00  0.00           H
ATOM    405  C   HIS A  41     121.970 193.070 190.490  1.00  0.00           C
ATOM    406  O   HIS A  41     123.160 193.370 190.320  1.00  0.00           O
ATOM    407  N   VAL A  42     121.110 193.870 191.110  1.00  0.00           N
ATOM    408  H   VAL A  42     120.110 193.800 191.030  1.00  0.00           H
ATOM    409  CA  VAL A  42     121.600 194.830 192.110  1.00  0.00           C
ATOM    410  CB  VAL A  42     120.540 195.900 192.480  1.00  0.00           C
ATOM    411  CG1 VAL A  42     121.040 196.880 193.540  1.00  0.00           C
ATOM    412  CG2 VAL A  42     119.990 196.690 191.240  1.00  0.00           C
ATOM    413  C   VAL A  42     122.280 194.140 193.360  1.00  0.00           C
ATOM    414  O   VAL A  42     123.240 194.600 193.920  1.00  0.00           O
ATOM    415  N   ILE A  43     121.760 192.930 193.750  1.00  0.00           N
ATOM    416  H   ILE A  43     121.190 192.430 193.110  1.00  0.00           H
ATOM    417  CA  ILE A  43     122.290 192.100 194.850  1.00  0.00           C
ATOM    418  CB  ILE A  43     121.240 191.260 195.570  1.00  0.00           C
ATOM    419  CG1 ILE A  43     119.980 192.010 195.990  1.00  0.00           C
ATOM    420  CG2 ILE A  43     121.810 190.650 196.910  1.00  0.00           C
ATOM    421  CD  ILE A  43     118.880 191.870 195.070  1.00  0.00           C
ATOM    422  C   ILE A  43     123.490 191.280 194.310  1.00  0.00           C
ATOM    423  O   ILE A  43     124.670 191.630 194.630  1.00  0.00           O
ATOM    424  N   CYS A  44     123.220 190.220 193.510  1.00  0.00           N
ATOM    425  H   CYS A  44     122.300 190.010 193.180  1.00  0.00           H
ATOM    426  CA  CYS A  44     124.170 189.250 192.930  1.00  0.00           C
ATOM    427  CB  CYS A  44     123.400 187.980 192.430  1.00  0.00           C
ATOM    428  SG  CYS A  44     121.930 188.420 191.400  1.00  0.00           S
ATOM    429  HG  CYS A  44     121.290 187.350 191.850  1.00  0.00           H
ATOM    430  C   CYS A  44     124.940 189.990 191.850  1.00  0.00           C
ATOM    431  O   CYS A  44     124.820 189.580 190.690  1.00  0.00           O
ATOM    432  N   THR A  45     125.990 190.730 192.180  1.00  0.00           N
ATOM    433  H   THR A  45     126.610 190.520 192.950  1.00  0.00           H
ATOM    434  CA  THR A  45     126.740 191.520 191.200  1.00  0.00           C
ATOM    435  CB  THR A  45     127.220 192.840 191.820  1.00  0.00           C
ATOM    436  OG1 THR A  45     127.750 192.750 193.170  1.00  0.00           O
ATOM    437  HG1 THR A  45     128.740 192.810 193.050  1.00  0.00           H
ATOM    438  CG2 THR A  45     126.070 193.820 191.810  1.00  0.00           C
ATOM    439  C   THR A  45     127.890 190.900 190.380  1.00  0.00           C
ATOM    440  O   THR A  45     128.920 190.710 190.920  1.00  0.00           O
ATOM    441  N   SER A  46     127.620 190.630 189.130  1.00  0.00           N
ATOM    442  H   SER A  46     126.680 190.720 188.800  1.00  0.00           H
ATOM    443  CA  SER A  46     128.500 190.070 188.090  1.00  0.00           C
ATOM    444  CB  SER A  46     128.230 190.750 186.740  1.00  0.00           C
ATOM    445  OG  SER A  46     127.780 192.130 186.810  1.00  0.00           O
ATOM    446  HG  SER A  46     128.530 192.760 187.040  1.00  0.00           H
ATOM    447  C   SER A  46     130.020 190.170 188.310  1.00  0.00           C
ATOM    448  O   SER A  46     130.760 189.240 187.940  1.00  0.00           O
ATOM    449  N   GLU A  47     130.490 191.410 188.510  1.00  0.00           N
ATOM    450  H   GLU A  47     129.980 192.240 188.280  1.00  0.00           H
ATOM    451  CA  GLU A  47     131.970 191.650 188.750  1.00  0.00           C
ATOM    452  CB  GLU A  47     132.260 193.120 188.700  1.00  0.00           C
ATOM    453  CG  GLU A  47     132.130 193.620 187.280  1.00  0.00           C
ATOM    454  CD  GLU A  47     130.840 194.420 187.280  1.00  0.00           C
ATOM    455  OE1 GLU A  47     129.750 193.780 187.180  1.00  0.00           O
ATOM    456  OE2 GLU A  47     130.910 195.610 187.380  1.00  0.00           O
ATOM    457  C   GLU A  47     132.540 191.180 190.060  1.00  0.00           C
ATOM    458  O   GLU A  47     133.770 191.040 190.100  1.00  0.00           O
ATOM    459  N   ASP A  48     131.680 191.000 191.060  1.00  0.00           N
ATOM    460  H   ASP A  48     130.680 190.880 191.090  1.00  0.00           H
ATOM    461  CA  ASP A  48     132.180 190.700 192.370  1.00  0.00           C
ATOM    462  CB  ASP A  48     132.540 191.980 193.100  1.00  0.00           C
ATOM    463  CG  ASP A  48     131.520 193.150 193.020  1.00  0.00           C
ATOM    464  OD1 ASP A  48     130.400 192.930 193.420  1.00  0.00           O
ATOM    465  OD2 ASP A  48     131.820 194.230 192.580  1.00  0.00           O
ATOM    466  C   ASP A  48     131.340 189.720 193.200  1.00  0.00           C
ATOM    467  O   ASP A  48     131.410 188.500 193.030  1.00  0.00           O
ATOM    468  N   MET A  49     130.520 190.270 194.100  1.00  0.00           N
ATOM    469  H   MET A  49     130.450 191.270 194.000  1.00  0.00           H
ATOM    470  CA  MET A  49     129.770 189.610 195.170  1.00  0.00           C
ATOM    471  CB  MET A  49     129.300 190.650 196.140  1.00  0.00           C
ATOM    472  CG  MET A  49     130.300 191.010 197.280  1.00  0.00           C
ATOM    473  SD  MET A  49     129.710 192.480 198.190  1.00  0.00           S
ATOM    474  CE  MET A  49     128.520 191.660 199.300  1.00  0.00           C
ATOM    475  C   MET A  49     128.680 188.700 194.630  1.00  0.00           C
ATOM    476  O   MET A  49     127.510 189.080 194.470  1.00  0.00           O
ATOM    477  N   LEU A  50     129.050 187.490 194.260  1.00  0.00           N
ATOM    478  H   LEU A  50     130.030 187.280 194.300  1.00  0.00           H
ATOM    479  CA  LEU A  50     128.250 186.360 193.690  1.00  0.00           C
ATOM    480  CB  LEU A  50     128.810 185.860 192.340  1.00  0.00           C
ATOM    481  CG  LEU A  50     128.300 186.530 191.120  1.00  0.00           C
ATOM    482  CD1 LEU A  50     128.650 185.650 189.890  1.00  0.00           C
ATOM    483  CD2 LEU A  50     126.780 187.000 191.220  1.00  0.00           C
ATOM    484  C   LEU A  50     127.940 185.280 194.640  1.00  0.00           C
ATOM    485  O   LEU A  50     128.580 184.230 194.660  1.00  0.00           O
ATOM    486  N   ASN A  51     126.970 185.490 195.510  1.00  0.00           N
ATOM    487  H   ASN A  51     126.690 186.430 195.710  1.00  0.00           H
ATOM    488  CA  ASN A  51     126.600 184.460 196.480  1.00  0.00           C
ATOM    489  CB  ASN A  51     126.940 184.900 197.850  1.00  0.00           C
ATOM    490  CG  ASN A  51     126.760 183.770 198.920  1.00  0.00           C
ATOM    491  OD1 ASN A  51     125.740 183.600 199.570  1.00  0.00           O
ATOM    492  ND2 ASN A  51     127.790 182.980 199.110  1.00  0.00           N
ATOM    493 1HD2 ASN A  51     128.640 183.090 198.590  1.00  0.00           H
ATOM    494 2HD2 ASN A  51     127.730 182.250 199.790  1.00  0.00           H
ATOM    495  C   ASN A  51     125.100 183.980 196.340  1.00  0.00           C
ATOM    496  O   ASN A  51     124.200 184.860 196.250  1.00  0.00           O
ATOM    497  N   PRO A  52     124.940 182.690 196.440  1.00  0.00           N
ATOM    498  CA  PRO A  52     123.590 182.030 196.550  1.00  0.00           C
ATOM    499  CB  PRO A  52     123.810 180.550 196.830  1.00  0.00           C
ATOM    500  CG  PRO A  52     125.310 180.480 197.080  1.00  0.00           C
ATOM    501  CD  PRO A  52     125.940 181.670 196.430  1.00  0.00           C
ATOM    502  C   PRO A  52     122.540 182.660 197.480  1.00  0.00           C
ATOM    503  O   PRO A  52     121.370 182.450 197.250  1.00  0.00           O
ATOM    504  N   ASN A  53     123.000 183.280 198.560  1.00  0.00           N
ATOM    505  H   ASN A  53     123.980 183.430 198.700  1.00  0.00           H
ATOM    506  CA  ASN A  53     122.100 183.910 199.560  1.00  0.00           C
ATOM    507  CB  ASN A  53     122.230 183.270 200.920  1.00  0.00           C
ATOM    508  CG  ASN A  53     121.350 183.990 201.940  1.00  0.00           C
ATOM    509  OD1 ASN A  53     121.480 185.150 202.320  1.00  0.00           O
ATOM    510  ND2 ASN A  53     120.090 183.600 202.070  1.00  0.00           N
ATOM    511 1HD2 ASN A  53     119.790 182.730 201.670  1.00  0.00           H
ATOM    512 2HD2 ASN A  53     119.420 184.270 202.380  1.00  0.00           H
ATOM    513  C   ASN A  53     122.120 185.420 199.430  1.00  0.00           C
ATOM    514  O   ASN A  53     123.110 186.130 199.770  1.00  0.00           O
ATOM    515  N   TYR A  54     120.950 185.960 199.000  1.00  0.00           N
ATOM    516  H   TYR A  54     120.120 185.420 198.870  1.00  0.00           H
ATOM    517  CA  TYR A  54     120.740 187.400 198.760  1.00  0.00           C
ATOM    518  CB  TYR A  54     119.390 187.460 198.020  1.00  0.00           C
ATOM    519  CG  TYR A  54     119.420 187.000 196.560  1.00  0.00           C
ATOM    520  CD1 TYR A  54     119.300 187.920 195.510  1.00  0.00           C
ATOM    521  HD1 TYR A  54     118.880 188.870 195.820  1.00  0.00           H
ATOM    522  CD2 TYR A  54     119.950 185.780 196.160  1.00  0.00           C
ATOM    523  HD2 TYR A  54     119.840 184.900 196.810  1.00  0.00           H
ATOM    524  CE1 TYR A  54     119.790 187.790 194.270  1.00  0.00           C
ATOM    525  HE1 TYR A  54     119.560 188.520 193.500  1.00  0.00           H
ATOM    526  CE2 TYR A  54     120.450 185.550 194.900  1.00  0.00           C
ATOM    527  HE2 TYR A  54     120.980 184.610 194.780  1.00  0.00           H
ATOM    528  CZ  TYR A  54     120.330 186.550 193.910  1.00  0.00           C
ATOM    529  OH  TYR A  54     120.700 186.200 192.690  1.00  0.00           O
ATOM    530  HH  TYR A  54     120.780 185.210 192.570  1.00  0.00           H
ATOM    531  C   TYR A  54     120.680 188.330 199.990  1.00  0.00           C
ATOM    532  O   TYR A  54     121.200 189.450 199.910  1.00  0.00           O
ATOM    533  N   GLU A  55     120.180 187.860 201.100  1.00  0.00           N
ATOM    534  H   GLU A  55     119.850 186.920 201.080  1.00  0.00           H
ATOM    535  CA  GLU A  55     120.160 188.590 202.410  1.00  0.00           C
ATOM    536  CB  GLU A  55     119.340 187.720 203.390  1.00  0.00           C
ATOM    537  CG  GLU A  55     117.830 187.650 203.060  1.00  0.00           C
ATOM    538  CD  GLU A  55     117.580 186.690 201.930  1.00  0.00           C
ATOM    539  OE1 GLU A  55     118.150 185.560 202.020  1.00  0.00           O
ATOM    540  OE2 GLU A  55     116.790 186.950 201.030  1.00  0.00           O
ATOM    541  C   GLU A  55     121.550 188.810 202.990  1.00  0.00           C
ATOM    542  O   GLU A  55     121.850 189.980 203.280  1.00  0.00           O
ATOM    543  N   ASP A  56     122.380 187.810 202.880  1.00  0.00           N
ATOM    544  H   ASP A  56     121.970 186.960 202.550  1.00  0.00           H
ATOM    545  CA  ASP A  56     123.780 187.790 203.340  1.00  0.00           C
ATOM    546  CB  ASP A  56     124.280 186.350 203.220  1.00  0.00           C
ATOM    547  CG  ASP A  56     125.520 186.080 204.030  1.00  0.00           C
ATOM    548  OD1 ASP A  56     126.580 186.500 203.580  1.00  0.00           O
ATOM    549  OD2 ASP A  56     125.450 185.440 205.100  1.00  0.00           O
ATOM    550  C   ASP A  56     124.740 188.780 202.640  1.00  0.00           C
ATOM    551  O   ASP A  56     125.250 189.690 203.300  1.00  0.00           O
ATOM    552  N   LEU A  57     124.550 188.850 201.320  1.00  0.00           N
ATOM    553  H   LEU A  57     123.940 188.190 200.890  1.00  0.00           H
ATOM    554  CA  LEU A  57     125.210 189.940 200.520  1.00  0.00           C
ATOM    555  CB  LEU A  57     124.910 189.860 199.020  1.00  0.00           C
ATOM    556  CG  LEU A  57     125.480 188.530 198.430  1.00  0.00           C
ATOM    557  CD1 LEU A  57     124.800 188.350 197.070  1.00  0.00           C
ATOM    558  CD2 LEU A  57     127.050 188.500 198.340  1.00  0.00           C
ATOM    559  C   LEU A  57     124.670 191.380 200.840  1.00  0.00           C
ATOM    560  O   LEU A  57     125.530 192.280 200.840  1.00  0.00           O
ATOM    561  N   LEU A  58     123.380 191.700 200.960  1.00  0.00           N
ATOM    562  H   LEU A  58     122.700 190.970 200.920  1.00  0.00           H
ATOM    563  CA  LEU A  58     122.820 193.020 201.400  1.00  0.00           C
ATOM    564  CB  LEU A  58     121.310 192.950 201.530  1.00  0.00           C
ATOM    565  CG  LEU A  58     120.630 193.010 200.170  1.00  0.00           C
ATOM    566  CD1 LEU A  58     119.430 192.110 200.100  1.00  0.00           C
ATOM    567  CD2 LEU A  58     120.200 194.470 199.920  1.00  0.00           C
ATOM    568  C   LEU A  58     123.460 193.630 202.640  1.00  0.00           C
ATOM    569  O   LEU A  58     123.770 194.830 202.630  1.00  0.00           O
ATOM    570  N   ILE A  59     123.580 192.760 203.650  1.00  0.00           N
ATOM    571  H   ILE A  59     123.110 191.880 203.630  1.00  0.00           H
ATOM    572  CA  ILE A  59     124.240 193.080 204.930  1.00  0.00           C
ATOM    573  CB  ILE A  59     124.220 191.890 205.940  1.00  0.00           C
ATOM    574  CG1 ILE A  59     122.780 191.570 206.290  1.00  0.00           C
ATOM    575  CG2 ILE A  59     125.180 192.050 207.170  1.00  0.00           C
ATOM    576  CD  ILE A  59     122.730 190.280 207.170  1.00  0.00           C
ATOM    577  C   ILE A  59     125.680 193.580 204.780  1.00  0.00           C
ATOM    578  O   ILE A  59     126.040 194.630 205.380  1.00  0.00           O
ATOM    579  N   ARG A  60     126.430 192.830 204.020  1.00  0.00           N
ATOM    580  H   ARG A  60     126.100 191.920 203.780  1.00  0.00           H
ATOM    581  CA  ARG A  60     127.890 193.120 203.690  1.00  0.00           C
ATOM    582  CB  ARG A  60     128.390 191.870 202.950  1.00  0.00           C
ATOM    583  CG  ARG A  60     128.550 190.670 203.900  1.00  0.00           C
ATOM    584  CD  ARG A  60     129.180 189.500 203.040  1.00  0.00           C
ATOM    585  NE  ARG A  60     129.280 188.300 203.950  1.00  0.00           N
ATOM    586  HE  ARG A  60     128.510 187.670 204.030  1.00  0.00           H
ATOM    587  CZ  ARG A  60     130.470 187.800 204.350  1.00  0.00           C
ATOM    588  NH1 ARG A  60     131.630 188.340 203.940  1.00  0.00           N
ATOM    589 1HH1 ARG A  60     131.660 189.130 203.330  1.00  0.00           H
ATOM    590 2HH1 ARG A  60     132.500 187.950 204.250  1.00  0.00           H
ATOM    591  NH2 ARG A  60     130.510 186.660 205.050  1.00  0.00           N
ATOM    592 1HH2 ARG A  60     129.710 186.110 205.290  1.00  0.00           H
ATOM    593 2HH2 ARG A  60     131.410 186.300 205.310  1.00  0.00           H
ATOM    594  C   ARG A  60     128.070 194.280 202.780  1.00  0.00           C
ATOM    595  O   ARG A  60     129.100 194.930 202.900  1.00  0.00           O
ATOM    596  N   LYS A  61     127.070 194.660 201.920  1.00  0.00           N
ATOM    597  H   LYS A  61     126.540 193.960 201.440  1.00  0.00           H
ATOM    598  CA  LYS A  61     126.970 195.950 201.150  1.00  0.00           C
ATOM    599  CB  LYS A  61     126.050 195.790 199.900  1.00  0.00           C
ATOM    600  CG  LYS A  61     126.570 194.780 198.820  1.00  0.00           C
ATOM    601  CD  LYS A  61     126.130 195.090 197.370  1.00  0.00           C
ATOM    602  CE  LYS A  61     126.510 193.920 196.420  1.00  0.00           C
ATOM    603  NZ  LYS A  61     126.280 194.290 195.030  1.00  0.00           N
ATOM    604  HZ1 LYS A  61     125.370 194.600 194.750  1.00  0.00           H
ATOM    605  HZ2 LYS A  61     126.930 194.990 194.750  1.00  0.00           H
ATOM    606  HZ3 LYS A  61     126.390 193.430 194.530  1.00  0.00           H
ATOM    607  C   LYS A  61     126.600 197.190 201.960  1.00  0.00           C
ATOM    608  O   LYS A  61     127.470 198.050 202.020  1.00  0.00           O
ATOM    609  N   SER A  62     125.400 197.190 202.460  1.00  0.00           N
ATOM    610  H   SER A  62     124.920 196.320 202.330  1.00  0.00           H
ATOM    611  CA  SER A  62     124.760 198.240 203.320  1.00  0.00           C
ATOM    612  CB  SER A  62     125.510 198.530 204.580  1.00  0.00           C
ATOM    613  OG  SER A  62     124.550 198.900 205.660  1.00  0.00           O
ATOM    614  HG  SER A  62     125.070 199.070 206.510  1.00  0.00           H
ATOM    615  C   SER A  62     124.590 199.600 202.630  1.00  0.00           C
ATOM    616  O   SER A  62     125.260 199.860 201.630  1.00  0.00           O
ATOM    617  N   ASN A  63     123.440 200.050 202.800  1.00  0.00           N
ATOM    618  H   ASN A  63     122.690 199.500 203.170  1.00  0.00           H
ATOM    619  CA  ASN A  63     123.030 201.480 202.410  1.00  0.00           C
ATOM    620  CB  ASN A  63     122.650 202.280 203.640  1.00  0.00           C
ATOM    621  CG  ASN A  63     121.230 201.940 204.130  1.00  0.00           C
ATOM    622  OD1 ASN A  63     120.310 201.780 203.350  1.00  0.00           O
ATOM    623  ND2 ASN A  63     121.130 201.710 205.390  1.00  0.00           N
ATOM    624 1HD2 ASN A  63     121.890 201.670 206.040  1.00  0.00           H
ATOM    625 2HD2 ASN A  63     120.240 201.420 205.750  1.00  0.00           H
ATOM    626  C   ASN A  63     124.050 202.360 201.610  1.00  0.00           C
ATOM    627  O   ASN A  63     123.760 202.630 200.470  1.00  0.00           O
ATOM    628  N   HIS A  64     125.250 202.650 202.150  1.00  0.00           N
ATOM    629  H   HIS A  64     125.270 202.590 203.150  1.00  0.00           H
ATOM    630  CA  HIS A  64     126.460 203.310 201.610  1.00  0.00           C
ATOM    631  CB  HIS A  64     127.650 202.810 202.480  1.00  0.00           C
ATOM    632  CG  HIS A  64     127.260 203.070 203.950  1.00  0.00           C
ATOM    633  ND1 HIS A  64     126.350 202.420 204.680  1.00  0.00           N
ATOM    634  CD2 HIS A  64     127.830 203.930 204.780  1.00  0.00           C
ATOM    635  HD2 HIS A  64     128.480 204.770 204.560  1.00  0.00           H
ATOM    636  CE1 HIS A  64     126.360 202.870 205.960  1.00  0.00           C
ATOM    637  HE1 HIS A  64     125.590 202.640 206.690  1.00  0.00           H
ATOM    638  NE2 HIS A  64     127.290 203.830 205.990  1.00  0.00           N
ATOM    639  HE2 HIS A  64     127.670 204.090 206.880  1.00  0.00           H
ATOM    640  C   HIS A  64     126.810 203.010 200.160  1.00  0.00           C
ATOM    641  O   HIS A  64     126.760 203.940 199.400  1.00  0.00           O
ATOM    642  N   ASN A  65     126.620 201.770 199.770  1.00  0.00           N
ATOM    643  H   ASN A  65     126.380 201.070 200.440  1.00  0.00           H
ATOM    644  CA  ASN A  65     126.900 201.320 198.400  1.00  0.00           C
ATOM    645  CB  ASN A  65     127.020 199.830 198.240  1.00  0.00           C
ATOM    646  CG  ASN A  65     127.460 199.430 196.840  1.00  0.00           C
ATOM    647  OD1 ASN A  65     126.700 199.050 195.970  1.00  0.00           O
ATOM    648  ND2 ASN A  65     128.710 199.210 196.630  1.00  0.00           N
ATOM    649 1HD2 ASN A  65     129.290 199.350 197.430  1.00  0.00           H
ATOM    650 2HD2 ASN A  65     129.000 198.920 195.720  1.00  0.00           H
ATOM    651  C   ASN A  65     125.950 201.890 197.340  1.00  0.00           C
ATOM    652  O   ASN A  65     126.420 202.630 196.480  1.00  0.00           O
ATOM    653  N   PHE A  66     124.630 201.630 197.340  1.00  0.00           N
ATOM    654  H   PHE A  66     124.100 201.810 198.160  1.00  0.00           H
ATOM    655  CA  PHE A  66     123.820 201.840 196.090  1.00  0.00           C
ATOM    656  CB  PHE A  66     122.500 201.070 196.200  1.00  0.00           C
ATOM    657  CG  PHE A  66     122.720 199.640 196.760  1.00  0.00           C
ATOM    658  CD1 PHE A  66     122.620 198.520 195.910  1.00  0.00           C
ATOM    659  HD1 PHE A  66     122.910 198.680 194.880  1.00  0.00           H
ATOM    660  CD2 PHE A  66     122.790 199.510 198.170  1.00  0.00           C
ATOM    661  HD2 PHE A  66     122.560 200.280 198.900  1.00  0.00           H
ATOM    662  CE1 PHE A  66     122.570 197.230 196.440  1.00  0.00           C
ATOM    663  HE1 PHE A  66     122.540 196.330 195.820  1.00  0.00           H
ATOM    664  CE2 PHE A  66     122.790 198.210 198.680  1.00  0.00           C
ATOM    665  HE2 PHE A  66     122.890 198.120 199.760  1.00  0.00           H
ATOM    666  CZ  PHE A  66     122.630 197.130 197.840  1.00  0.00           C
ATOM    667  HZ  PHE A  66     122.430 196.180 198.350  1.00  0.00           H
ATOM    668  C   PHE A  66     123.560 203.370 195.910  1.00  0.00           C
ATOM    669  O   PHE A  66     123.180 204.120 196.760  1.00  0.00           O
ATOM    670  N   LEU A  67     123.790 203.730 194.670  1.00  0.00           N
ATOM    671  H   LEU A  67     123.950 203.070 193.930  1.00  0.00           H
ATOM    672  CA  LEU A  67     123.690 205.190 194.230  1.00  0.00           C
ATOM    673  CB  LEU A  67     125.030 205.820 193.940  1.00  0.00           C
ATOM    674  CG  LEU A  67     124.990 207.370 193.800  1.00  0.00           C
ATOM    675  CD1 LEU A  67     124.390 207.940 195.160  1.00  0.00           C
ATOM    676  CD2 LEU A  67     126.410 207.870 193.560  1.00  0.00           C
ATOM    677  C   LEU A  67     122.730 205.330 193.070  1.00  0.00           C
ATOM    678  O   LEU A  67     122.860 204.670 192.040  1.00  0.00           O
ATOM    679  N   VAL A  68     121.710 206.180 193.290  1.00  0.00           N
ATOM    680  H   VAL A  68     121.670 206.860 194.010  1.00  0.00           H
ATOM    681  CA  VAL A  68     120.640 206.250 192.330  1.00  0.00           C
ATOM    682  CB  VAL A  68     119.220 206.010 192.970  1.00  0.00           C
ATOM    683  CG1 VAL A  68     118.060 206.120 191.960  1.00  0.00           C
ATOM    684  CG2 VAL A  68     119.150 204.730 193.750  1.00  0.00           C
ATOM    685  C   VAL A  68     120.670 207.610 191.620  1.00  0.00           C
ATOM    686  O   VAL A  68     120.770 208.630 192.360  1.00  0.00           O
ATOM    687  N   GLN A  69     121.220 207.560 190.390  1.00  0.00           N
ATOM    688  H   GLN A  69     121.370 206.690 189.920  1.00  0.00           H
ATOM    689  CA  GLN A  69     121.560 208.730 189.600  1.00  0.00           C
ATOM    690  CB  GLN A  69     122.850 208.280 188.880  1.00  0.00           C
ATOM    691  CG  GLN A  69     123.460 209.550 188.190  1.00  0.00           C
ATOM    692  CD  GLN A  69     124.600 209.260 187.220  1.00  0.00           C
ATOM    693  OE1 GLN A  69     125.780 209.430 187.450  1.00  0.00           O
ATOM    694  NE2 GLN A  69     124.180 209.150 185.980  1.00  0.00           N
ATOM    695 1HE2 GLN A  69     123.220 209.200 185.720  1.00  0.00           H
ATOM    696 2HE2 GLN A  69     124.840 209.070 185.230  1.00  0.00           H
ATOM    697  C   GLN A  69     120.450 208.950 188.560  1.00  0.00           C
ATOM    698  O   GLN A  69     120.050 208.180 187.690  1.00  0.00           O
ATOM    699  N   ALA A  70     120.030 210.200 188.680  1.00  0.00           N
ATOM    700  H   ALA A  70     120.260 210.780 189.460  1.00  0.00           H
ATOM    701  CA  ALA A  70     119.150 210.780 187.650  1.00  0.00           C
ATOM    702  CB  ALA A  70     117.780 211.170 188.230  1.00  0.00           C
ATOM    703  C   ALA A  70     119.820 212.000 187.000  1.00  0.00           C
ATOM    704  O   ALA A  70     119.500 213.190 187.120  1.00  0.00           O
ATOM    705  N   GLY A  71     120.810 211.540 186.260  1.00  0.00           N
ATOM    706  H   GLY A  71     120.900 210.590 185.980  1.00  0.00           H
ATOM    707  CA  GLY A  71     121.790 212.420 185.540  1.00  0.00           C
ATOM    708  C   GLY A  71     122.700 213.080 186.590  1.00  0.00           C
ATOM    709  O   GLY A  71     123.860 212.650 186.800  1.00  0.00           O
ATOM    710  N   ASN A  72     122.250 214.350 186.810  1.00  0.00           N
ATOM    711  H   ASN A  72     121.480 214.740 186.310  1.00  0.00           H
ATOM    712  CA  ASN A  72     122.890 215.230 187.810  1.00  0.00           C
ATOM    713  CB  ASN A  72     122.780 216.670 187.280  1.00  0.00           C
ATOM    714  CG  ASN A  72     123.430 217.750 188.230  1.00  0.00           C
ATOM    715  OD1 ASN A  72     122.930 218.480 189.140  1.00  0.00           O
ATOM    716  ND2 ASN A  72     124.720 217.930 188.080  1.00  0.00           N
ATOM    717 1HD2 ASN A  72     125.280 217.360 187.480  1.00  0.00           H
ATOM    718 2HD2 ASN A  72     125.090 218.800 188.420  1.00  0.00           H
ATOM    719  C   ASN A  72     122.370 215.050 189.210  1.00  0.00           C
ATOM    720  O   ASN A  72     123.100 215.260 190.170  1.00  0.00           O
ATOM    721  N   VAL A  73     121.040 214.800 189.370  1.00  0.00           N
ATOM    722  H   VAL A  73     120.470 214.510 188.600  1.00  0.00           H
ATOM    723  CA  VAL A  73     120.320 214.670 190.690  1.00  0.00           C
ATOM    724  CB  VAL A  73     118.790 214.900 190.480  1.00  0.00           C
ATOM    725  CG1 VAL A  73     117.950 214.600 191.770  1.00  0.00           C
ATOM    726  CG2 VAL A  73     118.500 216.370 189.910  1.00  0.00           C
ATOM    727  C   VAL A  73     120.630 213.270 191.260  1.00  0.00           C
ATOM    728  O   VAL A  73     120.330 212.350 190.550  1.00  0.00           O
ATOM    729  N   GLN A  74     121.350 213.250 192.440  1.00  0.00           N
ATOM    730  H   GLN A  74     121.510 214.140 192.880  1.00  0.00           H
ATOM    731  CA  GLN A  74     121.760 212.070 193.160  1.00  0.00           C
ATOM    732  CB  GLN A  74     123.140 212.140 193.710  1.00  0.00           C
ATOM    733  CG  GLN A  74     124.320 212.010 192.730  1.00  0.00           C
ATOM    734  CD  GLN A  74     125.550 212.220 193.540  1.00  0.00           C
ATOM    735  OE1 GLN A  74     126.220 211.350 194.020  1.00  0.00           O
ATOM    736  NE2 GLN A  74     125.980 213.470 193.680  1.00  0.00           N
ATOM    737 1HE2 GLN A  74     125.360 214.200 193.410  1.00  0.00           H
ATOM    738 2HE2 GLN A  74     126.930 213.580 193.970  1.00  0.00           H
ATOM    739  C   GLN A  74     120.950 211.710 194.360  1.00  0.00           C
ATOM    740  O   GLN A  74     120.730 212.590 195.250  1.00  0.00           O
ATOM    741  N   LEU A  75     120.390 210.490 194.320  1.00  0.00           N
ATOM    742  H   LEU A  75     120.340 209.890 193.520  1.00  0.00           H
ATOM    743  CA  LEU A  75     119.590 210.040 195.510  1.00  0.00           C
ATOM    744  CB  LEU A  75     118.180 209.500 195.070  1.00  0.00           C
ATOM    745  CG  LEU A  75     117.360 210.640 194.480  1.00  0.00           C
ATOM    746  CD1 LEU A  75     117.430 210.650 192.950  1.00  0.00           C
ATOM    747  CD2 LEU A  75     116.000 210.510 194.990  1.00  0.00           C
ATOM    748  C   LEU A  75     120.350 209.020 196.320  1.00  0.00           C
ATOM    749  O   LEU A  75     121.180 208.170 195.880  1.00  0.00           O
ATOM    750  N   ARG A  76     120.200 209.240 197.580  1.00  0.00           N
ATOM    751  H   ARG A  76     119.470 209.850 197.920  1.00  0.00           H
ATOM    752  CA  ARG A  76     120.900 208.430 198.590  1.00  0.00           C
ATOM    753  CB  ARG A  76     121.200 209.370 199.780  1.00  0.00           C
ATOM    754  CG  ARG A  76     122.050 210.560 199.460  1.00  0.00           C
ATOM    755  CD  ARG A  76     123.480 210.260 199.020  1.00  0.00           C
ATOM    756  NE  ARG A  76     124.270 211.490 198.770  1.00  0.00           N
ATOM    757  HE  ARG A  76     124.130 212.320 199.310  1.00  0.00           H
ATOM    758  CZ  ARG A  76     125.440 211.410 198.090  1.00  0.00           C
ATOM    759  NH1 ARG A  76     125.980 210.250 197.630  1.00  0.00           N
ATOM    760 1HH1 ARG A  76     125.460 209.420 197.830  1.00  0.00           H
ATOM    761 2HH1 ARG A  76     126.920 210.210 197.280  1.00  0.00           H
ATOM    762  NH2 ARG A  76     126.040 212.590 197.840  1.00  0.00           N
ATOM    763 1HH2 ARG A  76     125.640 213.460 198.140  1.00  0.00           H
ATOM    764 2HH2 ARG A  76     126.980 212.590 197.500  1.00  0.00           H
ATOM    765  C   ARG A  76     119.950 207.260 199.000  1.00  0.00           C
ATOM    766  O   ARG A  76     118.760 207.430 199.300  1.00  0.00           O
ATOM    767  N   VAL A  77     120.550 206.080 199.270  1.00  0.00           N
ATOM    768  H   VAL A  77     121.490 206.000 198.930  1.00  0.00           H
ATOM    769  CA  VAL A  77     119.880 204.850 199.740  1.00  0.00           C
ATOM    770  CB  VAL A  77     120.410 203.680 199.040  1.00  0.00           C
ATOM    771  CG1 VAL A  77     120.090 202.360 199.710  1.00  0.00           C
ATOM    772  CG2 VAL A  77     119.940 203.620 197.580  1.00  0.00           C
ATOM    773  C   VAL A  77     119.890 204.950 201.290  1.00  0.00           C
ATOM    774  O   VAL A  77     120.930 204.770 201.920  1.00  0.00           O
ATOM    775  N   ILE A  78     118.630 205.140 201.780  1.00  0.00           N
ATOM    776  H   ILE A  78     117.790 205.030 201.250  1.00  0.00           H
ATOM    777  CA  ILE A  78     118.440 205.070 203.230  1.00  0.00           C
ATOM    778  CB  ILE A  78     118.120 206.480 203.900  1.00  0.00           C
ATOM    779  CG1 ILE A  78     117.010 207.210 203.080  1.00  0.00           C
ATOM    780  CG2 ILE A  78     119.430 207.240 203.940  1.00  0.00           C
ATOM    781  CD  ILE A  78     116.250 208.150 204.010  1.00  0.00           C
ATOM    782  C   ILE A  78     117.360 203.950 203.540  1.00  0.00           C
ATOM    783  O   ILE A  78     116.240 204.210 203.860  1.00  0.00           O
ATOM    784  N   GLY A  79     117.780 202.710 203.410  1.00  0.00           N
ATOM    785  H   GLY A  79     118.690 202.410 203.140  1.00  0.00           H
ATOM    786  CA  GLY A  79     116.890 201.570 203.550  1.00  0.00           C
ATOM    787  C   GLY A  79     116.640 200.590 202.410  1.00  0.00           C
ATOM    788  O   GLY A  79     116.150 200.900 201.340  1.00  0.00           O
ATOM    789  N   HIS A  80     117.130 199.350 202.630  1.00  0.00           N
ATOM    790  H   HIS A  80     117.410 199.070 203.550  1.00  0.00           H
ATOM    791  CA  HIS A  80     116.980 198.260 201.590  1.00  0.00           C
ATOM    792  CB  HIS A  80     118.410 197.850 201.090  1.00  0.00           C
ATOM    793  CG  HIS A  80     119.450 197.550 202.190  1.00  0.00           C
ATOM    794  ND1 HIS A  80     119.760 196.360 202.720  1.00  0.00           N
ATOM    795  HD1 HIS A  80     119.280 195.490 202.780  1.00  0.00           H
ATOM    796  CD2 HIS A  80     120.340 198.510 202.350  1.00  0.00           C
ATOM    797  HD2 HIS A  80     120.300 199.570 202.140  1.00  0.00           H
ATOM    798  CE1 HIS A  80     120.970 196.550 203.240  1.00  0.00           C
ATOM    799  HE1 HIS A  80     121.650 195.810 203.660  1.00  0.00           H
ATOM    800  NE2 HIS A  80     121.300 197.850 203.040  1.00  0.00           N
ATOM    801  C   HIS A  80     116.110 197.080 202.020  1.00  0.00           C
ATOM    802  O   HIS A  80     116.040 196.700 203.220  1.00  0.00           O
ATOM    803  N   SER A  81     115.260 196.600 201.060  1.00  0.00           N
ATOM    804  H   SER A  81     115.050 197.030 200.190  1.00  0.00           H
ATOM    805  CA  SER A  81     114.200 195.650 201.350  1.00  0.00           C
ATOM    806  CB  SER A  81     112.960 196.380 201.790  1.00  0.00           C
ATOM    807  OG  SER A  81     111.890 195.630 202.400  1.00  0.00           O
ATOM    808  HG  SER A  81     111.210 196.280 202.730  1.00  0.00           H
ATOM    809  C   SER A  81     113.920 194.620 200.310  1.00  0.00           C
ATOM    810  O   SER A  81     113.500 195.030 199.190  1.00  0.00           O
ATOM    811  N   MET A  82     114.250 193.380 200.640  1.00  0.00           N
ATOM    812  H   MET A  82     114.780 193.260 201.470  1.00  0.00           H
ATOM    813  CA  MET A  82     114.180 192.110 199.900  1.00  0.00           C
ATOM    814  CB  MET A  82     115.130 191.100 200.550  1.00  0.00           C
ATOM    815  CG  MET A  82     116.080 190.490 199.590  1.00  0.00           C
ATOM    816  SD  MET A  82     115.400 189.570 198.150  1.00  0.00           S
ATOM    817  CE  MET A  82     116.180 190.470 196.770  1.00  0.00           C
ATOM    818  C   MET A  82     112.750 191.490 200.000  1.00  0.00           C
ATOM    819  O   MET A  82     112.500 190.690 200.870  1.00  0.00           O
ATOM    820  N   GLN A  83     112.000 191.610 198.860  1.00  0.00           N
ATOM    821  H   GLN A  83     112.360 192.010 198.020  1.00  0.00           H
ATOM    822  CA  GLN A  83     110.900 190.660 198.780  1.00  0.00           C
ATOM    823  CB  GLN A  83     109.600 191.440 198.630  1.00  0.00           C
ATOM    824  CG  GLN A  83     108.510 191.000 199.610  1.00  0.00           C
ATOM    825  CD  GLN A  83     107.170 191.580 199.190  1.00  0.00           C
ATOM    826  OE1 GLN A  83     107.000 192.780 199.120  1.00  0.00           O
ATOM    827  NE2 GLN A  83     106.290 190.860 198.670  1.00  0.00           N
ATOM    828 1HE2 GLN A  83     106.430 189.880 198.560  1.00  0.00           H
ATOM    829 2HE2 GLN A  83     105.490 191.270 198.240  1.00  0.00           H
ATOM    830  C   GLN A  83     111.140 189.840 197.540  1.00  0.00           C
ATOM    831  O   GLN A  83     111.180 190.360 196.430  1.00  0.00           O
ATOM    832  N   ASN A  84     111.330 188.530 197.700  1.00  0.00           N
ATOM    833  H   ASN A  84     111.430 188.260 198.660  1.00  0.00           H
ATOM    834  CA  ASN A  84     111.430 187.540 196.590  1.00  0.00           C
ATOM    835  CB  ASN A  84     110.130 187.290 195.800  1.00  0.00           C
ATOM    836  CG  ASN A  84     109.050 186.550 196.570  1.00  0.00           C
ATOM    837  OD1 ASN A  84     109.080 186.320 197.750  1.00  0.00           O
ATOM    838  ND2 ASN A  84     108.160 185.900 195.870  1.00  0.00           N
ATOM    839 1HD2 ASN A  84     108.180 185.910 194.870  1.00  0.00           H
ATOM    840 2HD2 ASN A  84     107.470 185.440 196.430  1.00  0.00           H
ATOM    841  C   ASN A  84     112.650 187.630 195.670  1.00  0.00           C
ATOM    842  O   ASN A  84     113.570 186.790 195.710  1.00  0.00           O
ATOM    843  N   CYS A  85     112.710 188.670 194.860  1.00  0.00           N
ATOM    844  H   CYS A  85     112.080 189.420 195.020  1.00  0.00           H
ATOM    845  CA  CYS A  85     113.730 188.920 193.830  1.00  0.00           C
ATOM    846  CB  CYS A  85     113.220 188.360 192.540  1.00  0.00           C
ATOM    847  SG  CYS A  85     113.430 186.570 192.450  1.00  0.00           S
ATOM    848  HG  CYS A  85     112.970 186.340 193.680  1.00  0.00           H
ATOM    849  C   CYS A  85     114.030 190.380 193.730  1.00  0.00           C
ATOM    850  O   CYS A  85     115.200 190.710 193.640  1.00  0.00           O
ATOM    851  N   VAL A  86     112.970 191.170 193.610  1.00  0.00           N
ATOM    852  H   VAL A  86     112.050 190.780 193.510  1.00  0.00           H
ATOM    853  CA  VAL A  86     113.080 192.690 193.670  1.00  0.00           C
ATOM    854  CB  VAL A  86     111.870 193.590 193.360  1.00  0.00           C
ATOM    855  CG1 VAL A  86     111.510 193.490 191.900  1.00  0.00           C
ATOM    856  CG2 VAL A  86     110.710 193.310 194.270  1.00  0.00           C
ATOM    857  C   VAL A  86     113.630 193.200 195.040  1.00  0.00           C
ATOM    858  O   VAL A  86     113.300 192.650 196.040  1.00  0.00           O
ATOM    859  N   LEU A  87     114.400 194.260 194.830  1.00  0.00           N
ATOM    860  H   LEU A  87     114.710 194.590 193.930  1.00  0.00           H
ATOM    861  CA  LEU A  87     114.900 195.030 195.930  1.00  0.00           C
ATOM    862  CB  LEU A  87     116.460 195.000 195.870  1.00  0.00           C
ATOM    863  CG  LEU A  87     117.160 195.520 197.140  1.00  0.00           C
ATOM    864  CD1 LEU A  87     117.060 194.630 198.370  1.00  0.00           C
ATOM    865  CD2 LEU A  87     118.660 195.710 196.730  1.00  0.00           C
ATOM    866  C   LEU A  87     114.260 196.440 196.000  1.00  0.00           C
ATOM    867  O   LEU A  87     113.940 196.920 194.910  1.00  0.00           O
ATOM    868  N   LYS A  88     113.810 196.810 197.160  1.00  0.00           N
ATOM    869  H   LYS A  88     113.600 196.220 197.930  1.00  0.00           H
ATOM    870  CA  LYS A  88     113.190 198.120 197.330  1.00  0.00           C
ATOM    871  CB  LYS A  88     111.950 197.940 198.190  1.00  0.00           C
ATOM    872  CG  LYS A  88     111.080 196.900 197.470  1.00  0.00           C
ATOM    873  CD  LYS A  88     109.630 196.900 198.060  1.00  0.00           C
ATOM    874  CE  LYS A  88     108.980 195.520 197.680  1.00  0.00           C
ATOM    875  NZ  LYS A  88     107.700 195.350 198.410  1.00  0.00           N
ATOM    876  HZ1 LYS A  88     107.450 194.390 198.490  1.00  0.00           H
ATOM    877  HZ2 LYS A  88     107.700 195.820 199.290  1.00  0.00           H
ATOM    878  HZ3 LYS A  88     106.970 195.750 197.870  1.00  0.00           H
ATOM    879  C   LYS A  88     114.140 199.070 198.070  1.00  0.00           C
ATOM    880  O   LYS A  88     114.350 198.850 199.280  1.00  0.00           O
ATOM    881  N   LEU A  89     114.920 199.790 197.310  1.00  0.00           N
ATOM    882  H   LEU A  89     114.930 199.710 196.320  1.00  0.00           H
ATOM    883  CA  LEU A  89     115.780 200.880 197.820  1.00  0.00           C
ATOM    884  CB  LEU A  89     116.760 201.330 196.740  1.00  0.00           C
ATOM    885  CG  LEU A  89     117.740 200.290 196.280  1.00  0.00           C
ATOM    886  CD1 LEU A  89     118.820 200.950 195.430  1.00  0.00           C
ATOM    887  CD2 LEU A  89     118.380 199.510 197.450  1.00  0.00           C
ATOM    888  C   LEU A  89     114.890 202.050 198.160  1.00  0.00           C
ATOM    889  O   LEU A  89     114.300 202.730 197.320  1.00  0.00           O
ATOM    890  N   LYS A  90     114.710 202.270 199.440  1.00  0.00           N
ATOM    891  H   LYS A  90     114.960 201.520 200.050  1.00  0.00           H
ATOM    892  CA  LYS A  90     114.090 203.500 200.000  1.00  0.00           C
ATOM    893  CB  LYS A  90     113.750 203.210 201.440  1.00  0.00           C
ATOM    894  CG  LYS A  90     112.830 201.980 201.540  1.00  0.00           C
ATOM    895  CD  LYS A  90     112.830 201.550 203.000  1.00  0.00           C
ATOM    896  CE  LYS A  90     111.720 200.540 203.280  1.00  0.00           C
ATOM    897  NZ  LYS A  90     111.710 200.230 204.720  1.00  0.00           N
ATOM    898  HZ1 LYS A  90     111.040 199.510 204.900  1.00  0.00           H
ATOM    899  HZ2 LYS A  90     112.620 199.980 205.050  1.00  0.00           H
ATOM    900  HZ3 LYS A  90     111.370 200.930 205.350  1.00  0.00           H
ATOM    901  C   LYS A  90     115.170 204.640 199.930  1.00  0.00           C
ATOM    902  O   LYS A  90     116.340 204.560 200.300  1.00  0.00           O
ATOM    903  N   VAL A  91     114.680 205.650 199.260  1.00  0.00           N
ATOM    904  H   VAL A  91     113.810 205.460 198.800  1.00  0.00           H
ATOM    905  CA  VAL A  91     115.410 206.880 198.970  1.00  0.00           C
ATOM    906  CB  VAL A  91     115.620 207.240 197.480  1.00  0.00           C
ATOM    907  CG1 VAL A  91     116.420 206.100 196.860  1.00  0.00           C
ATOM    908  CG2 VAL A  91     114.240 207.580 196.940  1.00  0.00           C
ATOM    909  C   VAL A  91     114.930 208.180 199.690  1.00  0.00           C
ATOM    910  O   VAL A  91     113.800 208.230 200.200  1.00  0.00           O
ATOM    911  N   ASP A  92     115.900 209.090 199.600  1.00  0.00           N
ATOM    912  H   ASP A  92     116.630 209.170 198.920  1.00  0.00           H
ATOM    913  CA  ASP A  92     115.820 210.320 200.430  1.00  0.00           C
ATOM    914  CB  ASP A  92     117.160 210.990 200.630  1.00  0.00           C
ATOM    915  CG  ASP A  92     117.780 211.670 199.430  1.00  0.00           C
ATOM    916  OD1 ASP A  92     118.000 211.030 198.380  1.00  0.00           O
ATOM    917  OD2 ASP A  92     117.890 212.920 199.610  1.00  0.00           O
ATOM    918  C   ASP A  92     114.800 211.370 200.090  1.00  0.00           C
ATOM    919  O   ASP A  92     114.200 211.980 201.000  1.00  0.00           O
ATOM    920  N   THR A  93     114.610 211.490 198.740  1.00  0.00           N
ATOM    921  H   THR A  93     115.040 210.910 198.050  1.00  0.00           H
ATOM    922  CA  THR A  93     113.620 212.510 198.130  1.00  0.00           C
ATOM    923  CB  THR A  93     114.150 213.840 197.550  1.00  0.00           C
ATOM    924  OG1 THR A  93     115.140 213.700 196.540  1.00  0.00           O
ATOM    925  HG1 THR A  93     115.970 213.570 197.070  1.00  0.00           H
ATOM    926  CG2 THR A  93     114.750 214.650 198.650  1.00  0.00           C
ATOM    927  C   THR A  93     112.680 211.830 197.160  1.00  0.00           C
ATOM    928  O   THR A  93     113.090 210.950 196.340  1.00  0.00           O
ATOM    929  N   ALA A  94     111.430 212.300 197.190  1.00  0.00           N
ATOM    930  H   ALA A  94     111.100 212.990 197.840  1.00  0.00           H
ATOM    931  CA  ALA A  94     110.280 211.700 196.390  1.00  0.00           C
ATOM    932  CB  ALA A  94     109.060 211.490 197.300  1.00  0.00           C
ATOM    933  C   ALA A  94     109.800 212.190 195.020  1.00  0.00           C
ATOM    934  O   ALA A  94     109.640 213.410 194.820  1.00  0.00           O
ATOM    935  N   ASN A  95     109.670 211.270 194.090  1.00  0.00           N
ATOM    936  H   ASN A  95     109.570 210.330 194.420  1.00  0.00           H
ATOM    937  CA  ASN A  95     109.320 211.410 192.650  1.00  0.00           C
ATOM    938  CB  ASN A  95     109.170 210.030 191.930  1.00  0.00           C
ATOM    939  CG  ASN A  95     109.260 210.100 190.380  1.00  0.00           C
ATOM    940  OD1 ASN A  95     109.110 211.110 189.730  1.00  0.00           O
ATOM    941  ND2 ASN A  95     109.310 208.950 189.720  1.00  0.00           N
ATOM    942 1HD2 ASN A  95     109.400 208.060 190.170  1.00  0.00           H
ATOM    943 2HD2 ASN A  95     109.130 208.950 188.740  1.00  0.00           H
ATOM    944  C   ASN A  95     108.030 212.270 192.310  1.00  0.00           C
ATOM    945  O   ASN A  95     106.950 211.950 192.800  1.00  0.00           O
ATOM    946  N   PRO A  96     108.320 213.450 191.690  1.00  0.00           N
ATOM    947  CA  PRO A  96     107.320 214.350 191.100  1.00  0.00           C
ATOM    948  CB  PRO A  96     108.060 215.320 190.220  1.00  0.00           C
ATOM    949  CG  PRO A  96     109.400 215.430 191.020  1.00  0.00           C
ATOM    950  CD  PRO A  96     109.610 214.110 191.780  1.00  0.00           C
ATOM    951  C   PRO A  96     106.290 213.590 190.290  1.00  0.00           C
ATOM    952  O   PRO A  96     105.140 213.460 190.630  1.00  0.00           O
ATOM    953  N   LYS A  97     106.860 212.870 189.320  1.00  0.00           N
ATOM    954  H   LYS A  97     107.810 212.560 189.350  1.00  0.00           H
ATOM    955  CA  LYS A  97     106.040 212.140 188.410  1.00  0.00           C
ATOM    956  CB  LYS A  97     106.440 212.660 187.030  1.00  0.00           C
ATOM    957  CG  LYS A  97     107.870 212.240 186.630  1.00  0.00           C
ATOM    958  CD  LYS A  97     108.240 212.530 185.230  1.00  0.00           C
ATOM    959  CE  LYS A  97     109.700 212.470 184.990  1.00  0.00           C
ATOM    960  NZ  LYS A  97     110.380 213.530 185.800  1.00  0.00           N
ATOM    961  HZ1 LYS A  97     110.710 213.170 186.680  1.00  0.00           H
ATOM    962  HZ2 LYS A  97     111.220 213.860 185.380  1.00  0.00           H
ATOM    963  HZ3 LYS A  97     109.740 214.270 186.020  1.00  0.00           H
ATOM    964  C   LYS A  97     105.900 210.610 188.620  1.00  0.00           C
ATOM    965  O   LYS A  97     105.930 209.830 187.730  1.00  0.00           O
ATOM    966  N   THR A  98     105.170 210.380 189.720  1.00  0.00           N
ATOM    967  H   THR A  98     104.430 211.030 189.860  1.00  0.00           H
ATOM    968  CA  THR A  98     104.930 208.940 190.100  1.00  0.00           C
ATOM    969  CB  THR A  98     104.920 208.810 191.650  1.00  0.00           C
ATOM    970  OG1 THR A  98     104.730 207.510 192.170  1.00  0.00           O
ATOM    971  HG1 THR A  98     104.520 207.670 193.130  1.00  0.00           H
ATOM    972  CG2 THR A  98     103.890 209.650 192.420  1.00  0.00           C
ATOM    973  C   THR A  98     103.620 208.490 189.490  1.00  0.00           C
ATOM    974  O   THR A  98     102.690 209.280 189.370  1.00  0.00           O
ATOM    975  N   PRO A  99     103.620 207.280 188.810  1.00  0.00           N
ATOM    976  CA  PRO A  99     102.390 206.550 188.440  1.00  0.00           C
ATOM    977  CB  PRO A  99     102.750 205.750 187.200  1.00  0.00           C
ATOM    978  CG  PRO A  99     104.240 205.530 187.330  1.00  0.00           C
ATOM    979  CD  PRO A  99     104.720 206.700 188.150  1.00  0.00           C
ATOM    980  C   PRO A  99     101.870 205.760 189.610  1.00  0.00           C
ATOM    981  O   PRO A  99     102.550 205.560 190.610  1.00  0.00           O
ATOM    982  N   LYS A 100     100.620 205.380 189.470  1.00  0.00           N
ATOM    983  H   LYS A 100      99.980 205.600 188.730  1.00  0.00           H
ATOM    984  CA  LYS A 100      99.950 204.620 190.570  1.00  0.00           C
ATOM    985  CB  LYS A 100      98.470 205.060 190.620  1.00  0.00           C
ATOM    986  CG  LYS A 100      98.240 206.540 190.850  1.00  0.00           C
ATOM    987  CD  LYS A 100      96.780 206.980 190.820  1.00  0.00           C
ATOM    988  CE  LYS A 100      95.980 206.510 192.060  1.00  0.00           C
ATOM    989  NZ  LYS A 100      94.650 207.140 192.170  1.00  0.00           N
ATOM    990  HZ1 LYS A 100      94.700 208.080 192.490  1.00  0.00           H
ATOM    991  HZ2 LYS A 100      94.050 207.090 191.370  1.00  0.00           H
ATOM    992  HZ3 LYS A 100      94.160 206.670 192.910  1.00  0.00           H
ATOM    993  C   LYS A 100     100.090 203.150 190.190  1.00  0.00           C
ATOM    994  O   LYS A 100      99.570 202.710 189.130  1.00  0.00           O
ATOM    995  N   TYR A 101     100.620 202.370 191.120  1.00  0.00           N
ATOM    996  H   TYR A 101     100.640 202.650 192.080  1.00  0.00           H
ATOM    997  CA  TYR A 101     101.170 201.050 190.720  1.00  0.00           C
ATOM    998  CB  TYR A 101     102.680 200.880 190.910  1.00  0.00           C
ATOM    999  CG  TYR A 101     103.130 201.190 192.390  1.00  0.00           C
ATOM   1000  CD1 TYR A 101     103.130 200.080 193.200  1.00  0.00           C
ATOM   1001  HD1 TYR A 101     103.000 199.090 192.760  1.00  0.00           H
ATOM   1002  CD2 TYR A 101     103.600 202.400 192.850  1.00  0.00           C
ATOM   1003  HD2 TYR A 101     103.550 203.250 192.170  1.00  0.00           H
ATOM   1004  CE1 TYR A 101     103.790 200.180 194.400  1.00  0.00           C
ATOM   1005  HE1 TYR A 101     104.170 199.230 194.790  1.00  0.00           H
ATOM   1006  CE2 TYR A 101     104.020 202.530 194.140  1.00  0.00           C
ATOM   1007  HE2 TYR A 101     103.990 203.520 194.590  1.00  0.00           H
ATOM   1008  CZ  TYR A 101     104.250 201.390 194.910  1.00  0.00           C
ATOM   1009  OH  TYR A 101     105.050 201.510 195.990  1.00  0.00           O
ATOM   1010  HH  TYR A 101     104.990 202.480 196.210  1.00  0.00           H
ATOM   1011  C   TYR A 101     100.420 199.820 191.350  1.00  0.00           C
ATOM   1012  O   TYR A 101     100.190 199.810 192.560  1.00  0.00           O
ATOM   1013  N   LYS A 102      99.890 199.030 190.490  1.00  0.00           N
ATOM   1014  H   LYS A 102      99.920 199.330 189.530  1.00  0.00           H
ATOM   1015  CA  LYS A 102      99.290 197.690 190.720  1.00  0.00           C
ATOM   1016  CB  LYS A 102      97.990 197.560 189.890  1.00  0.00           C
ATOM   1017  CG  LYS A 102      96.940 198.570 190.370  1.00  0.00           C
ATOM   1018  CD  LYS A 102      96.210 198.230 191.650  1.00  0.00           C
ATOM   1019  CE  LYS A 102      95.460 199.410 192.370  1.00  0.00           C
ATOM   1020  NZ  LYS A 102      94.860 198.980 193.670  1.00  0.00           N
ATOM   1021  HZ1 LYS A 102      94.250 199.680 194.050  1.00  0.00           H
ATOM   1022  HZ2 LYS A 102      94.370 198.120 193.530  1.00  0.00           H
ATOM   1023  HZ3 LYS A 102      95.610 198.870 194.320  1.00  0.00           H
ATOM   1024  C   LYS A 102     100.200 196.500 190.400  1.00  0.00           C
ATOM   1025  O   LYS A 102     101.000 196.550 189.460  1.00  0.00           O
ATOM   1026  N   PHE A 103     100.100 195.370 191.130  1.00  0.00           N
ATOM   1027  H   PHE A 103      99.340 195.150 191.740  1.00  0.00           H
ATOM   1028  CA  PHE A 103     101.070 194.270 190.940  1.00  0.00           C
ATOM   1029  CB  PHE A 103     101.840 193.970 192.280  1.00  0.00           C
ATOM   1030  CG  PHE A 103     102.790 195.130 192.520  1.00  0.00           C
ATOM   1031  CD1 PHE A 103     102.700 195.770 193.710  1.00  0.00           C
ATOM   1032  HD1 PHE A 103     101.830 195.530 194.310  1.00  0.00           H
ATOM   1033  CD2 PHE A 103     104.000 195.360 191.800  1.00  0.00           C
ATOM   1034  HD2 PHE A 103     104.180 194.970 190.800  1.00  0.00           H
ATOM   1035  CE1 PHE A 103     103.620 196.640 194.290  1.00  0.00           C
ATOM   1036  HE1 PHE A 103     103.660 197.010 195.310  1.00  0.00           H
ATOM   1037  CE2 PHE A 103     104.960 196.200 192.330  1.00  0.00           C
ATOM   1038  HE2 PHE A 103     105.860 196.450 191.770  1.00  0.00           H
ATOM   1039  CZ  PHE A 103     104.790 196.800 193.540  1.00  0.00           C
ATOM   1040  HZ  PHE A 103     105.380 197.690 193.750  1.00  0.00           H
ATOM   1041  C   PHE A 103     100.410 193.000 190.380  1.00  0.00           C
ATOM   1042  O   PHE A 103      99.280 192.800 190.740  1.00  0.00           O
ATOM   1043  N   VAL A 104     101.020 192.420 189.350  1.00  0.00           N
ATOM   1044  H   VAL A 104     101.990 192.630 189.210  1.00  0.00           H
ATOM   1045  CA  VAL A 104     100.470 191.330 188.630  1.00  0.00           C
ATOM   1046  CB  VAL A 104      99.970 191.530 187.180  1.00  0.00           C
ATOM   1047  CG1 VAL A 104      99.230 190.260 186.610  1.00  0.00           C
ATOM   1048  CG2 VAL A 104      99.070 192.750 186.940  1.00  0.00           C
ATOM   1049  C   VAL A 104     101.450 190.140 188.640  1.00  0.00           C
ATOM   1050  O   VAL A 104     102.570 190.330 188.090  1.00  0.00           O
ATOM   1051  N   ARG A 105     101.020 188.970 189.160  1.00  0.00           N
ATOM   1052  H   ARG A 105     100.130 188.860 189.610  1.00  0.00           H
ATOM   1053  CA  ARG A 105     101.710 187.670 189.030  1.00  0.00           C
ATOM   1054  CB  ARG A 105     101.290 186.900 190.290  1.00  0.00           C
ATOM   1055  CG  ARG A 105     101.770 187.590 191.560  1.00  0.00           C
ATOM   1056  CD  ARG A 105     101.590 186.780 192.780  1.00  0.00           C
ATOM   1057  NE  ARG A 105     101.860 187.570 194.020  1.00  0.00           N
ATOM   1058  HE  ARG A 105     102.790 187.920 194.070  1.00  0.00           H
ATOM   1059  CZ  ARG A 105     101.000 187.920 194.950  1.00  0.00           C
ATOM   1060  NH1 ARG A 105      99.690 187.570 195.010  1.00  0.00           N
ATOM   1061 1HH1 ARG A 105      99.310 186.990 194.290  1.00  0.00           H
ATOM   1062 2HH1 ARG A 105      99.280 187.620 195.920  1.00  0.00           H
ATOM   1063  NH2 ARG A 105     101.410 188.810 195.900  1.00  0.00           N
ATOM   1064 1HH2 ARG A 105     102.290 189.290 195.860  1.00  0.00           H
ATOM   1065 2HH2 ARG A 105     100.720 189.160 196.530  1.00  0.00           H
ATOM   1066  C   ARG A 105     101.500 186.940 187.640  1.00  0.00           C
ATOM   1067  O   ARG A 105     100.540 186.110 187.530  1.00  0.00           O
ATOM   1068  N   ILE A 106     102.480 186.990 186.730  1.00  0.00           N
ATOM   1069  H   ILE A 106     103.440 186.970 187.020  1.00  0.00           H
ATOM   1070  CA  ILE A 106     102.300 186.480 185.350  1.00  0.00           C
ATOM   1071  CB  ILE A 106     103.500 186.880 184.440  1.00  0.00           C
ATOM   1072  CG1 ILE A 106     104.830 186.790 185.150  1.00  0.00           C
ATOM   1073  CG2 ILE A 106     103.380 188.300 183.880  1.00  0.00           C
ATOM   1074  CD  ILE A 106     106.020 187.050 184.240  1.00  0.00           C
ATOM   1075  C   ILE A 106     102.030 184.950 184.970  1.00  0.00           C
ATOM   1076  O   ILE A 106     102.830 184.130 185.290  1.00  0.00           O
ATOM   1077  N   GLN A 107     101.030 184.770 184.110  1.00  0.00           N
ATOM   1078  H   GLN A 107     100.530 185.520 183.670  1.00  0.00           H
ATOM   1079  CA  GLN A 107     100.660 183.400 183.680  1.00  0.00           C
ATOM   1080  CB  GLN A 107      99.100 183.240 183.670  1.00  0.00           C
ATOM   1081  CG  GLN A 107      98.490 181.910 183.820  1.00  0.00           C
ATOM   1082  CD  GLN A 107      98.860 181.210 185.130  1.00  0.00           C
ATOM   1083  OE1 GLN A 107      98.950 181.720 186.240  1.00  0.00           O
ATOM   1084  NE2 GLN A 107      99.190 179.920 184.950  1.00  0.00           N
ATOM   1085 1HE2 GLN A 107      99.230 179.450 184.070  1.00  0.00           H
ATOM   1086 2HE2 GLN A 107      99.530 179.540 185.820  1.00  0.00           H
ATOM   1087  C   GLN A 107     101.280 183.180 182.310  1.00  0.00           C
ATOM   1088  O   GLN A 107     100.960 183.880 181.340  1.00  0.00           O
ATOM   1089  N   PRO A 108     102.050 182.110 182.140  1.00  0.00           N
ATOM   1090  CA  PRO A 108     102.730 181.710 180.930  1.00  0.00           C
ATOM   1091  CB  PRO A 108     103.490 180.410 181.300  1.00  0.00           C
ATOM   1092  CG  PRO A 108     103.590 180.470 182.800  1.00  0.00           C
ATOM   1093  CD  PRO A 108     102.410 181.200 183.280  1.00  0.00           C
ATOM   1094  C   PRO A 108     101.750 181.610 179.780  1.00  0.00           C
ATOM   1095  O   PRO A 108     100.780 180.910 179.760  1.00  0.00           O
ATOM   1096  N   GLY A 109     101.940 182.500 178.830  1.00  0.00           N
ATOM   1097  H   GLY A 109     102.870 182.840 178.650  1.00  0.00           H
ATOM   1098  CA  GLY A 109     100.970 182.690 177.710  1.00  0.00           C
ATOM   1099  C   GLY A 109     100.520 184.210 177.540  1.00  0.00           C
ATOM   1100  O   GLY A 109     100.680 184.660 176.390  1.00  0.00           O
ATOM   1101  N   GLN A 110     100.470 184.940 178.710  1.00  0.00           N
ATOM   1102  H   GLN A 110     100.590 184.540 179.620  1.00  0.00           H
ATOM   1103  CA  GLN A 110     100.030 186.360 178.720  1.00  0.00           C
ATOM   1104  CB  GLN A 110      99.980 186.990 180.110  1.00  0.00           C
ATOM   1105  CG  GLN A 110      98.710 186.420 180.750  1.00  0.00           C
ATOM   1106  CD  GLN A 110      98.370 187.070 182.030  1.00  0.00           C
ATOM   1107  OE1 GLN A 110      98.440 186.450 183.100  1.00  0.00           O
ATOM   1108  NE2 GLN A 110      97.850 188.260 181.870  1.00  0.00           N
ATOM   1109 1HE2 GLN A 110      97.820 188.710 180.980  1.00  0.00           H
ATOM   1110 2HE2 GLN A 110      97.310 188.680 182.600  1.00  0.00           H
ATOM   1111  C   GLN A 110     100.890 187.350 177.860  1.00  0.00           C
ATOM   1112  O   GLN A 110     102.100 187.580 178.060  1.00  0.00           O
ATOM   1113  N   THR A 111     100.220 188.150 176.970  1.00  0.00           N
ATOM   1114  H   THR A 111      99.250 188.000 176.790  1.00  0.00           H
ATOM   1115  CA  THR A 111     100.900 189.150 176.130  1.00  0.00           C
ATOM   1116  CB  THR A 111     100.290 189.230 174.740  1.00  0.00           C
ATOM   1117  OG1 THR A 111      98.830 189.470 174.770  1.00  0.00           O
ATOM   1118  HG1 THR A 111      98.330 189.280 173.930  1.00  0.00           H
ATOM   1119  CG2 THR A 111     100.570 187.940 173.980  1.00  0.00           C
ATOM   1120  C   THR A 111     100.970 190.620 176.690  1.00  0.00           C
ATOM   1121  O   THR A 111      99.960 191.290 176.930  1.00  0.00           O
ATOM   1122  N   PHE A 112     102.210 191.010 177.080  1.00  0.00           N
ATOM   1123  H   PHE A 112     102.950 190.370 176.920  1.00  0.00           H
ATOM   1124  CA  PHE A 112     102.530 192.280 177.770  1.00  0.00           C
ATOM   1125  CB  PHE A 112     102.980 192.310 179.270  1.00  0.00           C
ATOM   1126  CG  PHE A 112     101.890 191.850 180.240  1.00  0.00           C
ATOM   1127  CD1 PHE A 112     101.040 192.750 180.870  1.00  0.00           C
ATOM   1128  HD1 PHE A 112     100.720 193.750 180.550  1.00  0.00           H
ATOM   1129  CD2 PHE A 112     101.920 190.500 180.690  1.00  0.00           C
ATOM   1130  HD2 PHE A 112     102.320 189.740 180.010  1.00  0.00           H
ATOM   1131  CE1 PHE A 112     100.300 192.280 181.910  1.00  0.00           C
ATOM   1132  HE1 PHE A 112      99.880 192.990 182.630  1.00  0.00           H
ATOM   1133  CE2 PHE A 112     101.100 189.990 181.710  1.00  0.00           C
ATOM   1134  HE2 PHE A 112     100.720 188.970 181.680  1.00  0.00           H
ATOM   1135  CZ  PHE A 112     100.280 190.950 182.340  1.00  0.00           C
ATOM   1136  HZ  PHE A 112      99.650 190.590 183.160  1.00  0.00           H
ATOM   1137  C   PHE A 112     103.580 193.140 177.090  1.00  0.00           C
ATOM   1138  O   PHE A 112     104.530 192.580 176.410  1.00  0.00           O
ATOM   1139  N   SER A 113     103.580 194.440 177.450  1.00  0.00           N
ATOM   1140  H   SER A 113     103.030 194.730 178.230  1.00  0.00           H
ATOM   1141  CA  SER A 113     104.450 195.550 176.900  1.00  0.00           C
ATOM   1142  CB  SER A 113     103.730 196.920 176.910  1.00  0.00           C
ATOM   1143  OG  SER A 113     102.870 196.990 175.700  1.00  0.00           O
ATOM   1144  HG  SER A 113     102.340 196.160 175.570  1.00  0.00           H
ATOM   1145  C   SER A 113     105.690 195.570 177.760  1.00  0.00           C
ATOM   1146  O   SER A 113     105.650 196.140 178.880  1.00  0.00           O
ATOM   1147  N   VAL A 114     106.740 195.050 177.160  1.00  0.00           N
ATOM   1148  H   VAL A 114     106.720 194.670 176.240  1.00  0.00           H
ATOM   1149  CA  VAL A 114     108.100 194.990 177.780  1.00  0.00           C
ATOM   1150  CB  VAL A 114     108.620 193.550 177.460  1.00  0.00           C
ATOM   1151  CG1 VAL A 114     110.050 193.280 178.020  1.00  0.00           C
ATOM   1152  CG2 VAL A 114     107.700 192.480 177.960  1.00  0.00           C
ATOM   1153  C   VAL A 114     109.090 196.020 177.260  1.00  0.00           C
ATOM   1154  O   VAL A 114     109.510 196.090 176.090  1.00  0.00           O
ATOM   1155  N   LEU A 115     109.220 196.990 178.180  1.00  0.00           N
ATOM   1156  H   LEU A 115     108.470 197.140 178.820  1.00  0.00           H
ATOM   1157  CA  LEU A 115     110.080 198.170 177.990  1.00  0.00           C
ATOM   1158  CB  LEU A 115     109.720 199.290 178.890  1.00  0.00           C
ATOM   1159  CG  LEU A 115     110.170 200.600 178.290  1.00  0.00           C
ATOM   1160  CD1 LEU A 115     109.270 201.110 177.220  1.00  0.00           C
ATOM   1161  CD2 LEU A 115     110.260 201.780 179.280  1.00  0.00           C
ATOM   1162  C   LEU A 115     111.620 197.900 178.100  1.00  0.00           C
ATOM   1163  O   LEU A 115     112.180 197.970 179.210  1.00  0.00           O
ATOM   1164  N   ALA A 116     112.180 197.890 176.890  1.00  0.00           N
ATOM   1165  H   ALA A 116     111.710 198.390 176.160  1.00  0.00           H
ATOM   1166  CA  ALA A 116     113.630 197.650 176.660  1.00  0.00           C
ATOM   1167  CB  ALA A 116     113.950 197.070 175.290  1.00  0.00           C
ATOM   1168  C   ALA A 116     114.510 198.860 176.930  1.00  0.00           C
ATOM   1169  O   ALA A 116     114.520 199.790 176.160  1.00  0.00           O
ATOM   1170  N   CYS A 117     114.910 198.850 178.230  1.00  0.00           N
ATOM   1171  H   CYS A 117     114.780 197.990 178.720  1.00  0.00           H
ATOM   1172  CA  CYS A 117     115.740 199.880 179.020  1.00  0.00           C
ATOM   1173  CB  CYS A 117     114.970 200.190 180.280  1.00  0.00           C
ATOM   1174  SG  CYS A 117     115.410 201.810 180.940  1.00  0.00           S
ATOM   1175  HG  CYS A 117     116.500 201.440 181.600  1.00  0.00           H
ATOM   1176  C   CYS A 117     117.200 199.500 179.210  1.00  0.00           C
ATOM   1177  O   CYS A 117     117.410 198.460 179.830  1.00  0.00           O
ATOM   1178  N   TYR A 118     118.200 200.300 178.810  1.00  0.00           N
ATOM   1179  H   TYR A 118     118.010 201.250 178.590  1.00  0.00           H
ATOM   1180  CA  TYR A 118     119.690 200.000 178.980  1.00  0.00           C
ATOM   1181  CB  TYR A 118     120.260 199.890 177.580  1.00  0.00           C
ATOM   1182  CG  TYR A 118     121.530 198.970 177.460  1.00  0.00           C
ATOM   1183  CD1 TYR A 118     122.750 199.610 177.470  1.00  0.00           C
ATOM   1184  HD1 TYR A 118     122.730 200.690 177.510  1.00  0.00           H
ATOM   1185  CD2 TYR A 118     121.420 197.580 177.380  1.00  0.00           C
ATOM   1186  HD2 TYR A 118     120.440 197.100 177.450  1.00  0.00           H
ATOM   1187  CE1 TYR A 118     123.910 198.870 177.430  1.00  0.00           C
ATOM   1188  HE1 TYR A 118     124.880 199.340 177.600  1.00  0.00           H
ATOM   1189  CE2 TYR A 118     122.580 196.820 177.370  1.00  0.00           C
ATOM   1190  HE2 TYR A 118     122.610 195.730 177.350  1.00  0.00           H
ATOM   1191  CZ  TYR A 118     123.800 197.510 177.310  1.00  0.00           C
ATOM   1192  OH  TYR A 118     124.880 196.770 177.100  1.00  0.00           O
ATOM   1193  HH  TYR A 118     124.630 195.800 177.120  1.00  0.00           H
ATOM   1194  C   TYR A 118     120.240 201.120 179.910  1.00  0.00           C
ATOM   1195  O   TYR A 118     119.870 202.280 179.730  1.00  0.00           O
ATOM   1196  N   ASN A 119     121.060 200.780 180.900  1.00  0.00           N
ATOM   1197  H   ASN A 119     121.120 199.790 181.080  1.00  0.00           H
ATOM   1198  CA  ASN A 119     121.530 201.630 182.070  1.00  0.00           C
ATOM   1199  CB  ASN A 119     122.990 201.950 181.980  1.00  0.00           C
ATOM   1200  CG  ASN A 119     123.980 200.710 181.920  1.00  0.00           C
ATOM   1201  OD1 ASN A 119     124.130 200.010 182.910  1.00  0.00           O
ATOM   1202  ND2 ASN A 119     124.500 200.440 180.740  1.00  0.00           N
ATOM   1203 1HD2 ASN A 119     124.320 201.020 179.940  1.00  0.00           H
ATOM   1204 2HD2 ASN A 119     125.280 199.820 180.790  1.00  0.00           H
ATOM   1205  C   ASN A 119     120.690 202.940 182.220  1.00  0.00           C
ATOM   1206  O   ASN A 119     121.020 204.020 181.690  1.00  0.00           O
ATOM   1207  N   GLY A 120     119.590 202.780 182.930  1.00  0.00           N
ATOM   1208  H   GLY A 120     119.260 201.850 183.110  1.00  0.00           H
ATOM   1209  CA  GLY A 120     118.580 203.810 183.150  1.00  0.00           C
ATOM   1210  C   GLY A 120     117.980 204.530 181.910  1.00  0.00           C
ATOM   1211  O   GLY A 120     117.330 205.590 182.070  1.00  0.00           O
ATOM   1212  N   SER A 121     118.100 204.050 180.670  1.00  0.00           N
ATOM   1213  H   SER A 121     118.650 203.220 180.530  1.00  0.00           H
ATOM   1214  CA  SER A 121     117.680 204.860 179.480  1.00  0.00           C
ATOM   1215  CB  SER A 121     118.810 205.500 178.640  1.00  0.00           C
ATOM   1216  OG  SER A 121     118.270 206.260 177.570  1.00  0.00           O
ATOM   1217  HG  SER A 121     118.280 207.240 177.790  1.00  0.00           H
ATOM   1218  C   SER A 121     116.760 204.020 178.530  1.00  0.00           C
ATOM   1219  O   SER A 121     117.210 202.950 178.130  1.00  0.00           O
ATOM   1220  N   PRO A 122     115.500 204.400 178.290  1.00  0.00           N
ATOM   1221  CA  PRO A 122     114.490 203.570 177.580  1.00  0.00           C
ATOM   1222  CB  PRO A 122     113.150 203.900 178.320  1.00  0.00           C
ATOM   1223  CG  PRO A 122     113.310 205.410 178.570  1.00  0.00           C
ATOM   1224  CD  PRO A 122     114.750 205.470 179.040  1.00  0.00           C
ATOM   1225  C   PRO A 122     114.430 203.770 176.040  1.00  0.00           C
ATOM   1226  O   PRO A 122     114.110 204.890 175.640  1.00  0.00           O
ATOM   1227  N   SER A 123     114.570 202.630 175.310  1.00  0.00           N
ATOM   1228  H   SER A 123     114.430 201.780 175.810  1.00  0.00           H
ATOM   1229  CA  SER A 123     114.400 202.620 173.860  1.00  0.00           C
ATOM   1230  CB  SER A 123     115.710 202.340 173.140  1.00  0.00           C
ATOM   1231  OG  SER A 123     116.300 201.040 173.440  1.00  0.00           O
ATOM   1232  HG  SER A 123     116.950 200.900 172.700  1.00  0.00           H
ATOM   1233  C   SER A 123     113.290 201.750 173.330  1.00  0.00           C
ATOM   1234  O   SER A 123     112.440 202.470 172.890  1.00  0.00           O
ATOM   1235  N   GLY A 124     113.480 200.430 173.280  1.00  0.00           N
ATOM   1236  H   GLY A 124     114.360 200.000 173.460  1.00  0.00           H
ATOM   1237  CA  GLY A 124     112.480 199.600 172.670  1.00  0.00           C
ATOM   1238  C   GLY A 124     111.180 199.450 173.540  1.00  0.00           C
ATOM   1239  O   GLY A 124     111.240 199.630 174.750  1.00  0.00           O
ATOM   1240  N   VAL A 125     110.090 199.220 172.890  1.00  0.00           N
ATOM   1241  H   VAL A 125     110.070 199.300 171.890  1.00  0.00           H
ATOM   1242  CA  VAL A 125     108.800 198.920 173.470  1.00  0.00           C
ATOM   1243  CB  VAL A 125     107.770 200.070 173.400  1.00  0.00           C
ATOM   1244  CG1 VAL A 125     106.780 199.800 174.470  1.00  0.00           C
ATOM   1245  CG2 VAL A 125     108.420 201.470 173.610  1.00  0.00           C
ATOM   1246  C   VAL A 125     108.420 197.610 172.730  1.00  0.00           C
ATOM   1247  O   VAL A 125     108.160 197.660 171.550  1.00  0.00           O
ATOM   1248  N   TYR A 126     108.590 196.460 173.330  1.00  0.00           N
ATOM   1249  H   TYR A 126     109.160 196.470 174.150  1.00  0.00           H
ATOM   1250  CA  TYR A 126     108.390 195.160 172.690  1.00  0.00           C
ATOM   1251  CB  TYR A 126     109.740 194.480 172.550  1.00  0.00           C
ATOM   1252  CG  TYR A 126     109.770 193.190 171.700  1.00  0.00           C
ATOM   1253  CD1 TYR A 126     109.640 192.070 172.430  1.00  0.00           C
ATOM   1254  HD1 TYR A 126     109.960 192.130 173.470  1.00  0.00           H
ATOM   1255  CD2 TYR A 126     109.610 193.140 170.310  1.00  0.00           C
ATOM   1256  HD2 TYR A 126     110.020 193.970 169.750  1.00  0.00           H
ATOM   1257  CE1 TYR A 126     109.290 190.830 171.850  1.00  0.00           C
ATOM   1258  HE1 TYR A 126     109.310 190.000 172.550  1.00  0.00           H
ATOM   1259  CE2 TYR A 126     109.210 191.940 169.720  1.00  0.00           C
ATOM   1260  HE2 TYR A 126     108.980 191.910 168.660  1.00  0.00           H
ATOM   1261  CZ  TYR A 126     109.060 190.750 170.460  1.00  0.00           C
ATOM   1262  OH  TYR A 126     108.690 189.670 169.730  1.00  0.00           O
ATOM   1263  HH  TYR A 126     108.500 188.960 170.410  1.00  0.00           H
ATOM   1264  C   TYR A 126     107.320 194.280 173.340  1.00  0.00           C
ATOM   1265  O   TYR A 126     107.340 194.020 174.540  1.00  0.00           O
ATOM   1266  N   GLN A 127     106.360 193.960 172.550  1.00  0.00           N
ATOM   1267  H   GLN A 127     106.390 194.170 171.570  1.00  0.00           H
ATOM   1268  CA  GLN A 127     105.200 193.150 172.960  1.00  0.00           C
ATOM   1269  CB  GLN A 127     103.960 193.160 172.000  1.00  0.00           C
ATOM   1270  CG  GLN A 127     102.640 192.510 172.610  1.00  0.00           C
ATOM   1271  CD  GLN A 127     101.600 192.340 171.550  1.00  0.00           C
ATOM   1272  OE1 GLN A 127     101.850 192.430 170.360  1.00  0.00           O
ATOM   1273  NE2 GLN A 127     100.420 192.090 172.000  1.00  0.00           N
ATOM   1274 1HE2 GLN A 127     100.160 192.090 172.970  1.00  0.00           H
ATOM   1275 2HE2 GLN A 127      99.760 191.930 171.270  1.00  0.00           H
ATOM   1276  C   GLN A 127     105.700 191.770 172.900  1.00  0.00           C
ATOM   1277  O   GLN A 127     106.240 191.350 171.870  1.00  0.00           O
ATOM   1278  N   CYS A 128     105.690 191.190 174.130  1.00  0.00           N
ATOM   1279  H   CYS A 128     105.690 191.750 174.960  1.00  0.00           H
ATOM   1280  CA  CYS A 128     106.060 189.800 174.270  1.00  0.00           C
ATOM   1281  CB  CYS A 128     107.530 189.810 174.490  1.00  0.00           C
ATOM   1282  SG  CYS A 128     108.290 188.150 174.370  1.00  0.00           S
ATOM   1283  HG  CYS A 128     107.640 187.790 173.270  1.00  0.00           H
ATOM   1284  C   CYS A 128     105.170 188.970 175.210  1.00  0.00           C
ATOM   1285  O   CYS A 128     104.620 189.500 176.200  1.00  0.00           O
ATOM   1286  N   ALA A 129     105.030 187.700 174.790  1.00  0.00           N
ATOM   1287  H   ALA A 129     105.480 187.430 173.940  1.00  0.00           H
ATOM   1288  CA  ALA A 129     104.240 186.690 175.500  1.00  0.00           C
ATOM   1289  CB  ALA A 129     103.770 185.630 174.430  1.00  0.00           C
ATOM   1290  C   ALA A 129     105.050 186.030 176.610  1.00  0.00           C
ATOM   1291  O   ALA A 129     106.030 185.380 176.210  1.00  0.00           O
ATOM   1292  N   MET A 130     104.530 186.070 177.840  1.00  0.00           N
ATOM   1293  H   MET A 130     103.880 186.810 178.040  1.00  0.00           H
ATOM   1294  CA  MET A 130     105.230 185.400 178.960  1.00  0.00           C
ATOM   1295  CB  MET A 130     104.690 185.740 180.360  1.00  0.00           C
ATOM   1296  CG  MET A 130     104.370 187.230 180.490  1.00  0.00           C
ATOM   1297  SD  MET A 130     105.940 188.170 180.390  1.00  0.00           S
ATOM   1298  CE  MET A 130     105.270 189.610 179.560  1.00  0.00           C
ATOM   1299  C   MET A 130     105.430 183.860 178.750  1.00  0.00           C
ATOM   1300  O   MET A 130     104.550 183.120 178.400  1.00  0.00           O
ATOM   1301  N   ARG A 131     106.700 183.510 178.810  1.00  0.00           N
ATOM   1302  H   ARG A 131     107.330 184.280 178.830  1.00  0.00           H
ATOM   1303  CA  ARG A 131     107.170 182.100 178.530  1.00  0.00           C
ATOM   1304  CB  ARG A 131     108.460 182.100 177.680  1.00  0.00           C
ATOM   1305  CG  ARG A 131     107.860 182.260 176.290  1.00  0.00           C
ATOM   1306  CD  ARG A 131     108.710 182.500 175.070  1.00  0.00           C
ATOM   1307  NE  ARG A 131     107.880 182.800 173.910  1.00  0.00           N
ATOM   1308  HE  ARG A 131     107.590 181.940 173.480  1.00  0.00           H
ATOM   1309  CZ  ARG A 131     107.500 184.020 173.500  1.00  0.00           C
ATOM   1310  NH1 ARG A 131     108.000 185.130 173.970  1.00  0.00           N
ATOM   1311 1HH1 ARG A 131     108.590 185.150 174.780  1.00  0.00           H
ATOM   1312 2HH1 ARG A 131     107.460 185.940 173.740  1.00  0.00           H
ATOM   1313  NH2 ARG A 131     106.440 184.130 172.760  1.00  0.00           N
ATOM   1314 1HH2 ARG A 131     105.910 183.340 172.450  1.00  0.00           H
ATOM   1315 2HH2 ARG A 131     106.200 185.060 172.480  1.00  0.00           H
ATOM   1316  C   ARG A 131     107.430 181.250 179.800  1.00  0.00           C
ATOM   1317  O   ARG A 131     108.140 181.670 180.720  1.00  0.00           O
ATOM   1318  N   PRO A 132     106.920 179.990 179.830  1.00  0.00           N
ATOM   1319  CA  PRO A 132     107.170 178.980 180.930  1.00  0.00           C
ATOM   1320  CB  PRO A 132     106.210 177.840 180.610  1.00  0.00           C
ATOM   1321  CG  PRO A 132     106.140 177.840 179.050  1.00  0.00           C
ATOM   1322  CD  PRO A 132     106.080 179.360 178.730  1.00  0.00           C
ATOM   1323  C   PRO A 132     108.670 178.540 180.880  1.00  0.00           C
ATOM   1324  O   PRO A 132     108.970 177.420 180.510  1.00  0.00           O
ATOM   1325  N   ASN A 133     109.490 179.390 181.430  1.00  0.00           N
ATOM   1326  H   ASN A 133     109.170 180.320 181.620  1.00  0.00           H
ATOM   1327  CA  ASN A 133     110.960 179.370 181.590  1.00  0.00           C
ATOM   1328  CB  ASN A 133     111.690 179.670 180.240  1.00  0.00           C
ATOM   1329  CG  ASN A 133     112.520 178.480 179.900  1.00  0.00           C
ATOM   1330  OD1 ASN A 133     112.000 177.370 179.780  1.00  0.00           O
ATOM   1331  ND2 ASN A 133     113.800 178.680 179.520  1.00  0.00           N
ATOM   1332 1HD2 ASN A 133     114.150 179.590 179.300  1.00  0.00           H
ATOM   1333 2HD2 ASN A 133     114.430 177.960 179.790  1.00  0.00           H
ATOM   1334  C   ASN A 133     111.440 180.470 182.580  1.00  0.00           C
ATOM   1335  O   ASN A 133     110.710 181.160 183.280  1.00  0.00           O
ATOM   1336  N   PHE A 134     112.740 180.510 182.710  1.00  0.00           N
ATOM   1337  H   PHE A 134     113.260 179.660 182.650  1.00  0.00           H
ATOM   1338  CA  PHE A 134     113.460 181.660 183.410  1.00  0.00           C
ATOM   1339  CB  PHE A 134     114.210 181.120 184.660  1.00  0.00           C
ATOM   1340  CG  PHE A 134     115.050 182.200 185.360  1.00  0.00           C
ATOM   1341  CD1 PHE A 134     114.340 183.330 185.800  1.00  0.00           C
ATOM   1342  HD1 PHE A 134     113.290 183.440 185.530  1.00  0.00           H
ATOM   1343  CD2 PHE A 134     116.420 182.160 185.580  1.00  0.00           C
ATOM   1344  HD2 PHE A 134     117.040 181.310 185.290  1.00  0.00           H
ATOM   1345  CE1 PHE A 134     115.010 184.340 186.520  1.00  0.00           C
ATOM   1346  HE1 PHE A 134     114.390 185.140 186.940  1.00  0.00           H
ATOM   1347  CE2 PHE A 134     117.060 183.170 186.300  1.00  0.00           C
ATOM   1348  HE2 PHE A 134     118.150 183.220 186.240  1.00  0.00           H
ATOM   1349  CZ  PHE A 134     116.350 184.260 186.810  1.00  0.00           C
ATOM   1350  HZ  PHE A 134     116.780 184.900 187.570  1.00  0.00           H
ATOM   1351  C   PHE A 134     114.460 182.430 182.530  1.00  0.00           C
ATOM   1352  O   PHE A 134     114.480 183.670 182.500  1.00  0.00           O
ATOM   1353  N   THR A 135     115.290 181.570 182.020  1.00  0.00           N
ATOM   1354  H   THR A 135     115.190 180.580 182.030  1.00  0.00           H
ATOM   1355  CA  THR A 135     116.400 181.900 181.080  1.00  0.00           C
ATOM   1356  CB  THR A 135     117.450 180.760 181.190  1.00  0.00           C
ATOM   1357  OG1 THR A 135     116.740 179.520 181.400  1.00  0.00           O
ATOM   1358  HG1 THR A 135     117.350 178.750 181.220  1.00  0.00           H
ATOM   1359  CG2 THR A 135     118.420 180.960 182.370  1.00  0.00           C
ATOM   1360  C   THR A 135     115.830 181.990 179.670  1.00  0.00           C
ATOM   1361  O   THR A 135     115.190 181.070 179.130  1.00  0.00           O
ATOM   1362  N   ILE A 136     116.190 183.110 179.000  1.00  0.00           N
ATOM   1363  H   ILE A 136     117.050 183.600 179.160  1.00  0.00           H
ATOM   1364  CA  ILE A 136     115.420 183.580 177.840  1.00  0.00           C
ATOM   1365  CB  ILE A 136     114.230 184.270 178.450  1.00  0.00           C
ATOM   1366  CG1 ILE A 136     113.220 184.260 177.320  1.00  0.00           C
ATOM   1367  CG2 ILE A 136     114.530 185.690 179.010  1.00  0.00           C
ATOM   1368  CD  ILE A 136     112.540 182.900 177.040  1.00  0.00           C
ATOM   1369  C   ILE A 136     116.280 184.400 176.880  1.00  0.00           C
ATOM   1370  O   ILE A 136     117.330 184.930 177.310  1.00  0.00           O
ATOM   1371  N   LYS A 137     116.160 184.050 175.580  1.00  0.00           N
ATOM   1372  H   LYS A 137     115.400 183.430 175.370  1.00  0.00           H
ATOM   1373  CA  LYS A 137     116.840 184.500 174.390  1.00  0.00           C
ATOM   1374  CB  LYS A 137     116.280 183.870 173.100  1.00  0.00           C
ATOM   1375  CG  LYS A 137     116.770 182.440 172.940  1.00  0.00           C
ATOM   1376  CD  LYS A 137     116.390 181.970 171.590  1.00  0.00           C
ATOM   1377  CE  LYS A 137     116.320 180.400 171.440  1.00  0.00           C
ATOM   1378  NZ  LYS A 137     115.860 179.990 170.140  1.00  0.00           N
ATOM   1379  HZ1 LYS A 137     115.780 179.000 170.010  1.00  0.00           H
ATOM   1380  HZ2 LYS A 137     114.970 180.420 169.970  1.00  0.00           H
ATOM   1381  HZ3 LYS A 137     116.570 180.340 169.530  1.00  0.00           H
ATOM   1382  C   LYS A 137     116.720 186.030 174.080  1.00  0.00           C
ATOM   1383  O   LYS A 137     115.990 186.770 174.730  1.00  0.00           O
ATOM   1384  N   GLY A 138     117.690 186.510 173.300  1.00  0.00           N
ATOM   1385  H   GLY A 138     118.400 185.980 172.850  1.00  0.00           H
ATOM   1386  CA  GLY A 138     117.580 187.950 172.950  1.00  0.00           C
ATOM   1387  C   GLY A 138     118.950 188.700 172.940  1.00  0.00           C
ATOM   1388  O   GLY A 138     120.040 188.200 172.830  1.00  0.00           O
ATOM   1389  N   SER A 139     118.740 189.980 172.740  1.00  0.00           N
ATOM   1390  H   SER A 139     117.840 190.330 172.990  1.00  0.00           H
ATOM   1391  CA  SER A 139     119.700 190.970 172.230  1.00  0.00           C
ATOM   1392  CB  SER A 139     119.200 191.530 170.870  1.00  0.00           C
ATOM   1393  OG  SER A 139     117.900 192.170 170.810  1.00  0.00           O
ATOM   1394  HG  SER A 139     117.310 191.880 171.570  1.00  0.00           H
ATOM   1395  C   SER A 139     119.890 192.020 173.350  1.00  0.00           C
ATOM   1396  O   SER A 139     119.140 192.240 174.320  1.00  0.00           O
ATOM   1397  N   PHE A 140     121.180 192.380 173.390  1.00  0.00           N
ATOM   1398  H   PHE A 140     121.830 191.890 172.810  1.00  0.00           H
ATOM   1399  CA  PHE A 140     121.800 193.450 174.200  1.00  0.00           C
ATOM   1400  CB  PHE A 140     120.960 194.750 174.110  1.00  0.00           C
ATOM   1401  CG  PHE A 140     121.350 195.780 173.080  1.00  0.00           C
ATOM   1402  CD1 PHE A 140     120.760 195.860 171.790  1.00  0.00           C
ATOM   1403  HD1 PHE A 140     120.220 195.000 171.420  1.00  0.00           H
ATOM   1404  CD2 PHE A 140     122.180 196.790 173.520  1.00  0.00           C
ATOM   1405  HD2 PHE A 140     122.300 196.900 174.600  1.00  0.00           H
ATOM   1406  CE1 PHE A 140     121.110 196.970 171.000  1.00  0.00           C
ATOM   1407  HE1 PHE A 140     120.670 197.060 170.000  1.00  0.00           H
ATOM   1408  CE2 PHE A 140     122.470 197.930 172.750  1.00  0.00           C
ATOM   1409  HE2 PHE A 140     122.800 198.850 173.230  1.00  0.00           H
ATOM   1410  CZ  PHE A 140     121.940 197.950 171.520  1.00  0.00           C
ATOM   1411  HZ  PHE A 140     122.030 198.850 170.900  1.00  0.00           H
ATOM   1412  C   PHE A 140     122.110 193.000 175.630  1.00  0.00           C
ATOM   1413  O   PHE A 140     121.240 192.670 176.480  1.00  0.00           O
ATOM   1414  N   LEU A 141     123.380 192.730 175.810  1.00  0.00           N
ATOM   1415  H   LEU A 141     124.070 192.870 175.100  1.00  0.00           H
ATOM   1416  CA  LEU A 141     123.820 192.160 177.180  1.00  0.00           C
ATOM   1417  CB  LEU A 141     124.670 190.960 176.930  1.00  0.00           C
ATOM   1418  CG  LEU A 141     123.980 189.580 176.980  1.00  0.00           C
ATOM   1419  CD1 LEU A 141     123.470 189.400 178.440  1.00  0.00           C
ATOM   1420  CD2 LEU A 141     122.880 189.380 175.960  1.00  0.00           C
ATOM   1421  C   LEU A 141     124.630 193.240 177.960  1.00  0.00           C
ATOM   1422  O   LEU A 141     125.110 194.120 177.210  1.00  0.00           O
ATOM   1423  N   ASN A 142     124.550 193.200 179.250  1.00  0.00           N
ATOM   1424  H   ASN A 142     123.670 192.830 179.550  1.00  0.00           H
ATOM   1425  CA  ASN A 142     125.330 193.980 180.270  1.00  0.00           C
ATOM   1426  CB  ASN A 142     126.830 194.080 180.050  1.00  0.00           C
ATOM   1427  CG  ASN A 142     127.620 192.780 179.990  1.00  0.00           C
ATOM   1428  OD1 ASN A 142     127.420 192.000 178.990  1.00  0.00           O
ATOM   1429  ND2 ASN A 142     128.170 192.300 181.090  1.00  0.00           N
ATOM   1430 1HD2 ASN A 142     127.930 192.760 181.940  1.00  0.00           H
ATOM   1431 2HD2 ASN A 142     128.770 191.510 181.010  1.00  0.00           H
ATOM   1432  C   ASN A 142     124.720 195.400 180.620  1.00  0.00           C
ATOM   1433  O   ASN A 142     125.340 196.420 180.510  1.00  0.00           O
ATOM   1434  N   GLY A 143     123.550 195.360 181.240  1.00  0.00           N
ATOM   1435  H   GLY A 143     123.310 194.480 181.660  1.00  0.00           H
ATOM   1436  CA  GLY A 143     122.710 196.490 181.570  1.00  0.00           C
ATOM   1437  C   GLY A 143     121.360 196.580 180.910  1.00  0.00           C
ATOM   1438  O   GLY A 143     120.640 197.500 181.180  1.00  0.00           O
ATOM   1439  N   SER A 144     120.810 195.440 180.560  1.00  0.00           N
ATOM   1440  H   SER A 144     121.230 194.550 180.710  1.00  0.00           H
ATOM   1441  CA  SER A 144     119.390 195.320 180.150  1.00  0.00           C
ATOM   1442  CB  SER A 144     119.130 194.250 179.130  1.00  0.00           C
ATOM   1443  OG  SER A 144     119.560 193.020 179.670  1.00  0.00           O
ATOM   1444  HG  SER A 144     120.520 192.960 179.970  1.00  0.00           H
ATOM   1445  C   SER A 144     118.470 195.250 181.370  1.00  0.00           C
ATOM   1446  O   SER A 144     117.230 195.360 181.270  1.00  0.00           O
ATOM   1447  N   CYS A 145     119.070 194.720 182.460  1.00  0.00           N
ATOM   1448  H   CYS A 145     119.980 194.310 182.370  1.00  0.00           H
ATOM   1449  CA  CYS A 145     118.460 194.540 183.790  1.00  0.00           C
ATOM   1450  CB  CYS A 145     119.290 194.020 185.000  1.00  0.00           C
ATOM   1451  SG  CYS A 145     120.210 192.470 184.830  1.00  0.00           S
ATOM   1452  HG  CYS A 145     121.010 192.860 183.830  1.00  0.00           H
ATOM   1453  C   CYS A 145     117.730 195.720 184.310  1.00  0.00           C
ATOM   1454  O   CYS A 145     118.310 196.720 184.660  1.00  0.00           O
ATOM   1455  N   GLY A 146     116.470 195.380 184.590  1.00  0.00           N
ATOM   1456  H   GLY A 146     116.190 194.420 184.610  1.00  0.00           H
ATOM   1457  CA  GLY A 146     115.470 196.430 184.970  1.00  0.00           C
ATOM   1458  C   GLY A 146     114.340 196.590 183.960  1.00  0.00           C
ATOM   1459  O   GLY A 146     113.290 197.080 184.360  1.00  0.00           O
ATOM   1460  N   SER A 147     114.610 196.240 182.720  1.00  0.00           N
ATOM   1461  H   SER A 147     115.470 195.800 182.470  1.00  0.00           H
ATOM   1462  CA  SER A 147     113.590 196.240 181.640  1.00  0.00           C
ATOM   1463  CB  SER A 147     114.060 195.590 180.350  1.00  0.00           C
ATOM   1464  OG  SER A 147     115.000 196.500 179.790  1.00  0.00           O
ATOM   1465  HG  SER A 147     115.830 196.640 180.330  1.00  0.00           H
ATOM   1466  C   SER A 147     112.230 195.750 182.090  1.00  0.00           C
ATOM   1467  O   SER A 147     112.120 194.540 182.410  1.00  0.00           O
ATOM   1468  N   VAL A 148     111.260 196.650 182.060  1.00  0.00           N
ATOM   1469  H   VAL A 148     111.350 197.440 181.450  1.00  0.00           H
ATOM   1470  CA  VAL A 148     109.920 196.590 182.720  1.00  0.00           C
ATOM   1471  CB  VAL A 148     109.870 197.690 183.750  1.00  0.00           C
ATOM   1472  CG1 VAL A 148     109.750 199.070 183.040  1.00  0.00           C
ATOM   1473  CG2 VAL A 148     108.740 197.420 184.790  1.00  0.00           C
ATOM   1474  C   VAL A 148     108.730 196.220 181.840  1.00  0.00           C
ATOM   1475  O   VAL A 148     108.330 196.980 180.930  1.00  0.00           O
ATOM   1476  N   GLY A 149     108.060 195.090 182.170  1.00  0.00           N
ATOM   1477  H   GLY A 149     108.310 194.540 182.960  1.00  0.00           H
ATOM   1478  CA  GLY A 149     106.860 194.630 181.540  1.00  0.00           C
ATOM   1479  C   GLY A 149     105.610 195.230 182.220  1.00  0.00           C
ATOM   1480  O   GLY A 149     105.490 195.180 183.480  1.00  0.00           O
ATOM   1481  N   PHE A 150     104.900 196.090 181.550  1.00  0.00           N
ATOM   1482  H   PHE A 150     105.100 196.410 180.620  1.00  0.00           H
ATOM   1483  CA  PHE A 150     103.700 196.780 182.080  1.00  0.00           C
ATOM   1484  CB  PHE A 150     104.030 198.240 182.610  1.00  0.00           C
ATOM   1485  CG  PHE A 150     104.840 199.050 181.620  1.00  0.00           C
ATOM   1486  CD1 PHE A 150     106.200 199.030 181.600  1.00  0.00           C
ATOM   1487  HD1 PHE A 150     106.750 198.560 182.420  1.00  0.00           H
ATOM   1488  CD2 PHE A 150     104.220 199.800 180.630  1.00  0.00           C
ATOM   1489  HD2 PHE A 150     103.180 199.980 180.910  1.00  0.00           H
ATOM   1490  CE1 PHE A 150     106.920 199.730 180.660  1.00  0.00           C
ATOM   1491  HE1 PHE A 150     108.010 199.780 180.760  1.00  0.00           H
ATOM   1492  CE2 PHE A 150     104.870 200.430 179.550  1.00  0.00           C
ATOM   1493  HE2 PHE A 150     104.300 200.640 178.640  1.00  0.00           H
ATOM   1494  CZ  PHE A 150     106.260 200.380 179.600  1.00  0.00           C
ATOM   1495  HZ  PHE A 150     106.830 200.930 178.860  1.00  0.00           H
ATOM   1496  C   PHE A 150     102.480 196.900 181.130  1.00  0.00           C
ATOM   1497  O   PHE A 150     102.540 196.490 180.010  1.00  0.00           O
ATOM   1498  N   ASN A 151     101.350 197.190 181.800  1.00  0.00           N
ATOM   1499  H   ASN A 151     101.450 197.070 182.790  1.00  0.00           H
ATOM   1500  CA  ASN A 151     100.050 197.530 181.150  1.00  0.00           C
ATOM   1501  CB  ASN A 151      99.010 196.430 181.510  1.00  0.00           C
ATOM   1502  CG  ASN A 151      97.740 196.660 180.680  1.00  0.00           C
ATOM   1503  OD1 ASN A 151      96.960 197.550 180.890  1.00  0.00           O
ATOM   1504  ND2 ASN A 151      97.630 195.940 179.660  1.00  0.00           N
ATOM   1505 1HD2 ASN A 151      98.210 195.190 179.340  1.00  0.00           H
ATOM   1506 2HD2 ASN A 151      96.970 196.340 179.020  1.00  0.00           H
ATOM   1507  C   ASN A 151      99.620 199.010 181.520  1.00  0.00           C
ATOM   1508  O   ASN A 151      99.670 199.360 182.750  1.00  0.00           O
ATOM   1509  N   ILE A 152      99.700 199.880 180.530  1.00  0.00           N
ATOM   1510  H   ILE A 152      99.950 199.610 179.600  1.00  0.00           H
ATOM   1511  CA  ILE A 152      99.510 201.300 180.750  1.00  0.00           C
ATOM   1512  CB  ILE A 152     100.070 202.160 179.690  1.00  0.00           C
ATOM   1513  CG1 ILE A 152      99.580 201.830 178.270  1.00  0.00           C
ATOM   1514  CG2 ILE A 152     101.570 202.010 179.850  1.00  0.00           C
ATOM   1515  CD  ILE A 152      98.200 202.330 177.910  1.00  0.00           C
ATOM   1516  C   ILE A 152      98.040 201.690 181.010  1.00  0.00           C
ATOM   1517  O   ILE A 152      97.090 201.010 180.550  1.00  0.00           O
ATOM   1518  N   ASP A 153      97.870 202.510 182.040  1.00  0.00           N
ATOM   1519  H   ASP A 153      98.520 202.590 182.790  1.00  0.00           H
ATOM   1520  CA  ASP A 153      96.550 203.180 182.340  1.00  0.00           C
ATOM   1521  CB  ASP A 153      95.980 202.410 183.560  1.00  0.00           C
ATOM   1522  CG  ASP A 153      94.440 202.750 183.790  1.00  0.00           C
ATOM   1523  OD1 ASP A 153      94.180 203.640 184.610  1.00  0.00           O
ATOM   1524  OD2 ASP A 153      93.660 201.860 183.430  1.00  0.00           O
ATOM   1525  C   ASP A 153      96.790 204.660 182.630  1.00  0.00           C
ATOM   1526  O   ASP A 153      97.980 205.010 182.700  1.00  0.00           O
ATOM   1527  N   TYR A 154      95.800 205.560 182.380  1.00  0.00           N
ATOM   1528  H   TYR A 154      95.140 205.430 181.630  1.00  0.00           H
ATOM   1529  CA  TYR A 154      95.790 206.940 182.900  1.00  0.00           C
ATOM   1530  CB  TYR A 154      94.360 207.520 182.700  1.00  0.00           C
ATOM   1531  CG  TYR A 154      94.240 209.060 182.840  1.00  0.00           C
ATOM   1532  CD1 TYR A 154      93.500 209.530 183.930  1.00  0.00           C
ATOM   1533  HD1 TYR A 154      92.970 208.870 184.610  1.00  0.00           H
ATOM   1534  CD2 TYR A 154      95.090 210.020 182.260  1.00  0.00           C
ATOM   1535  HD2 TYR A 154      95.380 209.880 181.220  1.00  0.00           H
ATOM   1536  CE1 TYR A 154      93.530 210.830 184.410  1.00  0.00           C
ATOM   1537  HE1 TYR A 154      92.620 211.170 184.910  1.00  0.00           H
ATOM   1538  CE2 TYR A 154      95.290 211.290 182.780  1.00  0.00           C
ATOM   1539  HE2 TYR A 154      95.970 211.980 182.280  1.00  0.00           H
ATOM   1540  CZ  TYR A 154      94.450 211.740 183.850  1.00  0.00           C
ATOM   1541  OH  TYR A 154      94.470 213.060 184.120  1.00  0.00           O
ATOM   1542  HH  TYR A 154      93.870 213.340 184.870  1.00  0.00           H
ATOM   1543  C   TYR A 154      96.140 207.060 184.420  1.00  0.00           C
ATOM   1544  O   TYR A 154      97.190 207.640 184.690  1.00  0.00           O
ATOM   1545  N   ASP A 155      95.450 206.270 185.240  1.00  0.00           N
ATOM   1546  H   ASP A 155      94.830 205.550 184.930  1.00  0.00           H
ATOM   1547  CA  ASP A 155      95.440 206.310 186.730  1.00  0.00           C
ATOM   1548  CB  ASP A 155      93.960 206.440 187.150  1.00  0.00           C
ATOM   1549  CG  ASP A 155      93.560 206.550 188.590  1.00  0.00           C
ATOM   1550  OD1 ASP A 155      92.880 207.470 189.040  1.00  0.00           O
ATOM   1551  OD2 ASP A 155      93.690 205.520 189.300  1.00  0.00           O
ATOM   1552  C   ASP A 155      96.190 205.040 187.240  1.00  0.00           C
ATOM   1553  O   ASP A 155      97.390 205.010 187.170  1.00  0.00           O
ATOM   1554  N   CYS A 156      95.480 203.890 187.230  1.00  0.00           N
ATOM   1555  H   CYS A 156      94.820 203.680 186.510  1.00  0.00           H
ATOM   1556  CA  CYS A 156      96.010 202.650 187.990  1.00  0.00           C
ATOM   1557  CB  CYS A 156      94.870 201.990 188.690  1.00  0.00           C
ATOM   1558  SG  CYS A 156      94.260 202.920 190.150  1.00  0.00           S
ATOM   1559  HG  CYS A 156      94.070 204.150 189.690  1.00  0.00           H
ATOM   1560  C   CYS A 156      96.880 201.640 187.160  1.00  0.00           C
ATOM   1561  O   CYS A 156      96.390 200.560 186.910  1.00  0.00           O
ATOM   1562  N   VAL A 157      98.160 201.860 186.950  1.00  0.00           N
ATOM   1563  H   VAL A 157      98.760 202.320 187.610  1.00  0.00           H
ATOM   1564  CA  VAL A 157      98.970 201.060 186.020  1.00  0.00           C
ATOM   1565  CB  VAL A 157     100.350 201.630 185.730  1.00  0.00           C
ATOM   1566  CG1 VAL A 157     101.220 200.930 184.710  1.00  0.00           C
ATOM   1567  CG2 VAL A 157     100.290 202.990 185.120  1.00  0.00           C
ATOM   1568  C   VAL A 157      99.210 199.600 186.580  1.00  0.00           C
ATOM   1569  O   VAL A 157      99.260 199.410 187.810  1.00  0.00           O
ATOM   1570  N   SER A 158      99.200 198.600 185.680  1.00  0.00           N
ATOM   1571  H   SER A 158      99.220 198.650 184.680  1.00  0.00           H
ATOM   1572  CA  SER A 158      99.370 197.180 186.110  1.00  0.00           C
ATOM   1573  CB  SER A 158      98.300 196.190 185.510  1.00  0.00           C
ATOM   1574  OG  SER A 158      97.150 196.210 186.380  1.00  0.00           O
ATOM   1575  HG  SER A 158      96.640 197.060 186.230  1.00  0.00           H
ATOM   1576  C   SER A 158     100.710 196.610 185.600  1.00  0.00           C
ATOM   1577  O   SER A 158     101.020 196.560 184.430  1.00  0.00           O
ATOM   1578  N   PHE A 159     101.690 196.510 186.530  1.00  0.00           N
ATOM   1579  H   PHE A 159     101.410 196.520 187.490  1.00  0.00           H
ATOM   1580  CA  PHE A 159     103.070 196.100 186.280  1.00  0.00           C
ATOM   1581  CB  PHE A 159     104.040 196.750 187.300  1.00  0.00           C
ATOM   1582  CG  PHE A 159     104.390 198.280 187.030  1.00  0.00           C
ATOM   1583  CD1 PHE A 159     103.790 199.290 187.750  1.00  0.00           C
ATOM   1584  HD1 PHE A 159     102.980 199.070 188.450  1.00  0.00           H
ATOM   1585  CD2 PHE A 159     105.410 198.620 186.220  1.00  0.00           C
ATOM   1586  HD2 PHE A 159     105.950 197.800 185.740  1.00  0.00           H
ATOM   1587  CE1 PHE A 159     104.230 200.610 187.680  1.00  0.00           C
ATOM   1588  HE1 PHE A 159     103.580 201.420 188.030  1.00  0.00           H
ATOM   1589  CE2 PHE A 159     105.880 199.910 186.140  1.00  0.00           C
ATOM   1590  HE2 PHE A 159     106.490 200.190 185.280  1.00  0.00           H
ATOM   1591  CZ  PHE A 159     105.370 200.950 186.920  1.00  0.00           C
ATOM   1592  HZ  PHE A 159     105.690 201.990 186.890  1.00  0.00           H
ATOM   1593  C   PHE A 159     103.280 194.620 186.530  1.00  0.00           C
ATOM   1594  O   PHE A 159     102.600 193.990 187.330  1.00  0.00           O
ATOM   1595  N   CYS A 160     104.160 193.970 185.800  1.00  0.00           N
ATOM   1596  H   CYS A 160     104.910 194.470 185.380  1.00  0.00           H
ATOM   1597  CA  CYS A 160     104.370 192.540 185.900  1.00  0.00           C
ATOM   1598  CB  CYS A 160     103.480 191.800 184.840  1.00  0.00           C
ATOM   1599  SG  CYS A 160     103.660 192.170 183.080  1.00  0.00           S
ATOM   1600  HG  CYS A 160     102.560 191.760 182.470  1.00  0.00           H
ATOM   1601  C   CYS A 160     105.850 192.190 185.790  1.00  0.00           C
ATOM   1602  O   CYS A 160     106.600 192.270 186.700  1.00  0.00           O
ATOM   1603  N   TYR A 161     106.350 192.150 184.560  1.00  0.00           N
ATOM   1604  H   TYR A 161     105.850 192.660 183.850  1.00  0.00           H
ATOM   1605  CA  TYR A 161     107.630 191.530 184.220  1.00  0.00           C
ATOM   1606  CB  TYR A 161     107.530 191.090 182.750  1.00  0.00           C
ATOM   1607  CG  TYR A 161     108.760 190.300 182.360  1.00  0.00           C
ATOM   1608  CD1 TYR A 161     108.910 188.990 182.760  1.00  0.00           C
ATOM   1609  HD1 TYR A 161     108.020 188.420 183.040  1.00  0.00           H
ATOM   1610  CD2 TYR A 161     109.680 190.890 181.500  1.00  0.00           C
ATOM   1611  HD2 TYR A 161     109.470 191.800 180.940  1.00  0.00           H
ATOM   1612  CE1 TYR A 161     110.020 188.340 182.260  1.00  0.00           C
ATOM   1613  HE1 TYR A 161     110.110 187.310 182.590  1.00  0.00           H
ATOM   1614  CE2 TYR A 161     110.850 190.260 181.080  1.00  0.00           C
ATOM   1615  HE2 TYR A 161     111.710 190.830 180.740  1.00  0.00           H
ATOM   1616  CZ  TYR A 161     110.940 188.980 181.520  1.00  0.00           C
ATOM   1617  OH  TYR A 161     111.990 188.180 181.220  1.00  0.00           O
ATOM   1618  HH  TYR A 161     112.860 188.630 181.010  1.00  0.00           H
ATOM   1619  C   TYR A 161     108.870 192.420 184.510  1.00  0.00           C
ATOM   1620  O   TYR A 161     108.790 193.660 184.330  1.00  0.00           O
ATOM   1621  N   MET A 162     110.000 191.800 184.820  1.00  0.00           N
ATOM   1622  H   MET A 162     110.090 190.820 184.960  1.00  0.00           H
ATOM   1623  CA  MET A 162     111.270 192.480 184.920  1.00  0.00           C
ATOM   1624  CB  MET A 162     111.390 192.970 186.310  1.00  0.00           C
ATOM   1625  CG  MET A 162     112.560 193.920 186.560  1.00  0.00           C
ATOM   1626  SD  MET A 162     112.800 194.590 188.260  1.00  0.00           S
ATOM   1627  CE  MET A 162     112.350 196.280 188.070  1.00  0.00           C
ATOM   1628  C   MET A 162     112.450 191.510 184.510  1.00  0.00           C
ATOM   1629  O   MET A 162     112.490 190.280 184.750  1.00  0.00           O
ATOM   1630  N   HIS A 163     113.220 192.020 183.570  1.00  0.00           N
ATOM   1631  H   HIS A 163     112.860 192.660 182.890  1.00  0.00           H
ATOM   1632  CA  HIS A 163     114.560 191.460 183.370  1.00  0.00           C
ATOM   1633  CB  HIS A 163     115.170 191.960 182.080  1.00  0.00           C
ATOM   1634  CG  HIS A 163     114.880 191.050 180.900  1.00  0.00           C
ATOM   1635  ND1 HIS A 163     114.130 189.970 180.820  1.00  0.00           N
ATOM   1636  CD2 HIS A 163     115.680 191.030 179.840  1.00  0.00           C
ATOM   1637  HD2 HIS A 163     116.690 191.430 179.930  1.00  0.00           H
ATOM   1638  CE1 HIS A 163     114.400 189.340 179.640  1.00  0.00           C
ATOM   1639  HE1 HIS A 163     113.940 188.390 179.370  1.00  0.00           H
ATOM   1640  NE2 HIS A 163     115.310 190.030 179.020  1.00  0.00           N
ATOM   1641  HE2 HIS A 163     115.460 189.950 178.040  1.00  0.00           H
ATOM   1642  C   HIS A 163     115.450 191.640 184.620  1.00  0.00           C
ATOM   1643  O   HIS A 163     115.850 192.730 185.090  1.00  0.00           O
ATOM   1644  N   HIS A 164     115.660 190.520 185.270  1.00  0.00           N
ATOM   1645  H   HIS A 164     115.340 189.630 184.950  1.00  0.00           H
ATOM   1646  CA  HIS A 164     116.370 190.450 186.610  1.00  0.00           C
ATOM   1647  CB  HIS A 164     115.660 189.420 187.550  1.00  0.00           C
ATOM   1648  CG  HIS A 164     114.540 190.170 188.400  1.00  0.00           C
ATOM   1649  ND1 HIS A 164     114.760 190.610 189.620  1.00  0.00           N
ATOM   1650  CD2 HIS A 164     113.260 190.150 188.060  1.00  0.00           C
ATOM   1651  HD2 HIS A 164     112.830 189.820 187.110  1.00  0.00           H
ATOM   1652  CE1 HIS A 164     113.560 191.010 190.000  1.00  0.00           C
ATOM   1653  HE1 HIS A 164     113.320 191.380 190.990  1.00  0.00           H
ATOM   1654  NE2 HIS A 164     112.660 190.700 189.060  1.00  0.00           N
ATOM   1655  HE2 HIS A 164     111.680 190.900 189.050  1.00  0.00           H
ATOM   1656  C   HIS A 164     117.950 190.270 186.680  1.00  0.00           C
ATOM   1657  O   HIS A 164     118.600 190.910 187.510  1.00  0.00           O
ATOM   1658  N   MET A 165     118.400 189.280 185.970  1.00  0.00           N
ATOM   1659  H   MET A 165     117.790 188.610 185.550  1.00  0.00           H
ATOM   1660  CA  MET A 165     119.810 188.910 185.890  1.00  0.00           C
ATOM   1661  CB  MET A 165     119.910 187.480 186.490  1.00  0.00           C
ATOM   1662  CG  MET A 165     119.610 187.490 187.940  1.00  0.00           C
ATOM   1663  SD  MET A 165     119.320 185.790 188.510  1.00  0.00           S
ATOM   1664  CE  MET A 165     120.980 185.290 188.960  1.00  0.00           C
ATOM   1665  C   MET A 165     120.220 188.750 184.440  1.00  0.00           C
ATOM   1666  O   MET A 165     119.540 188.260 183.570  1.00  0.00           O
ATOM   1667  N   GLU A 166     121.430 189.180 184.220  1.00  0.00           N
ATOM   1668  H   GLU A 166     121.800 189.810 184.900  1.00  0.00           H
ATOM   1669  CA  GLU A 166     122.140 188.880 183.000  1.00  0.00           C
ATOM   1670  CB  GLU A 166     122.690 190.260 182.520  1.00  0.00           C
ATOM   1671  CG  GLU A 166     121.550 191.150 182.160  1.00  0.00           C
ATOM   1672  CD  GLU A 166     121.890 192.590 181.760  1.00  0.00           C
ATOM   1673  OE1 GLU A 166     121.870 193.470 182.680  1.00  0.00           O
ATOM   1674  OE2 GLU A 166     122.150 192.810 180.560  1.00  0.00           O
ATOM   1675  C   GLU A 166     123.330 187.900 183.160  1.00  0.00           C
ATOM   1676  O   GLU A 166     124.350 188.150 183.830  1.00  0.00           O
ATOM   1677  N   LEU A 167     123.170 186.730 182.570  1.00  0.00           N
ATOM   1678  H   LEU A 167     122.440 186.640 181.890  1.00  0.00           H
ATOM   1679  CA  LEU A 167     124.150 185.610 182.800  1.00  0.00           C
ATOM   1680  CB  LEU A 167     123.620 184.150 182.440  1.00  0.00           C
ATOM   1681  CG  LEU A 167     122.650 183.720 183.590  1.00  0.00           C
ATOM   1682  CD1 LEU A 167     121.290 184.270 183.340  1.00  0.00           C
ATOM   1683  CD2 LEU A 167     122.550 182.220 183.860  1.00  0.00           C
ATOM   1684  C   LEU A 167     125.380 185.810 181.830  1.00  0.00           C
ATOM   1685  O   LEU A 167     125.220 185.750 180.630  1.00  0.00           O
ATOM   1686  N   PRO A 168     126.590 185.820 182.380  1.00  0.00           N
ATOM   1687  CA  PRO A 168     127.840 186.270 181.720  1.00  0.00           C
ATOM   1688  CB  PRO A 168     129.040 185.680 182.410  1.00  0.00           C
ATOM   1689  CG  PRO A 168     128.520 185.240 183.800  1.00  0.00           C
ATOM   1690  CD  PRO A 168     126.980 185.120 183.660  1.00  0.00           C
ATOM   1691  C   PRO A 168     127.970 186.040 180.210  1.00  0.00           C
ATOM   1692  O   PRO A 168     128.300 184.950 179.820  1.00  0.00           O
ATOM   1693  N   THR A 169     127.540 187.030 179.430  1.00  0.00           N
ATOM   1694  H   THR A 169     127.160 187.860 179.840  1.00  0.00           H
ATOM   1695  CA  THR A 169     127.670 187.120 177.960  1.00  0.00           C
ATOM   1696  CB  THR A 169     129.020 187.640 177.410  1.00  0.00           C
ATOM   1697  OG1 THR A 169     130.150 186.890 177.890  1.00  0.00           O
ATOM   1698  HG1 THR A 169     130.220 186.070 177.330  1.00  0.00           H
ATOM   1699  CG2 THR A 169     129.100 189.120 177.610  1.00  0.00           C
ATOM   1700  C   THR A 169     127.080 185.990 177.130  1.00  0.00           C
ATOM   1701  O   THR A 169     127.580 185.650 176.080  1.00  0.00           O
ATOM   1702  N   GLY A 170     125.880 185.570 177.650  1.00  0.00           N
ATOM   1703  H   GLY A 170     125.720 185.550 178.640  1.00  0.00           H
ATOM   1704  CA  GLY A 170     124.950 184.730 176.860  1.00  0.00           C
ATOM   1705  C   GLY A 170     123.450 185.130 177.010  1.00  0.00           C
ATOM   1706  O   GLY A 170     122.970 185.840 176.180  1.00  0.00           O
ATOM   1707  N   VAL A 171     122.860 184.670 178.100  1.00  0.00           N
ATOM   1708  H   VAL A 171     123.330 184.100 178.770  1.00  0.00           H
ATOM   1709  CA  VAL A 171     121.430 184.730 178.300  1.00  0.00           C
ATOM   1710  CB  VAL A 171     120.830 183.280 178.480  1.00  0.00           C
ATOM   1711  CG1 VAL A 171     121.110 182.380 177.320  1.00  0.00           C
ATOM   1712  CG2 VAL A 171     121.320 182.650 179.780  1.00  0.00           C
ATOM   1713  C   VAL A 171     120.880 185.700 179.330  1.00  0.00           C
ATOM   1714  O   VAL A 171     121.490 185.930 180.380  1.00  0.00           O
ATOM   1715  N   HIS A 172     119.810 186.340 178.900  1.00  0.00           N
ATOM   1716  H   HIS A 172     119.500 186.410 177.950  1.00  0.00           H
ATOM   1717  CA  HIS A 172     119.020 187.090 179.950  1.00  0.00           C
ATOM   1718  CB  HIS A 172     117.950 187.990 179.230  1.00  0.00           C
ATOM   1719  CG  HIS A 172     118.620 188.970 178.220  1.00  0.00           C
ATOM   1720  ND1 HIS A 172     118.340 189.030 176.920  1.00  0.00           N
ATOM   1721  CD2 HIS A 172     119.400 189.970 178.540  1.00  0.00           C
ATOM   1722  HD2 HIS A 172     119.560 190.560 179.440  1.00  0.00           H
ATOM   1723  CE1 HIS A 172     119.000 190.060 176.360  1.00  0.00           C
ATOM   1724  HE1 HIS A 172     119.380 190.110 175.340  1.00  0.00           H
ATOM   1725  NE2 HIS A 172     119.630 190.580 177.400  1.00  0.00           N
ATOM   1726  HE2 HIS A 172     120.170 191.410 177.270  1.00  0.00           H
ATOM   1727  C   HIS A 172     118.250 186.050 180.780  1.00  0.00           C
ATOM   1728  O   HIS A 172     117.830 184.970 180.370  1.00  0.00           O
ATOM   1729  N   ALA A 173     118.110 186.580 181.950  1.00  0.00           N
ATOM   1730  H   ALA A 173     118.630 187.340 182.330  1.00  0.00           H
ATOM   1731  CA  ALA A 173     117.210 185.980 182.950  1.00  0.00           C
ATOM   1732  CB  ALA A 173     118.150 185.420 183.950  1.00  0.00           C
ATOM   1733  C   ALA A 173     116.120 186.830 183.620  1.00  0.00           C
ATOM   1734  O   ALA A 173     116.480 187.900 184.040  1.00  0.00           O
ATOM   1735  N   GLY A 174     114.870 186.410 183.470  1.00  0.00           N
ATOM   1736  H   GLY A 174     114.660 185.740 182.750  1.00  0.00           H
ATOM   1737  CA  GLY A 174     113.670 187.270 183.860  1.00  0.00           C
ATOM   1738  C   GLY A 174     112.530 186.650 184.690  1.00  0.00           C
ATOM   1739  O   GLY A 174     112.190 185.500 184.450  1.00  0.00           O
ATOM   1740  N   THR A 175     111.860 187.470 185.480  1.00  0.00           N
ATOM   1741  H   THR A 175     111.950 188.470 185.470  1.00  0.00           H
ATOM   1742  CA  THR A 175     110.670 187.130 186.400  1.00  0.00           C
ATOM   1743  CB  THR A 175     111.140 186.160 187.520  1.00  0.00           C
ATOM   1744  OG1 THR A 175     109.990 185.830 188.390  1.00  0.00           O
ATOM   1745  HG1 THR A 175     110.080 184.870 188.650  1.00  0.00           H
ATOM   1746  CG2 THR A 175     112.280 186.750 188.330  1.00  0.00           C
ATOM   1747  C   THR A 175     110.230 188.540 186.890  1.00  0.00           C
ATOM   1748  O   THR A 175     110.740 189.590 186.560  1.00  0.00           O
ATOM   1749  N   ASP A 176     109.160 188.560 187.570  1.00  0.00           N
ATOM   1750  H   ASP A 176     108.760 187.740 187.970  1.00  0.00           H
ATOM   1751  CA  ASP A 176     108.400 189.840 187.740  1.00  0.00           C
ATOM   1752  CB  ASP A 176     106.900 189.510 188.050  1.00  0.00           C
ATOM   1753  CG  ASP A 176     106.640 188.710 189.330  1.00  0.00           C
ATOM   1754  OD1 ASP A 176     106.460 189.190 190.450  1.00  0.00           O
ATOM   1755  OD2 ASP A 176     106.450 187.520 189.150  1.00  0.00           O
ATOM   1756  C   ASP A 176     108.900 190.920 188.790  1.00  0.00           C
ATOM   1757  O   ASP A 176     109.880 190.780 189.530  1.00  0.00           O
ATOM   1758  N   LEU A 177     108.160 192.030 188.810  1.00  0.00           N
ATOM   1759  H   LEU A 177     107.610 192.340 188.040  1.00  0.00           H
ATOM   1760  CA  LEU A 177     108.180 193.120 189.800  1.00  0.00           C
ATOM   1761  CB  LEU A 177     107.000 194.070 189.460  1.00  0.00           C
ATOM   1762  CG  LEU A 177     107.370 195.470 188.980  1.00  0.00           C
ATOM   1763  CD1 LEU A 177     108.510 195.960 189.830  1.00  0.00           C
ATOM   1764  CD2 LEU A 177     107.830 195.390 187.560  1.00  0.00           C
ATOM   1765  C   LEU A 177     108.110 192.760 191.290  1.00  0.00           C
ATOM   1766  O   LEU A 177     108.450 193.560 192.160  1.00  0.00           O
ATOM   1767  N   GLU A 178     107.740 191.560 191.560  1.00  0.00           N
ATOM   1768  H   GLU A 178     107.130 191.040 190.960  1.00  0.00           H
ATOM   1769  CA  GLU A 178     108.030 190.920 192.850  1.00  0.00           C
ATOM   1770  CB  GLU A 178     106.690 190.450 193.410  1.00  0.00           C
ATOM   1771  CG  GLU A 178     106.560 189.940 194.790  1.00  0.00           C
ATOM   1772  CD  GLU A 178     105.240 189.330 195.200  1.00  0.00           C
ATOM   1773  OE1 GLU A 178     104.780 188.380 194.540  1.00  0.00           O
ATOM   1774  OE2 GLU A 178     104.660 189.780 196.190  1.00  0.00           O
ATOM   1775  C   GLU A 178     109.130 189.870 192.750  1.00  0.00           C
ATOM   1776  O   GLU A 178     110.260 190.050 193.270  1.00  0.00           O
ATOM   1777  N   GLY A 179     108.820 188.930 191.890  1.00  0.00           N
ATOM   1778  H   GLY A 179     108.010 188.980 191.310  1.00  0.00           H
ATOM   1779  CA  GLY A 179     109.720 187.830 191.440  1.00  0.00           C
ATOM   1780  C   GLY A 179     109.240 186.440 191.770  1.00  0.00           C
ATOM   1781  O   GLY A 179     109.570 185.920 192.820  1.00  0.00           O
ATOM   1782  N   ASN A 180     108.530 185.770 190.830  1.00  0.00           N
ATOM   1783  H   ASN A 180     108.370 186.180 189.930  1.00  0.00           H
ATOM   1784  CA  ASN A 180     107.870 184.490 191.200  1.00  0.00           C
ATOM   1785  CB  ASN A 180     106.350 184.740 191.190  1.00  0.00           C
ATOM   1786  CG  ASN A 180     106.000 185.660 192.380  1.00  0.00           C
ATOM   1787  OD1 ASN A 180     106.320 185.210 193.480  1.00  0.00           O
ATOM   1788  ND2 ASN A 180     105.700 186.870 192.170  1.00  0.00           N
ATOM   1789 1HD2 ASN A 180     105.760 187.230 191.240  1.00  0.00           H
ATOM   1790 2HD2 ASN A 180     105.460 187.370 193.000  1.00  0.00           H
ATOM   1791  C   ASN A 180     108.360 183.250 190.470  1.00  0.00           C
ATOM   1792  O   ASN A 180     109.090 183.400 189.520  1.00  0.00           O
ATOM   1793  N   PHE A 181     108.100 182.110 191.080  1.00  0.00           N
ATOM   1794  H   PHE A 181     107.510 182.030 191.880  1.00  0.00           H
ATOM   1795  CA  PHE A 181     108.510 180.880 190.400  1.00  0.00           C
ATOM   1796  CB  PHE A 181     108.620 179.720 191.360  1.00  0.00           C
ATOM   1797  CG  PHE A 181     109.050 178.420 190.690  1.00  0.00           C
ATOM   1798  CD1 PHE A 181     108.150 177.610 190.070  1.00  0.00           C
ATOM   1799  HD1 PHE A 181     107.080 177.830 190.180  1.00  0.00           H
ATOM   1800  CD2 PHE A 181     110.400 178.180 190.750  1.00  0.00           C
ATOM   1801  HD2 PHE A 181     111.010 178.770 191.430  1.00  0.00           H
ATOM   1802  CE1 PHE A 181     108.620 176.460 189.440  1.00  0.00           C
ATOM   1803  HE1 PHE A 181     107.930 175.720 189.040  1.00  0.00           H
ATOM   1804  CE2 PHE A 181     110.860 177.030 190.060  1.00  0.00           C
ATOM   1805  HE2 PHE A 181     111.940 176.930 190.000  1.00  0.00           H
ATOM   1806  CZ  PHE A 181     109.970 176.170 189.420  1.00  0.00           C
ATOM   1807  HZ  PHE A 181     110.260 175.130 189.270  1.00  0.00           H
ATOM   1808  C   PHE A 181     107.640 180.460 189.180  1.00  0.00           C
ATOM   1809  O   PHE A 181     106.520 179.960 189.250  1.00  0.00           O
ATOM   1810  N   TYR A 182     108.290 180.680 188.030  1.00  0.00           N
ATOM   1811  H   TYR A 182     109.170 181.140 187.970  1.00  0.00           H
ATOM   1812  CA  TYR A 182     107.870 180.210 186.650  1.00  0.00           C
ATOM   1813  CB  TYR A 182     107.800 181.520 185.830  1.00  0.00           C
ATOM   1814  CG  TYR A 182     106.910 182.600 186.550  1.00  0.00           C
ATOM   1815  CD1 TYR A 182     105.680 182.310 187.040  1.00  0.00           C
ATOM   1816  HD1 TYR A 182     105.160 181.400 186.720  1.00  0.00           H
ATOM   1817  CD2 TYR A 182     107.390 183.880 186.780  1.00  0.00           C
ATOM   1818  HD2 TYR A 182     108.410 184.050 186.430  1.00  0.00           H
ATOM   1819  CE1 TYR A 182     104.850 183.250 187.650  1.00  0.00           C
ATOM   1820  HE1 TYR A 182     103.790 183.010 187.700  1.00  0.00           H
ATOM   1821  CE2 TYR A 182     106.600 184.820 187.420  1.00  0.00           C
ATOM   1822  HE2 TYR A 182     107.080 185.680 187.890  1.00  0.00           H
ATOM   1823  CZ  TYR A 182     105.300 184.490 187.870  1.00  0.00           C
ATOM   1824  OH  TYR A 182     104.590 185.440 188.480  1.00  0.00           O
ATOM   1825  HH  TYR A 182     105.210 186.200 188.670  1.00  0.00           H
ATOM   1826  C   TYR A 182     108.860 179.210 185.950  1.00  0.00           C
ATOM   1827  O   TYR A 182     108.540 178.730 184.870  1.00  0.00           O
ATOM   1828  N   GLY A 183     110.040 179.000 186.500  1.00  0.00           N
ATOM   1829  H   GLY A 183     110.420 179.570 187.220  1.00  0.00           H
ATOM   1830  CA  GLY A 183     110.960 177.930 185.980  1.00  0.00           C
ATOM   1831  C   GLY A 183     112.190 177.830 186.940  1.00  0.00           C
ATOM   1832  O   GLY A 183     112.300 178.650 187.860  1.00  0.00           O
ATOM   1833  N   PRO A 184     112.990 176.750 186.820  1.00  0.00           N
ATOM   1834  CA  PRO A 184     114.270 176.520 187.540  1.00  0.00           C
ATOM   1835  CB  PRO A 184     114.810 175.360 186.710  1.00  0.00           C
ATOM   1836  CG  PRO A 184     113.570 174.530 186.640  1.00  0.00           C
ATOM   1837  CD  PRO A 184     112.510 175.470 186.210  1.00  0.00           C
ATOM   1838  C   PRO A 184     115.310 177.710 187.430  1.00  0.00           C
ATOM   1839  O   PRO A 184     115.910 178.030 186.420  1.00  0.00           O
ATOM   1840  N   PHE A 185     115.130 178.480 188.480  1.00  0.00           N
ATOM   1841  H   PHE A 185     114.180 178.610 188.770  1.00  0.00           H
ATOM   1842  CA  PHE A 185     116.070 179.600 188.850  1.00  0.00           C
ATOM   1843  CB  PHE A 185     115.590 180.270 190.140  1.00  0.00           C
ATOM   1844  CG  PHE A 185     114.410 181.200 189.940  1.00  0.00           C
ATOM   1845  CD1 PHE A 185     114.580 182.570 189.720  1.00  0.00           C
ATOM   1846  HD1 PHE A 185     115.360 182.870 189.020  1.00  0.00           H
ATOM   1847  CD2 PHE A 185     113.180 180.790 190.400  1.00  0.00           C
ATOM   1848  HD2 PHE A 185     112.890 179.740 190.270  1.00  0.00           H
ATOM   1849  CE1 PHE A 185     113.530 183.470 189.960  1.00  0.00           C
ATOM   1850  HE1 PHE A 185     113.690 184.550 189.830  1.00  0.00           H
ATOM   1851  CE2 PHE A 185     112.160 181.650 190.640  1.00  0.00           C
ATOM   1852  HE2 PHE A 185     111.260 181.450 191.230  1.00  0.00           H
ATOM   1853  CZ  PHE A 185     112.320 183.030 190.420  1.00  0.00           C
ATOM   1854  HZ  PHE A 185     111.670 183.730 190.930  1.00  0.00           H
ATOM   1855  C   PHE A 185     117.540 179.220 189.130  1.00  0.00           C
ATOM   1856  O   PHE A 185     117.810 178.020 189.470  1.00  0.00           O
ATOM   1857  N   VAL A 186     118.350 180.150 188.770  1.00  0.00           N
ATOM   1858  H   VAL A 186     118.000 180.930 188.250  1.00  0.00           H
ATOM   1859  CA  VAL A 186     119.780 180.130 189.030  1.00  0.00           C
ATOM   1860  CB  VAL A 186     120.650 180.240 187.770  1.00  0.00           C
ATOM   1861  CG1 VAL A 186     120.700 178.980 186.900  1.00  0.00           C
ATOM   1862  CG2 VAL A 186     120.180 181.390 186.860  1.00  0.00           C
ATOM   1863  C   VAL A 186     120.230 181.200 190.020  1.00  0.00           C
ATOM   1864  O   VAL A 186     119.730 182.290 189.900  1.00  0.00           O
ATOM   1865  N   ASP A 187     120.610 180.710 191.220  1.00  0.00           N
ATOM   1866  H   ASP A 187     120.800 179.730 191.330  1.00  0.00           H
ATOM   1867  CA  ASP A 187     121.090 181.590 192.370  1.00  0.00           C
ATOM   1868  CB  ASP A 187     121.590 180.580 193.470  1.00  0.00           C
ATOM   1869  CG  ASP A 187     122.890 179.790 193.250  1.00  0.00           C
ATOM   1870  OD1 ASP A 187     123.280 179.030 194.060  1.00  0.00           O
ATOM   1871  OD2 ASP A 187     123.430 179.710 192.140  1.00  0.00           O
ATOM   1872  C   ASP A 187     122.090 182.730 192.070  1.00  0.00           C
ATOM   1873  O   ASP A 187     121.580 183.870 192.140  1.00  0.00           O
ATOM   1874  N   ARG A 188     123.350 182.380 191.640  1.00  0.00           N
ATOM   1875  H   ARG A 188     123.520 181.400 191.650  1.00  0.00           H
ATOM   1876  CA  ARG A 188     124.490 183.240 191.220  1.00  0.00           C
ATOM   1877  CB  ARG A 188     125.790 182.650 191.880  1.00  0.00           C
ATOM   1878  CG  ARG A 188     126.350 181.330 191.420  1.00  0.00           C
ATOM   1879  CD  ARG A 188     127.540 180.870 192.190  1.00  0.00           C
ATOM   1880  NE  ARG A 188     128.030 179.590 191.630  1.00  0.00           N
ATOM   1881  HE  ARG A 188     127.530 178.780 191.930  1.00  0.00           H
ATOM   1882  CZ  ARG A 188     129.110 179.480 190.920  1.00  0.00           C
ATOM   1883  NH1 ARG A 188     130.080 180.470 191.040  1.00  0.00           N
ATOM   1884 1HH1 ARG A 188     129.890 181.240 191.640  1.00  0.00           H
ATOM   1885 2HH1 ARG A 188     130.850 180.450 190.410  1.00  0.00           H
ATOM   1886  NH2 ARG A 188     129.280 178.460 190.080  1.00  0.00           N
ATOM   1887 1HH2 ARG A 188     128.580 177.750 190.000  1.00  0.00           H
ATOM   1888 2HH2 ARG A 188     130.190 178.250 189.720  1.00  0.00           H
ATOM   1889  C   ARG A 188     124.570 183.090 189.680  1.00  0.00           C
ATOM   1890  O   ARG A 188     124.310 181.980 189.170  1.00  0.00           O
ATOM   1891  N   GLN A 189     124.990 184.200 189.000  1.00  0.00           N
ATOM   1892  H   GLN A 189     124.660 185.070 189.380  1.00  0.00           H
ATOM   1893  CA  GLN A 189     125.110 184.220 187.500  1.00  0.00           C
ATOM   1894  CB  GLN A 189     125.190 185.660 186.850  1.00  0.00           C
ATOM   1895  CG  GLN A 189     124.050 186.690 187.050  1.00  0.00           C
ATOM   1896  CD  GLN A 189     123.740 187.320 188.440  1.00  0.00           C
ATOM   1897  OE1 GLN A 189     123.880 186.680 189.470  1.00  0.00           O
ATOM   1898  NE2 GLN A 189     123.220 188.550 188.520  1.00  0.00           N
ATOM   1899 1HE2 GLN A 189     123.050 189.080 187.690  1.00  0.00           H
ATOM   1900 2HE2 GLN A 189     123.450 188.980 189.390  1.00  0.00           H
ATOM   1901  C   GLN A 189     126.170 183.220 186.940  1.00  0.00           C
ATOM   1902  O   GLN A 189     127.400 183.480 187.090  1.00  0.00           O
ATOM   1903  N   THR A 190     125.750 182.010 186.550  1.00  0.00           N
ATOM   1904  H   THR A 190     124.780 181.770 186.570  1.00  0.00           H
ATOM   1905  CA  THR A 190     126.560 181.060 185.790  1.00  0.00           C
ATOM   1906  CB  THR A 190     126.280 179.650 186.110  1.00  0.00           C
ATOM   1907  OG1 THR A 190     127.270 178.760 185.660  1.00  0.00           O
ATOM   1908  HG1 THR A 190     126.900 178.300 184.850  1.00  0.00           H
ATOM   1909  CG2 THR A 190     124.920 179.240 185.590  1.00  0.00           C
ATOM   1910  C   THR A 190     126.660 181.310 184.260  1.00  0.00           C
ATOM   1911  O   THR A 190     125.750 181.980 183.710  1.00  0.00           O
ATOM   1912  N   ALA A 191     127.820 181.060 183.630  1.00  0.00           N
ATOM   1913  H   ALA A 191     128.600 180.810 184.200  1.00  0.00           H
ATOM   1914  CA  ALA A 191     128.100 181.290 182.180  1.00  0.00           C
ATOM   1915  CB  ALA A 191     129.590 181.020 182.090  1.00  0.00           C
ATOM   1916  C   ALA A 191     127.210 180.520 181.200  1.00  0.00           C
ATOM   1917  O   ALA A 191     127.780 179.680 180.540  1.00  0.00           O
ATOM   1918  N   GLN A 192     125.890 180.820 181.040  1.00  0.00           N
ATOM   1919  H   GLN A 192     125.540 181.660 181.460  1.00  0.00           H
ATOM   1920  CA  GLN A 192     124.970 180.080 180.160  1.00  0.00           C
ATOM   1921  CB  GLN A 192     123.650 179.800 180.820  1.00  0.00           C
ATOM   1922  CG  GLN A 192     122.740 178.780 180.240  1.00  0.00           C
ATOM   1923  CD  GLN A 192     121.660 178.350 181.210  1.00  0.00           C
ATOM   1924  OE1 GLN A 192     121.950 178.060 182.390  1.00  0.00           O
ATOM   1925  NE2 GLN A 192     120.460 178.090 180.780  1.00  0.00           N
ATOM   1926 1HE2 GLN A 192     120.220 178.150 179.820  1.00  0.00           H
ATOM   1927 2HE2 GLN A 192     119.820 177.830 181.510  1.00  0.00           H
ATOM   1928  C   GLN A 192     124.700 180.710 178.710  1.00  0.00           C
ATOM   1929  O   GLN A 192     124.470 181.930 178.480  1.00  0.00           O
ATOM   1930  N   ALA A 193     124.800 179.770 177.780  1.00  0.00           N
ATOM   1931  H   ALA A 193     125.090 178.840 177.990  1.00  0.00           H
ATOM   1932  CA  ALA A 193     124.650 180.090 176.340  1.00  0.00           C
ATOM   1933  CB  ALA A 193     125.660 179.250 175.600  1.00  0.00           C
ATOM   1934  C   ALA A 193     123.240 179.790 175.770  1.00  0.00           C
ATOM   1935  O   ALA A 193     122.730 180.590 175.000  1.00  0.00           O
ATOM   1936  N   ALA A 194     122.620 178.720 176.240  1.00  0.00           N
ATOM   1937  H   ALA A 194     123.100 178.010 176.750  1.00  0.00           H
ATOM   1938  CA  ALA A 194     121.220 178.490 175.740  1.00  0.00           C
ATOM   1939  CB  ALA A 194     120.970 177.040 175.500  1.00  0.00           C
ATOM   1940  C   ALA A 194     120.100 178.940 176.760  1.00  0.00           C
ATOM   1941  O   ALA A 194     120.260 178.970 177.980  1.00  0.00           O
ATOM   1942  N   GLY A 195     118.980 179.410 176.250  1.00  0.00           N
ATOM   1943  H   GLY A 195     118.950 179.530 175.260  1.00  0.00           H
ATOM   1944  CA  GLY A 195     117.830 179.920 176.990  1.00  0.00           C
ATOM   1945  C   GLY A 195     116.620 178.980 176.970  1.00  0.00           C
ATOM   1946  O   GLY A 195     116.650 177.970 177.630  1.00  0.00           O
ATOM   1947  N   THR A 196     115.800 179.220 175.980  1.00  0.00           N
ATOM   1948  H   THR A 196     116.120 179.790 175.220  1.00  0.00           H
ATOM   1949  CA  THR A 196     114.390 178.810 175.900  1.00  0.00           C
ATOM   1950  CB  THR A 196     113.690 179.400 174.650  1.00  0.00           C
ATOM   1951  OG1 THR A 196     114.260 180.670 174.270  1.00  0.00           O
ATOM   1952  HG1 THR A 196     113.550 181.150 173.760  1.00  0.00           H
ATOM   1953  CG2 THR A 196     112.190 179.550 174.970  1.00  0.00           C
ATOM   1954  C   THR A 196     114.220 177.250 175.850  1.00  0.00           C
ATOM   1955  O   THR A 196     114.610 176.570 174.900  1.00  0.00           O
ATOM   1956  N   ASP A 197     114.100 176.720 177.120  1.00  0.00           N
ATOM   1957  H   ASP A 197     114.410 177.220 177.930  1.00  0.00           H
ATOM   1958  CA  ASP A 197     113.730 175.270 177.390  1.00  0.00           C
ATOM   1959  CB  ASP A 197     113.830 174.990 178.850  1.00  0.00           C
ATOM   1960  CG  ASP A 197     115.230 175.240 179.300  1.00  0.00           C
ATOM   1961  OD1 ASP A 197     116.070 174.380 178.920  1.00  0.00           O
ATOM   1962  OD2 ASP A 197     115.520 176.290 179.920  1.00  0.00           O
ATOM   1963  C   ASP A 197     112.310 174.970 176.920  1.00  0.00           C
ATOM   1964  O   ASP A 197     112.020 174.020 176.180  1.00  0.00           O
ATOM   1965  N   THR A 198     111.380 175.770 177.400  1.00  0.00           N
ATOM   1966  H   THR A 198     111.650 176.350 178.170  1.00  0.00           H
ATOM   1967  CA  THR A 198     109.950 175.750 176.940  1.00  0.00           C
ATOM   1968  CB  THR A 198     108.860 175.030 177.920  1.00  0.00           C
ATOM   1969  OG1 THR A 198     109.200 175.120 179.320  1.00  0.00           O
ATOM   1970  HG1 THR A 198     109.090 176.050 179.670  1.00  0.00           H
ATOM   1971  CG2 THR A 198     108.840 173.580 177.510  1.00  0.00           C
ATOM   1972  C   THR A 198     109.260 177.100 176.590  1.00  0.00           C
ATOM   1973  O   THR A 198     109.270 178.030 177.340  1.00  0.00           O
ATOM   1974  N   THR A 199     108.500 176.980 175.480  1.00  0.00           N
ATOM   1975  H   THR A 199     108.510 176.140 174.940  1.00  0.00           H
ATOM   1976  CA  THR A 199     107.600 178.000 174.930  1.00  0.00           C
ATOM   1977  CB  THR A 199     108.160 178.530 173.570  1.00  0.00           C
ATOM   1978  OG1 THR A 199     107.640 179.870 173.300  1.00  0.00           O
ATOM   1979  HG1 THR A 199     107.780 180.030 172.320  1.00  0.00           H
ATOM   1980  CG2 THR A 199     107.990 177.560 172.400  1.00  0.00           C
ATOM   1981  C   THR A 199     106.180 177.610 174.730  1.00  0.00           C
ATOM   1982  O   THR A 199     105.810 176.420 174.890  1.00  0.00           O
ATOM   1983  N   ILE A 200     105.380 178.560 174.370  1.00  0.00           N
ATOM   1984  H   ILE A 200     105.790 179.460 174.220  1.00  0.00           H
ATOM   1985  CA  ILE A 200     103.910 178.380 174.740  1.00  0.00           C
ATOM   1986  CB  ILE A 200     103.200 179.640 175.170  1.00  0.00           C
ATOM   1987  CG1 ILE A 200     104.130 180.800 175.050  1.00  0.00           C
ATOM   1988  CG2 ILE A 200     102.660 179.520 176.610  1.00  0.00           C
ATOM   1989  CD  ILE A 200     103.620 182.190 175.430  1.00  0.00           C
ATOM   1990  C   ILE A 200     103.080 177.730 173.590  1.00  0.00           C
ATOM   1991  O   ILE A 200     102.670 178.400 172.590  1.00  0.00           O
ATOM   1992  N   THR A 201     102.670 176.480 173.760  1.00  0.00           N
ATOM   1993  H   THR A 201     102.890 176.050 174.630  1.00  0.00           H
ATOM   1994  CA  THR A 201     101.890 175.630 172.800  1.00  0.00           C
ATOM   1995  CB  THR A 201     101.850 174.170 173.290  1.00  0.00           C
ATOM   1996  OG1 THR A 201     103.010 173.980 174.170  1.00  0.00           O
ATOM   1997  HG1 THR A 201     102.950 173.070 174.570  1.00  0.00           H
ATOM   1998  CG2 THR A 201     101.810 173.090 172.190  1.00  0.00           C
ATOM   1999  C   THR A 201     100.510 176.240 172.320  1.00  0.00           C
ATOM   2000  O   THR A 201     100.230 176.090 171.140  1.00  0.00           O
ATOM   2001  N   VAL A 202      99.640 176.600 173.320  1.00  0.00           N
ATOM   2002  H   VAL A 202      99.850 176.380 174.280  1.00  0.00           H
ATOM   2003  CA  VAL A 202      98.340 177.120 173.010  1.00  0.00           C
ATOM   2004  CB  VAL A 202      97.370 177.170 174.220  1.00  0.00           C
ATOM   2005  CG1 VAL A 202      97.610 178.200 175.280  1.00  0.00           C
ATOM   2006  CG2 VAL A 202      95.860 177.240 173.720  1.00  0.00           C
ATOM   2007  C   VAL A 202      98.320 178.470 172.200  1.00  0.00           C
ATOM   2008  O   VAL A 202      97.470 178.650 171.330  1.00  0.00           O
ATOM   2009  N   ASN A 203      99.480 179.200 172.350  1.00  0.00           N
ATOM   2010  H   ASN A 203     100.130 179.110 173.100  1.00  0.00           H
ATOM   2011  CA  ASN A 203      99.730 180.420 171.570  1.00  0.00           C
ATOM   2012  CB  ASN A 203     100.790 181.380 172.170  1.00  0.00           C
ATOM   2013  CG  ASN A 203     100.200 182.090 173.410  1.00  0.00           C
ATOM   2014  OD1 ASN A 203      99.280 181.560 174.010  1.00  0.00           O
ATOM   2015  ND2 ASN A 203     100.660 183.250 173.800  1.00  0.00           N
ATOM   2016 1HD2 ASN A 203     101.310 183.690 173.190  1.00  0.00           H
ATOM   2017 2HD2 ASN A 203     100.270 183.740 174.590  1.00  0.00           H
ATOM   2018  C   ASN A 203     100.210 180.060 170.120  1.00  0.00           C
ATOM   2019  O   ASN A 203      99.680 180.640 169.160  1.00  0.00           O
ATOM   2020  N   VAL A 204     100.900 178.880 170.050  1.00  0.00           N
ATOM   2021  H   VAL A 204     101.270 178.380 170.820  1.00  0.00           H
ATOM   2022  CA  VAL A 204     101.260 178.340 168.740  1.00  0.00           C
ATOM   2023  CB  VAL A 204     102.370 177.290 168.740  1.00  0.00           C
ATOM   2024  CG1 VAL A 204     102.870 176.980 167.350  1.00  0.00           C
ATOM   2025  CG2 VAL A 204     103.610 177.810 169.490  1.00  0.00           C
ATOM   2026  C   VAL A 204      99.990 178.040 167.980  1.00  0.00           C
ATOM   2027  O   VAL A 204      99.740 178.520 166.920  1.00  0.00           O
ATOM   2028  N   LEU A 205      99.050 177.370 168.640  1.00  0.00           N
ATOM   2029  H   LEU A 205      99.280 176.870 169.470  1.00  0.00           H
ATOM   2030  CA  LEU A 205      97.800 176.990 167.880  1.00  0.00           C
ATOM   2031  CB  LEU A 205      97.120 175.900 168.750  1.00  0.00           C
ATOM   2032  CG  LEU A 205      97.780 174.540 168.430  1.00  0.00           C
ATOM   2033  CD1 LEU A 205      96.950 173.500 169.190  1.00  0.00           C
ATOM   2034  CD2 LEU A 205      97.990 174.220 166.910  1.00  0.00           C
ATOM   2035  C   LEU A 205      96.930 178.230 167.550  1.00  0.00           C
ATOM   2036  O   LEU A 205      96.430 178.370 166.430  1.00  0.00           O
ATOM   2037  N   ALA A 206      96.800 179.180 168.490  1.00  0.00           N
ATOM   2038  H   ALA A 206      97.020 179.050 169.460  1.00  0.00           H
ATOM   2039  CA  ALA A 206      96.220 180.540 168.380  1.00  0.00           C
ATOM   2040  CB  ALA A 206      96.640 181.320 169.570  1.00  0.00           C
ATOM   2041  C   ALA A 206      96.670 181.340 167.120  1.00  0.00           C
ATOM   2042  O   ALA A 206      95.760 181.770 166.400  1.00  0.00           O
ATOM   2043  N   TRP A 207      97.940 181.370 166.810  1.00  0.00           N
ATOM   2044  H   TRP A 207      98.600 181.100 167.510  1.00  0.00           H
ATOM   2045  CA  TRP A 207      98.570 181.940 165.540  1.00  0.00           C
ATOM   2046  CB  TRP A 207     100.050 181.840 165.920  1.00  0.00           C
ATOM   2047  CG  TRP A 207     100.850 182.650 164.930  1.00  0.00           C
ATOM   2048  CD1 TRP A 207     101.060 184.010 164.980  1.00  0.00           C
ATOM   2049  HD1 TRP A 207     100.720 184.750 165.700  1.00  0.00           H
ATOM   2050  CD2 TRP A 207     101.530 182.230 163.800  1.00  0.00           C
ATOM   2051  NE1 TRP A 207     101.950 184.320 164.070  1.00  0.00           N
ATOM   2052  HE1 TRP A 207     102.520 185.140 164.120  1.00  0.00           H
ATOM   2053  CE2 TRP A 207     102.260 183.290 163.330  1.00  0.00           C
ATOM   2054  CE3 TRP A 207     101.480 181.000 163.110  1.00  0.00           C
ATOM   2055  HE3 TRP A 207     100.820 180.180 163.410  1.00  0.00           H
ATOM   2056  CZ2 TRP A 207     102.970 183.190 162.120  1.00  0.00           C
ATOM   2057  HZ2 TRP A 207     103.230 184.130 161.640  1.00  0.00           H
ATOM   2058  CZ3 TRP A 207     102.200 180.860 161.920  1.00  0.00           C
ATOM   2059  HZ3 TRP A 207     101.910 180.060 161.230  1.00  0.00           H
ATOM   2060  CH2 TRP A 207     102.960 181.940 161.460  1.00  0.00           C
ATOM   2061  HH2 TRP A 207     103.520 181.830 160.520  1.00  0.00           H
ATOM   2062  C   TRP A 207      98.120 181.330 164.240  1.00  0.00           C
ATOM   2063  O   TRP A 207      97.700 182.050 163.310  1.00  0.00           O
ATOM   2064  N   LEU A 208      97.850 180.040 164.290  1.00  0.00           N
ATOM   2065  H   LEU A 208      97.810 179.670 165.220  1.00  0.00           H
ATOM   2066  CA  LEU A 208      97.220 179.190 163.170  1.00  0.00           C
ATOM   2067  CB  LEU A 208      97.480 177.710 163.360  1.00  0.00           C
ATOM   2068  CG  LEU A 208      98.890 177.170 163.640  1.00  0.00           C
ATOM   2069  CD1 LEU A 208      98.880 175.660 163.560  1.00  0.00           C
ATOM   2070  CD2 LEU A 208      99.830 177.690 162.470  1.00  0.00           C
ATOM   2071  C   LEU A 208      95.690 179.480 162.970  1.00  0.00           C
ATOM   2072  O   LEU A 208      95.150 179.490 161.850  1.00  0.00           O
ATOM   2073  N   TYR A 209      95.020 179.560 164.130  1.00  0.00           N
ATOM   2074  H   TYR A 209      95.500 179.280 164.970  1.00  0.00           H
ATOM   2075  CA  TYR A 209      93.620 180.020 164.270  1.00  0.00           C
ATOM   2076  CB  TYR A 209      92.930 179.870 165.620  1.00  0.00           C
ATOM   2077  CG  TYR A 209      92.420 178.490 166.090  1.00  0.00           C
ATOM   2078  CD1 TYR A 209      91.320 177.920 165.500  1.00  0.00           C
ATOM   2079  HD1 TYR A 209      90.800 178.380 164.660  1.00  0.00           H
ATOM   2080  CD2 TYR A 209      93.310 177.650 166.810  1.00  0.00           C
ATOM   2081  HD2 TYR A 209      94.040 178.130 167.470  1.00  0.00           H
ATOM   2082  CE1 TYR A 209      91.030 176.570 165.630  1.00  0.00           C
ATOM   2083  HE1 TYR A 209      90.220 176.290 164.960  1.00  0.00           H
ATOM   2084  CE2 TYR A 209      93.060 176.280 166.870  1.00  0.00           C
ATOM   2085  HE2 TYR A 209      93.830 175.620 167.280  1.00  0.00           H
ATOM   2086  CZ  TYR A 209      91.890 175.750 166.300  1.00  0.00           C
ATOM   2087  OH  TYR A 209      91.580 174.450 166.670  1.00  0.00           O
ATOM   2088  HH  TYR A 209      90.800 174.120 166.150  1.00  0.00           H
ATOM   2089  C   TYR A 209      93.400 181.360 163.600  1.00  0.00           C
ATOM   2090  O   TYR A 209      92.640 181.470 162.670  1.00  0.00           O
ATOM   2091  N   ALA A 210      94.170 182.350 164.060  1.00  0.00           N
ATOM   2092  H   ALA A 210      94.740 182.290 164.870  1.00  0.00           H
ATOM   2093  CA  ALA A 210      94.200 183.690 163.440  1.00  0.00           C
ATOM   2094  CB  ALA A 210      95.300 184.470 164.050  1.00  0.00           C
ATOM   2095  C   ALA A 210      94.360 183.650 161.900  1.00  0.00           C
ATOM   2096  O   ALA A 210      93.660 184.280 161.100  1.00  0.00           O
ATOM   2097  N   ALA A 211      95.290 182.830 161.440  1.00  0.00           N
ATOM   2098  H   ALA A 211      95.830 182.310 162.110  1.00  0.00           H
ATOM   2099  CA  ALA A 211      95.570 182.390 160.020  1.00  0.00           C
ATOM   2100  CB  ALA A 211      96.770 181.390 159.900  1.00  0.00           C
ATOM   2101  C   ALA A 211      94.330 181.820 159.300  1.00  0.00           C
ATOM   2102  O   ALA A 211      93.930 182.480 158.320  1.00  0.00           O
ATOM   2103  N   VAL A 212      93.800 180.710 159.810  1.00  0.00           N
ATOM   2104  H   VAL A 212      94.330 180.140 160.440  1.00  0.00           H
ATOM   2105  CA  VAL A 212      92.520 180.180 159.320  1.00  0.00           C
ATOM   2106  CB  VAL A 212      92.180 178.960 160.250  1.00  0.00           C
ATOM   2107  CG1 VAL A 212      90.770 178.460 160.050  1.00  0.00           C
ATOM   2108  CG2 VAL A 212      93.110 177.800 160.060  1.00  0.00           C
ATOM   2109  C   VAL A 212      91.400 181.230 159.300  1.00  0.00           C
ATOM   2110  O   VAL A 212      90.760 181.290 158.240  1.00  0.00           O
ATOM   2111  N   ILE A 213      91.310 182.090 160.350  1.00  0.00           N
ATOM   2112  H   ILE A 213      91.800 181.880 161.200  1.00  0.00           H
ATOM   2113  CA  ILE A 213      90.250 183.090 160.310  1.00  0.00           C
ATOM   2114  CB  ILE A 213      89.990 183.770 161.660  1.00  0.00           C
ATOM   2115  CG1 ILE A 213      89.740 182.820 162.820  1.00  0.00           C
ATOM   2116  CG2 ILE A 213      88.710 184.730 161.540  1.00  0.00           C
ATOM   2117  CD  ILE A 213      89.760 183.420 164.160  1.00  0.00           C
ATOM   2118  C   ILE A 213      90.560 184.190 159.330  1.00  0.00           C
ATOM   2119  O   ILE A 213      89.650 184.650 158.670  1.00  0.00           O
ATOM   2120  N   ASN A 214      91.770 184.700 159.050  1.00  0.00           N
ATOM   2121  H   ASN A 214      92.550 184.240 159.490  1.00  0.00           H
ATOM   2122  CA  ASN A 214      92.100 185.730 158.040  1.00  0.00           C
ATOM   2123  CB  ASN A 214      93.440 186.470 158.340  1.00  0.00           C
ATOM   2124  CG  ASN A 214      93.330 187.470 159.540  1.00  0.00           C
ATOM   2125  OD1 ASN A 214      93.550 188.670 159.420  1.00  0.00           O
ATOM   2126  ND2 ASN A 214      93.420 187.060 160.740  1.00  0.00           N
ATOM   2127 1HD2 ASN A 214      93.510 186.090 160.950  1.00  0.00           H
ATOM   2128 2HD2 ASN A 214      93.260 187.760 161.440  1.00  0.00           H
ATOM   2129  C   ASN A 214      92.220 185.320 156.580  1.00  0.00           C
ATOM   2130  O   ASN A 214      91.550 185.850 155.720  1.00  0.00           O
ATOM   2131  N   GLY A 215      92.900 184.240 156.260  1.00  0.00           N
ATOM   2132  H   GLY A 215      93.210 183.580 156.950  1.00  0.00           H
ATOM   2133  CA  GLY A 215      93.240 183.880 154.920  1.00  0.00           C
ATOM   2134  C   GLY A 215      93.740 182.460 154.850  1.00  0.00           C
ATOM   2135  O   GLY A 215      93.030 181.580 154.430  1.00  0.00           O
ATOM   2136  N   ASP A 216      94.970 182.250 155.360  1.00  0.00           N
ATOM   2137  H   ASP A 216      95.520 182.910 155.870  1.00  0.00           H
ATOM   2138  CA  ASP A 216      95.770 181.020 155.100  1.00  0.00           C
ATOM   2139  CB  ASP A 216      97.250 181.260 155.400  1.00  0.00           C
ATOM   2140  CG  ASP A 216      98.040 182.260 154.490  1.00  0.00           C
ATOM   2141  OD1 ASP A 216      98.060 183.470 154.810  1.00  0.00           O
ATOM   2142  OD2 ASP A 216      98.730 181.780 153.580  1.00  0.00           O
ATOM   2143  C   ASP A 216      95.240 179.880 155.890  1.00  0.00           C
ATOM   2144  O   ASP A 216      95.350 179.820 157.150  1.00  0.00           O
ATOM   2145  N   ARG A 217      94.820 178.860 155.130  1.00  0.00           N
ATOM   2146  H   ARG A 217      95.020 178.830 154.150  1.00  0.00           H
ATOM   2147  CA  ARG A 217      94.370 177.570 155.680  1.00  0.00           C
ATOM   2148  CB  ARG A 217      92.940 177.360 155.180  1.00  0.00           C
ATOM   2149  CG  ARG A 217      91.910 178.200 155.950  1.00  0.00           C
ATOM   2150  CD  ARG A 217      91.080 179.010 154.890  1.00  0.00           C
ATOM   2151  NE  ARG A 217      90.510 180.200 155.480  1.00  0.00           N
ATOM   2152  HE  ARG A 217      90.680 180.280 156.460  1.00  0.00           H
ATOM   2153  CZ  ARG A 217      90.160 181.330 154.860  1.00  0.00           C
ATOM   2154  NH1 ARG A 217      90.080 181.450 153.540  1.00  0.00           N
ATOM   2155 1HH1 ARG A 217      90.390 180.690 152.970  1.00  0.00           H
ATOM   2156 2HH1 ARG A 217      89.750 182.290 153.110  1.00  0.00           H
ATOM   2157  NH2 ARG A 217      89.920 182.440 155.580  1.00  0.00           N
ATOM   2158 1HH2 ARG A 217      89.920 182.440 156.580  1.00  0.00           H
ATOM   2159 2HH2 ARG A 217      89.550 183.240 155.110  1.00  0.00           H
ATOM   2160  C   ARG A 217      95.270 176.390 155.270  1.00  0.00           C
ATOM   2161  O   ARG A 217      95.480 175.420 156.010  1.00  0.00           O
ATOM   2162  N   TRP A 218      95.740 176.360 154.020  1.00  0.00           N
ATOM   2163  H   TRP A 218      95.670 177.200 153.480  1.00  0.00           H
ATOM   2164  CA  TRP A 218      96.580 175.300 153.380  1.00  0.00           C
ATOM   2165  CB  TRP A 218      97.680 175.850 152.420  1.00  0.00           C
ATOM   2166  CG  TRP A 218      98.740 176.840 152.960  1.00  0.00           C
ATOM   2167  CD1 TRP A 218      98.510 178.130 153.230  1.00  0.00           C
ATOM   2168  HD1 TRP A 218      97.670 178.730 152.860  1.00  0.00           H
ATOM   2169  CD2 TRP A 218     100.030 176.560 153.160  1.00  0.00           C
ATOM   2170  NE1 TRP A 218      99.620 178.680 153.710  1.00  0.00           N
ATOM   2171  HE1 TRP A 218      99.850 179.650 153.590  1.00  0.00           H
ATOM   2172  CE2 TRP A 218     100.500 177.710 153.690  1.00  0.00           C
ATOM   2173  CE3 TRP A 218     100.760 175.330 153.270  1.00  0.00           C
ATOM   2174  HE3 TRP A 218     100.360 174.420 152.820  1.00  0.00           H
ATOM   2175  CZ2 TRP A 218     101.710 177.670 154.360  1.00  0.00           C
ATOM   2176  HZ2 TRP A 218     102.110 178.610 154.740  1.00  0.00           H
ATOM   2177  CZ3 TRP A 218     102.000 175.360 153.960  1.00  0.00           C
ATOM   2178  HZ3 TRP A 218     102.690 174.530 153.980  1.00  0.00           H
ATOM   2179  CH2 TRP A 218     102.470 176.530 154.550  1.00  0.00           C
ATOM   2180  HH2 TRP A 218     103.250 176.440 155.300  1.00  0.00           H
ATOM   2181  C   TRP A 218      97.210 174.130 154.200  1.00  0.00           C
ATOM   2182  O   TRP A 218      97.370 173.010 153.720  1.00  0.00           O
ATOM   2183  N   PHE A 219      98.090 174.550 155.090  1.00  0.00           N
ATOM   2184  H   PHE A 219      98.720 175.310 154.930  1.00  0.00           H
ATOM   2185  CA  PHE A 219      98.660 173.540 156.040  1.00  0.00           C
ATOM   2186  CB  PHE A 219      99.510 174.320 157.040  1.00  0.00           C
ATOM   2187  CG  PHE A 219      98.580 175.140 157.980  1.00  0.00           C
ATOM   2188  CD1 PHE A 219      98.080 174.660 159.190  1.00  0.00           C
ATOM   2189  HD1 PHE A 219      98.160 173.580 159.360  1.00  0.00           H
ATOM   2190  CD2 PHE A 219      98.190 176.430 157.550  1.00  0.00           C
ATOM   2191  HD2 PHE A 219      98.440 176.740 156.530  1.00  0.00           H
ATOM   2192  CE1 PHE A 219      97.250 175.480 160.010  1.00  0.00           C
ATOM   2193  HE1 PHE A 219      96.840 175.120 160.950  1.00  0.00           H
ATOM   2194  CE2 PHE A 219      97.330 177.230 158.290  1.00  0.00           C
ATOM   2195  HE2 PHE A 219      97.060 178.220 157.900  1.00  0.00           H
ATOM   2196  CZ  PHE A 219      96.870 176.730 159.520  1.00  0.00           C
ATOM   2197  HZ  PHE A 219      96.090 177.230 160.080  1.00  0.00           H
ATOM   2198  C   PHE A 219      97.800 172.450 156.690  1.00  0.00           C
ATOM   2199  O   PHE A 219      98.330 171.590 157.360  1.00  0.00           O
ATOM   2200  N   LEU A 220      96.600 172.820 156.840  1.00  0.00           N
ATOM   2201  H   LEU A 220      96.320 173.760 156.650  1.00  0.00           H
ATOM   2202  CA  LEU A 220      95.510 171.890 157.310  1.00  0.00           C
ATOM   2203  CB  LEU A 220      94.170 172.560 157.330  1.00  0.00           C
ATOM   2204  CG  LEU A 220      94.050 173.700 158.330  1.00  0.00           C
ATOM   2205  CD1 LEU A 220      92.720 174.510 158.160  1.00  0.00           C
ATOM   2206  CD2 LEU A 220      94.280 173.120 159.790  1.00  0.00           C
ATOM   2207  C   LEU A 220      95.600 170.450 156.740  1.00  0.00           C
ATOM   2208  O   LEU A 220      95.390 170.260 155.550  1.00  0.00           O
ATOM   2209  N   ASN A 221      95.960 169.570 157.670  1.00  0.00           N
ATOM   2210  H   ASN A 221      96.020 169.930 158.600  1.00  0.00           H
ATOM   2211  CA  ASN A 221      96.210 168.160 157.530  1.00  0.00           C
ATOM   2212  CB  ASN A 221      97.670 167.790 157.820  1.00  0.00           C
ATOM   2213  CG  ASN A 221      98.550 167.690 156.550  1.00  0.00           C
ATOM   2214  OD1 ASN A 221      98.470 166.680 155.850  1.00  0.00           O
ATOM   2215  ND2 ASN A 221      99.260 168.750 156.130  1.00  0.00           N
ATOM   2216 1HD2 ASN A 221      99.430 169.620 156.580  1.00  0.00           H
ATOM   2217 2HD2 ASN A 221      99.810 168.600 155.310  1.00  0.00           H
ATOM   2218  C   ASN A 221      95.260 167.470 158.560  1.00  0.00           C
ATOM   2219  O   ASN A 221      95.690 167.260 159.700  1.00  0.00           O
ATOM   2220  N   ARG A 222      94.020 167.130 158.180  1.00  0.00           N
ATOM   2221  H   ARG A 222      93.770 166.860 157.250  1.00  0.00           H
ATOM   2222  CA  ARG A 222      93.040 166.680 159.200  1.00  0.00           C
ATOM   2223  CB  ARG A 222      91.660 167.270 158.690  1.00  0.00           C
ATOM   2224  CG  ARG A 222      91.760 168.790 158.560  1.00  0.00           C
ATOM   2225  CD  ARG A 222      90.500 169.480 158.060  1.00  0.00           C
ATOM   2226  NE  ARG A 222      89.470 169.290 159.120  1.00  0.00           N
ATOM   2227  HE  ARG A 222      89.700 168.880 160.000  1.00  0.00           H
ATOM   2228  CZ  ARG A 222      88.210 169.570 158.980  1.00  0.00           C
ATOM   2229  NH1 ARG A 222      87.580 169.870 157.810  1.00  0.00           N
ATOM   2230 1HH1 ARG A 222      88.130 170.080 157.000  1.00  0.00           H
ATOM   2231 2HH1 ARG A 222      86.590 169.970 157.830  1.00  0.00           H
ATOM   2232  NH2 ARG A 222      87.570 169.900 160.090  1.00  0.00           N
ATOM   2233 1HH2 ARG A 222      88.010 170.080 160.980  1.00  0.00           H
ATOM   2234 2HH2 ARG A 222      86.620 169.600 160.170  1.00  0.00           H
ATOM   2235  C   ARG A 222      92.990 165.160 159.340  1.00  0.00           C
ATOM   2236  O   ARG A 222      92.090 164.470 158.870  1.00  0.00           O
ATOM   2237  N   PHE A 223      93.710 164.660 160.360  1.00  0.00           N
ATOM   2238  H   PHE A 223      94.550 165.010 160.780  1.00  0.00           H
ATOM   2239  CA  PHE A 223      93.610 163.210 160.790  1.00  0.00           C
ATOM   2240  CB  PHE A 223      94.820 162.290 160.320  1.00  0.00           C
ATOM   2241  CG  PHE A 223      95.130 162.520 158.810  1.00  0.00           C
ATOM   2242  CD1 PHE A 223      95.930 163.470 158.430  1.00  0.00           C
ATOM   2243  HD1 PHE A 223      96.790 163.700 159.060  1.00  0.00           H
ATOM   2244  CD2 PHE A 223      94.360 161.850 157.890  1.00  0.00           C
ATOM   2245  HD2 PHE A 223      93.680 161.080 158.260  1.00  0.00           H
ATOM   2246  CE1 PHE A 223      96.080 163.730 157.130  1.00  0.00           C
ATOM   2247  HE1 PHE A 223      96.630 164.610 156.780  1.00  0.00           H
ATOM   2248  CE2 PHE A 223      94.480 162.000 156.540  1.00  0.00           C
ATOM   2249  HE2 PHE A 223      93.700 161.700 155.840  1.00  0.00           H
ATOM   2250  CZ  PHE A 223      95.390 163.000 156.180  1.00  0.00           C
ATOM   2251  HZ  PHE A 223      95.470 163.450 155.190  1.00  0.00           H
ATOM   2252  C   PHE A 223      93.530 163.170 162.320  1.00  0.00           C
ATOM   2253  O   PHE A 223      94.260 163.870 163.060  1.00  0.00           O
ATOM   2254  N   THR A 224      93.020 161.990 162.790  1.00  0.00           N
ATOM   2255  H   THR A 224      92.600 161.410 162.080  1.00  0.00           H
ATOM   2256  CA  THR A 224      92.920 161.610 164.220  1.00  0.00           C
ATOM   2257  CB  THR A 224      91.930 160.520 164.430  1.00  0.00           C
ATOM   2258  OG1 THR A 224      90.820 160.640 163.560  1.00  0.00           O
ATOM   2259  HG1 THR A 224      90.250 159.880 163.880  1.00  0.00           H
ATOM   2260  CG2 THR A 224      91.470 160.710 165.900  1.00  0.00           C
ATOM   2261  C   THR A 224      94.330 161.100 164.720  1.00  0.00           C
ATOM   2262  O   THR A 224      94.770 159.960 164.530  1.00  0.00           O
ATOM   2263  N   THR A 225      95.210 162.060 164.900  1.00  0.00           N
ATOM   2264  H   THR A 225      94.880 162.990 164.740  1.00  0.00           H
ATOM   2265  CA  THR A 225      96.590 161.740 165.250  1.00  0.00           C
ATOM   2266  CB  THR A 225      97.480 163.000 165.040  1.00  0.00           C
ATOM   2267  OG1 THR A 225      98.790 162.830 164.520  1.00  0.00           O
ATOM   2268  HG1 THR A 225      99.450 162.520 165.200  1.00  0.00           H
ATOM   2269  CG2 THR A 225      97.500 164.040 166.210  1.00  0.00           C
ATOM   2270  C   THR A 225      96.790 161.170 166.680  1.00  0.00           C
ATOM   2271  O   THR A 225      96.080 161.570 167.600  1.00  0.00           O
ATOM   2272  N   THR A 226      97.830 160.340 166.780  1.00  0.00           N
ATOM   2273  H   THR A 226      98.480 160.280 166.020  1.00  0.00           H
ATOM   2274  CA  THR A 226      98.250 159.670 167.980  1.00  0.00           C
ATOM   2275  CB  THR A 226      99.250 158.530 167.730  1.00  0.00           C
ATOM   2276  OG1 THR A 226     100.140 158.770 166.670  1.00  0.00           O
ATOM   2277  HG1 THR A 226     101.000 158.280 166.760  1.00  0.00           H
ATOM   2278  CG2 THR A 226      98.590 157.160 167.630  1.00  0.00           C
ATOM   2279  C   THR A 226      99.080 160.640 168.900  1.00  0.00           C
ATOM   2280  O   THR A 226     100.220 160.970 168.560  1.00  0.00           O
ATOM   2281  N   LEU A 227      98.460 161.100 169.950  1.00  0.00           N
ATOM   2282  H   LEU A 227      97.650 160.600 170.280  1.00  0.00           H
ATOM   2283  CA  LEU A 227      98.920 162.180 170.860  1.00  0.00           C
ATOM   2284  CB  LEU A 227      97.930 162.850 171.870  1.00  0.00           C
ATOM   2285  CG  LEU A 227      96.820 163.820 171.320  1.00  0.00           C
ATOM   2286  CD1 LEU A 227      96.060 164.540 172.430  1.00  0.00           C
ATOM   2287  CD2 LEU A 227      97.420 164.810 170.310  1.00  0.00           C
ATOM   2288  C   LEU A 227     100.220 162.000 171.600  1.00  0.00           C
ATOM   2289  O   LEU A 227     101.040 162.970 171.380  1.00  0.00           O
ATOM   2290  N   ASN A 228     100.560 160.730 171.930  1.00  0.00           N
ATOM   2291  H   ASN A 228      99.850 160.030 171.990  1.00  0.00           H
ATOM   2292  CA  ASN A 228     101.950 160.540 172.450  1.00  0.00           C
ATOM   2293  CB  ASN A 228     102.200 159.100 172.970  1.00  0.00           C
ATOM   2294  CG  ASN A 228     103.620 158.890 173.510  1.00  0.00           C
ATOM   2295  OD1 ASN A 228     104.360 158.230 172.800  1.00  0.00           O
ATOM   2296  ND2 ASN A 228     103.880 159.460 174.670  1.00  0.00           N
ATOM   2297 1HD2 ASN A 228     103.100 159.970 175.050  1.00  0.00           H
ATOM   2298 2HD2 ASN A 228     104.820 159.680 174.930  1.00  0.00           H
ATOM   2299  C   ASN A 228     103.080 160.840 171.450  1.00  0.00           C
ATOM   2300  O   ASN A 228     103.860 161.700 171.710  1.00  0.00           O
ATOM   2301  N   ASP A 229     102.840 160.460 170.220  1.00  0.00           N
ATOM   2302  H   ASP A 229     102.010 159.960 169.950  1.00  0.00           H
ATOM   2303  CA  ASP A 229     103.740 160.820 169.120  1.00  0.00           C
ATOM   2304  CB  ASP A 229     103.390 160.140 167.740  1.00  0.00           C
ATOM   2305  CG  ASP A 229     103.570 158.650 167.770  1.00  0.00           C
ATOM   2306  OD1 ASP A 229     102.510 157.940 167.830  1.00  0.00           O
ATOM   2307  OD2 ASP A 229     104.680 158.090 167.770  1.00  0.00           O
ATOM   2308  C   ASP A 229     103.940 162.340 168.950  1.00  0.00           C
ATOM   2309  O   ASP A 229     105.070 162.850 169.050  1.00  0.00           O
ATOM   2310  N   PHE A 230     102.840 163.030 168.590  1.00  0.00           N
ATOM   2311  H   PHE A 230     101.950 162.590 168.690  1.00  0.00           H
ATOM   2312  CA  PHE A 230     102.840 164.500 168.500  1.00  0.00           C
ATOM   2313  CB  PHE A 230     101.400 165.010 168.240  1.00  0.00           C
ATOM   2314  CG  PHE A 230     101.190 166.470 168.430  1.00  0.00           C
ATOM   2315  CD1 PHE A 230     100.500 166.990 169.550  1.00  0.00           C
ATOM   2316  HD1 PHE A 230     100.080 166.280 170.260  1.00  0.00           H
ATOM   2317  CD2 PHE A 230     101.530 167.370 167.440  1.00  0.00           C
ATOM   2318  HD2 PHE A 230     101.910 167.000 166.490  1.00  0.00           H
ATOM   2319  CE1 PHE A 230     100.220 168.340 169.690  1.00  0.00           C
ATOM   2320  HE1 PHE A 230      99.440 168.620 170.400  1.00  0.00           H
ATOM   2321  CE2 PHE A 230     101.150 168.730 167.560  1.00  0.00           C
ATOM   2322  HE2 PHE A 230     101.360 169.460 166.780  1.00  0.00           H
ATOM   2323  CZ  PHE A 230     100.540 169.220 168.650  1.00  0.00           C
ATOM   2324  HZ  PHE A 230     100.180 170.240 168.490  1.00  0.00           H
ATOM   2325  C   PHE A 230     103.500 165.170 169.730  1.00  0.00           C
ATOM   2326  O   PHE A 230     104.260 166.100 169.520  1.00  0.00           O
ATOM   2327  N   ASN A 231     103.050 164.840 170.970  1.00  0.00           N
ATOM   2328  H   ASN A 231     102.200 164.310 171.050  1.00  0.00           H
ATOM   2329  CA  ASN A 231     103.660 165.350 172.200  1.00  0.00           C
ATOM   2330  CB  ASN A 231     102.990 164.660 173.420  1.00  0.00           C
ATOM   2331  CG  ASN A 231     101.590 165.350 173.660  1.00  0.00           C
ATOM   2332  OD1 ASN A 231     100.860 165.790 172.780  1.00  0.00           O
ATOM   2333  ND2 ASN A 231     101.050 165.310 174.790  1.00  0.00           N
ATOM   2334 1HD2 ASN A 231     101.450 164.880 175.600  1.00  0.00           H
ATOM   2335 2HD2 ASN A 231     100.130 165.720 174.800  1.00  0.00           H
ATOM   2336  C   ASN A 231     105.230 165.020 172.250  1.00  0.00           C
ATOM   2337  O   ASN A 231     105.890 165.950 172.670  1.00  0.00           O
ATOM   2338  N   LEU A 232     105.730 163.880 171.860  1.00  0.00           N
ATOM   2339  H   LEU A 232     105.170 163.050 171.900  1.00  0.00           H
ATOM   2340  CA  LEU A 232     107.150 163.650 171.670  1.00  0.00           C
ATOM   2341  CB  LEU A 232     107.590 162.180 171.380  1.00  0.00           C
ATOM   2342  CG  LEU A 232     107.570 161.280 172.680  1.00  0.00           C
ATOM   2343  CD1 LEU A 232     107.930 159.830 172.410  1.00  0.00           C
ATOM   2344  CD2 LEU A 232     108.480 161.800 173.770  1.00  0.00           C
ATOM   2345  C   LEU A 232     107.880 164.520 170.650  1.00  0.00           C
ATOM   2346  O   LEU A 232     108.720 165.290 171.050  1.00  0.00           O
ATOM   2347  N   VAL A 233     107.190 164.800 169.530  1.00  0.00           N
ATOM   2348  H   VAL A 233     106.500 164.160 169.190  1.00  0.00           H
ATOM   2349  CA  VAL A 233     107.730 165.740 168.520  1.00  0.00           C
ATOM   2350  CB  VAL A 233     106.990 165.550 167.220  1.00  0.00           C
ATOM   2351  CG1 VAL A 233     107.530 166.520 166.200  1.00  0.00           C
ATOM   2352  CG2 VAL A 233     107.050 164.080 166.780  1.00  0.00           C
ATOM   2353  C   VAL A 233     107.650 167.220 168.940  1.00  0.00           C
ATOM   2354  O   VAL A 233     108.690 167.890 168.920  1.00  0.00           O
ATOM   2355  N   ALA A 234     106.560 167.630 169.600  1.00  0.00           N
ATOM   2356  H   ALA A 234     105.680 167.170 169.590  1.00  0.00           H
ATOM   2357  CA  ALA A 234     106.450 168.940 170.350  1.00  0.00           C
ATOM   2358  CB  ALA A 234     105.070 169.280 170.860  1.00  0.00           C
ATOM   2359  C   ALA A 234     107.530 169.110 171.350  1.00  0.00           C
ATOM   2360  O   ALA A 234     108.210 170.140 171.350  1.00  0.00           O
ATOM   2361  N   MET A 235     107.770 168.100 172.240  1.00  0.00           N
ATOM   2362  H   MET A 235     107.060 167.400 172.330  1.00  0.00           H
ATOM   2363  CA  MET A 235     108.920 168.080 173.220  1.00  0.00           C
ATOM   2364  CB  MET A 235     108.950 166.810 174.060  1.00  0.00           C
ATOM   2365  CG  MET A 235     107.920 166.880 175.120  1.00  0.00           C
ATOM   2366  SD  MET A 235     107.730 165.200 175.890  1.00  0.00           S
ATOM   2367  CE  MET A 235     109.090 165.240 176.980  1.00  0.00           C
ATOM   2368  C   MET A 235     110.280 168.280 172.530  1.00  0.00           C
ATOM   2369  O   MET A 235     111.040 169.090 173.020  1.00  0.00           O
ATOM   2370  N   LYS A 236     110.520 167.700 171.400  1.00  0.00           N
ATOM   2371  H   LYS A 236     109.910 167.000 171.050  1.00  0.00           H
ATOM   2372  CA  LYS A 236     111.760 167.770 170.620  1.00  0.00           C
ATOM   2373  CB  LYS A 236     111.620 166.580 169.710  1.00  0.00           C
ATOM   2374  CG  LYS A 236     112.890 165.850 169.340  1.00  0.00           C
ATOM   2375  CD  LYS A 236     112.740 164.930 168.190  1.00  0.00           C
ATOM   2376  CE  LYS A 236     114.030 164.280 167.850  1.00  0.00           C
ATOM   2377  NZ  LYS A 236     115.100 165.140 167.240  1.00  0.00           N
ATOM   2378  HZ1 LYS A 236     114.680 165.690 166.520  1.00  0.00           H
ATOM   2379  HZ2 LYS A 236     115.580 165.680 167.930  1.00  0.00           H
ATOM   2380  HZ3 LYS A 236     115.710 164.520 166.740  1.00  0.00           H
ATOM   2381  C   LYS A 236     111.910 169.160 169.980  1.00  0.00           C
ATOM   2382  O   LYS A 236     112.930 169.770 170.050  1.00  0.00           O
ATOM   2383  N   TYR A 237     110.770 169.750 169.640  1.00  0.00           N
ATOM   2384  H   TYR A 237     109.870 169.320 169.590  1.00  0.00           H
ATOM   2385  CA  TYR A 237     110.780 171.140 169.340  1.00  0.00           C
ATOM   2386  CB  TYR A 237     109.870 171.370 168.120  1.00  0.00           C
ATOM   2387  CG  TYR A 237     110.530 170.780 166.880  1.00  0.00           C
ATOM   2388  CD1 TYR A 237     111.610 171.390 166.240  1.00  0.00           C
ATOM   2389  HD1 TYR A 237     111.860 172.390 166.590  1.00  0.00           H
ATOM   2390  CD2 TYR A 237     110.210 169.530 166.470  1.00  0.00           C
ATOM   2391  HD2 TYR A 237     109.360 169.040 166.960  1.00  0.00           H
ATOM   2392  CE1 TYR A 237     112.330 170.740 165.230  1.00  0.00           C
ATOM   2393  HE1 TYR A 237     113.070 171.300 164.660  1.00  0.00           H
ATOM   2394  CE2 TYR A 237     110.970 168.880 165.490  1.00  0.00           C
ATOM   2395  HE2 TYR A 237     110.760 167.820 165.360  1.00  0.00           H
ATOM   2396  CZ  TYR A 237     112.040 169.480 164.840  1.00  0.00           C
ATOM   2397  OH  TYR A 237     112.820 168.760 164.010  1.00  0.00           O
ATOM   2398  HH  TYR A 237     113.260 169.370 163.350  1.00  0.00           H
ATOM   2399  C   TYR A 237     110.500 172.180 170.440  1.00  0.00           C
ATOM   2400  O   TYR A 237     110.210 173.330 170.160  1.00  0.00           O
ATOM   2401  N   ASN A 238     110.760 171.790 171.700  1.00  0.00           N
ATOM   2402  H   ASN A 238     111.210 170.900 171.790  1.00  0.00           H
ATOM   2403  CA  ASN A 238     110.800 172.630 172.900  1.00  0.00           C
ATOM   2404  CB  ASN A 238     111.960 173.680 172.780  1.00  0.00           C
ATOM   2405  CG  ASN A 238     113.290 173.020 172.990  1.00  0.00           C
ATOM   2406  OD1 ASN A 238     113.860 172.370 172.180  1.00  0.00           O
ATOM   2407  ND2 ASN A 238     113.780 173.330 174.180  1.00  0.00           N
ATOM   2408 1HD2 ASN A 238     113.200 173.820 174.830  1.00  0.00           H
ATOM   2409 2HD2 ASN A 238     114.760 173.320 174.380  1.00  0.00           H
ATOM   2410  C   ASN A 238     109.460 173.290 173.230  1.00  0.00           C
ATOM   2411  O   ASN A 238     109.480 174.480 173.680  1.00  0.00           O
ATOM   2412  N   TYR A 239     108.310 172.670 172.930  1.00  0.00           N
ATOM   2413  H   TYR A 239     108.380 171.850 172.360  1.00  0.00           H
ATOM   2414  CA  TYR A 239     106.970 173.120 173.340  1.00  0.00           C
ATOM   2415  CB  TYR A 239     105.980 173.000 172.180  1.00  0.00           C
ATOM   2416  CG  TYR A 239     106.300 173.830 170.990  1.00  0.00           C
ATOM   2417  CD1 TYR A 239     105.830 175.160 170.920  1.00  0.00           C
ATOM   2418  HD1 TYR A 239     105.300 175.610 171.760  1.00  0.00           H
ATOM   2419  CD2 TYR A 239     107.050 173.260 169.980  1.00  0.00           C
ATOM   2420  HD2 TYR A 239     107.400 172.240 170.130  1.00  0.00           H
ATOM   2421  CE1 TYR A 239     106.320 175.910 169.910  1.00  0.00           C
ATOM   2422  HE1 TYR A 239     106.280 176.990 170.040  1.00  0.00           H
ATOM   2423  CE2 TYR A 239     107.490 174.030 168.930  1.00  0.00           C
ATOM   2424  HE2 TYR A 239     107.970 173.620 168.040  1.00  0.00           H
ATOM   2425  CZ  TYR A 239     107.150 175.410 168.910  1.00  0.00           C
ATOM   2426  OH  TYR A 239     107.650 176.170 167.910  1.00  0.00           O
ATOM   2427  HH  TYR A 239     107.490 177.130 168.100  1.00  0.00           H
ATOM   2428  C   TYR A 239     106.440 172.340 174.540  1.00  0.00           C
ATOM   2429  O   TYR A 239     106.960 171.230 174.810  1.00  0.00           O
ATOM   2430  N   GLU A 240     105.570 172.980 175.330  1.00  0.00           N
ATOM   2431  H   GLU A 240     105.180 173.870 175.100  1.00  0.00           H
ATOM   2432  CA  GLU A 240     104.890 172.230 176.390  1.00  0.00           C
ATOM   2433  CB  GLU A 240     103.890 173.010 177.200  1.00  0.00           C
ATOM   2434  CG  GLU A 240     104.580 174.160 177.830  1.00  0.00           C
ATOM   2435  CD  GLU A 240     103.660 175.260 178.290  1.00  0.00           C
ATOM   2436  OE1 GLU A 240     103.540 175.500 179.560  1.00  0.00           O
ATOM   2437  OE2 GLU A 240     102.860 175.820 177.480  1.00  0.00           O
ATOM   2438  C   GLU A 240     103.960 171.130 175.740  1.00  0.00           C
ATOM   2439  O   GLU A 240     103.180 171.430 174.850  1.00  0.00           O
ATOM   2440  N   PRO A 241     104.100 169.890 176.240  1.00  0.00           N
ATOM   2441  CA  PRO A 241     103.370 168.710 175.760  1.00  0.00           C
ATOM   2442  CB  PRO A 241     104.110 167.520 176.350  1.00  0.00           C
ATOM   2443  CG  PRO A 241     104.720 167.990 177.660  1.00  0.00           C
ATOM   2444  CD  PRO A 241     104.940 169.520 177.380  1.00  0.00           C
ATOM   2445  C   PRO A 241     101.870 168.920 176.230  1.00  0.00           C
ATOM   2446  O   PRO A 241     101.550 169.500 177.300  1.00  0.00           O
ATOM   2447  N   LEU A 242     101.030 168.740 175.230  1.00  0.00           N
ATOM   2448  H   LEU A 242     101.460 168.490 174.360  1.00  0.00           H
ATOM   2449  CA  LEU A 242      99.640 169.090 175.230  1.00  0.00           C
ATOM   2450  CB  LEU A 242      99.030 168.790 173.880  1.00  0.00           C
ATOM   2451  CG  LEU A 242      97.810 169.630 173.530  1.00  0.00           C
ATOM   2452  CD1 LEU A 242      98.190 171.020 173.150  1.00  0.00           C
ATOM   2453  CD2 LEU A 242      97.310 168.920 172.270  1.00  0.00           C
ATOM   2454  C   LEU A 242      98.810 168.500 176.380  1.00  0.00           C
ATOM   2455  O   LEU A 242      98.310 167.390 176.160  1.00  0.00           O
ATOM   2456  N   THR A 243      98.540 169.270 177.380  1.00  0.00           N
ATOM   2457  H   THR A 243      98.870 170.200 177.220  1.00  0.00           H
ATOM   2458  CA  THR A 243      97.770 168.980 178.600  1.00  0.00           C
ATOM   2459  CB  THR A 243      98.150 169.990 179.680  1.00  0.00           C
ATOM   2460  OG1 THR A 243      97.750 171.330 179.330  1.00  0.00           O
ATOM   2461  HG1 THR A 243      98.240 171.510 178.470  1.00  0.00           H
ATOM   2462  CG2 THR A 243      99.620 169.940 180.120  1.00  0.00           C
ATOM   2463  C   THR A 243      96.290 169.320 178.430  1.00  0.00           C
ATOM   2464  O   THR A 243      95.960 169.870 177.390  1.00  0.00           O
ATOM   2465  N   GLN A 244      95.460 168.770 179.290  1.00  0.00           N
ATOM   2466  H   GLN A 244      95.780 168.440 180.180  1.00  0.00           H
ATOM   2467  CA  GLN A 244      94.030 169.100 179.200  1.00  0.00           C
ATOM   2468  CB  GLN A 244      93.200 168.190 180.110  1.00  0.00           C
ATOM   2469  CG  GLN A 244      91.720 168.620 180.360  1.00  0.00           C
ATOM   2470  CD  GLN A 244      90.960 168.600 179.020  1.00  0.00           C
ATOM   2471  OE1 GLN A 244      91.200 167.790 178.100  1.00  0.00           O
ATOM   2472  NE2 GLN A 244      89.910 169.370 178.890  1.00  0.00           N
ATOM   2473 1HE2 GLN A 244      89.470 169.930 179.600  1.00  0.00           H
ATOM   2474 2HE2 GLN A 244      89.430 169.120 178.040  1.00  0.00           H
ATOM   2475  C   GLN A 244      93.670 170.590 179.340  1.00  0.00           C
ATOM   2476  O   GLN A 244      92.830 171.000 178.520  1.00  0.00           O
ATOM   2477  N   ASP A 245      94.420 171.380 180.140  1.00  0.00           N
ATOM   2478  H   ASP A 245      94.970 171.050 180.910  1.00  0.00           H
ATOM   2479  CA  ASP A 245      94.370 172.890 180.170  1.00  0.00           C
ATOM   2480  CB  ASP A 245      95.360 173.370 181.150  1.00  0.00           C
ATOM   2481  CG  ASP A 245      95.220 172.570 182.500  1.00  0.00           C
ATOM   2482  OD1 ASP A 245      94.470 173.050 183.410  1.00  0.00           O
ATOM   2483  OD2 ASP A 245      95.920 171.610 182.740  1.00  0.00           O
ATOM   2484  C   ASP A 245      94.600 173.640 178.870  1.00  0.00           C
ATOM   2485  O   ASP A 245      93.720 174.420 178.490  1.00  0.00           O
ATOM   2486  N   HIS A 246      95.560 173.210 178.070  1.00  0.00           N
ATOM   2487  H   HIS A 246      96.180 172.480 178.340  1.00  0.00           H
ATOM   2488  CA  HIS A 246      95.870 173.810 176.760  1.00  0.00           C
ATOM   2489  CB  HIS A 246      97.070 173.210 176.120  1.00  0.00           C
ATOM   2490  CG  HIS A 246      98.430 173.190 176.950  1.00  0.00           C
ATOM   2491  ND1 HIS A 246      99.180 172.110 177.050  1.00  0.00           N
ATOM   2492  CD2 HIS A 246      99.110 174.250 177.290  1.00  0.00           C
ATOM   2493  HD2 HIS A 246      98.720 175.260 177.360  1.00  0.00           H
ATOM   2494  CE1 HIS A 246     100.390 172.560 177.360  1.00  0.00           C
ATOM   2495  HE1 HIS A 246     101.190 171.930 177.750  1.00  0.00           H
ATOM   2496  NE2 HIS A 246     100.350 173.930 177.510  1.00  0.00           N
ATOM   2497  HE2 HIS A 246     101.090 174.590 177.640  1.00  0.00           H
ATOM   2498  C   HIS A 246      94.750 173.570 175.750  1.00  0.00           C
ATOM   2499  O   HIS A 246      94.170 174.530 175.260  1.00  0.00           O
ATOM   2500  N   VAL A 247      94.140 172.340 175.740  1.00  0.00           N
ATOM   2501  H   VAL A 247      94.400 171.640 176.400  1.00  0.00           H
ATOM   2502  CA  VAL A 247      92.900 172.010 174.880  1.00  0.00           C
ATOM   2503  CB  VAL A 247      92.630 170.440 174.820  1.00  0.00           C
ATOM   2504  CG1 VAL A 247      91.280 169.970 174.130  1.00  0.00           C
ATOM   2505  CG2 VAL A 247      93.880 169.800 174.170  1.00  0.00           C
ATOM   2506  C   VAL A 247      91.680 172.890 175.300  1.00  0.00           C
ATOM   2507  O   VAL A 247      91.080 173.540 174.450  1.00  0.00           O
ATOM   2508  N   ASP A 248      91.510 173.010 176.610  1.00  0.00           N
ATOM   2509  H   ASP A 248      92.090 172.500 177.240  1.00  0.00           H
ATOM   2510  CA  ASP A 248      90.350 173.700 177.250  1.00  0.00           C
ATOM   2511  CB  ASP A 248      90.420 173.400 178.710  1.00  0.00           C
ATOM   2512  CG  ASP A 248      89.210 173.590 179.650  1.00  0.00           C
ATOM   2513  OD1 ASP A 248      88.080 173.540 179.140  1.00  0.00           O
ATOM   2514  OD2 ASP A 248      89.270 173.300 180.860  1.00  0.00           O
ATOM   2515  C   ASP A 248      90.280 175.210 176.980  1.00  0.00           C
ATOM   2516  O   ASP A 248      89.240 175.730 176.620  1.00  0.00           O
ATOM   2517  N   ILE A 249      91.430 175.840 177.060  1.00  0.00           N
ATOM   2518  H   ILE A 249      92.160 175.520 177.660  1.00  0.00           H
ATOM   2519  CA  ILE A 249      91.640 177.250 176.670  1.00  0.00           C
ATOM   2520  CB  ILE A 249      93.050 177.730 177.060  1.00  0.00           C
ATOM   2521  CG1 ILE A 249      93.190 177.890 178.560  1.00  0.00           C
ATOM   2522  CG2 ILE A 249      93.540 179.120 176.470  1.00  0.00           C
ATOM   2523  CD  ILE A 249      92.340 178.910 179.390  1.00  0.00           C
ATOM   2524  C   ILE A 249      91.380 177.500 175.180  1.00  0.00           C
ATOM   2525  O   ILE A 249      90.820 178.510 174.700  1.00  0.00           O
ATOM   2526  N   LEU A 250      91.920 176.600 174.310  1.00  0.00           N
ATOM   2527  H   LEU A 250      92.660 175.990 174.560  1.00  0.00           H
ATOM   2528  CA  LEU A 250      91.670 176.560 172.850  1.00  0.00           C
ATOM   2529  CB  LEU A 250      92.680 175.560 172.300  1.00  0.00           C
ATOM   2530  CG  LEU A 250      92.940 175.850 170.810  1.00  0.00           C
ATOM   2531  CD1 LEU A 250      93.810 177.110 170.530  1.00  0.00           C
ATOM   2532  CD2 LEU A 250      93.520 174.640 170.060  1.00  0.00           C
ATOM   2533  C   LEU A 250      90.250 176.230 172.390  1.00  0.00           C
ATOM   2534  O   LEU A 250      89.760 176.800 171.430  1.00  0.00           O
ATOM   2535  N   GLY A 251      89.540 175.430 173.190  1.00  0.00           N
ATOM   2536  H   GLY A 251      90.110 174.950 173.850  1.00  0.00           H
ATOM   2537  CA  GLY A 251      88.110 175.030 173.130  1.00  0.00           C
ATOM   2538  C   GLY A 251      87.210 176.060 172.360  1.00  0.00           C
ATOM   2539  O   GLY A 251      86.480 175.560 171.520  1.00  0.00           O
ATOM   2540  N   PRO A 252      87.080 177.290 172.750  1.00  0.00           N
ATOM   2541  CA  PRO A 252      86.180 178.280 172.120  1.00  0.00           C
ATOM   2542  CB  PRO A 252      86.230 179.500 173.030  1.00  0.00           C
ATOM   2543  CG  PRO A 252      86.500 178.940 174.440  1.00  0.00           C
ATOM   2544  CD  PRO A 252      87.370 177.670 174.130  1.00  0.00           C
ATOM   2545  C   PRO A 252      86.540 178.600 170.630  1.00  0.00           C
ATOM   2546  O   PRO A 252      85.740 178.240 169.800  1.00  0.00           O
ATOM   2547  N   LEU A 253      87.800 178.980 170.440  1.00  0.00           N
ATOM   2548  H   LEU A 253      88.410 179.250 171.180  1.00  0.00           H
ATOM   2549  CA  LEU A 253      88.410 179.150 169.160  1.00  0.00           C
ATOM   2550  CB  LEU A 253      89.890 179.630 169.400  1.00  0.00           C
ATOM   2551  CG  LEU A 253      90.060 181.120 169.020  1.00  0.00           C
ATOM   2552  CD1 LEU A 253      91.450 181.570 169.460  1.00  0.00           C
ATOM   2553  CD2 LEU A 253      89.820 181.340 167.530  1.00  0.00           C
ATOM   2554  C   LEU A 253      88.320 177.870 168.260  1.00  0.00           C
ATOM   2555  O   LEU A 253      88.100 177.980 167.040  1.00  0.00           O
ATOM   2556  N   SER A 254      88.400 176.620 168.850  1.00  0.00           N
ATOM   2557  H   SER A 254      88.760 176.400 169.750  1.00  0.00           H
ATOM   2558  CA  SER A 254      88.040 175.400 168.060  1.00  0.00           C
ATOM   2559  CB  SER A 254      88.510 174.020 168.690  1.00  0.00           C
ATOM   2560  OG  SER A 254      89.910 174.100 169.040  1.00  0.00           O
ATOM   2561  HG  SER A 254      90.610 174.460 168.420  1.00  0.00           H
ATOM   2562  C   SER A 254      86.550 175.470 167.580  1.00  0.00           C
ATOM   2563  O   SER A 254      86.300 175.760 166.420  1.00  0.00           O
ATOM   2564  N   ALA A 255      85.670 175.520 168.550  1.00  0.00           N
ATOM   2565  H   ALA A 255      86.000 175.770 169.460  1.00  0.00           H
ATOM   2566  CA  ALA A 255      84.210 175.420 168.350  1.00  0.00           C
ATOM   2567  CB  ALA A 255      83.570 175.360 169.760  1.00  0.00           C
ATOM   2568  C   ALA A 255      83.750 176.570 167.500  1.00  0.00           C
ATOM   2569  O   ALA A 255      82.950 176.420 166.600  1.00  0.00           O
ATOM   2570  N   GLN A 256      84.270 177.760 167.750  1.00  0.00           N
ATOM   2571  H   GLN A 256      84.950 177.790 168.480  1.00  0.00           H
ATOM   2572  CA  GLN A 256      84.010 179.020 166.970  1.00  0.00           C
ATOM   2573  CB  GLN A 256      84.690 180.250 167.560  1.00  0.00           C
ATOM   2574  CG  GLN A 256      83.830 180.790 168.670  1.00  0.00           C
ATOM   2575  CD  GLN A 256      84.370 182.130 169.250  1.00  0.00           C
ATOM   2576  OE1 GLN A 256      84.780 182.150 170.390  1.00  0.00           O
ATOM   2577  NE2 GLN A 256      84.020 183.180 168.600  1.00  0.00           N
ATOM   2578 1HE2 GLN A 256      83.350 183.160 167.860  1.00  0.00           H
ATOM   2579 2HE2 GLN A 256      84.060 184.040 169.100  1.00  0.00           H
ATOM   2580  C   GLN A 256      84.300 179.010 165.490  1.00  0.00           C
ATOM   2581  O   GLN A 256      83.590 179.670 164.730  1.00  0.00           O
ATOM   2582  N   THR A 257      85.490 178.540 165.110  1.00  0.00           N
ATOM   2583  H   THR A 257      86.250 178.420 165.750  1.00  0.00           H
ATOM   2584  CA  THR A 257      85.880 178.380 163.720  1.00  0.00           C
ATOM   2585  CB  THR A 257      87.450 178.360 163.640  1.00  0.00           C
ATOM   2586  OG1 THR A 257      87.940 177.160 164.310  1.00  0.00           O
ATOM   2587  HG1 THR A 257      88.310 177.510 165.170  1.00  0.00           H
ATOM   2588  CG2 THR A 257      88.130 179.570 164.240  1.00  0.00           C
ATOM   2589  C   THR A 257      85.410 177.090 162.970  1.00  0.00           C
ATOM   2590  O   THR A 257      84.900 177.070 161.820  1.00  0.00           O
ATOM   2591  N   GLY A 258      85.250 176.060 163.820  1.00  0.00           N
ATOM   2592  H   GLY A 258      85.400 176.180 164.800  1.00  0.00           H
ATOM   2593  CA  GLY A 258      85.050 174.710 163.350  1.00  0.00           C
ATOM   2594  C   GLY A 258      86.320 173.900 162.910  1.00  0.00           C
ATOM   2595  O   GLY A 258      86.220 173.010 162.010  1.00  0.00           O
ATOM   2596  N   ILE A 259      87.510 174.290 163.260  1.00  0.00           N
ATOM   2597  H   ILE A 259      87.710 175.240 163.500  1.00  0.00           H
ATOM   2598  CA  ILE A 259      88.660 173.420 163.260  1.00  0.00           C
ATOM   2599  CB  ILE A 259      89.820 174.170 162.480  1.00  0.00           C
ATOM   2600  CG1 ILE A 259      89.540 174.530 160.940  1.00  0.00           C
ATOM   2601  CG2 ILE A 259      91.210 173.530 162.670  1.00  0.00           C
ATOM   2602  CD  ILE A 259      89.170 173.280 160.150  1.00  0.00           C
ATOM   2603  C   ILE A 259      89.020 173.070 164.700  1.00  0.00           C
ATOM   2604  O   ILE A 259      89.620 173.800 165.460  1.00  0.00           O
ATOM   2605  N   ALA A 260      88.880 171.800 165.010  1.00  0.00           N
ATOM   2606  H   ALA A 260      88.440 171.210 164.330  1.00  0.00           H
ATOM   2607  CA  ALA A 260      89.220 171.130 166.260  1.00  0.00           C
ATOM   2608  CB  ALA A 260      88.470 169.740 166.210  1.00  0.00           C
ATOM   2609  C   ALA A 260      90.720 171.010 166.650  1.00  0.00           C
ATOM   2610  O   ALA A 260      91.560 171.020 165.800  1.00  0.00           O
ATOM   2611  N   VAL A 261      90.910 170.430 167.810  1.00  0.00           N
ATOM   2612  H   VAL A 261      90.150 170.370 168.470  1.00  0.00           H
ATOM   2613  CA  VAL A 261      92.330 170.250 168.330  1.00  0.00           C
ATOM   2614  CB  VAL A 261      92.410 170.120 169.850  1.00  0.00           C
ATOM   2615  CG1 VAL A 261      93.870 170.380 170.310  1.00  0.00           C
ATOM   2616  CG2 VAL A 261      91.480 171.170 170.460  1.00  0.00           C
ATOM   2617  C   VAL A 261      93.160 169.120 167.660  1.00  0.00           C
ATOM   2618  O   VAL A 261      94.350 169.210 167.570  1.00  0.00           O
ATOM   2619  N   LEU A 262      92.570 167.990 167.280  1.00  0.00           N
ATOM   2620  H   LEU A 262      91.590 168.020 167.050  1.00  0.00           H
ATOM   2621  CA  LEU A 262      93.300 166.880 166.560  1.00  0.00           C
ATOM   2622  CB  LEU A 262      92.440 165.610 166.610  1.00  0.00           C
ATOM   2623  CG  LEU A 262      92.640 164.890 168.000  1.00  0.00           C
ATOM   2624  CD1 LEU A 262      91.930 163.490 168.020  1.00  0.00           C
ATOM   2625  CD2 LEU A 262      94.060 164.730 168.450  1.00  0.00           C
ATOM   2626  C   LEU A 262      93.730 167.260 165.120  1.00  0.00           C
ATOM   2627  O   LEU A 262      94.950 167.180 164.850  1.00  0.00           O
ATOM   2628  N   ASP A 263      92.790 167.850 164.350  1.00  0.00           N
ATOM   2629  H   ASP A 263      91.820 167.590 164.280  1.00  0.00           H
ATOM   2630  CA  ASP A 263      93.110 168.540 163.120  1.00  0.00           C
ATOM   2631  CB  ASP A 263      91.760 169.310 162.740  1.00  0.00           C
ATOM   2632  CG  ASP A 263      90.580 168.270 162.700  1.00  0.00           C
ATOM   2633  OD1 ASP A 263      90.090 167.830 163.770  1.00  0.00           O
ATOM   2634  OD2 ASP A 263      90.210 167.810 161.590  1.00  0.00           O
ATOM   2635  C   ASP A 263      94.250 169.520 163.280  1.00  0.00           C
ATOM   2636  O   ASP A 263      95.250 169.390 162.570  1.00  0.00           O
ATOM   2637  N   MET A 264      94.100 170.580 164.080  1.00  0.00           N
ATOM   2638  H   MET A 264      93.160 170.830 164.310  1.00  0.00           H
ATOM   2639  CA  MET A 264      95.220 171.410 164.490  1.00  0.00           C
ATOM   2640  CB  MET A 264      94.880 172.510 165.500  1.00  0.00           C
ATOM   2641  CG  MET A 264      94.250 173.700 164.830  1.00  0.00           C
ATOM   2642  SD  MET A 264      95.300 174.760 163.710  1.00  0.00           S
ATOM   2643  CE  MET A 264      93.960 175.820 163.080  1.00  0.00           C
ATOM   2644  C   MET A 264      96.540 170.770 164.940  1.00  0.00           C
ATOM   2645  O   MET A 264      97.550 170.930 164.270  1.00  0.00           O
ATOM   2646  N   CYS A 265      96.460 169.750 165.800  1.00  0.00           N
ATOM   2647  H   CYS A 265      95.630 169.440 166.250  1.00  0.00           H
ATOM   2648  CA  CYS A 265      97.690 168.970 166.100  1.00  0.00           C
ATOM   2649  CB  CYS A 265      97.420 167.940 167.260  1.00  0.00           C
ATOM   2650  SG  CYS A 265      96.790 168.710 168.810  1.00  0.00           S
ATOM   2651  HG  CYS A 265      95.630 169.030 168.260  1.00  0.00           H
ATOM   2652  C   CYS A 265      98.400 168.210 164.970  1.00  0.00           C
ATOM   2653  O   CYS A 265      99.620 168.230 164.870  1.00  0.00           O
ATOM   2654  N   ALA A 266      97.540 167.550 164.140  1.00  0.00           N
ATOM   2655  H   ALA A 266      96.550 167.540 164.300  1.00  0.00           H
ATOM   2656  CA  ALA A 266      97.980 166.750 163.010  1.00  0.00           C
ATOM   2657  CB  ALA A 266      96.930 165.800 162.380  1.00  0.00           C
ATOM   2658  C   ALA A 266      98.720 167.640 161.940  1.00  0.00           C
ATOM   2659  O   ALA A 266      99.580 167.060 161.280  1.00  0.00           O
ATOM   2660  N   SER A 267      98.150 168.800 161.770  1.00  0.00           N
ATOM   2661  H   SER A 267      97.160 168.790 161.940  1.00  0.00           H
ATOM   2662  CA  SER A 267      98.670 170.010 161.080  1.00  0.00           C
ATOM   2663  CB  SER A 267      97.590 171.070 160.910  1.00  0.00           C
ATOM   2664  OG  SER A 267      96.390 170.420 160.370  1.00  0.00           O
ATOM   2665  HG  SER A 267      95.780 170.190 161.140  1.00  0.00           H
ATOM   2666  C   SER A 267      99.950 170.650 161.520  1.00  0.00           C
ATOM   2667  O   SER A 267     100.900 170.720 160.760  1.00  0.00           O
ATOM   2668  N   LEU A 268     100.030 170.880 162.850  1.00  0.00           N
ATOM   2669  H   LEU A 268      99.140 171.060 163.270  1.00  0.00           H
ATOM   2670  CA  LEU A 268     101.240 171.400 163.500  1.00  0.00           C
ATOM   2671  CB  LEU A 268     100.810 172.090 164.820  1.00  0.00           C
ATOM   2672  CG  LEU A 268     101.900 172.780 165.630  1.00  0.00           C
ATOM   2673  CD1 LEU A 268     102.120 174.210 165.040  1.00  0.00           C
ATOM   2674  CD2 LEU A 268     101.520 172.810 167.090  1.00  0.00           C
ATOM   2675  C   LEU A 268     102.410 170.400 163.630  1.00  0.00           C
ATOM   2676  O   LEU A 268     103.480 170.740 163.190  1.00  0.00           O
ATOM   2677  N   LYS A 269     101.970 169.070 163.690  1.00  0.00           N
ATOM   2678  H   LYS A 269     101.120 168.790 164.140  1.00  0.00           H
ATOM   2679  CA  LYS A 269     102.910 167.950 163.480  1.00  0.00           C
ATOM   2680  CB  LYS A 269     102.130 166.640 163.450  1.00  0.00           C
ATOM   2681  CG  LYS A 269     103.060 165.560 163.760  1.00  0.00           C
ATOM   2682  CD  LYS A 269     102.430 164.290 164.350  1.00  0.00           C
ATOM   2683  CE  LYS A 269     103.450 163.090 164.300  1.00  0.00           C
ATOM   2684  NZ  LYS A 269     103.670 162.600 162.930  1.00  0.00           N
ATOM   2685  HZ1 LYS A 269     104.450 162.990 162.440  1.00  0.00           H
ATOM   2686  HZ2 LYS A 269     103.760 161.610 163.010  1.00  0.00           H
ATOM   2687  HZ3 LYS A 269     102.840 162.840 162.440  1.00  0.00           H
ATOM   2688  C   LYS A 269     103.830 168.000 162.260  1.00  0.00           C
ATOM   2689  O   LYS A 269     105.040 167.960 162.390  1.00  0.00           O
ATOM   2690  N   GLU A 270     103.330 168.360 161.070  1.00  0.00           N
ATOM   2691  H   GLU A 270     102.370 168.480 160.840  1.00  0.00           H
ATOM   2692  CA  GLU A 270     104.060 168.570 159.810  1.00  0.00           C
ATOM   2693  CB  GLU A 270     103.030 168.590 158.700  1.00  0.00           C
ATOM   2694  CG  GLU A 270     102.740 167.170 158.440  1.00  0.00           C
ATOM   2695  CD  GLU A 270     103.810 166.360 157.700  1.00  0.00           C
ATOM   2696  OE1 GLU A 270     104.050 165.240 158.190  1.00  0.00           O
ATOM   2697  OE2 GLU A 270     104.450 166.820 156.750  1.00  0.00           O
ATOM   2698  C   GLU A 270     104.770 169.910 159.740  1.00  0.00           C
ATOM   2699  O   GLU A 270     105.920 169.980 159.310  1.00  0.00           O
ATOM   2700  N   LEU A 271     104.110 170.920 160.300  1.00  0.00           N
ATOM   2701  H   LEU A 271     103.110 170.940 160.270  1.00  0.00           H
ATOM   2702  CA  LEU A 271     104.780 172.250 160.320  1.00  0.00           C
ATOM   2703  CB  LEU A 271     103.780 173.340 160.770  1.00  0.00           C
ATOM   2704  CG  LEU A 271     102.850 173.870 159.630  1.00  0.00           C
ATOM   2705  CD1 LEU A 271     101.820 174.830 160.180  1.00  0.00           C
ATOM   2706  CD2 LEU A 271     103.590 174.560 158.520  1.00  0.00           C
ATOM   2707  C   LEU A 271     106.030 172.370 161.240  1.00  0.00           C
ATOM   2708  O   LEU A 271     106.810 173.320 161.210  1.00  0.00           O
ATOM   2709  N   LEU A 272     106.010 171.540 162.240  1.00  0.00           N
ATOM   2710  H   LEU A 272     105.140 171.210 162.600  1.00  0.00           H
ATOM   2711  CA  LEU A 272     107.240 171.080 163.040  1.00  0.00           C
ATOM   2712  CB  LEU A 272     106.900 170.470 164.380  1.00  0.00           C
ATOM   2713  CG  LEU A 272     106.310 171.440 165.410  1.00  0.00           C
ATOM   2714  CD1 LEU A 272     106.290 170.710 166.710  1.00  0.00           C
ATOM   2715  CD2 LEU A 272     107.070 172.750 165.520  1.00  0.00           C
ATOM   2716  C   LEU A 272     108.250 170.120 162.360  1.00  0.00           C
ATOM   2717  O   LEU A 272     109.440 170.430 162.310  1.00  0.00           O
ATOM   2718  N   GLN A 273     107.770 168.910 162.060  1.00  0.00           N
ATOM   2719  H   GLN A 273     106.950 168.410 162.350  1.00  0.00           H
ATOM   2720  CA  GLN A 273     108.540 167.820 161.460  1.00  0.00           C
ATOM   2721  CB  GLN A 273     107.860 166.480 161.090  1.00  0.00           C
ATOM   2722  CG  GLN A 273     107.310 165.880 162.440  1.00  0.00           C
ATOM   2723  CD  GLN A 273     106.630 164.580 162.070  1.00  0.00           C
ATOM   2724  OE1 GLN A 273     105.560 164.550 161.600  1.00  0.00           O
ATOM   2725  NE2 GLN A 273     107.290 163.520 162.080  1.00  0.00           N
ATOM   2726 1HE2 GLN A 273     108.250 163.470 162.370  1.00  0.00           H
ATOM   2727 2HE2 GLN A 273     106.930 162.710 161.610  1.00  0.00           H
ATOM   2728  C   GLN A 273     109.210 168.260 160.120  1.00  0.00           C
ATOM   2729  O   GLN A 273     110.460 168.040 160.010  1.00  0.00           O
ATOM   2730  N   ASN A 274     108.440 168.330 159.020  1.00  0.00           N
ATOM   2731  H   ASN A 274     107.460 168.240 159.160  1.00  0.00           H
ATOM   2732  CA  ASN A 274     108.770 168.770 157.640  1.00  0.00           C
ATOM   2733  CB  ASN A 274     107.840 168.290 156.530  1.00  0.00           C
ATOM   2734  CG  ASN A 274     108.130 166.820 156.190  1.00  0.00           C
ATOM   2735  OD1 ASN A 274     109.210 166.310 155.980  1.00  0.00           O
ATOM   2736  ND2 ASN A 274     107.050 166.080 156.090  1.00  0.00           N
ATOM   2737 1HD2 ASN A 274     106.100 166.400 156.160  1.00  0.00           H
ATOM   2738 2HD2 ASN A 274     107.180 165.100 155.920  1.00  0.00           H
ATOM   2739  C   ASN A 274     109.110 170.260 157.450  1.00  0.00           C
ATOM   2740  O   ASN A 274     110.170 170.740 156.970  1.00  0.00           O
ATOM   2741  N   GLY A 275     108.190 171.110 157.890  1.00  0.00           N
ATOM   2742  H   GLY A 275     107.370 170.800 158.370  1.00  0.00           H
ATOM   2743  CA  GLY A 275     108.270 172.550 157.840  1.00  0.00           C
ATOM   2744  C   GLY A 275     107.270 173.220 156.800  1.00  0.00           C
ATOM   2745  O   GLY A 275     106.250 172.600 156.450  1.00  0.00           O
ATOM   2746  N   MET A 276     107.850 174.130 156.030  1.00  0.00           N
ATOM   2747  H   MET A 276     108.760 174.470 156.300  1.00  0.00           H
ATOM   2748  CA  MET A 276     107.230 174.690 154.860  1.00  0.00           C
ATOM   2749  CB  MET A 276     107.230 176.220 155.130  1.00  0.00           C
ATOM   2750  CG  MET A 276     106.180 176.640 156.200  1.00  0.00           C
ATOM   2751  SD  MET A 276     107.000 177.160 157.770  1.00  0.00           S
ATOM   2752  CE  MET A 276     105.830 178.310 158.480  1.00  0.00           C
ATOM   2753  C   MET A 276     108.070 174.430 153.600  1.00  0.00           C
ATOM   2754  O   MET A 276     109.200 174.760 153.430  1.00  0.00           O
ATOM   2755  N   ASN A 277     107.340 173.870 152.570  1.00  0.00           N
ATOM   2756  H   ASN A 277     106.670 173.150 152.740  1.00  0.00           H
ATOM   2757  CA  ASN A 277     107.850 173.960 151.180  1.00  0.00           C
ATOM   2758  CB  ASN A 277     107.430 172.660 150.410  1.00  0.00           C
ATOM   2759  CG  ASN A 277     107.840 171.310 151.050  1.00  0.00           C
ATOM   2760  OD1 ASN A 277     107.110 170.650 151.750  1.00  0.00           O
ATOM   2761  ND2 ASN A 277     109.100 171.070 151.100  1.00  0.00           N
ATOM   2762 1HD2 ASN A 277     109.770 171.810 151.050  1.00  0.00           H
ATOM   2763 2HD2 ASN A 277     109.520 170.180 151.310  1.00  0.00           H
ATOM   2764  C   ASN A 277     107.210 175.150 150.460  1.00  0.00           C
ATOM   2765  O   ASN A 277     106.190 175.070 149.760  1.00  0.00           O
ATOM   2766  N   GLY A 278     107.970 176.230 150.440  1.00  0.00           N
ATOM   2767  H   GLY A 278     108.720 176.240 151.090  1.00  0.00           H
ATOM   2768  CA  GLY A 278     107.670 177.470 149.660  1.00  0.00           C
ATOM   2769  C   GLY A 278     106.610 178.420 150.260  1.00  0.00           C
ATOM   2770  O   GLY A 278     106.830 179.610 150.220  1.00  0.00           O
ATOM   2771  N   ARG A 279     105.370 177.880 150.360  1.00  0.00           N
ATOM   2772  H   ARG A 279     105.180 177.100 149.770  1.00  0.00           H
ATOM   2773  CA  ARG A 279     104.220 178.540 151.070  1.00  0.00           C
ATOM   2774  CB  ARG A 279     103.000 177.680 150.990  1.00  0.00           C
ATOM   2775  CG  ARG A 279     102.430 177.610 149.600  1.00  0.00           C
ATOM   2776  CD  ARG A 279     101.150 176.790 149.570  1.00  0.00           C
ATOM   2777  NE  ARG A 279     100.100 177.760 149.780  1.00  0.00           N
ATOM   2778  HE  ARG A 279     100.290 178.360 150.550  1.00  0.00           H
ATOM   2779  CZ  ARG A 279      99.000 177.780 149.060  1.00  0.00           C
ATOM   2780  NH1 ARG A 279      98.700 176.960 148.090  1.00  0.00           N
ATOM   2781 1HH1 ARG A 279      99.310 176.260 147.710  1.00  0.00           H
ATOM   2782 2HH1 ARG A 279      97.790 176.990 147.650  1.00  0.00           H
ATOM   2783  NH2 ARG A 279      98.330 178.870 149.160  1.00  0.00           N
ATOM   2784 1HH2 ARG A 279      98.630 179.610 149.760  1.00  0.00           H
ATOM   2785 2HH2 ARG A 279      97.450 178.960 148.680  1.00  0.00           H
ATOM   2786  C   ARG A 279     104.520 179.050 152.530  1.00  0.00           C
ATOM   2787  O   ARG A 279     105.250 178.490 153.310  1.00  0.00           O
ATOM   2788  N   THR A 280     104.070 180.280 152.700  1.00  0.00           N
ATOM   2789  H   THR A 280     103.490 180.720 152.010  1.00  0.00           H
ATOM   2790  CA  THR A 280     104.250 181.150 153.900  1.00  0.00           C
ATOM   2791  CB  THR A 280     104.970 182.440 153.500  1.00  0.00           C
ATOM   2792  OG1 THR A 280     104.300 183.140 152.430  1.00  0.00           O
ATOM   2793  HG1 THR A 280     104.950 183.840 152.130  1.00  0.00           H
ATOM   2794  CG2 THR A 280     106.430 182.130 153.070  1.00  0.00           C
ATOM   2795  C   THR A 280     102.900 181.350 154.540  1.00  0.00           C
ATOM   2796  O   THR A 280     101.870 181.410 153.860  1.00  0.00           O
ATOM   2797  N   ILE A 281     102.780 181.420 155.880  1.00  0.00           N
ATOM   2798  H   ILE A 281     103.560 181.380 156.510  1.00  0.00           H
ATOM   2799  CA  ILE A 281     101.540 181.660 156.680  1.00  0.00           C
ATOM   2800  CB  ILE A 281     101.570 180.740 157.870  1.00  0.00           C
ATOM   2801  CG1 ILE A 281     101.820 179.290 157.500  1.00  0.00           C
ATOM   2802  CG2 ILE A 281     100.270 180.960 158.710  1.00  0.00           C
ATOM   2803  CD  ILE A 281     101.880 178.240 158.690  1.00  0.00           C
ATOM   2804  C   ILE A 281     101.660 183.110 157.090  1.00  0.00           C
ATOM   2805  O   ILE A 281     102.720 183.600 157.540  1.00  0.00           O
ATOM   2806  N   LEU A 282     100.620 183.870 156.850  1.00  0.00           N
ATOM   2807  H   LEU A 282      99.760 183.440 156.580  1.00  0.00           H
ATOM   2808  CA  LEU A 282     100.560 185.300 157.200  1.00  0.00           C
ATOM   2809  CB  LEU A 282     100.440 185.500 158.700  1.00  0.00           C
ATOM   2810  CG  LEU A 282      99.320 184.870 159.500  1.00  0.00           C
ATOM   2811  CD1 LEU A 282      99.570 184.940 161.000  1.00  0.00           C
ATOM   2812  CD2 LEU A 282      97.950 185.480 159.140  1.00  0.00           C
ATOM   2813  C   LEU A 282     101.610 186.240 156.630  1.00  0.00           C
ATOM   2814  O   LEU A 282     101.820 187.360 157.120  1.00  0.00           O
ATOM   2815  N   GLY A 283     102.320 185.680 155.640  1.00  0.00           N
ATOM   2816  H   GLY A 283     101.990 184.800 155.300  1.00  0.00           H
ATOM   2817  CA  GLY A 283     103.510 186.360 155.010  1.00  0.00           C
ATOM   2818  C   GLY A 283     104.890 186.030 155.650  1.00  0.00           C
ATOM   2819  O   GLY A 283     105.820 186.700 155.370  1.00  0.00           O
ATOM   2820  N   SER A 284     104.930 185.060 156.570  1.00  0.00           N
ATOM   2821  H   SER A 284     104.150 184.460 156.750  1.00  0.00           H
ATOM   2822  CA  SER A 284     106.130 184.700 157.350  1.00  0.00           C
ATOM   2823  CB  SER A 284     105.990 185.390 158.750  1.00  0.00           C
ATOM   2824  OG  SER A 284     106.650 184.640 159.780  1.00  0.00           O
ATOM   2825  HG  SER A 284     106.470 185.170 160.610  1.00  0.00           H
ATOM   2826  C   SER A 284     106.310 183.210 157.490  1.00  0.00           C
ATOM   2827  O   SER A 284     105.370 182.390 157.520  1.00  0.00           O
ATOM   2828  N   ALA A 285     107.620 182.910 157.450  1.00  0.00           N
ATOM   2829  H   ALA A 285     108.200 183.720 157.540  1.00  0.00           H
ATOM   2830  CA  ALA A 285     108.220 181.650 157.800  1.00  0.00           C
ATOM   2831  CB  ALA A 285     109.540 181.570 157.070  1.00  0.00           C
ATOM   2832  C   ALA A 285     108.350 181.150 159.260  1.00  0.00           C
ATOM   2833  O   ALA A 285     108.380 179.920 159.470  1.00  0.00           O
ATOM   2834  N   LEU A 286     108.060 182.020 160.200  1.00  0.00           N
ATOM   2835  H   LEU A 286     107.540 182.860 160.020  1.00  0.00           H
ATOM   2836  CA  LEU A 286     108.360 181.760 161.580  1.00  0.00           C
ATOM   2837  CB  LEU A 286     109.010 182.980 162.190  1.00  0.00           C
ATOM   2838  CG  LEU A 286     109.660 182.840 163.590  1.00  0.00           C
ATOM   2839  CD1 LEU A 286     110.930 182.050 163.300  1.00  0.00           C
ATOM   2840  CD2 LEU A 286     110.120 184.110 164.220  1.00  0.00           C
ATOM   2841  C   LEU A 286     107.090 181.460 162.370  1.00  0.00           C
ATOM   2842  O   LEU A 286     106.100 182.210 162.430  1.00  0.00           O
ATOM   2843  N   LEU A 287     107.040 180.250 162.890  1.00  0.00           N
ATOM   2844  H   LEU A 287     107.590 179.500 162.520  1.00  0.00           H
ATOM   2845  CA  LEU A 287     106.030 179.810 163.890  1.00  0.00           C
ATOM   2846  CB  LEU A 287     106.260 178.350 164.170  1.00  0.00           C
ATOM   2847  CG  LEU A 287     105.920 177.510 162.960  1.00  0.00           C
ATOM   2848  CD1 LEU A 287     106.350 176.050 163.230  1.00  0.00           C
ATOM   2849  CD2 LEU A 287     104.370 177.420 162.710  1.00  0.00           C
ATOM   2850  C   LEU A 287     106.160 180.630 165.180  1.00  0.00           C
ATOM   2851  O   LEU A 287     106.690 180.190 166.220  1.00  0.00           O
ATOM   2852  N   GLU A 288     105.560 181.840 165.080  1.00  0.00           N
ATOM   2853  H   GLU A 288     105.460 182.180 164.150  1.00  0.00           H
ATOM   2854  CA  GLU A 288     105.370 182.800 166.140  1.00  0.00           C
ATOM   2855  CB  GLU A 288     104.880 184.050 165.400  1.00  0.00           C
ATOM   2856  CG  GLU A 288     104.860 185.280 166.180  1.00  0.00           C
ATOM   2857  CD  GLU A 288     104.630 186.460 165.220  1.00  0.00           C
ATOM   2858  OE1 GLU A 288     105.710 186.890 164.800  1.00  0.00           O
ATOM   2859  OE2 GLU A 288     103.480 186.790 164.940  1.00  0.00           O
ATOM   2860  C   GLU A 288     104.450 182.480 167.250  1.00  0.00           C
ATOM   2861  O   GLU A 288     103.240 182.730 167.310  1.00  0.00           O
ATOM   2862  N   ASP A 289     105.050 182.130 168.360  1.00  0.00           N
ATOM   2863  H   ASP A 289     106.040 181.970 168.330  1.00  0.00           H
ATOM   2864  CA  ASP A 289     104.450 181.970 169.720  1.00  0.00           C
ATOM   2865  CB  ASP A 289     105.400 181.010 170.480  1.00  0.00           C
ATOM   2866  CG  ASP A 289     106.860 181.430 170.500  1.00  0.00           C
ATOM   2867  OD1 ASP A 289     107.670 180.570 170.620  1.00  0.00           O
ATOM   2868  OD2 ASP A 289     107.150 182.600 170.370  1.00  0.00           O
ATOM   2869  C   ASP A 289     104.200 183.190 170.530  1.00  0.00           C
ATOM   2870  O   ASP A 289     103.940 183.030 171.700  1.00  0.00           O
ATOM   2871  N   GLU A 290     103.780 184.260 169.920  1.00  0.00           N
ATOM   2872  H   GLU A 290     103.250 184.110 169.080  1.00  0.00           H
ATOM   2873  CA  GLU A 290     103.720 185.610 170.610  1.00  0.00           C
ATOM   2874  CB  GLU A 290     104.680 186.650 169.950  1.00  0.00           C
ATOM   2875  CG  GLU A 290     106.200 186.570 169.940  1.00  0.00           C
ATOM   2876  CD  GLU A 290     106.880 187.120 171.200  1.00  0.00           C
ATOM   2877  OE1 GLU A 290     106.240 187.250 172.260  1.00  0.00           O
ATOM   2878  OE2 GLU A 290     108.080 187.380 171.030  1.00  0.00           O
ATOM   2879  C   GLU A 290     102.220 186.130 170.820  1.00  0.00           C
ATOM   2880  O   GLU A 290     102.090 187.120 171.480  1.00  0.00           O
ATOM   2881  N   PHE A 291     101.100 185.490 170.340  1.00  0.00           N
ATOM   2882  H   PHE A 291     101.200 184.750 169.680  1.00  0.00           H
ATOM   2883  CA  PHE A 291      99.750 186.080 170.550  1.00  0.00           C
ATOM   2884  CB  PHE A 291      99.130 186.580 169.280  1.00  0.00           C
ATOM   2885  CG  PHE A 291     100.030 187.740 168.730  1.00  0.00           C
ATOM   2886  CD1 PHE A 291     100.960 187.460 167.760  1.00  0.00           C
ATOM   2887  HD1 PHE A 291     100.920 186.530 167.200  1.00  0.00           H
ATOM   2888  CD2 PHE A 291      99.810 189.040 169.180  1.00  0.00           C
ATOM   2889  HD2 PHE A 291      99.210 189.270 170.060  1.00  0.00           H
ATOM   2890  CE1 PHE A 291     101.720 188.530 167.290  1.00  0.00           C
ATOM   2891  HE1 PHE A 291     102.300 188.360 166.380  1.00  0.00           H
ATOM   2892  CE2 PHE A 291     100.500 190.080 168.570  1.00  0.00           C
ATOM   2893  HE2 PHE A 291     100.320 191.120 168.840  1.00  0.00           H
ATOM   2894  CZ  PHE A 291     101.500 189.800 167.640  1.00  0.00           C
ATOM   2895  HZ  PHE A 291     102.100 190.580 167.180  1.00  0.00           H
ATOM   2896  C   PHE A 291      98.820 185.050 171.140  1.00  0.00           C
ATOM   2897  O   PHE A 291      98.840 183.830 170.830  1.00  0.00           O
ATOM   2898  N   THR A 292      97.840 185.540 171.890  1.00  0.00           N
ATOM   2899  H   THR A 292      97.850 186.530 171.990  1.00  0.00           H
ATOM   2900  CA  THR A 292      97.000 184.700 172.780  1.00  0.00           C
ATOM   2901  CB  THR A 292      96.800 185.350 174.130  1.00  0.00           C
ATOM   2902  OG1 THR A 292      96.020 186.580 173.910  1.00  0.00           O
ATOM   2903  HG1 THR A 292      96.630 187.330 173.670  1.00  0.00           H
ATOM   2904  CG2 THR A 292      97.880 185.550 175.210  1.00  0.00           C
ATOM   2905  C   THR A 292      95.700 184.320 172.170  1.00  0.00           C
ATOM   2906  O   THR A 292      95.190 185.170 171.430  1.00  0.00           O
ATOM   2907  N   PRO A 293      94.950 183.280 172.620  1.00  0.00           N
ATOM   2908  CA  PRO A 293      93.560 183.040 172.180  1.00  0.00           C
ATOM   2909  CB  PRO A 293      93.080 181.860 173.040  1.00  0.00           C
ATOM   2910  CG  PRO A 293      94.330 181.020 173.150  1.00  0.00           C
ATOM   2911  CD  PRO A 293      95.500 182.040 173.130  1.00  0.00           C
ATOM   2912  C   PRO A 293      92.640 184.290 172.260  1.00  0.00           C
ATOM   2913  O   PRO A 293      92.040 184.620 171.290  1.00  0.00           O
ATOM   2914  N   PHE A 294      92.630 184.930 173.420  1.00  0.00           N
ATOM   2915  H   PHE A 294      92.860 184.440 174.270  1.00  0.00           H
ATOM   2916  CA  PHE A 294      92.050 186.250 173.640  1.00  0.00           C
ATOM   2917  CB  PHE A 294      92.310 186.750 175.070  1.00  0.00           C
ATOM   2918  CG  PHE A 294      92.180 185.590 176.130  1.00  0.00           C
ATOM   2919  CD1 PHE A 294      93.320 184.780 176.330  1.00  0.00           C
ATOM   2920  HD1 PHE A 294      94.260 185.280 176.570  1.00  0.00           H
ATOM   2921  CD2 PHE A 294      90.960 185.030 176.390  1.00  0.00           C
ATOM   2922  HD2 PHE A 294      90.110 185.710 176.470  1.00  0.00           H
ATOM   2923  CE1 PHE A 294      93.100 183.390 176.570  1.00  0.00           C
ATOM   2924  HE1 PHE A 294      94.020 182.840 176.780  1.00  0.00           H
ATOM   2925  CE2 PHE A 294      90.770 183.680 176.800  1.00  0.00           C
ATOM   2926  HE2 PHE A 294      89.730 183.340 176.840  1.00  0.00           H
ATOM   2927  CZ  PHE A 294      91.870 182.800 176.800  1.00  0.00           C
ATOM   2928  HZ  PHE A 294      91.730 181.760 177.120  1.00  0.00           H
ATOM   2929  C   PHE A 294      92.380 187.380 172.640  1.00  0.00           C
ATOM   2930  O   PHE A 294      91.480 187.970 172.010  1.00  0.00           O
ATOM   2931  N   ASP A 295      93.700 187.530 172.450  1.00  0.00           N
ATOM   2932  H   ASP A 295      94.380 187.120 173.050  1.00  0.00           H
ATOM   2933  CA  ASP A 295      94.220 188.380 171.350  1.00  0.00           C
ATOM   2934  CB  ASP A 295      95.800 188.490 171.260  1.00  0.00           C
ATOM   2935  CG  ASP A 295      96.520 189.090 172.480  1.00  0.00           C
ATOM   2936  OD1 ASP A 295      97.470 188.410 172.740  1.00  0.00           O
ATOM   2937  OD2 ASP A 295      96.190 190.190 172.970  1.00  0.00           O
ATOM   2938  C   ASP A 295      93.600 188.170 170.050  1.00  0.00           C
ATOM   2939  O   ASP A 295      92.800 188.980 169.630  1.00  0.00           O
ATOM   2940  N   VAL A 296      93.780 186.940 169.530  1.00  0.00           N
ATOM   2941  H   VAL A 296      94.510 186.370 169.910  1.00  0.00           H
ATOM   2942  CA  VAL A 296      93.340 186.650 168.150  1.00  0.00           C
ATOM   2943  CB  VAL A 296      94.030 185.440 167.580  1.00  0.00           C
ATOM   2944  CG1 VAL A 296      95.590 185.510 167.720  1.00  0.00           C
ATOM   2945  CG2 VAL A 296      93.480 184.090 167.900  1.00  0.00           C
ATOM   2946  C   VAL A 296      91.820 186.590 167.910  1.00  0.00           C
ATOM   2947  O   VAL A 296      91.310 187.220 166.980  1.00  0.00           O
ATOM   2948  N   VAL A 297      91.010 186.030 168.860  1.00  0.00           N
ATOM   2949  H   VAL A 297      91.450 185.580 169.640  1.00  0.00           H
ATOM   2950  CA  VAL A 297      89.560 186.090 168.830  1.00  0.00           C
ATOM   2951  CB  VAL A 297      88.960 185.120 169.870  1.00  0.00           C
ATOM   2952  CG1 VAL A 297      89.120 185.670 171.290  1.00  0.00           C
ATOM   2953  CG2 VAL A 297      87.550 184.740 169.510  1.00  0.00           C
ATOM   2954  C   VAL A 297      89.020 187.510 168.820  1.00  0.00           C
ATOM   2955  O   VAL A 297      88.050 187.900 168.140  1.00  0.00           O
ATOM   2956  N   ARG A 298      89.540 188.390 169.670  1.00  0.00           N
ATOM   2957  H   ARG A 298      90.160 188.150 170.420  1.00  0.00           H
ATOM   2958  CA  ARG A 298      89.140 189.810 169.640  1.00  0.00           C
ATOM   2959  CB  ARG A 298      89.690 190.480 170.880  1.00  0.00           C
ATOM   2960  CG  ARG A 298      89.120 190.130 172.220  1.00  0.00           C
ATOM   2961  CD  ARG A 298      89.900 190.430 173.440  1.00  0.00           C
ATOM   2962  NE  ARG A 298      89.260 189.800 174.630  1.00  0.00           N
ATOM   2963  HE  ARG A 298      88.460 189.250 174.400  1.00  0.00           H
ATOM   2964  CZ  ARG A 298      89.820 189.800 175.860  1.00  0.00           C
ATOM   2965  NH1 ARG A 298      91.050 190.260 176.150  1.00  0.00           N
ATOM   2966 1HH1 ARG A 298      91.580 190.700 175.410  1.00  0.00           H
ATOM   2967 2HH1 ARG A 298      91.390 190.420 177.080  1.00  0.00           H
ATOM   2968  NH2 ARG A 298      89.240 189.280 176.890  1.00  0.00           N
ATOM   2969 1HH2 ARG A 298      88.290 188.970 176.910  1.00  0.00           H
ATOM   2970 2HH2 ARG A 298      89.860 189.150 177.670  1.00  0.00           H
ATOM   2971  C   ARG A 298      89.580 190.570 168.380  1.00  0.00           C
ATOM   2972  O   ARG A 298      88.800 191.330 167.750  1.00  0.00           O
ATOM   2973  N   GLN A 299      90.820 190.350 168.000  1.00  0.00           N
ATOM   2974  H   GLN A 299      91.470 189.880 168.600  1.00  0.00           H
ATOM   2975  CA  GLN A 299      91.370 190.860 166.730  1.00  0.00           C
ATOM   2976  CB  GLN A 299      92.850 190.740 166.580  1.00  0.00           C
ATOM   2977  CG  GLN A 299      93.430 191.790 167.520  1.00  0.00           C
ATOM   2978  CD  GLN A 299      94.940 191.870 167.670  1.00  0.00           C
ATOM   2979  OE1 GLN A 299      95.550 191.600 168.700  1.00  0.00           O
ATOM   2980  NE2 GLN A 299      95.740 192.170 166.630  1.00  0.00           N
ATOM   2981 1HE2 GLN A 299      95.290 192.360 165.750  1.00  0.00           H
ATOM   2982 2HE2 GLN A 299      96.730 192.200 166.740  1.00  0.00           H
ATOM   2983  C   GLN A 299      90.660 190.490 165.380  1.00  0.00           C
ATOM   2984  O   GLN A 299      90.160 191.360 164.690  1.00  0.00           O
ATOM   2985  N   CYS A 300      90.450 189.150 165.260  1.00  0.00           N
ATOM   2986  H   CYS A 300      90.700 188.460 165.930  1.00  0.00           H
ATOM   2987  CA  CYS A 300      89.990 188.620 163.910  1.00  0.00           C
ATOM   2988  CB  CYS A 300      90.360 187.150 163.710  1.00  0.00           C
ATOM   2989  SG  CYS A 300      92.150 186.900 163.630  1.00  0.00           S
ATOM   2990  HG  CYS A 300      92.410 188.080 163.080  1.00  0.00           H
ATOM   2991  C   CYS A 300      88.580 188.910 163.510  1.00  0.00           C
ATOM   2992  O   CYS A 300      87.640 188.200 163.800  1.00  0.00           O
ATOM   2993  N   SER A 301      88.460 189.710 162.440  1.00  0.00           N
ATOM   2994  H   SER A 301      89.270 190.090 161.990  1.00  0.00           H
ATOM   2995  CA  SER A 301      87.180 190.080 161.810  1.00  0.00           C
ATOM   2996  CB  SER A 301      87.430 190.950 160.590  1.00  0.00           C
ATOM   2997  OG  SER A 301      87.860 192.200 161.100  1.00  0.00           O
ATOM   2998  HG  SER A 301      87.440 192.580 161.920  1.00  0.00           H
ATOM   2999  C   SER A 301      86.100 189.000 161.460  1.00  0.00           C
ATOM   3000  O   SER A 301      86.290 188.370 160.400  1.00  0.00           O
ATOM   3001  N   GLY A 302      85.110 188.790 162.300  1.00  0.00           N
ATOM   3002  H   GLY A 302      84.920 189.480 163.000  1.00  0.00           H
ATOM   3003  CA  GLY A 302      84.090 187.690 162.250  1.00  0.00           C
ATOM   3004  C   GLY A 302      84.680 186.300 162.380  1.00  0.00           C
ATOM   3005  O   GLY A 302      85.300 185.720 161.440  1.00  0.00           O
ATOM   3006  N   VAL A 303      84.480 185.620 163.530  1.00  0.00           N
ATOM   3007  H   VAL A 303      83.980 186.050 164.280  1.00  0.00           H
ATOM   3008  CA  VAL A 303      85.140 184.300 163.860  1.00  0.00           C
ATOM   3009  CB  VAL A 303      85.710 184.330 165.270  1.00  0.00           C
ATOM   3010  CG1 VAL A 303      86.450 183.060 165.680  1.00  0.00           C
ATOM   3011  CG2 VAL A 303      86.680 185.390 165.470  1.00  0.00           C
ATOM   3012  C   VAL A 303      84.310 183.060 163.450  1.00  0.00           C
ATOM   3013  O   VAL A 303      83.740 182.310 164.260  1.00  0.00           O
ATOM   3014  N   THR A 304      84.400 182.910 162.140  1.00  0.00           N
ATOM   3015  H   THR A 304      84.770 183.670 161.600  1.00  0.00           H
ATOM   3016  CA  THR A 304      83.720 181.750 161.540  1.00  0.00           C
ATOM   3017  CB  THR A 304      82.380 182.100 160.860  1.00  0.00           C
ATOM   3018  OG1 THR A 304      82.620 183.010 159.710  1.00  0.00           O
ATOM   3019  HG1 THR A 304      82.890 182.470 158.910  1.00  0.00           H
ATOM   3020  CG2 THR A 304      81.310 182.650 161.850  1.00  0.00           C
ATOM   3021  C   THR A 304      84.570 181.200 160.410  1.00  0.00           C
ATOM   3022  O   THR A 304      85.420 181.850 159.840  1.00  0.00           O
ATOM   3023  N   PHE A 305      84.250 179.960 160.100  1.00  0.00           N
ATOM   3024  H   PHE A 305      83.780 179.450 160.820  1.00  0.00           H
ATOM   3025  CA  PHE A 305      84.800 179.160 158.970  1.00  0.00           C
ATOM   3026  CB  PHE A 305      86.250 178.720 159.330  1.00  0.00           C
ATOM   3027  CG  PHE A 305      87.080 178.050 158.240  1.00  0.00           C
ATOM   3028  CD1 PHE A 305      87.060 178.510 156.890  1.00  0.00           C
ATOM   3029  HD1 PHE A 305      86.780 179.510 156.540  1.00  0.00           H
ATOM   3030  CD2 PHE A 305      87.470 176.720 158.480  1.00  0.00           C
ATOM   3031  HD2 PHE A 305      87.650 176.310 159.470  1.00  0.00           H
ATOM   3032  CE1 PHE A 305      87.470 177.730 155.830  1.00  0.00           C
ATOM   3033  HE1 PHE A 305      87.590 178.240 154.880  1.00  0.00           H
ATOM   3034  CE2 PHE A 305      87.810 175.890 157.390  1.00  0.00           C
ATOM   3035  HE2 PHE A 305      88.300 174.930 157.550  1.00  0.00           H
ATOM   3036  CZ  PHE A 305      87.840 176.430 156.080  1.00  0.00           C
ATOM   3037  HZ  PHE A 305      88.370 175.830 155.340  1.00  0.00           H
ATOM   3038  C   PHE A 305      83.970 177.950 158.410  1.00  0.00           C
ATOM   3039  O   PHE A 305      83.720 177.990 157.200  1.00  0.00           O
ATOM   3040  N   GLN A 306      83.760 176.880 159.230  1.00  0.00           N
ATOM   3041  H   GLN A 306      84.270 176.760 160.090  1.00  0.00           H
ATOM   3042  CA  GLN A 306      83.060 175.620 158.880  1.00  0.00           C
ATOM   3043  CB  GLN A 306      83.810 174.480 159.470  1.00  0.00           C
ATOM   3044  CG  GLN A 306      85.040 174.010 158.710  1.00  0.00           C
ATOM   3045  CD  GLN A 306      85.010 172.790 157.820  1.00  0.00           C
ATOM   3046  OE1 GLN A 306      85.450 171.690 158.060  1.00  0.00           O
ATOM   3047  NE2 GLN A 306      84.480 173.150 156.640  1.00  0.00           N
ATOM   3048 1HE2 GLN A 306      84.350 174.100 156.390  1.00  0.00           H
ATOM   3049 2HE2 GLN A 306      84.130 172.530 155.940  1.00  0.00           H
ATOM   3050  C   GLN A 306      81.610 175.640 159.290  1.00  0.00           C
ATOM   3051  O1  GLN A 306      81.520 175.670 160.520  1.00  0.00           O
ATOM   3052  O2  GLN A 306      80.720 176.000 158.520  1.00  0.00           O
ATOM   3053  C45 LIG B 307     107.920 184.060 183.250  1.00  0.00           C
ATOM   3054  C44 LIG B 307     108.920 184.540 182.240  1.00  0.00           C
ATOM   3055  C46 LIG B 307     108.490 185.230 181.210  1.00  0.00           C
ATOM   3056  H48 LIG B 307     107.450 185.540 181.120  1.00  0.00           H
ATOM   3057  O43 LIG B 307     110.210 184.360 182.210  1.00  0.00           O
ATOM   3058  N42 LIG B 307     110.690 185.080 181.060  1.00  0.00           N
ATOM   3059  C41 LIG B 307     109.590 185.600 180.530  1.00  0.00           C
ATOM   3060  C40 LIG B 307     109.620 186.090 179.270  1.00  0.00           C
ATOM   3061  O47 LIG B 307     108.830 185.550 178.490  1.00  0.00           O
ATOM   3062  N39 LIG B 307     110.420 187.150 179.030  1.00  0.00           N
ATOM   3063  H5D LIG B 307     110.940 187.530 179.800  1.00  0.00           H
ATOM   3064  C37 LIG B 307     110.280 187.820 177.690  1.00  0.00           C
ATOM   3065  C38 LIG B 307     109.520 189.210 177.740  1.00  0.00           C
ATOM   3066  C36 LIG B 307     111.590 188.000 176.900  1.00  0.00           C
ATOM   3067  O48 LIG B 307     112.690 187.840 177.380  1.00  0.00           O
ATOM   3068  N35 LIG B 307     111.260 187.880 175.650  1.00  0.00           N
ATOM   3069  H5C LIG B 307     110.400 187.450 175.380  1.00  0.00           H
ATOM   3070  C31 LIG B 307     112.380 188.080 174.700  1.00  0.00           C
ATOM   3071  C32 LIG B 307     112.460 187.080 173.540  1.00  0.00           C
ATOM   3072  C34 LIG B 307     112.930 185.770 174.120  1.00  0.00           C
ATOM   3073  C33 LIG B 307     111.120 186.950 172.810  1.00  0.00           C
ATOM   3074  C30 LIG B 307     112.680 189.500 174.180  1.00  0.00           C
ATOM   3075  O49 LIG B 307     111.820 190.280 173.760  1.00  0.00           O
ATOM   3076  N29 LIG B 307     113.920 189.930 174.540  1.00  0.00           N
ATOM   3077  H29 LIG B 307     114.530 189.430 175.150  1.00  0.00           H
ATOM   3078  C05 LIG B 307     114.320 191.330 174.190  1.00  0.00           C
ATOM   3079  C04 LIG B 307     115.280 191.970 175.170  1.00  0.00           C
ATOM   3080  C02 LIG B 307     114.540 192.630 176.280  1.00  0.00           C
ATOM   3081  C03 LIG B 307     115.470 193.380 177.160  1.00  0.00           C
ATOM   3082  C01 LIG B 307     113.460 193.520 175.730  1.00  0.00           C
ATOM   3083  C06 LIG B 307     114.800 191.360 172.740  1.00  0.00           C
ATOM   3084  O28 LIG B 307     115.960 191.060 172.550  1.00  0.00           O
ATOM   3085  N07 LIG B 307     113.840 191.620 171.930  1.00  0.00           N
ATOM   3086  H5B LIG B 307     112.880 191.690 172.190  1.00  0.00           H
ATOM   3087  C08 LIG B 307     114.060 191.850 170.500  1.00  0.00           C
ATOM   3088  C09 LIG B 307     113.410 190.760 169.630  1.00  0.00           C
ATOM   3089  C10 LIG B 307     114.030 189.350 169.790  1.00  0.00           C
ATOM   3090  C14 LIG B 307     115.410 189.170 169.300  1.00  0.00           C
ATOM   3091  C13 LIG B 307     115.350 187.650 169.620  1.00  0.00           C
ATOM   3092  N12 LIG B 307     114.130 187.190 169.010  1.00  0.00           N
ATOM   3093  H12 LIG B 307     114.190 186.950 168.050  1.00  0.00           H
ATOM   3094  H5A LIG B 307     113.990 186.360 169.550  1.00  0.00           H
ATOM   3095  C11 LIG B 307     113.180 188.300 169.140  1.00  0.00           C
ATOM   3096  O15 LIG B 307     112.780 188.690 167.900  1.00  0.00           O
ATOM   3097  H49 LIG B 307     113.550 189.160 167.470  1.00  0.00           H
ATOM   3098  C16 LIG B 307     113.690 193.250 169.910  1.00  0.00           C
ATOM   3099  C17 LIG B 307     114.780 194.340 169.950  1.00  0.00           C
ATOM   3100  C18 LIG B 307     114.400 195.330 171.110  1.00  0.00           C
ATOM   3101  O27 LIG B 307     113.460 196.050 170.890  1.00  0.00           O
ATOM   3102  O19 LIG B 307     114.960 195.080 172.320  1.00  0.00           O
ATOM   3103  C20 LIG B 307     116.390 195.060 172.230  1.00  0.00           C
ATOM   3104  C21 LIG B 307     116.940 195.890 173.390  1.00  0.00           C
ATOM   3105  C22 LIG B 307     117.290 197.220 173.150  1.00  0.00           C
ATOM   3106  H22 LIG B 307     117.030 197.590 172.160  1.00  0.00           H
ATOM   3107  C23 LIG B 307     117.790 197.990 174.260  1.00  0.00           C
ATOM   3108  H23 LIG B 307     118.470 198.780 173.950  1.00  0.00           H
ATOM   3109  C24 LIG B 307     117.830 197.470 175.560  1.00  0.00           C
ATOM   3110  H24 LIG B 307     117.930 198.120 176.430  1.00  0.00           H
ATOM   3111  C25 LIG B 307     117.390 196.100 175.740  1.00  0.00           C
ATOM   3112  H25 LIG B 307     117.500 195.660 176.730  1.00  0.00           H
ATOM   3113  C26 LIG B 307     117.010 195.340 174.690  1.00  0.00           C
ATOM   3114  H26 LIG B 307     116.740 194.300 174.870  1.00  0.00           H
TER
ENDMDL
