# Supplementary material for: Microsecond MD Simulation and Multiple-Conformation Virtual Screening to Identify Potential Anti-COVID-19 Inhibitors Against SARS-CoV-2 Main Protease
Source: Front Chem. 2021 Jan 13;8:595273. doi: 10.3389/fchem.2020.595273 (PMC7873971; doi:10.3389/fchem.2020.595273)
Supplement: Supplementary file 2 [file Data_Sheet_1.ZIP › Ns_Pose_PDB/Ns_Pose_PDB/1_micro_6LU7_complex/100ns.pdb]

REMARK    GENERATED BY TRJCONV
TITLE     model - minimized in water t= 100000.00000 step= 50000000
REMARK    THIS IS A SIMULATION BOX
CRYST1   97.911   97.911   97.911  90.00  90.00  90.00 P 1           1
MODEL        1
ATOM      1  N   SER A   1     135.730  67.740  85.520  1.00  0.00           N
ATOM      2  H1  SER A   1     136.480  67.170  85.860  1.00  0.00           H
ATOM      3  H2  SER A   1     136.080  68.410  84.870  1.00  0.00           H
ATOM      4  H3  SER A   1     135.330  68.180  86.330  1.00  0.00           H
ATOM      5  CA  SER A   1     134.850  66.740  84.880  1.00  0.00           C
ATOM      6  CB  SER A   1     134.530  65.660  85.850  1.00  0.00           C
ATOM      7  OG  SER A   1     134.050  66.130  87.050  1.00  0.00           O
ATOM      8  HG  SER A   1     134.040  65.370  87.700  1.00  0.00           H
ATOM      9  C   SER A   1     133.570  67.230  84.200  1.00  0.00           C
ATOM     10  O   SER A   1     133.130  68.260  84.660  1.00  0.00           O
ATOM     11  N   GLY A   2     133.180  66.690  83.040  1.00  0.00           N
ATOM     12  H   GLY A   2     133.750  65.990  82.610  1.00  0.00           H
ATOM     13  CA  GLY A   2     132.030  67.220  82.290  1.00  0.00           C
ATOM     14  C   GLY A   2     131.910  66.350  81.080  1.00  0.00           C
ATOM     15  O   GLY A   2     132.900  66.210  80.400  1.00  0.00           O
ATOM     16  N   PHE A   3     130.700  65.830  80.840  1.00  0.00           N
ATOM     17  H   PHE A   3     129.850  66.200  81.210  1.00  0.00           H
ATOM     18  CA  PHE A   3     130.570  64.800  79.830  1.00  0.00           C
ATOM     19  CB  PHE A   3     130.280  63.520  80.610  1.00  0.00           C
ATOM     20  CG  PHE A   3     130.550  62.300  79.700  1.00  0.00           C
ATOM     21  CD1 PHE A   3     131.720  61.620  79.610  1.00  0.00           C
ATOM     22  HD1 PHE A   3     132.580  61.830  80.250  1.00  0.00           H
ATOM     23  CD2 PHE A   3     129.490  61.890  78.900  1.00  0.00           C
ATOM     24  HD2 PHE A   3     128.480  62.170  79.180  1.00  0.00           H
ATOM     25  CE1 PHE A   3     131.850  60.570  78.670  1.00  0.00           C
ATOM     26  HE1 PHE A   3     132.800  60.070  78.510  1.00  0.00           H
ATOM     27  CE2 PHE A   3     129.630  60.950  77.930  1.00  0.00           C
ATOM     28  HE2 PHE A   3     128.840  60.640  77.250  1.00  0.00           H
ATOM     29  CZ  PHE A   3     130.800  60.190  77.870  1.00  0.00           C
ATOM     30  HZ  PHE A   3     130.930  59.590  76.970  1.00  0.00           H
ATOM     31  C   PHE A   3     129.490  65.170  78.780  1.00  0.00           C
ATOM     32  O   PHE A   3     128.270  65.400  78.990  1.00  0.00           O
ATOM     33  N   ARG A   4     130.010  65.160  77.570  1.00  0.00           N
ATOM     34  H   ARG A   4     130.770  64.600  77.250  1.00  0.00           H
ATOM     35  CA  ARG A   4     129.250  65.650  76.410  1.00  0.00           C
ATOM     36  CB  ARG A   4     130.130  65.830  75.150  1.00  0.00           C
ATOM     37  CG  ARG A   4     131.170  66.930  75.300  1.00  0.00           C
ATOM     38  CD  ARG A   4     131.790  67.190  73.940  1.00  0.00           C
ATOM     39  NE  ARG A   4     132.840  68.100  74.160  1.00  0.00           N
ATOM     40  HE  ARG A   4     132.660  69.000  74.550  1.00  0.00           H
ATOM     41  CZ  ARG A   4     134.130  67.730  73.820  1.00  0.00           C
ATOM     42  NH1 ARG A   4     134.390  66.540  73.300  1.00  0.00           N
ATOM     43 1HH1 ARG A   4     133.700  65.920  72.920  1.00  0.00           H
ATOM     44 2HH1 ARG A   4     135.290  66.140  73.480  1.00  0.00           H
ATOM     45  NH2 ARG A   4     135.070  68.420  74.410  1.00  0.00           N
ATOM     46 1HH2 ARG A   4     134.730  69.200  74.930  1.00  0.00           H
ATOM     47 2HH2 ARG A   4     136.060  68.300  74.340  1.00  0.00           H
ATOM     48  C   ARG A   4     127.960  64.910  76.030  1.00  0.00           C
ATOM     49  O   ARG A   4     127.840  63.710  76.020  1.00  0.00           O
ATOM     50  N   LYS A   5     126.900  65.740  75.820  1.00  0.00           N
ATOM     51  H   LYS A   5     126.820  66.730  75.840  1.00  0.00           H
ATOM     52  CA  LYS A   5     125.600  65.150  75.410  1.00  0.00           C
ATOM     53  CB  LYS A   5     124.480  65.960  76.120  1.00  0.00           C
ATOM     54  CG  LYS A   5     124.530  65.790  77.640  1.00  0.00           C
ATOM     55  CD  LYS A   5     123.300  66.300  78.320  1.00  0.00           C
ATOM     56  CE  LYS A   5     123.320  66.220  79.870  1.00  0.00           C
ATOM     57  NZ  LYS A   5     121.930  66.400  80.230  1.00  0.00           N
ATOM     58  HZ1 LYS A   5     121.450  65.600  79.870  1.00  0.00           H
ATOM     59  HZ2 LYS A   5     121.600  66.550  81.160  1.00  0.00           H
ATOM     60  HZ3 LYS A   5     121.550  67.160  79.710  1.00  0.00           H
ATOM     61  C   LYS A   5     125.360  65.020  73.960  1.00  0.00           C
ATOM     62  O   LYS A   5     125.810  65.850  73.140  1.00  0.00           O
ATOM     63  N   MET A   6     124.560  64.030  73.620  1.00  0.00           N
ATOM     64  H   MET A   6     123.910  63.540  74.190  1.00  0.00           H
ATOM     65  CA  MET A   6     124.340  63.670  72.220  1.00  0.00           C
ATOM     66  CB  MET A   6     124.230  62.200  71.890  1.00  0.00           C
ATOM     67  CG  MET A   6     125.620  61.530  71.970  1.00  0.00           C
ATOM     68  SD  MET A   6     126.120  60.860  73.590  1.00  0.00           S
ATOM     69  CE  MET A   6     124.660  59.850  73.840  1.00  0.00           C
ATOM     70  C   MET A   6     123.200  64.520  71.590  1.00  0.00           C
ATOM     71  O   MET A   6     122.060  64.180  71.630  1.00  0.00           O
ATOM     72  N   ALA A   7     123.590  65.720  71.330  1.00  0.00           N
ATOM     73  H   ALA A   7     124.450  66.010  71.770  1.00  0.00           H
ATOM     74  CA  ALA A   7     122.750  66.800  70.710  1.00  0.00           C
ATOM     75  CB  ALA A   7     122.410  67.840  71.770  1.00  0.00           C
ATOM     76  C   ALA A   7     123.340  67.410  69.410  1.00  0.00           C
ATOM     77  O   ALA A   7     124.390  68.060  69.410  1.00  0.00           O
ATOM     78  N   PHE A   8     122.870  66.940  68.280  1.00  0.00           N
ATOM     79  H   PHE A   8     122.140  66.250  68.280  1.00  0.00           H
ATOM     80  CA  PHE A   8     123.240  67.370  66.910  1.00  0.00           C
ATOM     81  CB  PHE A   8     123.740  66.160  66.090  1.00  0.00           C
ATOM     82  CG  PHE A   8     124.980  65.470  66.710  1.00  0.00           C
ATOM     83  CD1 PHE A   8     126.240  65.990  66.550  1.00  0.00           C
ATOM     84  HD1 PHE A   8     126.390  66.960  66.080  1.00  0.00           H
ATOM     85  CD2 PHE A   8     124.870  64.210  67.320  1.00  0.00           C
ATOM     86  HD2 PHE A   8     123.940  63.650  67.390  1.00  0.00           H
ATOM     87  CE1 PHE A   8     127.420  65.260  66.920  1.00  0.00           C
ATOM     88  HE1 PHE A   8     128.350  65.760  66.640  1.00  0.00           H
ATOM     89  CE2 PHE A   8     125.990  63.560  67.790  1.00  0.00           C
ATOM     90  HE2 PHE A   8     125.980  62.520  68.110  1.00  0.00           H
ATOM     91  CZ  PHE A   8     127.290  64.040  67.560  1.00  0.00           C
ATOM     92  HZ  PHE A   8     128.200  63.580  67.930  1.00  0.00           H
ATOM     93  C   PHE A   8     122.090  68.050  66.110  1.00  0.00           C
ATOM     94  O   PHE A   8     121.120  67.340  65.890  1.00  0.00           O
ATOM     95  N   PRO A   9     122.330  69.230  65.600  1.00  0.00           N
ATOM     96  CA  PRO A   9     121.500  69.830  64.560  1.00  0.00           C
ATOM     97  CB  PRO A   9     122.030  71.310  64.650  1.00  0.00           C
ATOM     98  CG  PRO A   9     123.480  71.240  65.000  1.00  0.00           C
ATOM     99  CD  PRO A   9     123.490  70.070  66.000  1.00  0.00           C
ATOM    100  C   PRO A   9     121.560  69.090  63.210  1.00  0.00           C
ATOM    101  O   PRO A   9     122.340  68.120  63.060  1.00  0.00           O
ATOM    102  N   SER A  10     120.930  69.620  62.220  1.00  0.00           N
ATOM    103  H   SER A  10     120.380  70.440  62.350  1.00  0.00           H
ATOM    104  CA  SER A  10     120.960  69.030  60.820  1.00  0.00           C
ATOM    105  CB  SER A  10     119.650  68.330  60.460  1.00  0.00           C
ATOM    106  OG  SER A  10     118.550  69.150  60.120  1.00  0.00           O
ATOM    107  HG  SER A  10     118.530  69.740  60.930  1.00  0.00           H
ATOM    108  C   SER A  10     121.280  70.040  59.630  1.00  0.00           C
ATOM    109  O   SER A  10     122.160  69.790  58.830  1.00  0.00           O
ATOM    110  N   GLY A  11     120.700  71.250  59.680  1.00  0.00           N
ATOM    111  H   GLY A  11     120.320  71.620  60.530  1.00  0.00           H
ATOM    112  CA  GLY A  11     120.740  72.300  58.640  1.00  0.00           C
ATOM    113  C   GLY A  11     119.320  72.400  57.940  1.00  0.00           C
ATOM    114  O   GLY A  11     118.400  73.080  58.460  1.00  0.00           O
ATOM    115  N   LYS A  12     119.090  71.190  57.490  1.00  0.00           N
ATOM    116  H   LYS A  12     119.670  70.470  57.880  1.00  0.00           H
ATOM    117  CA  LYS A  12     117.910  70.690  56.740  1.00  0.00           C
ATOM    118  CB  LYS A  12     118.060  69.190  56.410  1.00  0.00           C
ATOM    119  CG  LYS A  12     119.120  69.120  55.300  1.00  0.00           C
ATOM    120  CD  LYS A  12     119.410  67.610  55.070  1.00  0.00           C
ATOM    121  CE  LYS A  12     120.760  67.260  55.470  1.00  0.00           C
ATOM    122  NZ  LYS A  12     121.030  65.880  55.240  1.00  0.00           N
ATOM    123  HZ1 LYS A  12     120.520  65.460  55.980  1.00  0.00           H
ATOM    124  HZ2 LYS A  12     120.790  65.650  54.300  1.00  0.00           H
ATOM    125  HZ3 LYS A  12     122.000  65.620  55.300  1.00  0.00           H
ATOM    126  C   LYS A  12     116.580  70.900  57.530  1.00  0.00           C
ATOM    127  O   LYS A  12     115.690  71.620  57.110  1.00  0.00           O
ATOM    128  N   VAL A  13     116.490  70.210  58.680  1.00  0.00           N
ATOM    129  H   VAL A  13     117.240  69.690  59.070  1.00  0.00           H
ATOM    130  CA  VAL A  13     115.310  70.410  59.560  1.00  0.00           C
ATOM    131  CB  VAL A  13     115.340  69.450  60.790  1.00  0.00           C
ATOM    132  CG1 VAL A  13     114.190  69.790  61.710  1.00  0.00           C
ATOM    133  CG2 VAL A  13     115.320  68.000  60.320  1.00  0.00           C
ATOM    134  C   VAL A  13     115.010  71.830  60.040  1.00  0.00           C
ATOM    135  O   VAL A  13     113.860  72.280  60.010  1.00  0.00           O
ATOM    136  N   GLU A  14     116.070  72.460  60.530  1.00  0.00           N
ATOM    137  H   GLU A  14     116.890  71.990  60.860  1.00  0.00           H
ATOM    138  CA  GLU A  14     116.080  73.900  60.970  1.00  0.00           C
ATOM    139  CB  GLU A  14     117.500  74.220  61.500  1.00  0.00           C
ATOM    140  CG  GLU A  14     117.980  73.350  62.660  1.00  0.00           C
ATOM    141  CD  GLU A  14     118.960  72.310  62.220  1.00  0.00           C
ATOM    142  OE1 GLU A  14     118.510  71.250  61.800  1.00  0.00           O
ATOM    143  OE2 GLU A  14     120.200  72.580  62.250  1.00  0.00           O
ATOM    144  C   GLU A  14     115.630  74.900  59.960  1.00  0.00           C
ATOM    145  O   GLU A  14     114.940  75.900  60.170  1.00  0.00           O
ATOM    146  N   GLY A  15     115.890  74.430  58.730  1.00  0.00           N
ATOM    147  H   GLY A  15     116.470  73.640  58.520  1.00  0.00           H
ATOM    148  CA  GLY A  15     115.420  75.070  57.480  1.00  0.00           C
ATOM    149  C   GLY A  15     113.920  74.880  57.320  1.00  0.00           C
ATOM    150  O   GLY A  15     113.410  75.720  56.620  1.00  0.00           O
ATOM    151  N   CYS A  16     113.350  73.680  57.670  1.00  0.00           N
ATOM    152  H   CYS A  16     114.010  72.970  57.890  1.00  0.00           H
ATOM    153  CA  CYS A  16     111.930  73.430  57.580  1.00  0.00           C
ATOM    154  CB  CYS A  16     111.690  71.930  57.390  1.00  0.00           C
ATOM    155  SG  CYS A  16     112.100  71.050  55.870  1.00  0.00           S
ATOM    156  HG  CYS A  16     110.850  71.050  55.400  1.00  0.00           H
ATOM    157  C   CYS A  16     111.020  73.980  58.700  1.00  0.00           C
ATOM    158  O   CYS A  16     109.830  74.020  58.530  1.00  0.00           O
ATOM    159  N   MET A  17     111.620  74.390  59.850  1.00  0.00           N
ATOM    160  H   MET A  17     112.580  74.120  59.920  1.00  0.00           H
ATOM    161  CA  MET A  17     110.930  74.920  61.000  1.00  0.00           C
ATOM    162  CB  MET A  17     111.570  74.620  62.340  1.00  0.00           C
ATOM    163  CG  MET A  17     110.910  75.170  63.600  1.00  0.00           C
ATOM    164  SD  MET A  17     109.110  74.920  63.690  1.00  0.00           S
ATOM    165  CE  MET A  17     108.950  73.300  64.390  1.00  0.00           C
ATOM    166  C   MET A  17     110.340  76.350  60.790  1.00  0.00           C
ATOM    167  O   MET A  17     111.120  77.280  60.590  1.00  0.00           O
ATOM    168  N   VAL A  18     109.060  76.470  60.540  1.00  0.00           N
ATOM    169  H   VAL A  18     108.470  75.700  60.800  1.00  0.00           H
ATOM    170  CA  VAL A  18     108.310  77.700  60.250  1.00  0.00           C
ATOM    171  CB  VAL A  18     107.640  77.580  58.840  1.00  0.00           C
ATOM    172  CG1 VAL A  18     108.630  77.400  57.670  1.00  0.00           C
ATOM    173  CG2 VAL A  18     106.540  76.500  58.850  1.00  0.00           C
ATOM    174  C   VAL A  18     107.210  78.060  61.290  1.00  0.00           C
ATOM    175  O   VAL A  18     106.690  77.240  62.020  1.00  0.00           O
ATOM    176  N   GLN A  19     106.790  79.320  61.180  1.00  0.00           N
ATOM    177  H   GLN A  19     107.010  80.000  60.480  1.00  0.00           H
ATOM    178  CA  GLN A  19     105.860  79.870  62.180  1.00  0.00           C
ATOM    179  CB  GLN A  19     106.310  81.380  62.460  1.00  0.00           C
ATOM    180  CG  GLN A  19     105.680  82.170  63.640  1.00  0.00           C
ATOM    181  CD  GLN A  19     105.700  83.660  63.710  1.00  0.00           C
ATOM    182  OE1 GLN A  19     106.770  84.290  63.810  1.00  0.00           O
ATOM    183  NE2 GLN A  19     104.660  84.280  63.290  1.00  0.00           N
ATOM    184 1HE2 GLN A  19     103.760  83.900  63.040  1.00  0.00           H
ATOM    185 2HE2 GLN A  19     104.780  85.270  63.240  1.00  0.00           H
ATOM    186  C   GLN A  19     104.400  79.830  61.770  1.00  0.00           C
ATOM    187  O   GLN A  19     103.950  80.550  60.900  1.00  0.00           O
ATOM    188  N   VAL A  20     103.630  79.150  62.630  1.00  0.00           N
ATOM    189  H   VAL A  20     103.990  78.560  63.350  1.00  0.00           H
ATOM    190  CA  VAL A  20     102.180  79.000  62.420  1.00  0.00           C
ATOM    191  CB  VAL A  20     101.810  77.490  62.470  1.00  0.00           C
ATOM    192  CG1 VAL A  20     100.290  77.290  62.220  1.00  0.00           C
ATOM    193  CG2 VAL A  20     102.710  76.620  61.610  1.00  0.00           C
ATOM    194  C   VAL A  20     101.380  79.910  63.280  1.00  0.00           C
ATOM    195  O   VAL A  20     101.290  79.660  64.510  1.00  0.00           O
ATOM    196  N   THR A  21     100.960  81.030  62.660  1.00  0.00           N
ATOM    197  H   THR A  21     100.960  81.040  61.660  1.00  0.00           H
ATOM    198  CA  THR A  21     100.130  82.070  63.300  1.00  0.00           C
ATOM    199  CB  THR A  21     100.490  83.390  62.570  1.00  0.00           C
ATOM    200  OG1 THR A  21     101.840  83.820  62.800  1.00  0.00           O
ATOM    201  HG1 THR A  21     101.980  84.710  62.360  1.00  0.00           H
ATOM    202  CG2 THR A  21      99.430  84.530  62.780  1.00  0.00           C
ATOM    203  C   THR A  21      98.660  81.780  63.210  1.00  0.00           C
ATOM    204  O   THR A  21      98.030  81.860  62.120  1.00  0.00           O
ATOM    205  N   CYS A  22      98.140  81.500  64.430  1.00  0.00           N
ATOM    206  H   CYS A  22      98.730  81.620  65.230  1.00  0.00           H
ATOM    207  CA  CYS A  22      96.750  81.030  64.620  1.00  0.00           C
ATOM    208  CB  CYS A  22      96.530  79.690  65.450  1.00  0.00           C
ATOM    209  SG  CYS A  22      94.910  78.960  65.840  1.00  0.00           S
ATOM    210  HG  CYS A  22      95.330  77.700  65.850  1.00  0.00           H
ATOM    211  C   CYS A  22      95.740  82.160  65.040  1.00  0.00           C
ATOM    212  O   CYS A  22      95.590  82.360  66.270  1.00  0.00           O
ATOM    213  N   GLY A  23      95.110  82.870  64.080  1.00  0.00           N
ATOM    214  H   GLY A  23      95.010  82.610  63.120  1.00  0.00           H
ATOM    215  CA  GLY A  23      94.380  84.060  64.490  1.00  0.00           C
ATOM    216  C   GLY A  23      95.450  85.150  64.880  1.00  0.00           C
ATOM    217  O   GLY A  23      95.950  85.960  64.090  1.00  0.00           O
ATOM    218  N   THR A  24      95.760  85.190  66.210  1.00  0.00           N
ATOM    219  H   THR A  24      95.110  84.740  66.820  1.00  0.00           H
ATOM    220  CA  THR A  24      96.990  85.870  66.750  1.00  0.00           C
ATOM    221  CB  THR A  24      96.640  87.140  67.530  1.00  0.00           C
ATOM    222  OG1 THR A  24      95.890  86.820  68.720  1.00  0.00           O
ATOM    223  HG1 THR A  24      96.300  87.460  69.370  1.00  0.00           H
ATOM    224  CG2 THR A  24      96.030  88.160  66.520  1.00  0.00           C
ATOM    225  C   THR A  24      98.220  85.140  67.430  1.00  0.00           C
ATOM    226  O   THR A  24      99.240  85.730  67.430  1.00  0.00           O
ATOM    227  N   THR A  25      98.040  83.890  67.800  1.00  0.00           N
ATOM    228  H   THR A  25      97.150  83.450  67.680  1.00  0.00           H
ATOM    229  CA  THR A  25      99.050  83.140  68.590  1.00  0.00           C
ATOM    230  CB  THR A  25      98.420  82.060  69.490  1.00  0.00           C
ATOM    231  OG1 THR A  25      97.440  82.690  70.350  1.00  0.00           O
ATOM    232  HG1 THR A  25      97.140  81.960  70.960  1.00  0.00           H
ATOM    233  CG2 THR A  25      99.510  81.380  70.400  1.00  0.00           C
ATOM    234  C   THR A  25      99.950  82.420  67.590  1.00  0.00           C
ATOM    235  O   THR A  25      99.560  81.670  66.700  1.00  0.00           O
ATOM    236  N   THR A  26     101.200  82.710  67.850  1.00  0.00           N
ATOM    237  H   THR A  26     101.560  83.290  68.580  1.00  0.00           H
ATOM    238  CA  THR A  26     102.310  82.140  67.060  1.00  0.00           C
ATOM    239  CB  THR A  26     103.400  83.230  66.930  1.00  0.00           C
ATOM    240  OG1 THR A  26     104.040  83.570  68.180  1.00  0.00           O
ATOM    241  HG1 THR A  26     104.920  84.010  68.010  1.00  0.00           H
ATOM    242  CG2 THR A  26     102.730  84.450  66.230  1.00  0.00           C
ATOM    243  C   THR A  26     102.910  80.830  67.630  1.00  0.00           C
ATOM    244  O   THR A  26     103.490  80.630  68.640  1.00  0.00           O
ATOM    245  N   LEU A  27     102.400  79.780  66.950  1.00  0.00           N
ATOM    246  H   LEU A  27     101.670  79.790  66.270  1.00  0.00           H
ATOM    247  CA  LEU A  27     102.980  78.380  67.070  1.00  0.00           C
ATOM    248  CB  LEU A  27     101.720  77.470  67.290  1.00  0.00           C
ATOM    249  CG  LEU A  27     101.370  77.310  68.770  1.00  0.00           C
ATOM    250  CD1 LEU A  27      99.860  77.460  69.180  1.00  0.00           C
ATOM    251  CD2 LEU A  27     101.750  75.870  69.000  1.00  0.00           C
ATOM    252  C   LEU A  27     104.010  77.810  66.100  1.00  0.00           C
ATOM    253  O   LEU A  27     104.410  78.480  65.160  1.00  0.00           O
ATOM    254  N   ASN A  28     104.550  76.610  66.370  1.00  0.00           N
ATOM    255  H   ASN A  28     104.470  76.250  67.300  1.00  0.00           H
ATOM    256  CA  ASN A  28     105.440  75.780  65.590  1.00  0.00           C
ATOM    257  CB  ASN A  28     106.180  74.790  66.530  1.00  0.00           C
ATOM    258  CG  ASN A  28     107.070  75.450  67.580  1.00  0.00           C
ATOM    259  OD1 ASN A  28     107.860  76.360  67.350  1.00  0.00           O
ATOM    260  ND2 ASN A  28     107.200  74.800  68.690  1.00  0.00           N
ATOM    261 1HD2 ASN A  28     106.700  73.960  68.890  1.00  0.00           H
ATOM    262 2HD2 ASN A  28     107.830  75.170  69.380  1.00  0.00           H
ATOM    263  C   ASN A  28     104.690  74.980  64.520  1.00  0.00           C
ATOM    264  O   ASN A  28     103.480  74.650  64.510  1.00  0.00           O
ATOM    265  N   GLY A  29     105.400  74.870  63.420  1.00  0.00           N
ATOM    266  H   GLY A  29     106.300  75.310  63.350  1.00  0.00           H
ATOM    267  CA  GLY A  29     105.300  73.700  62.500  1.00  0.00           C
ATOM    268  C   GLY A  29     106.490  73.540  61.610  1.00  0.00           C
ATOM    269  O   GLY A  29     107.180  74.470  61.220  1.00  0.00           O
ATOM    270  N   LEU A  30     106.530  72.320  61.210  1.00  0.00           N
ATOM    271  H   LEU A  30     106.110  71.590  61.730  1.00  0.00           H
ATOM    272  CA  LEU A  30     107.560  71.900  60.280  1.00  0.00           C
ATOM    273  CB  LEU A  30     108.150  70.640  60.930  1.00  0.00           C
ATOM    274  CG  LEU A  30     109.440  70.040  60.450  1.00  0.00           C
ATOM    275  CD1 LEU A  30     110.630  70.780  61.070  1.00  0.00           C
ATOM    276  CD2 LEU A  30     109.270  68.560  60.840  1.00  0.00           C
ATOM    277  C   LEU A  30     107.030  71.530  58.930  1.00  0.00           C
ATOM    278  O   LEU A  30     106.320  70.530  58.760  1.00  0.00           O
ATOM    279  N   TRP A  31     107.390  72.400  57.960  1.00  0.00           N
ATOM    280  H   TRP A  31     108.060  73.080  58.270  1.00  0.00           H
ATOM    281  CA  TRP A  31     107.050  72.430  56.510  1.00  0.00           C
ATOM    282  CB  TRP A  31     107.420  73.820  56.040  1.00  0.00           C
ATOM    283  CG  TRP A  31     107.230  74.290  54.610  1.00  0.00           C
ATOM    284  CD1 TRP A  31     106.280  73.920  53.770  1.00  0.00           C
ATOM    285  HD1 TRP A  31     105.470  73.230  53.990  1.00  0.00           H
ATOM    286  CD2 TRP A  31     107.880  75.400  54.100  1.00  0.00           C
ATOM    287  NE1 TRP A  31     106.300  74.700  52.710  1.00  0.00           N
ATOM    288  HE1 TRP A  31     105.770  74.570  51.870  1.00  0.00           H
ATOM    289  CE2 TRP A  31     107.200  75.650  52.910  1.00  0.00           C
ATOM    290  CE3 TRP A  31     108.980  76.150  54.420  1.00  0.00           C
ATOM    291  HE3 TRP A  31     109.320  76.130  55.450  1.00  0.00           H
ATOM    292  CZ2 TRP A  31     107.620  76.680  52.030  1.00  0.00           C
ATOM    293  HZ2 TRP A  31     107.070  77.070  51.170  1.00  0.00           H
ATOM    294  CZ3 TRP A  31     109.420  77.140  53.510  1.00  0.00           C
ATOM    295  HZ3 TRP A  31     110.380  77.620  53.720  1.00  0.00           H
ATOM    296  CH2 TRP A  31     108.780  77.370  52.250  1.00  0.00           C
ATOM    297  HH2 TRP A  31     109.410  77.740  51.440  1.00  0.00           H
ATOM    298  C   TRP A  31     107.760  71.360  55.720  1.00  0.00           C
ATOM    299  O   TRP A  31     109.010  71.490  55.560  1.00  0.00           O
ATOM    300  N   LEU A  32     107.040  70.230  55.560  1.00  0.00           N
ATOM    301  H   LEU A  32     106.100  70.330  55.880  1.00  0.00           H
ATOM    302  CA  LEU A  32     107.480  69.060  54.870  1.00  0.00           C
ATOM    303  CB  LEU A  32     107.390  67.840  55.790  1.00  0.00           C
ATOM    304  CG  LEU A  32     108.510  67.660  56.840  1.00  0.00           C
ATOM    305  CD1 LEU A  32     108.240  66.470  57.690  1.00  0.00           C
ATOM    306  CD2 LEU A  32     109.900  67.420  56.230  1.00  0.00           C
ATOM    307  C   LEU A  32     106.710  68.820  53.580  1.00  0.00           C
ATOM    308  O   LEU A  32     105.500  68.560  53.610  1.00  0.00           O
ATOM    309  N   ASP A  33     107.380  68.760  52.440  1.00  0.00           N
ATOM    310  H   ASP A  33     108.370  68.680  52.550  1.00  0.00           H
ATOM    311  CA  ASP A  33     106.850  68.620  51.060  1.00  0.00           C
ATOM    312  CB  ASP A  33     106.300  67.160  50.760  1.00  0.00           C
ATOM    313  CG  ASP A  33     107.440  66.290  50.170  1.00  0.00           C
ATOM    314  OD1 ASP A  33     108.610  66.610  50.550  1.00  0.00           O
ATOM    315  OD2 ASP A  33     107.160  65.500  49.240  1.00  0.00           O
ATOM    316  C   ASP A  33     105.820  69.730  50.730  1.00  0.00           C
ATOM    317  O   ASP A  33     106.220  70.840  50.590  1.00  0.00           O
ATOM    318  N   ASP A  34     104.510  69.440  50.890  1.00  0.00           N
ATOM    319  H   ASP A  34     104.140  68.510  50.910  1.00  0.00           H
ATOM    320  CA  ASP A  34     103.430  70.450  50.790  1.00  0.00           C
ATOM    321  CB  ASP A  34     102.510  70.080  49.530  1.00  0.00           C
ATOM    322  CG  ASP A  34     101.660  68.840  49.560  1.00  0.00           C
ATOM    323  OD1 ASP A  34     102.010  67.970  50.340  1.00  0.00           O
ATOM    324  OD2 ASP A  34     100.630  68.810  48.930  1.00  0.00           O
ATOM    325  C   ASP A  34     102.530  70.740  52.040  1.00  0.00           C
ATOM    326  O   ASP A  34     101.350  71.190  51.900  1.00  0.00           O
ATOM    327  N   VAL A  35     102.980  70.230  53.150  1.00  0.00           N
ATOM    328  H   VAL A  35     103.940  69.980  53.230  1.00  0.00           H
ATOM    329  CA  VAL A  35     102.170  70.200  54.380  1.00  0.00           C
ATOM    330  CB  VAL A  35     101.560  68.800  54.620  1.00  0.00           C
ATOM    331  CG1 VAL A  35     100.390  68.460  53.730  1.00  0.00           C
ATOM    332  CG2 VAL A  35     102.690  67.790  54.610  1.00  0.00           C
ATOM    333  C   VAL A  35     103.000  70.740  55.510  1.00  0.00           C
ATOM    334  O   VAL A  35     104.250  70.780  55.450  1.00  0.00           O
ATOM    335  N   VAL A  36     102.300  71.370  56.430  1.00  0.00           N
ATOM    336  H   VAL A  36     101.450  71.880  56.300  1.00  0.00           H
ATOM    337  CA  VAL A  36     102.840  71.720  57.710  1.00  0.00           C
ATOM    338  CB  VAL A  36     102.530  73.220  58.030  1.00  0.00           C
ATOM    339  CG1 VAL A  36     103.530  73.560  59.140  1.00  0.00           C
ATOM    340  CG2 VAL A  36     102.910  74.120  56.780  1.00  0.00           C
ATOM    341  C   VAL A  36     102.440  70.870  58.900  1.00  0.00           C
ATOM    342  O   VAL A  36     101.310  70.730  59.410  1.00  0.00           O
ATOM    343  N   TYR A  37     103.470  70.080  59.270  1.00  0.00           N
ATOM    344  H   TYR A  37     104.380  70.100  58.860  1.00  0.00           H
ATOM    345  CA  TYR A  37     103.450  69.220  60.460  1.00  0.00           C
ATOM    346  CB  TYR A  37     104.600  68.240  60.430  1.00  0.00           C
ATOM    347  CG  TYR A  37     104.370  67.070  59.480  1.00  0.00           C
ATOM    348  CD1 TYR A  37     103.770  65.880  59.930  1.00  0.00           C
ATOM    349  HD1 TYR A  37     103.470  65.880  60.970  1.00  0.00           H
ATOM    350  CD2 TYR A  37     104.590  67.150  58.140  1.00  0.00           C
ATOM    351  HD2 TYR A  37     105.040  68.070  57.770  1.00  0.00           H
ATOM    352  CE1 TYR A  37     103.450  64.810  59.150  1.00  0.00           C
ATOM    353  HE1 TYR A  37     103.080  63.860  59.540  1.00  0.00           H
ATOM    354  CE2 TYR A  37     104.240  66.090  57.240  1.00  0.00           C
ATOM    355  HE2 TYR A  37     104.240  66.140  56.150  1.00  0.00           H
ATOM    356  CZ  TYR A  37     103.650  64.970  57.760  1.00  0.00           C
ATOM    357  OH  TYR A  37     103.300  63.910  56.920  1.00  0.00           O
ATOM    358  HH  TYR A  37     103.300  63.100  57.510  1.00  0.00           H
ATOM    359  C   TYR A  37     103.460  70.030  61.780  1.00  0.00           C
ATOM    360  O   TYR A  37     104.470  70.310  62.480  1.00  0.00           O
ATOM    361  N   CYS A  38     102.240  70.230  62.170  1.00  0.00           N
ATOM    362  H   CYS A  38     101.510  70.230  61.480  1.00  0.00           H
ATOM    363  CA  CYS A  38     101.840  71.080  63.320  1.00  0.00           C
ATOM    364  CB  CYS A  38     100.710  71.950  62.920  1.00  0.00           C
ATOM    365  SG  CYS A  38     101.380  73.560  62.290  1.00  0.00           S
ATOM    366  HG  CYS A  38     102.200  73.830  63.300  1.00  0.00           H
ATOM    367  C   CYS A  38     101.300  70.220  64.500  1.00  0.00           C
ATOM    368  O   CYS A  38     100.590  69.190  64.320  1.00  0.00           O
ATOM    369  N   PRO A  39     101.590  70.660  65.750  1.00  0.00           N
ATOM    370  CA  PRO A  39     101.030  69.920  66.920  1.00  0.00           C
ATOM    371  CB  PRO A  39     101.980  70.400  67.990  1.00  0.00           C
ATOM    372  CG  PRO A  39     102.350  71.880  67.580  1.00  0.00           C
ATOM    373  CD  PRO A  39     102.610  71.700  66.100  1.00  0.00           C
ATOM    374  C   PRO A  39      99.550  70.310  67.240  1.00  0.00           C
ATOM    375  O   PRO A  39      99.120  71.430  66.830  1.00  0.00           O
ATOM    376  N   ARG A  40      98.880  69.500  68.100  1.00  0.00           N
ATOM    377  H   ARG A  40      99.390  68.970  68.770  1.00  0.00           H
ATOM    378  CA  ARG A  40      97.410  69.580  68.240  1.00  0.00           C
ATOM    379  CB  ARG A  40      96.960  68.380  69.000  1.00  0.00           C
ATOM    380  CG  ARG A  40      95.860  67.710  68.130  1.00  0.00           C
ATOM    381  CD  ARG A  40      94.640  67.070  68.730  1.00  0.00           C
ATOM    382  NE  ARG A  40      93.850  66.410  67.690  1.00  0.00           N
ATOM    383  HE  ARG A  40      93.500  67.020  66.990  1.00  0.00           H
ATOM    384  CZ  ARG A  40      93.640  65.070  67.500  1.00  0.00           C
ATOM    385  NH1 ARG A  40      94.090  64.160  68.380  1.00  0.00           N
ATOM    386 1HH1 ARG A  40      94.500  64.410  69.260  1.00  0.00           H
ATOM    387 2HH1 ARG A  40      94.040  63.200  68.110  1.00  0.00           H
ATOM    388  NH2 ARG A  40      92.710  64.660  66.550  1.00  0.00           N
ATOM    389 1HH2 ARG A  40      91.980  65.260  66.220  1.00  0.00           H
ATOM    390 2HH2 ARG A  40      92.790  63.770  66.110  1.00  0.00           H
ATOM    391  C   ARG A  40      97.000  70.910  68.900  1.00  0.00           C
ATOM    392  O   ARG A  40      95.880  71.390  68.630  1.00  0.00           O
ATOM    393  N   HIS A  41      97.850  71.560  69.620  1.00  0.00           N
ATOM    394  H   HIS A  41      98.670  71.100  69.980  1.00  0.00           H
ATOM    395  CA  HIS A  41      97.650  72.920  70.270  1.00  0.00           C
ATOM    396  CB  HIS A  41      98.780  73.350  71.120  1.00  0.00           C
ATOM    397  CG  HIS A  41      98.240  73.610  72.540  1.00  0.00           C
ATOM    398  ND1 HIS A  41      97.910  74.820  73.010  1.00  0.00           N
ATOM    399  CD2 HIS A  41      97.770  72.690  73.340  1.00  0.00           C
ATOM    400  HD2 HIS A  41      97.860  71.610  73.210  1.00  0.00           H
ATOM    401  CE1 HIS A  41      97.300  74.600  74.210  1.00  0.00           C
ATOM    402  HE1 HIS A  41      96.880  75.400  74.820  1.00  0.00           H
ATOM    403  NE2 HIS A  41      97.190  73.260  74.420  1.00  0.00           N
ATOM    404  HE2 HIS A  41      97.110  72.830  75.320  1.00  0.00           H
ATOM    405  C   HIS A  41      97.230  74.060  69.350  1.00  0.00           C
ATOM    406  O   HIS A  41      96.450  74.950  69.790  1.00  0.00           O
ATOM    407  N   VAL A  42      97.720  74.050  68.140  1.00  0.00           N
ATOM    408  H   VAL A  42      98.330  73.350  67.780  1.00  0.00           H
ATOM    409  CA  VAL A  42      97.240  75.060  67.130  1.00  0.00           C
ATOM    410  CB  VAL A  42      98.060  74.780  65.820  1.00  0.00           C
ATOM    411  CG1 VAL A  42      97.740  75.860  64.730  1.00  0.00           C
ATOM    412  CG2 VAL A  42      99.550  74.530  66.050  1.00  0.00           C
ATOM    413  C   VAL A  42      95.690  75.160  66.980  1.00  0.00           C
ATOM    414  O   VAL A  42      95.230  76.170  66.420  1.00  0.00           O
ATOM    415  N   ILE A  43      94.840  74.100  67.180  1.00  0.00           N
ATOM    416  H   ILE A  43      95.070  73.140  67.380  1.00  0.00           H
ATOM    417  CA  ILE A  43      93.420  74.290  67.160  1.00  0.00           C
ATOM    418  CB  ILE A  43      92.560  73.000  67.040  1.00  0.00           C
ATOM    419  CG1 ILE A  43      92.990  71.870  68.010  1.00  0.00           C
ATOM    420  CG2 ILE A  43      92.780  72.470  65.600  1.00  0.00           C
ATOM    421  CD  ILE A  43      91.930  70.730  68.070  1.00  0.00           C
ATOM    422  C   ILE A  43      92.830  75.290  68.150  1.00  0.00           C
ATOM    423  O   ILE A  43      91.620  75.520  68.010  1.00  0.00           O
ATOM    424  N   CYS A  44      93.570  75.750  69.200  1.00  0.00           N
ATOM    425  H   CYS A  44      94.520  75.470  69.280  1.00  0.00           H
ATOM    426  CA  CYS A  44      92.960  76.680  70.220  1.00  0.00           C
ATOM    427  CB  CYS A  44      93.150  76.030  71.620  1.00  0.00           C
ATOM    428  SG  CYS A  44      91.900  74.830  72.180  1.00  0.00           S
ATOM    429  HG  CYS A  44      90.830  75.600  72.390  1.00  0.00           H
ATOM    430  C   CYS A  44      93.600  78.040  70.220  1.00  0.00           C
ATOM    431  O   CYS A  44      94.690  78.120  69.620  1.00  0.00           O
ATOM    432  N   THR A  45      92.830  79.110  70.420  1.00  0.00           N
ATOM    433  H   THR A  45      91.830  79.120  70.430  1.00  0.00           H
ATOM    434  CA  THR A  45      93.420  80.490  70.400  1.00  0.00           C
ATOM    435  CB  THR A  45      92.770  81.250  69.240  1.00  0.00           C
ATOM    436  OG1 THR A  45      93.140  80.480  68.100  1.00  0.00           O
ATOM    437  HG1 THR A  45      94.080  80.720  67.890  1.00  0.00           H
ATOM    438  CG2 THR A  45      93.660  82.470  68.960  1.00  0.00           C
ATOM    439  C   THR A  45      93.180  81.200  71.760  1.00  0.00           C
ATOM    440  O   THR A  45      92.030  81.550  72.000  1.00  0.00           O
ATOM    441  N   SER A  46      94.140  81.350  72.670  1.00  0.00           N
ATOM    442  H   SER A  46      95.060  80.990  72.520  1.00  0.00           H
ATOM    443  CA  SER A  46      93.920  81.900  74.030  1.00  0.00           C
ATOM    444  CB  SER A  46      93.400  83.380  74.150  1.00  0.00           C
ATOM    445  OG  SER A  46      94.050  83.980  75.260  1.00  0.00           O
ATOM    446  HG  SER A  46      93.380  84.410  75.860  1.00  0.00           H
ATOM    447  C   SER A  46      93.050  80.910  74.890  1.00  0.00           C
ATOM    448  O   SER A  46      92.020  81.240  75.470  1.00  0.00           O
ATOM    449  N   GLU A  47      93.410  79.650  74.910  1.00  0.00           N
ATOM    450  H   GLU A  47      94.240  79.320  74.450  1.00  0.00           H
ATOM    451  CA  GLU A  47      92.470  78.600  75.430  1.00  0.00           C
ATOM    452  CB  GLU A  47      91.500  78.290  74.360  1.00  0.00           C
ATOM    453  CG  GLU A  47      90.180  77.740  74.820  1.00  0.00           C
ATOM    454  CD  GLU A  47      89.250  77.550  73.610  1.00  0.00           C
ATOM    455  OE1 GLU A  47      88.290  78.370  73.510  1.00  0.00           O
ATOM    456  OE2 GLU A  47      89.430  76.580  72.890  1.00  0.00           O
ATOM    457  C   GLU A  47      93.150  77.270  75.800  1.00  0.00           C
ATOM    458  O   GLU A  47      94.010  76.790  75.030  1.00  0.00           O
ATOM    459  N   ASP A  48      92.870  76.740  76.990  1.00  0.00           N
ATOM    460  H   ASP A  48      92.480  77.210  77.780  1.00  0.00           H
ATOM    461  CA  ASP A  48      93.210  75.330  77.340  1.00  0.00           C
ATOM    462  CB  ASP A  48      93.230  75.090  78.850  1.00  0.00           C
ATOM    463  CG  ASP A  48      94.430  75.780  79.470  1.00  0.00           C
ATOM    464  OD1 ASP A  48      94.420  75.840  80.710  1.00  0.00           O
ATOM    465  OD2 ASP A  48      95.470  76.070  78.850  1.00  0.00           O
ATOM    466  C   ASP A  48      92.480  74.250  76.570  1.00  0.00           C
ATOM    467  O   ASP A  48      91.260  74.100  76.590  1.00  0.00           O
ATOM    468  N   MET A  49      93.320  73.250  76.460  1.00  0.00           N
ATOM    469  H   MET A  49      94.240  73.300  76.840  1.00  0.00           H
ATOM    470  CA  MET A  49      93.000  72.050  75.670  1.00  0.00           C
ATOM    471  CB  MET A  49      94.120  71.790  74.730  1.00  0.00           C
ATOM    472  CG  MET A  49      93.760  70.740  73.600  1.00  0.00           C
ATOM    473  SD  MET A  49      95.240  70.320  72.620  1.00  0.00           S
ATOM    474  CE  MET A  49      94.340  69.530  71.310  1.00  0.00           C
ATOM    475  C   MET A  49      92.810  70.900  76.610  1.00  0.00           C
ATOM    476  O   MET A  49      93.700  70.120  76.940  1.00  0.00           O
ATOM    477  N   LEU A  50      91.570  70.770  77.030  1.00  0.00           N
ATOM    478  H   LEU A  50      90.890  71.510  77.050  1.00  0.00           H
ATOM    479  CA  LEU A  50      91.100  69.610  77.810  1.00  0.00           C
ATOM    480  CB  LEU A  50      90.680  70.140  79.210  1.00  0.00           C
ATOM    481  CG  LEU A  50      91.640  70.810  80.210  1.00  0.00           C
ATOM    482  CD1 LEU A  50      90.790  71.410  81.330  1.00  0.00           C
ATOM    483  CD2 LEU A  50      92.750  69.910  80.840  1.00  0.00           C
ATOM    484  C   LEU A  50      90.080  68.660  77.090  1.00  0.00           C
ATOM    485  O   LEU A  50      89.430  67.850  77.700  1.00  0.00           O
ATOM    486  N   ASN A  51      90.230  68.570  75.780  1.00  0.00           N
ATOM    487  H   ASN A  51      90.720  69.350  75.380  1.00  0.00           H
ATOM    488  CA  ASN A  51      89.530  67.600  74.850  1.00  0.00           C
ATOM    489  CB  ASN A  51      88.250  68.340  74.420  1.00  0.00           C
ATOM    490  CG  ASN A  51      87.130  67.330  74.230  1.00  0.00           C
ATOM    491  OD1 ASN A  51      87.190  66.400  73.400  1.00  0.00           O
ATOM    492  ND2 ASN A  51      86.060  67.410  75.110  1.00  0.00           N
ATOM    493 1HD2 ASN A  51      86.020  68.070  75.860  1.00  0.00           H
ATOM    494 2HD2 ASN A  51      85.330  66.730  75.130  1.00  0.00           H
ATOM    495  C   ASN A  51      90.310  67.090  73.640  1.00  0.00           C
ATOM    496  O   ASN A  51      91.000  67.860  72.970  1.00  0.00           O
ATOM    497  N   PRO A  52      90.180  65.830  73.240  1.00  0.00           N
ATOM    498  CA  PRO A  52      90.600  65.310  71.880  1.00  0.00           C
ATOM    499  CB  PRO A  52      90.840  63.830  72.110  1.00  0.00           C
ATOM    500  CG  PRO A  52      89.680  63.580  73.070  1.00  0.00           C
ATOM    501  CD  PRO A  52      89.830  64.660  74.120  1.00  0.00           C
ATOM    502  C   PRO A  52      89.700  65.620  70.670  1.00  0.00           C
ATOM    503  O   PRO A  52      88.880  64.840  70.200  1.00  0.00           O
ATOM    504  N   ASN A  53      89.750  66.810  70.140  1.00  0.00           N
ATOM    505  H   ASN A  53      90.170  67.520  70.710  1.00  0.00           H
ATOM    506  CA  ASN A  53      89.010  67.350  68.950  1.00  0.00           C
ATOM    507  CB  ASN A  53      88.760  68.810  69.200  1.00  0.00           C
ATOM    508  CG  ASN A  53      87.750  68.980  70.300  1.00  0.00           C
ATOM    509  OD1 ASN A  53      88.120  69.280  71.410  1.00  0.00           O
ATOM    510  ND2 ASN A  53      86.380  68.970  70.210  1.00  0.00           N
ATOM    511 1HD2 ASN A  53      85.980  68.800  69.310  1.00  0.00           H
ATOM    512 2HD2 ASN A  53      85.890  69.250  71.030  1.00  0.00           H
ATOM    513  C   ASN A  53      89.650  67.030  67.590  1.00  0.00           C
ATOM    514  O   ASN A  53      90.870  66.890  67.490  1.00  0.00           O
ATOM    515  N   TYR A  54      88.710  66.790  66.700  1.00  0.00           N
ATOM    516  H   TYR A  54      87.720  66.830  66.860  1.00  0.00           H
ATOM    517  CA  TYR A  54      88.840  66.380  65.310  1.00  0.00           C
ATOM    518  CB  TYR A  54      88.500  64.890  65.180  1.00  0.00           C
ATOM    519  CG  TYR A  54      89.460  63.890  65.830  1.00  0.00           C
ATOM    520  CD1 TYR A  54      90.290  63.200  65.020  1.00  0.00           C
ATOM    521  HD1 TYR A  54      90.090  63.290  63.950  1.00  0.00           H
ATOM    522  CD2 TYR A  54      89.370  63.600  67.160  1.00  0.00           C
ATOM    523  HD2 TYR A  54      88.880  64.300  67.830  1.00  0.00           H
ATOM    524  CE1 TYR A  54      91.090  62.170  65.480  1.00  0.00           C
ATOM    525  HE1 TYR A  54      91.710  61.510  64.880  1.00  0.00           H
ATOM    526  CE2 TYR A  54      90.080  62.480  67.680  1.00  0.00           C
ATOM    527  HE2 TYR A  54      89.990  62.120  68.700  1.00  0.00           H
ATOM    528  CZ  TYR A  54      90.900  61.770  66.800  1.00  0.00           C
ATOM    529  OH  TYR A  54      91.270  60.530  67.100  1.00  0.00           O
ATOM    530  HH  TYR A  54      91.440  59.990  66.270  1.00  0.00           H
ATOM    531  C   TYR A  54      88.180  67.270  64.310  1.00  0.00           C
ATOM    532  O   TYR A  54      88.180  68.480  64.450  1.00  0.00           O
ATOM    533  N   GLU A  55      87.660  66.690  63.240  1.00  0.00           N
ATOM    534  H   GLU A  55      88.090  65.850  62.900  1.00  0.00           H
ATOM    535  CA  GLU A  55      86.810  67.320  62.280  1.00  0.00           C
ATOM    536  CB  GLU A  55      86.220  66.270  61.300  1.00  0.00           C
ATOM    537  CG  GLU A  55      87.280  65.330  60.610  1.00  0.00           C
ATOM    538  CD  GLU A  55      87.980  64.220  61.400  1.00  0.00           C
ATOM    539  OE1 GLU A  55      87.520  63.090  61.220  1.00  0.00           O
ATOM    540  OE2 GLU A  55      88.940  64.520  62.090  1.00  0.00           O
ATOM    541  C   GLU A  55      85.720  68.300  62.750  1.00  0.00           C
ATOM    542  O   GLU A  55      85.460  69.350  62.150  1.00  0.00           O
ATOM    543  N   ASP A  56      85.140  67.940  63.890  1.00  0.00           N
ATOM    544  H   ASP A  56      85.550  67.150  64.360  1.00  0.00           H
ATOM    545  CA  ASP A  56      84.010  68.720  64.590  1.00  0.00           C
ATOM    546  CB  ASP A  56      83.660  68.050  65.920  1.00  0.00           C
ATOM    547  CG  ASP A  56      84.760  68.020  66.990  1.00  0.00           C
ATOM    548  OD1 ASP A  56      85.760  67.360  66.650  1.00  0.00           O
ATOM    549  OD2 ASP A  56      84.700  68.600  68.100  1.00  0.00           O
ATOM    550  C   ASP A  56      84.410  70.160  64.780  1.00  0.00           C
ATOM    551  O   ASP A  56      83.800  71.030  64.280  1.00  0.00           O
ATOM    552  N   LEU A  57      85.580  70.340  65.350  1.00  0.00           N
ATOM    553  H   LEU A  57      86.080  69.570  65.740  1.00  0.00           H
ATOM    554  CA  LEU A  57      86.050  71.700  65.770  1.00  0.00           C
ATOM    555  CB  LEU A  57      87.160  71.650  66.860  1.00  0.00           C
ATOM    556  CG  LEU A  57      87.590  72.960  67.480  1.00  0.00           C
ATOM    557  CD1 LEU A  57      86.330  73.780  67.840  1.00  0.00           C
ATOM    558  CD2 LEU A  57      88.490  72.800  68.670  1.00  0.00           C
ATOM    559  C   LEU A  57      86.600  72.420  64.530  1.00  0.00           C
ATOM    560  O   LEU A  57      86.380  73.660  64.440  1.00  0.00           O
ATOM    561  N   LEU A  58      87.130  71.730  63.550  1.00  0.00           N
ATOM    562  H   LEU A  58      87.030  70.730  63.530  1.00  0.00           H
ATOM    563  CA  LEU A  58      87.700  72.350  62.320  1.00  0.00           C
ATOM    564  CB  LEU A  58      88.480  71.320  61.490  1.00  0.00           C
ATOM    565  CG  LEU A  58      89.770  70.810  62.110  1.00  0.00           C
ATOM    566  CD1 LEU A  58      90.190  69.540  61.440  1.00  0.00           C
ATOM    567  CD2 LEU A  58      90.830  71.900  62.000  1.00  0.00           C
ATOM    568  C   LEU A  58      86.800  73.130  61.410  1.00  0.00           C
ATOM    569  O   LEU A  58      87.260  74.090  60.790  1.00  0.00           O
ATOM    570  N   ILE A  59      85.510  72.800  61.470  1.00  0.00           N
ATOM    571  H   ILE A  59      85.160  71.920  61.780  1.00  0.00           H
ATOM    572  CA  ILE A  59      84.410  73.620  60.900  1.00  0.00           C
ATOM    573  CB  ILE A  59      83.050  72.960  61.180  1.00  0.00           C
ATOM    574  CG1 ILE A  59      82.980  71.420  61.050  1.00  0.00           C
ATOM    575  CG2 ILE A  59      82.040  73.560  60.260  1.00  0.00           C
ATOM    576  CD  ILE A  59      81.610  70.930  61.560  1.00  0.00           C
ATOM    577  C   ILE A  59      84.430  75.100  61.350  1.00  0.00           C
ATOM    578  O   ILE A  59      84.250  75.980  60.540  1.00  0.00           O
ATOM    579  N   ARG A  60      84.670  75.270  62.650  1.00  0.00           N
ATOM    580  H   ARG A  60      84.790  74.460  63.220  1.00  0.00           H
ATOM    581  CA  ARG A  60      84.670  76.560  63.350  1.00  0.00           C
ATOM    582  CB  ARG A  60      84.360  76.380  64.780  1.00  0.00           C
ATOM    583  CG  ARG A  60      83.130  75.530  65.070  1.00  0.00           C
ATOM    584  CD  ARG A  60      81.830  75.980  64.310  1.00  0.00           C
ATOM    585  NE  ARG A  60      80.720  75.120  64.850  1.00  0.00           N
ATOM    586  HE  ARG A  60      80.820  74.180  64.510  1.00  0.00           H
ATOM    587  CZ  ARG A  60      79.630  75.460  65.590  1.00  0.00           C
ATOM    588  NH1 ARG A  60      79.360  76.710  65.810  1.00  0.00           N
ATOM    589 1HH1 ARG A  60      79.860  77.510  65.450  1.00  0.00           H
ATOM    590 2HH1 ARG A  60      78.510  76.900  66.300  1.00  0.00           H
ATOM    591  NH2 ARG A  60      78.700  74.590  65.880  1.00  0.00           N
ATOM    592 1HH2 ARG A  60      78.630  73.650  65.550  1.00  0.00           H
ATOM    593 2HH2 ARG A  60      78.000  74.820  66.560  1.00  0.00           H
ATOM    594  C   ARG A  60      86.080  77.300  63.280  1.00  0.00           C
ATOM    595  O   ARG A  60      86.040  78.450  62.980  1.00  0.00           O
ATOM    596  N   LYS A  61      87.150  76.500  63.470  1.00  0.00           N
ATOM    597  H   LYS A  61      87.050  75.640  63.970  1.00  0.00           H
ATOM    598  CA  LYS A  61      88.470  76.970  63.030  1.00  0.00           C
ATOM    599  CB  LYS A  61      89.530  75.950  63.500  1.00  0.00           C
ATOM    600  CG  LYS A  61      90.730  76.770  63.960  1.00  0.00           C
ATOM    601  CD  LYS A  61      90.460  77.510  65.230  1.00  0.00           C
ATOM    602  CE  LYS A  61      91.430  78.730  65.360  1.00  0.00           C
ATOM    603  NZ  LYS A  61      91.020  79.760  66.360  1.00  0.00           N
ATOM    604  HZ1 LYS A  61      90.160  80.170  66.060  1.00  0.00           H
ATOM    605  HZ2 LYS A  61      91.010  79.390  67.290  1.00  0.00           H
ATOM    606  HZ3 LYS A  61      91.650  80.540  66.350  1.00  0.00           H
ATOM    607  C   LYS A  61      88.620  77.360  61.490  1.00  0.00           C
ATOM    608  O   LYS A  61      88.850  78.570  61.340  1.00  0.00           O
ATOM    609  N   SER A  62      88.670  76.470  60.510  1.00  0.00           N
ATOM    610  H   SER A  62      88.250  75.580  60.700  1.00  0.00           H
ATOM    611  CA  SER A  62      88.890  76.600  59.040  1.00  0.00           C
ATOM    612  CB  SER A  62      87.760  77.570  58.520  1.00  0.00           C
ATOM    613  OG  SER A  62      87.590  77.290  57.140  1.00  0.00           O
ATOM    614  HG  SER A  62      86.600  77.190  57.000  1.00  0.00           H
ATOM    615  C   SER A  62      90.270  77.100  58.630  1.00  0.00           C
ATOM    616  O   SER A  62      91.000  77.760  59.370  1.00  0.00           O
ATOM    617  N   ASN A  63      90.460  77.000  57.320  1.00  0.00           N
ATOM    618  H   ASN A  63      89.560  76.920  56.880  1.00  0.00           H
ATOM    619  CA  ASN A  63      91.720  77.250  56.580  1.00  0.00           C
ATOM    620  CB  ASN A  63      91.600  77.090  55.060  1.00  0.00           C
ATOM    621  CG  ASN A  63      91.360  75.680  54.620  1.00  0.00           C
ATOM    622  OD1 ASN A  63      91.920  74.680  55.080  1.00  0.00           O
ATOM    623  ND2 ASN A  63      90.400  75.570  53.760  1.00  0.00           N
ATOM    624 1HD2 ASN A  63      90.020  76.380  53.300  1.00  0.00           H
ATOM    625 2HD2 ASN A  63      90.120  74.630  53.600  1.00  0.00           H
ATOM    626  C   ASN A  63      92.260  78.660  56.830  1.00  0.00           C
ATOM    627  O   ASN A  63      93.450  78.870  57.130  1.00  0.00           O
ATOM    628  N   HIS A  64      91.300  79.550  56.830  1.00  0.00           N
ATOM    629  H   HIS A  64      90.410  79.330  56.440  1.00  0.00           H
ATOM    630  CA  HIS A  64      91.410  80.990  57.010  1.00  0.00           C
ATOM    631  CB  HIS A  64      89.980  81.440  57.290  1.00  0.00           C
ATOM    632  CG  HIS A  64      89.790  82.850  57.880  1.00  0.00           C
ATOM    633  ND1 HIS A  64      89.460  83.870  57.140  1.00  0.00           N
ATOM    634  CD2 HIS A  64      89.550  83.210  59.160  1.00  0.00           C
ATOM    635  HD2 HIS A  64      89.740  82.560  60.010  1.00  0.00           H
ATOM    636  CE1 HIS A  64      89.150  84.840  57.950  1.00  0.00           C
ATOM    637  HE1 HIS A  64      89.010  85.890  57.700  1.00  0.00           H
ATOM    638  NE2 HIS A  64      89.160  84.430  59.210  1.00  0.00           N
ATOM    639  HE2 HIS A  64      89.030  84.920  60.070  1.00  0.00           H
ATOM    640  C   HIS A  64      92.370  81.490  58.060  1.00  0.00           C
ATOM    641  O   HIS A  64      93.090  82.460  57.900  1.00  0.00           O
ATOM    642  N   ASN A  65      92.150  80.940  59.250  1.00  0.00           N
ATOM    643  H   ASN A  65      91.670  80.070  59.290  1.00  0.00           H
ATOM    644  CA  ASN A  65      92.820  81.200  60.530  1.00  0.00           C
ATOM    645  CB  ASN A  65      92.110  80.670  61.770  1.00  0.00           C
ATOM    646  CG  ASN A  65      90.860  81.490  62.200  1.00  0.00           C
ATOM    647  OD1 ASN A  65      91.050  82.660  62.360  1.00  0.00           O
ATOM    648  ND2 ASN A  65      89.630  81.070  62.110  1.00  0.00           N
ATOM    649 1HD2 ASN A  65      89.350  80.210  61.680  1.00  0.00           H
ATOM    650 2HD2 ASN A  65      88.850  81.580  62.460  1.00  0.00           H
ATOM    651  C   ASN A  65      94.350  81.010  60.580  1.00  0.00           C
ATOM    652  O   ASN A  65      95.150  81.830  61.100  1.00  0.00           O
ATOM    653  N   PHE A  66      94.770  79.850  60.010  1.00  0.00           N
ATOM    654  H   PHE A  66      94.210  79.450  59.280  1.00  0.00           H
ATOM    655  CA  PHE A  66      96.140  79.360  60.140  1.00  0.00           C
ATOM    656  CB  PHE A  66      96.160  77.790  60.200  1.00  0.00           C
ATOM    657  CG  PHE A  66      95.040  77.090  61.030  1.00  0.00           C
ATOM    658  CD1 PHE A  66      93.920  76.620  60.310  1.00  0.00           C
ATOM    659  HD1 PHE A  66      93.560  77.280  59.520  1.00  0.00           H
ATOM    660  CD2 PHE A  66      95.400  76.730  62.360  1.00  0.00           C
ATOM    661  HD2 PHE A  66      96.400  76.930  62.730  1.00  0.00           H
ATOM    662  CE1 PHE A  66      93.170  75.650  60.890  1.00  0.00           C
ATOM    663  HE1 PHE A  66      92.430  75.080  60.330  1.00  0.00           H
ATOM    664  CE2 PHE A  66      94.540  75.810  62.960  1.00  0.00           C
ATOM    665  HE2 PHE A  66      94.840  75.450  63.940  1.00  0.00           H
ATOM    666  CZ  PHE A  66      93.490  75.220  62.210  1.00  0.00           C
ATOM    667  HZ  PHE A  66      92.970  74.350  62.610  1.00  0.00           H
ATOM    668  C   PHE A  66      97.090  79.880  59.020  1.00  0.00           C
ATOM    669  O   PHE A  66      97.150  79.360  57.900  1.00  0.00           O
ATOM    670  N   LEU A  67      97.750  80.960  59.320  1.00  0.00           N
ATOM    671  H   LEU A  67      97.800  81.490  60.170  1.00  0.00           H
ATOM    672  CA  LEU A  67      98.760  81.510  58.380  1.00  0.00           C
ATOM    673  CB  LEU A  67      98.570  83.070  58.320  1.00  0.00           C
ATOM    674  CG  LEU A  67      97.480  83.590  57.360  1.00  0.00           C
ATOM    675  CD1 LEU A  67      97.230  85.110  57.610  1.00  0.00           C
ATOM    676  CD2 LEU A  67      97.880  83.390  55.900  1.00  0.00           C
ATOM    677  C   LEU A  67     100.190  81.100  58.820  1.00  0.00           C
ATOM    678  O   LEU A  67     100.370  81.000  59.980  1.00  0.00           O
ATOM    679  N   VAL A  68     100.720  80.390  57.860  1.00  0.00           N
ATOM    680  H   VAL A  68     100.140  80.240  57.050  1.00  0.00           H
ATOM    681  CA  VAL A  68     102.000  79.690  57.990  1.00  0.00           C
ATOM    682  CB  VAL A  68     101.870  78.350  57.230  1.00  0.00           C
ATOM    683  CG1 VAL A  68     103.200  77.530  57.220  1.00  0.00           C
ATOM    684  CG2 VAL A  68     100.740  77.570  57.910  1.00  0.00           C
ATOM    685  C   VAL A  68     103.130  80.560  57.410  1.00  0.00           C
ATOM    686  O   VAL A  68     103.240  80.850  56.180  1.00  0.00           O
ATOM    687  N   GLN A  69     103.630  81.340  58.380  1.00  0.00           N
ATOM    688  H   GLN A  69     103.420  81.160  59.340  1.00  0.00           H
ATOM    689  CA  GLN A  69     104.730  82.350  58.120  1.00  0.00           C
ATOM    690  CB  GLN A  69     104.950  83.420  59.240  1.00  0.00           C
ATOM    691  CG  GLN A  69     105.810  84.680  58.750  1.00  0.00           C
ATOM    692  CD  GLN A  69     106.290  85.440  59.950  1.00  0.00           C
ATOM    693  OE1 GLN A  69     105.560  85.940  60.820  1.00  0.00           O
ATOM    694  NE2 GLN A  69     107.570  85.520  60.170  1.00  0.00           N
ATOM    695 1HE2 GLN A  69     108.210  85.250  59.450  1.00  0.00           H
ATOM    696 2HE2 GLN A  69     107.940  85.870  61.030  1.00  0.00           H
ATOM    697  C   GLN A  69     106.070  81.610  57.810  1.00  0.00           C
ATOM    698  O   GLN A  69     106.550  80.880  58.630  1.00  0.00           O
ATOM    699  N   ALA A  70     106.490  81.800  56.540  1.00  0.00           N
ATOM    700  H   ALA A  70     106.010  82.320  55.830  1.00  0.00           H
ATOM    701  CA  ALA A  70     107.850  81.280  56.080  1.00  0.00           C
ATOM    702  CB  ALA A  70     107.620  80.400  54.930  1.00  0.00           C
ATOM    703  C   ALA A  70     108.860  82.420  55.730  1.00  0.00           C
ATOM    704  O   ALA A  70     108.610  83.230  54.840  1.00  0.00           O
ATOM    705  N   GLY A  71     109.830  82.580  56.660  1.00  0.00           N
ATOM    706  H   GLY A  71     109.920  81.800  57.280  1.00  0.00           H
ATOM    707  CA  GLY A  71     110.650  83.820  56.720  1.00  0.00           C
ATOM    708  C   GLY A  71     109.770  85.050  56.970  1.00  0.00           C
ATOM    709  O   GLY A  71     109.400  85.320  58.100  1.00  0.00           O
ATOM    710  N   ASN A  72     109.320  85.650  55.890  1.00  0.00           N
ATOM    711  H   ASN A  72     109.750  85.500  55.000  1.00  0.00           H
ATOM    712  CA  ASN A  72     108.350  86.780  55.950  1.00  0.00           C
ATOM    713  CB  ASN A  72     109.050  88.140  55.850  1.00  0.00           C
ATOM    714  CG  ASN A  72     108.390  89.190  56.740  1.00  0.00           C
ATOM    715  OD1 ASN A  72     107.290  89.680  56.450  1.00  0.00           O
ATOM    716  ND2 ASN A  72     108.820  89.270  57.950  1.00  0.00           N
ATOM    717 1HD2 ASN A  72     109.490  88.640  58.330  1.00  0.00           H
ATOM    718 2HD2 ASN A  72     108.430  89.940  58.570  1.00  0.00           H
ATOM    719  C   ASN A  72     107.150  86.670  54.990  1.00  0.00           C
ATOM    720  O   ASN A  72     106.340  87.590  54.950  1.00  0.00           O
ATOM    721  N   VAL A  73     107.050  85.540  54.320  1.00  0.00           N
ATOM    722  H   VAL A  73     107.530  84.710  54.600  1.00  0.00           H
ATOM    723  CA  VAL A  73     105.870  85.370  53.420  1.00  0.00           C
ATOM    724  CB  VAL A  73     106.380  84.830  52.060  1.00  0.00           C
ATOM    725  CG1 VAL A  73     107.050  83.480  52.070  1.00  0.00           C
ATOM    726  CG2 VAL A  73     105.320  84.790  50.920  1.00  0.00           C
ATOM    727  C   VAL A  73     104.900  84.430  54.120  1.00  0.00           C
ATOM    728  O   VAL A  73     105.290  83.650  54.970  1.00  0.00           O
ATOM    729  N   GLN A  74     103.620  84.660  53.890  1.00  0.00           N
ATOM    730  H   GLN A  74     103.240  85.550  53.600  1.00  0.00           H
ATOM    731  CA  GLN A  74     102.600  83.810  54.570  1.00  0.00           C
ATOM    732  CB  GLN A  74     101.540  84.680  55.260  1.00  0.00           C
ATOM    733  CG  GLN A  74     101.970  85.620  56.420  1.00  0.00           C
ATOM    734  CD  GLN A  74     101.110  86.850  56.740  1.00  0.00           C
ATOM    735  OE1 GLN A  74     100.680  87.680  55.940  1.00  0.00           O
ATOM    736  NE2 GLN A  74     100.940  87.230  57.920  1.00  0.00           N
ATOM    737 1HE2 GLN A  74     101.450  86.850  58.690  1.00  0.00           H
ATOM    738 2HE2 GLN A  74     100.470  88.110  57.970  1.00  0.00           H
ATOM    739  C   GLN A  74     101.920  82.910  53.600  1.00  0.00           C
ATOM    740  O   GLN A  74     101.020  83.390  52.950  1.00  0.00           O
ATOM    741  N   LEU A  75     102.250  81.670  53.740  1.00  0.00           N
ATOM    742  H   LEU A  75     102.920  81.300  54.380  1.00  0.00           H
ATOM    743  CA  LEU A  75     101.610  80.600  52.960  1.00  0.00           C
ATOM    744  CB  LEU A  75     102.350  79.300  53.100  1.00  0.00           C
ATOM    745  CG  LEU A  75     103.860  79.340  53.050  1.00  0.00           C
ATOM    746  CD1 LEU A  75     104.400  77.940  53.030  1.00  0.00           C
ATOM    747  CD2 LEU A  75     104.440  80.080  51.880  1.00  0.00           C
ATOM    748  C   LEU A  75     100.180  80.460  53.420  1.00  0.00           C
ATOM    749  O   LEU A  75      99.850  80.570  54.640  1.00  0.00           O
ATOM    750  N   ARG A  76      99.390  80.150  52.380  1.00  0.00           N
ATOM    751  H   ARG A  76      99.760  80.060  51.460  1.00  0.00           H
ATOM    752  CA  ARG A  76      97.930  79.950  52.540  1.00  0.00           C
ATOM    753  CB  ARG A  76      97.170  80.720  51.460  1.00  0.00           C
ATOM    754  CG  ARG A  76      96.680  82.050  52.070  1.00  0.00           C
ATOM    755  CD  ARG A  76      97.820  83.080  51.990  1.00  0.00           C
ATOM    756  NE  ARG A  76      97.350  84.340  52.540  1.00  0.00           N
ATOM    757  HE  ARG A  76      96.570  84.480  53.150  1.00  0.00           H
ATOM    758  CZ  ARG A  76      98.010  85.500  52.430  1.00  0.00           C
ATOM    759  NH1 ARG A  76      99.140  85.750  51.760  1.00  0.00           N
ATOM    760 1HH1 ARG A  76      99.540  85.050  51.160  1.00  0.00           H
ATOM    761 2HH1 ARG A  76      99.570  86.640  51.600  1.00  0.00           H
ATOM    762  NH2 ARG A  76      97.340  86.470  53.070  1.00  0.00           N
ATOM    763 1HH2 ARG A  76      96.470  86.230  53.510  1.00  0.00           H
ATOM    764 2HH2 ARG A  76      97.730  87.360  53.280  1.00  0.00           H
ATOM    765  C   ARG A  76      97.590  78.490  52.720  1.00  0.00           C
ATOM    766  O   ARG A  76      97.800  77.680  51.840  1.00  0.00           O
ATOM    767  N   VAL A  77      96.720  78.260  53.700  1.00  0.00           N
ATOM    768  H   VAL A  77      96.320  78.960  54.290  1.00  0.00           H
ATOM    769  CA  VAL A  77      96.230  76.920  54.030  1.00  0.00           C
ATOM    770  CB  VAL A  77      96.040  76.570  55.530  1.00  0.00           C
ATOM    771  CG1 VAL A  77      95.640  75.090  55.790  1.00  0.00           C
ATOM    772  CG2 VAL A  77      97.430  76.920  56.120  1.00  0.00           C
ATOM    773  C   VAL A  77      94.980  76.570  53.170  1.00  0.00           C
ATOM    774  O   VAL A  77      94.170  77.490  52.970  1.00  0.00           O
ATOM    775  N   ILE A  78      95.020  75.500  52.470  1.00  0.00           N
ATOM    776  H   ILE A  78      95.910  75.100  52.270  1.00  0.00           H
ATOM    777  CA  ILE A  78      93.970  75.110  51.470  1.00  0.00           C
ATOM    778  CB  ILE A  78      94.490  75.300  50.030  1.00  0.00           C
ATOM    779  CG1 ILE A  78      95.940  74.830  49.790  1.00  0.00           C
ATOM    780  CG2 ILE A  78      94.320  76.770  49.620  1.00  0.00           C
ATOM    781  CD  ILE A  78      96.150  74.330  48.400  1.00  0.00           C
ATOM    782  C   ILE A  78      93.460  73.620  51.590  1.00  0.00           C
ATOM    783  O   ILE A  78      93.120  72.940  50.630  1.00  0.00           O
ATOM    784  N   GLY A  79      93.470  73.150  52.850  1.00  0.00           N
ATOM    785  H   GLY A  79      93.740  73.740  53.600  1.00  0.00           H
ATOM    786  CA  GLY A  79      93.040  71.760  53.340  1.00  0.00           C
ATOM    787  C   GLY A  79      93.370  71.560  54.890  1.00  0.00           C
ATOM    788  O   GLY A  79      94.530  71.610  55.290  1.00  0.00           O
ATOM    789  N   HIS A  80      92.410  71.220  55.670  1.00  0.00           N
ATOM    790  H   HIS A  80      91.580  70.840  55.260  1.00  0.00           H
ATOM    791  CA  HIS A  80      92.570  70.930  57.070  1.00  0.00           C
ATOM    792  CB  HIS A  80      91.920  72.020  57.980  1.00  0.00           C
ATOM    793  CG  HIS A  80      90.460  72.470  57.660  1.00  0.00           C
ATOM    794  ND1 HIS A  80      90.270  73.530  56.860  1.00  0.00           N
ATOM    795  HD1 HIS A  80      90.980  74.100  56.440  1.00  0.00           H
ATOM    796  CD2 HIS A  80      89.410  71.820  57.980  1.00  0.00           C
ATOM    797  HD2 HIS A  80      89.290  70.880  58.520  1.00  0.00           H
ATOM    798  CE1 HIS A  80      88.930  73.490  56.620  1.00  0.00           C
ATOM    799  HE1 HIS A  80      88.410  74.230  56.010  1.00  0.00           H
ATOM    800  NE2 HIS A  80      88.440  72.490  57.310  1.00  0.00           N
ATOM    801  C   HIS A  80      92.240  69.470  57.450  1.00  0.00           C
ATOM    802  O   HIS A  80      91.170  69.000  57.230  1.00  0.00           O
ATOM    803  N   SER A  81      93.370  68.780  57.620  1.00  0.00           N
ATOM    804  H   SER A  81      94.320  69.030  57.430  1.00  0.00           H
ATOM    805  CA  SER A  81      93.300  67.380  58.130  1.00  0.00           C
ATOM    806  CB  SER A  81      93.810  66.320  57.170  1.00  0.00           C
ATOM    807  OG  SER A  81      92.780  66.120  56.180  1.00  0.00           O
ATOM    808  HG  SER A  81      92.050  65.550  56.570  1.00  0.00           H
ATOM    809  C   SER A  81      93.960  67.170  59.480  1.00  0.00           C
ATOM    810  O   SER A  81      95.080  67.710  59.610  1.00  0.00           O
ATOM    811  N   MET A  82      93.600  66.090  60.150  1.00  0.00           N
ATOM    812  H   MET A  82      92.610  65.930  60.140  1.00  0.00           H
ATOM    813  CA  MET A  82      94.390  65.400  61.250  1.00  0.00           C
ATOM    814  CB  MET A  82      93.610  65.400  62.630  1.00  0.00           C
ATOM    815  CG  MET A  82      93.240  66.820  63.030  1.00  0.00           C
ATOM    816  SD  MET A  82      93.270  67.240  64.820  1.00  0.00           S
ATOM    817  CE  MET A  82      92.200  68.610  65.050  1.00  0.00           C
ATOM    818  C   MET A  82      94.800  63.920  60.910  1.00  0.00           C
ATOM    819  O   MET A  82      94.020  63.110  60.390  1.00  0.00           O
ATOM    820  N   GLN A  83      96.000  63.490  61.300  1.00  0.00           N
ATOM    821  H   GLN A  83      96.730  64.080  61.640  1.00  0.00           H
ATOM    822  CA  GLN A  83      96.420  62.050  61.380  1.00  0.00           C
ATOM    823  CB  GLN A  83      97.570  61.540  60.530  1.00  0.00           C
ATOM    824  CG  GLN A  83      96.980  61.260  59.130  1.00  0.00           C
ATOM    825  CD  GLN A  83      98.050  60.940  58.120  1.00  0.00           C
ATOM    826  OE1 GLN A  83      98.040  61.490  56.980  1.00  0.00           O
ATOM    827  NE2 GLN A  83      98.800  59.900  58.370  1.00  0.00           N
ATOM    828 1HE2 GLN A  83      98.780  59.480  59.280  1.00  0.00           H
ATOM    829 2HE2 GLN A  83      99.420  59.610  57.650  1.00  0.00           H
ATOM    830  C   GLN A  83      96.680  61.740  62.890  1.00  0.00           C
ATOM    831  O   GLN A  83      97.700  62.060  63.530  1.00  0.00           O
ATOM    832  N   ASN A  84      95.640  61.140  63.510  1.00  0.00           N
ATOM    833  H   ASN A  84      94.770  60.920  63.080  1.00  0.00           H
ATOM    834  CA  ASN A  84      95.630  60.740  64.940  1.00  0.00           C
ATOM    835  CB  ASN A  84      96.650  59.630  65.200  1.00  0.00           C
ATOM    836  CG  ASN A  84      96.380  58.760  66.440  1.00  0.00           C
ATOM    837  OD1 ASN A  84      95.780  59.180  67.370  1.00  0.00           O
ATOM    838  ND2 ASN A  84      96.810  57.520  66.390  1.00  0.00           N
ATOM    839 1HD2 ASN A  84      97.120  57.170  65.510  1.00  0.00           H
ATOM    840 2HD2 ASN A  84      97.010  56.980  67.200  1.00  0.00           H
ATOM    841  C   ASN A  84      95.880  61.990  65.850  1.00  0.00           C
ATOM    842  O   ASN A  84      94.860  62.630  66.110  1.00  0.00           O
ATOM    843  N   CYS A  85      97.120  62.320  66.270  1.00  0.00           N
ATOM    844  H   CYS A  85      97.800  61.600  66.440  1.00  0.00           H
ATOM    845  CA  CYS A  85      97.290  63.630  66.890  1.00  0.00           C
ATOM    846  CB  CYS A  85      98.040  63.620  68.200  1.00  0.00           C
ATOM    847  SG  CYS A  85      97.310  62.630  69.520  1.00  0.00           S
ATOM    848  HG  CYS A  85      96.710  63.590  70.230  1.00  0.00           H
ATOM    849  C   CYS A  85      97.900  64.760  66.020  1.00  0.00           C
ATOM    850  O   CYS A  85      97.620  65.920  66.250  1.00  0.00           O
ATOM    851  N   VAL A  86      98.660  64.380  64.950  1.00  0.00           N
ATOM    852  H   VAL A  86      98.650  63.450  64.580  1.00  0.00           H
ATOM    853  CA  VAL A  86      99.240  65.440  64.070  1.00  0.00           C
ATOM    854  CB  VAL A  86     100.520  65.020  63.320  1.00  0.00           C
ATOM    855  CG1 VAL A  86     101.600  64.370  64.280  1.00  0.00           C
ATOM    856  CG2 VAL A  86     100.290  64.420  61.920  1.00  0.00           C
ATOM    857  C   VAL A  86      98.230  66.240  63.240  1.00  0.00           C
ATOM    858  O   VAL A  86      97.590  65.720  62.400  1.00  0.00           O
ATOM    859  N   LEU A  87      98.390  67.590  63.310  1.00  0.00           N
ATOM    860  H   LEU A  87      99.070  68.090  63.840  1.00  0.00           H
ATOM    861  CA  LEU A  87      97.570  68.470  62.510  1.00  0.00           C
ATOM    862  CB  LEU A  87      97.270  69.740  63.320  1.00  0.00           C
ATOM    863  CG  LEU A  87      96.280  70.590  62.630  1.00  0.00           C
ATOM    864  CD1 LEU A  87      94.840  70.110  62.610  1.00  0.00           C
ATOM    865  CD2 LEU A  87      96.330  71.980  63.200  1.00  0.00           C
ATOM    866  C   LEU A  87      98.220  68.740  61.140  1.00  0.00           C
ATOM    867  O   LEU A  87      99.150  69.570  61.140  1.00  0.00           O
ATOM    868  N   LYS A  88      97.730  68.160  60.040  1.00  0.00           N
ATOM    869  H   LYS A  88      96.800  67.800  60.080  1.00  0.00           H
ATOM    870  CA  LYS A  88      98.360  68.320  58.750  1.00  0.00           C
ATOM    871  CB  LYS A  88      98.330  66.990  57.990  1.00  0.00           C
ATOM    872  CG  LYS A  88      99.530  66.130  58.300  1.00  0.00           C
ATOM    873  CD  LYS A  88      99.510  64.680  57.720  1.00  0.00           C
ATOM    874  CE  LYS A  88      99.720  64.730  56.160  1.00  0.00           C
ATOM    875  NZ  LYS A  88      99.490  63.510  55.410  1.00  0.00           N
ATOM    876  HZ1 LYS A  88      99.550  63.720  54.430  1.00  0.00           H
ATOM    877  HZ2 LYS A  88     100.240  62.870  55.550  1.00  0.00           H
ATOM    878  HZ3 LYS A  88      98.680  62.980  55.650  1.00  0.00           H
ATOM    879  C   LYS A  88      97.710  69.480  57.950  1.00  0.00           C
ATOM    880  O   LYS A  88      96.680  69.240  57.280  1.00  0.00           O
ATOM    881  N   LEU A  89      98.240  70.660  58.130  1.00  0.00           N
ATOM    882  H   LEU A  89      99.060  70.920  58.640  1.00  0.00           H
ATOM    883  CA  LEU A  89      97.690  71.880  57.420  1.00  0.00           C
ATOM    884  CB  LEU A  89      98.000  73.170  58.190  1.00  0.00           C
ATOM    885  CG  LEU A  89      97.540  73.100  59.630  1.00  0.00           C
ATOM    886  CD1 LEU A  89      97.930  74.420  60.330  1.00  0.00           C
ATOM    887  CD2 LEU A  89      96.080  73.030  59.710  1.00  0.00           C
ATOM    888  C   LEU A  89      98.350  71.860  56.000  1.00  0.00           C
ATOM    889  O   LEU A  89      99.540  71.990  55.860  1.00  0.00           O
ATOM    890  N   LYS A  90      97.530  71.620  54.960  1.00  0.00           N
ATOM    891  H   LYS A  90      96.610  71.240  55.040  1.00  0.00           H
ATOM    892  CA  LYS A  90      97.860  71.670  53.490  1.00  0.00           C
ATOM    893  CB  LYS A  90      96.780  70.880  52.860  1.00  0.00           C
ATOM    894  CG  LYS A  90      96.980  69.410  53.080  1.00  0.00           C
ATOM    895  CD  LYS A  90      96.160  68.350  52.390  1.00  0.00           C
ATOM    896  CE  LYS A  90      94.800  68.320  53.150  1.00  0.00           C
ATOM    897  NZ  LYS A  90      93.760  67.580  52.420  1.00  0.00           N
ATOM    898  HZ1 LYS A  90      93.630  68.060  51.550  1.00  0.00           H
ATOM    899  HZ2 LYS A  90      94.060  66.650  52.230  1.00  0.00           H
ATOM    900  HZ3 LYS A  90      92.930  67.660  52.970  1.00  0.00           H
ATOM    901  C   LYS A  90      98.010  73.100  52.960  1.00  0.00           C
ATOM    902  O   LYS A  90      97.040  73.810  52.560  1.00  0.00           O
ATOM    903  N   VAL A  91      99.310  73.440  52.890  1.00  0.00           N
ATOM    904  H   VAL A  91     100.030  72.750  52.880  1.00  0.00           H
ATOM    905  CA  VAL A  91      99.700  74.720  52.290  1.00  0.00           C
ATOM    906  CB  VAL A  91     100.970  75.160  52.990  1.00  0.00           C
ATOM    907  CG1 VAL A  91     100.720  75.520  54.480  1.00  0.00           C
ATOM    908  CG2 VAL A  91     102.160  74.230  52.770  1.00  0.00           C
ATOM    909  C   VAL A  91      99.810  74.830  50.770  1.00  0.00           C
ATOM    910  O   VAL A  91      99.800  73.820  50.080  1.00  0.00           O
ATOM    911  N   ASP A  92      99.380  76.040  50.350  1.00  0.00           N
ATOM    912  H   ASP A  92      99.020  76.760  50.950  1.00  0.00           H
ATOM    913  CA  ASP A  92      99.600  76.420  48.950  1.00  0.00           C
ATOM    914  CB  ASP A  92      99.230  77.900  48.590  1.00  0.00           C
ATOM    915  CG  ASP A  92     100.050  79.090  49.060  1.00  0.00           C
ATOM    916  OD1 ASP A  92     100.900  78.960  49.960  1.00  0.00           O
ATOM    917  OD2 ASP A  92      99.710  80.170  48.510  1.00  0.00           O
ATOM    918  C   ASP A  92     100.920  76.130  48.310  1.00  0.00           C
ATOM    919  O   ASP A  92     101.040  75.230  47.420  1.00  0.00           O
ATOM    920  N   THR A  93     101.960  76.490  49.080  1.00  0.00           N
ATOM    921  H   THR A  93     101.780  77.050  49.890  1.00  0.00           H
ATOM    922  CA  THR A  93     103.370  76.380  48.620  1.00  0.00           C
ATOM    923  CB  THR A  93     104.080  77.730  48.870  1.00  0.00           C
ATOM    924  OG1 THR A  93     103.190  78.670  48.200  1.00  0.00           O
ATOM    925  HG1 THR A  93     102.590  79.110  48.870  1.00  0.00           H
ATOM    926  CG2 THR A  93     105.490  77.830  48.280  1.00  0.00           C
ATOM    927  C   THR A  93     104.290  75.290  49.030  1.00  0.00           C
ATOM    928  O   THR A  93     104.610  75.140  50.210  1.00  0.00           O
ATOM    929  N   ALA A  94     104.830  74.610  48.010  1.00  0.00           N
ATOM    930  H   ALA A  94     104.570  74.790  47.070  1.00  0.00           H
ATOM    931  CA  ALA A  94     105.660  73.430  48.230  1.00  0.00           C
ATOM    932  CB  ALA A  94     105.600  72.490  47.020  1.00  0.00           C
ATOM    933  C   ALA A  94     107.080  73.780  48.650  1.00  0.00           C
ATOM    934  O   ALA A  94     107.810  74.530  47.980  1.00  0.00           O
ATOM    935  N   ASN A  95     107.540  73.100  49.700  1.00  0.00           N
ATOM    936  H   ASN A  95     107.030  72.260  49.880  1.00  0.00           H
ATOM    937  CA  ASN A  95     108.900  73.210  50.290  1.00  0.00           C
ATOM    938  CB  ASN A  95     109.140  72.460  51.580  1.00  0.00           C
ATOM    939  CG  ASN A  95     110.390  72.920  52.360  1.00  0.00           C
ATOM    940  OD1 ASN A  95     111.590  72.900  51.970  1.00  0.00           O
ATOM    941  ND2 ASN A  95     110.180  73.310  53.590  1.00  0.00           N
ATOM    942 1HD2 ASN A  95     109.300  73.140  54.040  1.00  0.00           H
ATOM    943 2HD2 ASN A  95     110.970  73.720  54.040  1.00  0.00           H
ATOM    944  C   ASN A  95     109.980  72.760  49.280  1.00  0.00           C
ATOM    945  O   ASN A  95     109.950  71.580  48.890  1.00  0.00           O
ATOM    946  N   PRO A  96     110.720  73.730  48.840  1.00  0.00           N
ATOM    947  CA  PRO A  96     111.730  73.460  47.800  1.00  0.00           C
ATOM    948  CB  PRO A  96     112.640  74.690  47.810  1.00  0.00           C
ATOM    949  CG  PRO A  96     111.780  75.780  48.270  1.00  0.00           C
ATOM    950  CD  PRO A  96     110.950  75.120  49.370  1.00  0.00           C
ATOM    951  C   PRO A  96     112.550  72.160  47.810  1.00  0.00           C
ATOM    952  O   PRO A  96     111.960  71.290  47.190  1.00  0.00           O
ATOM    953  N   LYS A  97     113.700  71.940  48.340  1.00  0.00           N
ATOM    954  H   LYS A  97     113.930  72.340  49.220  1.00  0.00           H
ATOM    955  CA  LYS A  97     114.410  70.680  48.200  1.00  0.00           C
ATOM    956  CB  LYS A  97     115.820  71.030  47.690  1.00  0.00           C
ATOM    957  CG  LYS A  97     115.900  71.690  46.330  1.00  0.00           C
ATOM    958  CD  LYS A  97     115.460  70.690  45.260  1.00  0.00           C
ATOM    959  CE  LYS A  97     115.950  71.040  43.880  1.00  0.00           C
ATOM    960  NZ  LYS A  97     115.220  72.140  43.250  1.00  0.00           N
ATOM    961  HZ1 LYS A  97     115.740  72.980  43.090  1.00  0.00           H
ATOM    962  HZ2 LYS A  97     114.850  71.860  42.360  1.00  0.00           H
ATOM    963  HZ3 LYS A  97     114.520  72.470  43.880  1.00  0.00           H
ATOM    964  C   LYS A  97     114.420  69.950  49.520  1.00  0.00           C
ATOM    965  O   LYS A  97     115.000  70.420  50.520  1.00  0.00           O
ATOM    966  N   THR A  98     113.710  68.800  49.600  1.00  0.00           N
ATOM    967  H   THR A  98     113.390  68.340  48.770  1.00  0.00           H
ATOM    968  CA  THR A  98     113.450  68.130  50.900  1.00  0.00           C
ATOM    969  CB  THR A  98     111.910  68.020  51.140  1.00  0.00           C
ATOM    970  OG1 THR A  98     111.230  67.540  49.990  1.00  0.00           O
ATOM    971  HG1 THR A  98     110.290  67.270  50.190  1.00  0.00           H
ATOM    972  CG2 THR A  98     111.220  69.210  51.780  1.00  0.00           C
ATOM    973  C   THR A  98     114.210  66.860  51.140  1.00  0.00           C
ATOM    974  O   THR A  98     113.980  65.850  50.470  1.00  0.00           O
ATOM    975  N   PRO A  99     114.900  66.810  52.290  1.00  0.00           N
ATOM    976  CA  PRO A  99     115.670  65.610  52.660  1.00  0.00           C
ATOM    977  CB  PRO A  99     116.090  65.900  54.040  1.00  0.00           C
ATOM    978  CG  PRO A  99     115.270  67.020  54.560  1.00  0.00           C
ATOM    979  CD  PRO A  99     115.030  67.890  53.330  1.00  0.00           C
ATOM    980  C   PRO A  99     114.850  64.240  52.690  1.00  0.00           C
ATOM    981  O   PRO A  99     113.590  64.410  52.710  1.00  0.00           O
ATOM    982  N   LYS A 100     115.400  63.070  52.670  1.00  0.00           N
ATOM    983  H   LYS A 100     116.320  62.910  52.310  1.00  0.00           H
ATOM    984  CA  LYS A 100     114.700  61.790  52.910  1.00  0.00           C
ATOM    985  CB  LYS A 100     115.520  60.590  52.530  1.00  0.00           C
ATOM    986  CG  LYS A 100     114.700  59.350  52.300  1.00  0.00           C
ATOM    987  CD  LYS A 100     115.520  58.090  52.030  1.00  0.00           C
ATOM    988  CE  LYS A 100     114.700  56.910  51.610  1.00  0.00           C
ATOM    989  NZ  LYS A 100     114.960  56.600  50.190  1.00  0.00           N
ATOM    990  HZ1 LYS A 100     115.930  56.610  49.930  1.00  0.00           H
ATOM    991  HZ2 LYS A 100     114.540  55.710  50.000  1.00  0.00           H
ATOM    992  HZ3 LYS A 100     114.620  57.350  49.620  1.00  0.00           H
ATOM    993  C   LYS A 100     114.250  61.610  54.380  1.00  0.00           C
ATOM    994  O   LYS A 100     115.040  61.180  55.200  1.00  0.00           O
ATOM    995  N   TYR A 101     113.150  62.300  54.640  1.00  0.00           N
ATOM    996  H   TYR A 101     112.730  62.910  53.960  1.00  0.00           H
ATOM    997  CA  TYR A 101     112.520  62.220  55.960  1.00  0.00           C
ATOM    998  CB  TYR A 101     111.650  63.460  56.130  1.00  0.00           C
ATOM    999  CG  TYR A 101     110.500  63.740  55.180  1.00  0.00           C
ATOM   1000  CD1 TYR A 101     109.200  63.320  55.460  1.00  0.00           C
ATOM   1001  HD1 TYR A 101     109.100  62.920  56.470  1.00  0.00           H
ATOM   1002  CD2 TYR A 101     110.710  64.490  54.020  1.00  0.00           C
ATOM   1003  HD2 TYR A 101     111.570  65.170  54.020  1.00  0.00           H
ATOM   1004  CE1 TYR A 101     108.170  63.540  54.550  1.00  0.00           C
ATOM   1005  HE1 TYR A 101     107.140  63.510  54.920  1.00  0.00           H
ATOM   1006  CE2 TYR A 101     109.730  64.760  53.120  1.00  0.00           C
ATOM   1007  HE2 TYR A 101     110.060  64.980  52.100  1.00  0.00           H
ATOM   1008  CZ  TYR A 101     108.430  64.300  53.380  1.00  0.00           C
ATOM   1009  OH  TYR A 101     107.400  64.820  52.720  1.00  0.00           O
ATOM   1010  HH  TYR A 101     107.830  65.420  52.040  1.00  0.00           H
ATOM   1011  C   TYR A 101     111.710  60.910  56.220  1.00  0.00           C
ATOM   1012  O   TYR A 101     110.680  60.680  55.620  1.00  0.00           O
ATOM   1013  N   LYS A 102     112.290  60.020  57.030  1.00  0.00           N
ATOM   1014  H   LYS A 102     113.050  60.390  57.570  1.00  0.00           H
ATOM   1015  CA  LYS A 102     111.770  58.660  57.300  1.00  0.00           C
ATOM   1016  CB  LYS A 102     113.020  57.750  57.500  1.00  0.00           C
ATOM   1017  CG  LYS A 102     113.830  57.520  56.220  1.00  0.00           C
ATOM   1018  CD  LYS A 102     115.200  56.920  56.390  1.00  0.00           C
ATOM   1019  CE  LYS A 102     114.950  55.420  56.190  1.00  0.00           C
ATOM   1020  NZ  LYS A 102     116.140  54.600  56.270  1.00  0.00           N
ATOM   1021  HZ1 LYS A 102     116.680  55.030  57.000  1.00  0.00           H
ATOM   1022  HZ2 LYS A 102     115.910  53.680  56.550  1.00  0.00           H
ATOM   1023  HZ3 LYS A 102     116.620  54.580  55.390  1.00  0.00           H
ATOM   1024  C   LYS A 102     110.940  58.720  58.610  1.00  0.00           C
ATOM   1025  O   LYS A 102     111.160  59.390  59.620  1.00  0.00           O
ATOM   1026  N   PHE A 103     110.010  57.770  58.680  1.00  0.00           N
ATOM   1027  H   PHE A 103     109.830  57.090  57.970  1.00  0.00           H
ATOM   1028  CA  PHE A 103     109.080  57.610  59.770  1.00  0.00           C
ATOM   1029  CB  PHE A 103     107.610  57.620  59.220  1.00  0.00           C
ATOM   1030  CG  PHE A 103     107.310  58.930  58.620  1.00  0.00           C
ATOM   1031  CD1 PHE A 103     107.500  59.070  57.220  1.00  0.00           C
ATOM   1032  HD1 PHE A 103     108.180  58.430  56.660  1.00  0.00           H
ATOM   1033  CD2 PHE A 103     106.580  59.920  59.270  1.00  0.00           C
ATOM   1034  HD2 PHE A 103     106.310  59.790  60.320  1.00  0.00           H
ATOM   1035  CE1 PHE A 103     107.050  60.130  56.540  1.00  0.00           C
ATOM   1036  HE1 PHE A 103     107.210  60.180  55.460  1.00  0.00           H
ATOM   1037  CE2 PHE A 103     106.160  61.060  58.580  1.00  0.00           C
ATOM   1038  HE2 PHE A 103     105.720  61.880  59.160  1.00  0.00           H
ATOM   1039  CZ  PHE A 103     106.450  61.180  57.180  1.00  0.00           C
ATOM   1040  HZ  PHE A 103     106.070  62.080  56.710  1.00  0.00           H
ATOM   1041  C   PHE A 103     109.250  56.320  60.560  1.00  0.00           C
ATOM   1042  O   PHE A 103     108.790  55.220  60.140  1.00  0.00           O
ATOM   1043  N   VAL A 104     109.840  56.480  61.790  1.00  0.00           N
ATOM   1044  H   VAL A 104     110.020  57.420  62.060  1.00  0.00           H
ATOM   1045  CA  VAL A 104     110.190  55.420  62.760  1.00  0.00           C
ATOM   1046  CB  VAL A 104     111.710  55.210  62.840  1.00  0.00           C
ATOM   1047  CG1 VAL A 104     112.350  54.450  61.640  1.00  0.00           C
ATOM   1048  CG2 VAL A 104     112.580  56.510  62.920  1.00  0.00           C
ATOM   1049  C   VAL A 104     109.550  55.790  64.160  1.00  0.00           C
ATOM   1050  O   VAL A 104     108.950  56.850  64.320  1.00  0.00           O
ATOM   1051  N   ARG A 105     109.750  54.860  65.140  1.00  0.00           N
ATOM   1052  H   ARG A 105     109.740  53.900  64.850  1.00  0.00           H
ATOM   1053  CA  ARG A 105     109.430  55.170  66.570  1.00  0.00           C
ATOM   1054  CB  ARG A 105     108.210  54.400  67.060  1.00  0.00           C
ATOM   1055  CG  ARG A 105     106.920  55.180  66.680  1.00  0.00           C
ATOM   1056  CD  ARG A 105     105.650  54.380  66.830  1.00  0.00           C
ATOM   1057  NE  ARG A 105     105.210  54.440  68.230  1.00  0.00           N
ATOM   1058  HE  ARG A 105     105.260  53.520  68.630  1.00  0.00           H
ATOM   1059  CZ  ARG A 105     104.660  55.310  69.140  1.00  0.00           C
ATOM   1060  NH1 ARG A 105     104.410  56.520  68.760  1.00  0.00           N
ATOM   1061 1HH1 ARG A 105     104.660  56.790  67.830  1.00  0.00           H
ATOM   1062 2HH1 ARG A 105     104.190  57.250  69.400  1.00  0.00           H
ATOM   1063  NH2 ARG A 105     104.420  54.810  70.320  1.00  0.00           N
ATOM   1064 1HH2 ARG A 105     104.750  53.900  70.540  1.00  0.00           H
ATOM   1065 2HH2 ARG A 105     103.740  55.300  70.860  1.00  0.00           H
ATOM   1066  C   ARG A 105     110.540  54.810  67.560  1.00  0.00           C
ATOM   1067  O   ARG A 105     111.030  53.650  67.440  1.00  0.00           O
ATOM   1068  N   ILE A 106     110.700  55.570  68.650  1.00  0.00           N
ATOM   1069  H   ILE A 106     110.090  56.320  68.900  1.00  0.00           H
ATOM   1070  CA  ILE A 106     111.800  55.350  69.670  1.00  0.00           C
ATOM   1071  CB  ILE A 106     112.400  56.670  70.290  1.00  0.00           C
ATOM   1072  CG1 ILE A 106     111.230  57.600  70.680  1.00  0.00           C
ATOM   1073  CG2 ILE A 106     113.500  57.290  69.320  1.00  0.00           C
ATOM   1074  CD  ILE A 106     111.730  58.950  71.150  1.00  0.00           C
ATOM   1075  C   ILE A 106     111.420  54.300  70.730  1.00  0.00           C
ATOM   1076  O   ILE A 106     110.290  54.110  71.180  1.00  0.00           O
ATOM   1077  N   GLN A 107     112.340  53.320  70.850  1.00  0.00           N
ATOM   1078  H   GLN A 107     113.240  53.450  70.440  1.00  0.00           H
ATOM   1079  CA  GLN A 107     112.200  52.290  71.870  1.00  0.00           C
ATOM   1080  CB  GLN A 107     112.860  51.030  71.380  1.00  0.00           C
ATOM   1081  CG  GLN A 107     111.890  50.250  70.480  1.00  0.00           C
ATOM   1082  CD  GLN A 107     111.200  49.150  71.310  1.00  0.00           C
ATOM   1083  OE1 GLN A 107     110.380  49.390  72.170  1.00  0.00           O
ATOM   1084  NE2 GLN A 107     111.330  47.920  70.850  1.00  0.00           N
ATOM   1085 1HE2 GLN A 107     111.730  47.770  69.950  1.00  0.00           H
ATOM   1086 2HE2 GLN A 107     111.290  47.080  71.390  1.00  0.00           H
ATOM   1087  C   GLN A 107     112.810  52.720  73.280  1.00  0.00           C
ATOM   1088  O   GLN A 107     113.650  53.610  73.360  1.00  0.00           O
ATOM   1089  N   PRO A 108     112.230  52.200  74.390  1.00  0.00           N
ATOM   1090  CA  PRO A 108     112.600  52.440  75.780  1.00  0.00           C
ATOM   1091  CB  PRO A 108     111.610  51.660  76.700  1.00  0.00           C
ATOM   1092  CG  PRO A 108     110.400  51.430  75.820  1.00  0.00           C
ATOM   1093  CD  PRO A 108     110.960  51.430  74.390  1.00  0.00           C
ATOM   1094  C   PRO A 108     114.070  52.060  75.940  1.00  0.00           C
ATOM   1095  O   PRO A 108     114.420  50.900  75.710  1.00  0.00           O
ATOM   1096  N   GLY A 109     114.960  53.040  76.050  1.00  0.00           N
ATOM   1097  H   GLY A 109     114.690  53.920  76.440  1.00  0.00           H
ATOM   1098  CA  GLY A 109     116.460  52.920  76.140  1.00  0.00           C
ATOM   1099  C   GLY A 109     117.190  53.630  74.980  1.00  0.00           C
ATOM   1100  O   GLY A 109     118.380  53.390  74.840  1.00  0.00           O
ATOM   1101  N   GLN A 110     116.480  54.380  74.170  1.00  0.00           N
ATOM   1102  H   GLN A 110     115.490  54.210  74.140  1.00  0.00           H
ATOM   1103  CA  GLN A 110     117.050  55.430  73.220  1.00  0.00           C
ATOM   1104  CB  GLN A 110     116.350  55.300  71.780  1.00  0.00           C
ATOM   1105  CG  GLN A 110     116.500  53.940  71.110  1.00  0.00           C
ATOM   1106  CD  GLN A 110     116.020  54.020  69.670  1.00  0.00           C
ATOM   1107  OE1 GLN A 110     115.000  53.430  69.350  1.00  0.00           O
ATOM   1108  NE2 GLN A 110     116.660  54.750  68.790  1.00  0.00           N
ATOM   1109 1HE2 GLN A 110     117.490  55.230  69.080  1.00  0.00           H
ATOM   1110 2HE2 GLN A 110     116.160  55.020  67.970  1.00  0.00           H
ATOM   1111  C   GLN A 110     117.090  56.880  73.620  1.00  0.00           C
ATOM   1112  O   GLN A 110     116.100  57.430  74.030  1.00  0.00           O
ATOM   1113  N   THR A 111     118.270  57.450  73.390  1.00  0.00           N
ATOM   1114  H   THR A 111     119.110  56.940  73.230  1.00  0.00           H
ATOM   1115  CA  THR A 111     118.480  58.940  73.380  1.00  0.00           C
ATOM   1116  CB  THR A 111     119.890  59.270  73.810  1.00  0.00           C
ATOM   1117  OG1 THR A 111     120.780  58.310  73.220  1.00  0.00           O
ATOM   1118  HG1 THR A 111     121.270  57.810  73.930  1.00  0.00           H
ATOM   1119  CG2 THR A 111     120.020  59.370  75.300  1.00  0.00           C
ATOM   1120  C   THR A 111     118.240  59.530  71.960  1.00  0.00           C
ATOM   1121  O   THR A 111     118.400  58.950  70.840  1.00  0.00           O
ATOM   1122  N   PHE A 112     117.600  60.660  72.140  1.00  0.00           N
ATOM   1123  H   PHE A 112     117.570  61.120  73.030  1.00  0.00           H
ATOM   1124  CA  PHE A 112     117.200  61.470  70.900  1.00  0.00           C
ATOM   1125  CB  PHE A 112     115.710  61.380  70.610  1.00  0.00           C
ATOM   1126  CG  PHE A 112     114.590  61.770  71.590  1.00  0.00           C
ATOM   1127  CD1 PHE A 112     114.260  61.010  72.700  1.00  0.00           C
ATOM   1128  HD1 PHE A 112     114.820  60.090  72.880  1.00  0.00           H
ATOM   1129  CD2 PHE A 112     113.960  62.970  71.370  1.00  0.00           C
ATOM   1130  HD2 PHE A 112     114.270  63.680  70.600  1.00  0.00           H
ATOM   1131  CE1 PHE A 112     113.180  61.420  73.540  1.00  0.00           C
ATOM   1132  HE1 PHE A 112     112.700  60.610  74.090  1.00  0.00           H
ATOM   1133  CE2 PHE A 112     112.970  63.370  72.250  1.00  0.00           C
ATOM   1134  HE2 PHE A 112     112.540  64.350  72.050  1.00  0.00           H
ATOM   1135  CZ  PHE A 112     112.530  62.640  73.330  1.00  0.00           C
ATOM   1136  HZ  PHE A 112     111.650  63.030  73.840  1.00  0.00           H
ATOM   1137  C   PHE A 112     117.680  62.900  71.010  1.00  0.00           C
ATOM   1138  O   PHE A 112     117.300  63.540  71.970  1.00  0.00           O
ATOM   1139  N   SER A 113     118.100  63.460  69.900  1.00  0.00           N
ATOM   1140  H   SER A 113     118.430  62.900  69.140  1.00  0.00           H
ATOM   1141  CA  SER A 113     118.330  64.890  69.660  1.00  0.00           C
ATOM   1142  CB  SER A 113     119.030  65.210  68.320  1.00  0.00           C
ATOM   1143  OG  SER A 113     120.390  65.210  68.500  1.00  0.00           O
ATOM   1144  HG  SER A 113     120.640  64.280  68.790  1.00  0.00           H
ATOM   1145  C   SER A 113     116.940  65.400  69.420  1.00  0.00           C
ATOM   1146  O   SER A 113     116.230  64.920  68.540  1.00  0.00           O
ATOM   1147  N   VAL A 114     116.650  66.460  70.210  1.00  0.00           N
ATOM   1148  H   VAL A 114     117.290  66.630  70.960  1.00  0.00           H
ATOM   1149  CA  VAL A 114     115.410  67.200  70.150  1.00  0.00           C
ATOM   1150  CB  VAL A 114     114.500  66.960  71.390  1.00  0.00           C
ATOM   1151  CG1 VAL A 114     114.910  67.670  72.700  1.00  0.00           C
ATOM   1152  CG2 VAL A 114     113.000  67.050  71.030  1.00  0.00           C
ATOM   1153  C   VAL A 114     115.580  68.730  70.010  1.00  0.00           C
ATOM   1154  O   VAL A 114     116.230  69.380  70.810  1.00  0.00           O
ATOM   1155  N   LEU A 115     115.050  69.240  68.900  1.00  0.00           N
ATOM   1156  H   LEU A 115     114.390  68.710  68.370  1.00  0.00           H
ATOM   1157  CA  LEU A 115     115.230  70.680  68.560  1.00  0.00           C
ATOM   1158  CB  LEU A 115     115.240  70.770  67.010  1.00  0.00           C
ATOM   1159  CG  LEU A 115     115.460  72.090  66.400  1.00  0.00           C
ATOM   1160  CD1 LEU A 115     116.700  72.830  66.850  1.00  0.00           C
ATOM   1161  CD2 LEU A 115     115.480  71.970  64.880  1.00  0.00           C
ATOM   1162  C   LEU A 115     114.220  71.560  69.230  1.00  0.00           C
ATOM   1163  O   LEU A 115     113.170  71.810  68.600  1.00  0.00           O
ATOM   1164  N   ALA A 116     114.590  72.230  70.300  1.00  0.00           N
ATOM   1165  H   ALA A 116     115.530  72.460  70.540  1.00  0.00           H
ATOM   1166  CA  ALA A 116     113.760  73.130  71.100  1.00  0.00           C
ATOM   1167  CB  ALA A 116     114.270  73.610  72.420  1.00  0.00           C
ATOM   1168  C   ALA A 116     113.290  74.370  70.290  1.00  0.00           C
ATOM   1169  O   ALA A 116     113.860  75.430  70.170  1.00  0.00           O
ATOM   1170  N   CYS A 117     112.120  74.250  69.810  1.00  0.00           N
ATOM   1171  H   CYS A 117     111.520  73.460  69.900  1.00  0.00           H
ATOM   1172  CA  CYS A 117     111.450  75.280  68.950  1.00  0.00           C
ATOM   1173  CB  CYS A 117     110.870  74.550  67.740  1.00  0.00           C
ATOM   1174  SG  CYS A 117     112.080  73.710  66.600  1.00  0.00           S
ATOM   1175  HG  CYS A 117     112.700  72.980  67.530  1.00  0.00           H
ATOM   1176  C   CYS A 117     110.420  76.120  69.640  1.00  0.00           C
ATOM   1177  O   CYS A 117     109.480  75.550  70.250  1.00  0.00           O
ATOM   1178  N   TYR A 118     110.780  77.400  69.650  1.00  0.00           N
ATOM   1179  H   TYR A 118     111.620  77.810  69.300  1.00  0.00           H
ATOM   1180  CA  TYR A 118     109.960  78.270  70.490  1.00  0.00           C
ATOM   1181  CB  TYR A 118     110.750  79.000  71.620  1.00  0.00           C
ATOM   1182  CG  TYR A 118     110.960  78.160  72.880  1.00  0.00           C
ATOM   1183  CD1 TYR A 118     112.050  77.310  72.930  1.00  0.00           C
ATOM   1184  HD1 TYR A 118     112.750  77.200  72.100  1.00  0.00           H
ATOM   1185  CD2 TYR A 118     110.050  78.160  73.940  1.00  0.00           C
ATOM   1186  HD2 TYR A 118     109.250  78.890  73.890  1.00  0.00           H
ATOM   1187  CE1 TYR A 118     112.220  76.540  74.060  1.00  0.00           C
ATOM   1188  HE1 TYR A 118     113.130  75.940  74.100  1.00  0.00           H
ATOM   1189  CE2 TYR A 118     110.310  77.410  75.090  1.00  0.00           C
ATOM   1190  HE2 TYR A 118     109.530  77.330  75.850  1.00  0.00           H
ATOM   1191  CZ  TYR A 118     111.370  76.570  75.140  1.00  0.00           C
ATOM   1192  OH  TYR A 118     111.620  75.780  76.200  1.00  0.00           O
ATOM   1193  HH  TYR A 118     110.710  75.670  76.610  1.00  0.00           H
ATOM   1194  C   TYR A 118     109.210  79.290  69.620  1.00  0.00           C
ATOM   1195  O   TYR A 118     109.880  80.160  69.100  1.00  0.00           O
ATOM   1196  N   ASN A 119     108.020  78.910  69.160  1.00  0.00           N
ATOM   1197  H   ASN A 119     107.690  78.020  69.490  1.00  0.00           H
ATOM   1198  CA  ASN A 119     107.150  79.740  68.290  1.00  0.00           C
ATOM   1199  CB  ASN A 119     106.750  81.010  69.070  1.00  0.00           C
ATOM   1200  CG  ASN A 119     106.290  80.780  70.500  1.00  0.00           C
ATOM   1201  OD1 ASN A 119     106.950  81.110  71.460  1.00  0.00           O
ATOM   1202  ND2 ASN A 119     105.080  80.320  70.680  1.00  0.00           N
ATOM   1203 1HD2 ASN A 119     104.490  80.360  69.880  1.00  0.00           H
ATOM   1204 2HD2 ASN A 119     104.850  79.870  71.540  1.00  0.00           H
ATOM   1205  C   ASN A 119     107.770  80.110  66.890  1.00  0.00           C
ATOM   1206  O   ASN A 119     108.070  81.250  66.550  1.00  0.00           O
ATOM   1207  N   GLY A 120     108.280  79.150  66.250  1.00  0.00           N
ATOM   1208  H   GLY A 120     108.330  78.200  66.560  1.00  0.00           H
ATOM   1209  CA  GLY A 120     108.830  79.290  64.870  1.00  0.00           C
ATOM   1210  C   GLY A 120     110.360  79.200  64.920  1.00  0.00           C
ATOM   1211  O   GLY A 120     110.890  78.500  64.050  1.00  0.00           O
ATOM   1212  N   SER A 121     110.980  79.610  66.050  1.00  0.00           N
ATOM   1213  H   SER A 121     110.480  80.060  66.790  1.00  0.00           H
ATOM   1214  CA  SER A 121     112.440  79.630  66.250  1.00  0.00           C
ATOM   1215  CB  SER A 121     112.820  80.910  67.000  1.00  0.00           C
ATOM   1216  OG  SER A 121     114.260  81.010  67.110  1.00  0.00           O
ATOM   1217  HG  SER A 121     114.480  81.430  67.990  1.00  0.00           H
ATOM   1218  C   SER A 121     113.130  78.450  66.970  1.00  0.00           C
ATOM   1219  O   SER A 121     112.800  78.110  68.110  1.00  0.00           O
ATOM   1220  N   PRO A 122     113.890  77.700  66.220  1.00  0.00           N
ATOM   1221  CA  PRO A 122     114.850  76.780  66.770  1.00  0.00           C
ATOM   1222  CB  PRO A 122     115.630  76.370  65.520  1.00  0.00           C
ATOM   1223  CG  PRO A 122     114.450  76.190  64.480  1.00  0.00           C
ATOM   1224  CD  PRO A 122     113.520  77.330  64.820  1.00  0.00           C
ATOM   1225  C   PRO A 122     115.820  77.490  67.700  1.00  0.00           C
ATOM   1226  O   PRO A 122     116.780  78.160  67.290  1.00  0.00           O
ATOM   1227  N   SER A 123     115.770  77.170  69.010  1.00  0.00           N
ATOM   1228  H   SER A 123     114.990  76.680  69.380  1.00  0.00           H
ATOM   1229  CA  SER A 123     116.680  77.580  70.090  1.00  0.00           C
ATOM   1230  CB  SER A 123     116.010  78.570  71.000  1.00  0.00           C
ATOM   1231  OG  SER A 123     117.010  79.190  71.730  1.00  0.00           O
ATOM   1232  HG  SER A 123     116.600  79.930  72.260  1.00  0.00           H
ATOM   1233  C   SER A 123     117.170  76.420  71.000  1.00  0.00           C
ATOM   1234  O   SER A 123     116.570  76.150  72.050  1.00  0.00           O
ATOM   1235  N   GLY A 124     118.340  75.990  70.620  1.00  0.00           N
ATOM   1236  H   GLY A 124     118.700  76.280  69.730  1.00  0.00           H
ATOM   1237  CA  GLY A 124     118.920  74.780  71.270  1.00  0.00           C
ATOM   1238  C   GLY A 124     118.440  73.360  70.940  1.00  0.00           C
ATOM   1239  O   GLY A 124     117.220  73.110  70.970  1.00  0.00           O
ATOM   1240  N   VAL A 125     119.320  72.650  70.270  1.00  0.00           N
ATOM   1241  H   VAL A 125     120.100  73.070  69.820  1.00  0.00           H
ATOM   1242  CA  VAL A 125     119.120  71.200  70.100  1.00  0.00           C
ATOM   1243  CB  VAL A 125     119.890  70.780  68.820  1.00  0.00           C
ATOM   1244  CG1 VAL A 125     121.360  70.970  68.790  1.00  0.00           C
ATOM   1245  CG2 VAL A 125     119.480  69.380  68.410  1.00  0.00           C
ATOM   1246  C   VAL A 125     119.640  70.440  71.330  1.00  0.00           C
ATOM   1247  O   VAL A 125     120.700  70.800  71.820  1.00  0.00           O
ATOM   1248  N   TYR A 126     118.700  69.700  71.990  1.00  0.00           N
ATOM   1249  H   TYR A 126     117.760  69.820  71.680  1.00  0.00           H
ATOM   1250  CA  TYR A 126     118.950  69.080  73.290  1.00  0.00           C
ATOM   1251  CB  TYR A 126     117.960  69.540  74.440  1.00  0.00           C
ATOM   1252  CG  TYR A 126     118.290  70.980  74.890  1.00  0.00           C
ATOM   1253  CD1 TYR A 126     119.160  71.320  75.980  1.00  0.00           C
ATOM   1254  HD1 TYR A 126     119.800  70.600  76.490  1.00  0.00           H
ATOM   1255  CD2 TYR A 126     117.550  72.010  74.280  1.00  0.00           C
ATOM   1256  HD2 TYR A 126     116.590  71.670  73.900  1.00  0.00           H
ATOM   1257  CE1 TYR A 126     119.220  72.620  76.450  1.00  0.00           C
ATOM   1258  HE1 TYR A 126     119.760  72.850  77.370  1.00  0.00           H
ATOM   1259  CE2 TYR A 126     117.750  73.340  74.680  1.00  0.00           C
ATOM   1260  HE2 TYR A 126     117.280  74.130  74.090  1.00  0.00           H
ATOM   1261  CZ  TYR A 126     118.630  73.650  75.730  1.00  0.00           C
ATOM   1262  OH  TYR A 126     119.060  74.910  76.090  1.00  0.00           O
ATOM   1263  HH  TYR A 126     118.550  75.540  75.510  1.00  0.00           H
ATOM   1264  C   TYR A 126     118.880  67.490  73.300  1.00  0.00           C
ATOM   1265  O   TYR A 126     118.130  66.910  72.470  1.00  0.00           O
ATOM   1266  N   GLN A 127     119.750  66.870  74.080  1.00  0.00           N
ATOM   1267  H   GLN A 127     120.400  67.380  74.650  1.00  0.00           H
ATOM   1268  CA  GLN A 127     119.640  65.410  74.280  1.00  0.00           C
ATOM   1269  CB  GLN A 127     120.920  64.920  74.940  1.00  0.00           C
ATOM   1270  CG  GLN A 127     120.930  63.460  75.420  1.00  0.00           C
ATOM   1271  CD  GLN A 127     122.260  62.990  75.980  1.00  0.00           C
ATOM   1272  OE1 GLN A 127     123.040  62.360  75.300  1.00  0.00           O
ATOM   1273  NE2 GLN A 127     122.370  62.810  77.300  1.00  0.00           N
ATOM   1274 1HE2 GLN A 127     121.640  62.800  77.980  1.00  0.00           H
ATOM   1275 2HE2 GLN A 127     123.300  62.550  77.540  1.00  0.00           H
ATOM   1276  C   GLN A 127     118.440  65.210  75.320  1.00  0.00           C
ATOM   1277  O   GLN A 127     118.390  65.830  76.380  1.00  0.00           O
ATOM   1278  N   CYS A 128     117.520  64.360  74.890  1.00  0.00           N
ATOM   1279  H   CYS A 128     117.420  63.990  73.960  1.00  0.00           H
ATOM   1280  CA  CYS A 128     116.540  63.820  75.790  1.00  0.00           C
ATOM   1281  CB  CYS A 128     115.160  64.390  75.520  1.00  0.00           C
ATOM   1282  SG  CYS A 128     113.880  64.220  76.900  1.00  0.00           S
ATOM   1283  HG  CYS A 128     112.900  65.030  76.530  1.00  0.00           H
ATOM   1284  C   CYS A 128     116.520  62.240  75.700  1.00  0.00           C
ATOM   1285  O   CYS A 128     117.010  61.620  74.740  1.00  0.00           O
ATOM   1286  N   ALA A 129     116.240  61.690  76.890  1.00  0.00           N
ATOM   1287  H   ALA A 129     116.280  62.200  77.750  1.00  0.00           H
ATOM   1288  CA  ALA A 129     116.170  60.160  76.920  1.00  0.00           C
ATOM   1289  CB  ALA A 129     117.110  59.620  78.020  1.00  0.00           C
ATOM   1290  C   ALA A 129     114.770  59.510  77.030  1.00  0.00           C
ATOM   1291  O   ALA A 129     113.910  59.960  77.780  1.00  0.00           O
ATOM   1292  N   MET A 130     114.560  58.540  76.200  1.00  0.00           N
ATOM   1293  H   MET A 130     115.190  58.330  75.460  1.00  0.00           H
ATOM   1294  CA  MET A 130     113.260  57.840  76.260  1.00  0.00           C
ATOM   1295  CB  MET A 130     112.660  57.450  74.900  1.00  0.00           C
ATOM   1296  CG  MET A 130     111.310  56.640  74.890  1.00  0.00           C
ATOM   1297  SD  MET A 130     109.940  57.410  75.720  1.00  0.00           S
ATOM   1298  CE  MET A 130     109.900  59.060  75.200  1.00  0.00           C
ATOM   1299  C   MET A 130     113.240  56.650  77.260  1.00  0.00           C
ATOM   1300  O   MET A 130     113.800  55.560  76.970  1.00  0.00           O
ATOM   1301  N   ARG A 131     112.620  56.890  78.420  1.00  0.00           N
ATOM   1302  H   ARG A 131     111.790  57.450  78.510  1.00  0.00           H
ATOM   1303  CA  ARG A 131     112.730  55.990  79.580  1.00  0.00           C
ATOM   1304  CB  ARG A 131     113.030  56.830  80.850  1.00  0.00           C
ATOM   1305  CG  ARG A 131     114.450  57.540  80.710  1.00  0.00           C
ATOM   1306  CD  ARG A 131     114.900  58.240  81.990  1.00  0.00           C
ATOM   1307  NE  ARG A 131     114.100  59.400  82.270  1.00  0.00           N
ATOM   1308  HE  ARG A 131     113.370  59.610  81.610  1.00  0.00           H
ATOM   1309  CZ  ARG A 131     114.200  60.280  83.240  1.00  0.00           C
ATOM   1310  NH1 ARG A 131     115.130  60.260  84.130  1.00  0.00           N
ATOM   1311 1HH1 ARG A 131     115.850  59.560  84.230  1.00  0.00           H
ATOM   1312 2HH1 ARG A 131     115.240  61.080  84.680  1.00  0.00           H
ATOM   1313  NH2 ARG A 131     113.460  61.400  83.110  1.00  0.00           N
ATOM   1314 1HH2 ARG A 131     112.910  61.560  82.290  1.00  0.00           H
ATOM   1315 2HH2 ARG A 131     113.290  62.040  83.860  1.00  0.00           H
ATOM   1316  C   ARG A 131     111.470  55.140  79.700  1.00  0.00           C
ATOM   1317  O   ARG A 131     110.440  55.540  79.210  1.00  0.00           O
ATOM   1318  N   PRO A 132     111.580  54.020  80.470  1.00  0.00           N
ATOM   1319  CA  PRO A 132     110.410  53.150  80.720  1.00  0.00           C
ATOM   1320  CB  PRO A 132     110.880  52.250  81.790  1.00  0.00           C
ATOM   1321  CG  PRO A 132     112.270  51.980  81.350  1.00  0.00           C
ATOM   1322  CD  PRO A 132     112.830  53.270  80.780  1.00  0.00           C
ATOM   1323  C   PRO A 132     109.100  53.860  81.130  1.00  0.00           C
ATOM   1324  O   PRO A 132     108.000  53.390  80.770  1.00  0.00           O
ATOM   1325  N   ASN A 133     109.270  54.950  81.850  1.00  0.00           N
ATOM   1326  H   ASN A 133     110.040  55.070  82.480  1.00  0.00           H
ATOM   1327  CA  ASN A 133     108.170  55.980  81.940  1.00  0.00           C
ATOM   1328  CB  ASN A 133     108.390  56.870  83.160  1.00  0.00           C
ATOM   1329  CG  ASN A 133     107.120  57.680  83.590  1.00  0.00           C
ATOM   1330  OD1 ASN A 133     106.150  57.910  82.910  1.00  0.00           O
ATOM   1331  ND2 ASN A 133     107.000  58.020  84.880  1.00  0.00           N
ATOM   1332 1HD2 ASN A 133     107.650  57.780  85.600  1.00  0.00           H
ATOM   1333 2HD2 ASN A 133     106.260  58.620  85.180  1.00  0.00           H
ATOM   1334  C   ASN A 133     108.080  56.810  80.710  1.00  0.00           C
ATOM   1335  O   ASN A 133     108.880  57.790  80.530  1.00  0.00           O
ATOM   1336  N   PHE A 134     107.090  56.400  79.920  1.00  0.00           N
ATOM   1337  H   PHE A 134     106.420  55.710  80.200  1.00  0.00           H
ATOM   1338  CA  PHE A 134     106.920  56.880  78.520  1.00  0.00           C
ATOM   1339  CB  PHE A 134     105.820  56.120  77.690  1.00  0.00           C
ATOM   1340  CG  PHE A 134     106.410  54.830  77.120  1.00  0.00           C
ATOM   1341  CD1 PHE A 134     105.810  53.580  77.350  1.00  0.00           C
ATOM   1342  HD1 PHE A 134     105.210  53.470  78.250  1.00  0.00           H
ATOM   1343  CD2 PHE A 134     107.150  54.950  75.990  1.00  0.00           C
ATOM   1344  HD2 PHE A 134     107.670  55.880  75.730  1.00  0.00           H
ATOM   1345  CE1 PHE A 134     105.970  52.540  76.470  1.00  0.00           C
ATOM   1346  HE1 PHE A 134     105.350  51.660  76.660  1.00  0.00           H
ATOM   1347  CE2 PHE A 134     107.300  53.860  75.050  1.00  0.00           C
ATOM   1348  HE2 PHE A 134     107.920  53.880  74.160  1.00  0.00           H
ATOM   1349  CZ  PHE A 134     106.680  52.650  75.300  1.00  0.00           C
ATOM   1350  HZ  PHE A 134     107.140  51.790  74.810  1.00  0.00           H
ATOM   1351  C   PHE A 134     106.740  58.360  78.530  1.00  0.00           C
ATOM   1352  O   PHE A 134     107.080  58.990  77.500  1.00  0.00           O
ATOM   1353  N   THR A 135     106.010  58.980  79.460  1.00  0.00           N
ATOM   1354  H   THR A 135     105.450  58.550  80.170  1.00  0.00           H
ATOM   1355  CA  THR A 135     105.990  60.450  79.620  1.00  0.00           C
ATOM   1356  CB  THR A 135     104.870  60.950  80.520  1.00  0.00           C
ATOM   1357  OG1 THR A 135     105.000  60.480  81.860  1.00  0.00           O
ATOM   1358  HG1 THR A 135     105.960  60.640  82.100  1.00  0.00           H
ATOM   1359  CG2 THR A 135     103.560  60.730  79.800  1.00  0.00           C
ATOM   1360  C   THR A 135     107.330  61.030  80.170  1.00  0.00           C
ATOM   1361  O   THR A 135     107.740  60.650  81.270  1.00  0.00           O
ATOM   1362  N   ILE A 136     107.870  61.960  79.400  1.00  0.00           N
ATOM   1363  H   ILE A 136     107.400  62.410  78.640  1.00  0.00           H
ATOM   1364  CA  ILE A 136     109.200  62.480  79.770  1.00  0.00           C
ATOM   1365  CB  ILE A 136     109.850  63.130  78.600  1.00  0.00           C
ATOM   1366  CG1 ILE A 136     109.860  62.330  77.310  1.00  0.00           C
ATOM   1367  CG2 ILE A 136     111.340  63.470  78.960  1.00  0.00           C
ATOM   1368  CD  ILE A 136     110.720  63.020  76.290  1.00  0.00           C
ATOM   1369  C   ILE A 136     109.130  63.380  81.020  1.00  0.00           C
ATOM   1370  O   ILE A 136     108.270  64.270  81.090  1.00  0.00           O
ATOM   1371  N   LYS A 137     109.800  62.880  82.050  1.00  0.00           N
ATOM   1372  H   LYS A 137     109.870  61.880  82.120  1.00  0.00           H
ATOM   1373  CA  LYS A 137     109.860  63.570  83.360  1.00  0.00           C
ATOM   1374  CB  LYS A 137     109.870  62.630  84.530  1.00  0.00           C
ATOM   1375  CG  LYS A 137     108.460  62.110  84.810  1.00  0.00           C
ATOM   1376  CD  LYS A 137     108.490  61.400  86.150  1.00  0.00           C
ATOM   1377  CE  LYS A 137     108.800  62.330  87.310  1.00  0.00           C
ATOM   1378  NZ  LYS A 137     108.600  61.650  88.570  1.00  0.00           N
ATOM   1379  HZ1 LYS A 137     108.020  60.840  88.530  1.00  0.00           H
ATOM   1380  HZ2 LYS A 137     109.500  61.450  88.960  1.00  0.00           H
ATOM   1381  HZ3 LYS A 137     108.150  62.280  89.200  1.00  0.00           H
ATOM   1382  C   LYS A 137     111.120  64.420  83.440  1.00  0.00           C
ATOM   1383  O   LYS A 137     112.240  64.040  83.020  1.00  0.00           O
ATOM   1384  N   GLY A 138     110.800  65.680  83.830  1.00  0.00           N
ATOM   1385  H   GLY A 138     109.900  66.100  83.830  1.00  0.00           H
ATOM   1386  CA  GLY A 138     111.750  66.730  84.100  1.00  0.00           C
ATOM   1387  C   GLY A 138     111.330  68.230  84.100  1.00  0.00           C
ATOM   1388  O   GLY A 138     110.310  68.600  83.550  1.00  0.00           O
ATOM   1389  N   SER A 139     112.350  69.030  84.320  1.00  0.00           N
ATOM   1390  H   SER A 139     113.270  68.670  84.480  1.00  0.00           H
ATOM   1391  CA  SER A 139     112.130  70.490  84.340  1.00  0.00           C
ATOM   1392  CB  SER A 139     112.870  71.340  85.300  1.00  0.00           C
ATOM   1393  OG  SER A 139     114.220  70.920  85.290  1.00  0.00           O
ATOM   1394  HG  SER A 139     114.630  71.280  84.450  1.00  0.00           H
ATOM   1395  C   SER A 139     112.380  71.210  82.950  1.00  0.00           C
ATOM   1396  O   SER A 139     113.550  71.510  82.610  1.00  0.00           O
ATOM   1397  N   PHE A 140     111.420  71.080  82.130  1.00  0.00           N
ATOM   1398  H   PHE A 140     110.540  70.800  82.510  1.00  0.00           H
ATOM   1399  CA  PHE A 140     111.440  71.330  80.640  1.00  0.00           C
ATOM   1400  CB  PHE A 140     111.010  70.110  79.790  1.00  0.00           C
ATOM   1401  CG  PHE A 140     112.120  69.030  79.580  1.00  0.00           C
ATOM   1402  CD1 PHE A 140     113.470  69.360  79.660  1.00  0.00           C
ATOM   1403  HD1 PHE A 140     113.800  70.390  79.760  1.00  0.00           H
ATOM   1404  CD2 PHE A 140     111.810  67.650  79.410  1.00  0.00           C
ATOM   1405  HD2 PHE A 140     110.810  67.220  79.460  1.00  0.00           H
ATOM   1406  CE1 PHE A 140     114.520  68.400  79.520  1.00  0.00           C
ATOM   1407  HE1 PHE A 140     115.550  68.730  79.520  1.00  0.00           H
ATOM   1408  CE2 PHE A 140     112.870  66.740  79.220  1.00  0.00           C
ATOM   1409  HE2 PHE A 140     112.780  65.650  79.260  1.00  0.00           H
ATOM   1410  CZ  PHE A 140     114.220  67.080  79.270  1.00  0.00           C
ATOM   1411  HZ  PHE A 140     114.950  66.290  79.070  1.00  0.00           H
ATOM   1412  C   PHE A 140     110.600  72.520  80.280  1.00  0.00           C
ATOM   1413  O   PHE A 140     109.450  72.490  80.660  1.00  0.00           O
ATOM   1414  N   LEU A 141     111.190  73.550  79.780  1.00  0.00           N
ATOM   1415  H   LEU A 141     112.080  73.420  79.340  1.00  0.00           H
ATOM   1416  CA  LEU A 141     110.550  74.910  79.730  1.00  0.00           C
ATOM   1417  CB  LEU A 141     111.650  75.860  79.360  1.00  0.00           C
ATOM   1418  CG  LEU A 141     111.080  77.250  79.300  1.00  0.00           C
ATOM   1419  CD1 LEU A 141     110.890  77.820  80.670  1.00  0.00           C
ATOM   1420  CD2 LEU A 141     112.110  78.180  78.650  1.00  0.00           C
ATOM   1421  C   LEU A 141     109.330  74.950  78.790  1.00  0.00           C
ATOM   1422  O   LEU A 141     109.520  75.030  77.560  1.00  0.00           O
ATOM   1423  N   ASN A 142     108.180  75.110  79.450  1.00  0.00           N
ATOM   1424  H   ASN A 142     108.210  75.550  80.350  1.00  0.00           H
ATOM   1425  CA  ASN A 142     106.810  75.310  78.880  1.00  0.00           C
ATOM   1426  CB  ASN A 142     105.830  75.530  79.990  1.00  0.00           C
ATOM   1427  CG  ASN A 142     106.090  76.790  80.830  1.00  0.00           C
ATOM   1428  OD1 ASN A 142     107.060  77.030  81.510  1.00  0.00           O
ATOM   1429  ND2 ASN A 142     105.060  77.670  80.870  1.00  0.00           N
ATOM   1430 1HD2 ASN A 142     104.210  77.500  80.360  1.00  0.00           H
ATOM   1431 2HD2 ASN A 142     105.210  78.590  81.240  1.00  0.00           H
ATOM   1432  C   ASN A 142     106.630  76.380  77.750  1.00  0.00           C
ATOM   1433  O   ASN A 142     107.120  77.500  77.980  1.00  0.00           O
ATOM   1434  N   GLY A 143     106.080  75.870  76.700  1.00  0.00           N
ATOM   1435  H   GLY A 143     106.080  74.870  76.640  1.00  0.00           H
ATOM   1436  CA  GLY A 143     105.790  76.620  75.450  1.00  0.00           C
ATOM   1437  C   GLY A 143     106.780  76.380  74.270  1.00  0.00           C
ATOM   1438  O   GLY A 143     106.980  77.420  73.590  1.00  0.00           O
ATOM   1439  N   SER A 144     107.080  75.100  74.030  1.00  0.00           N
ATOM   1440  H   SER A 144     106.950  74.430  74.760  1.00  0.00           H
ATOM   1441  CA  SER A 144     107.860  74.580  72.950  1.00  0.00           C
ATOM   1442  CB  SER A 144     109.290  74.150  73.420  1.00  0.00           C
ATOM   1443  OG  SER A 144     109.140  72.920  74.110  1.00  0.00           O
ATOM   1444  HG  SER A 144     108.330  73.040  74.680  1.00  0.00           H
ATOM   1445  C   SER A 144     107.250  73.470  72.070  1.00  0.00           C
ATOM   1446  O   SER A 144     107.800  73.200  71.030  1.00  0.00           O
ATOM   1447  N   CYS A 145     105.990  73.070  72.430  1.00  0.00           N
ATOM   1448  H   CYS A 145     105.620  73.430  73.280  1.00  0.00           H
ATOM   1449  CA  CYS A 145     105.150  72.080  71.740  1.00  0.00           C
ATOM   1450  CB  CYS A 145     103.650  72.090  72.120  1.00  0.00           C
ATOM   1451  SG  CYS A 145     103.080  73.810  72.190  1.00  0.00           S
ATOM   1452  HG  CYS A 145     103.300  73.960  73.500  1.00  0.00           H
ATOM   1453  C   CYS A 145     105.190  72.140  70.230  1.00  0.00           C
ATOM   1454  O   CYS A 145     105.150  73.220  69.670  1.00  0.00           O
ATOM   1455  N   GLY A 146     105.550  71.040  69.630  1.00  0.00           N
ATOM   1456  H   GLY A 146     105.010  70.240  69.920  1.00  0.00           H
ATOM   1457  CA  GLY A 146     106.080  70.960  68.260  1.00  0.00           C
ATOM   1458  C   GLY A 146     107.580  70.640  68.140  1.00  0.00           C
ATOM   1459  O   GLY A 146     108.220  70.520  67.060  1.00  0.00           O
ATOM   1460  N   SER A 147     108.280  70.860  69.260  1.00  0.00           N
ATOM   1461  H   SER A 147     107.990  71.550  69.930  1.00  0.00           H
ATOM   1462  CA  SER A 147     109.740  70.480  69.290  1.00  0.00           C
ATOM   1463  CB  SER A 147     110.430  70.880  70.600  1.00  0.00           C
ATOM   1464  OG  SER A 147     110.590  72.310  70.690  1.00  0.00           O
ATOM   1465  HG  SER A 147     109.670  72.650  70.880  1.00  0.00           H
ATOM   1466  C   SER A 147     110.160  69.040  68.950  1.00  0.00           C
ATOM   1467  O   SER A 147     109.830  68.050  69.620  1.00  0.00           O
ATOM   1468  N   VAL A 148     110.300  68.850  67.610  1.00  0.00           N
ATOM   1469  H   VAL A 148     109.970  69.560  67.000  1.00  0.00           H
ATOM   1470  CA  VAL A 148     110.850  67.680  66.850  1.00  0.00           C
ATOM   1471  CB  VAL A 148     110.940  67.870  65.330  1.00  0.00           C
ATOM   1472  CG1 VAL A 148     109.540  68.210  64.760  1.00  0.00           C
ATOM   1473  CG2 VAL A 148     111.830  69.050  65.010  1.00  0.00           C
ATOM   1474  C   VAL A 148     112.090  67.040  67.450  1.00  0.00           C
ATOM   1475  O   VAL A 148     113.130  67.670  67.470  1.00  0.00           O
ATOM   1476  N   GLY A 149     112.000  65.740  67.640  1.00  0.00           N
ATOM   1477  H   GLY A 149     111.160  65.280  67.360  1.00  0.00           H
ATOM   1478  CA  GLY A 149     113.010  64.880  68.160  1.00  0.00           C
ATOM   1479  C   GLY A 149     113.260  63.860  67.030  1.00  0.00           C
ATOM   1480  O   GLY A 149     112.340  63.310  66.470  1.00  0.00           O
ATOM   1481  N   PHE A 150     114.500  63.820  66.570  1.00  0.00           N
ATOM   1482  H   PHE A 150     115.180  64.170  67.220  1.00  0.00           H
ATOM   1483  CA  PHE A 150     114.970  63.020  65.410  1.00  0.00           C
ATOM   1484  CB  PHE A 150     115.220  63.950  64.170  1.00  0.00           C
ATOM   1485  CG  PHE A 150     116.170  65.190  64.170  1.00  0.00           C
ATOM   1486  CD1 PHE A 150     115.630  66.340  64.700  1.00  0.00           C
ATOM   1487  HD1 PHE A 150     114.550  66.430  64.720  1.00  0.00           H
ATOM   1488  CD2 PHE A 150     117.560  65.050  64.100  1.00  0.00           C
ATOM   1489  HD2 PHE A 150     117.950  64.060  63.840  1.00  0.00           H
ATOM   1490  CE1 PHE A 150     116.470  67.300  65.220  1.00  0.00           C
ATOM   1491  HE1 PHE A 150     116.190  68.200  65.780  1.00  0.00           H
ATOM   1492  CE2 PHE A 150     118.350  66.040  64.560  1.00  0.00           C
ATOM   1493  HE2 PHE A 150     119.440  65.970  64.590  1.00  0.00           H
ATOM   1494  CZ  PHE A 150     117.780  67.150  65.190  1.00  0.00           C
ATOM   1495  HZ  PHE A 150     118.400  67.890  65.690  1.00  0.00           H
ATOM   1496  C   PHE A 150     116.320  62.390  65.740  1.00  0.00           C
ATOM   1497  O   PHE A 150     117.050  62.790  66.640  1.00  0.00           O
ATOM   1498  N   ASN A 151     116.630  61.290  65.010  1.00  0.00           N
ATOM   1499  H   ASN A 151     116.100  61.200  64.160  1.00  0.00           H
ATOM   1500  CA  ASN A 151     117.880  60.580  65.150  1.00  0.00           C
ATOM   1501  CB  ASN A 151     117.370  59.110  65.300  1.00  0.00           C
ATOM   1502  CG  ASN A 151     116.700  58.780  66.640  1.00  0.00           C
ATOM   1503  OD1 ASN A 151     115.490  58.730  66.680  1.00  0.00           O
ATOM   1504  ND2 ASN A 151     117.550  58.710  67.660  1.00  0.00           N
ATOM   1505 1HD2 ASN A 151     118.530  58.820  67.530  1.00  0.00           H
ATOM   1506 2HD2 ASN A 151     117.110  58.630  68.560  1.00  0.00           H
ATOM   1507  C   ASN A 151     118.580  60.760  63.740  1.00  0.00           C
ATOM   1508  O   ASN A 151     117.930  60.640  62.720  1.00  0.00           O
ATOM   1509  N   ILE A 152     119.880  61.100  63.770  1.00  0.00           N
ATOM   1510  H   ILE A 152     120.450  61.020  64.590  1.00  0.00           H
ATOM   1511  CA  ILE A 152     120.420  61.600  62.470  1.00  0.00           C
ATOM   1512  CB  ILE A 152     120.960  63.080  62.600  1.00  0.00           C
ATOM   1513  CG1 ILE A 152     121.110  63.800  61.240  1.00  0.00           C
ATOM   1514  CG2 ILE A 152     122.250  63.070  63.400  1.00  0.00           C
ATOM   1515  CD  ILE A 152     119.740  64.160  60.720  1.00  0.00           C
ATOM   1516  C   ILE A 152     121.480  60.650  61.830  1.00  0.00           C
ATOM   1517  O   ILE A 152     122.110  59.840  62.450  1.00  0.00           O
ATOM   1518  N   ASP A 153     121.290  60.550  60.530  1.00  0.00           N
ATOM   1519  H   ASP A 153     120.480  60.910  60.070  1.00  0.00           H
ATOM   1520  CA  ASP A 153     122.330  60.060  59.550  1.00  0.00           C
ATOM   1521  CB  ASP A 153     121.620  58.870  58.850  1.00  0.00           C
ATOM   1522  CG  ASP A 153     122.270  58.510  57.470  1.00  0.00           C
ATOM   1523  OD1 ASP A 153     123.330  57.840  57.450  1.00  0.00           O
ATOM   1524  OD2 ASP A 153     121.770  58.900  56.400  1.00  0.00           O
ATOM   1525  C   ASP A 153     122.680  61.170  58.520  1.00  0.00           C
ATOM   1526  O   ASP A 153     121.840  62.000  58.170  1.00  0.00           O
ATOM   1527  N   TYR A 154     123.970  61.270  58.140  1.00  0.00           N
ATOM   1528  H   TYR A 154     124.660  60.560  58.300  1.00  0.00           H
ATOM   1529  CA  TYR A 154     124.550  62.110  57.060  1.00  0.00           C
ATOM   1530  CB  TYR A 154     125.740  61.410  56.350  1.00  0.00           C
ATOM   1531  CG  TYR A 154     126.930  61.240  57.290  1.00  0.00           C
ATOM   1532  CD1 TYR A 154     127.800  62.370  57.380  1.00  0.00           C
ATOM   1533  HD1 TYR A 154     127.720  63.130  56.600  1.00  0.00           H
ATOM   1534  CD2 TYR A 154     127.060  60.170  58.150  1.00  0.00           C
ATOM   1535  HD2 TYR A 154     126.250  59.450  58.190  1.00  0.00           H
ATOM   1536  CE1 TYR A 154     128.860  62.300  58.330  1.00  0.00           C
ATOM   1537  HE1 TYR A 154     129.360  63.230  58.590  1.00  0.00           H
ATOM   1538  CE2 TYR A 154     128.100  60.170  59.100  1.00  0.00           C
ATOM   1539  HE2 TYR A 154     128.220  59.310  59.760  1.00  0.00           H
ATOM   1540  CZ  TYR A 154     129.010  61.200  59.200  1.00  0.00           C
ATOM   1541  OH  TYR A 154     130.240  61.110  59.770  1.00  0.00           O
ATOM   1542  HH  TYR A 154     130.390  60.280  60.310  1.00  0.00           H
ATOM   1543  C   TYR A 154     123.610  62.630  55.920  1.00  0.00           C
ATOM   1544  O   TYR A 154     123.370  63.810  55.750  1.00  0.00           O
ATOM   1545  N   ASP A 155     122.880  61.670  55.390  1.00  0.00           N
ATOM   1546  H   ASP A 155     122.990  60.710  55.650  1.00  0.00           H
ATOM   1547  CA  ASP A 155     121.920  61.860  54.270  1.00  0.00           C
ATOM   1548  CB  ASP A 155     122.060  60.610  53.330  1.00  0.00           C
ATOM   1549  CG  ASP A 155     121.380  60.730  51.970  1.00  0.00           C
ATOM   1550  OD1 ASP A 155     120.240  61.330  51.840  1.00  0.00           O
ATOM   1551  OD2 ASP A 155     121.970  60.210  50.990  1.00  0.00           O
ATOM   1552  C   ASP A 155     120.460  62.030  54.890  1.00  0.00           C
ATOM   1553  O   ASP A 155     120.020  63.170  54.970  1.00  0.00           O
ATOM   1554  N   CYS A 156     119.940  60.980  55.470  1.00  0.00           N
ATOM   1555  H   CYS A 156     120.610  60.310  55.800  1.00  0.00           H
ATOM   1556  CA  CYS A 156     118.520  60.780  55.910  1.00  0.00           C
ATOM   1557  CB  CYS A 156     118.200  59.280  55.710  1.00  0.00           C
ATOM   1558  SG  CYS A 156     119.120  58.030  56.680  1.00  0.00           S
ATOM   1559  HG  CYS A 156     120.340  58.440  56.310  1.00  0.00           H
ATOM   1560  C   CYS A 156     118.150  61.220  57.300  1.00  0.00           C
ATOM   1561  O   CYS A 156     118.920  60.930  58.240  1.00  0.00           O
ATOM   1562  N   VAL A 157     116.970  61.830  57.390  1.00  0.00           N
ATOM   1563  H   VAL A 157     116.380  61.910  56.580  1.00  0.00           H
ATOM   1564  CA  VAL A 157     116.440  62.200  58.730  1.00  0.00           C
ATOM   1565  CB  VAL A 157     115.950  63.630  58.760  1.00  0.00           C
ATOM   1566  CG1 VAL A 157     115.600  64.000  60.200  1.00  0.00           C
ATOM   1567  CG2 VAL A 157     117.030  64.600  58.210  1.00  0.00           C
ATOM   1568  C   VAL A 157     115.470  61.180  59.210  1.00  0.00           C
ATOM   1569  O   VAL A 157     114.450  60.930  58.530  1.00  0.00           O
ATOM   1570  N   SER A 158     115.880  60.510  60.280  1.00  0.00           N
ATOM   1571  H   SER A 158     116.800  60.680  60.640  1.00  0.00           H
ATOM   1572  CA  SER A 158     114.980  59.480  60.840  1.00  0.00           C
ATOM   1573  CB  SER A 158     115.690  58.190  61.340  1.00  0.00           C
ATOM   1574  OG  SER A 158     116.450  57.650  60.290  1.00  0.00           O
ATOM   1575  HG  SER A 158     116.340  56.660  60.340  1.00  0.00           H
ATOM   1576  C   SER A 158     114.170  60.090  62.030  1.00  0.00           C
ATOM   1577  O   SER A 158     114.670  60.470  63.090  1.00  0.00           O
ATOM   1578  N   PHE A 159     112.900  60.450  61.730  1.00  0.00           N
ATOM   1579  H   PHE A 159     112.590  60.410  60.780  1.00  0.00           H
ATOM   1580  CA  PHE A 159     111.970  61.250  62.650  1.00  0.00           C
ATOM   1581  CB  PHE A 159     111.020  61.930  61.680  1.00  0.00           C
ATOM   1582  CG  PHE A 159     111.550  63.300  61.480  1.00  0.00           C
ATOM   1583  CD1 PHE A 159     111.190  64.360  62.280  1.00  0.00           C
ATOM   1584  HD1 PHE A 159     110.890  64.190  63.320  1.00  0.00           H
ATOM   1585  CD2 PHE A 159     112.020  63.640  60.240  1.00  0.00           C
ATOM   1586  HD2 PHE A 159     112.090  62.810  59.540  1.00  0.00           H
ATOM   1587  CE1 PHE A 159     111.440  65.690  61.970  1.00  0.00           C
ATOM   1588  HE1 PHE A 159     110.700  66.440  62.280  1.00  0.00           H
ATOM   1589  CE2 PHE A 159     112.290  64.960  59.910  1.00  0.00           C
ATOM   1590  HE2 PHE A 159     112.710  65.160  58.930  1.00  0.00           H
ATOM   1591  CZ  PHE A 159     112.000  65.970  60.740  1.00  0.00           C
ATOM   1592  HZ  PHE A 159     112.400  66.970  60.570  1.00  0.00           H
ATOM   1593  C   PHE A 159     111.050  60.350  63.520  1.00  0.00           C
ATOM   1594  O   PHE A 159     110.530  59.310  63.110  1.00  0.00           O
ATOM   1595  N   CYS A 160     111.220  60.640  64.830  1.00  0.00           N
ATOM   1596  H   CYS A 160     111.920  61.280  65.120  1.00  0.00           H
ATOM   1597  CA  CYS A 160     110.700  59.760  65.860  1.00  0.00           C
ATOM   1598  CB  CYS A 160     111.930  59.130  66.460  1.00  0.00           C
ATOM   1599  SG  CYS A 160     113.140  60.260  67.280  1.00  0.00           S
ATOM   1600  HG  CYS A 160     114.350  59.760  67.070  1.00  0.00           H
ATOM   1601  C   CYS A 160     109.840  60.410  66.910  1.00  0.00           C
ATOM   1602  O   CYS A 160     108.940  59.700  67.350  1.00  0.00           O
ATOM   1603  N   TYR A 161     110.010  61.680  67.160  1.00  0.00           N
ATOM   1604  H   TYR A 161     110.830  62.120  66.810  1.00  0.00           H
ATOM   1605  CA  TYR A 161     109.400  62.280  68.310  1.00  0.00           C
ATOM   1606  CB  TYR A 161     110.340  62.060  69.530  1.00  0.00           C
ATOM   1607  CG  TYR A 161     109.630  62.460  70.840  1.00  0.00           C
ATOM   1608  CD1 TYR A 161     108.760  61.540  71.360  1.00  0.00           C
ATOM   1609  HD1 TYR A 161     108.730  60.510  71.000  1.00  0.00           H
ATOM   1610  CD2 TYR A 161     109.670  63.760  71.330  1.00  0.00           C
ATOM   1611  HD2 TYR A 161     110.280  64.560  70.890  1.00  0.00           H
ATOM   1612  CE1 TYR A 161     108.040  61.850  72.470  1.00  0.00           C
ATOM   1613  HE1 TYR A 161     107.270  61.160  72.820  1.00  0.00           H
ATOM   1614  CE2 TYR A 161     108.930  64.060  72.450  1.00  0.00           C
ATOM   1615  HE2 TYR A 161     108.680  65.100  72.680  1.00  0.00           H
ATOM   1616  CZ  TYR A 161     108.130  63.080  73.070  1.00  0.00           C
ATOM   1617  OH  TYR A 161     107.930  63.100  74.400  1.00  0.00           O
ATOM   1618  HH  TYR A 161     107.970  64.050  74.700  1.00  0.00           H
ATOM   1619  C   TYR A 161     108.970  63.790  68.120  1.00  0.00           C
ATOM   1620  O   TYR A 161     109.610  64.440  67.330  1.00  0.00           O
ATOM   1621  N   MET A 162     107.760  64.100  68.600  1.00  0.00           N
ATOM   1622  H   MET A 162     107.340  63.570  69.340  1.00  0.00           H
ATOM   1623  CA  MET A 162     107.150  65.400  68.380  1.00  0.00           C
ATOM   1624  CB  MET A 162     106.220  65.250  67.170  1.00  0.00           C
ATOM   1625  CG  MET A 162     105.750  66.630  66.710  1.00  0.00           C
ATOM   1626  SD  MET A 162     104.550  66.340  65.390  1.00  0.00           S
ATOM   1627  CE  MET A 162     105.300  67.470  64.170  1.00  0.00           C
ATOM   1628  C   MET A 162     106.350  65.780  69.630  1.00  0.00           C
ATOM   1629  O   MET A 162     105.380  65.130  70.030  1.00  0.00           O
ATOM   1630  N   HIS A 163     106.720  66.890  70.260  1.00  0.00           N
ATOM   1631  H   HIS A 163     107.650  67.230  70.110  1.00  0.00           H
ATOM   1632  CA  HIS A 163     106.170  67.420  71.440  1.00  0.00           C
ATOM   1633  CB  HIS A 163     107.110  68.500  72.070  1.00  0.00           C
ATOM   1634  CG  HIS A 163     107.240  68.460  73.590  1.00  0.00           C
ATOM   1635  ND1 HIS A 163     106.360  67.880  74.440  1.00  0.00           N
ATOM   1636  CD2 HIS A 163     108.100  69.170  74.300  1.00  0.00           C
ATOM   1637  HD2 HIS A 163     108.910  69.770  73.880  1.00  0.00           H
ATOM   1638  CE1 HIS A 163     106.650  68.370  75.630  1.00  0.00           C
ATOM   1639  HE1 HIS A 163     106.090  68.120  76.530  1.00  0.00           H
ATOM   1640  NE2 HIS A 163     107.750  69.070  75.600  1.00  0.00           N
ATOM   1641  HE2 HIS A 163     108.100  69.600  76.380  1.00  0.00           H
ATOM   1642  C   HIS A 163     104.800  68.090  71.370  1.00  0.00           C
ATOM   1643  O   HIS A 163     104.490  68.870  70.470  1.00  0.00           O
ATOM   1644  N   HIS A 164     103.960  67.560  72.200  1.00  0.00           N
ATOM   1645  H   HIS A 164     104.290  67.030  72.990  1.00  0.00           H
ATOM   1646  CA  HIS A 164     102.520  67.930  72.200  1.00  0.00           C
ATOM   1647  CB  HIS A 164     101.740  66.580  72.020  1.00  0.00           C
ATOM   1648  CG  HIS A 164     100.230  66.710  71.840  1.00  0.00           C
ATOM   1649  ND1 HIS A 164      99.400  67.480  72.540  1.00  0.00           N
ATOM   1650  CD2 HIS A 164      99.470  65.850  71.120  1.00  0.00           C
ATOM   1651  HD2 HIS A 164      99.740  65.220  70.270  1.00  0.00           H
ATOM   1652  CE1 HIS A 164      98.100  67.140  72.300  1.00  0.00           C
ATOM   1653  HE1 HIS A 164      97.210  67.680  72.620  1.00  0.00           H
ATOM   1654  NE2 HIS A 164      98.220  66.040  71.420  1.00  0.00           N
ATOM   1655  HE2 HIS A 164      97.440  65.520  71.090  1.00  0.00           H
ATOM   1656  C   HIS A 164     102.050  68.630  73.490  1.00  0.00           C
ATOM   1657  O   HIS A 164     101.670  69.850  73.470  1.00  0.00           O
ATOM   1658  N   MET A 165     102.150  67.950  74.590  1.00  0.00           N
ATOM   1659  H   MET A 165     102.670  67.090  74.570  1.00  0.00           H
ATOM   1660  CA  MET A 165     101.760  68.470  75.910  1.00  0.00           C
ATOM   1661  CB  MET A 165     100.740  67.500  76.610  1.00  0.00           C
ATOM   1662  CG  MET A 165      99.340  67.640  76.050  1.00  0.00           C
ATOM   1663  SD  MET A 165      98.640  69.300  76.330  1.00  0.00           S
ATOM   1664  CE  MET A 165      97.250  69.160  75.200  1.00  0.00           C
ATOM   1665  C   MET A 165     102.960  68.800  76.790  1.00  0.00           C
ATOM   1666  O   MET A 165     103.750  67.950  77.080  1.00  0.00           O
ATOM   1667  N   GLU A 166     103.000  70.010  77.230  1.00  0.00           N
ATOM   1668  H   GLU A 166     102.190  70.590  77.120  1.00  0.00           H
ATOM   1669  CA  GLU A 166     103.940  70.500  78.250  1.00  0.00           C
ATOM   1670  CB  GLU A 166     104.580  71.800  77.650  1.00  0.00           C
ATOM   1671  CG  GLU A 166     105.140  71.490  76.280  1.00  0.00           C
ATOM   1672  CD  GLU A 166     105.730  72.790  75.780  1.00  0.00           C
ATOM   1673  OE1 GLU A 166     106.900  73.060  75.980  1.00  0.00           O
ATOM   1674  OE2 GLU A 166     104.950  73.470  75.080  1.00  0.00           O
ATOM   1675  C   GLU A 166     103.350  70.700  79.640  1.00  0.00           C
ATOM   1676  O   GLU A 166     102.820  71.780  79.910  1.00  0.00           O
ATOM   1677  N   LEU A 167     103.570  69.770  80.600  1.00  0.00           N
ATOM   1678  H   LEU A 167     103.770  68.810  80.410  1.00  0.00           H
ATOM   1679  CA  LEU A 167     103.330  70.100  81.980  1.00  0.00           C
ATOM   1680  CB  LEU A 167     102.530  68.950  82.650  1.00  0.00           C
ATOM   1681  CG  LEU A 167     100.990  68.860  82.420  1.00  0.00           C
ATOM   1682  CD1 LEU A 167     100.250  70.170  82.160  1.00  0.00           C
ATOM   1683  CD2 LEU A 167     100.790  67.780  81.400  1.00  0.00           C
ATOM   1684  C   LEU A 167     104.680  70.500  82.650  1.00  0.00           C
ATOM   1685  O   LEU A 167     105.580  69.720  82.960  1.00  0.00           O
ATOM   1686  N   PRO A 168     104.740  71.790  82.890  1.00  0.00           N
ATOM   1687  CA  PRO A 168     105.990  72.600  83.050  1.00  0.00           C
ATOM   1688  CB  PRO A 168     105.570  73.970  83.590  1.00  0.00           C
ATOM   1689  CG  PRO A 168     104.130  74.140  83.130  1.00  0.00           C
ATOM   1690  CD  PRO A 168     103.580  72.680  83.010  1.00  0.00           C
ATOM   1691  C   PRO A 168     107.150  72.080  83.870  1.00  0.00           C
ATOM   1692  O   PRO A 168     108.290  71.960  83.390  1.00  0.00           O
ATOM   1693  N   THR A 169     106.910  71.520  85.080  1.00  0.00           N
ATOM   1694  H   THR A 169     105.980  71.310  85.390  1.00  0.00           H
ATOM   1695  CA  THR A 169     108.000  71.070  85.950  1.00  0.00           C
ATOM   1696  CB  THR A 169     108.120  71.670  87.390  1.00  0.00           C
ATOM   1697  OG1 THR A 169     106.860  71.720  88.080  1.00  0.00           O
ATOM   1698  HG1 THR A 169     106.380  72.540  87.760  1.00  0.00           H
ATOM   1699  CG2 THR A 169     108.810  73.030  87.350  1.00  0.00           C
ATOM   1700  C   THR A 169     108.290  69.520  85.890  1.00  0.00           C
ATOM   1701  O   THR A 169     109.330  69.080  86.400  1.00  0.00           O
ATOM   1702  N   GLY A 170     107.290  68.820  85.260  1.00  0.00           N
ATOM   1703  H   GLY A 170     106.780  69.270  84.530  1.00  0.00           H
ATOM   1704  CA  GLY A 170     107.180  67.370  85.230  1.00  0.00           C
ATOM   1705  C   GLY A 170     107.020  66.660  83.930  1.00  0.00           C
ATOM   1706  O   GLY A 170     108.000  66.350  83.180  1.00  0.00           O
ATOM   1707  N   VAL A 171     105.770  66.250  83.760  1.00  0.00           N
ATOM   1708  H   VAL A 171     105.080  66.510  84.440  1.00  0.00           H
ATOM   1709  CA  VAL A 171     105.370  65.400  82.570  1.00  0.00           C
ATOM   1710  CB  VAL A 171     104.060  64.690  82.990  1.00  0.00           C
ATOM   1711  CG1 VAL A 171     103.180  64.180  81.910  1.00  0.00           C
ATOM   1712  CG2 VAL A 171     104.550  63.450  83.750  1.00  0.00           C
ATOM   1713  C   VAL A 171     105.290  66.220  81.280  1.00  0.00           C
ATOM   1714  O   VAL A 171     104.320  66.880  81.050  1.00  0.00           O
ATOM   1715  N   HIS A 172     106.310  65.960  80.450  1.00  0.00           N
ATOM   1716  H   HIS A 172     107.030  65.380  80.830  1.00  0.00           H
ATOM   1717  CA  HIS A 172     106.450  66.460  79.090  1.00  0.00           C
ATOM   1718  CB  HIS A 172     107.840  67.120  78.940  1.00  0.00           C
ATOM   1719  CG  HIS A 172     107.790  68.500  79.690  1.00  0.00           C
ATOM   1720  ND1 HIS A 172     107.250  69.540  79.180  1.00  0.00           N
ATOM   1721  CD2 HIS A 172     108.200  68.760  80.920  1.00  0.00           C
ATOM   1722  HD2 HIS A 172     108.580  67.960  81.550  1.00  0.00           H
ATOM   1723  CE1 HIS A 172     107.220  70.560  80.080  1.00  0.00           C
ATOM   1724  HE1 HIS A 172     106.500  71.380  80.060  1.00  0.00           H
ATOM   1725  NE2 HIS A 172     107.930  70.090  81.140  1.00  0.00           N
ATOM   1726  HE2 HIS A 172     108.190  70.500  82.020  1.00  0.00           H
ATOM   1727  C   HIS A 172     106.180  65.400  78.020  1.00  0.00           C
ATOM   1728  O   HIS A 172     107.020  64.610  77.590  1.00  0.00           O
ATOM   1729  N   ALA A 173     104.960  65.470  77.560  1.00  0.00           N
ATOM   1730  H   ALA A 173     104.550  66.380  77.460  1.00  0.00           H
ATOM   1731  CA  ALA A 173     104.420  64.390  76.750  1.00  0.00           C
ATOM   1732  CB  ALA A 173     103.040  63.910  77.240  1.00  0.00           C
ATOM   1733  C   ALA A 173     104.170  64.700  75.300  1.00  0.00           C
ATOM   1734  O   ALA A 173     103.550  65.650  75.010  1.00  0.00           O
ATOM   1735  N   GLY A 174     104.620  63.790  74.440  1.00  0.00           N
ATOM   1736  H   GLY A 174     105.130  62.990  74.750  1.00  0.00           H
ATOM   1737  CA  GLY A 174     104.560  63.850  72.990  1.00  0.00           C
ATOM   1738  C   GLY A 174     104.470  62.510  72.210  1.00  0.00           C
ATOM   1739  O   GLY A 174     104.770  61.420  72.660  1.00  0.00           O
ATOM   1740  N   THR A 175     104.390  62.740  70.890  1.00  0.00           N
ATOM   1741  H   THR A 175     104.530  63.680  70.560  1.00  0.00           H
ATOM   1742  CA  THR A 175     103.960  61.800  69.740  1.00  0.00           C
ATOM   1743  CB  THR A 175     102.810  62.530  69.040  1.00  0.00           C
ATOM   1744  OG1 THR A 175     103.330  63.730  68.500  1.00  0.00           O
ATOM   1745  HG1 THR A 175     103.790  63.600  67.630  1.00  0.00           H
ATOM   1746  CG2 THR A 175     101.540  62.610  69.940  1.00  0.00           C
ATOM   1747  C   THR A 175     105.150  61.410  68.810  1.00  0.00           C
ATOM   1748  O   THR A 175     106.280  61.710  69.100  1.00  0.00           O
ATOM   1749  N   ASP A 176     104.830  60.510  67.830  1.00  0.00           N
ATOM   1750  H   ASP A 176     104.070  59.880  67.990  1.00  0.00           H
ATOM   1751  CA  ASP A 176     105.660  60.290  66.670  1.00  0.00           C
ATOM   1752  CB  ASP A 176     105.670  58.790  66.280  1.00  0.00           C
ATOM   1753  CG  ASP A 176     104.330  58.230  65.750  1.00  0.00           C
ATOM   1754  OD1 ASP A 176     103.580  59.030  65.230  1.00  0.00           O
ATOM   1755  OD2 ASP A 176     104.160  57.010  65.630  1.00  0.00           O
ATOM   1756  C   ASP A 176     105.200  61.250  65.490  1.00  0.00           C
ATOM   1757  O   ASP A 176     104.210  61.970  65.610  1.00  0.00           O
ATOM   1758  N   LEU A 177     105.790  61.190  64.320  1.00  0.00           N
ATOM   1759  H   LEU A 177     106.580  60.600  64.160  1.00  0.00           H
ATOM   1760  CA  LEU A 177     105.300  62.080  63.210  1.00  0.00           C
ATOM   1761  CB  LEU A 177     106.470  62.840  62.460  1.00  0.00           C
ATOM   1762  CG  LEU A 177     107.100  64.010  63.280  1.00  0.00           C
ATOM   1763  CD1 LEU A 177     108.200  63.650  64.280  1.00  0.00           C
ATOM   1764  CD2 LEU A 177     107.740  65.090  62.370  1.00  0.00           C
ATOM   1765  C   LEU A 177     104.350  61.500  62.090  1.00  0.00           C
ATOM   1766  O   LEU A 177     104.050  62.210  61.120  1.00  0.00           O
ATOM   1767  N   GLU A 178     103.600  60.540  62.560  1.00  0.00           N
ATOM   1768  H   GLU A 178     103.970  60.000  63.320  1.00  0.00           H
ATOM   1769  CA  GLU A 178     102.360  59.980  61.990  1.00  0.00           C
ATOM   1770  CB  GLU A 178     102.600  58.500  61.710  1.00  0.00           C
ATOM   1771  CG  GLU A 178     103.280  58.230  60.370  1.00  0.00           C
ATOM   1772  CD  GLU A 178     102.230  58.310  59.260  1.00  0.00           C
ATOM   1773  OE1 GLU A 178     102.150  59.260  58.520  1.00  0.00           O
ATOM   1774  OE2 GLU A 178     101.470  57.340  59.140  1.00  0.00           O
ATOM   1775  C   GLU A 178     101.180  60.250  62.900  1.00  0.00           C
ATOM   1776  O   GLU A 178     100.050  60.040  62.470  1.00  0.00           O
ATOM   1777  N   GLY A 179     101.490  60.530  64.190  1.00  0.00           N
ATOM   1778  H   GLY A 179     102.350  60.260  64.620  1.00  0.00           H
ATOM   1779  CA  GLY A 179     100.440  60.990  65.130  1.00  0.00           C
ATOM   1780  C   GLY A 179      99.970  60.180  66.340  1.00  0.00           C
ATOM   1781  O   GLY A 179      99.130  60.650  67.110  1.00  0.00           O
ATOM   1782  N   ASN A 180     100.760  59.140  66.690  1.00  0.00           N
ATOM   1783  H   ASN A 180     101.540  58.880  66.120  1.00  0.00           H
ATOM   1784  CA  ASN A 180     100.610  58.220  67.850  1.00  0.00           C
ATOM   1785  CB  ASN A 180     101.020  56.790  67.550  1.00  0.00           C
ATOM   1786  CG  ASN A 180     100.500  56.150  66.240  1.00  0.00           C
ATOM   1787  OD1 ASN A 180      99.370  55.640  66.150  1.00  0.00           O
ATOM   1788  ND2 ASN A 180     101.270  56.200  65.180  1.00  0.00           N
ATOM   1789 1HD2 ASN A 180     102.240  56.430  65.200  1.00  0.00           H
ATOM   1790 2HD2 ASN A 180     100.870  55.970  64.300  1.00  0.00           H
ATOM   1791  C   ASN A 180     101.460  58.720  69.020  1.00  0.00           C
ATOM   1792  O   ASN A 180     102.690  58.900  69.000  1.00  0.00           O
ATOM   1793  N   PHE A 181     100.790  58.760  70.170  1.00  0.00           N
ATOM   1794  H   PHE A 181      99.810  58.550  70.140  1.00  0.00           H
ATOM   1795  CA  PHE A 181     101.400  59.000  71.470  1.00  0.00           C
ATOM   1796  CB  PHE A 181     100.370  59.500  72.490  1.00  0.00           C
ATOM   1797  CG  PHE A 181     100.500  60.990  72.810  1.00  0.00           C
ATOM   1798  CD1 PHE A 181     101.420  61.510  73.720  1.00  0.00           C
ATOM   1799  HD1 PHE A 181     102.300  60.930  73.980  1.00  0.00           H
ATOM   1800  CD2 PHE A 181      99.330  61.760  72.520  1.00  0.00           C
ATOM   1801  HD2 PHE A 181      98.460  61.250  72.120  1.00  0.00           H
ATOM   1802  CE1 PHE A 181     101.170  62.800  74.230  1.00  0.00           C
ATOM   1803  HE1 PHE A 181     101.870  63.240  74.940  1.00  0.00           H
ATOM   1804  CE2 PHE A 181      99.150  63.030  73.050  1.00  0.00           C
ATOM   1805  HE2 PHE A 181      98.310  63.610  72.680  1.00  0.00           H
ATOM   1806  CZ  PHE A 181     100.090  63.550  73.900  1.00  0.00           C
ATOM   1807  HZ  PHE A 181     100.130  64.620  74.110  1.00  0.00           H
ATOM   1808  C   PHE A 181     102.250  57.850  72.040  1.00  0.00           C
ATOM   1809  O   PHE A 181     102.210  56.820  71.390  1.00  0.00           O
ATOM   1810  N   TYR A 182     103.270  58.290  72.790  1.00  0.00           N
ATOM   1811  H   TYR A 182     103.490  59.250  72.940  1.00  0.00           H
ATOM   1812  CA  TYR A 182     104.230  57.360  73.530  1.00  0.00           C
ATOM   1813  CB  TYR A 182     105.650  57.780  73.660  1.00  0.00           C
ATOM   1814  CG  TYR A 182     106.460  57.800  72.310  1.00  0.00           C
ATOM   1815  CD1 TYR A 182     107.110  56.630  72.070  1.00  0.00           C
ATOM   1816  HD1 TYR A 182     107.210  55.870  72.850  1.00  0.00           H
ATOM   1817  CD2 TYR A 182     106.340  58.840  71.370  1.00  0.00           C
ATOM   1818  HD2 TYR A 182     105.690  59.690  71.570  1.00  0.00           H
ATOM   1819  CE1 TYR A 182     107.750  56.440  70.840  1.00  0.00           C
ATOM   1820  HE1 TYR A 182     108.420  55.590  70.700  1.00  0.00           H
ATOM   1821  CE2 TYR A 182     106.990  58.660  70.100  1.00  0.00           C
ATOM   1822  HE2 TYR A 182     107.300  59.450  69.410  1.00  0.00           H
ATOM   1823  CZ  TYR A 182     107.690  57.480  69.860  1.00  0.00           C
ATOM   1824  OH  TYR A 182     108.620  57.500  68.900  1.00  0.00           O
ATOM   1825  HH  TYR A 182     108.710  58.360  68.400  1.00  0.00           H
ATOM   1826  C   TYR A 182     103.750  56.860  74.900  1.00  0.00           C
ATOM   1827  O   TYR A 182     103.690  57.590  75.930  1.00  0.00           O
ATOM   1828  N   GLY A 183     103.180  55.710  74.910  1.00  0.00           N
ATOM   1829  H   GLY A 183     103.330  55.090  74.140  1.00  0.00           H
ATOM   1830  CA  GLY A 183     102.360  55.230  75.990  1.00  0.00           C
ATOM   1831  C   GLY A 183     100.830  55.490  75.700  1.00  0.00           C
ATOM   1832  O   GLY A 183     100.500  56.050  74.620  1.00  0.00           O
ATOM   1833  N   PRO A 184      99.960  54.890  76.590  1.00  0.00           N
ATOM   1834  CA  PRO A 184      98.550  55.260  76.850  1.00  0.00           C
ATOM   1835  CB  PRO A 184      97.990  54.200  77.760  1.00  0.00           C
ATOM   1836  CG  PRO A 184      99.040  53.080  77.790  1.00  0.00           C
ATOM   1837  CD  PRO A 184     100.310  53.780  77.420  1.00  0.00           C
ATOM   1838  C   PRO A 184      98.500  56.750  77.360  1.00  0.00           C
ATOM   1839  O   PRO A 184      98.570  56.950  78.580  1.00  0.00           O
ATOM   1840  N   PHE A 185      98.330  57.780  76.480  1.00  0.00           N
ATOM   1841  H   PHE A 185      98.330  57.580  75.500  1.00  0.00           H
ATOM   1842  CA  PHE A 185      98.200  59.190  76.910  1.00  0.00           C
ATOM   1843  CB  PHE A 185      99.550  59.850  76.940  1.00  0.00           C
ATOM   1844  CG  PHE A 185      99.620  61.090  77.830  1.00  0.00           C
ATOM   1845  CD1 PHE A 185      99.290  62.430  77.410  1.00  0.00           C
ATOM   1846  HD1 PHE A 185      98.900  62.730  76.440  1.00  0.00           H
ATOM   1847  CD2 PHE A 185     100.160  60.860  79.130  1.00  0.00           C
ATOM   1848  HD2 PHE A 185     100.360  59.840  79.480  1.00  0.00           H
ATOM   1849  CE1 PHE A 185      99.550  63.490  78.260  1.00  0.00           C
ATOM   1850  HE1 PHE A 185      99.200  64.460  77.920  1.00  0.00           H
ATOM   1851  CE2 PHE A 185     100.440  61.970  79.940  1.00  0.00           C
ATOM   1852  HE2 PHE A 185     101.030  61.860  80.850  1.00  0.00           H
ATOM   1853  CZ  PHE A 185     100.040  63.260  79.540  1.00  0.00           C
ATOM   1854  HZ  PHE A 185     100.460  64.140  80.040  1.00  0.00           H
ATOM   1855  C   PHE A 185      97.210  59.920  75.990  1.00  0.00           C
ATOM   1856  O   PHE A 185      97.300  59.850  74.770  1.00  0.00           O
ATOM   1857  N   VAL A 186      96.430  60.770  76.610  1.00  0.00           N
ATOM   1858  H   VAL A 186      96.520  60.970  77.580  1.00  0.00           H
ATOM   1859  CA  VAL A 186      95.220  61.390  76.030  1.00  0.00           C
ATOM   1860  CB  VAL A 186      93.990  60.980  76.850  1.00  0.00           C
ATOM   1861  CG1 VAL A 186      92.760  61.790  76.540  1.00  0.00           C
ATOM   1862  CG2 VAL A 186      93.710  59.450  76.680  1.00  0.00           C
ATOM   1863  C   VAL A 186      95.440  62.900  76.130  1.00  0.00           C
ATOM   1864  O   VAL A 186      96.000  63.430  77.100  1.00  0.00           O
ATOM   1865  N   ASP A 187      95.410  63.410  74.850  1.00  0.00           N
ATOM   1866  H   ASP A 187      95.180  62.750  74.130  1.00  0.00           H
ATOM   1867  CA  ASP A 187      95.420  64.810  74.320  1.00  0.00           C
ATOM   1868  CB  ASP A 187      94.720  64.940  72.930  1.00  0.00           C
ATOM   1869  CG  ASP A 187      95.430  64.030  71.890  1.00  0.00           C
ATOM   1870  OD1 ASP A 187      95.290  62.800  72.100  1.00  0.00           O
ATOM   1871  OD2 ASP A 187      96.030  64.580  70.930  1.00  0.00           O
ATOM   1872  C   ASP A 187      94.650  65.800  75.240  1.00  0.00           C
ATOM   1873  O   ASP A 187      93.480  66.120  75.040  1.00  0.00           O
ATOM   1874  N   ARG A 188      95.220  66.000  76.450  1.00  0.00           N
ATOM   1875  H   ARG A 188      95.930  65.340  76.700  1.00  0.00           H
ATOM   1876  CA  ARG A 188      94.720  66.780  77.600  1.00  0.00           C
ATOM   1877  CB  ARG A 188      93.830  65.950  78.520  1.00  0.00           C
ATOM   1878  CG  ARG A 188      92.420  65.650  78.050  1.00  0.00           C
ATOM   1879  CD  ARG A 188      91.500  65.300  79.230  1.00  0.00           C
ATOM   1880  NE  ARG A 188      90.470  64.410  78.740  1.00  0.00           N
ATOM   1881  HE  ARG A 188      89.890  64.850  78.070  1.00  0.00           H
ATOM   1882  CZ  ARG A 188      90.160  63.140  79.190  1.00  0.00           C
ATOM   1883  NH1 ARG A 188      90.890  62.540  80.150  1.00  0.00           N
ATOM   1884 1HH1 ARG A 188      91.720  62.920  80.560  1.00  0.00           H
ATOM   1885 2HH1 ARG A 188      90.630  61.600  80.360  1.00  0.00           H
ATOM   1886  NH2 ARG A 188      88.940  62.740  78.890  1.00  0.00           N
ATOM   1887 1HH2 ARG A 188      88.230  63.360  78.540  1.00  0.00           H
ATOM   1888 2HH2 ARG A 188      88.660  61.790  78.960  1.00  0.00           H
ATOM   1889  C   ARG A 188      95.880  67.380  78.360  1.00  0.00           C
ATOM   1890  O   ARG A 188      96.810  66.650  78.740  1.00  0.00           O
ATOM   1891  N   GLN A 189      95.730  68.640  78.930  1.00  0.00           N
ATOM   1892  H   GLN A 189      95.070  69.260  78.490  1.00  0.00           H
ATOM   1893  CA  GLN A 189      96.680  69.270  79.870  1.00  0.00           C
ATOM   1894  CB  GLN A 189      96.510  70.820  79.870  1.00  0.00           C
ATOM   1895  CG  GLN A 189      97.000  71.290  78.490  1.00  0.00           C
ATOM   1896  CD  GLN A 189      96.510  72.660  78.090  1.00  0.00           C
ATOM   1897  OE1 GLN A 189      96.120  72.790  76.970  1.00  0.00           O
ATOM   1898  NE2 GLN A 189      96.690  73.640  78.950  1.00  0.00           N
ATOM   1899 1HE2 GLN A 189      97.010  73.490  79.880  1.00  0.00           H
ATOM   1900 2HE2 GLN A 189      96.350  74.530  78.620  1.00  0.00           H
ATOM   1901  C   GLN A 189      96.740  68.680  81.300  1.00  0.00           C
ATOM   1902  O   GLN A 189      96.560  69.350  82.300  1.00  0.00           O
ATOM   1903  N   THR A 190      96.930  67.370  81.420  1.00  0.00           N
ATOM   1904  H   THR A 190      97.040  66.790  80.620  1.00  0.00           H
ATOM   1905  CA  THR A 190      96.930  66.520  82.690  1.00  0.00           C
ATOM   1906  CB  THR A 190      95.580  65.890  83.120  1.00  0.00           C
ATOM   1907  OG1 THR A 190      95.120  65.160  82.040  1.00  0.00           O
ATOM   1908  HG1 THR A 190      94.330  64.650  82.380  1.00  0.00           H
ATOM   1909  CG2 THR A 190      94.590  66.930  83.520  1.00  0.00           C
ATOM   1910  C   THR A 190      97.940  65.440  82.730  1.00  0.00           C
ATOM   1911  O   THR A 190      98.250  64.870  81.680  1.00  0.00           O
ATOM   1912  N   ALA A 191      98.520  65.330  83.930  1.00  0.00           N
ATOM   1913  H   ALA A 191      98.620  66.110  84.550  1.00  0.00           H
ATOM   1914  CA  ALA A 191      99.490  64.290  84.310  1.00  0.00           C
ATOM   1915  CB  ALA A 191     100.500  64.700  85.430  1.00  0.00           C
ATOM   1916  C   ALA A 191      98.900  62.920  84.570  1.00  0.00           C
ATOM   1917  O   ALA A 191      98.210  62.680  85.600  1.00  0.00           O
ATOM   1918  N   GLN A 192      98.940  62.250  83.440  1.00  0.00           N
ATOM   1919  H   GLN A 192      99.290  62.630  82.590  1.00  0.00           H
ATOM   1920  CA  GLN A 192      98.540  60.840  83.400  1.00  0.00           C
ATOM   1921  CB  GLN A 192      97.910  60.560  82.050  1.00  0.00           C
ATOM   1922  CG  GLN A 192      96.510  61.200  81.890  1.00  0.00           C
ATOM   1923  CD  GLN A 192      96.260  61.590  80.440  1.00  0.00           C
ATOM   1924  OE1 GLN A 192      96.190  60.740  79.540  1.00  0.00           O
ATOM   1925  NE2 GLN A 192      96.210  62.920  80.270  1.00  0.00           N
ATOM   1926 1HE2 GLN A 192      96.340  63.530  81.050  1.00  0.00           H
ATOM   1927 2HE2 GLN A 192      96.010  63.200  79.340  1.00  0.00           H
ATOM   1928  C   GLN A 192      99.670  59.800  83.440  1.00  0.00           C
ATOM   1929  O   GLN A 192     100.770  60.150  83.030  1.00  0.00           O
ATOM   1930  N   ALA A 193      99.470  58.500  83.810  1.00  0.00           N
ATOM   1931  H   ALA A 193      98.660  58.280  84.360  1.00  0.00           H
ATOM   1932  CA  ALA A 193     100.480  57.450  83.720  1.00  0.00           C
ATOM   1933  CB  ALA A 193     100.060  56.590  84.860  1.00  0.00           C
ATOM   1934  C   ALA A 193     100.620  56.730  82.380  1.00  0.00           C
ATOM   1935  O   ALA A 193      99.700  56.170  81.850  1.00  0.00           O
ATOM   1936  N   ALA A 194     101.850  56.470  81.980  1.00  0.00           N
ATOM   1937  H   ALA A 194     102.490  56.380  82.740  1.00  0.00           H
ATOM   1938  CA  ALA A 194     102.360  56.000  80.670  1.00  0.00           C
ATOM   1939  CB  ALA A 194     102.910  57.210  79.930  1.00  0.00           C
ATOM   1940  C   ALA A 194     103.540  55.060  80.900  1.00  0.00           C
ATOM   1941  O   ALA A 194     104.570  55.540  81.400  1.00  0.00           O
ATOM   1942  N   GLY A 195     103.300  53.760  80.880  1.00  0.00           N
ATOM   1943  H   GLY A 195     102.440  53.290  80.700  1.00  0.00           H
ATOM   1944  CA  GLY A 195     104.450  52.830  80.870  1.00  0.00           C
ATOM   1945  C   GLY A 195     104.820  52.240  82.210  1.00  0.00           C
ATOM   1946  O   GLY A 195     103.860  51.750  82.800  1.00  0.00           O
ATOM   1947  N   THR A 196     106.070  52.120  82.620  1.00  0.00           N
ATOM   1948  H   THR A 196     106.850  52.400  82.050  1.00  0.00           H
ATOM   1949  CA  THR A 196     106.400  51.720  84.000  1.00  0.00           C
ATOM   1950  CB  THR A 196     106.880  50.260  84.140  1.00  0.00           C
ATOM   1951  OG1 THR A 196     106.090  49.290  83.400  1.00  0.00           O
ATOM   1952  HG1 THR A 196     105.940  49.630  82.470  1.00  0.00           H
ATOM   1953  CG2 THR A 196     106.860  49.890  85.640  1.00  0.00           C
ATOM   1954  C   THR A 196     107.390  52.640  84.780  1.00  0.00           C
ATOM   1955  O   THR A 196     108.520  52.920  84.300  1.00  0.00           O
ATOM   1956  N   ASP A 197     106.890  53.420  85.730  1.00  0.00           N
ATOM   1957  H   ASP A 197     105.900  53.490  85.840  1.00  0.00           H
ATOM   1958  CA  ASP A 197     107.660  54.340  86.540  1.00  0.00           C
ATOM   1959  CB  ASP A 197     106.680  55.180  87.420  1.00  0.00           C
ATOM   1960  CG  ASP A 197     107.190  56.480  87.890  1.00  0.00           C
ATOM   1961  OD1 ASP A 197     108.160  57.030  87.310  1.00  0.00           O
ATOM   1962  OD2 ASP A 197     106.650  56.910  88.900  1.00  0.00           O
ATOM   1963  C   ASP A 197     108.730  53.700  87.500  1.00  0.00           C
ATOM   1964  O   ASP A 197     108.430  53.370  88.620  1.00  0.00           O
ATOM   1965  N   THR A 198     109.820  53.500  86.850  1.00  0.00           N
ATOM   1966  H   THR A 198     109.950  53.910  85.950  1.00  0.00           H
ATOM   1967  CA  THR A 198     111.000  52.820  87.480  1.00  0.00           C
ATOM   1968  CB  THR A 198     111.210  51.410  86.830  1.00  0.00           C
ATOM   1969  OG1 THR A 198     112.230  50.700  87.490  1.00  0.00           O
ATOM   1970  HG1 THR A 198     112.740  50.070  86.910  1.00  0.00           H
ATOM   1971  CG2 THR A 198     111.570  51.510  85.330  1.00  0.00           C
ATOM   1972  C   THR A 198     112.320  53.700  87.260  1.00  0.00           C
ATOM   1973  O   THR A 198     112.420  54.500  86.310  1.00  0.00           O
ATOM   1974  N   THR A 199     113.160  53.730  88.280  1.00  0.00           N
ATOM   1975  H   THR A 199     113.140  53.040  89.000  1.00  0.00           H
ATOM   1976  CA  THR A 199     114.450  54.460  88.350  1.00  0.00           C
ATOM   1977  CB  THR A 199     114.790  55.170  89.700  1.00  0.00           C
ATOM   1978  OG1 THR A 199     114.230  54.440  90.770  1.00  0.00           O
ATOM   1979  HG1 THR A 199     114.530  54.700  91.690  1.00  0.00           H
ATOM   1980  CG2 THR A 199     114.290  56.590  89.610  1.00  0.00           C
ATOM   1981  C   THR A 199     115.570  53.640  87.800  1.00  0.00           C
ATOM   1982  O   THR A 199     115.990  52.720  88.530  1.00  0.00           O
ATOM   1983  N   ILE A 200     116.150  53.970  86.690  1.00  0.00           N
ATOM   1984  H   ILE A 200     115.900  54.890  86.380  1.00  0.00           H
ATOM   1985  CA  ILE A 200     117.010  53.110  85.920  1.00  0.00           C
ATOM   1986  CB  ILE A 200     116.620  52.930  84.430  1.00  0.00           C
ATOM   1987  CG1 ILE A 200     116.250  54.310  83.770  1.00  0.00           C
ATOM   1988  CG2 ILE A 200     115.580  51.840  84.160  1.00  0.00           C
ATOM   1989  CD  ILE A 200     116.200  54.170  82.300  1.00  0.00           C
ATOM   1990  C   ILE A 200     118.480  53.140  86.190  1.00  0.00           C
ATOM   1991  O   ILE A 200     119.240  54.090  85.870  1.00  0.00           O
ATOM   1992  N   THR A 201     118.930  52.000  86.760  1.00  0.00           N
ATOM   1993  H   THR A 201     118.270  51.260  86.920  1.00  0.00           H
ATOM   1994  CA  THR A 201     120.320  51.660  87.220  1.00  0.00           C
ATOM   1995  CB  THR A 201     120.510  50.500  88.260  1.00  0.00           C
ATOM   1996  OG1 THR A 201     119.610  49.430  87.930  1.00  0.00           O
ATOM   1997  HG1 THR A 201     118.880  49.320  88.610  1.00  0.00           H
ATOM   1998  CG2 THR A 201     120.410  50.890  89.780  1.00  0.00           C
ATOM   1999  C   THR A 201     121.300  51.380  86.050  1.00  0.00           C
ATOM   2000  O   THR A 201     122.300  51.990  85.930  1.00  0.00           O
ATOM   2001  N   VAL A 202     120.910  50.570  85.100  1.00  0.00           N
ATOM   2002  H   VAL A 202     120.020  50.140  85.210  1.00  0.00           H
ATOM   2003  CA  VAL A 202     121.740  50.300  83.890  1.00  0.00           C
ATOM   2004  CB  VAL A 202     120.920  49.380  82.960  1.00  0.00           C
ATOM   2005  CG1 VAL A 202     119.670  50.040  82.390  1.00  0.00           C
ATOM   2006  CG2 VAL A 202     121.670  49.020  81.690  1.00  0.00           C
ATOM   2007  C   VAL A 202     122.180  51.610  83.210  1.00  0.00           C
ATOM   2008  O   VAL A 202     123.350  51.730  82.840  1.00  0.00           O
ATOM   2009  N   ASN A 203     121.340  52.660  83.150  1.00  0.00           N
ATOM   2010  H   ASN A 203     120.350  52.510  83.150  1.00  0.00           H
ATOM   2011  CA  ASN A 203     121.680  54.080  82.750  1.00  0.00           C
ATOM   2012  CB  ASN A 203     120.490  54.970  82.530  1.00  0.00           C
ATOM   2013  CG  ASN A 203     119.790  54.480  81.280  1.00  0.00           C
ATOM   2014  OD1 ASN A 203     119.040  53.560  81.370  1.00  0.00           O
ATOM   2015  ND2 ASN A 203     120.120  54.970  80.170  1.00  0.00           N
ATOM   2016 1HD2 ASN A 203     120.920  55.570  80.120  1.00  0.00           H
ATOM   2017 2HD2 ASN A 203     119.480  54.890  79.400  1.00  0.00           H
ATOM   2018  C   ASN A 203     122.710  54.770  83.660  1.00  0.00           C
ATOM   2019  O   ASN A 203     123.740  55.250  83.190  1.00  0.00           O
ATOM   2020  N   VAL A 204     122.380  54.840  84.980  1.00  0.00           N
ATOM   2021  H   VAL A 204     121.440  54.690  85.280  1.00  0.00           H
ATOM   2022  CA  VAL A 204     123.290  55.450  85.980  1.00  0.00           C
ATOM   2023  CB  VAL A 204     122.780  55.350  87.420  1.00  0.00           C
ATOM   2024  CG1 VAL A 204     123.680  56.070  88.420  1.00  0.00           C
ATOM   2025  CG2 VAL A 204     121.330  55.790  87.510  1.00  0.00           C
ATOM   2026  C   VAL A 204     124.710  54.830  85.890  1.00  0.00           C
ATOM   2027  O   VAL A 204     125.710  55.560  86.080  1.00  0.00           O
ATOM   2028  N   LEU A 205     124.720  53.500  85.760  1.00  0.00           N
ATOM   2029  H   LEU A 205     123.920  52.910  85.840  1.00  0.00           H
ATOM   2030  CA  LEU A 205     125.910  52.680  85.570  1.00  0.00           C
ATOM   2031  CB  LEU A 205     125.510  51.240  85.670  1.00  0.00           C
ATOM   2032  CG  LEU A 205     125.220  50.820  87.140  1.00  0.00           C
ATOM   2033  CD1 LEU A 205     124.630  49.420  87.100  1.00  0.00           C
ATOM   2034  CD2 LEU A 205     126.540  50.770  87.880  1.00  0.00           C
ATOM   2035  C   LEU A 205     126.690  53.090  84.290  1.00  0.00           C
ATOM   2036  O   LEU A 205     127.850  53.450  84.490  1.00  0.00           O
ATOM   2037  N   ALA A 206     126.020  53.210  83.170  1.00  0.00           N
ATOM   2038  H   ALA A 206     125.090  52.870  83.110  1.00  0.00           H
ATOM   2039  CA  ALA A 206     126.470  53.860  81.890  1.00  0.00           C
ATOM   2040  CB  ALA A 206     125.370  54.040  80.830  1.00  0.00           C
ATOM   2041  C   ALA A 206     127.060  55.300  82.100  1.00  0.00           C
ATOM   2042  O   ALA A 206     128.160  55.610  81.680  1.00  0.00           O
ATOM   2043  N   TRP A 207     126.340  56.100  82.810  1.00  0.00           N
ATOM   2044  H   TRP A 207     125.340  56.110  82.820  1.00  0.00           H
ATOM   2045  CA  TRP A 207     126.900  57.380  83.340  1.00  0.00           C
ATOM   2046  CB  TRP A 207     125.750  58.210  83.910  1.00  0.00           C
ATOM   2047  CG  TRP A 207     126.020  59.640  84.460  1.00  0.00           C
ATOM   2048  CD1 TRP A 207     126.150  60.720  83.660  1.00  0.00           C
ATOM   2049  HD1 TRP A 207     126.250  60.620  82.580  1.00  0.00           H
ATOM   2050  CD2 TRP A 207     125.810  60.040  85.780  1.00  0.00           C
ATOM   2051  NE1 TRP A 207     125.930  61.830  84.440  1.00  0.00           N
ATOM   2052  HE1 TRP A 207     125.690  62.760  84.150  1.00  0.00           H
ATOM   2053  CE2 TRP A 207     125.640  61.370  85.690  1.00  0.00           C
ATOM   2054  CE3 TRP A 207     125.740  59.460  87.070  1.00  0.00           C
ATOM   2055  HE3 TRP A 207     126.210  58.470  87.080  1.00  0.00           H
ATOM   2056  CZ2 TRP A 207     125.520  62.130  86.870  1.00  0.00           C
ATOM   2057  HZ2 TRP A 207     125.660  63.210  86.760  1.00  0.00           H
ATOM   2058  CZ3 TRP A 207     125.560  60.210  88.200  1.00  0.00           C
ATOM   2059  HZ3 TRP A 207     125.480  59.660  89.130  1.00  0.00           H
ATOM   2060  CH2 TRP A 207     125.420  61.590  88.140  1.00  0.00           C
ATOM   2061  HH2 TRP A 207     125.120  62.200  88.990  1.00  0.00           H
ATOM   2062  C   TRP A 207     128.100  57.210  84.280  1.00  0.00           C
ATOM   2063  O   TRP A 207     129.040  57.940  84.000  1.00  0.00           O
ATOM   2064  N   LEU A 208     128.060  56.320  85.320  1.00  0.00           N
ATOM   2065  H   LEU A 208     127.180  56.030  85.710  1.00  0.00           H
ATOM   2066  CA  LEU A 208     129.300  56.070  86.100  1.00  0.00           C
ATOM   2067  CB  LEU A 208     129.050  55.010  87.140  1.00  0.00           C
ATOM   2068  CG  LEU A 208     128.680  55.470  88.500  1.00  0.00           C
ATOM   2069  CD1 LEU A 208     127.290  56.110  88.620  1.00  0.00           C
ATOM   2070  CD2 LEU A 208     128.580  54.270  89.490  1.00  0.00           C
ATOM   2071  C   LEU A 208     130.530  55.610  85.380  1.00  0.00           C
ATOM   2072  O   LEU A 208     131.610  56.120  85.650  1.00  0.00           O
ATOM   2073  N   TYR A 209     130.320  54.780  84.290  1.00  0.00           N
ATOM   2074  H   TYR A 209     129.420  54.350  84.180  1.00  0.00           H
ATOM   2075  CA  TYR A 209     131.360  54.400  83.280  1.00  0.00           C
ATOM   2076  CB  TYR A 209     130.860  53.190  82.410  1.00  0.00           C
ATOM   2077  CG  TYR A 209     131.020  51.820  83.080  1.00  0.00           C
ATOM   2078  CD1 TYR A 209     132.230  51.270  83.520  1.00  0.00           C
ATOM   2079  HD1 TYR A 209     133.140  51.840  83.310  1.00  0.00           H
ATOM   2080  CD2 TYR A 209     129.870  51.060  83.290  1.00  0.00           C
ATOM   2081  HD2 TYR A 209     128.970  51.340  82.740  1.00  0.00           H
ATOM   2082  CE1 TYR A 209     132.210  50.040  84.200  1.00  0.00           C
ATOM   2083  HE1 TYR A 209     133.180  49.600  84.420  1.00  0.00           H
ATOM   2084  CE2 TYR A 209     129.800  49.920  84.120  1.00  0.00           C
ATOM   2085  HE2 TYR A 209     128.860  49.560  84.540  1.00  0.00           H
ATOM   2086  CZ  TYR A 209     131.000  49.420  84.580  1.00  0.00           C
ATOM   2087  OH  TYR A 209     131.030  48.230  85.240  1.00  0.00           O
ATOM   2088  HH  TYR A 209     131.970  47.890  85.200  1.00  0.00           H
ATOM   2089  C   TYR A 209     131.820  55.550  82.350  1.00  0.00           C
ATOM   2090  O   TYR A 209     132.950  55.720  82.070  1.00  0.00           O
ATOM   2091  N   ALA A 210     130.890  56.490  82.110  1.00  0.00           N
ATOM   2092  H   ALA A 210     129.960  56.220  81.870  1.00  0.00           H
ATOM   2093  CA  ALA A 210     131.320  57.800  81.540  1.00  0.00           C
ATOM   2094  CB  ALA A 210     130.110  58.620  80.970  1.00  0.00           C
ATOM   2095  C   ALA A 210     132.090  58.700  82.580  1.00  0.00           C
ATOM   2096  O   ALA A 210     133.140  59.190  82.220  1.00  0.00           O
ATOM   2097  N   ALA A 211     131.660  58.830  83.820  1.00  0.00           N
ATOM   2098  H   ALA A 211     130.700  58.600  83.990  1.00  0.00           H
ATOM   2099  CA  ALA A 211     132.350  59.450  84.880  1.00  0.00           C
ATOM   2100  CB  ALA A 211     131.560  59.480  86.160  1.00  0.00           C
ATOM   2101  C   ALA A 211     133.750  58.870  85.100  1.00  0.00           C
ATOM   2102  O   ALA A 211     134.670  59.600  85.040  1.00  0.00           O
ATOM   2103  N   VAL A 212     133.870  57.570  85.090  1.00  0.00           N
ATOM   2104  H   VAL A 212     133.130  56.910  85.210  1.00  0.00           H
ATOM   2105  CA  VAL A 212     135.210  56.820  85.100  1.00  0.00           C
ATOM   2106  CB  VAL A 212     135.020  55.360  85.240  1.00  0.00           C
ATOM   2107  CG1 VAL A 212     135.900  54.410  84.470  1.00  0.00           C
ATOM   2108  CG2 VAL A 212     135.130  54.840  86.650  1.00  0.00           C
ATOM   2109  C   VAL A 212     136.090  57.230  83.940  1.00  0.00           C
ATOM   2110  O   VAL A 212     137.270  57.450  84.240  1.00  0.00           O
ATOM   2111  N   ILE A 213     135.570  57.280  82.720  1.00  0.00           N
ATOM   2112  H   ILE A 213     134.600  57.110  82.550  1.00  0.00           H
ATOM   2113  CA  ILE A 213     136.340  57.640  81.460  1.00  0.00           C
ATOM   2114  CB  ILE A 213     135.540  57.440  80.170  1.00  0.00           C
ATOM   2115  CG1 ILE A 213     135.220  55.910  79.940  1.00  0.00           C
ATOM   2116  CG2 ILE A 213     136.210  57.970  79.000  1.00  0.00           C
ATOM   2117  CD  ILE A 213     134.130  55.660  78.880  1.00  0.00           C
ATOM   2118  C   ILE A 213     136.850  59.070  81.690  1.00  0.00           C
ATOM   2119  O   ILE A 213     138.040  59.360  81.540  1.00  0.00           O
ATOM   2120  N   ASN A 214     135.880  60.000  81.830  1.00  0.00           N
ATOM   2121  H   ASN A 214     134.950  59.720  82.060  1.00  0.00           H
ATOM   2122  CA  ASN A 214     136.060  61.450  81.880  1.00  0.00           C
ATOM   2123  CB  ASN A 214     134.710  62.160  81.870  1.00  0.00           C
ATOM   2124  CG  ASN A 214     134.900  63.630  81.560  1.00  0.00           C
ATOM   2125  OD1 ASN A 214     134.820  64.490  82.380  1.00  0.00           O
ATOM   2126  ND2 ASN A 214     135.120  63.970  80.330  1.00  0.00           N
ATOM   2127 1HD2 ASN A 214     135.140  63.220  79.680  1.00  0.00           H
ATOM   2128 2HD2 ASN A 214     135.390  64.910  80.120  1.00  0.00           H
ATOM   2129  C   ASN A 214     136.920  62.020  83.030  1.00  0.00           C
ATOM   2130  O   ASN A 214     138.050  62.550  82.900  1.00  0.00           O
ATOM   2131  N   GLY A 215     136.360  61.810  84.220  1.00  0.00           N
ATOM   2132  H   GLY A 215     135.960  60.930  84.480  1.00  0.00           H
ATOM   2133  CA  GLY A 215     136.770  62.560  85.520  1.00  0.00           C
ATOM   2134  C   GLY A 215     136.690  61.630  86.710  1.00  0.00           C
ATOM   2135  O   GLY A 215     137.590  60.800  86.940  1.00  0.00           O
ATOM   2136  N   ASP A 216     135.570  61.880  87.440  1.00  0.00           N
ATOM   2137  H   ASP A 216     135.000  62.680  87.280  1.00  0.00           H
ATOM   2138  CA  ASP A 216     135.330  61.220  88.810  1.00  0.00           C
ATOM   2139  CB  ASP A 216     133.890  61.580  89.190  1.00  0.00           C
ATOM   2140  CG  ASP A 216     133.690  63.120  89.420  1.00  0.00           C
ATOM   2141  OD1 ASP A 216     133.100  63.450  90.490  1.00  0.00           O
ATOM   2142  OD2 ASP A 216     134.100  63.920  88.580  1.00  0.00           O
ATOM   2143  C   ASP A 216     135.580  59.710  88.890  1.00  0.00           C
ATOM   2144  O   ASP A 216     135.020  58.950  88.120  1.00  0.00           O
ATOM   2145  N   ARG A 217     136.700  59.420  89.580  1.00  0.00           N
ATOM   2146  H   ARG A 217     137.400  60.120  89.700  1.00  0.00           H
ATOM   2147  CA  ARG A 217     137.080  58.060  89.920  1.00  0.00           C
ATOM   2148  CB  ARG A 217     138.530  57.740  89.380  1.00  0.00           C
ATOM   2149  CG  ARG A 217     138.550  57.460  87.870  1.00  0.00           C
ATOM   2150  CD  ARG A 217     139.940  57.610  87.180  1.00  0.00           C
ATOM   2151  NE  ARG A 217     140.270  59.010  86.870  1.00  0.00           N
ATOM   2152  HE  ARG A 217     140.470  59.590  87.670  1.00  0.00           H
ATOM   2153  CZ  ARG A 217     140.110  59.680  85.760  1.00  0.00           C
ATOM   2154  NH1 ARG A 217     139.440  59.160  84.760  1.00  0.00           N
ATOM   2155 1HH1 ARG A 217     139.000  58.270  84.870  1.00  0.00           H
ATOM   2156 2HH1 ARG A 217     139.260  59.650  83.900  1.00  0.00           H
ATOM   2157  NH2 ARG A 217     140.460  60.950  85.650  1.00  0.00           N
ATOM   2158 1HH2 ARG A 217     140.990  61.340  86.410  1.00  0.00           H
ATOM   2159 2HH2 ARG A 217     140.420  61.510  84.820  1.00  0.00           H
ATOM   2160  C   ARG A 217     137.020  57.650  91.400  1.00  0.00           C
ATOM   2161  O   ARG A 217     136.880  56.480  91.800  1.00  0.00           O
ATOM   2162  N   TRP A 218     137.250  58.580  92.290  1.00  0.00           N
ATOM   2163  H   TRP A 218     137.690  59.400  91.920  1.00  0.00           H
ATOM   2164  CA  TRP A 218     137.040  58.510  93.770  1.00  0.00           C
ATOM   2165  CB  TRP A 218     136.690  59.940  94.220  1.00  0.00           C
ATOM   2166  CG  TRP A 218     135.340  60.430  93.840  1.00  0.00           C
ATOM   2167  CD1 TRP A 218     135.120  61.190  92.760  1.00  0.00           C
ATOM   2168  HD1 TRP A 218     135.800  61.290  91.920  1.00  0.00           H
ATOM   2169  CD2 TRP A 218     134.120  60.330  94.460  1.00  0.00           C
ATOM   2170  NE1 TRP A 218     133.890  61.600  92.690  1.00  0.00           N
ATOM   2171  HE1 TRP A 218     133.470  62.160  91.980  1.00  0.00           H
ATOM   2172  CE2 TRP A 218     133.240  61.170  93.750  1.00  0.00           C
ATOM   2173  CE3 TRP A 218     133.720  59.700  95.620  1.00  0.00           C
ATOM   2174  HE3 TRP A 218     134.400  59.030  96.140  1.00  0.00           H
ATOM   2175  CZ2 TRP A 218     131.920  61.320  94.240  1.00  0.00           C
ATOM   2176  HZ2 TRP A 218     131.190  61.870  93.650  1.00  0.00           H
ATOM   2177  CZ3 TRP A 218     132.430  59.910  96.120  1.00  0.00           C
ATOM   2178  HZ3 TRP A 218     132.080  59.440  97.040  1.00  0.00           H
ATOM   2179  CH2 TRP A 218     131.510  60.690  95.390  1.00  0.00           C
ATOM   2180  HH2 TRP A 218     130.460  60.800  95.670  1.00  0.00           H
ATOM   2181  C   TRP A 218     136.090  57.480  94.380  1.00  0.00           C
ATOM   2182  O   TRP A 218     136.480  56.710  95.320  1.00  0.00           O
ATOM   2183  N   PHE A 219     134.890  57.280  93.750  1.00  0.00           N
ATOM   2184  H   PHE A 219     134.800  57.500  92.780  1.00  0.00           H
ATOM   2185  CA  PHE A 219     133.910  56.300  94.240  1.00  0.00           C
ATOM   2186  CB  PHE A 219     132.560  56.580  93.590  1.00  0.00           C
ATOM   2187  CG  PHE A 219     132.530  56.370  92.090  1.00  0.00           C
ATOM   2188  CD1 PHE A 219     132.100  55.180  91.680  1.00  0.00           C
ATOM   2189  HD1 PHE A 219     131.430  54.650  92.360  1.00  0.00           H
ATOM   2190  CD2 PHE A 219     132.870  57.290  91.100  1.00  0.00           C
ATOM   2191  HD2 PHE A 219     133.180  58.280  91.420  1.00  0.00           H
ATOM   2192  CE1 PHE A 219     132.210  54.850  90.330  1.00  0.00           C
ATOM   2193  HE1 PHE A 219     131.800  53.980  89.820  1.00  0.00           H
ATOM   2194  CE2 PHE A 219     132.900  57.050  89.760  1.00  0.00           C
ATOM   2195  HE2 PHE A 219     132.880  57.830  88.990  1.00  0.00           H
ATOM   2196  CZ  PHE A 219     132.650  55.790  89.390  1.00  0.00           C
ATOM   2197  HZ  PHE A 219     132.630  55.540  88.330  1.00  0.00           H
ATOM   2198  C   PHE A 219     134.190  54.800  94.170  1.00  0.00           C
ATOM   2199  O   PHE A 219     133.580  54.070  94.970  1.00  0.00           O
ATOM   2200  N   LEU A 220     135.240  54.400  93.470  1.00  0.00           N
ATOM   2201  H   LEU A 220     135.750  55.040  92.890  1.00  0.00           H
ATOM   2202  CA  LEU A 220     135.520  52.990  93.110  1.00  0.00           C
ATOM   2203  CB  LEU A 220     136.480  52.900  91.920  1.00  0.00           C
ATOM   2204  CG  LEU A 220     135.750  52.860  90.570  1.00  0.00           C
ATOM   2205  CD1 LEU A 220     136.790  53.380  89.530  1.00  0.00           C
ATOM   2206  CD2 LEU A 220     135.180  51.460  90.220  1.00  0.00           C
ATOM   2207  C   LEU A 220     135.840  52.020  94.290  1.00  0.00           C
ATOM   2208  O   LEU A 220     136.960  52.100  94.830  1.00  0.00           O
ATOM   2209  N   ASN A 221     134.870  51.150  94.600  1.00  0.00           N
ATOM   2210  H   ASN A 221     134.090  51.100  93.970  1.00  0.00           H
ATOM   2211  CA  ASN A 221     134.830  50.060  95.650  1.00  0.00           C
ATOM   2212  CB  ASN A 221     133.670  50.110  96.660  1.00  0.00           C
ATOM   2213  CG  ASN A 221     134.010  51.030  97.830  1.00  0.00           C
ATOM   2214  OD1 ASN A 221     134.210  50.680  99.010  1.00  0.00           O
ATOM   2215  ND2 ASN A 221     133.840  52.300  97.640  1.00  0.00           N
ATOM   2216 1HD2 ASN A 221     133.590  52.780  96.790  1.00  0.00           H
ATOM   2217 2HD2 ASN A 221     133.660  52.880  98.430  1.00  0.00           H
ATOM   2218  C   ASN A 221     134.680  48.680  94.940  1.00  0.00           C
ATOM   2219  O   ASN A 221     133.640  48.180  94.650  1.00  0.00           O
ATOM   2220  N   ARG A 222     135.880  48.180  94.610  1.00  0.00           N
ATOM   2221  H   ARG A 222     136.690  48.430  95.150  1.00  0.00           H
ATOM   2222  CA  ARG A 222     136.030  46.920  93.790  1.00  0.00           C
ATOM   2223  CB  ARG A 222     137.210  47.040  92.840  1.00  0.00           C
ATOM   2224  CG  ARG A 222     137.190  48.340  92.110  1.00  0.00           C
ATOM   2225  CD  ARG A 222     137.100  48.020  90.630  1.00  0.00           C
ATOM   2226  NE  ARG A 222     138.430  48.030  89.950  1.00  0.00           N
ATOM   2227  HE  ARG A 222     138.650  48.970  89.720  1.00  0.00           H
ATOM   2228  CZ  ARG A 222     139.090  46.950  89.500  1.00  0.00           C
ATOM   2229  NH1 ARG A 222     138.810  45.740  89.920  1.00  0.00           N
ATOM   2230 1HH1 ARG A 222     138.030  45.700  90.550  1.00  0.00           H
ATOM   2231 2HH1 ARG A 222     138.980  44.980  89.300  1.00  0.00           H
ATOM   2232  NH2 ARG A 222     140.370  47.150  89.050  1.00  0.00           N
ATOM   2233 1HH2 ARG A 222     140.730  48.080  89.130  1.00  0.00           H
ATOM   2234 2HH2 ARG A 222     140.950  46.370  88.810  1.00  0.00           H
ATOM   2235  C   ARG A 222     136.150  45.710  94.730  1.00  0.00           C
ATOM   2236  O   ARG A 222     137.220  45.520  95.320  1.00  0.00           O
ATOM   2237  N   PHE A 223     134.970  45.150  95.010  1.00  0.00           N
ATOM   2238  H   PHE A 223     134.260  45.170  94.310  1.00  0.00           H
ATOM   2239  CA  PHE A 223     134.840  44.050  96.070  1.00  0.00           C
ATOM   2240  CB  PHE A 223     134.320  44.430  97.440  1.00  0.00           C
ATOM   2241  CG  PHE A 223     135.160  45.320  98.380  1.00  0.00           C
ATOM   2242  CD1 PHE A 223     136.180  44.700  99.130  1.00  0.00           C
ATOM   2243  HD1 PHE A 223     136.390  43.650  98.900  1.00  0.00           H
ATOM   2244  CD2 PHE A 223     134.870  46.650  98.580  1.00  0.00           C
ATOM   2245  HD2 PHE A 223     134.040  47.040  97.990  1.00  0.00           H
ATOM   2246  CE1 PHE A 223     136.890  45.390 100.100  1.00  0.00           C
ATOM   2247  HE1 PHE A 223     137.850  45.070 100.500  1.00  0.00           H
ATOM   2248  CE2 PHE A 223     135.560  47.380  99.530  1.00  0.00           C
ATOM   2249  HE2 PHE A 223     135.160  48.360  99.800  1.00  0.00           H
ATOM   2250  CZ  PHE A 223     136.560  46.780 100.260  1.00  0.00           C
ATOM   2251  HZ  PHE A 223     136.880  47.270 101.170  1.00  0.00           H
ATOM   2252  C   PHE A 223     133.840  43.090  95.480  1.00  0.00           C
ATOM   2253  O   PHE A 223     132.850  43.510  94.960  1.00  0.00           O
ATOM   2254  N   THR A 224     134.070  41.780  95.560  1.00  0.00           N
ATOM   2255  H   THR A 224     135.000  41.420  95.630  1.00  0.00           H
ATOM   2256  CA  THR A 224     133.160  40.740  94.990  1.00  0.00           C
ATOM   2257  CB  THR A 224     133.740  39.320  94.550  1.00  0.00           C
ATOM   2258  OG1 THR A 224     134.990  39.170  95.190  1.00  0.00           O
ATOM   2259  HG1 THR A 224     135.040  38.330  95.730  1.00  0.00           H
ATOM   2260  CG2 THR A 224     133.940  39.370  93.010  1.00  0.00           C
ATOM   2261  C   THR A 224     132.080  40.470  96.040  1.00  0.00           C
ATOM   2262  O   THR A 224     132.240  39.710  97.010  1.00  0.00           O
ATOM   2263  N   THR A 225     130.890  41.040  95.710  1.00  0.00           N
ATOM   2264  H   THR A 225     130.880  41.700  94.960  1.00  0.00           H
ATOM   2265  CA  THR A 225     129.670  40.880  96.530  1.00  0.00           C
ATOM   2266  CB  THR A 225     129.220  42.230  97.160  1.00  0.00           C
ATOM   2267  OG1 THR A 225     128.830  43.170  96.160  1.00  0.00           O
ATOM   2268  HG1 THR A 225     129.460  43.240  95.390  1.00  0.00           H
ATOM   2269  CG2 THR A 225     130.280  42.790  98.160  1.00  0.00           C
ATOM   2270  C   THR A 225     128.610  40.310  95.650  1.00  0.00           C
ATOM   2271  O   THR A 225     128.540  40.520  94.460  1.00  0.00           O
ATOM   2272  N   THR A 226     127.700  39.530  96.230  1.00  0.00           N
ATOM   2273  H   THR A 226     127.700  39.360  97.220  1.00  0.00           H
ATOM   2274  CA  THR A 226     126.620  38.920  95.410  1.00  0.00           C
ATOM   2275  CB  THR A 226     125.910  37.760  96.070  1.00  0.00           C
ATOM   2276  OG1 THR A 226     125.870  37.740  97.470  1.00  0.00           O
ATOM   2277  HG1 THR A 226     125.470  38.610  97.770  1.00  0.00           H
ATOM   2278  CG2 THR A 226     126.670  36.550  95.800  1.00  0.00           C
ATOM   2279  C   THR A 226     125.530  39.880  94.930  1.00  0.00           C
ATOM   2280  O   THR A 226     124.780  40.330  95.780  1.00  0.00           O
ATOM   2281  N   LEU A 227     125.580  40.300  93.640  1.00  0.00           N
ATOM   2282  H   LEU A 227     126.370  39.960  93.130  1.00  0.00           H
ATOM   2283  CA  LEU A 227     124.490  41.030  92.940  1.00  0.00           C
ATOM   2284  CB  LEU A 227     124.390  40.630  91.390  1.00  0.00           C
ATOM   2285  CG  LEU A 227     123.270  41.460  90.680  1.00  0.00           C
ATOM   2286  CD1 LEU A 227     123.430  42.980  90.530  1.00  0.00           C
ATOM   2287  CD2 LEU A 227     123.030  40.880  89.300  1.00  0.00           C
ATOM   2288  C   LEU A 227     123.100  41.180  93.610  1.00  0.00           C
ATOM   2289  O   LEU A 227     122.620  42.350  93.790  1.00  0.00           O
ATOM   2290  N   ASN A 228     122.420  40.060  94.010  1.00  0.00           N
ATOM   2291  H   ASN A 228     122.880  39.240  93.690  1.00  0.00           H
ATOM   2292  CA  ASN A 228     121.260  40.020  94.860  1.00  0.00           C
ATOM   2293  CB  ASN A 228     120.800  38.640  95.370  1.00  0.00           C
ATOM   2294  CG  ASN A 228     120.170  37.880  94.210  1.00  0.00           C
ATOM   2295  OD1 ASN A 228     120.890  37.270  93.450  1.00  0.00           O
ATOM   2296  ND2 ASN A 228     118.870  37.930  94.130  1.00  0.00           N
ATOM   2297 1HD2 ASN A 228     118.330  38.480  94.770  1.00  0.00           H
ATOM   2298 2HD2 ASN A 228     118.420  37.180  93.650  1.00  0.00           H
ATOM   2299  C   ASN A 228     121.150  40.940  96.100  1.00  0.00           C
ATOM   2300  O   ASN A 228     120.110  41.360  96.480  1.00  0.00           O
ATOM   2301  N   ASP A 229     122.340  41.140  96.720  1.00  0.00           N
ATOM   2302  H   ASP A 229     123.160  40.580  96.570  1.00  0.00           H
ATOM   2303  CA  ASP A 229     122.560  42.210  97.780  1.00  0.00           C
ATOM   2304  CB  ASP A 229     123.940  42.130  98.420  1.00  0.00           C
ATOM   2305  CG  ASP A 229     124.090  40.790  99.140  1.00  0.00           C
ATOM   2306  OD1 ASP A 229     123.300  40.370  99.960  1.00  0.00           O
ATOM   2307  OD2 ASP A 229     125.140  40.160  98.920  1.00  0.00           O
ATOM   2308  C   ASP A 229     122.210  43.610  97.280  1.00  0.00           C
ATOM   2309  O   ASP A 229     121.160  44.130  97.640  1.00  0.00           O
ATOM   2310  N   PHE A 230     122.950  44.060  96.240  1.00  0.00           N
ATOM   2311  H   PHE A 230     123.830  43.640  96.020  1.00  0.00           H
ATOM   2312  CA  PHE A 230     122.600  45.220  95.490  1.00  0.00           C
ATOM   2313  CB  PHE A 230     123.540  45.410  94.320  1.00  0.00           C
ATOM   2314  CG  PHE A 230     123.320  46.790  93.680  1.00  0.00           C
ATOM   2315  CD1 PHE A 230     123.430  47.960  94.390  1.00  0.00           C
ATOM   2316  HD1 PHE A 230     123.960  48.000  95.350  1.00  0.00           H
ATOM   2317  CD2 PHE A 230     122.500  46.750  92.530  1.00  0.00           C
ATOM   2318  HD2 PHE A 230     122.380  45.820  91.980  1.00  0.00           H
ATOM   2319  CE1 PHE A 230     122.800  49.140  93.980  1.00  0.00           C
ATOM   2320  HE1 PHE A 230     122.910  50.100  94.500  1.00  0.00           H
ATOM   2321  CE2 PHE A 230     121.930  47.940  92.060  1.00  0.00           C
ATOM   2322  HE2 PHE A 230     121.270  47.880  91.190  1.00  0.00           H
ATOM   2323  CZ  PHE A 230     122.070  49.160  92.790  1.00  0.00           C
ATOM   2324  HZ  PHE A 230     121.690  50.100  92.380  1.00  0.00           H
ATOM   2325  C   PHE A 230     121.150  45.250  95.030  1.00  0.00           C
ATOM   2326  O   PHE A 230     120.480  46.240  95.330  1.00  0.00           O
ATOM   2327  N   ASN A 231     120.610  44.280  94.270  1.00  0.00           N
ATOM   2328  H   ASN A 231     121.070  43.430  94.030  1.00  0.00           H
ATOM   2329  CA  ASN A 231     119.200  44.300  93.840  1.00  0.00           C
ATOM   2330  CB  ASN A 231     118.920  43.040  93.140  1.00  0.00           C
ATOM   2331  CG  ASN A 231     119.540  42.960  91.720  1.00  0.00           C
ATOM   2332  OD1 ASN A 231     120.210  43.890  91.310  1.00  0.00           O
ATOM   2333  ND2 ASN A 231     119.320  41.880  90.990  1.00  0.00           N
ATOM   2334 1HD2 ASN A 231     118.660  41.210  91.330  1.00  0.00           H
ATOM   2335 2HD2 ASN A 231     119.570  41.770  90.030  1.00  0.00           H
ATOM   2336  C   ASN A 231     118.170  44.470  95.020  1.00  0.00           C
ATOM   2337  O   ASN A 231     117.250  45.240  94.880  1.00  0.00           O
ATOM   2338  N   LEU A 232     118.610  44.020  96.170  1.00  0.00           N
ATOM   2339  H   LEU A 232     119.070  43.140  96.150  1.00  0.00           H
ATOM   2340  CA  LEU A 232     117.800  44.270  97.410  1.00  0.00           C
ATOM   2341  CB  LEU A 232     118.120  43.210  98.480  1.00  0.00           C
ATOM   2342  CG  LEU A 232     117.530  41.880  97.960  1.00  0.00           C
ATOM   2343  CD1 LEU A 232     117.840  40.750  98.920  1.00  0.00           C
ATOM   2344  CD2 LEU A 232     115.980  41.970  97.960  1.00  0.00           C
ATOM   2345  C   LEU A 232     118.010  45.650  98.130  1.00  0.00           C
ATOM   2346  O   LEU A 232     117.070  46.200  98.630  1.00  0.00           O
ATOM   2347  N   VAL A 233     119.220  46.150  98.110  1.00  0.00           N
ATOM   2348  H   VAL A 233     120.030  45.680  97.770  1.00  0.00           H
ATOM   2349  CA  VAL A 233     119.550  47.580  98.480  1.00  0.00           C
ATOM   2350  CB  VAL A 233     121.100  47.700  98.560  1.00  0.00           C
ATOM   2351  CG1 VAL A 233     121.610  49.050  98.980  1.00  0.00           C
ATOM   2352  CG2 VAL A 233     121.730  46.680  99.490  1.00  0.00           C
ATOM   2353  C   VAL A 233     119.060  48.580  97.470  1.00  0.00           C
ATOM   2354  O   VAL A 233     118.570  49.660  97.860  1.00  0.00           O
ATOM   2355  N   ALA A 234     119.080  48.290  96.160  1.00  0.00           N
ATOM   2356  H   ALA A 234     119.800  47.680  95.840  1.00  0.00           H
ATOM   2357  CA  ALA A 234     118.450  49.250  95.220  1.00  0.00           C
ATOM   2358  CB  ALA A 234     118.870  48.630  93.870  1.00  0.00           C
ATOM   2359  C   ALA A 234     116.930  49.310  95.420  1.00  0.00           C
ATOM   2360  O   ALA A 234     116.380  50.400  95.520  1.00  0.00           O
ATOM   2361  N   MET A 235     116.360  48.170  95.610  1.00  0.00           N
ATOM   2362  H   MET A 235     116.860  47.320  95.400  1.00  0.00           H
ATOM   2363  CA  MET A 235     114.950  48.060  95.910  1.00  0.00           C
ATOM   2364  CB  MET A 235     114.680  46.590  96.040  1.00  0.00           C
ATOM   2365  CG  MET A 235     113.220  46.180  95.760  1.00  0.00           C
ATOM   2366  SD  MET A 235     113.020  44.410  95.980  1.00  0.00           S
ATOM   2367  CE  MET A 235     114.120  43.590  94.790  1.00  0.00           C
ATOM   2368  C   MET A 235     114.500  48.820  97.130  1.00  0.00           C
ATOM   2369  O   MET A 235     113.580  49.630  97.080  1.00  0.00           O
ATOM   2370  N   LYS A 236     115.390  48.700  98.150  1.00  0.00           N
ATOM   2371  H   LYS A 236     116.060  47.960  98.060  1.00  0.00           H
ATOM   2372  CA  LYS A 236     115.310  49.530  99.360  1.00  0.00           C
ATOM   2373  CB  LYS A 236     116.440  49.170 100.280  1.00  0.00           C
ATOM   2374  CG  LYS A 236     115.910  48.250 101.310  1.00  0.00           C
ATOM   2375  CD  LYS A 236     117.060  47.740 102.200  1.00  0.00           C
ATOM   2376  CE  LYS A 236     116.510  46.790 103.290  1.00  0.00           C
ATOM   2377  NZ  LYS A 236     116.170  47.500 104.490  1.00  0.00           N
ATOM   2378  HZ1 LYS A 236     116.040  48.450 104.230  1.00  0.00           H
ATOM   2379  HZ2 LYS A 236     115.290  47.150 104.830  1.00  0.00           H
ATOM   2380  HZ3 LYS A 236     116.960  47.460 105.090  1.00  0.00           H
ATOM   2381  C   LYS A 236     115.290  51.020  99.040  1.00  0.00           C
ATOM   2382  O   LYS A 236     114.380  51.820  99.400  1.00  0.00           O
ATOM   2383  N   TYR A 237     116.370  51.430  98.370  1.00  0.00           N
ATOM   2384  H   TYR A 237     117.140  50.800  98.370  1.00  0.00           H
ATOM   2385  CA  TYR A 237     116.720  52.800  98.070  1.00  0.00           C
ATOM   2386  CB  TYR A 237     118.200  52.960  98.320  1.00  0.00           C
ATOM   2387  CG  TYR A 237     118.570  52.760  99.780  1.00  0.00           C
ATOM   2388  CD1 TYR A 237     119.500  51.860 100.190  1.00  0.00           C
ATOM   2389  HD1 TYR A 237     119.770  51.010  99.570  1.00  0.00           H
ATOM   2390  CD2 TYR A 237     118.320  53.850 100.640  1.00  0.00           C
ATOM   2391  HD2 TYR A 237     117.710  54.670 100.250  1.00  0.00           H
ATOM   2392  CE1 TYR A 237     120.060  51.910 101.420  1.00  0.00           C
ATOM   2393  HE1 TYR A 237     120.760  51.120 101.670  1.00  0.00           H
ATOM   2394  CE2 TYR A 237     118.880  53.960 101.910  1.00  0.00           C
ATOM   2395  HE2 TYR A 237     118.840  54.960 102.330  1.00  0.00           H
ATOM   2396  CZ  TYR A 237     119.770  52.950 102.330  1.00  0.00           C
ATOM   2397  OH  TYR A 237     120.160  52.890 103.610  1.00  0.00           O
ATOM   2398  HH  TYR A 237     120.070  51.960 103.970  1.00  0.00           H
ATOM   2399  C   TYR A 237     116.230  53.320  96.760  1.00  0.00           C
ATOM   2400  O   TYR A 237     116.780  54.200  96.120  1.00  0.00           O
ATOM   2401  N   ASN A 238     115.020  53.050  96.500  1.00  0.00           N
ATOM   2402  H   ASN A 238     114.470  52.720  97.270  1.00  0.00           H
ATOM   2403  CA  ASN A 238     114.260  53.420  95.220  1.00  0.00           C
ATOM   2404  CB  ASN A 238     113.360  54.580  95.350  1.00  0.00           C
ATOM   2405  CG  ASN A 238     112.250  54.520  96.340  1.00  0.00           C
ATOM   2406  OD1 ASN A 238     112.300  54.930  97.480  1.00  0.00           O
ATOM   2407  ND2 ASN A 238     111.110  54.050  95.880  1.00  0.00           N
ATOM   2408 1HD2 ASN A 238     110.960  53.720  94.950  1.00  0.00           H
ATOM   2409 2HD2 ASN A 238     110.340  53.990  96.520  1.00  0.00           H
ATOM   2410  C   ASN A 238     114.940  53.460  93.850  1.00  0.00           C
ATOM   2411  O   ASN A 238     114.850  54.440  93.090  1.00  0.00           O
ATOM   2412  N   TYR A 239     115.790  52.440  93.610  1.00  0.00           N
ATOM   2413  H   TYR A 239     116.000  51.860  94.400  1.00  0.00           H
ATOM   2414  CA  TYR A 239     116.310  51.950  92.320  1.00  0.00           C
ATOM   2415  CB  TYR A 239     117.840  52.140  92.250  1.00  0.00           C
ATOM   2416  CG  TYR A 239     118.360  53.570  92.060  1.00  0.00           C
ATOM   2417  CD1 TYR A 239     118.530  54.090  90.760  1.00  0.00           C
ATOM   2418  HD1 TYR A 239     118.330  53.520  89.850  1.00  0.00           H
ATOM   2419  CD2 TYR A 239     118.520  54.460  93.110  1.00  0.00           C
ATOM   2420  HD2 TYR A 239     118.360  54.130  94.130  1.00  0.00           H
ATOM   2421  CE1 TYR A 239     118.670  55.430  90.520  1.00  0.00           C
ATOM   2422  HE1 TYR A 239     119.110  55.700  89.560  1.00  0.00           H
ATOM   2423  CE2 TYR A 239     118.650  55.770  92.880  1.00  0.00           C
ATOM   2424  HE2 TYR A 239     118.760  56.330  93.810  1.00  0.00           H
ATOM   2425  CZ  TYR A 239     118.720  56.320  91.610  1.00  0.00           C
ATOM   2426  OH  TYR A 239     118.590  57.700  91.470  1.00  0.00           O
ATOM   2427  HH  TYR A 239     118.260  58.020  90.580  1.00  0.00           H
ATOM   2428  C   TYR A 239     115.980  50.510  91.840  1.00  0.00           C
ATOM   2429  O   TYR A 239     115.600  49.570  92.580  1.00  0.00           O
ATOM   2430  N   GLU A 240     115.920  50.380  90.500  1.00  0.00           N
ATOM   2431  H   GLU A 240     116.110  51.180  89.930  1.00  0.00           H
ATOM   2432  CA  GLU A 240     115.620  49.200  89.630  1.00  0.00           C
ATOM   2433  CB  GLU A 240     115.380  49.570  88.150  1.00  0.00           C
ATOM   2434  CG  GLU A 240     114.960  48.340  87.390  1.00  0.00           C
ATOM   2435  CD  GLU A 240     114.690  48.660  85.890  1.00  0.00           C
ATOM   2436  OE1 GLU A 240     115.530  48.300  85.070  1.00  0.00           O
ATOM   2437  OE2 GLU A 240     113.490  48.880  85.640  1.00  0.00           O
ATOM   2438  C   GLU A 240     116.740  48.180  89.820  1.00  0.00           C
ATOM   2439  O   GLU A 240     117.920  48.570  89.740  1.00  0.00           O
ATOM   2440  N   PRO A 241     116.330  46.920  90.170  1.00  0.00           N
ATOM   2441  CA  PRO A 241     117.230  45.720  90.240  1.00  0.00           C
ATOM   2442  CB  PRO A 241     116.470  44.550  90.780  1.00  0.00           C
ATOM   2443  CG  PRO A 241     115.170  45.170  91.350  1.00  0.00           C
ATOM   2444  CD  PRO A 241     114.990  46.450  90.520  1.00  0.00           C
ATOM   2445  C   PRO A 241     117.900  45.350  88.870  1.00  0.00           C
ATOM   2446  O   PRO A 241     117.550  45.920  87.850  1.00  0.00           O
ATOM   2447  N   LEU A 242     119.040  44.690  88.840  1.00  0.00           N
ATOM   2448  H   LEU A 242     119.560  44.460  89.660  1.00  0.00           H
ATOM   2449  CA  LEU A 242     119.770  44.310  87.600  1.00  0.00           C
ATOM   2450  CB  LEU A 242     121.300  44.580  87.750  1.00  0.00           C
ATOM   2451  CG  LEU A 242     121.610  46.050  87.370  1.00  0.00           C
ATOM   2452  CD1 LEU A 242     122.360  46.770  88.480  1.00  0.00           C
ATOM   2453  CD2 LEU A 242     122.480  46.090  86.040  1.00  0.00           C
ATOM   2454  C   LEU A 242     119.610  42.820  87.230  1.00  0.00           C
ATOM   2455  O   LEU A 242     119.590  41.890  88.080  1.00  0.00           O
ATOM   2456  N   THR A 243     119.210  42.600  85.970  1.00  0.00           N
ATOM   2457  H   THR A 243     119.060  43.360  85.330  1.00  0.00           H
ATOM   2458  CA  THR A 243     119.050  41.200  85.460  1.00  0.00           C
ATOM   2459  CB  THR A 243     117.590  40.920  85.140  1.00  0.00           C
ATOM   2460  OG1 THR A 243     117.240  41.730  83.980  1.00  0.00           O
ATOM   2461  HG1 THR A 243     117.590  42.660  83.980  1.00  0.00           H
ATOM   2462  CG2 THR A 243     116.740  41.030  86.440  1.00  0.00           C
ATOM   2463  C   THR A 243     120.020  40.930  84.260  1.00  0.00           C
ATOM   2464  O   THR A 243     120.770  41.770  83.830  1.00  0.00           O
ATOM   2465  N   GLN A 244     120.040  39.690  83.820  1.00  0.00           N
ATOM   2466  H   GLN A 244     119.480  39.030  84.320  1.00  0.00           H
ATOM   2467  CA  GLN A 244     120.910  39.200  82.700  1.00  0.00           C
ATOM   2468  CB  GLN A 244     120.720  37.770  82.190  1.00  0.00           C
ATOM   2469  CG  GLN A 244     120.810  36.650  83.270  1.00  0.00           C
ATOM   2470  CD  GLN A 244     119.490  36.490  84.100  1.00  0.00           C
ATOM   2471  OE1 GLN A 244     119.310  37.190  85.070  1.00  0.00           O
ATOM   2472  NE2 GLN A 244     118.700  35.520  83.790  1.00  0.00           N
ATOM   2473 1HE2 GLN A 244     118.790  34.820  83.080  1.00  0.00           H
ATOM   2474 2HE2 GLN A 244     117.880  35.330  84.320  1.00  0.00           H
ATOM   2475  C   GLN A 244     120.950  40.030  81.420  1.00  0.00           C
ATOM   2476  O   GLN A 244     122.030  40.320  80.960  1.00  0.00           O
ATOM   2477  N   ASP A 245     119.740  40.590  81.100  1.00  0.00           N
ATOM   2478  H   ASP A 245     118.940  40.110  81.470  1.00  0.00           H
ATOM   2479  CA  ASP A 245     119.510  41.490  79.970  1.00  0.00           C
ATOM   2480  CB  ASP A 245     118.000  41.730  79.720  1.00  0.00           C
ATOM   2481  CG  ASP A 245     117.240  40.470  79.470  1.00  0.00           C
ATOM   2482  OD1 ASP A 245     117.280  40.090  78.290  1.00  0.00           O
ATOM   2483  OD2 ASP A 245     116.530  40.030  80.420  1.00  0.00           O
ATOM   2484  C   ASP A 245     120.270  42.850  80.200  1.00  0.00           C
ATOM   2485  O   ASP A 245     121.110  43.180  79.410  1.00  0.00           O
ATOM   2486  N   HIS A 246     120.040  43.480  81.320  1.00  0.00           N
ATOM   2487  H   HIS A 246     119.310  43.130  81.910  1.00  0.00           H
ATOM   2488  CA  HIS A 246     120.780  44.680  81.780  1.00  0.00           C
ATOM   2489  CB  HIS A 246     120.320  45.220  83.120  1.00  0.00           C
ATOM   2490  CG  HIS A 246     118.810  45.350  83.120  1.00  0.00           C
ATOM   2491  ND1 HIS A 246     118.050  44.390  83.710  1.00  0.00           N
ATOM   2492  CD2 HIS A 246     118.060  46.450  82.890  1.00  0.00           C
ATOM   2493  HD2 HIS A 246     118.530  47.440  82.920  1.00  0.00           H
ATOM   2494  CE1 HIS A 246     116.890  44.940  83.950  1.00  0.00           C
ATOM   2495  HE1 HIS A 246     116.110  44.460  84.540  1.00  0.00           H
ATOM   2496  NE2 HIS A 246     116.900  46.220  83.530  1.00  0.00           N
ATOM   2497  HE2 HIS A 246     116.340  46.930  83.960  1.00  0.00           H
ATOM   2498  C   HIS A 246     122.330  44.520  81.980  1.00  0.00           C
ATOM   2499  O   HIS A 246     123.030  45.450  81.530  1.00  0.00           O
ATOM   2500  N   VAL A 247     122.690  43.280  82.280  1.00  0.00           N
ATOM   2501  H   VAL A 247     122.020  42.680  82.710  1.00  0.00           H
ATOM   2502  CA  VAL A 247     124.120  42.790  82.380  1.00  0.00           C
ATOM   2503  CB  VAL A 247     124.300  41.630  83.360  1.00  0.00           C
ATOM   2504  CG1 VAL A 247     125.750  41.340  83.600  1.00  0.00           C
ATOM   2505  CG2 VAL A 247     123.580  42.110  84.680  1.00  0.00           C
ATOM   2506  C   VAL A 247     124.850  42.630  81.010  1.00  0.00           C
ATOM   2507  O   VAL A 247     125.960  43.090  80.850  1.00  0.00           O
ATOM   2508  N   ASP A 248     124.160  41.890  80.170  1.00  0.00           N
ATOM   2509  H   ASP A 248     123.330  41.440  80.500  1.00  0.00           H
ATOM   2510  CA  ASP A 248     124.450  41.790  78.720  1.00  0.00           C
ATOM   2511  CB  ASP A 248     123.440  40.820  78.110  1.00  0.00           C
ATOM   2512  CG  ASP A 248     124.100  40.320  76.820  1.00  0.00           C
ATOM   2513  OD1 ASP A 248     124.920  39.380  76.940  1.00  0.00           O
ATOM   2514  OD2 ASP A 248     123.800  40.890  75.770  1.00  0.00           O
ATOM   2515  C   ASP A 248     124.630  43.040  77.910  1.00  0.00           C
ATOM   2516  O   ASP A 248     125.670  43.100  77.240  1.00  0.00           O
ATOM   2517  N   ILE A 249     123.860  44.040  78.240  1.00  0.00           N
ATOM   2518  H   ILE A 249     123.040  43.860  78.790  1.00  0.00           H
ATOM   2519  CA  ILE A 249     123.940  45.410  77.640  1.00  0.00           C
ATOM   2520  CB  ILE A 249     122.730  46.360  78.020  1.00  0.00           C
ATOM   2521  CG1 ILE A 249     121.360  45.750  77.670  1.00  0.00           C
ATOM   2522  CG2 ILE A 249     122.720  47.680  77.250  1.00  0.00           C
ATOM   2523  CD  ILE A 249     120.160  46.160  78.510  1.00  0.00           C
ATOM   2524  C   ILE A 249     125.240  46.070  77.960  1.00  0.00           C
ATOM   2525  O   ILE A 249     126.070  46.270  77.090  1.00  0.00           O
ATOM   2526  N   LEU A 250     125.540  46.210  79.260  1.00  0.00           N
ATOM   2527  H   LEU A 250     124.940  45.980  80.020  1.00  0.00           H
ATOM   2528  CA  LEU A 250     126.780  46.910  79.700  1.00  0.00           C
ATOM   2529  CB  LEU A 250     126.700  47.080  81.190  1.00  0.00           C
ATOM   2530  CG  LEU A 250     125.660  48.110  81.610  1.00  0.00           C
ATOM   2531  CD1 LEU A 250     125.630  48.250  83.110  1.00  0.00           C
ATOM   2532  CD2 LEU A 250     125.850  49.500  81.060  1.00  0.00           C
ATOM   2533  C   LEU A 250     128.100  46.240  79.370  1.00  0.00           C
ATOM   2534  O   LEU A 250     129.130  46.850  79.330  1.00  0.00           O
ATOM   2535  N   GLY A 251     128.050  44.960  78.900  1.00  0.00           N
ATOM   2536  H   GLY A 251     127.210  44.410  78.990  1.00  0.00           H
ATOM   2537  CA  GLY A 251     129.270  44.180  78.620  1.00  0.00           C
ATOM   2538  C   GLY A 251     130.510  44.760  77.950  1.00  0.00           C
ATOM   2539  O   GLY A 251     131.440  44.990  78.680  1.00  0.00           O
ATOM   2540  N   PRO A 252     130.450  45.160  76.640  1.00  0.00           N
ATOM   2541  CA  PRO A 252     131.540  45.860  75.970  1.00  0.00           C
ATOM   2542  CB  PRO A 252     130.910  46.300  74.670  1.00  0.00           C
ATOM   2543  CG  PRO A 252     129.990  45.090  74.390  1.00  0.00           C
ATOM   2544  CD  PRO A 252     129.430  44.750  75.730  1.00  0.00           C
ATOM   2545  C   PRO A 252     132.200  47.090  76.630  1.00  0.00           C
ATOM   2546  O   PRO A 252     133.420  47.200  76.720  1.00  0.00           O
ATOM   2547  N   LEU A 253     131.290  47.910  77.210  1.00  0.00           N
ATOM   2548  H   LEU A 253     130.320  47.680  77.120  1.00  0.00           H
ATOM   2549  CA  LEU A 253     131.630  49.160  77.950  1.00  0.00           C
ATOM   2550  CB  LEU A 253     130.290  49.770  78.300  1.00  0.00           C
ATOM   2551  CG  LEU A 253     130.300  51.130  79.080  1.00  0.00           C
ATOM   2552  CD1 LEU A 253     131.390  52.110  78.500  1.00  0.00           C
ATOM   2553  CD2 LEU A 253     128.900  51.790  78.970  1.00  0.00           C
ATOM   2554  C   LEU A 253     132.270  48.690  79.310  1.00  0.00           C
ATOM   2555  O   LEU A 253     133.410  49.080  79.570  1.00  0.00           O
ATOM   2556  N   SER A 254     131.730  47.770  80.070  1.00  0.00           N
ATOM   2557  H   SER A 254     130.740  47.700  80.020  1.00  0.00           H
ATOM   2558  CA  SER A 254     132.470  47.200  81.250  1.00  0.00           C
ATOM   2559  CB  SER A 254     131.580  46.280  82.120  1.00  0.00           C
ATOM   2560  OG  SER A 254     131.150  45.200  81.410  1.00  0.00           O
ATOM   2561  HG  SER A 254     130.650  45.650  80.670  1.00  0.00           H
ATOM   2562  C   SER A 254     133.790  46.430  80.950  1.00  0.00           C
ATOM   2563  O   SER A 254     134.710  46.420  81.790  1.00  0.00           O
ATOM   2564  N   ALA A 255     133.910  45.760  79.780  1.00  0.00           N
ATOM   2565  H   ALA A 255     133.050  45.410  79.420  1.00  0.00           H
ATOM   2566  CA  ALA A 255     135.150  45.160  79.260  1.00  0.00           C
ATOM   2567  CB  ALA A 255     134.940  44.290  78.020  1.00  0.00           C
ATOM   2568  C   ALA A 255     136.150  46.250  78.940  1.00  0.00           C
ATOM   2569  O   ALA A 255     137.120  46.240  79.590  1.00  0.00           O
ATOM   2570  N   GLN A 256     135.780  47.220  78.040  1.00  0.00           N
ATOM   2571  H   GLN A 256     134.870  47.200  77.620  1.00  0.00           H
ATOM   2572  CA  GLN A 256     136.700  48.360  77.660  1.00  0.00           C
ATOM   2573  CB  GLN A 256     136.210  49.330  76.570  1.00  0.00           C
ATOM   2574  CG  GLN A 256     136.150  48.630  75.220  1.00  0.00           C
ATOM   2575  CD  GLN A 256     135.500  49.520  74.160  1.00  0.00           C
ATOM   2576  OE1 GLN A 256     134.440  49.130  73.650  1.00  0.00           O
ATOM   2577  NE2 GLN A 256     136.160  50.590  73.630  1.00  0.00           N
ATOM   2578 1HE2 GLN A 256     137.140  50.790  73.610  1.00  0.00           H
ATOM   2579 2HE2 GLN A 256     135.670  51.370  73.240  1.00  0.00           H
ATOM   2580  C   GLN A 256     137.220  49.150  78.830  1.00  0.00           C
ATOM   2581  O   GLN A 256     138.450  49.440  78.810  1.00  0.00           O
ATOM   2582  N   THR A 257     136.360  49.610  79.740  1.00  0.00           N
ATOM   2583  H   THR A 257     135.390  49.390  79.650  1.00  0.00           H
ATOM   2584  CA  THR A 257     136.670  50.410  80.950  1.00  0.00           C
ATOM   2585  CB  THR A 257     135.480  51.100  81.610  1.00  0.00           C
ATOM   2586  OG1 THR A 257     134.500  50.100  81.910  1.00  0.00           O
ATOM   2587  HG1 THR A 257     133.900  50.000  81.120  1.00  0.00           H
ATOM   2588  CG2 THR A 257     134.790  52.150  80.770  1.00  0.00           C
ATOM   2589  C   THR A 257     137.260  49.630  82.100  1.00  0.00           C
ATOM   2590  O   THR A 257     138.030  50.190  82.920  1.00  0.00           O
ATOM   2591  N   GLY A 258     137.120  48.290  82.030  1.00  0.00           N
ATOM   2592  H   GLY A 258     136.300  47.920  81.600  1.00  0.00           H
ATOM   2593  CA  GLY A 258     137.950  47.380  82.820  1.00  0.00           C
ATOM   2594  C   GLY A 258     137.320  47.070  84.190  1.00  0.00           C
ATOM   2595  O   GLY A 258     137.800  46.140  84.780  1.00  0.00           O
ATOM   2596  N   ILE A 259     136.170  47.750  84.540  1.00  0.00           N
ATOM   2597  H   ILE A 259     135.810  48.510  84.010  1.00  0.00           H
ATOM   2598  CA  ILE A 259     135.560  47.480  85.850  1.00  0.00           C
ATOM   2599  CB  ILE A 259     135.300  48.920  86.420  1.00  0.00           C
ATOM   2600  CG1 ILE A 259     136.690  49.600  86.640  1.00  0.00           C
ATOM   2601  CG2 ILE A 259     134.580  48.900  87.770  1.00  0.00           C
ATOM   2602  CD  ILE A 259     136.720  51.130  86.830  1.00  0.00           C
ATOM   2603  C   ILE A 259     134.320  46.650  85.650  1.00  0.00           C
ATOM   2604  O   ILE A 259     133.330  47.140  85.090  1.00  0.00           O
ATOM   2605  N   ALA A 260     134.420  45.420  86.090  1.00  0.00           N
ATOM   2606  H   ALA A 260     135.340  45.040  86.100  1.00  0.00           H
ATOM   2607  CA  ALA A 260     133.270  44.520  86.010  1.00  0.00           C
ATOM   2608  CB  ALA A 260     133.490  43.170  86.630  1.00  0.00           C
ATOM   2609  C   ALA A 260     131.990  45.110  86.660  1.00  0.00           C
ATOM   2610  O   ALA A 260     132.120  45.810  87.640  1.00  0.00           O
ATOM   2611  N   VAL A 261     130.880  44.680  86.050  1.00  0.00           N
ATOM   2612  H   VAL A 261     130.920  44.150  85.200  1.00  0.00           H
ATOM   2613  CA  VAL A 261     129.470  45.110  86.500  1.00  0.00           C
ATOM   2614  CB  VAL A 261     128.320  44.510  85.640  1.00  0.00           C
ATOM   2615  CG1 VAL A 261     126.900  45.050  85.860  1.00  0.00           C
ATOM   2616  CG2 VAL A 261     128.580  44.520  84.120  1.00  0.00           C
ATOM   2617  C   VAL A 261     129.250  44.780  87.970  1.00  0.00           C
ATOM   2618  O   VAL A 261     128.610  45.610  88.660  1.00  0.00           O
ATOM   2619  N   LEU A 262     129.910  43.760  88.530  1.00  0.00           N
ATOM   2620  H   LEU A 262     130.120  42.980  87.940  1.00  0.00           H
ATOM   2621  CA  LEU A 262     129.870  43.500  90.050  1.00  0.00           C
ATOM   2622  CB  LEU A 262     130.440  42.110  90.320  1.00  0.00           C
ATOM   2623  CG  LEU A 262     129.190  41.180  90.410  1.00  0.00           C
ATOM   2624  CD1 LEU A 262     129.530  39.740  90.360  1.00  0.00           C
ATOM   2625  CD2 LEU A 262     128.390  41.440  91.680  1.00  0.00           C
ATOM   2626  C   LEU A 262     130.480  44.620  90.950  1.00  0.00           C
ATOM   2627  O   LEU A 262     129.920  45.130  91.870  1.00  0.00           O
ATOM   2628  N   ASP A 263     131.710  44.880  90.580  1.00  0.00           N
ATOM   2629  H   ASP A 263     132.280  44.160  90.200  1.00  0.00           H
ATOM   2630  CA  ASP A 263     132.530  46.010  91.190  1.00  0.00           C
ATOM   2631  CB  ASP A 263     133.910  46.090  90.480  1.00  0.00           C
ATOM   2632  CG  ASP A 263     134.690  44.780  90.490  1.00  0.00           C
ATOM   2633  OD1 ASP A 263     135.670  44.720  91.290  1.00  0.00           O
ATOM   2634  OD2 ASP A 263     134.320  43.880  89.670  1.00  0.00           O
ATOM   2635  C   ASP A 263     131.860  47.400  91.160  1.00  0.00           C
ATOM   2636  O   ASP A 263     131.680  48.100  92.170  1.00  0.00           O
ATOM   2637  N   MET A 264     131.160  47.600  90.040  1.00  0.00           N
ATOM   2638  H   MET A 264     131.400  47.100  89.210  1.00  0.00           H
ATOM   2639  CA  MET A 264     130.210  48.770  89.860  1.00  0.00           C
ATOM   2640  CB  MET A 264     129.880  49.030  88.390  1.00  0.00           C
ATOM   2641  CG  MET A 264     130.140  50.460  87.990  1.00  0.00           C
ATOM   2642  SD  MET A 264     131.830  51.160  88.230  1.00  0.00           S
ATOM   2643  CE  MET A 264     131.680  52.520  87.110  1.00  0.00           C
ATOM   2644  C   MET A 264     128.930  48.730  90.710  1.00  0.00           C
ATOM   2645  O   MET A 264     128.590  49.820  91.210  1.00  0.00           O
ATOM   2646  N   CYS A 265     128.310  47.570  90.910  1.00  0.00           N
ATOM   2647  H   CYS A 265     128.430  46.750  90.350  1.00  0.00           H
ATOM   2648  CA  CYS A 265     127.230  47.410  91.900  1.00  0.00           C
ATOM   2649  CB  CYS A 265     126.410  46.150  91.680  1.00  0.00           C
ATOM   2650  SG  CYS A 265     125.210  46.130  90.330  1.00  0.00           S
ATOM   2651  HG  CYS A 265     124.410  47.080  90.800  1.00  0.00           H
ATOM   2652  C   CYS A 265     127.650  47.670  93.380  1.00  0.00           C
ATOM   2653  O   CYS A 265     126.830  48.190  94.180  1.00  0.00           O
ATOM   2654  N   ALA A 266     128.770  47.080  93.730  1.00  0.00           N
ATOM   2655  H   ALA A 266     128.980  46.170  93.370  1.00  0.00           H
ATOM   2656  CA  ALA A 266     129.490  47.380  94.980  1.00  0.00           C
ATOM   2657  CB  ALA A 266     130.820  46.650  95.040  1.00  0.00           C
ATOM   2658  C   ALA A 266     129.860  48.860  95.250  1.00  0.00           C
ATOM   2659  O   ALA A 266     129.660  49.390  96.380  1.00  0.00           O
ATOM   2660  N   SER A 267     130.320  49.580  94.230  1.00  0.00           N
ATOM   2661  H   SER A 267     130.840  49.140  93.500  1.00  0.00           H
ATOM   2662  CA  SER A 267     130.540  51.040  94.230  1.00  0.00           C
ATOM   2663  CB  SER A 267     131.480  51.490  93.150  1.00  0.00           C
ATOM   2664  OG  SER A 267     132.690  50.740  92.900  1.00  0.00           O
ATOM   2665  HG  SER A 267     132.440  49.870  92.480  1.00  0.00           H
ATOM   2666  C   SER A 267     129.170  51.800  94.230  1.00  0.00           C
ATOM   2667  O   SER A 267     129.110  52.670  95.090  1.00  0.00           O
ATOM   2668  N   LEU A 268     128.200  51.350  93.450  1.00  0.00           N
ATOM   2669  H   LEU A 268     128.380  50.980  92.540  1.00  0.00           H
ATOM   2670  CA  LEU A 268     126.860  51.960  93.450  1.00  0.00           C
ATOM   2671  CB  LEU A 268     126.040  51.540  92.230  1.00  0.00           C
ATOM   2672  CG  LEU A 268     124.800  52.410  91.900  1.00  0.00           C
ATOM   2673  CD1 LEU A 268     125.130  53.860  91.540  1.00  0.00           C
ATOM   2674  CD2 LEU A 268     124.040  51.820  90.780  1.00  0.00           C
ATOM   2675  C   LEU A 268     126.130  51.790  94.780  1.00  0.00           C
ATOM   2676  O   LEU A 268     125.340  52.610  95.100  1.00  0.00           O
ATOM   2677  N   LYS A 269     126.360  50.660  95.460  1.00  0.00           N
ATOM   2678  H   LYS A 269     126.730  49.850  95.020  1.00  0.00           H
ATOM   2679  CA  LYS A 269     125.860  50.420  96.870  1.00  0.00           C
ATOM   2680  CB  LYS A 269     126.430  49.060  97.280  1.00  0.00           C
ATOM   2681  CG  LYS A 269     126.330  48.680  98.830  1.00  0.00           C
ATOM   2682  CD  LYS A 269     126.950  47.310  99.130  1.00  0.00           C
ATOM   2683  CE  LYS A 269     126.510  46.910 100.570  1.00  0.00           C
ATOM   2684  NZ  LYS A 269     126.920  45.510 100.830  1.00  0.00           N
ATOM   2685  HZ1 LYS A 269     127.900  45.570 101.020  1.00  0.00           H
ATOM   2686  HZ2 LYS A 269     126.500  45.160 101.670  1.00  0.00           H
ATOM   2687  HZ3 LYS A 269     126.780  44.850 100.090  1.00  0.00           H
ATOM   2688  C   LYS A 269     126.270  51.560  97.840  1.00  0.00           C
ATOM   2689  O   LYS A 269     125.440  52.460  98.070  1.00  0.00           O
ATOM   2690  N   GLU A 270     127.560  51.690  97.990  1.00  0.00           N
ATOM   2691  H   GLU A 270     128.190  50.930  97.880  1.00  0.00           H
ATOM   2692  CA  GLU A 270     128.240  52.900  98.550  1.00  0.00           C
ATOM   2693  CB  GLU A 270     129.760  52.930  98.320  1.00  0.00           C
ATOM   2694  CG  GLU A 270     130.660  52.150  99.310  1.00  0.00           C
ATOM   2695  CD  GLU A 270     131.320  53.120 100.240  1.00  0.00           C
ATOM   2696  OE1 GLU A 270     130.730  53.580 101.230  1.00  0.00           O
ATOM   2697  OE2 GLU A 270     132.510  53.410 100.060  1.00  0.00           O
ATOM   2698  C   GLU A 270     127.690  54.280  98.060  1.00  0.00           C
ATOM   2699  O   GLU A 270     127.280  55.070  98.900  1.00  0.00           O
ATOM   2700  N   LEU A 271     127.710  54.590  96.800  1.00  0.00           N
ATOM   2701  H   LEU A 271     128.060  53.970  96.080  1.00  0.00           H
ATOM   2702  CA  LEU A 271     127.010  55.750  96.140  1.00  0.00           C
ATOM   2703  CB  LEU A 271     127.270  55.870  94.640  1.00  0.00           C
ATOM   2704  CG  LEU A 271     128.630  56.450  94.250  1.00  0.00           C
ATOM   2705  CD1 LEU A 271     128.930  56.580  92.780  1.00  0.00           C
ATOM   2706  CD2 LEU A 271     128.790  57.820  94.900  1.00  0.00           C
ATOM   2707  C   LEU A 271     125.520  56.060  96.380  1.00  0.00           C
ATOM   2708  O   LEU A 271     125.040  57.110  96.040  1.00  0.00           O
ATOM   2709  N   LEU A 272     124.800  54.980  96.720  1.00  0.00           N
ATOM   2710  H   LEU A 272     124.880  54.040  96.380  1.00  0.00           H
ATOM   2711  CA  LEU A 272     123.460  55.200  97.250  1.00  0.00           C
ATOM   2712  CB  LEU A 272     122.590  53.950  97.270  1.00  0.00           C
ATOM   2713  CG  LEU A 272     122.030  53.720  95.860  1.00  0.00           C
ATOM   2714  CD1 LEU A 272     121.400  52.290  95.730  1.00  0.00           C
ATOM   2715  CD2 LEU A 272     120.970  54.710  95.560  1.00  0.00           C
ATOM   2716  C   LEU A 272     123.260  55.720  98.670  1.00  0.00           C
ATOM   2717  O   LEU A 272     122.510  56.600  99.000  1.00  0.00           O
ATOM   2718  N   GLN A 273     124.210  55.250  99.460  1.00  0.00           N
ATOM   2719  H   GLN A 273     125.040  54.890  99.040  1.00  0.00           H
ATOM   2720  CA  GLN A 273     124.170  55.270 100.910  1.00  0.00           C
ATOM   2721  CB  GLN A 273     124.670  53.990 101.540  1.00  0.00           C
ATOM   2722  CG  GLN A 273     123.760  52.850 101.400  1.00  0.00           C
ATOM   2723  CD  GLN A 273     124.150  51.550 102.170  1.00  0.00           C
ATOM   2724  OE1 GLN A 273     124.960  50.750 101.780  1.00  0.00           O
ATOM   2725  NE2 GLN A 273     123.870  51.510 103.440  1.00  0.00           N
ATOM   2726 1HE2 GLN A 273     123.380  52.290 103.850  1.00  0.00           H
ATOM   2727 2HE2 GLN A 273     124.310  50.780 103.960  1.00  0.00           H
ATOM   2728  C   GLN A 273     124.930  56.510 101.470  1.00  0.00           C
ATOM   2729  O   GLN A 273     124.550  57.000 102.500  1.00  0.00           O
ATOM   2730  N   ASN A 274     125.900  57.040 100.760  1.00  0.00           N
ATOM   2731  H   ASN A 274     126.150  56.700  99.850  1.00  0.00           H
ATOM   2732  CA  ASN A 274     126.300  58.410 100.940  1.00  0.00           C
ATOM   2733  CB  ASN A 274     127.720  58.760 100.440  1.00  0.00           C
ATOM   2734  CG  ASN A 274     128.210  60.190 100.810  1.00  0.00           C
ATOM   2735  OD1 ASN A 274     128.160  60.560 102.030  1.00  0.00           O
ATOM   2736  ND2 ASN A 274     128.590  60.960  99.790  1.00  0.00           N
ATOM   2737 1HD2 ASN A 274     128.460  60.620  98.860  1.00  0.00           H
ATOM   2738 2HD2 ASN A 274     128.930  61.890  99.930  1.00  0.00           H
ATOM   2739  C   ASN A 274     125.310  59.420 100.300  1.00  0.00           C
ATOM   2740  O   ASN A 274     124.500  59.080  99.470  1.00  0.00           O
ATOM   2741  N   GLY A 275     125.370  60.590 100.830  1.00  0.00           N
ATOM   2742  H   GLY A 275     126.010  60.810 101.570  1.00  0.00           H
ATOM   2743  CA  GLY A 275     124.720  61.740 100.190  1.00  0.00           C
ATOM   2744  C   GLY A 275     125.850  62.710  99.880  1.00  0.00           C
ATOM   2745  O   GLY A 275     126.380  63.310 100.820  1.00  0.00           O
ATOM   2746  N   MET A 276     125.980  63.060  98.590  1.00  0.00           N
ATOM   2747  H   MET A 276     125.270  62.700  97.980  1.00  0.00           H
ATOM   2748  CA  MET A 276     127.100  63.830  98.070  1.00  0.00           C
ATOM   2749  CB  MET A 276     127.380  63.640  96.550  1.00  0.00           C
ATOM   2750  CG  MET A 276     128.120  62.400  96.090  1.00  0.00           C
ATOM   2751  SD  MET A 276     127.840  60.840  96.960  1.00  0.00           S
ATOM   2752  CE  MET A 276     126.410  60.250  96.070  1.00  0.00           C
ATOM   2753  C   MET A 276     127.140  65.390  98.320  1.00  0.00           C
ATOM   2754  O   MET A 276     126.300  66.130  97.820  1.00  0.00           O
ATOM   2755  N   ASN A 277     128.060  65.680  99.260  1.00  0.00           N
ATOM   2756  H   ASN A 277     128.720  65.030  99.620  1.00  0.00           H
ATOM   2757  CA  ASN A 277     128.300  67.080  99.680  1.00  0.00           C
ATOM   2758  CB  ASN A 277     127.950  67.340 101.150  1.00  0.00           C
ATOM   2759  CG  ASN A 277     127.140  68.570 101.400  1.00  0.00           C
ATOM   2760  OD1 ASN A 277     127.350  69.480 102.250  1.00  0.00           O
ATOM   2761  ND2 ASN A 277     125.920  68.600 100.940  1.00  0.00           N
ATOM   2762 1HD2 ASN A 277     125.410  68.000 100.320  1.00  0.00           H
ATOM   2763 2HD2 ASN A 277     125.380  69.390 101.230  1.00  0.00           H
ATOM   2764  C   ASN A 277     129.740  67.470  99.360  1.00  0.00           C
ATOM   2765  O   ASN A 277     130.620  66.610  99.470  1.00  0.00           O
ATOM   2766  N   GLY A 278     129.900  68.680  98.830  1.00  0.00           N
ATOM   2767  H   GLY A 278     129.140  69.330  98.870  1.00  0.00           H
ATOM   2768  CA  GLY A 278     131.140  69.130  98.250  1.00  0.00           C
ATOM   2769  C   GLY A 278     131.480  68.510  96.880  1.00  0.00           C
ATOM   2770  O   GLY A 278     130.880  68.930  95.830  1.00  0.00           O
ATOM   2771  N   ARG A 279     132.190  67.410  96.940  1.00  0.00           N
ATOM   2772  H   ARG A 279     132.620  67.240  97.830  1.00  0.00           H
ATOM   2773  CA  ARG A 279     132.590  66.550  95.820  1.00  0.00           C
ATOM   2774  CB  ARG A 279     133.760  65.700  96.280  1.00  0.00           C
ATOM   2775  CG  ARG A 279     134.460  64.930  95.120  1.00  0.00           C
ATOM   2776  CD  ARG A 279     135.660  64.210  95.610  1.00  0.00           C
ATOM   2777  NE  ARG A 279     135.150  63.180  96.510  1.00  0.00           N
ATOM   2778  HE  ARG A 279     134.190  63.170  96.800  1.00  0.00           H
ATOM   2779  CZ  ARG A 279     135.860  62.210  97.080  1.00  0.00           C
ATOM   2780  NH1 ARG A 279     137.140  62.120  96.830  1.00  0.00           N
ATOM   2781 1HH1 ARG A 279     137.600  62.880  96.370  1.00  0.00           H
ATOM   2782 2HH1 ARG A 279     137.740  61.370  97.080  1.00  0.00           H
ATOM   2783  NH2 ARG A 279     135.230  61.350  97.880  1.00  0.00           N
ATOM   2784 1HH2 ARG A 279     134.270  61.370  98.180  1.00  0.00           H
ATOM   2785 2HH2 ARG A 279     135.840  60.660  98.270  1.00  0.00           H
ATOM   2786  C   ARG A 279     131.340  65.700  95.420  1.00  0.00           C
ATOM   2787  O   ARG A 279     130.870  64.820  96.160  1.00  0.00           O
ATOM   2788  N   THR A 280     130.860  66.140  94.260  1.00  0.00           N
ATOM   2789  H   THR A 280     131.280  66.880  93.740  1.00  0.00           H
ATOM   2790  CA  THR A 280     129.690  65.590  93.550  1.00  0.00           C
ATOM   2791  CB  THR A 280     128.790  66.770  93.190  1.00  0.00           C
ATOM   2792  OG1 THR A 280     129.490  67.660  92.330  1.00  0.00           O
ATOM   2793  HG1 THR A 280     128.860  68.440  92.270  1.00  0.00           H
ATOM   2794  CG2 THR A 280     128.270  67.430  94.410  1.00  0.00           C
ATOM   2795  C   THR A 280     130.080  64.770  92.240  1.00  0.00           C
ATOM   2796  O   THR A 280     131.000  65.110  91.560  1.00  0.00           O
ATOM   2797  N   ILE A 281     129.280  63.760  92.000  1.00  0.00           N
ATOM   2798  H   ILE A 281     128.430  63.750  92.520  1.00  0.00           H
ATOM   2799  CA  ILE A 281     129.460  62.780  90.890  1.00  0.00           C
ATOM   2800  CB  ILE A 281     128.600  61.510  91.220  1.00  0.00           C
ATOM   2801  CG1 ILE A 281     128.760  60.500  90.120  1.00  0.00           C
ATOM   2802  CG2 ILE A 281     127.160  61.800  91.420  1.00  0.00           C
ATOM   2803  CD  ILE A 281     130.020  59.670  90.390  1.00  0.00           C
ATOM   2804  C   ILE A 281     129.140  63.470  89.500  1.00  0.00           C
ATOM   2805  O   ILE A 281     127.940  63.800  89.250  1.00  0.00           O
ATOM   2806  N   LEU A 282     130.220  63.700  88.750  1.00  0.00           N
ATOM   2807  H   LEU A 282     131.100  63.530  89.190  1.00  0.00           H
ATOM   2808  CA  LEU A 282     130.220  64.450  87.470  1.00  0.00           C
ATOM   2809  CB  LEU A 282     129.690  63.470  86.450  1.00  0.00           C
ATOM   2810  CG  LEU A 282     130.010  63.780  85.010  1.00  0.00           C
ATOM   2811  CD1 LEU A 282     131.540  63.870  84.740  1.00  0.00           C
ATOM   2812  CD2 LEU A 282     129.110  62.990  84.120  1.00  0.00           C
ATOM   2813  C   LEU A 282     129.510  65.850  87.450  1.00  0.00           C
ATOM   2814  O   LEU A 282     128.940  66.330  86.470  1.00  0.00           O
ATOM   2815  N   GLY A 283     129.600  66.510  88.600  1.00  0.00           N
ATOM   2816  H   GLY A 283     130.390  66.310  89.180  1.00  0.00           H
ATOM   2817  CA  GLY A 283     128.930  67.840  88.870  1.00  0.00           C
ATOM   2818  C   GLY A 283     127.410  67.760  89.050  1.00  0.00           C
ATOM   2819  O   GLY A 283     126.710  68.730  88.760  1.00  0.00           O
ATOM   2820  N   SER A 284     127.050  66.680  89.740  1.00  0.00           N
ATOM   2821  H   SER A 284     127.640  65.890  89.910  1.00  0.00           H
ATOM   2822  CA  SER A 284     125.660  66.370  90.090  1.00  0.00           C
ATOM   2823  CB  SER A 284     125.010  65.440  89.050  1.00  0.00           C
ATOM   2824  OG  SER A 284     125.100  66.060  87.800  1.00  0.00           O
ATOM   2825  HG  SER A 284     124.500  65.510  87.230  1.00  0.00           H
ATOM   2826  C   SER A 284     125.460  65.670  91.430  1.00  0.00           C
ATOM   2827  O   SER A 284     125.950  64.550  91.560  1.00  0.00           O
ATOM   2828  N   ALA A 285     124.570  66.220  92.210  1.00  0.00           N
ATOM   2829  H   ALA A 285     123.890  66.760  91.730  1.00  0.00           H
ATOM   2830  CA  ALA A 285     124.210  65.790  93.610  1.00  0.00           C
ATOM   2831  CB  ALA A 285     123.270  66.830  94.280  1.00  0.00           C
ATOM   2832  C   ALA A 285     123.600  64.310  93.620  1.00  0.00           C
ATOM   2833  O   ALA A 285     124.130  63.350  94.200  1.00  0.00           O
ATOM   2834  N   LEU A 286     122.780  64.160  92.580  1.00  0.00           N
ATOM   2835  H   LEU A 286     122.660  64.890  91.900  1.00  0.00           H
ATOM   2836  CA  LEU A 286     121.980  62.940  92.310  1.00  0.00           C
ATOM   2837  CB  LEU A 286     120.540  63.410  92.140  1.00  0.00           C
ATOM   2838  CG  LEU A 286     119.890  64.310  93.150  1.00  0.00           C
ATOM   2839  CD1 LEU A 286     118.320  64.480  92.920  1.00  0.00           C
ATOM   2840  CD2 LEU A 286     120.140  63.750  94.550  1.00  0.00           C
ATOM   2841  C   LEU A 286     122.420  62.060  91.070  1.00  0.00           C
ATOM   2842  O   LEU A 286     122.770  62.630  90.000  1.00  0.00           O
ATOM   2843  N   LEU A 287     122.180  60.800  91.260  1.00  0.00           N
ATOM   2844  H   LEU A 287     121.470  60.490  91.900  1.00  0.00           H
ATOM   2845  CA  LEU A 287     122.580  59.700  90.390  1.00  0.00           C
ATOM   2846  CB  LEU A 287     122.320  58.420  91.170  1.00  0.00           C
ATOM   2847  CG  LEU A 287     123.210  58.390  92.430  1.00  0.00           C
ATOM   2848  CD1 LEU A 287     122.960  57.160  93.290  1.00  0.00           C
ATOM   2849  CD2 LEU A 287     124.700  58.480  92.100  1.00  0.00           C
ATOM   2850  C   LEU A 287     121.650  59.830  89.120  1.00  0.00           C
ATOM   2851  O   LEU A 287     120.470  59.600  89.220  1.00  0.00           O
ATOM   2852  N   GLU A 288     122.120  60.440  88.040  1.00  0.00           N
ATOM   2853  H   GLU A 288     123.090  60.480  87.810  1.00  0.00           H
ATOM   2854  CA  GLU A 288     121.280  60.710  86.930  1.00  0.00           C
ATOM   2855  CB  GLU A 288     121.750  61.800  85.990  1.00  0.00           C
ATOM   2856  CG  GLU A 288     121.810  63.090  86.730  1.00  0.00           C
ATOM   2857  CD  GLU A 288     122.200  64.230  85.780  1.00  0.00           C
ATOM   2858  OE1 GLU A 288     123.150  65.020  86.010  1.00  0.00           O
ATOM   2859  OE2 GLU A 288     121.480  64.370  84.790  1.00  0.00           O
ATOM   2860  C   GLU A 288     121.040  59.490  85.950  1.00  0.00           C
ATOM   2861  O   GLU A 288     121.990  58.910  85.480  1.00  0.00           O
ATOM   2862  N   ASP A 289     119.780  59.220  85.660  1.00  0.00           N
ATOM   2863  H   ASP A 289     118.980  59.570  86.160  1.00  0.00           H
ATOM   2864  CA  ASP A 289     119.360  58.150  84.760  1.00  0.00           C
ATOM   2865  CB  ASP A 289     118.400  57.130  85.310  1.00  0.00           C
ATOM   2866  CG  ASP A 289     117.240  57.680  86.080  1.00  0.00           C
ATOM   2867  OD1 ASP A 289     116.310  56.880  86.300  1.00  0.00           O
ATOM   2868  OD2 ASP A 289     117.180  58.900  86.410  1.00  0.00           O
ATOM   2869  C   ASP A 289     118.870  58.640  83.360  1.00  0.00           C
ATOM   2870  O   ASP A 289     117.660  58.800  83.090  1.00  0.00           O
ATOM   2871  N   GLU A 290     119.790  59.140  82.630  1.00  0.00           N
ATOM   2872  H   GLU A 290     120.690  59.410  82.990  1.00  0.00           H
ATOM   2873  CA  GLU A 290     119.650  59.660  81.250  1.00  0.00           C
ATOM   2874  CB  GLU A 290     120.040  61.150  81.300  1.00  0.00           C
ATOM   2875  CG  GLU A 290     119.620  62.020  80.110  1.00  0.00           C
ATOM   2876  CD  GLU A 290     120.590  63.210  80.000  1.00  0.00           C
ATOM   2877  OE1 GLU A 290     121.800  63.120  80.240  1.00  0.00           O
ATOM   2878  OE2 GLU A 290     120.070  64.180  79.420  1.00  0.00           O
ATOM   2879  C   GLU A 290     120.450  58.850  80.240  1.00  0.00           C
ATOM   2880  O   GLU A 290     119.910  57.850  79.810  1.00  0.00           O
ATOM   2881  N   PHE A 291     121.750  58.900  80.420  1.00  0.00           N
ATOM   2882  H   PHE A 291     122.080  58.990  81.360  1.00  0.00           H
ATOM   2883  CA  PHE A 291     122.790  58.610  79.450  1.00  0.00           C
ATOM   2884  CB  PHE A 291     124.140  58.970  79.960  1.00  0.00           C
ATOM   2885  CG  PHE A 291     124.610  60.250  79.320  1.00  0.00           C
ATOM   2886  CD1 PHE A 291     124.860  61.320  80.160  1.00  0.00           C
ATOM   2887  HD1 PHE A 291     124.390  61.340  81.150  1.00  0.00           H
ATOM   2888  CD2 PHE A 291     124.930  60.310  77.940  1.00  0.00           C
ATOM   2889  HD2 PHE A 291     124.550  59.620  77.180  1.00  0.00           H
ATOM   2890  CE1 PHE A 291     125.400  62.420  79.580  1.00  0.00           C
ATOM   2891  HE1 PHE A 291     125.630  63.220  80.290  1.00  0.00           H
ATOM   2892  CE2 PHE A 291     125.440  61.500  77.410  1.00  0.00           C
ATOM   2893  HE2 PHE A 291     126.060  61.550  76.510  1.00  0.00           H
ATOM   2894  CZ  PHE A 291     125.570  62.600  78.200  1.00  0.00           C
ATOM   2895  HZ  PHE A 291     126.160  63.480  77.970  1.00  0.00           H
ATOM   2896  C   PHE A 291     122.720  57.140  78.880  1.00  0.00           C
ATOM   2897  O   PHE A 291     122.600  56.200  79.660  1.00  0.00           O
ATOM   2898  N   THR A 292     122.810  56.940  77.560  1.00  0.00           N
ATOM   2899  H   THR A 292     122.950  57.720  76.940  1.00  0.00           H
ATOM   2900  CA  THR A 292     122.650  55.590  76.970  1.00  0.00           C
ATOM   2901  CB  THR A 292     121.620  55.680  75.850  1.00  0.00           C
ATOM   2902  OG1 THR A 292     121.920  56.710  74.880  1.00  0.00           O
ATOM   2903  HG1 THR A 292     122.410  56.240  74.140  1.00  0.00           H
ATOM   2904  CG2 THR A 292     120.220  55.880  76.440  1.00  0.00           C
ATOM   2905  C   THR A 292     123.880  54.670  76.620  1.00  0.00           C
ATOM   2906  O   THR A 292     124.560  54.910  75.580  1.00  0.00           O
ATOM   2907  N   PRO A 293     124.050  53.530  77.290  1.00  0.00           N
ATOM   2908  CA  PRO A 293     125.230  52.640  77.250  1.00  0.00           C
ATOM   2909  CB  PRO A 293     124.660  51.290  77.680  1.00  0.00           C
ATOM   2910  CG  PRO A 293     123.720  51.690  78.850  1.00  0.00           C
ATOM   2911  CD  PRO A 293     123.100  52.890  78.180  1.00  0.00           C
ATOM   2912  C   PRO A 293     126.170  52.590  76.030  1.00  0.00           C
ATOM   2913  O   PRO A 293     127.320  53.010  76.170  1.00  0.00           O
ATOM   2914  N   PHE A 294     125.630  52.020  74.930  1.00  0.00           N
ATOM   2915  H   PHE A 294     124.650  51.840  74.970  1.00  0.00           H
ATOM   2916  CA  PHE A 294     126.340  51.910  73.630  1.00  0.00           C
ATOM   2917  CB  PHE A 294     125.610  51.000  72.650  1.00  0.00           C
ATOM   2918  CG  PHE A 294     125.360  49.610  73.200  1.00  0.00           C
ATOM   2919  CD1 PHE A 294     124.230  49.100  73.810  1.00  0.00           C
ATOM   2920  HD1 PHE A 294     123.490  49.840  74.130  1.00  0.00           H
ATOM   2921  CD2 PHE A 294     126.310  48.630  72.870  1.00  0.00           C
ATOM   2922  HD2 PHE A 294     127.120  48.910  72.190  1.00  0.00           H
ATOM   2923  CE1 PHE A 294     123.960  47.760  74.100  1.00  0.00           C
ATOM   2924  HE1 PHE A 294     122.960  47.420  74.330  1.00  0.00           H
ATOM   2925  CE2 PHE A 294     126.060  47.280  73.120  1.00  0.00           C
ATOM   2926  HE2 PHE A 294     126.730  46.550  72.660  1.00  0.00           H
ATOM   2927  CZ  PHE A 294     124.930  46.860  73.700  1.00  0.00           C
ATOM   2928  HZ  PHE A 294     124.700  45.800  73.810  1.00  0.00           H
ATOM   2929  C   PHE A 294     126.610  53.270  72.960  1.00  0.00           C
ATOM   2930  O   PHE A 294     127.560  53.360  72.210  1.00  0.00           O
ATOM   2931  N   ASP A 295     125.710  54.330  73.010  1.00  0.00           N
ATOM   2932  H   ASP A 295     124.770  54.210  73.320  1.00  0.00           H
ATOM   2933  CA  ASP A 295     126.070  55.630  72.460  1.00  0.00           C
ATOM   2934  CB  ASP A 295     124.860  56.560  72.590  1.00  0.00           C
ATOM   2935  CG  ASP A 295     123.550  56.010  71.970  1.00  0.00           C
ATOM   2936  OD1 ASP A 295     123.250  56.190  70.770  1.00  0.00           O
ATOM   2937  OD2 ASP A 295     122.810  55.330  72.750  1.00  0.00           O
ATOM   2938  C   ASP A 295     127.280  56.280  73.170  1.00  0.00           C
ATOM   2939  O   ASP A 295     128.210  56.880  72.530  1.00  0.00           O
ATOM   2940  N   VAL A 296     127.350  56.050  74.490  1.00  0.00           N
ATOM   2941  H   VAL A 296     126.590  55.500  74.840  1.00  0.00           H
ATOM   2942  CA  VAL A 296     128.400  56.490  75.370  1.00  0.00           C
ATOM   2943  CB  VAL A 296     128.040  56.250  76.820  1.00  0.00           C
ATOM   2944  CG1 VAL A 296     129.110  56.630  77.840  1.00  0.00           C
ATOM   2945  CG2 VAL A 296     126.820  57.040  77.170  1.00  0.00           C
ATOM   2946  C   VAL A 296     129.740  55.960  74.830  1.00  0.00           C
ATOM   2947  O   VAL A 296     130.580  56.820  74.570  1.00  0.00           O
ATOM   2948  N   VAL A 297     129.890  54.670  74.750  1.00  0.00           N
ATOM   2949  H   VAL A 297     129.110  54.110  75.050  1.00  0.00           H
ATOM   2950  CA  VAL A 297     131.020  53.860  74.150  1.00  0.00           C
ATOM   2951  CB  VAL A 297     130.960  52.340  74.180  1.00  0.00           C
ATOM   2952  CG1 VAL A 297     130.230  51.690  73.000  1.00  0.00           C
ATOM   2953  CG2 VAL A 297     132.400  51.730  74.420  1.00  0.00           C
ATOM   2954  C   VAL A 297     131.590  54.340  72.730  1.00  0.00           C
ATOM   2955  O   VAL A 297     132.750  54.220  72.350  1.00  0.00           O
ATOM   2956  N   ARG A 298     130.670  54.750  71.930  1.00  0.00           N
ATOM   2957  H   ARG A 298     129.730  54.420  71.960  1.00  0.00           H
ATOM   2958  CA  ARG A 298     130.910  55.390  70.600  1.00  0.00           C
ATOM   2959  CB  ARG A 298     129.680  55.110  69.720  1.00  0.00           C
ATOM   2960  CG  ARG A 298     129.500  53.660  69.660  1.00  0.00           C
ATOM   2961  CD  ARG A 298     128.360  53.450  68.690  1.00  0.00           C
ATOM   2962  NE  ARG A 298     128.240  51.960  68.630  1.00  0.00           N
ATOM   2963  HE  ARG A 298     129.100  51.520  68.370  1.00  0.00           H
ATOM   2964  CZ  ARG A 298     127.160  51.200  68.930  1.00  0.00           C
ATOM   2965  NH1 ARG A 298     126.000  51.670  69.350  1.00  0.00           N
ATOM   2966 1HH1 ARG A 298     125.690  52.610  69.300  1.00  0.00           H
ATOM   2967 2HH1 ARG A 298     125.190  51.080  69.330  1.00  0.00           H
ATOM   2968  NH2 ARG A 298     127.230  49.850  68.780  1.00  0.00           N
ATOM   2969 1HH2 ARG A 298     128.070  49.430  68.450  1.00  0.00           H
ATOM   2970 2HH2 ARG A 298     126.370  49.330  68.770  1.00  0.00           H
ATOM   2971  C   ARG A 298     131.240  56.830  70.570  1.00  0.00           C
ATOM   2972  O   ARG A 298     132.160  57.310  69.890  1.00  0.00           O
ATOM   2973  N   GLN A 299     130.540  57.680  71.350  1.00  0.00           N
ATOM   2974  H   GLN A 299     129.740  57.390  71.880  1.00  0.00           H
ATOM   2975  CA  GLN A 299     130.810  59.110  71.610  1.00  0.00           C
ATOM   2976  CB  GLN A 299     129.700  59.770  72.450  1.00  0.00           C
ATOM   2977  CG  GLN A 299     129.800  61.250  72.650  1.00  0.00           C
ATOM   2978  CD  GLN A 299     129.870  61.570  74.120  1.00  0.00           C
ATOM   2979  OE1 GLN A 299     130.910  62.050  74.590  1.00  0.00           O
ATOM   2980  NE2 GLN A 299     128.790  61.300  74.770  1.00  0.00           N
ATOM   2981 1HE2 GLN A 299     127.950  60.990  74.310  1.00  0.00           H
ATOM   2982 2HE2 GLN A 299     128.800  61.660  75.700  1.00  0.00           H
ATOM   2983  C   GLN A 299     132.120  59.210  72.360  1.00  0.00           C
ATOM   2984  O   GLN A 299     133.010  59.980  71.970  1.00  0.00           O
ATOM   2985  N   CYS A 300     132.330  58.510  73.440  1.00  0.00           N
ATOM   2986  H   CYS A 300     131.690  57.780  73.690  1.00  0.00           H
ATOM   2987  CA  CYS A 300     133.560  58.480  74.190  1.00  0.00           C
ATOM   2988  CB  CYS A 300     133.390  58.920  75.650  1.00  0.00           C
ATOM   2989  SG  CYS A 300     133.590  60.710  75.850  1.00  0.00           S
ATOM   2990  HG  CYS A 300     132.490  60.970  75.140  1.00  0.00           H
ATOM   2991  C   CYS A 300     134.220  57.090  74.300  1.00  0.00           C
ATOM   2992  O   CYS A 300     133.570  56.070  74.500  1.00  0.00           O
ATOM   2993  N   SER A 301     135.570  57.070  74.080  1.00  0.00           N
ATOM   2994  H   SER A 301     136.050  57.880  73.740  1.00  0.00           H
ATOM   2995  CA  SER A 301     136.410  55.880  74.210  1.00  0.00           C
ATOM   2996  CB  SER A 301     137.870  55.920  73.900  1.00  0.00           C
ATOM   2997  OG  SER A 301     138.450  54.640  73.820  1.00  0.00           O
ATOM   2998  HG  SER A 301     139.350  54.810  73.410  1.00  0.00           H
ATOM   2999  C   SER A 301     136.350  55.270  75.630  1.00  0.00           C
ATOM   3000  O   SER A 301     136.650  55.960  76.610  1.00  0.00           O
ATOM   3001  N   GLY A 302     136.040  53.990  75.750  1.00  0.00           N
ATOM   3002  H   GLY A 302     135.870  53.420  74.940  1.00  0.00           H
ATOM   3003  CA  GLY A 302     135.950  53.420  77.060  1.00  0.00           C
ATOM   3004  C   GLY A 302     137.370  52.840  77.360  1.00  0.00           C
ATOM   3005  O   GLY A 302     137.910  51.910  76.760  1.00  0.00           O
ATOM   3006  N   VAL A 303     138.090  53.740  78.000  1.00  0.00           N
ATOM   3007  H   VAL A 303     137.600  54.590  78.170  1.00  0.00           H
ATOM   3008  CA  VAL A 303     139.480  53.670  78.480  1.00  0.00           C
ATOM   3009  CB  VAL A 303     140.380  54.980  78.210  1.00  0.00           C
ATOM   3010  CG1 VAL A 303     140.590  55.260  76.690  1.00  0.00           C
ATOM   3011  CG2 VAL A 303     139.640  56.160  78.770  1.00  0.00           C
ATOM   3012  C   VAL A 303     139.690  53.120  79.930  1.00  0.00           C
ATOM   3013  O   VAL A 303     138.820  53.340  80.830  1.00  0.00           O
ATOM   3014  N   THR A 304     140.550  52.150  79.930  1.00  0.00           N
ATOM   3015  H   THR A 304     141.020  51.840  79.110  1.00  0.00           H
ATOM   3016  CA  THR A 304     140.880  51.260  81.120  1.00  0.00           C
ATOM   3017  CB  THR A 304     141.780  50.100  80.710  1.00  0.00           C
ATOM   3018  OG1 THR A 304     141.360  49.440  79.480  1.00  0.00           O
ATOM   3019  HG1 THR A 304     140.420  49.080  79.530  1.00  0.00           H
ATOM   3020  CG2 THR A 304     141.980  49.070  81.890  1.00  0.00           C
ATOM   3021  C   THR A 304     141.340  52.030  82.360  1.00  0.00           C
ATOM   3022  O   THR A 304     141.980  53.060  82.250  1.00  0.00           O
ATOM   3023  N   PHE A 305     140.550  51.790  83.440  1.00  0.00           N
ATOM   3024  H   PHE A 305     139.600  51.520  83.330  1.00  0.00           H
ATOM   3025  CA  PHE A 305     140.920  52.350  84.700  1.00  0.00           C
ATOM   3026  CB  PHE A 305     140.050  53.490  85.170  1.00  0.00           C
ATOM   3027  CG  PHE A 305     140.370  54.820  84.500  1.00  0.00           C
ATOM   3028  CD1 PHE A 305     139.690  55.320  83.370  1.00  0.00           C
ATOM   3029  HD1 PHE A 305     138.940  54.780  82.800  1.00  0.00           H
ATOM   3030  CD2 PHE A 305     141.470  55.570  84.950  1.00  0.00           C
ATOM   3031  HD2 PHE A 305     141.980  55.050  85.770  1.00  0.00           H
ATOM   3032  CE1 PHE A 305     140.110  56.450  82.700  1.00  0.00           C
ATOM   3033  HE1 PHE A 305     139.470  57.010  82.010  1.00  0.00           H
ATOM   3034  CE2 PHE A 305     141.900  56.720  84.270  1.00  0.00           C
ATOM   3035  HE2 PHE A 305     142.840  57.240  84.410  1.00  0.00           H
ATOM   3036  CZ  PHE A 305     141.160  57.150  83.170  1.00  0.00           C
ATOM   3037  HZ  PHE A 305     141.500  58.040  82.630  1.00  0.00           H
ATOM   3038  C   PHE A 305     141.070  51.290  85.810  1.00  0.00           C
ATOM   3039  O   PHE A 305     140.560  51.450  86.940  1.00  0.00           O
ATOM   3040  N   GLN A 306     141.980  50.290  85.610  1.00  0.00           N
ATOM   3041  H   GLN A 306     142.490  50.150  84.760  1.00  0.00           H
ATOM   3042  CA  GLN A 306     142.280  49.230  86.660  1.00  0.00           C
ATOM   3043  CB  GLN A 306     142.730  47.980  86.010  1.00  0.00           C
ATOM   3044  CG  GLN A 306     141.710  46.880  85.460  1.00  0.00           C
ATOM   3045  CD  GLN A 306     142.390  45.980  84.480  1.00  0.00           C
ATOM   3046  OE1 GLN A 306     142.280  46.130  83.240  1.00  0.00           O
ATOM   3047  NE2 GLN A 306     143.160  45.070  84.980  1.00  0.00           N
ATOM   3048 1HE2 GLN A 306     143.410  45.050  85.950  1.00  0.00           H
ATOM   3049 2HE2 GLN A 306     143.790  44.580  84.370  1.00  0.00           H
ATOM   3050  C   GLN A 306     143.380  49.700  87.580  1.00  0.00           C
ATOM   3051  O1  GLN A 306     144.390  50.250  87.170  1.00  0.00           O
ATOM   3052  O2  GLN A 306     143.270  49.310  88.730  1.00  0.00           O
ATOM   3053  C45 LIG B 307     111.910  66.290  75.010  1.00  0.00           C
ATOM   3054  C44 LIG B 307     112.110  67.810  75.260  1.00  0.00           C
ATOM   3055  C46 LIG B 307     113.160  68.230  75.910  1.00  0.00           C
ATOM   3056  H48 LIG B 307     113.820  67.570  76.460  1.00  0.00           H
ATOM   3057  O43 LIG B 307     111.340  68.810  74.770  1.00  0.00           O
ATOM   3058  N42 LIG B 307     112.070  69.940  75.110  1.00  0.00           N
ATOM   3059  C41 LIG B 307     113.150  69.600  75.830  1.00  0.00           C
ATOM   3060  C40 LIG B 307     114.130  70.460  76.200  1.00  0.00           C
ATOM   3061  O47 LIG B 307     115.280  70.090  76.120  1.00  0.00           O
ATOM   3062  N39 LIG B 307     113.810  71.750  76.520  1.00  0.00           N
ATOM   3063  H5D LIG B 307     112.820  71.920  76.590  1.00  0.00           H
ATOM   3064  C37 LIG B 307     114.860  72.700  76.960  1.00  0.00           C
ATOM   3065  C38 LIG B 307     114.270  74.020  76.460  1.00  0.00           C
ATOM   3066  C36 LIG B 307     115.090  72.860  78.470  1.00  0.00           C
ATOM   3067  O48 LIG B 307     114.110  72.910  79.210  1.00  0.00           O
ATOM   3068  N35 LIG B 307     116.370  73.190  78.790  1.00  0.00           N
ATOM   3069  H5C LIG B 307     116.920  73.530  78.030  1.00  0.00           H
ATOM   3070  C31 LIG B 307     116.660  73.020  80.230  1.00  0.00           C
ATOM   3071  C32 LIG B 307     117.990  72.280  80.230  1.00  0.00           C
ATOM   3072  C34 LIG B 307     118.530  72.130  81.690  1.00  0.00           C
ATOM   3073  C33 LIG B 307     118.060  70.880  79.670  1.00  0.00           C
ATOM   3074  C30 LIG B 307     116.590  74.330  81.080  1.00  0.00           C
ATOM   3075  O49 LIG B 307     117.440  75.190  80.880  1.00  0.00           O
ATOM   3076  N29 LIG B 307     115.590  74.360  81.940  1.00  0.00           N
ATOM   3077  H29 LIG B 307     115.040  73.530  81.910  1.00  0.00           H
ATOM   3078  C05 LIG B 307     115.420  75.490  82.960  1.00  0.00           C
ATOM   3079  C04 LIG B 307     114.060  76.300  82.820  1.00  0.00           C
ATOM   3080  C02 LIG B 307     114.350  77.810  83.080  1.00  0.00           C
ATOM   3081  C03 LIG B 307     114.970  78.290  81.690  1.00  0.00           C
ATOM   3082  C01 LIG B 307     113.130  78.630  83.640  1.00  0.00           C
ATOM   3083  C06 LIG B 307     115.580  74.930  84.370  1.00  0.00           C
ATOM   3084  O28 LIG B 307     115.000  73.880  84.690  1.00  0.00           O
ATOM   3085  N07 LIG B 307     116.220  75.660  85.280  1.00  0.00           N
ATOM   3086  H5B LIG B 307     116.640  76.550  85.110  1.00  0.00           H
ATOM   3087  C08 LIG B 307     116.330  75.130  86.640  1.00  0.00           C
ATOM   3088  C09 LIG B 307     117.480  74.130  86.790  1.00  0.00           C
ATOM   3089  C10 LIG B 307     118.890  74.690  86.720  1.00  0.00           C
ATOM   3090  C14 LIG B 307     119.540  74.840  85.390  1.00  0.00           C
ATOM   3091  C13 LIG B 307     119.830  73.390  85.060  1.00  0.00           C
ATOM   3092  N12 LIG B 307     120.000  72.700  86.360  1.00  0.00           N
ATOM   3093  H12 LIG B 307     119.260  72.040  86.510  1.00  0.00           H
ATOM   3094  H5A LIG B 307     120.890  72.250  86.440  1.00  0.00           H
ATOM   3095  C11 LIG B 307     119.880  73.760  87.380  1.00  0.00           C
ATOM   3096  O15 LIG B 307     119.570  73.230  88.630  1.00  0.00           O
ATOM   3097  H49 LIG B 307     119.640  73.960  89.310  1.00  0.00           H
ATOM   3098  C16 LIG B 307     116.330  76.250  87.740  1.00  0.00           C
ATOM   3099  C17 LIG B 307     115.100  77.200  87.780  1.00  0.00           C
ATOM   3100  C18 LIG B 307     113.850  76.480  88.140  1.00  0.00           C
ATOM   3101  O27 LIG B 307     113.500  76.120  89.270  1.00  0.00           O
ATOM   3102  O19 LIG B 307     113.000  76.400  87.030  1.00  0.00           O
ATOM   3103  C20 LIG B 307     111.690  75.870  87.130  1.00  0.00           C
ATOM   3104  C21 LIG B 307     111.060  75.820  85.730  1.00  0.00           C
ATOM   3105  C22 LIG B 307     111.140  74.670  84.900  1.00  0.00           C
ATOM   3106  H22 LIG B 307     111.930  73.930  84.960  1.00  0.00           H
ATOM   3107  C23 LIG B 307     110.240  74.580  83.800  1.00  0.00           C
ATOM   3108  H23 LIG B 307     110.340  73.640  83.250  1.00  0.00           H
ATOM   3109  C24 LIG B 307     109.340  75.580  83.460  1.00  0.00           C
ATOM   3110  H24 LIG B 307     108.660  75.480  82.610  1.00  0.00           H
ATOM   3111  C25 LIG B 307     109.260  76.730  84.280  1.00  0.00           C
ATOM   3112  H25 LIG B 307     108.470  77.470  84.120  1.00  0.00           H
ATOM   3113  C26 LIG B 307     110.140  76.870  85.430  1.00  0.00           C
ATOM   3114  H26 LIG B 307     110.130  77.800  86.010  1.00  0.00           H
TER
ENDMDL
