# Supplementary material for: Microsecond MD Simulation and Multiple-Conformation Virtual Screening to Identify Potential Anti-COVID-19 Inhibitors Against SARS-CoV-2 Main Protease
Source: Front Chem. 2021 Jan 13;8:595273. doi: 10.3389/fchem.2020.595273 (PMC7873971; doi:10.3389/fchem.2020.595273)
Supplement: Supplementary file 2 [file Data_Sheet_1.ZIP › Ns_Pose_PDB/Ns_Pose_PDB/1_micro_6LU7_complex/150ns.pdb]

REMARK    GENERATED BY TRJCONV
TITLE     model - minimized in water t= 150000.00000 step= 75000000
REMARK    THIS IS A SIMULATION BOX
CRYST1   97.980   97.980   97.980  90.00  90.00  90.00 P 1           1
MODEL        1
ATOM      1  N   SER A   1     132.700  77.810  97.500  1.00  0.00           N
ATOM      2  H1  SER A   1     132.160  78.570  97.850  1.00  0.00           H
ATOM      3  H2  SER A   1     132.910  77.270  98.320  1.00  0.00           H
ATOM      4  H3  SER A   1     133.560  78.130  97.090  1.00  0.00           H
ATOM      5  CA  SER A   1     131.750  77.030  96.680  1.00  0.00           C
ATOM      6  CB  SER A   1     132.180  75.570  96.540  1.00  0.00           C
ATOM      7  OG  SER A   1     132.220  74.890  97.800  1.00  0.00           O
ATOM      8  HG  SER A   1     132.840  74.120  97.630  1.00  0.00           H
ATOM      9  C   SER A   1     130.330  77.010  97.270  1.00  0.00           C
ATOM     10  O   SER A   1     130.230  76.960  98.490  1.00  0.00           O
ATOM     11  N   GLY A   2     129.420  77.290  96.390  1.00  0.00           N
ATOM     12  H   GLY A   2     129.570  77.420  95.410  1.00  0.00           H
ATOM     13  CA  GLY A   2     128.020  77.390  96.800  1.00  0.00           C
ATOM     14  C   GLY A   2     127.100  77.390  95.580  1.00  0.00           C
ATOM     15  O   GLY A   2     127.250  78.240  94.680  1.00  0.00           O
ATOM     16  N   PHE A   3     126.290  76.320  95.580  1.00  0.00           N
ATOM     17  H   PHE A   3     126.150  75.660  96.320  1.00  0.00           H
ATOM     18  CA  PHE A   3     125.440  76.010  94.420  1.00  0.00           C
ATOM     19  CB  PHE A   3     125.680  74.580  94.000  1.00  0.00           C
ATOM     20  CG  PHE A   3     125.120  74.060  92.700  1.00  0.00           C
ATOM     21  CD1 PHE A   3     126.090  73.950  91.700  1.00  0.00           C
ATOM     22  HD1 PHE A   3     127.090  74.380  91.800  1.00  0.00           H
ATOM     23  CD2 PHE A   3     123.870  73.540  92.570  1.00  0.00           C
ATOM     24  HD2 PHE A   3     123.200  73.730  93.410  1.00  0.00           H
ATOM     25  CE1 PHE A   3     125.750  73.330  90.540  1.00  0.00           C
ATOM     26  HE1 PHE A   3     126.470  73.410  89.730  1.00  0.00           H
ATOM     27  CE2 PHE A   3     123.560  72.820  91.430  1.00  0.00           C
ATOM     28  HE2 PHE A   3     122.580  72.390  91.220  1.00  0.00           H
ATOM     29  CZ  PHE A   3     124.470  72.760  90.370  1.00  0.00           C
ATOM     30  HZ  PHE A   3     124.140  72.320  89.430  1.00  0.00           H
ATOM     31  C   PHE A   3     123.960  76.440  94.820  1.00  0.00           C
ATOM     32  O   PHE A   3     123.530  76.450  95.960  1.00  0.00           O
ATOM     33  N   ARG A   4     123.240  76.790  93.760  1.00  0.00           N
ATOM     34  H   ARG A   4     123.630  76.640  92.850  1.00  0.00           H
ATOM     35  CA  ARG A   4     121.870  77.260  93.760  1.00  0.00           C
ATOM     36  CB  ARG A   4     121.660  78.040  92.480  1.00  0.00           C
ATOM     37  CG  ARG A   4     122.550  79.320  92.450  1.00  0.00           C
ATOM     38  CD  ARG A   4     122.320  79.980  91.110  1.00  0.00           C
ATOM     39  NE  ARG A   4     122.680  79.080  90.000  1.00  0.00           N
ATOM     40  HE  ARG A   4     122.190  78.210  90.010  1.00  0.00           H
ATOM     41  CZ  ARG A   4     123.700  79.250  89.160  1.00  0.00           C
ATOM     42  NH1 ARG A   4     124.370  80.410  89.140  1.00  0.00           N
ATOM     43 1HH1 ARG A   4     124.220  81.260  89.640  1.00  0.00           H
ATOM     44 2HH1 ARG A   4     124.880  80.550  88.290  1.00  0.00           H
ATOM     45  NH2 ARG A   4     124.300  78.210  88.510  1.00  0.00           N
ATOM     46 1HH2 ARG A   4     124.160  77.330  88.950  1.00  0.00           H
ATOM     47 2HH2 ARG A   4     124.710  78.350  87.610  1.00  0.00           H
ATOM     48  C   ARG A   4     120.780  76.200  93.840  1.00  0.00           C
ATOM     49  O   ARG A   4     120.760  75.240  93.110  1.00  0.00           O
ATOM     50  N   LYS A   5     119.890  76.270  94.810  1.00  0.00           N
ATOM     51  H   LYS A   5     119.840  76.850  95.630  1.00  0.00           H
ATOM     52  CA  LYS A   5     118.830  75.330  95.010  1.00  0.00           C
ATOM     53  CB  LYS A   5     118.530  75.170  96.500  1.00  0.00           C
ATOM     54  CG  LYS A   5     119.620  74.380  97.260  1.00  0.00           C
ATOM     55  CD  LYS A   5     119.220  74.110  98.700  1.00  0.00           C
ATOM     56  CE  LYS A   5     120.330  73.250  99.300  1.00  0.00           C
ATOM     57  NZ  LYS A   5     120.000  72.740 100.600  1.00  0.00           N
ATOM     58  HZ1 LYS A   5     119.910  71.740 100.590  1.00  0.00           H
ATOM     59  HZ2 LYS A   5     120.690  73.060 101.250  1.00  0.00           H
ATOM     60  HZ3 LYS A   5     119.130  73.210 100.760  1.00  0.00           H
ATOM     61  C   LYS A   5     117.560  75.640  94.220  1.00  0.00           C
ATOM     62  O   LYS A   5     116.930  76.750  94.330  1.00  0.00           O
ATOM     63  N   MET A   6     117.070  74.570  93.630  1.00  0.00           N
ATOM     64  H   MET A   6     117.480  73.700  93.900  1.00  0.00           H
ATOM     65  CA  MET A   6     115.960  74.410  92.700  1.00  0.00           C
ATOM     66  CB  MET A   6     116.100  73.160  91.830  1.00  0.00           C
ATOM     67  CG  MET A   6     117.430  73.050  91.020  1.00  0.00           C
ATOM     68  SD  MET A   6     117.620  74.000  89.430  1.00  0.00           S
ATOM     69  CE  MET A   6     116.140  73.420  88.670  1.00  0.00           C
ATOM     70  C   MET A   6     114.690  74.360  93.590  1.00  0.00           C
ATOM     71  O   MET A   6     114.200  73.280  94.100  1.00  0.00           O
ATOM     72  N   ALA A   7     114.180  75.520  93.920  1.00  0.00           N
ATOM     73  H   ALA A   7     114.790  76.310  94.010  1.00  0.00           H
ATOM     74  CA  ALA A   7     112.800  75.860  94.430  1.00  0.00           C
ATOM     75  CB  ALA A   7     113.150  76.530  95.770  1.00  0.00           C
ATOM     76  C   ALA A   7     112.070  76.870  93.540  1.00  0.00           C
ATOM     77  O   ALA A   7     112.510  78.030  93.390  1.00  0.00           O
ATOM     78  N   PHE A   8     110.810  76.520  93.210  1.00  0.00           N
ATOM     79  H   PHE A   8     110.340  75.670  93.420  1.00  0.00           H
ATOM     80  CA  PHE A   8     110.010  77.390  92.340  1.00  0.00           C
ATOM     81  CB  PHE A   8     110.050  77.010  90.810  1.00  0.00           C
ATOM     82  CG  PHE A   8     111.510  76.900  90.310  1.00  0.00           C
ATOM     83  CD1 PHE A   8     112.020  75.570  90.300  1.00  0.00           C
ATOM     84  HD1 PHE A   8     111.460  74.680  90.570  1.00  0.00           H
ATOM     85  CD2 PHE A   8     112.280  77.960  89.790  1.00  0.00           C
ATOM     86  HD2 PHE A   8     111.920  78.990  89.790  1.00  0.00           H
ATOM     87  CE1 PHE A   8     113.250  75.290  89.690  1.00  0.00           C
ATOM     88  HE1 PHE A   8     113.700  74.320  89.910  1.00  0.00           H
ATOM     89  CE2 PHE A   8     113.520  77.710  89.230  1.00  0.00           C
ATOM     90  HE2 PHE A   8     114.280  78.490  89.210  1.00  0.00           H
ATOM     91  CZ  PHE A   8     113.980  76.390  89.190  1.00  0.00           C
ATOM     92  HZ  PHE A   8     114.820  76.180  88.530  1.00  0.00           H
ATOM     93  C   PHE A   8     108.660  77.700  92.890  1.00  0.00           C
ATOM     94  O   PHE A   8     107.810  76.770  92.900  1.00  0.00           O
ATOM     95  N   PRO A   9     108.360  78.970  93.110  1.00  0.00           N
ATOM     96  CA  PRO A   9     107.020  79.400  93.500  1.00  0.00           C
ATOM     97  CB  PRO A   9     107.280  80.790  94.040  1.00  0.00           C
ATOM     98  CG  PRO A   9     108.410  81.350  93.270  1.00  0.00           C
ATOM     99  CD  PRO A   9     109.280  80.110  93.280  1.00  0.00           C
ATOM    100  C   PRO A   9     106.090  79.500  92.310  1.00  0.00           C
ATOM    101  O   PRO A   9     106.510  79.150  91.210  1.00  0.00           O
ATOM    102  N   SER A  10     104.820  79.830  92.630  1.00  0.00           N
ATOM    103  H   SER A  10     104.530  79.830  93.590  1.00  0.00           H
ATOM    104  CA  SER A  10     103.770  80.030  91.600  1.00  0.00           C
ATOM    105  CB  SER A  10     102.830  78.850  91.440  1.00  0.00           C
ATOM    106  OG  SER A  10     102.060  78.620  92.600  1.00  0.00           O
ATOM    107  HG  SER A  10     102.680  78.650  93.380  1.00  0.00           H
ATOM    108  C   SER A  10     102.880  81.280  91.590  1.00  0.00           C
ATOM    109  O   SER A  10     102.520  81.750  90.470  1.00  0.00           O
ATOM    110  N   GLY A  11     102.550  81.800  92.790  1.00  0.00           N
ATOM    111  H   GLY A  11     102.960  81.430  93.620  1.00  0.00           H
ATOM    112  CA  GLY A  11     101.480  82.830  93.030  1.00  0.00           C
ATOM    113  C   GLY A  11     100.230  82.010  93.300  1.00  0.00           C
ATOM    114  O   GLY A  11      99.830  81.860  94.470  1.00  0.00           O
ATOM    115  N   LYS A  12      99.910  81.230  92.240  1.00  0.00           N
ATOM    116  H   LYS A  12     100.290  81.480  91.350  1.00  0.00           H
ATOM    117  CA  LYS A  12      98.820  80.200  92.190  1.00  0.00           C
ATOM    118  CB  LYS A  12      99.150  79.220  91.040  1.00  0.00           C
ATOM    119  CG  LYS A  12      99.230  80.060  89.670  1.00  0.00           C
ATOM    120  CD  LYS A  12      99.250  78.940  88.570  1.00  0.00           C
ATOM    121  CE  LYS A  12      99.510  79.530  87.160  1.00  0.00           C
ATOM    122  NZ  LYS A  12      99.610  78.450  86.130  1.00  0.00           N
ATOM    123  HZ1 LYS A  12     100.130  77.700  86.540  1.00  0.00           H
ATOM    124  HZ2 LYS A  12      98.720  78.110  85.830  1.00  0.00           H
ATOM    125  HZ3 LYS A  12     100.060  78.750  85.290  1.00  0.00           H
ATOM    126  C   LYS A  12      98.570  79.390  93.510  1.00  0.00           C
ATOM    127  O   LYS A  12      97.480  79.400  94.060  1.00  0.00           O
ATOM    128  N   VAL A  13      99.540  78.580  93.890  1.00  0.00           N
ATOM    129  H   VAL A  13     100.360  78.640  93.320  1.00  0.00           H
ATOM    130  CA  VAL A  13      99.530  77.780  95.160  1.00  0.00           C
ATOM    131  CB  VAL A  13     100.570  76.700  95.190  1.00  0.00           C
ATOM    132  CG1 VAL A  13     100.250  75.810  96.400  1.00  0.00           C
ATOM    133  CG2 VAL A  13     100.430  75.830  93.950  1.00  0.00           C
ATOM    134  C   VAL A  13      99.550  78.560  96.510  1.00  0.00           C
ATOM    135  O   VAL A  13      98.740  78.290  97.430  1.00  0.00           O
ATOM    136  N   GLU A  14     100.530  79.440  96.570  1.00  0.00           N
ATOM    137  H   GLU A  14     101.360  79.240  96.060  1.00  0.00           H
ATOM    138  CA  GLU A  14     100.570  80.560  97.550  1.00  0.00           C
ATOM    139  CB  GLU A  14     101.610  81.650  97.150  1.00  0.00           C
ATOM    140  CG  GLU A  14     103.030  81.110  97.130  1.00  0.00           C
ATOM    141  CD  GLU A  14     103.450  80.850  95.690  1.00  0.00           C
ATOM    142  OE1 GLU A  14     104.280  81.580  95.140  1.00  0.00           O
ATOM    143  OE2 GLU A  14     103.070  79.830  95.060  1.00  0.00           O
ATOM    144  C   GLU A  14      99.250  81.310  97.930  1.00  0.00           C
ATOM    145  O   GLU A  14      98.780  81.270  99.090  1.00  0.00           O
ATOM    146  N   GLY A  15      98.610  81.820  96.880  1.00  0.00           N
ATOM    147  H   GLY A  15      99.150  81.820  96.040  1.00  0.00           H
ATOM    148  CA  GLY A  15      97.290  82.480  96.900  1.00  0.00           C
ATOM    149  C   GLY A  15      96.180  81.700  97.690  1.00  0.00           C
ATOM    150  O   GLY A  15      95.500  82.240  98.570  1.00  0.00           O
ATOM    151  N   CYS A  16      96.150  80.450  97.310  1.00  0.00           N
ATOM    152  H   CYS A  16      96.560  80.160  96.440  1.00  0.00           H
ATOM    153  CA  CYS A  16      95.260  79.450  97.950  1.00  0.00           C
ATOM    154  CB  CYS A  16      94.970  78.280  96.970  1.00  0.00           C
ATOM    155  SG  CYS A  16      93.600  78.740  95.830  1.00  0.00           S
ATOM    156  HG  CYS A  16      92.700  78.160  96.610  1.00  0.00           H
ATOM    157  C   CYS A  16      95.610  78.950  99.410  1.00  0.00           C
ATOM    158  O   CYS A  16      94.800  78.350 100.090  1.00  0.00           O
ATOM    159  N   MET A  17      96.610  79.540 100.050  1.00  0.00           N
ATOM    160  H   MET A  17      97.150  80.260  99.630  1.00  0.00           H
ATOM    161  CA  MET A  17      97.160  79.260 101.370  1.00  0.00           C
ATOM    162  CB  MET A  17      98.660  79.090 101.340  1.00  0.00           C
ATOM    163  CG  MET A  17      98.970  77.580 101.490  1.00  0.00           C
ATOM    164  SD  MET A  17      98.300  76.870 103.030  1.00  0.00           S
ATOM    165  CE  MET A  17      98.890  75.170 103.030  1.00  0.00           C
ATOM    166  C   MET A  17      96.710  80.310 102.420  1.00  0.00           C
ATOM    167  O   MET A  17      97.250  81.400 102.620  1.00  0.00           O
ATOM    168  N   VAL A  18      95.650  79.930 103.090  1.00  0.00           N
ATOM    169  H   VAL A  18      95.250  79.010 103.080  1.00  0.00           H
ATOM    170  CA  VAL A  18      94.960  80.830 104.000  1.00  0.00           C
ATOM    171  CB  VAL A  18      93.490  81.120 103.590  1.00  0.00           C
ATOM    172  CG1 VAL A  18      93.450  82.090 102.400  1.00  0.00           C
ATOM    173  CG2 VAL A  18      92.610  79.830 103.440  1.00  0.00           C
ATOM    174  C   VAL A  18      95.170  80.270 105.410  1.00  0.00           C
ATOM    175  O   VAL A  18      95.830  79.290 105.700  1.00  0.00           O
ATOM    176  N   GLN A  19      94.470  81.000 106.210  1.00  0.00           N
ATOM    177  H   GLN A  19      93.960  81.760 105.800  1.00  0.00           H
ATOM    178  CA  GLN A  19      94.390  80.920 107.670  1.00  0.00           C
ATOM    179  CB  GLN A  19      94.530  82.340 108.320  1.00  0.00           C
ATOM    180  CG  GLN A  19      94.590  82.370 109.850  1.00  0.00           C
ATOM    181  CD  GLN A  19      94.660  83.780 110.490  1.00  0.00           C
ATOM    182  OE1 GLN A  19      95.610  84.530 110.250  1.00  0.00           O
ATOM    183  NE2 GLN A  19      93.970  83.790 111.660  1.00  0.00           N
ATOM    184 1HE2 GLN A  19      93.490  82.960 111.930  1.00  0.00           H
ATOM    185 2HE2 GLN A  19      93.800  84.630 112.170  1.00  0.00           H
ATOM    186  C   GLN A  19      93.210  80.130 108.280  1.00  0.00           C
ATOM    187  O   GLN A  19      92.100  80.380 107.870  1.00  0.00           O
ATOM    188  N   VAL A  20      93.430  79.030 108.970  1.00  0.00           N
ATOM    189  H   VAL A  20      94.280  78.520 109.050  1.00  0.00           H
ATOM    190  CA  VAL A  20      92.320  78.380 109.700  1.00  0.00           C
ATOM    191  CB  VAL A  20      92.160  76.870 109.320  1.00  0.00           C
ATOM    192  CG1 VAL A  20      90.970  76.220 110.010  1.00  0.00           C
ATOM    193  CG2 VAL A  20      92.050  76.700 107.820  1.00  0.00           C
ATOM    194  C   VAL A  20      92.500  78.480 111.210  1.00  0.00           C
ATOM    195  O   VAL A  20      93.540  78.220 111.670  1.00  0.00           O
ATOM    196  N   THR A  21      91.560  79.310 111.740  1.00  0.00           N
ATOM    197  H   THR A  21      91.070  79.920 111.110  1.00  0.00           H
ATOM    198  CA  THR A  21      91.680  79.680 113.170  1.00  0.00           C
ATOM    199  CB  THR A  21      91.390  81.160 113.390  1.00  0.00           C
ATOM    200  OG1 THR A  21      92.040  82.120 112.520  1.00  0.00           O
ATOM    201  HG1 THR A  21      91.530  82.980 112.470  1.00  0.00           H
ATOM    202  CG2 THR A  21      91.530  81.450 114.870  1.00  0.00           C
ATOM    203  C   THR A  21      90.640  78.860 113.840  1.00  0.00           C
ATOM    204  O   THR A  21      89.510  78.640 113.450  1.00  0.00           O
ATOM    205  N   CYS A  22      91.180  78.130 114.840  1.00  0.00           N
ATOM    206  H   CYS A  22      92.160  78.180 115.040  1.00  0.00           H
ATOM    207  CA  CYS A  22      90.430  77.300 115.720  1.00  0.00           C
ATOM    208  CB  CYS A  22      90.710  75.790 115.500  1.00  0.00           C
ATOM    209  SG  CYS A  22      89.510  74.770 116.400  1.00  0.00           S
ATOM    210  HG  CYS A  22      89.890  73.540 116.050  1.00  0.00           H
ATOM    211  C   CYS A  22      90.790  77.800 117.180  1.00  0.00           C
ATOM    212  O   CYS A  22      91.530  77.150 117.910  1.00  0.00           O
ATOM    213  N   GLY A  23      90.440  79.080 117.390  1.00  0.00           N
ATOM    214  H   GLY A  23      89.830  79.580 116.770  1.00  0.00           H
ATOM    215  CA  GLY A  23      90.720  79.900 118.550  1.00  0.00           C
ATOM    216  C   GLY A  23      92.250  80.110 118.710  1.00  0.00           C
ATOM    217  O   GLY A  23      92.900  81.010 118.140  1.00  0.00           O
ATOM    218  N   THR A  24      92.850  79.380 119.670  1.00  0.00           N
ATOM    219  H   THR A  24      92.390  78.730 120.290  1.00  0.00           H
ATOM    220  CA  THR A  24      94.310  79.250 119.810  1.00  0.00           C
ATOM    221  CB  THR A  24      94.760  78.430 120.980  1.00  0.00           C
ATOM    222  OG1 THR A  24      94.060  77.270 121.190  1.00  0.00           O
ATOM    223  HG1 THR A  24      94.600  76.750 121.860  1.00  0.00           H
ATOM    224  CG2 THR A  24      94.470  79.280 122.200  1.00  0.00           C
ATOM    225  C   THR A  24      95.060  78.710 118.630  1.00  0.00           C
ATOM    226  O   THR A  24      95.900  79.490 118.110  1.00  0.00           O
ATOM    227  N   THR A  25      94.560  77.620 118.020  1.00  0.00           N
ATOM    228  H   THR A  25      93.600  77.400 118.170  1.00  0.00           H
ATOM    229  CA  THR A  25      95.270  76.880 116.960  1.00  0.00           C
ATOM    230  CB  THR A  25      94.920  75.370 116.820  1.00  0.00           C
ATOM    231  OG1 THR A  25      95.490  74.660 117.960  1.00  0.00           O
ATOM    232  HG1 THR A  25      95.070  73.760 118.070  1.00  0.00           H
ATOM    233  CG2 THR A  25      95.590  74.700 115.640  1.00  0.00           C
ATOM    234  C   THR A  25      94.940  77.600 115.620  1.00  0.00           C
ATOM    235  O   THR A  25      93.860  77.430 115.150  1.00  0.00           O
ATOM    236  N   THR A  26      95.820  78.600 115.290  1.00  0.00           N
ATOM    237  H   THR A  26      96.520  78.870 115.960  1.00  0.00           H
ATOM    238  CA  THR A  26      95.960  79.270 113.980  1.00  0.00           C
ATOM    239  CB  THR A  26      96.520  80.700 114.200  1.00  0.00           C
ATOM    240  OG1 THR A  26      97.710  80.710 115.000  1.00  0.00           O
ATOM    241  HG1 THR A  26      98.390  80.160 114.520  1.00  0.00           H
ATOM    242  CG2 THR A  26      95.510  81.630 114.880  1.00  0.00           C
ATOM    243  C   THR A  26      96.850  78.410 113.110  1.00  0.00           C
ATOM    244  O   THR A  26      97.910  78.110 113.570  1.00  0.00           O
ATOM    245  N   LEU A  27      96.380  77.960 111.950  1.00  0.00           N
ATOM    246  H   LEU A  27      95.540  78.270 111.500  1.00  0.00           H
ATOM    247  CA  LEU A  27      97.060  76.870 111.110  1.00  0.00           C
ATOM    248  CB  LEU A  27      96.620  75.440 111.480  1.00  0.00           C
ATOM    249  CG  LEU A  27      97.720  74.390 111.130  1.00  0.00           C
ATOM    250  CD1 LEU A  27      98.690  74.370 112.290  1.00  0.00           C
ATOM    251  CD2 LEU A  27      97.290  72.920 110.730  1.00  0.00           C
ATOM    252  C   LEU A  27      96.880  77.000 109.560  1.00  0.00           C
ATOM    253  O   LEU A  27      95.870  77.480 109.000  1.00  0.00           O
ATOM    254  N   ASN A  28      97.920  76.720 108.770  1.00  0.00           N
ATOM    255  H   ASN A  28      98.700  76.210 109.120  1.00  0.00           H
ATOM    256  CA  ASN A  28      97.810  76.730 107.340  1.00  0.00           C
ATOM    257  CB  ASN A  28      99.130  76.620 106.580  1.00  0.00           C
ATOM    258  CG  ASN A  28      99.560  78.070 106.370  1.00  0.00           C
ATOM    259  OD1 ASN A  28     100.200  78.740 107.190  1.00  0.00           O
ATOM    260  ND2 ASN A  28      99.200  78.570 105.210  1.00  0.00           N
ATOM    261 1HD2 ASN A  28      98.840  78.010 104.460  1.00  0.00           H
ATOM    262 2HD2 ASN A  28      99.190  79.570 105.140  1.00  0.00           H
ATOM    263  C   ASN A  28      96.810  75.780 106.620  1.00  0.00           C
ATOM    264  O   ASN A  28      96.840  74.590 106.770  1.00  0.00           O
ATOM    265  N   GLY A  29      95.960  76.440 105.810  1.00  0.00           N
ATOM    266  H   GLY A  29      95.900  77.440 105.730  1.00  0.00           H
ATOM    267  CA  GLY A  29      94.850  75.790 105.170  1.00  0.00           C
ATOM    268  C   GLY A  29      94.750  76.220 103.680  1.00  0.00           C
ATOM    269  O   GLY A  29      94.660  77.380 103.320  1.00  0.00           O
ATOM    270  N   LEU A  30      94.970  75.140 102.910  1.00  0.00           N
ATOM    271  H   LEU A  30      95.180  74.250 103.330  1.00  0.00           H
ATOM    272  CA  LEU A  30      94.930  75.230 101.450  1.00  0.00           C
ATOM    273  CB  LEU A  30      95.770  74.090 101.020  1.00  0.00           C
ATOM    274  CG  LEU A  30      96.020  73.900  99.530  1.00  0.00           C
ATOM    275  CD1 LEU A  30      96.830  75.080  98.880  1.00  0.00           C
ATOM    276  CD2 LEU A  30      96.930  72.650  99.320  1.00  0.00           C
ATOM    277  C   LEU A  30      93.540  75.170 100.790  1.00  0.00           C
ATOM    278  O   LEU A  30      93.020  74.070 100.730  1.00  0.00           O
ATOM    279  N   TRP A  31      93.090  76.360 100.370  1.00  0.00           N
ATOM    280  H   TRP A  31      93.560  77.210 100.580  1.00  0.00           H
ATOM    281  CA  TRP A  31      91.690  76.350  99.930  1.00  0.00           C
ATOM    282  CB  TRP A  31      91.130  77.660 100.420  1.00  0.00           C
ATOM    283  CG  TRP A  31      89.770  78.130 100.030  1.00  0.00           C
ATOM    284  CD1 TRP A  31      88.800  77.390  99.580  1.00  0.00           C
ATOM    285  HD1 TRP A  31      88.940  76.350  99.310  1.00  0.00           H
ATOM    286  CD2 TRP A  31      89.360  79.410 100.170  1.00  0.00           C
ATOM    287  NE1 TRP A  31      87.730  78.150  99.450  1.00  0.00           N
ATOM    288  HE1 TRP A  31      86.780  77.830  99.370  1.00  0.00           H
ATOM    289  CE2 TRP A  31      88.010  79.400  99.770  1.00  0.00           C
ATOM    290  CE3 TRP A  31      89.950  80.570 100.510  1.00  0.00           C
ATOM    291  HE3 TRP A  31      91.000  80.580 100.820  1.00  0.00           H
ATOM    292  CZ2 TRP A  31      87.310  80.610  99.810  1.00  0.00           C
ATOM    293  HZ2 TRP A  31      86.220  80.600  99.840  1.00  0.00           H
ATOM    294  CZ3 TRP A  31      89.260  81.800 100.490  1.00  0.00           C
ATOM    295  HZ3 TRP A  31      89.760  82.720 100.790  1.00  0.00           H
ATOM    296  CH2 TRP A  31      87.900  81.810 100.080  1.00  0.00           C
ATOM    297  HH2 TRP A  31      87.340  82.740 100.080  1.00  0.00           H
ATOM    298  C   TRP A  31      91.560  76.130  98.410  1.00  0.00           C
ATOM    299  O   TRP A  31      91.650  76.930  97.510  1.00  0.00           O
ATOM    300  N   LEU A  32      91.110  74.870  98.170  1.00  0.00           N
ATOM    301  H   LEU A  32      91.140  74.220  98.930  1.00  0.00           H
ATOM    302  CA  LEU A  32      90.740  74.290  96.860  1.00  0.00           C
ATOM    303  CB  LEU A  32      91.480  72.900  96.760  1.00  0.00           C
ATOM    304  CG  LEU A  32      92.980  72.910  96.820  1.00  0.00           C
ATOM    305  CD1 LEU A  32      93.290  71.450  96.710  1.00  0.00           C
ATOM    306  CD2 LEU A  32      93.720  73.570  95.650  1.00  0.00           C
ATOM    307  C   LEU A  32      89.230  74.170  96.590  1.00  0.00           C
ATOM    308  O   LEU A  32      88.550  73.300  97.110  1.00  0.00           O
ATOM    309  N   ASP A  33      88.880  75.050  95.710  1.00  0.00           N
ATOM    310  H   ASP A  33      89.450  75.170  94.900  1.00  0.00           H
ATOM    311  CA  ASP A  33      87.480  75.300  95.380  1.00  0.00           C
ATOM    312  CB  ASP A  33      87.080  74.440  94.170  1.00  0.00           C
ATOM    313  CG  ASP A  33      87.790  74.650  92.830  1.00  0.00           C
ATOM    314  OD1 ASP A  33      87.070  75.060  91.910  1.00  0.00           O
ATOM    315  OD2 ASP A  33      89.020  74.440  92.700  1.00  0.00           O
ATOM    316  C   ASP A  33      86.610  75.480  96.640  1.00  0.00           C
ATOM    317  O   ASP A  33      86.830  76.300  97.540  1.00  0.00           O
ATOM    318  N   ASP A  34      85.660  74.530  96.890  1.00  0.00           N
ATOM    319  H   ASP A  34      85.700  73.820  96.180  1.00  0.00           H
ATOM    320  CA  ASP A  34      84.700  74.500  98.020  1.00  0.00           C
ATOM    321  CB  ASP A  34      83.400  73.890  97.520  1.00  0.00           C
ATOM    322  CG  ASP A  34      83.480  72.390  97.250  1.00  0.00           C
ATOM    323  OD1 ASP A  34      84.200  72.030  96.280  1.00  0.00           O
ATOM    324  OD2 ASP A  34      82.630  71.610  97.830  1.00  0.00           O
ATOM    325  C   ASP A  34      85.190  73.830  99.320  1.00  0.00           C
ATOM    326  O   ASP A  34      84.580  74.060 100.370  1.00  0.00           O
ATOM    327  N   VAL A  35      86.420  73.340  99.300  1.00  0.00           N
ATOM    328  H   VAL A  35      87.140  73.710  98.710  1.00  0.00           H
ATOM    329  CA  VAL A  35      86.910  72.430 100.370  1.00  0.00           C
ATOM    330  CB  VAL A  35      86.830  70.950  99.880  1.00  0.00           C
ATOM    331  CG1 VAL A  35      87.850  70.440  98.890  1.00  0.00           C
ATOM    332  CG2 VAL A  35      86.580  69.980 101.020  1.00  0.00           C
ATOM    333  C   VAL A  35      88.290  72.930 100.820  1.00  0.00           C
ATOM    334  O   VAL A  35      89.270  72.800 100.090  1.00  0.00           O
ATOM    335  N   VAL A  36      88.410  73.310 102.080  1.00  0.00           N
ATOM    336  H   VAL A  36      87.680  73.180 102.750  1.00  0.00           H
ATOM    337  CA  VAL A  36      89.700  73.790 102.650  1.00  0.00           C
ATOM    338  CB  VAL A  36      89.320  74.770 103.760  1.00  0.00           C
ATOM    339  CG1 VAL A  36      90.500  75.380 104.590  1.00  0.00           C
ATOM    340  CG2 VAL A  36      88.710  75.920 102.990  1.00  0.00           C
ATOM    341  C   VAL A  36      90.510  72.650 103.260  1.00  0.00           C
ATOM    342  O   VAL A  36      90.030  71.990 104.180  1.00  0.00           O
ATOM    343  N   TYR A  37      91.610  72.300 102.570  1.00  0.00           N
ATOM    344  H   TYR A  37      91.980  72.920 101.870  1.00  0.00           H
ATOM    345  CA  TYR A  37      92.500  71.180 103.000  1.00  0.00           C
ATOM    346  CB  TYR A  37      93.200  70.650 101.760  1.00  0.00           C
ATOM    347  CG  TYR A  37      92.250  69.700 101.030  1.00  0.00           C
ATOM    348  CD1 TYR A  37      92.540  68.320 101.130  1.00  0.00           C
ATOM    349  HD1 TYR A  37      93.260  67.960 101.860  1.00  0.00           H
ATOM    350  CD2 TYR A  37      91.470  70.230 100.010  1.00  0.00           C
ATOM    351  HD2 TYR A  37      91.290  71.300  99.910  1.00  0.00           H
ATOM    352  CE1 TYR A  37      92.020  67.430 100.160  1.00  0.00           C
ATOM    353  HE1 TYR A  37      92.180  66.350 100.100  1.00  0.00           H
ATOM    354  CE2 TYR A  37      90.960  69.350  99.080  1.00  0.00           C
ATOM    355  HE2 TYR A  37      90.340  69.740  98.270  1.00  0.00           H
ATOM    356  CZ  TYR A  37      91.220  68.020  99.130  1.00  0.00           C
ATOM    357  OH  TYR A  37      90.300  67.230  98.430  1.00  0.00           O
ATOM    358  HH  TYR A  37      90.060  67.680  97.570  1.00  0.00           H
ATOM    359  C   TYR A  37      93.520  71.660 104.020  1.00  0.00           C
ATOM    360  O   TYR A  37      94.310  72.580 103.730  1.00  0.00           O
ATOM    361  N   CYS A  38      93.120  71.420 105.280  1.00  0.00           N
ATOM    362  H   CYS A  38      92.210  71.100 105.510  1.00  0.00           H
ATOM    363  CA  CYS A  38      94.030  71.740 106.440  1.00  0.00           C
ATOM    364  CB  CYS A  38      93.410  72.920 107.230  1.00  0.00           C
ATOM    365  SG  CYS A  38      94.590  73.440 108.510  1.00  0.00           S
ATOM    366  HG  CYS A  38      95.560  73.880 107.720  1.00  0.00           H
ATOM    367  C   CYS A  38      94.120  70.490 107.370  1.00  0.00           C
ATOM    368  O   CYS A  38      93.110  69.710 107.470  1.00  0.00           O
ATOM    369  N   PRO A  39      95.340  70.130 107.750  1.00  0.00           N
ATOM    370  CA  PRO A  39      95.820  69.020 108.670  1.00  0.00           C
ATOM    371  CB  PRO A  39      97.310  69.220 108.910  1.00  0.00           C
ATOM    372  CG  PRO A  39      97.680  69.730 107.530  1.00  0.00           C
ATOM    373  CD  PRO A  39      96.550  70.670 107.150  1.00  0.00           C
ATOM    374  C   PRO A  39      95.080  68.920 109.980  1.00  0.00           C
ATOM    375  O   PRO A  39      94.480  69.880 110.460  1.00  0.00           O
ATOM    376  N   ARG A  40      95.100  67.610 110.450  1.00  0.00           N
ATOM    377  H   ARG A  40      95.580  66.800 110.100  1.00  0.00           H
ATOM    378  CA  ARG A  40      94.450  67.230 111.710  1.00  0.00           C
ATOM    379  CB  ARG A  40      95.070  65.880 112.120  1.00  0.00           C
ATOM    380  CG  ARG A  40      94.090  64.940 112.700  1.00  0.00           C
ATOM    381  CD  ARG A  40      94.710  63.620 113.120  1.00  0.00           C
ATOM    382  NE  ARG A  40      93.650  62.720 113.450  1.00  0.00           N
ATOM    383  HE  ARG A  40      93.310  62.850 114.380  1.00  0.00           H
ATOM    384  CZ  ARG A  40      93.260  61.640 112.760  1.00  0.00           C
ATOM    385  NH1 ARG A  40      93.860  61.170 111.660  1.00  0.00           N
ATOM    386 1HH1 ARG A  40      94.530  61.710 111.150  1.00  0.00           H
ATOM    387 2HH1 ARG A  40      93.470  60.310 111.340  1.00  0.00           H
ATOM    388  NH2 ARG A  40      92.240  60.930 113.250  1.00  0.00           N
ATOM    389 1HH2 ARG A  40      91.750  61.150 114.090  1.00  0.00           H
ATOM    390 2HH2 ARG A  40      91.990  60.190 112.620  1.00  0.00           H
ATOM    391  C   ARG A  40      94.510  68.180 112.860  1.00  0.00           C
ATOM    392  O   ARG A  40      93.500  68.370 113.540  1.00  0.00           O
ATOM    393  N   HIS A  41      95.550  68.990 112.940  1.00  0.00           N
ATOM    394  H   HIS A  41      96.170  69.020 112.160  1.00  0.00           H
ATOM    395  CA  HIS A  41      95.760  69.860 114.060  1.00  0.00           C
ATOM    396  CB  HIS A  41      97.060  70.550 113.740  1.00  0.00           C
ATOM    397  CG  HIS A  41      98.190  69.520 113.950  1.00  0.00           C
ATOM    398  ND1 HIS A  41      98.500  68.850 115.070  1.00  0.00           N
ATOM    399  CD2 HIS A  41      99.130  69.240 113.010  1.00  0.00           C
ATOM    400  HD2 HIS A  41      99.070  69.270 111.920  1.00  0.00           H
ATOM    401  CE1 HIS A  41      99.510  68.060 114.760  1.00  0.00           C
ATOM    402  HE1 HIS A  41     100.050  67.390 115.430  1.00  0.00           H
ATOM    403  NE2 HIS A  41      99.930  68.330 113.530  1.00  0.00           N
ATOM    404  HE2 HIS A  41     100.500  67.690 113.020  1.00  0.00           H
ATOM    405  C   HIS A  41      94.720  70.900 114.420  1.00  0.00           C
ATOM    406  O   HIS A  41      94.460  71.150 115.590  1.00  0.00           O
ATOM    407  N   VAL A  42      93.990  71.380 113.380  1.00  0.00           N
ATOM    408  H   VAL A  42      94.280  71.270 112.430  1.00  0.00           H
ATOM    409  CA  VAL A  42      92.760  72.190 113.570  1.00  0.00           C
ATOM    410  CB  VAL A  42      92.190  72.700 112.330  1.00  0.00           C
ATOM    411  CG1 VAL A  42      93.050  73.750 111.690  1.00  0.00           C
ATOM    412  CG2 VAL A  42      91.920  71.610 111.300  1.00  0.00           C
ATOM    413  C   VAL A  42      91.650  71.590 114.460  1.00  0.00           C
ATOM    414  O   VAL A  42      90.830  72.420 114.960  1.00  0.00           O
ATOM    415  N   ILE A  43      91.660  70.270 114.730  1.00  0.00           N
ATOM    416  H   ILE A  43      92.310  69.660 114.280  1.00  0.00           H
ATOM    417  CA  ILE A  43      90.740  69.730 115.660  1.00  0.00           C
ATOM    418  CB  ILE A  43      90.200  68.480 114.970  1.00  0.00           C
ATOM    419  CG1 ILE A  43      88.760  68.370 115.410  1.00  0.00           C
ATOM    420  CG2 ILE A  43      91.070  67.210 115.190  1.00  0.00           C
ATOM    421  CD  ILE A  43      87.890  67.850 114.310  1.00  0.00           C
ATOM    422  C   ILE A  43      91.240  69.530 117.070  1.00  0.00           C
ATOM    423  O   ILE A  43      90.510  69.170 117.980  1.00  0.00           O
ATOM    424  N   CYS A  44      92.420  70.000 117.330  1.00  0.00           N
ATOM    425  H   CYS A  44      92.970  70.490 116.660  1.00  0.00           H
ATOM    426  CA  CYS A  44      93.130  69.880 118.660  1.00  0.00           C
ATOM    427  CB  CYS A  44      93.960  68.640 118.560  1.00  0.00           C
ATOM    428  SG  CYS A  44      95.190  68.440 119.920  1.00  0.00           S
ATOM    429  HG  CYS A  44      94.310  68.440 120.920  1.00  0.00           H
ATOM    430  C   CYS A  44      93.820  71.170 119.040  1.00  0.00           C
ATOM    431  O   CYS A  44      94.510  71.870 118.250  1.00  0.00           O
ATOM    432  N   THR A  45      93.530  71.550 120.290  1.00  0.00           N
ATOM    433  H   THR A  45      92.970  70.950 120.870  1.00  0.00           H
ATOM    434  CA  THR A  45      94.060  72.720 120.900  1.00  0.00           C
ATOM    435  CB  THR A  45      93.080  73.740 121.250  1.00  0.00           C
ATOM    436  OG1 THR A  45      92.090  73.030 121.980  1.00  0.00           O
ATOM    437  HG1 THR A  45      91.640  73.660 122.620  1.00  0.00           H
ATOM    438  CG2 THR A  45      92.390  74.310 119.990  1.00  0.00           C
ATOM    439  C   THR A  45      95.070  72.430 122.000  1.00  0.00           C
ATOM    440  O   THR A  45      96.230  72.850 121.870  1.00  0.00           O
ATOM    441  N   SER A  46      94.640  71.850 123.140  1.00  0.00           N
ATOM    442  H   SER A  46      93.680  71.760 123.400  1.00  0.00           H
ATOM    443  CA  SER A  46      95.570  71.590 124.240  1.00  0.00           C
ATOM    444  CB  SER A  46      95.420  72.550 125.410  1.00  0.00           C
ATOM    445  OG  SER A  46      95.640  73.900 125.160  1.00  0.00           O
ATOM    446  HG  SER A  46      95.340  74.230 124.260  1.00  0.00           H
ATOM    447  C   SER A  46      95.700  70.140 124.770  1.00  0.00           C
ATOM    448  O   SER A  46      96.060  69.910 125.890  1.00  0.00           O
ATOM    449  N   GLU A  47      95.330  69.260 123.930  1.00  0.00           N
ATOM    450  H   GLU A  47      94.870  69.490 123.070  1.00  0.00           H
ATOM    451  CA  GLU A  47      95.580  67.810 124.120  1.00  0.00           C
ATOM    452  CB  GLU A  47      94.230  67.090 124.100  1.00  0.00           C
ATOM    453  CG  GLU A  47      93.360  67.090 122.850  1.00  0.00           C
ATOM    454  CD  GLU A  47      92.640  68.380 122.700  1.00  0.00           C
ATOM    455  OE1 GLU A  47      93.250  69.220 121.970  1.00  0.00           O
ATOM    456  OE2 GLU A  47      91.460  68.570 123.130  1.00  0.00           O
ATOM    457  C   GLU A  47      96.740  67.190 123.280  1.00  0.00           C
ATOM    458  O   GLU A  47      96.710  67.240 122.040  1.00  0.00           O
ATOM    459  N   ASP A  48      97.280  66.170 123.960  1.00  0.00           N
ATOM    460  H   ASP A  48      96.800  65.730 124.720  1.00  0.00           H
ATOM    461  CA  ASP A  48      98.460  65.460 123.460  1.00  0.00           C
ATOM    462  CB  ASP A  48      99.200  64.760 124.570  1.00  0.00           C
ATOM    463  CG  ASP A  48     100.090  65.730 125.400  1.00  0.00           C
ATOM    464  OD1 ASP A  48     100.530  66.740 124.810  1.00  0.00           O
ATOM    465  OD2 ASP A  48     100.440  65.400 126.540  1.00  0.00           O
ATOM    466  C   ASP A  48      98.200  64.380 122.370  1.00  0.00           C
ATOM    467  O   ASP A  48      97.510  63.380 122.650  1.00  0.00           O
ATOM    468  N   MET A  49      98.740  64.610 121.180  1.00  0.00           N
ATOM    469  H   MET A  49      99.440  65.320 121.070  1.00  0.00           H
ATOM    470  CA  MET A  49      98.460  63.780 120.040  1.00  0.00           C
ATOM    471  CB  MET A  49      98.700  64.480 118.650  1.00  0.00           C
ATOM    472  CG  MET A  49      97.570  65.560 118.460  1.00  0.00           C
ATOM    473  SD  MET A  49      95.910  64.870 118.150  1.00  0.00           S
ATOM    474  CE  MET A  49      95.970  65.520 116.480  1.00  0.00           C
ATOM    475  C   MET A  49      99.080  62.390 119.980  1.00  0.00           C
ATOM    476  O   MET A  49     100.120  62.200 119.350  1.00  0.00           O
ATOM    477  N   LEU A  50      98.510  61.510 120.790  1.00  0.00           N
ATOM    478  H   LEU A  50      97.700  61.770 121.310  1.00  0.00           H
ATOM    479  CA  LEU A  50      99.040  60.170 121.140  1.00  0.00           C
ATOM    480  CB  LEU A  50      99.050  59.860 122.620  1.00  0.00           C
ATOM    481  CG  LEU A  50      99.990  60.820 123.390  1.00  0.00           C
ATOM    482  CD1 LEU A  50      99.580  60.850 124.940  1.00  0.00           C
ATOM    483  CD2 LEU A  50     101.400  60.340 123.310  1.00  0.00           C
ATOM    484  C   LEU A  50      98.500  58.980 120.370  1.00  0.00           C
ATOM    485  O   LEU A  50      99.130  57.930 120.350  1.00  0.00           O
ATOM    486  N   ASN A  51      97.270  59.090 119.930  1.00  0.00           N
ATOM    487  H   ASN A  51      96.680  59.790 120.320  1.00  0.00           H
ATOM    488  CA  ASN A  51      96.490  58.090 119.250  1.00  0.00           C
ATOM    489  CB  ASN A  51      95.560  57.420 120.270  1.00  0.00           C
ATOM    490  CG  ASN A  51      96.260  56.330 121.080  1.00  0.00           C
ATOM    491  OD1 ASN A  51      97.000  56.660 121.990  1.00  0.00           O
ATOM    492  ND2 ASN A  51      96.050  55.090 120.730  1.00  0.00           N
ATOM    493 1HD2 ASN A  51      95.410  54.850 120.010  1.00  0.00           H
ATOM    494 2HD2 ASN A  51      96.690  54.430 121.130  1.00  0.00           H
ATOM    495  C   ASN A  51      95.600  58.590 118.060  1.00  0.00           C
ATOM    496  O   ASN A  51      94.900  59.520 118.360  1.00  0.00           O
ATOM    497  N   PRO A  52      95.410  57.940 116.930  1.00  0.00           N
ATOM    498  CA  PRO A  52      94.570  58.380 115.840  1.00  0.00           C
ATOM    499  CB  PRO A  52      94.880  57.440 114.710  1.00  0.00           C
ATOM    500  CG  PRO A  52      95.160  56.100 115.420  1.00  0.00           C
ATOM    501  CD  PRO A  52      95.940  56.590 116.620  1.00  0.00           C
ATOM    502  C   PRO A  52      93.110  58.270 116.180  1.00  0.00           C
ATOM    503  O   PRO A  52      92.450  57.240 116.050  1.00  0.00           O
ATOM    504  N   ASN A  53      92.600  59.370 116.780  1.00  0.00           N
ATOM    505  H   ASN A  53      93.260  60.020 117.140  1.00  0.00           H
ATOM    506  CA  ASN A  53      91.260  59.560 117.340  1.00  0.00           C
ATOM    507  CB  ASN A  53      91.460  60.190 118.740  1.00  0.00           C
ATOM    508  CG  ASN A  53      90.150  60.400 119.420  1.00  0.00           C
ATOM    509  OD1 ASN A  53      89.540  61.440 119.190  1.00  0.00           O
ATOM    510  ND2 ASN A  53      89.720  59.560 120.350  1.00  0.00           N
ATOM    511 1HD2 ASN A  53      90.200  58.760 120.700  1.00  0.00           H
ATOM    512 2HD2 ASN A  53      88.890  59.830 120.840  1.00  0.00           H
ATOM    513  C   ASN A  53      90.400  60.390 116.370  1.00  0.00           C
ATOM    514  O   ASN A  53      91.020  61.210 115.640  1.00  0.00           O
ATOM    515  N   TYR A  54      89.100  60.130 116.400  1.00  0.00           N
ATOM    516  H   TYR A  54      88.730  59.430 117.010  1.00  0.00           H
ATOM    517  CA  TYR A  54      88.060  60.740 115.560  1.00  0.00           C
ATOM    518  CB  TYR A  54      87.580  59.780 114.490  1.00  0.00           C
ATOM    519  CG  TYR A  54      88.720  59.260 113.510  1.00  0.00           C
ATOM    520  CD1 TYR A  54      89.730  58.360 113.860  1.00  0.00           C
ATOM    521  HD1 TYR A  54      89.600  57.700 114.720  1.00  0.00           H
ATOM    522  CD2 TYR A  54      88.630  59.900 112.230  1.00  0.00           C
ATOM    523  HD2 TYR A  54      87.840  60.620 112.050  1.00  0.00           H
ATOM    524  CE1 TYR A  54      90.710  58.170 112.900  1.00  0.00           C
ATOM    525  HE1 TYR A  54      91.480  57.420 113.070  1.00  0.00           H
ATOM    526  CE2 TYR A  54      89.710  59.670 111.310  1.00  0.00           C
ATOM    527  HE2 TYR A  54      89.450  59.840 110.270  1.00  0.00           H
ATOM    528  CZ  TYR A  54      90.760  58.840 111.690  1.00  0.00           C
ATOM    529  OH  TYR A  54      91.980  58.860 111.020  1.00  0.00           O
ATOM    530  HH  TYR A  54      91.950  59.510 110.260  1.00  0.00           H
ATOM    531  C   TYR A  54      86.900  61.240 116.460  1.00  0.00           C
ATOM    532  O   TYR A  54      86.840  62.470 116.590  1.00  0.00           O
ATOM    533  N   GLU A  55      86.390  60.360 117.290  1.00  0.00           N
ATOM    534  H   GLU A  55      86.880  59.510 117.500  1.00  0.00           H
ATOM    535  CA  GLU A  55      85.130  60.520 118.010  1.00  0.00           C
ATOM    536  CB  GLU A  55      84.560  59.110 118.280  1.00  0.00           C
ATOM    537  CG  GLU A  55      85.450  58.140 119.090  1.00  0.00           C
ATOM    538  CD  GLU A  55      86.480  57.430 118.160  1.00  0.00           C
ATOM    539  OE1 GLU A  55      87.650  57.910 118.100  1.00  0.00           O
ATOM    540  OE2 GLU A  55      86.110  56.370 117.640  1.00  0.00           O
ATOM    541  C   GLU A  55      85.190  61.380 119.270  1.00  0.00           C
ATOM    542  O   GLU A  55      84.190  62.080 119.510  1.00  0.00           O
ATOM    543  N   ASP A  56      86.310  61.460 119.960  1.00  0.00           N
ATOM    544  H   ASP A  56      86.910  60.680 120.130  1.00  0.00           H
ATOM    545  CA  ASP A  56      86.440  62.480 121.040  1.00  0.00           C
ATOM    546  CB  ASP A  56      87.340  62.030 122.250  1.00  0.00           C
ATOM    547  CG  ASP A  56      86.990  60.680 122.770  1.00  0.00           C
ATOM    548  OD1 ASP A  56      86.160  60.580 123.690  1.00  0.00           O
ATOM    549  OD2 ASP A  56      87.680  59.710 122.380  1.00  0.00           O
ATOM    550  C   ASP A  56      86.830  63.870 120.500  1.00  0.00           C
ATOM    551  O   ASP A  56      86.140  64.840 120.770  1.00  0.00           O
ATOM    552  N   LEU A  57      87.770  64.000 119.560  1.00  0.00           N
ATOM    553  H   LEU A  57      88.200  63.160 119.240  1.00  0.00           H
ATOM    554  CA  LEU A  57      88.130  65.280 118.870  1.00  0.00           C
ATOM    555  CB  LEU A  57      89.400  65.280 118.020  1.00  0.00           C
ATOM    556  CG  LEU A  57      90.640  64.860 118.830  1.00  0.00           C
ATOM    557  CD1 LEU A  57      91.790  64.630 117.870  1.00  0.00           C
ATOM    558  CD2 LEU A  57      90.960  65.830 119.970  1.00  0.00           C
ATOM    559  C   LEU A  57      86.990  65.980 118.120  1.00  0.00           C
ATOM    560  O   LEU A  57      86.580  67.130 118.400  1.00  0.00           O
ATOM    561  N   LEU A  58      86.190  65.130 117.530  1.00  0.00           N
ATOM    562  H   LEU A  58      86.410  64.160 117.550  1.00  0.00           H
ATOM    563  CA  LEU A  58      84.870  65.540 116.860  1.00  0.00           C
ATOM    564  CB  LEU A  58      84.330  64.430 115.910  1.00  0.00           C
ATOM    565  CG  LEU A  58      85.280  64.170 114.680  1.00  0.00           C
ATOM    566  CD1 LEU A  58      84.680  63.100 113.780  1.00  0.00           C
ATOM    567  CD2 LEU A  58      85.420  65.450 113.880  1.00  0.00           C
ATOM    568  C   LEU A  58      83.680  65.930 117.740  1.00  0.00           C
ATOM    569  O   LEU A  58      82.620  66.280 117.280  1.00  0.00           O
ATOM    570  N   ILE A  59      83.750  65.560 119.080  1.00  0.00           N
ATOM    571  H   ILE A  59      84.550  65.040 119.370  1.00  0.00           H
ATOM    572  CA  ILE A  59      82.760  66.110 120.060  1.00  0.00           C
ATOM    573  CB  ILE A  59      82.180  65.100 121.050  1.00  0.00           C
ATOM    574  CG1 ILE A  59      83.090  64.380 121.970  1.00  0.00           C
ATOM    575  CG2 ILE A  59      81.320  64.110 120.240  1.00  0.00           C
ATOM    576  CD  ILE A  59      83.530  65.270 123.200  1.00  0.00           C
ATOM    577  C   ILE A  59      83.250  67.350 120.840  1.00  0.00           C
ATOM    578  O   ILE A  59      82.520  68.290 121.150  1.00  0.00           O
ATOM    579  N   ARG A  60      84.510  67.480 120.890  1.00  0.00           N
ATOM    580  H   ARG A  60      85.080  66.680 120.700  1.00  0.00           H
ATOM    581  CA  ARG A  60      85.130  68.730 121.460  1.00  0.00           C
ATOM    582  CB  ARG A  60      86.600  68.510 121.920  1.00  0.00           C
ATOM    583  CG  ARG A  60      86.800  67.320 122.850  1.00  0.00           C
ATOM    584  CD  ARG A  60      88.290  67.020 123.230  1.00  0.00           C
ATOM    585  NE  ARG A  60      88.350  65.840 124.080  1.00  0.00           N
ATOM    586  HE  ARG A  60      87.560  65.600 124.640  1.00  0.00           H
ATOM    587  CZ  ARG A  60      89.310  64.990 124.340  1.00  0.00           C
ATOM    588  NH1 ARG A  60      90.510  65.220 123.800  1.00  0.00           N
ATOM    589 1HH1 ARG A  60      90.670  66.020 123.220  1.00  0.00           H
ATOM    590 2HH1 ARG A  60      91.240  64.700 124.240  1.00  0.00           H
ATOM    591  NH2 ARG A  60      89.120  63.950 125.100  1.00  0.00           N
ATOM    592 1HH2 ARG A  60      88.200  63.710 125.410  1.00  0.00           H
ATOM    593 2HH2 ARG A  60      89.880  63.360 125.360  1.00  0.00           H
ATOM    594  C   ARG A  60      85.220  69.890 120.390  1.00  0.00           C
ATOM    595  O   ARG A  60      85.030  71.060 120.760  1.00  0.00           O
ATOM    596  N   LYS A  61      85.640  69.670 119.150  1.00  0.00           N
ATOM    597  H   LYS A  61      85.780  68.720 118.850  1.00  0.00           H
ATOM    598  CA  LYS A  61      85.680  70.680 118.080  1.00  0.00           C
ATOM    599  CB  LYS A  61      87.190  70.830 117.680  1.00  0.00           C
ATOM    600  CG  LYS A  61      88.170  71.170 118.770  1.00  0.00           C
ATOM    601  CD  LYS A  61      87.920  72.580 119.320  1.00  0.00           C
ATOM    602  CE  LYS A  61      88.950  72.900 120.430  1.00  0.00           C
ATOM    603  NZ  LYS A  61      88.980  72.150 121.670  1.00  0.00           N
ATOM    604  HZ1 LYS A  61      88.880  71.160 121.520  1.00  0.00           H
ATOM    605  HZ2 LYS A  61      89.930  72.230 121.970  1.00  0.00           H
ATOM    606  HZ3 LYS A  61      88.350  72.580 122.310  1.00  0.00           H
ATOM    607  C   LYS A  61      84.770  70.260 116.870  1.00  0.00           C
ATOM    608  O   LYS A  61      84.820  69.120 116.410  1.00  0.00           O
ATOM    609  N   SER A  62      83.930  71.240 116.430  1.00  0.00           N
ATOM    610  H   SER A  62      83.870  72.090 116.960  1.00  0.00           H
ATOM    611  CA  SER A  62      83.040  71.090 115.220  1.00  0.00           C
ATOM    612  CB  SER A  62      81.660  70.580 115.730  1.00  0.00           C
ATOM    613  OG  SER A  62      80.680  70.360 114.670  1.00  0.00           O
ATOM    614  HG  SER A  62      79.880  69.890 115.060  1.00  0.00           H
ATOM    615  C   SER A  62      82.830  72.460 114.540  1.00  0.00           C
ATOM    616  O   SER A  62      83.110  73.500 115.130  1.00  0.00           O
ATOM    617  N   ASN A  63      82.100  72.460 113.410  1.00  0.00           N
ATOM    618  H   ASN A  63      81.410  71.740 113.300  1.00  0.00           H
ATOM    619  CA  ASN A  63      82.160  73.440 112.320  1.00  0.00           C
ATOM    620  CB  ASN A  63      80.800  73.350 111.530  1.00  0.00           C
ATOM    621  CG  ASN A  63      80.400  71.890 111.200  1.00  0.00           C
ATOM    622  OD1 ASN A  63      80.840  71.190 110.310  1.00  0.00           O
ATOM    623  ND2 ASN A  63      79.580  71.350 112.050  1.00  0.00           N
ATOM    624 1HD2 ASN A  63      79.300  71.890 112.850  1.00  0.00           H
ATOM    625 2HD2 ASN A  63      79.230  70.420 111.980  1.00  0.00           H
ATOM    626  C   ASN A  63      82.220  74.940 112.660  1.00  0.00           C
ATOM    627  O   ASN A  63      83.140  75.580 112.170  1.00  0.00           O
ATOM    628  N   HIS A  64      81.290  75.380 113.460  1.00  0.00           N
ATOM    629  H   HIS A  64      80.640  74.780 113.920  1.00  0.00           H
ATOM    630  CA  HIS A  64      81.210  76.750 114.190  1.00  0.00           C
ATOM    631  CB  HIS A  64      80.270  76.810 115.360  1.00  0.00           C
ATOM    632  CG  HIS A  64      80.490  75.550 116.200  1.00  0.00           C
ATOM    633  ND1 HIS A  64      80.120  74.380 115.830  1.00  0.00           N
ATOM    634  CD2 HIS A  64      80.540  75.620 117.520  1.00  0.00           C
ATOM    635  HD2 HIS A  64      81.050  76.370 118.130  1.00  0.00           H
ATOM    636  CE1 HIS A  64      79.950  73.690 116.900  1.00  0.00           C
ATOM    637  HE1 HIS A  64      79.330  72.790 116.890  1.00  0.00           H
ATOM    638  NE2 HIS A  64      80.230  74.410 117.960  1.00  0.00           N
ATOM    639  HE2 HIS A  64      79.910  74.190 118.870  1.00  0.00           H
ATOM    640  C   HIS A  64      82.590  77.340 114.640  1.00  0.00           C
ATOM    641  O   HIS A  64      82.930  78.550 114.490  1.00  0.00           O
ATOM    642  N   ASN A  65      83.500  76.400 114.970  1.00  0.00           N
ATOM    643  H   ASN A  65      83.190  75.470 115.170  1.00  0.00           H
ATOM    644  CA  ASN A  65      84.860  76.700 115.430  1.00  0.00           C
ATOM    645  CB  ASN A  65      85.390  75.610 116.400  1.00  0.00           C
ATOM    646  CG  ASN A  65      84.510  75.500 117.660  1.00  0.00           C
ATOM    647  OD1 ASN A  65      83.960  74.440 117.930  1.00  0.00           O
ATOM    648  ND2 ASN A  65      84.900  76.310 118.590  1.00  0.00           N
ATOM    649 1HD2 ASN A  65      85.810  76.730 118.630  1.00  0.00           H
ATOM    650 2HD2 ASN A  65      84.190  76.430 119.280  1.00  0.00           H
ATOM    651  C   ASN A  65      85.910  77.010 114.390  1.00  0.00           C
ATOM    652  O   ASN A  65      86.570  78.020 114.500  1.00  0.00           O
ATOM    653  N   PHE A  66      85.880  76.140 113.410  1.00  0.00           N
ATOM    654  H   PHE A  66      85.100  75.530 113.250  1.00  0.00           H
ATOM    655  CA  PHE A  66      86.880  76.220 112.290  1.00  0.00           C
ATOM    656  CB  PHE A  66      86.900  74.960 111.430  1.00  0.00           C
ATOM    657  CG  PHE A  66      87.050  73.650 112.110  1.00  0.00           C
ATOM    658  CD1 PHE A  66      88.040  73.370 112.990  1.00  0.00           C
ATOM    659  HD1 PHE A  66      88.880  74.060 113.080  1.00  0.00           H
ATOM    660  CD2 PHE A  66      85.960  72.770 112.010  1.00  0.00           C
ATOM    661  HD2 PHE A  66      85.240  72.940 111.210  1.00  0.00           H
ATOM    662  CE1 PHE A  66      87.920  72.270 113.790  1.00  0.00           C
ATOM    663  HE1 PHE A  66      88.680  72.130 114.560  1.00  0.00           H
ATOM    664  CE2 PHE A  66      85.750  71.600 112.790  1.00  0.00           C
ATOM    665  HE2 PHE A  66      85.060  70.830 112.440  1.00  0.00           H
ATOM    666  CZ  PHE A  66      86.840  71.400 113.690  1.00  0.00           C
ATOM    667  HZ  PHE A  66      86.920  70.390 114.120  1.00  0.00           H
ATOM    668  C   PHE A  66      86.680  77.340 111.250  1.00  0.00           C
ATOM    669  O   PHE A  66      85.880  77.200 110.370  1.00  0.00           O
ATOM    670  N   LEU A  67      87.380  78.430 111.450  1.00  0.00           N
ATOM    671  H   LEU A  67      88.170  78.410 112.070  1.00  0.00           H
ATOM    672  CA  LEU A  67      87.220  79.690 110.740  1.00  0.00           C
ATOM    673  CB  LEU A  67      87.320  80.800 111.790  1.00  0.00           C
ATOM    674  CG  LEU A  67      86.800  82.180 111.270  1.00  0.00           C
ATOM    675  CD1 LEU A  67      85.370  82.110 110.800  1.00  0.00           C
ATOM    676  CD2 LEU A  67      86.910  83.310 112.230  1.00  0.00           C
ATOM    677  C   LEU A  67      88.250  79.850 109.610  1.00  0.00           C
ATOM    678  O   LEU A  67      89.440  79.900 109.830  1.00  0.00           O
ATOM    679  N   VAL A  68      87.820  79.780 108.370  1.00  0.00           N
ATOM    680  H   VAL A  68      86.910  79.410 108.170  1.00  0.00           H
ATOM    681  CA  VAL A  68      88.760  79.850 107.230  1.00  0.00           C
ATOM    682  CB  VAL A  68      88.300  78.960 106.130  1.00  0.00           C
ATOM    683  CG1 VAL A  68      89.330  79.040 105.000  1.00  0.00           C
ATOM    684  CG2 VAL A  68      88.040  77.520 106.640  1.00  0.00           C
ATOM    685  C   VAL A  68      88.810  81.320 106.900  1.00  0.00           C
ATOM    686  O   VAL A  68      87.890  82.010 106.420  1.00  0.00           O
ATOM    687  N   GLN A  69      89.970  81.870 107.220  1.00  0.00           N
ATOM    688  H   GLN A  69      90.780  81.310 107.420  1.00  0.00           H
ATOM    689  CA  GLN A  69      90.240  83.360 107.360  1.00  0.00           C
ATOM    690  CB  GLN A  69      90.670  83.470 108.840  1.00  0.00           C
ATOM    691  CG  GLN A  69      90.570  84.940 109.220  1.00  0.00           C
ATOM    692  CD  GLN A  69      90.900  85.160 110.720  1.00  0.00           C
ATOM    693  OE1 GLN A  69      90.710  84.450 111.680  1.00  0.00           O
ATOM    694  NE2 GLN A  69      91.370  86.290 110.970  1.00  0.00           N
ATOM    695 1HE2 GLN A  69      91.420  87.000 110.270  1.00  0.00           H
ATOM    696 2HE2 GLN A  69      91.580  86.600 111.890  1.00  0.00           H
ATOM    697  C   GLN A  69      91.310  83.900 106.400  1.00  0.00           C
ATOM    698  O   GLN A  69      92.390  83.380 106.300  1.00  0.00           O
ATOM    699  N   ALA A  70      90.850  85.020 105.740  1.00  0.00           N
ATOM    700  H   ALA A  70      89.870  85.220 105.670  1.00  0.00           H
ATOM    701  CA  ALA A  70      91.790  85.750 104.820  1.00  0.00           C
ATOM    702  CB  ALA A  70      91.770  85.050 103.430  1.00  0.00           C
ATOM    703  C   ALA A  70      91.430  87.230 104.580  1.00  0.00           C
ATOM    704  O   ALA A  70      90.350  87.480 104.070  1.00  0.00           O
ATOM    705  N   GLY A  71      92.090  88.010 105.320  1.00  0.00           N
ATOM    706  H   GLY A  71      92.760  87.650 105.970  1.00  0.00           H
ATOM    707  CA  GLY A  71      91.900  89.480 105.450  1.00  0.00           C
ATOM    708  C   GLY A  71      90.520  89.940 105.870  1.00  0.00           C
ATOM    709  O   GLY A  71      90.160  89.770 107.030  1.00  0.00           O
ATOM    710  N   ASN A  72      89.710  90.360 104.930  1.00  0.00           N
ATOM    711  H   ASN A  72      89.850  90.370 103.940  1.00  0.00           H
ATOM    712  CA  ASN A  72      88.310  90.670 105.300  1.00  0.00           C
ATOM    713  CB  ASN A  72      87.600  91.680 104.360  1.00  0.00           C
ATOM    714  CG  ASN A  72      88.300  93.030 104.560  1.00  0.00           C
ATOM    715  OD1 ASN A  72      89.330  93.330 104.020  1.00  0.00           O
ATOM    716  ND2 ASN A  72      87.900  93.710 105.560  1.00  0.00           N
ATOM    717 1HD2 ASN A  72      87.150  93.500 106.190  1.00  0.00           H
ATOM    718 2HD2 ASN A  72      88.250  94.640 105.600  1.00  0.00           H
ATOM    719  C   ASN A  72      87.520  89.360 105.610  1.00  0.00           C
ATOM    720  O   ASN A  72      86.730  89.380 106.510  1.00  0.00           O
ATOM    721  N   VAL A  73      87.620  88.330 104.800  1.00  0.00           N
ATOM    722  H   VAL A  73      88.410  88.220 104.210  1.00  0.00           H
ATOM    723  CA  VAL A  73      86.700  87.160 104.700  1.00  0.00           C
ATOM    724  CB  VAL A  73      86.440  86.850 103.210  1.00  0.00           C
ATOM    725  CG1 VAL A  73      87.630  86.100 102.540  1.00  0.00           C
ATOM    726  CG2 VAL A  73      85.050  86.250 103.020  1.00  0.00           C
ATOM    727  C   VAL A  73      86.980  86.000 105.650  1.00  0.00           C
ATOM    728  O   VAL A  73      88.190  85.580 105.770  1.00  0.00           O
ATOM    729  N   GLN A  74      85.980  85.850 106.560  1.00  0.00           N
ATOM    730  H   GLN A  74      85.290  86.570 106.670  1.00  0.00           H
ATOM    731  CA  GLN A  74      85.920  84.730 107.490  1.00  0.00           C
ATOM    732  CB  GLN A  74      85.630  85.270 108.850  1.00  0.00           C
ATOM    733  CG  GLN A  74      86.600  86.290 109.500  1.00  0.00           C
ATOM    734  CD  GLN A  74      86.110  86.880 110.850  1.00  0.00           C
ATOM    735  OE1 GLN A  74      85.070  86.500 111.380  1.00  0.00           O
ATOM    736  NE2 GLN A  74      86.790  87.810 111.520  1.00  0.00           N
ATOM    737 1HE2 GLN A  74      87.710  88.090 111.240  1.00  0.00           H
ATOM    738 2HE2 GLN A  74      86.340  88.180 112.330  1.00  0.00           H
ATOM    739  C   GLN A  74      84.930  83.630 107.110  1.00  0.00           C
ATOM    740  O   GLN A  74      83.730  83.780 107.370  1.00  0.00           O
ATOM    741  N   LEU A  75      85.400  82.560 106.470  1.00  0.00           N
ATOM    742  H   LEU A  75      86.360  82.340 106.560  1.00  0.00           H
ATOM    743  CA  LEU A  75      84.610  81.470 105.820  1.00  0.00           C
ATOM    744  CB  LEU A  75      85.620  80.880 104.770  1.00  0.00           C
ATOM    745  CG  LEU A  75      85.860  81.680 103.390  1.00  0.00           C
ATOM    746  CD1 LEU A  75      84.590  82.030 102.670  1.00  0.00           C
ATOM    747  CD2 LEU A  75      86.980  82.730 103.510  1.00  0.00           C
ATOM    748  C   LEU A  75      84.130  80.400 106.790  1.00  0.00           C
ATOM    749  O   LEU A  75      84.960  79.920 107.640  1.00  0.00           O
ATOM    750  N   ARG A  76      82.840  80.230 106.640  1.00  0.00           N
ATOM    751  H   ARG A  76      82.290  80.590 105.890  1.00  0.00           H
ATOM    752  CA  ARG A  76      82.020  79.460 107.590  1.00  0.00           C
ATOM    753  CB  ARG A  76      80.680  80.200 107.720  1.00  0.00           C
ATOM    754  CG  ARG A  76      79.910  79.790 108.990  1.00  0.00           C
ATOM    755  CD  ARG A  76      80.570  80.000 110.360  1.00  0.00           C
ATOM    756  NE  ARG A  76      79.660  79.680 111.440  1.00  0.00           N
ATOM    757  HE  ARG A  76      79.510  78.710 111.600  1.00  0.00           H
ATOM    758  CZ  ARG A  76      78.700  80.460 111.980  1.00  0.00           C
ATOM    759  NH1 ARG A  76      78.490  81.690 111.620  1.00  0.00           N
ATOM    760 1HH1 ARG A  76      79.130  82.220 111.060  1.00  0.00           H
ATOM    761 2HH1 ARG A  76      77.570  82.060 111.740  1.00  0.00           H
ATOM    762  NH2 ARG A  76      77.780  79.880 112.790  1.00  0.00           N
ATOM    763 1HH2 ARG A  76      77.910  79.000 113.230  1.00  0.00           H
ATOM    764 2HH2 ARG A  76      76.830  80.210 112.820  1.00  0.00           H
ATOM    765  C   ARG A  76      81.800  78.030 107.180  1.00  0.00           C
ATOM    766  O   ARG A  76      81.070  77.720 106.230  1.00  0.00           O
ATOM    767  N   VAL A  77      82.580  77.150 107.860  1.00  0.00           N
ATOM    768  H   VAL A  77      83.110  77.430 108.660  1.00  0.00           H
ATOM    769  CA  VAL A  77      82.600  75.700 107.570  1.00  0.00           C
ATOM    770  CB  VAL A  77      83.720  75.040 108.400  1.00  0.00           C
ATOM    771  CG1 VAL A  77      83.640  73.500 108.190  1.00  0.00           C
ATOM    772  CG2 VAL A  77      85.120  75.630 108.040  1.00  0.00           C
ATOM    773  C   VAL A  77      81.240  75.070 107.890  1.00  0.00           C
ATOM    774  O   VAL A  77      80.790  75.120 109.050  1.00  0.00           O
ATOM    775  N   ILE A  78      80.560  74.750 106.810  1.00  0.00           N
ATOM    776  H   ILE A  78      80.990  74.790 105.900  1.00  0.00           H
ATOM    777  CA  ILE A  78      79.220  74.210 106.900  1.00  0.00           C
ATOM    778  CB  ILE A  78      78.180  74.970 106.110  1.00  0.00           C
ATOM    779  CG1 ILE A  78      78.510  75.020 104.630  1.00  0.00           C
ATOM    780  CG2 ILE A  78      77.840  76.330 106.740  1.00  0.00           C
ATOM    781  CD  ILE A  78      78.460  73.670 103.850  1.00  0.00           C
ATOM    782  C   ILE A  78      79.000  72.670 106.810  1.00  0.00           C
ATOM    783  O   ILE A  78      77.880  72.170 107.050  1.00  0.00           O
ATOM    784  N   GLY A  79      80.200  72.040 106.810  1.00  0.00           N
ATOM    785  H   GLY A  79      81.080  72.470 106.970  1.00  0.00           H
ATOM    786  CA  GLY A  79      80.350  70.620 106.730  1.00  0.00           C
ATOM    787  C   GLY A  79      81.830  70.210 106.810  1.00  0.00           C
ATOM    788  O   GLY A  79      82.630  71.060 106.290  1.00  0.00           O
ATOM    789  N   HIS A  80      82.080  69.220 107.720  1.00  0.00           N
ATOM    790  H   HIS A  80      81.420  68.730 108.290  1.00  0.00           H
ATOM    791  CA  HIS A  80      83.470  68.700 107.720  1.00  0.00           C
ATOM    792  CB  HIS A  80      84.180  69.190 109.020  1.00  0.00           C
ATOM    793  CG  HIS A  80      83.670  68.690 110.360  1.00  0.00           C
ATOM    794  ND1 HIS A  80      82.700  69.300 111.060  1.00  0.00           N
ATOM    795  HD1 HIS A  80      82.050  69.910 110.600  1.00  0.00           H
ATOM    796  CD2 HIS A  80      84.250  67.720 111.150  1.00  0.00           C
ATOM    797  HD2 HIS A  80      84.880  66.860 110.890  1.00  0.00           H
ATOM    798  CE1 HIS A  80      82.610  68.640 112.160  1.00  0.00           C
ATOM    799  HE1 HIS A  80      81.770  68.760 112.850  1.00  0.00           H
ATOM    800  NE2 HIS A  80      83.500  67.610 112.220  1.00  0.00           N
ATOM    801  C   HIS A  80      83.490  67.110 107.570  1.00  0.00           C
ATOM    802  O   HIS A  80      82.890  66.340 108.330  1.00  0.00           O
ATOM    803  N   SER A  81      84.530  66.700 106.780  1.00  0.00           N
ATOM    804  H   SER A  81      85.190  67.400 106.530  1.00  0.00           H
ATOM    805  CA  SER A  81      84.820  65.260 106.580  1.00  0.00           C
ATOM    806  CB  SER A  81      84.380  64.980 105.200  1.00  0.00           C
ATOM    807  OG  SER A  81      84.710  63.670 104.780  1.00  0.00           O
ATOM    808  HG  SER A  81      84.140  63.040 105.310  1.00  0.00           H
ATOM    809  C   SER A  81      86.330  65.030 106.840  1.00  0.00           C
ATOM    810  O   SER A  81      87.240  65.790 106.430  1.00  0.00           O
ATOM    811  N   MET A  82      86.590  64.210 107.880  1.00  0.00           N
ATOM    812  H   MET A  82      85.850  63.730 108.350  1.00  0.00           H
ATOM    813  CA  MET A  82      88.030  63.750 108.140  1.00  0.00           C
ATOM    814  CB  MET A  82      88.140  63.270 109.620  1.00  0.00           C
ATOM    815  CG  MET A  82      89.560  63.440 110.110  1.00  0.00           C
ATOM    816  SD  MET A  82      89.830  62.940 111.830  1.00  0.00           S
ATOM    817  CE  MET A  82      88.990  64.290 112.670  1.00  0.00           C
ATOM    818  C   MET A  82      88.450  62.540 107.270  1.00  0.00           C
ATOM    819  O   MET A  82      88.250  61.370 107.610  1.00  0.00           O
ATOM    820  N   GLN A  83      89.090  62.930 106.160  1.00  0.00           N
ATOM    821  H   GLN A  83      89.520  63.830 106.070  1.00  0.00           H
ATOM    822  CA  GLN A  83      89.520  61.950 105.110  1.00  0.00           C
ATOM    823  CB  GLN A  83      89.330  62.600 103.740  1.00  0.00           C
ATOM    824  CG  GLN A  83      89.220  61.700 102.550  1.00  0.00           C
ATOM    825  CD  GLN A  83      89.470  62.550 101.350  1.00  0.00           C
ATOM    826  OE1 GLN A  83      88.560  62.850 100.590  1.00  0.00           O
ATOM    827  NE2 GLN A  83      90.660  62.850 101.080  1.00  0.00           N
ATOM    828 1HE2 GLN A  83      91.460  62.520 101.570  1.00  0.00           H
ATOM    829 2HE2 GLN A  83      90.860  63.500 100.340  1.00  0.00           H
ATOM    830  C   GLN A  83      90.920  61.430 105.300  1.00  0.00           C
ATOM    831  O   GLN A  83      91.880  62.190 105.180  1.00  0.00           O
ATOM    832  N   ASN A  84      90.930  60.430 106.190  1.00  0.00           N
ATOM    833  H   ASN A  84      90.050  59.970 106.320  1.00  0.00           H
ATOM    834  CA  ASN A  84      92.110  59.810 106.770  1.00  0.00           C
ATOM    835  CB  ASN A  84      93.000  59.070 105.830  1.00  0.00           C
ATOM    836  CG  ASN A  84      93.990  58.150 106.570  1.00  0.00           C
ATOM    837  OD1 ASN A  84      93.550  57.170 107.210  1.00  0.00           O
ATOM    838  ND2 ASN A  84      95.230  58.500 106.770  1.00  0.00           N
ATOM    839 1HD2 ASN A  84      95.560  59.380 106.450  1.00  0.00           H
ATOM    840 2HD2 ASN A  84      95.780  57.870 107.310  1.00  0.00           H
ATOM    841  C   ASN A  84      92.720  60.630 107.960  1.00  0.00           C
ATOM    842  O   ASN A  84      92.340  60.500 109.110  1.00  0.00           O
ATOM    843  N   CYS A  85      93.710  61.440 107.570  1.00  0.00           N
ATOM    844  H   CYS A  85      94.040  61.540 106.630  1.00  0.00           H
ATOM    845  CA  CYS A  85      94.410  62.390 108.490  1.00  0.00           C
ATOM    846  CB  CYS A  85      95.940  62.490 108.250  1.00  0.00           C
ATOM    847  SG  CYS A  85      96.800  60.950 108.610  1.00  0.00           S
ATOM    848  HG  CYS A  85      97.180  61.350 109.820  1.00  0.00           H
ATOM    849  C   CYS A  85      93.840  63.770 108.410  1.00  0.00           C
ATOM    850  O   CYS A  85      93.450  64.280 109.450  1.00  0.00           O
ATOM    851  N   VAL A  86      93.770  64.330 107.140  1.00  0.00           N
ATOM    852  H   VAL A  86      93.840  63.730 106.350  1.00  0.00           H
ATOM    853  CA  VAL A  86      93.380  65.710 106.790  1.00  0.00           C
ATOM    854  CB  VAL A  86      93.620  65.940 105.280  1.00  0.00           C
ATOM    855  CG1 VAL A  86      92.560  65.330 104.390  1.00  0.00           C
ATOM    856  CG2 VAL A  86      93.950  67.380 104.930  1.00  0.00           C
ATOM    857  C   VAL A  86      91.920  66.050 107.220  1.00  0.00           C
ATOM    858  O   VAL A  86      91.030  65.250 107.120  1.00  0.00           O
ATOM    859  N   LEU A  87      91.580  67.320 107.300  1.00  0.00           N
ATOM    860  H   LEU A  87      92.250  68.050 107.400  1.00  0.00           H
ATOM    861  CA  LEU A  87      90.230  67.840 107.490  1.00  0.00           C
ATOM    862  CB  LEU A  87      90.150  68.790 108.710  1.00  0.00           C
ATOM    863  CG  LEU A  87      89.730  68.150 110.070  1.00  0.00           C
ATOM    864  CD1 LEU A  87      88.280  67.750 110.020  1.00  0.00           C
ATOM    865  CD2 LEU A  87      90.660  67.050 110.700  1.00  0.00           C
ATOM    866  C   LEU A  87      89.900  68.580 106.180  1.00  0.00           C
ATOM    867  O   LEU A  87      90.440  69.650 105.950  1.00  0.00           O
ATOM    868  N   LYS A  88      88.940  68.000 105.540  1.00  0.00           N
ATOM    869  H   LYS A  88      88.610  67.100 105.820  1.00  0.00           H
ATOM    870  CA  LYS A  88      88.120  68.660 104.480  1.00  0.00           C
ATOM    871  CB  LYS A  88      87.610  67.560 103.530  1.00  0.00           C
ATOM    872  CG  LYS A  88      88.630  66.840 102.690  1.00  0.00           C
ATOM    873  CD  LYS A  88      88.080  65.850 101.740  1.00  0.00           C
ATOM    874  CE  LYS A  88      87.610  66.620 100.420  1.00  0.00           C
ATOM    875  NZ  LYS A  88      86.940  65.590  99.570  1.00  0.00           N
ATOM    876  HZ1 LYS A  88      87.500  64.780  99.730  1.00  0.00           H
ATOM    877  HZ2 LYS A  88      85.950  65.570  99.750  1.00  0.00           H
ATOM    878  HZ3 LYS A  88      87.000  65.870  98.610  1.00  0.00           H
ATOM    879  C   LYS A  88      86.980  69.430 105.130  1.00  0.00           C
ATOM    880  O   LYS A  88      85.770  69.100 105.260  1.00  0.00           O
ATOM    881  N   LEU A  89      87.360  70.710 105.240  1.00  0.00           N
ATOM    882  H   LEU A  89      88.310  70.980 105.070  1.00  0.00           H
ATOM    883  CA  LEU A  89      86.520  71.810 105.780  1.00  0.00           C
ATOM    884  CB  LEU A  89      87.380  72.840 106.530  1.00  0.00           C
ATOM    885  CG  LEU A  89      88.070  72.200 107.740  1.00  0.00           C
ATOM    886  CD1 LEU A  89      89.000  73.270 108.400  1.00  0.00           C
ATOM    887  CD2 LEU A  89      87.090  71.720 108.750  1.00  0.00           C
ATOM    888  C   LEU A  89      85.770  72.420 104.620  1.00  0.00           C
ATOM    889  O   LEU A  89      86.340  73.090 103.780  1.00  0.00           O
ATOM    890  N   LYS A  90      84.500  71.940 104.490  1.00  0.00           N
ATOM    891  H   LYS A  90      83.940  71.680 105.280  1.00  0.00           H
ATOM    892  CA  LYS A  90      83.620  72.310 103.350  1.00  0.00           C
ATOM    893  CB  LYS A  90      82.500  71.360 103.090  1.00  0.00           C
ATOM    894  CG  LYS A  90      81.610  71.590 101.900  1.00  0.00           C
ATOM    895  CD  LYS A  90      80.370  70.790 102.050  1.00  0.00           C
ATOM    896  CE  LYS A  90      79.290  71.250 101.060  1.00  0.00           C
ATOM    897  NZ  LYS A  90      78.040  70.450 101.160  1.00  0.00           N
ATOM    898  HZ1 LYS A  90      77.700  70.400 102.100  1.00  0.00           H
ATOM    899  HZ2 LYS A  90      77.310  70.930 100.670  1.00  0.00           H
ATOM    900  HZ3 LYS A  90      78.240  69.540 100.800  1.00  0.00           H
ATOM    901  C   LYS A  90      83.010  73.700 103.590  1.00  0.00           C
ATOM    902  O   LYS A  90      82.290  73.910 104.610  1.00  0.00           O
ATOM    903  N   VAL A  91      83.190  74.710 102.710  1.00  0.00           N
ATOM    904  H   VAL A  91      83.660  74.530 101.840  1.00  0.00           H
ATOM    905  CA  VAL A  91      82.810  76.110 102.990  1.00  0.00           C
ATOM    906  CB  VAL A  91      84.000  76.990 102.950  1.00  0.00           C
ATOM    907  CG1 VAL A  91      85.040  76.570 104.020  1.00  0.00           C
ATOM    908  CG2 VAL A  91      84.560  77.060 101.520  1.00  0.00           C
ATOM    909  C   VAL A  91      81.690  76.680 102.150  1.00  0.00           C
ATOM    910  O   VAL A  91      81.450  76.160 101.090  1.00  0.00           O
ATOM    911  N   ASP A  92      81.080  77.800 102.630  1.00  0.00           N
ATOM    912  H   ASP A  92      81.500  78.240 103.430  1.00  0.00           H
ATOM    913  CA  ASP A  92      79.960  78.510 102.040  1.00  0.00           C
ATOM    914  CB  ASP A  92      79.450  79.650 102.970  1.00  0.00           C
ATOM    915  CG  ASP A  92      80.360  80.800 103.250  1.00  0.00           C
ATOM    916  OD1 ASP A  92      81.070  80.700 104.220  1.00  0.00           O
ATOM    917  OD2 ASP A  92      80.380  81.720 102.380  1.00  0.00           O
ATOM    918  C   ASP A  92      80.200  79.070 100.600  1.00  0.00           C
ATOM    919  O   ASP A  92      79.330  78.920  99.720  1.00  0.00           O
ATOM    920  N   THR A  93      81.360  79.790 100.400  1.00  0.00           N
ATOM    921  H   THR A  93      81.860  80.060 101.220  1.00  0.00           H
ATOM    922  CA  THR A  93      81.760  80.320  99.110  1.00  0.00           C
ATOM    923  CB  THR A  93      81.820  81.850  99.200  1.00  0.00           C
ATOM    924  OG1 THR A  93      80.760  82.500  99.950  1.00  0.00           O
ATOM    925  HG1 THR A  93      80.650  82.150 100.870  1.00  0.00           H
ATOM    926  CG2 THR A  93      81.910  82.440  97.810  1.00  0.00           C
ATOM    927  C   THR A  93      83.020  79.640  98.630  1.00  0.00           C
ATOM    928  O   THR A  93      84.090  79.750  99.240  1.00  0.00           O
ATOM    929  N   ALA A  94      82.840  79.250  97.410  1.00  0.00           N
ATOM    930  H   ALA A  94      81.960  79.110  96.960  1.00  0.00           H
ATOM    931  CA  ALA A  94      83.950  78.530  96.680  1.00  0.00           C
ATOM    932  CB  ALA A  94      83.370  77.610  95.690  1.00  0.00           C
ATOM    933  C   ALA A  94      85.040  79.470  96.040  1.00  0.00           C
ATOM    934  O   ALA A  94      84.640  80.490  95.450  1.00  0.00           O
ATOM    935  N   ASN A  95      86.340  79.260  96.290  1.00  0.00           N
ATOM    936  H   ASN A  95      86.600  78.530  96.920  1.00  0.00           H
ATOM    937  CA  ASN A  95      87.490  80.070  95.880  1.00  0.00           C
ATOM    938  CB  ASN A  95      88.700  79.370  96.430  1.00  0.00           C
ATOM    939  CG  ASN A  95      89.800  80.430  96.480  1.00  0.00           C
ATOM    940  OD1 ASN A  95      90.160  81.100  95.500  1.00  0.00           O
ATOM    941  ND2 ASN A  95      90.580  80.480  97.550  1.00  0.00           N
ATOM    942 1HD2 ASN A  95      90.470  79.740  98.210  1.00  0.00           H
ATOM    943 2HD2 ASN A  95      91.280  81.190  97.520  1.00  0.00           H
ATOM    944  C   ASN A  95      87.520  80.150  94.310  1.00  0.00           C
ATOM    945  O   ASN A  95      87.740  79.100  93.740  1.00  0.00           O
ATOM    946  N   PRO A  96      87.300  81.360  93.710  1.00  0.00           N
ATOM    947  CA  PRO A  96      87.360  81.550  92.230  1.00  0.00           C
ATOM    948  CB  PRO A  96      87.030  83.020  92.110  1.00  0.00           C
ATOM    949  CG  PRO A  96      86.020  83.350  93.160  1.00  0.00           C
ATOM    950  CD  PRO A  96      86.420  82.410  94.290  1.00  0.00           C
ATOM    951  C   PRO A  96      88.770  81.340  91.690  1.00  0.00           C
ATOM    952  O   PRO A  96      88.910  80.540  90.780  1.00  0.00           O
ATOM    953  N   LYS A  97      89.890  81.800  92.310  1.00  0.00           N
ATOM    954  H   LYS A  97      89.880  81.880  93.300  1.00  0.00           H
ATOM    955  CA  LYS A  97      91.300  81.690  91.760  1.00  0.00           C
ATOM    956  CB  LYS A  97      92.030  82.970  92.240  1.00  0.00           C
ATOM    957  CG  LYS A  97      91.530  84.250  91.650  1.00  0.00           C
ATOM    958  CD  LYS A  97      92.170  85.490  92.200  1.00  0.00           C
ATOM    959  CE  LYS A  97      91.480  86.730  91.640  1.00  0.00           C
ATOM    960  NZ  LYS A  97      91.920  87.890  92.450  1.00  0.00           N
ATOM    961  HZ1 LYS A  97      91.350  87.960  93.270  1.00  0.00           H
ATOM    962  HZ2 LYS A  97      92.900  87.890  92.670  1.00  0.00           H
ATOM    963  HZ3 LYS A  97      91.730  88.730  91.940  1.00  0.00           H
ATOM    964  C   LYS A  97      92.260  80.530  92.090  1.00  0.00           C
ATOM    965  O   LYS A  97      93.490  80.590  92.140  1.00  0.00           O
ATOM    966  N   THR A  98      91.680  79.380  92.060  1.00  0.00           N
ATOM    967  H   THR A  98      90.740  79.150  91.820  1.00  0.00           H
ATOM    968  CA  THR A  98      92.420  78.070  92.250  1.00  0.00           C
ATOM    969  CB  THR A  98      91.510  76.960  92.630  1.00  0.00           C
ATOM    970  OG1 THR A  98      90.270  76.910  91.830  1.00  0.00           O
ATOM    971  HG1 THR A  98      89.750  76.090  92.090  1.00  0.00           H
ATOM    972  CG2 THR A  98      91.120  77.000  94.070  1.00  0.00           C
ATOM    973  C   THR A  98      93.410  77.700  91.040  1.00  0.00           C
ATOM    974  O   THR A  98      93.140  78.280  89.980  1.00  0.00           O
ATOM    975  N   PRO A  99      94.550  77.210  91.400  1.00  0.00           N
ATOM    976  CA  PRO A  99      95.420  76.660  90.330  1.00  0.00           C
ATOM    977  CB  PRO A  99      96.750  76.290  91.090  1.00  0.00           C
ATOM    978  CG  PRO A  99      96.240  75.970  92.500  1.00  0.00           C
ATOM    979  CD  PRO A  99      95.110  76.990  92.760  1.00  0.00           C
ATOM    980  C   PRO A  99      94.880  75.460  89.550  1.00  0.00           C
ATOM    981  O   PRO A  99      93.740  75.110  89.730  1.00  0.00           O
ATOM    982  N   LYS A 100      95.680  74.720  88.770  1.00  0.00           N
ATOM    983  H   LYS A 100      96.640  74.980  88.640  1.00  0.00           H
ATOM    984  CA  LYS A 100      95.290  73.460  88.130  1.00  0.00           C
ATOM    985  CB  LYS A 100      95.680  73.440  86.640  1.00  0.00           C
ATOM    986  CG  LYS A 100      94.610  74.220  85.740  1.00  0.00           C
ATOM    987  CD  LYS A 100      94.930  74.140  84.240  1.00  0.00           C
ATOM    988  CE  LYS A 100      94.690  72.760  83.580  1.00  0.00           C
ATOM    989  NZ  LYS A 100      94.910  72.770  82.170  1.00  0.00           N
ATOM    990  HZ1 LYS A 100      95.760  72.300  81.940  1.00  0.00           H
ATOM    991  HZ2 LYS A 100      94.170  72.440  81.580  1.00  0.00           H
ATOM    992  HZ3 LYS A 100      95.030  73.720  81.910  1.00  0.00           H
ATOM    993  C   LYS A 100      95.910  72.280  88.920  1.00  0.00           C
ATOM    994  O   LYS A 100      97.140  72.220  89.060  1.00  0.00           O
ATOM    995  N   TYR A 101      95.080  71.500  89.630  1.00  0.00           N
ATOM    996  H   TYR A 101      94.110  71.410  89.440  1.00  0.00           H
ATOM    997  CA  TYR A 101      95.660  70.570  90.560  1.00  0.00           C
ATOM    998  CB  TYR A 101      95.140  70.830  91.940  1.00  0.00           C
ATOM    999  CG  TYR A 101      93.610  71.050  92.120  1.00  0.00           C
ATOM   1000  CD1 TYR A 101      92.730  70.000  92.320  1.00  0.00           C
ATOM   1001  HD1 TYR A 101      93.110  68.980  92.350  1.00  0.00           H
ATOM   1002  CD2 TYR A 101      93.140  72.360  92.060  1.00  0.00           C
ATOM   1003  HD2 TYR A 101      93.840  73.200  91.990  1.00  0.00           H
ATOM   1004  CE1 TYR A 101      91.390  70.360  92.430  1.00  0.00           C
ATOM   1005  HE1 TYR A 101      90.650  69.560  92.520  1.00  0.00           H
ATOM   1006  CE2 TYR A 101      91.730  72.670  92.170  1.00  0.00           C
ATOM   1007  HE2 TYR A 101      91.240  73.620  91.960  1.00  0.00           H
ATOM   1008  CZ  TYR A 101      90.910  71.620  92.390  1.00  0.00           C
ATOM   1009  OH  TYR A 101      89.610  71.740  92.640  1.00  0.00           O
ATOM   1010  HH  TYR A 101      89.350  72.690  92.460  1.00  0.00           H
ATOM   1011  C   TYR A 101      95.450  69.070  90.240  1.00  0.00           C
ATOM   1012  O   TYR A 101      94.260  68.670  90.070  1.00  0.00           O
ATOM   1013  N   LYS A 102      96.560  68.400  90.420  1.00  0.00           N
ATOM   1014  H   LYS A 102      97.360  68.920  90.730  1.00  0.00           H
ATOM   1015  CA  LYS A 102      96.860  66.990  90.150  1.00  0.00           C
ATOM   1016  CB  LYS A 102      97.770  66.610  88.930  1.00  0.00           C
ATOM   1017  CG  LYS A 102      97.410  67.330  87.600  1.00  0.00           C
ATOM   1018  CD  LYS A 102      98.110  66.800  86.380  1.00  0.00           C
ATOM   1019  CE  LYS A 102      99.660  66.750  86.410  1.00  0.00           C
ATOM   1020  NZ  LYS A 102     100.340  66.270  85.210  1.00  0.00           N
ATOM   1021  HZ1 LYS A 102     100.060  65.340  85.010  1.00  0.00           H
ATOM   1022  HZ2 LYS A 102     100.100  66.830  84.420  1.00  0.00           H
ATOM   1023  HZ3 LYS A 102     101.320  66.340  85.420  1.00  0.00           H
ATOM   1024  C   LYS A 102      97.480  66.380  91.400  1.00  0.00           C
ATOM   1025  O   LYS A 102      98.340  66.980  92.010  1.00  0.00           O
ATOM   1026  N   PHE A 103      97.150  65.140  91.650  1.00  0.00           N
ATOM   1027  H   PHE A 103      96.410  64.710  91.130  1.00  0.00           H
ATOM   1028  CA  PHE A 103      97.570  64.360  92.810  1.00  0.00           C
ATOM   1029  CB  PHE A 103      96.390  64.000  93.760  1.00  0.00           C
ATOM   1030  CG  PHE A 103      95.610  65.260  94.230  1.00  0.00           C
ATOM   1031  CD1 PHE A 103      94.340  65.530  93.680  1.00  0.00           C
ATOM   1032  HD1 PHE A 103      93.730  64.720  93.290  1.00  0.00           H
ATOM   1033  CD2 PHE A 103      96.260  66.130  95.150  1.00  0.00           C
ATOM   1034  HD2 PHE A 103      97.290  65.950  95.440  1.00  0.00           H
ATOM   1035  CE1 PHE A 103      93.830  66.760  93.970  1.00  0.00           C
ATOM   1036  HE1 PHE A 103      92.880  66.970  93.490  1.00  0.00           H
ATOM   1037  CE2 PHE A 103      95.650  67.360  95.390  1.00  0.00           C
ATOM   1038  HE2 PHE A 103      96.150  68.030  96.080  1.00  0.00           H
ATOM   1039  CZ  PHE A 103      94.450  67.690  94.810  1.00  0.00           C
ATOM   1040  HZ  PHE A 103      94.020  68.640  95.130  1.00  0.00           H
ATOM   1041  C   PHE A 103      98.500  63.200  92.510  1.00  0.00           C
ATOM   1042  O   PHE A 103      98.150  62.240  91.790  1.00  0.00           O
ATOM   1043  N   VAL A 104      99.710  63.400  92.910  1.00  0.00           N
ATOM   1044  H   VAL A 104      99.910  64.350  93.160  1.00  0.00           H
ATOM   1045  CA  VAL A 104     100.780  62.430  92.860  1.00  0.00           C
ATOM   1046  CB  VAL A 104     101.960  62.840  91.950  1.00  0.00           C
ATOM   1047  CG1 VAL A 104     101.750  62.950  90.460  1.00  0.00           C
ATOM   1048  CG2 VAL A 104     102.560  64.180  92.420  1.00  0.00           C
ATOM   1049  C   VAL A 104     101.420  62.090  94.250  1.00  0.00           C
ATOM   1050  O   VAL A 104     101.150  62.640  95.250  1.00  0.00           O
ATOM   1051  N   ARG A 105     102.160  60.960  94.180  1.00  0.00           N
ATOM   1052  H   ARG A 105     102.060  60.390  93.360  1.00  0.00           H
ATOM   1053  CA  ARG A 105     102.960  60.550  95.370  1.00  0.00           C
ATOM   1054  CB  ARG A 105     102.690  59.060  95.720  1.00  0.00           C
ATOM   1055  CG  ARG A 105     101.690  58.940  96.910  1.00  0.00           C
ATOM   1056  CD  ARG A 105     101.510  57.520  97.390  1.00  0.00           C
ATOM   1057  NE  ARG A 105     100.610  57.270  98.590  1.00  0.00           N
ATOM   1058  HE  ARG A 105     100.790  57.770  99.440  1.00  0.00           H
ATOM   1059  CZ  ARG A 105      99.480  56.580  98.550  1.00  0.00           C
ATOM   1060  NH1 ARG A 105      98.970  56.070  97.440  1.00  0.00           N
ATOM   1061 1HH1 ARG A 105      99.340  56.330  96.540  1.00  0.00           H
ATOM   1062 2HH1 ARG A 105      98.220  55.410  97.460  1.00  0.00           H
ATOM   1063  NH2 ARG A 105      98.780  56.380  99.720  1.00  0.00           N
ATOM   1064 1HH2 ARG A 105      99.150  56.660 100.600  1.00  0.00           H
ATOM   1065 2HH2 ARG A 105      97.860  56.020  99.820  1.00  0.00           H
ATOM   1066  C   ARG A 105     104.490  60.550  94.940  1.00  0.00           C
ATOM   1067  O   ARG A 105     104.820  60.350  93.800  1.00  0.00           O
ATOM   1068  N   ILE A 106     105.250  60.690  95.980  1.00  0.00           N
ATOM   1069  H   ILE A 106     104.810  60.700  96.880  1.00  0.00           H
ATOM   1070  CA  ILE A 106     106.720  60.720  95.900  1.00  0.00           C
ATOM   1071  CB  ILE A 106     107.340  62.090  96.120  1.00  0.00           C
ATOM   1072  CG1 ILE A 106     106.700  62.700  97.460  1.00  0.00           C
ATOM   1073  CG2 ILE A 106     107.120  63.050  94.950  1.00  0.00           C
ATOM   1074  CD  ILE A 106     107.390  64.040  97.810  1.00  0.00           C
ATOM   1075  C   ILE A 106     107.570  59.660  96.670  1.00  0.00           C
ATOM   1076  O   ILE A 106     107.320  59.390  97.850  1.00  0.00           O
ATOM   1077  N   GLN A 107     108.520  59.090  95.930  1.00  0.00           N
ATOM   1078  H   GLN A 107     108.640  59.490  95.020  1.00  0.00           H
ATOM   1079  CA  GLN A 107     109.450  57.920  96.170  1.00  0.00           C
ATOM   1080  CB  GLN A 107     109.390  57.090  94.930  1.00  0.00           C
ATOM   1081  CG  GLN A 107     108.100  56.370  94.720  1.00  0.00           C
ATOM   1082  CD  GLN A 107     108.030  55.620  93.350  1.00  0.00           C
ATOM   1083  OE1 GLN A 107     108.200  54.430  93.250  1.00  0.00           O
ATOM   1084  NE2 GLN A 107     107.430  56.270  92.420  1.00  0.00           N
ATOM   1085 1HE2 GLN A 107     107.020  57.170  92.540  1.00  0.00           H
ATOM   1086 2HE2 GLN A 107     107.270  55.810  91.550  1.00  0.00           H
ATOM   1087  C   GLN A 107     110.880  58.260  96.490  1.00  0.00           C
ATOM   1088  O   GLN A 107     111.270  59.420  96.290  1.00  0.00           O
ATOM   1089  N   PRO A 108     111.710  57.360  97.060  1.00  0.00           N
ATOM   1090  CA  PRO A 108     113.190  57.450  97.180  1.00  0.00           C
ATOM   1091  CB  PRO A 108     113.580  56.020  97.510  1.00  0.00           C
ATOM   1092  CG  PRO A 108     112.480  55.580  98.510  1.00  0.00           C
ATOM   1093  CD  PRO A 108     111.240  56.090  97.690  1.00  0.00           C
ATOM   1094  C   PRO A 108     113.920  57.950  95.930  1.00  0.00           C
ATOM   1095  O   PRO A 108     113.860  57.350  94.860  1.00  0.00           O
ATOM   1096  N   GLY A 109     114.480  59.160  96.190  1.00  0.00           N
ATOM   1097  H   GLY A 109     114.390  59.520  97.120  1.00  0.00           H
ATOM   1098  CA  GLY A 109     115.240  59.960  95.200  1.00  0.00           C
ATOM   1099  C   GLY A 109     114.570  61.250  94.760  1.00  0.00           C
ATOM   1100  O   GLY A 109     115.240  62.270  94.580  1.00  0.00           O
ATOM   1101  N   GLN A 110     113.250  61.310  94.690  1.00  0.00           N
ATOM   1102  H   GLN A 110     112.640  60.620  95.090  1.00  0.00           H
ATOM   1103  CA  GLN A 110     112.510  62.530  94.150  1.00  0.00           C
ATOM   1104  CB  GLN A 110     111.000  62.150  93.900  1.00  0.00           C
ATOM   1105  CG  GLN A 110     110.810  60.960  92.960  1.00  0.00           C
ATOM   1106  CD  GLN A 110     109.330  60.730  92.660  1.00  0.00           C
ATOM   1107  OE1 GLN A 110     108.710  59.890  93.260  1.00  0.00           O
ATOM   1108  NE2 GLN A 110     108.850  61.310  91.650  1.00  0.00           N
ATOM   1109 1HE2 GLN A 110     109.400  61.830  91.000  1.00  0.00           H
ATOM   1110 2HE2 GLN A 110     107.870  61.130  91.600  1.00  0.00           H
ATOM   1111  C   GLN A 110     112.510  63.760  95.050  1.00  0.00           C
ATOM   1112  O   GLN A 110     112.240  63.740  96.240  1.00  0.00           O
ATOM   1113  N   THR A 111     112.810  64.840  94.370  1.00  0.00           N
ATOM   1114  H   THR A 111     113.060  64.760  93.400  1.00  0.00           H
ATOM   1115  CA  THR A 111     112.920  66.230  94.940  1.00  0.00           C
ATOM   1116  CB  THR A 111     114.190  66.930  94.460  1.00  0.00           C
ATOM   1117  OG1 THR A 111     114.290  66.740  93.040  1.00  0.00           O
ATOM   1118  HG1 THR A 111     115.240  66.800  92.740  1.00  0.00           H
ATOM   1119  CG2 THR A 111     115.380  66.280  95.170  1.00  0.00           C
ATOM   1120  C   THR A 111     111.680  67.080  94.720  1.00  0.00           C
ATOM   1121  O   THR A 111     111.080  67.140  93.670  1.00  0.00           O
ATOM   1122  N   PHE A 112     111.190  67.620  95.830  1.00  0.00           N
ATOM   1123  H   PHE A 112     111.680  67.540  96.690  1.00  0.00           H
ATOM   1124  CA  PHE A 112     109.930  68.360  95.770  1.00  0.00           C
ATOM   1125  CB  PHE A 112     108.800  67.650  96.480  1.00  0.00           C
ATOM   1126  CG  PHE A 112     109.150  67.210  97.930  1.00  0.00           C
ATOM   1127  CD1 PHE A 112     109.870  66.050  98.260  1.00  0.00           C
ATOM   1128  HD1 PHE A 112     110.400  65.590  97.430  1.00  0.00           H
ATOM   1129  CD2 PHE A 112     108.470  67.820  98.980  1.00  0.00           C
ATOM   1130  HD2 PHE A 112     107.760  68.630  98.880  1.00  0.00           H
ATOM   1131  CE1 PHE A 112     110.040  65.580  99.550  1.00  0.00           C
ATOM   1132  HE1 PHE A 112     110.670  64.700  99.690  1.00  0.00           H
ATOM   1133  CE2 PHE A 112     108.530  67.290 100.270  1.00  0.00           C
ATOM   1134  HE2 PHE A 112     108.010  67.740 101.120  1.00  0.00           H
ATOM   1135  CZ  PHE A 112     109.360  66.200 100.540  1.00  0.00           C
ATOM   1136  HZ  PHE A 112     109.370  65.730 101.520  1.00  0.00           H
ATOM   1137  C   PHE A 112     110.250  69.830  96.230  1.00  0.00           C
ATOM   1138  O   PHE A 112     111.010  70.040  97.150  1.00  0.00           O
ATOM   1139  N   SER A 113     109.460  70.680  95.590  1.00  0.00           N
ATOM   1140  H   SER A 113     108.790  70.340  94.940  1.00  0.00           H
ATOM   1141  CA  SER A 113     109.250  72.060  96.070  1.00  0.00           C
ATOM   1142  CB  SER A 113     108.790  72.970  94.920  1.00  0.00           C
ATOM   1143  OG  SER A 113     109.770  73.330  93.930  1.00  0.00           O
ATOM   1144  HG  SER A 113     110.120  72.500  93.500  1.00  0.00           H
ATOM   1145  C   SER A 113     108.350  72.070  97.290  1.00  0.00           C
ATOM   1146  O   SER A 113     107.160  71.920  97.060  1.00  0.00           O
ATOM   1147  N   VAL A 114     108.910  72.280  98.520  1.00  0.00           N
ATOM   1148  H   VAL A 114     109.900  72.320  98.680  1.00  0.00           H
ATOM   1149  CA  VAL A 114     108.000  72.470  99.730  1.00  0.00           C
ATOM   1150  CB  VAL A 114     108.550  71.680 100.950  1.00  0.00           C
ATOM   1151  CG1 VAL A 114     109.830  72.270 101.590  1.00  0.00           C
ATOM   1152  CG2 VAL A 114     107.390  71.400 101.950  1.00  0.00           C
ATOM   1153  C   VAL A 114     107.850  73.920 100.060  1.00  0.00           C
ATOM   1154  O   VAL A 114     108.830  74.720 100.020  1.00  0.00           O
ATOM   1155  N   LEU A 115     106.550  74.220 100.290  1.00  0.00           N
ATOM   1156  H   LEU A 115     105.790  73.620 100.070  1.00  0.00           H
ATOM   1157  CA  LEU A 115     106.110  75.630 100.570  1.00  0.00           C
ATOM   1158  CB  LEU A 115     104.840  75.940  99.730  1.00  0.00           C
ATOM   1159  CG  LEU A 115     104.260  77.340  99.700  1.00  0.00           C
ATOM   1160  CD1 LEU A 115     105.180  78.310  98.950  1.00  0.00           C
ATOM   1161  CD2 LEU A 115     102.730  77.400  99.420  1.00  0.00           C
ATOM   1162  C   LEU A 115     105.840  75.720 102.050  1.00  0.00           C
ATOM   1163  O   LEU A 115     104.910  75.120 102.640  1.00  0.00           O
ATOM   1164  N   ALA A 116     106.710  76.550 102.590  1.00  0.00           N
ATOM   1165  H   ALA A 116     107.440  77.040 102.110  1.00  0.00           H
ATOM   1166  CA  ALA A 116     106.840  76.790 104.070  1.00  0.00           C
ATOM   1167  CB  ALA A 116     108.080  77.620 104.370  1.00  0.00           C
ATOM   1168  C   ALA A 116     105.650  77.650 104.460  1.00  0.00           C
ATOM   1169  O   ALA A 116     105.630  78.870 104.410  1.00  0.00           O
ATOM   1170  N   CYS A 117     104.660  76.930 104.920  1.00  0.00           N
ATOM   1171  H   CYS A 117     104.730  75.990 105.270  1.00  0.00           H
ATOM   1172  CA  CYS A 117     103.340  77.550 105.170  1.00  0.00           C
ATOM   1173  CB  CYS A 117     102.290  76.600 104.640  1.00  0.00           C
ATOM   1174  SG  CYS A 117     102.280  76.320 102.840  1.00  0.00           S
ATOM   1175  HG  CYS A 117     103.480  75.740 102.720  1.00  0.00           H
ATOM   1176  C   CYS A 117     103.170  77.670 106.660  1.00  0.00           C
ATOM   1177  O   CYS A 117     103.020  76.680 107.380  1.00  0.00           O
ATOM   1178  N   TYR A 118     103.510  78.850 107.080  1.00  0.00           N
ATOM   1179  H   TYR A 118     103.480  79.630 106.440  1.00  0.00           H
ATOM   1180  CA  TYR A 118     103.750  79.190 108.480  1.00  0.00           C
ATOM   1181  CB  TYR A 118     105.090  79.890 108.530  1.00  0.00           C
ATOM   1182  CG  TYR A 118     106.280  78.960 108.890  1.00  0.00           C
ATOM   1183  CD1 TYR A 118     106.760  78.030 107.980  1.00  0.00           C
ATOM   1184  HD1 TYR A 118     106.270  77.970 107.010  1.00  0.00           H
ATOM   1185  CD2 TYR A 118     106.940  79.120 110.100  1.00  0.00           C
ATOM   1186  HD2 TYR A 118     106.440  79.760 110.840  1.00  0.00           H
ATOM   1187  CE1 TYR A 118     107.820  77.250 108.320  1.00  0.00           C
ATOM   1188  HE1 TYR A 118     108.330  76.850 107.440  1.00  0.00           H
ATOM   1189  CE2 TYR A 118     108.060  78.340 110.440  1.00  0.00           C
ATOM   1190  HE2 TYR A 118     108.360  78.220 111.480  1.00  0.00           H
ATOM   1191  CZ  TYR A 118     108.410  77.350 109.540  1.00  0.00           C
ATOM   1192  OH  TYR A 118     109.570  76.690 109.700  1.00  0.00           O
ATOM   1193  HH  TYR A 118     109.640  76.570 110.690  1.00  0.00           H
ATOM   1194  C   TYR A 118     102.660  80.130 109.080  1.00  0.00           C
ATOM   1195  O   TYR A 118     102.560  81.300 108.840  1.00  0.00           O
ATOM   1196  N   ASN A 119     101.880  79.550 109.950  1.00  0.00           N
ATOM   1197  H   ASN A 119     101.780  78.550 109.910  1.00  0.00           H
ATOM   1198  CA  ASN A 119     100.910  80.210 110.820  1.00  0.00           C
ATOM   1199  CB  ASN A 119     101.640  80.900 112.020  1.00  0.00           C
ATOM   1200  CG  ASN A 119     101.650  80.130 113.340  1.00  0.00           C
ATOM   1201  OD1 ASN A 119     100.650  79.990 114.030  1.00  0.00           O
ATOM   1202  ND2 ASN A 119     102.790  79.620 113.690  1.00  0.00           N
ATOM   1203 1HD2 ASN A 119     103.650  79.870 113.250  1.00  0.00           H
ATOM   1204 2HD2 ASN A 119     102.780  78.960 114.440  1.00  0.00           H
ATOM   1205  C   ASN A 119     100.010  81.200 110.020  1.00  0.00           C
ATOM   1206  O   ASN A 119      99.820  82.340 110.390  1.00  0.00           O
ATOM   1207  N   GLY A 120      99.510  80.770 108.860  1.00  0.00           N
ATOM   1208  H   GLY A 120      99.870  79.960 108.400  1.00  0.00           H
ATOM   1209  CA  GLY A 120      98.740  81.610 107.920  1.00  0.00           C
ATOM   1210  C   GLY A 120      99.520  81.820 106.600  1.00  0.00           C
ATOM   1211  O   GLY A 120      99.090  81.430 105.520  1.00  0.00           O
ATOM   1212  N   SER A 121     100.790  82.250 106.840  1.00  0.00           N
ATOM   1213  H   SER A 121     101.240  81.930 107.670  1.00  0.00           H
ATOM   1214  CA  SER A 121     101.630  82.940 105.800  1.00  0.00           C
ATOM   1215  CB  SER A 121     102.380  84.060 106.440  1.00  0.00           C
ATOM   1216  OG  SER A 121     103.200  84.640 105.390  1.00  0.00           O
ATOM   1217  HG  SER A 121     102.530  85.240 104.960  1.00  0.00           H
ATOM   1218  C   SER A 121     102.540  81.980 105.060  1.00  0.00           C
ATOM   1219  O   SER A 121     103.320  81.220 105.580  1.00  0.00           O
ATOM   1220  N   PRO A 122     102.460  81.970 103.680  1.00  0.00           N
ATOM   1221  CA  PRO A 122     103.430  81.390 102.740  1.00  0.00           C
ATOM   1222  CB  PRO A 122     102.920  81.750 101.360  1.00  0.00           C
ATOM   1223  CG  PRO A 122     101.400  81.670 101.450  1.00  0.00           C
ATOM   1224  CD  PRO A 122     101.130  82.080 102.930  1.00  0.00           C
ATOM   1225  C   PRO A 122     104.710  82.250 102.930  1.00  0.00           C
ATOM   1226  O   PRO A 122     104.770  83.470 102.590  1.00  0.00           O
ATOM   1227  N   SER A 123     105.730  81.600 103.550  1.00  0.00           N
ATOM   1228  H   SER A 123     105.600  80.630 103.720  1.00  0.00           H
ATOM   1229  CA  SER A 123     106.990  82.120 104.070  1.00  0.00           C
ATOM   1230  CB  SER A 123     106.930  82.430 105.570  1.00  0.00           C
ATOM   1231  OG  SER A 123     108.210  82.890 106.050  1.00  0.00           O
ATOM   1232  HG  SER A 123     108.580  82.170 106.640  1.00  0.00           H
ATOM   1233  C   SER A 123     108.180  81.180 103.700  1.00  0.00           C
ATOM   1234  O   SER A 123     108.690  80.540 104.600  1.00  0.00           O
ATOM   1235  N   GLY A 124     108.350  80.930 102.390  1.00  0.00           N
ATOM   1236  H   GLY A 124     107.650  81.160 101.720  1.00  0.00           H
ATOM   1237  CA  GLY A 124     109.510  80.220 101.880  1.00  0.00           C
ATOM   1238  C   GLY A 124     109.260  79.120 100.860  1.00  0.00           C
ATOM   1239  O   GLY A 124     108.490  78.160 101.130  1.00  0.00           O
ATOM   1240  N   VAL A 125     110.080  79.100  99.810  1.00  0.00           N
ATOM   1241  H   VAL A 125     110.610  79.890  99.500  1.00  0.00           H
ATOM   1242  CA  VAL A 125     110.130  78.040  98.810  1.00  0.00           C
ATOM   1243  CB  VAL A 125     109.860  78.600  97.420  1.00  0.00           C
ATOM   1244  CG1 VAL A 125     111.010  79.440  96.860  1.00  0.00           C
ATOM   1245  CG2 VAL A 125     109.470  77.420  96.530  1.00  0.00           C
ATOM   1246  C   VAL A 125     111.450  77.360  98.880  1.00  0.00           C
ATOM   1247  O   VAL A 125     112.550  77.910  98.870  1.00  0.00           O
ATOM   1248  N   TYR A 126     111.220  76.210  99.430  1.00  0.00           N
ATOM   1249  H   TYR A 126     110.280  75.870  99.410  1.00  0.00           H
ATOM   1250  CA  TYR A 126     112.270  75.180  99.790  1.00  0.00           C
ATOM   1251  CB  TYR A 126     112.140  74.820 101.320  1.00  0.00           C
ATOM   1252  CG  TYR A 126     112.350  76.050 102.340  1.00  0.00           C
ATOM   1253  CD1 TYR A 126     113.620  76.360 102.710  1.00  0.00           C
ATOM   1254  HD1 TYR A 126     114.460  75.830 102.260  1.00  0.00           H
ATOM   1255  CD2 TYR A 126     111.290  76.760 102.840  1.00  0.00           C
ATOM   1256  HD2 TYR A 126     110.300  76.490 102.470  1.00  0.00           H
ATOM   1257  CE1 TYR A 126     113.870  77.480 103.490  1.00  0.00           C
ATOM   1258  HE1 TYR A 126     114.880  77.720 103.840  1.00  0.00           H
ATOM   1259  CE2 TYR A 126     111.500  77.830 103.720  1.00  0.00           C
ATOM   1260  HE2 TYR A 126     110.710  78.460 104.120  1.00  0.00           H
ATOM   1261  CZ  TYR A 126     112.770  78.230 103.990  1.00  0.00           C
ATOM   1262  OH  TYR A 126     113.030  79.320 104.720  1.00  0.00           O
ATOM   1263  HH  TYR A 126     114.020  79.330 104.860  1.00  0.00           H
ATOM   1264  C   TYR A 126     112.390  73.840  99.010  1.00  0.00           C
ATOM   1265  O   TYR A 126     111.450  73.120  98.690  1.00  0.00           O
ATOM   1266  N   GLN A 127     113.610  73.320  99.170  1.00  0.00           N
ATOM   1267  H   GLN A 127     114.270  73.710  99.810  1.00  0.00           H
ATOM   1268  CA  GLN A 127     114.140  72.170  98.420  1.00  0.00           C
ATOM   1269  CB  GLN A 127     115.480  72.530  97.680  1.00  0.00           C
ATOM   1270  CG  GLN A 127     116.140  71.280  97.060  1.00  0.00           C
ATOM   1271  CD  GLN A 127     117.420  71.470  96.290  1.00  0.00           C
ATOM   1272  OE1 GLN A 127     117.410  71.850  95.140  1.00  0.00           O
ATOM   1273  NE2 GLN A 127     118.470  70.870  96.770  1.00  0.00           N
ATOM   1274 1HE2 GLN A 127     118.480  70.490  97.690  1.00  0.00           H
ATOM   1275 2HE2 GLN A 127     119.280  70.770  96.180  1.00  0.00           H
ATOM   1276  C   GLN A 127     114.240  70.900  99.280  1.00  0.00           C
ATOM   1277  O   GLN A 127     115.130  70.940 100.170  1.00  0.00           O
ATOM   1278  N   CYS A 128     113.290  69.940  99.050  1.00  0.00           N
ATOM   1279  H   CYS A 128     112.680  70.030  98.270  1.00  0.00           H
ATOM   1280  CA  CYS A 128     113.180  68.740  99.900  1.00  0.00           C
ATOM   1281  CB  CYS A 128     111.880  68.900 100.660  1.00  0.00           C
ATOM   1282  SG  CYS A 128     111.710  67.840 102.130  1.00  0.00           S
ATOM   1283  HG  CYS A 128     111.730  66.720 101.410  1.00  0.00           H
ATOM   1284  C   CYS A 128     113.230  67.430  98.990  1.00  0.00           C
ATOM   1285  O   CYS A 128     112.600  67.390  97.990  1.00  0.00           O
ATOM   1286  N   ALA A 129     114.000  66.480  99.460  1.00  0.00           N
ATOM   1287  H   ALA A 129     114.250  66.620 100.420  1.00  0.00           H
ATOM   1288  CA  ALA A 129     114.320  65.170  98.860  1.00  0.00           C
ATOM   1289  CB  ALA A 129     115.830  65.030  98.810  1.00  0.00           C
ATOM   1290  C   ALA A 129     113.710  63.960  99.680  1.00  0.00           C
ATOM   1291  O   ALA A 129     113.570  64.010 100.870  1.00  0.00           O
ATOM   1292  N   MET A 130     112.930  63.240  98.920  1.00  0.00           N
ATOM   1293  H   MET A 130     112.770  63.570  97.990  1.00  0.00           H
ATOM   1294  CA  MET A 130     112.200  62.030  99.460  1.00  0.00           C
ATOM   1295  CB  MET A 130     110.860  61.780  98.760  1.00  0.00           C
ATOM   1296  CG  MET A 130     109.910  61.000  99.690  1.00  0.00           C
ATOM   1297  SD  MET A 130     109.550  61.840 101.260  1.00  0.00           S
ATOM   1298  CE  MET A 130     107.740  61.710 101.280  1.00  0.00           C
ATOM   1299  C   MET A 130     113.120  60.750  99.460  1.00  0.00           C
ATOM   1300  O   MET A 130     113.690  60.380  98.450  1.00  0.00           O
ATOM   1301  N   ARG A 131     113.420  60.390 100.700  1.00  0.00           N
ATOM   1302  H   ARG A 131     112.850  60.760 101.440  1.00  0.00           H
ATOM   1303  CA  ARG A 131     114.450  59.430 101.040  1.00  0.00           C
ATOM   1304  CB  ARG A 131     115.240  60.100 102.130  1.00  0.00           C
ATOM   1305  CG  ARG A 131     116.150  61.210 101.590  1.00  0.00           C
ATOM   1306  CD  ARG A 131     116.510  62.170 102.760  1.00  0.00           C
ATOM   1307  NE  ARG A 131     117.240  63.350 102.210  1.00  0.00           N
ATOM   1308  HE  ARG A 131     117.980  63.060 101.600  1.00  0.00           H
ATOM   1309  CZ  ARG A 131     117.000  64.670 102.330  1.00  0.00           C
ATOM   1310  NH1 ARG A 131     115.960  65.150 103.090  1.00  0.00           N
ATOM   1311 1HH1 ARG A 131     115.390  64.550 103.650  1.00  0.00           H
ATOM   1312 2HH1 ARG A 131     115.730  66.120 103.090  1.00  0.00           H
ATOM   1313  NH2 ARG A 131     117.940  65.590 101.950  1.00  0.00           N
ATOM   1314 1HH2 ARG A 131     118.850  65.300 101.650  1.00  0.00           H
ATOM   1315 2HH2 ARG A 131     117.550  66.510 101.900  1.00  0.00           H
ATOM   1316  C   ARG A 131     113.850  58.090 101.530  1.00  0.00           C
ATOM   1317  O   ARG A 131     112.760  58.140 102.030  1.00  0.00           O
ATOM   1318  N   PRO A 132     114.620  56.990 101.460  1.00  0.00           N
ATOM   1319  CA  PRO A 132     114.260  55.690 102.040  1.00  0.00           C
ATOM   1320  CB  PRO A 132     115.570  54.920 101.970  1.00  0.00           C
ATOM   1321  CG  PRO A 132     116.190  55.380 100.620  1.00  0.00           C
ATOM   1322  CD  PRO A 132     115.750  56.860 100.520  1.00  0.00           C
ATOM   1323  C   PRO A 132     113.640  55.780 103.460  1.00  0.00           C
ATOM   1324  O   PRO A 132     112.670  55.040 103.640  1.00  0.00           O
ATOM   1325  N   ASN A 133     114.240  56.560 104.360  1.00  0.00           N
ATOM   1326  H   ASN A 133     115.110  57.000 104.150  1.00  0.00           H
ATOM   1327  CA  ASN A 133     113.570  57.090 105.630  1.00  0.00           C
ATOM   1328  CB  ASN A 133     114.520  57.180 106.850  1.00  0.00           C
ATOM   1329  CG  ASN A 133     113.710  57.660 108.080  1.00  0.00           C
ATOM   1330  OD1 ASN A 133     113.100  58.710 108.140  1.00  0.00           O
ATOM   1331  ND2 ASN A 133     113.640  56.910 109.130  1.00  0.00           N
ATOM   1332 1HD2 ASN A 133     114.140  56.040 109.140  1.00  0.00           H
ATOM   1333 2HD2 ASN A 133     112.850  56.920 109.730  1.00  0.00           H
ATOM   1334  C   ASN A 133     112.810  58.460 105.290  1.00  0.00           C
ATOM   1335  O   ASN A 133     113.310  59.480 104.860  1.00  0.00           O
ATOM   1336  N   PHE A 134     111.460  58.310 105.450  1.00  0.00           N
ATOM   1337  H   PHE A 134     111.190  57.400 105.770  1.00  0.00           H
ATOM   1338  CA  PHE A 134     110.420  59.300 105.060  1.00  0.00           C
ATOM   1339  CB  PHE A 134     109.090  58.620 104.990  1.00  0.00           C
ATOM   1340  CG  PHE A 134     109.140  57.540 103.870  1.00  0.00           C
ATOM   1341  CD1 PHE A 134     108.950  57.970 102.580  1.00  0.00           C
ATOM   1342  HD1 PHE A 134     108.490  58.950 102.400  1.00  0.00           H
ATOM   1343  CD2 PHE A 134     109.170  56.190 104.130  1.00  0.00           C
ATOM   1344  HD2 PHE A 134     108.960  55.900 105.150  1.00  0.00           H
ATOM   1345  CE1 PHE A 134     109.040  57.070 101.560  1.00  0.00           C
ATOM   1346  HE1 PHE A 134     109.250  57.490 100.570  1.00  0.00           H
ATOM   1347  CE2 PHE A 134     109.270  55.260 103.120  1.00  0.00           C
ATOM   1348  HE2 PHE A 134     109.340  54.200 103.360  1.00  0.00           H
ATOM   1349  CZ  PHE A 134     109.170  55.710 101.820  1.00  0.00           C
ATOM   1350  HZ  PHE A 134     109.580  55.030 101.080  1.00  0.00           H
ATOM   1351  C   PHE A 134     110.310  60.570 105.950  1.00  0.00           C
ATOM   1352  O   PHE A 134     110.350  61.660 105.370  1.00  0.00           O
ATOM   1353  N   THR A 135     110.450  60.330 107.250  1.00  0.00           N
ATOM   1354  H   THR A 135     110.830  59.500 107.660  1.00  0.00           H
ATOM   1355  CA  THR A 135     110.330  61.450 108.210  1.00  0.00           C
ATOM   1356  CB  THR A 135     110.330  61.010 109.680  1.00  0.00           C
ATOM   1357  OG1 THR A 135     111.170  59.870 109.860  1.00  0.00           O
ATOM   1358  HG1 THR A 135     112.080  59.950 109.460  1.00  0.00           H
ATOM   1359  CG2 THR A 135     108.900  60.770 110.180  1.00  0.00           C
ATOM   1360  C   THR A 135     111.580  62.320 108.130  1.00  0.00           C
ATOM   1361  O   THR A 135     112.680  61.750 108.350  1.00  0.00           O
ATOM   1362  N   ILE A 136     111.380  63.640 108.100  1.00  0.00           N
ATOM   1363  H   ILE A 136     110.440  63.950 108.240  1.00  0.00           H
ATOM   1364  CA  ILE A 136     112.380  64.680 108.050  1.00  0.00           C
ATOM   1365  CB  ILE A 136     111.770  65.990 107.480  1.00  0.00           C
ATOM   1366  CG1 ILE A 136     111.810  65.850 105.960  1.00  0.00           C
ATOM   1367  CG2 ILE A 136     112.670  67.230 107.740  1.00  0.00           C
ATOM   1368  CD  ILE A 136     110.890  64.920 105.110  1.00  0.00           C
ATOM   1369  C   ILE A 136     112.770  64.800 109.540  1.00  0.00           C
ATOM   1370  O   ILE A 136     111.880  64.900 110.360  1.00  0.00           O
ATOM   1371  N   LYS A 137     114.050  64.820 110.010  1.00  0.00           N
ATOM   1372  H   LYS A 137     114.800  64.790 109.350  1.00  0.00           H
ATOM   1373  CA  LYS A 137     114.550  64.850 111.450  1.00  0.00           C
ATOM   1374  CB  LYS A 137     115.390  63.650 111.860  1.00  0.00           C
ATOM   1375  CG  LYS A 137     114.860  62.340 111.230  1.00  0.00           C
ATOM   1376  CD  LYS A 137     115.580  61.070 111.760  1.00  0.00           C
ATOM   1377  CE  LYS A 137     114.980  59.800 111.090  1.00  0.00           C
ATOM   1378  NZ  LYS A 137     115.710  58.690 111.700  1.00  0.00           N
ATOM   1379  HZ1 LYS A 137     115.680  58.690 112.700  1.00  0.00           H
ATOM   1380  HZ2 LYS A 137     115.330  57.900 111.240  1.00  0.00           H
ATOM   1381  HZ3 LYS A 137     116.670  58.800 111.410  1.00  0.00           H
ATOM   1382  C   LYS A 137     115.480  66.090 111.480  1.00  0.00           C
ATOM   1383  O   LYS A 137     116.150  66.440 110.480  1.00  0.00           O
ATOM   1384  N   GLY A 138     115.490  66.790 112.630  1.00  0.00           N
ATOM   1385  H   GLY A 138     114.800  66.570 113.320  1.00  0.00           H
ATOM   1386  CA  GLY A 138     116.430  67.880 112.820  1.00  0.00           C
ATOM   1387  C   GLY A 138     115.930  69.090 113.500  1.00  0.00           C
ATOM   1388  O   GLY A 138     114.790  69.130 113.970  1.00  0.00           O
ATOM   1389  N   SER A 139     116.640  70.220 113.380  1.00  0.00           N
ATOM   1390  H   SER A 139     117.440  70.250 112.790  1.00  0.00           H
ATOM   1391  CA  SER A 139     116.220  71.430 114.090  1.00  0.00           C
ATOM   1392  CB  SER A 139     117.530  72.170 114.510  1.00  0.00           C
ATOM   1393  OG  SER A 139     118.340  72.310 113.330  1.00  0.00           O
ATOM   1394  HG  SER A 139     118.440  73.310 113.260  1.00  0.00           H
ATOM   1395  C   SER A 139     115.340  72.380 113.280  1.00  0.00           C
ATOM   1396  O   SER A 139     115.830  73.140 112.420  1.00  0.00           O
ATOM   1397  N   PHE A 140     114.020  72.420 113.540  1.00  0.00           N
ATOM   1398  H   PHE A 140     113.530  71.780 114.140  1.00  0.00           H
ATOM   1399  CA  PHE A 140     113.150  73.380 112.800  1.00  0.00           C
ATOM   1400  CB  PHE A 140     112.070  72.680 111.940  1.00  0.00           C
ATOM   1401  CG  PHE A 140     112.630  71.940 110.790  1.00  0.00           C
ATOM   1402  CD1 PHE A 140     113.040  70.640 110.960  1.00  0.00           C
ATOM   1403  HD1 PHE A 140     113.080  70.190 111.950  1.00  0.00           H
ATOM   1404  CD2 PHE A 140     112.840  72.670 109.630  1.00  0.00           C
ATOM   1405  HD2 PHE A 140     112.620  73.720 109.490  1.00  0.00           H
ATOM   1406  CE1 PHE A 140     113.640  70.040 109.870  1.00  0.00           C
ATOM   1407  HE1 PHE A 140     113.670  68.950 109.860  1.00  0.00           H
ATOM   1408  CE2 PHE A 140     113.510  72.040 108.600  1.00  0.00           C
ATOM   1409  HE2 PHE A 140     113.750  72.680 107.750  1.00  0.00           H
ATOM   1410  CZ  PHE A 140     113.840  70.730 108.680  1.00  0.00           C
ATOM   1411  HZ  PHE A 140     114.060  70.170 107.770  1.00  0.00           H
ATOM   1412  C   PHE A 140     112.510  74.490 113.630  1.00  0.00           C
ATOM   1413  O   PHE A 140     112.660  74.550 114.810  1.00  0.00           O
ATOM   1414  N   LEU A 141     112.190  75.550 112.870  1.00  0.00           N
ATOM   1415  H   LEU A 141     112.650  75.640 111.990  1.00  0.00           H
ATOM   1416  CA  LEU A 141     111.340  76.680 113.260  1.00  0.00           C
ATOM   1417  CB  LEU A 141     111.470  77.950 112.440  1.00  0.00           C
ATOM   1418  CG  LEU A 141     112.510  78.990 112.940  1.00  0.00           C
ATOM   1419  CD1 LEU A 141     112.730  80.040 111.820  1.00  0.00           C
ATOM   1420  CD2 LEU A 141     112.090  79.740 114.200  1.00  0.00           C
ATOM   1421  C   LEU A 141     109.890  76.300 113.370  1.00  0.00           C
ATOM   1422  O   LEU A 141     109.210  75.990 112.390  1.00  0.00           O
ATOM   1423  N   ASN A 142     109.420  76.340 114.640  1.00  0.00           N
ATOM   1424  H   ASN A 142     110.030  76.300 115.430  1.00  0.00           H
ATOM   1425  CA  ASN A 142     108.000  76.090 114.990  1.00  0.00           C
ATOM   1426  CB  ASN A 142     107.960  76.220 116.580  1.00  0.00           C
ATOM   1427  CG  ASN A 142     106.590  75.910 117.150  1.00  0.00           C
ATOM   1428  OD1 ASN A 142     106.250  74.800 117.590  1.00  0.00           O
ATOM   1429  ND2 ASN A 142     105.830  76.980 117.420  1.00  0.00           N
ATOM   1430 1HD2 ASN A 142     106.090  77.930 117.260  1.00  0.00           H
ATOM   1431 2HD2 ASN A 142     104.840  76.930 117.560  1.00  0.00           H
ATOM   1432  C   ASN A 142     106.980  76.920 114.150  1.00  0.00           C
ATOM   1433  O   ASN A 142     107.320  78.080 113.880  1.00  0.00           O
ATOM   1434  N   GLY A 143     106.120  76.180 113.500  1.00  0.00           N
ATOM   1435  H   GLY A 143     106.020  75.200 113.650  1.00  0.00           H
ATOM   1436  CA  GLY A 143     105.120  76.690 112.540  1.00  0.00           C
ATOM   1437  C   GLY A 143     105.120  76.040 111.150  1.00  0.00           C
ATOM   1438  O   GLY A 143     104.060  76.190 110.570  1.00  0.00           O
ATOM   1439  N   SER A 144     105.960  75.040 110.970  1.00  0.00           N
ATOM   1440  H   SER A 144     106.490  74.650 111.720  1.00  0.00           H
ATOM   1441  CA  SER A 144     105.990  74.370 109.660  1.00  0.00           C
ATOM   1442  CB  SER A 144     107.290  73.540 109.460  1.00  0.00           C
ATOM   1443  OG  SER A 144     107.200  72.350 110.310  1.00  0.00           O
ATOM   1444  HG  SER A 144     107.300  72.590 111.270  1.00  0.00           H
ATOM   1445  C   SER A 144     104.740  73.500 109.400  1.00  0.00           C
ATOM   1446  O   SER A 144     104.510  73.040 108.240  1.00  0.00           O
ATOM   1447  N   CYS A 145     104.080  73.030 110.480  1.00  0.00           N
ATOM   1448  H   CYS A 145     104.390  73.320 111.380  1.00  0.00           H
ATOM   1449  CA  CYS A 145     102.810  72.200 110.540  1.00  0.00           C
ATOM   1450  CB  CYS A 145     102.190  72.270 111.940  1.00  0.00           C
ATOM   1451  SG  CYS A 145     102.430  73.760 112.940  1.00  0.00           S
ATOM   1452  HG  CYS A 145     103.520  73.390 113.600  1.00  0.00           H
ATOM   1453  C   CYS A 145     101.690  72.820 109.590  1.00  0.00           C
ATOM   1454  O   CYS A 145     101.010  73.800 109.960  1.00  0.00           O
ATOM   1455  N   GLY A 146     101.480  72.120 108.480  1.00  0.00           N
ATOM   1456  H   GLY A 146     101.700  71.150 108.400  1.00  0.00           H
ATOM   1457  CA  GLY A 146     100.630  72.620 107.420  1.00  0.00           C
ATOM   1458  C   GLY A 146     101.120  73.010 106.030  1.00  0.00           C
ATOM   1459  O   GLY A 146     100.590  73.730 105.230  1.00  0.00           O
ATOM   1460  N   SER A 147     102.320  72.470 105.770  1.00  0.00           N
ATOM   1461  H   SER A 147     102.810  72.000 106.500  1.00  0.00           H
ATOM   1462  CA  SER A 147     103.150  72.850 104.600  1.00  0.00           C
ATOM   1463  CB  SER A 147     104.590  73.190 105.070  1.00  0.00           C
ATOM   1464  OG  SER A 147     104.660  74.230 106.040  1.00  0.00           O
ATOM   1465  HG  SER A 147     104.420  73.730 106.880  1.00  0.00           H
ATOM   1466  C   SER A 147     102.940  71.840 103.410  1.00  0.00           C
ATOM   1467  O   SER A 147     103.500  70.760 103.480  1.00  0.00           O
ATOM   1468  N   VAL A 148     102.230  72.360 102.430  1.00  0.00           N
ATOM   1469  H   VAL A 148     101.680  73.200 102.460  1.00  0.00           H
ATOM   1470  CA  VAL A 148     102.020  71.630 101.160  1.00  0.00           C
ATOM   1471  CB  VAL A 148     100.820  72.230 100.450  1.00  0.00           C
ATOM   1472  CG1 VAL A 148     101.040  73.730 100.090  1.00  0.00           C
ATOM   1473  CG2 VAL A 148     100.660  71.350  99.220  1.00  0.00           C
ATOM   1474  C   VAL A 148     103.360  71.610 100.420  1.00  0.00           C
ATOM   1475  O   VAL A 148     103.930  72.630 100.210  1.00  0.00           O
ATOM   1476  N   GLY A 149     103.820  70.370 100.010  1.00  0.00           N
ATOM   1477  H   GLY A 149     103.320  69.540 100.280  1.00  0.00           H
ATOM   1478  CA  GLY A 149     104.850  70.110  99.060  1.00  0.00           C
ATOM   1479  C   GLY A 149     104.360  69.670  97.720  1.00  0.00           C
ATOM   1480  O   GLY A 149     103.380  68.900  97.590  1.00  0.00           O
ATOM   1481  N   PHE A 150     105.010  70.200  96.640  1.00  0.00           N
ATOM   1482  H   PHE A 150     105.880  70.680  96.800  1.00  0.00           H
ATOM   1483  CA  PHE A 150     104.560  70.190  95.250  1.00  0.00           C
ATOM   1484  CB  PHE A 150     103.740  71.410  94.950  1.00  0.00           C
ATOM   1485  CG  PHE A 150     104.230  72.800  95.310  1.00  0.00           C
ATOM   1486  CD1 PHE A 150     103.810  73.400  96.480  1.00  0.00           C
ATOM   1487  HD1 PHE A 150     103.430  72.750  97.270  1.00  0.00           H
ATOM   1488  CD2 PHE A 150     104.860  73.570  94.330  1.00  0.00           C
ATOM   1489  HD2 PHE A 150     105.400  72.990  93.580  1.00  0.00           H
ATOM   1490  CE1 PHE A 150     104.070  74.750  96.650  1.00  0.00           C
ATOM   1491  HE1 PHE A 150     103.430  75.260  97.360  1.00  0.00           H
ATOM   1492  CE2 PHE A 150     105.250  74.880  94.600  1.00  0.00           C
ATOM   1493  HE2 PHE A 150     105.880  75.350  93.840  1.00  0.00           H
ATOM   1494  CZ  PHE A 150     104.820  75.480  95.700  1.00  0.00           C
ATOM   1495  HZ  PHE A 150     104.990  76.560  95.730  1.00  0.00           H
ATOM   1496  C   PHE A 150     105.700  69.990  94.280  1.00  0.00           C
ATOM   1497  O   PHE A 150     106.840  69.940  94.650  1.00  0.00           O
ATOM   1498  N   ASN A 151     105.360  69.640  93.060  1.00  0.00           N
ATOM   1499  H   ASN A 151     104.730  68.880  92.910  1.00  0.00           H
ATOM   1500  CA  ASN A 151     106.290  69.870  91.930  1.00  0.00           C
ATOM   1501  CB  ASN A 151     106.720  68.550  91.300  1.00  0.00           C
ATOM   1502  CG  ASN A 151     107.680  67.690  92.170  1.00  0.00           C
ATOM   1503  OD1 ASN A 151     107.300  66.750  92.910  1.00  0.00           O
ATOM   1504  ND2 ASN A 151     108.980  67.890  92.060  1.00  0.00           N
ATOM   1505 1HD2 ASN A 151     109.450  68.610  91.540  1.00  0.00           H
ATOM   1506 2HD2 ASN A 151     109.510  67.490  92.810  1.00  0.00           H
ATOM   1507  C   ASN A 151     105.590  70.770  90.960  1.00  0.00           C
ATOM   1508  O   ASN A 151     104.440  70.490  90.580  1.00  0.00           O
ATOM   1509  N   ILE A 152     106.230  71.800  90.540  1.00  0.00           N
ATOM   1510  H   ILE A 152     107.220  71.900  90.640  1.00  0.00           H
ATOM   1511  CA  ILE A 152     105.610  72.890  89.760  1.00  0.00           C
ATOM   1512  CB  ILE A 152     106.000  74.250  90.430  1.00  0.00           C
ATOM   1513  CG1 ILE A 152     105.190  75.470  89.960  1.00  0.00           C
ATOM   1514  CG2 ILE A 152     107.480  74.650  90.360  1.00  0.00           C
ATOM   1515  CD  ILE A 152     103.630  75.460  90.220  1.00  0.00           C
ATOM   1516  C   ILE A 152     105.820  72.950  88.220  1.00  0.00           C
ATOM   1517  O   ILE A 152     106.940  73.010  87.700  1.00  0.00           O
ATOM   1518  N   ASP A 153     104.730  72.810  87.520  1.00  0.00           N
ATOM   1519  H   ASP A 153     103.940  72.380  87.960  1.00  0.00           H
ATOM   1520  CA  ASP A 153     104.570  73.050  86.070  1.00  0.00           C
ATOM   1521  CB  ASP A 153     104.070  71.740  85.480  1.00  0.00           C
ATOM   1522  CG  ASP A 153     103.740  71.800  83.940  1.00  0.00           C
ATOM   1523  OD1 ASP A 153     102.500  71.790  83.700  1.00  0.00           O
ATOM   1524  OD2 ASP A 153     104.610  71.800  83.070  1.00  0.00           O
ATOM   1525  C   ASP A 153     103.630  74.190  85.910  1.00  0.00           C
ATOM   1526  O   ASP A 153     102.600  74.340  86.500  1.00  0.00           O
ATOM   1527  N   TYR A 154     103.920  75.060  84.840  1.00  0.00           N
ATOM   1528  H   TYR A 154     104.780  74.820  84.360  1.00  0.00           H
ATOM   1529  CA  TYR A 154     103.290  76.260  84.350  1.00  0.00           C
ATOM   1530  CB  TYR A 154     104.070  76.690  83.070  1.00  0.00           C
ATOM   1531  CG  TYR A 154     105.350  77.510  83.320  1.00  0.00           C
ATOM   1532  CD1 TYR A 154     105.230  78.620  84.170  1.00  0.00           C
ATOM   1533  HD1 TYR A 154     104.290  79.020  84.540  1.00  0.00           H
ATOM   1534  CD2 TYR A 154     106.600  77.170  82.830  1.00  0.00           C
ATOM   1535  HD2 TYR A 154     106.750  76.490  81.990  1.00  0.00           H
ATOM   1536  CE1 TYR A 154     106.340  79.370  84.510  1.00  0.00           C
ATOM   1537  HE1 TYR A 154     106.330  80.270  85.130  1.00  0.00           H
ATOM   1538  CE2 TYR A 154     107.750  77.930  83.160  1.00  0.00           C
ATOM   1539  HE2 TYR A 154     108.690  77.630  82.690  1.00  0.00           H
ATOM   1540  CZ  TYR A 154     107.620  79.040  83.990  1.00  0.00           C
ATOM   1541  OH  TYR A 154     108.630  79.960  83.920  1.00  0.00           O
ATOM   1542  HH  TYR A 154     109.540  79.540  83.940  1.00  0.00           H
ATOM   1543  C   TYR A 154     101.780  75.950  84.090  1.00  0.00           C
ATOM   1544  O   TYR A 154     100.950  76.650  84.630  1.00  0.00           O
ATOM   1545  N   ASP A 155     101.390  74.860  83.520  1.00  0.00           N
ATOM   1546  H   ASP A 155     102.010  74.140  83.200  1.00  0.00           H
ATOM   1547  CA  ASP A 155      99.990  74.430  83.370  1.00  0.00           C
ATOM   1548  CB  ASP A 155      99.850  73.470  82.260  1.00  0.00           C
ATOM   1549  CG  ASP A 155      98.390  73.190  81.840  1.00  0.00           C
ATOM   1550  OD1 ASP A 155      97.750  74.060  81.170  1.00  0.00           O
ATOM   1551  OD2 ASP A 155      97.980  72.040  82.160  1.00  0.00           O
ATOM   1552  C   ASP A 155      99.340  73.880  84.680  1.00  0.00           C
ATOM   1553  O   ASP A 155      98.760  74.690  85.410  1.00  0.00           O
ATOM   1554  N   CYS A 156     100.010  72.820  85.160  1.00  0.00           N
ATOM   1555  H   CYS A 156     100.990  72.720  85.000  1.00  0.00           H
ATOM   1556  CA  CYS A 156      99.410  72.020  86.240  1.00  0.00           C
ATOM   1557  CB  CYS A 156      98.870  70.680  85.740  1.00  0.00           C
ATOM   1558  SG  CYS A 156      97.500  70.840  84.540  1.00  0.00           S
ATOM   1559  HG  CYS A 156      98.160  71.360  83.510  1.00  0.00           H
ATOM   1560  C   CYS A 156     100.370  71.690  87.390  1.00  0.00           C
ATOM   1561  O   CYS A 156     101.540  71.360  87.200  1.00  0.00           O
ATOM   1562  N   VAL A 157      99.890  71.760  88.590  1.00  0.00           N
ATOM   1563  H   VAL A 157      98.950  72.000  88.840  1.00  0.00           H
ATOM   1564  CA  VAL A 157     100.650  71.520  89.850  1.00  0.00           C
ATOM   1565  CB  VAL A 157     100.080  72.500  90.940  1.00  0.00           C
ATOM   1566  CG1 VAL A 157     101.190  72.590  92.010  1.00  0.00           C
ATOM   1567  CG2 VAL A 157      99.970  73.880  90.330  1.00  0.00           C
ATOM   1568  C   VAL A 157     100.550  70.000  90.240  1.00  0.00           C
ATOM   1569  O   VAL A 157      99.480  69.460  90.420  1.00  0.00           O
ATOM   1570  N   SER A 158     101.680  69.420  90.580  1.00  0.00           N
ATOM   1571  H   SER A 158     102.540  69.860  90.310  1.00  0.00           H
ATOM   1572  CA  SER A 158     101.810  68.040  91.030  1.00  0.00           C
ATOM   1573  CB  SER A 158     103.020  67.260  90.480  1.00  0.00           C
ATOM   1574  OG  SER A 158     103.060  66.950  89.060  1.00  0.00           O
ATOM   1575  HG  SER A 158     103.030  67.800  88.540  1.00  0.00           H
ATOM   1576  C   SER A 158     101.910  67.920  92.590  1.00  0.00           C
ATOM   1577  O   SER A 158     103.030  68.000  93.130  1.00  0.00           O
ATOM   1578  N   PHE A 159     100.780  67.980  93.240  1.00  0.00           N
ATOM   1579  H   PHE A 159      99.930  68.080  92.720  1.00  0.00           H
ATOM   1580  CA  PHE A 159     100.590  67.920  94.700  1.00  0.00           C
ATOM   1581  CB  PHE A 159      99.180  68.280  95.140  1.00  0.00           C
ATOM   1582  CG  PHE A 159      98.960  69.770  95.160  1.00  0.00           C
ATOM   1583  CD1 PHE A 159      99.750  70.600  95.930  1.00  0.00           C
ATOM   1584  HD1 PHE A 159     100.340  70.260  96.780  1.00  0.00           H
ATOM   1585  CD2 PHE A 159      98.060  70.330  94.270  1.00  0.00           C
ATOM   1586  HD2 PHE A 159      97.330  69.690  93.760  1.00  0.00           H
ATOM   1587  CE1 PHE A 159      99.800  71.940  95.670  1.00  0.00           C
ATOM   1588  HE1 PHE A 159     100.500  72.630  96.160  1.00  0.00           H
ATOM   1589  CE2 PHE A 159      97.990  71.720  94.100  1.00  0.00           C
ATOM   1590  HE2 PHE A 159      97.250  72.190  93.450  1.00  0.00           H
ATOM   1591  CZ  PHE A 159      98.920  72.440  94.720  1.00  0.00           C
ATOM   1592  HZ  PHE A 159      98.870  73.510  94.520  1.00  0.00           H
ATOM   1593  C   PHE A 159     100.940  66.530  95.320  1.00  0.00           C
ATOM   1594  O   PHE A 159     100.620  65.520  94.700  1.00  0.00           O
ATOM   1595  N   CYS A 160     102.020  66.560  96.140  1.00  0.00           N
ATOM   1596  H   CYS A 160     102.470  67.430  96.350  1.00  0.00           H
ATOM   1597  CA  CYS A 160     102.650  65.360  96.680  1.00  0.00           C
ATOM   1598  CB  CYS A 160     104.020  65.100  96.080  1.00  0.00           C
ATOM   1599  SG  CYS A 160     105.240  66.510  96.270  1.00  0.00           S
ATOM   1600  HG  CYS A 160     105.780  66.300  95.070  1.00  0.00           H
ATOM   1601  C   CYS A 160     102.780  65.180  98.230  1.00  0.00           C
ATOM   1602  O   CYS A 160     102.730  64.030  98.710  1.00  0.00           O
ATOM   1603  N   TYR A 161     103.150  66.280  98.860  1.00  0.00           N
ATOM   1604  H   TYR A 161     103.500  67.100  98.410  1.00  0.00           H
ATOM   1605  CA  TYR A 161     103.410  66.190 100.310  1.00  0.00           C
ATOM   1606  CB  TYR A 161     104.920  66.540 100.440  1.00  0.00           C
ATOM   1607  CG  TYR A 161     105.440  66.210 101.850  1.00  0.00           C
ATOM   1608  CD1 TYR A 161     105.530  64.840 102.160  1.00  0.00           C
ATOM   1609  HD1 TYR A 161     105.480  64.000 101.470  1.00  0.00           H
ATOM   1610  CD2 TYR A 161     105.800  67.140 102.820  1.00  0.00           C
ATOM   1611  HD2 TYR A 161     105.470  68.180 102.720  1.00  0.00           H
ATOM   1612  CE1 TYR A 161     106.060  64.460 103.390  1.00  0.00           C
ATOM   1613  HE1 TYR A 161     106.230  63.390 103.530  1.00  0.00           H
ATOM   1614  CE2 TYR A 161     106.380  66.750 104.030  1.00  0.00           C
ATOM   1615  HE2 TYR A 161     106.610  67.490 104.790  1.00  0.00           H
ATOM   1616  CZ  TYR A 161     106.480  65.420 104.290  1.00  0.00           C
ATOM   1617  OH  TYR A 161     107.210  64.990 105.260  1.00  0.00           O
ATOM   1618  HH  TYR A 161     107.320  65.750 105.900  1.00  0.00           H
ATOM   1619  C   TYR A 161     102.570  67.210 101.110  1.00  0.00           C
ATOM   1620  O   TYR A 161     102.360  68.340 100.660  1.00  0.00           O
ATOM   1621  N   MET A 162     102.160  66.870 102.330  1.00  0.00           N
ATOM   1622  H   MET A 162     102.120  65.920 102.630  1.00  0.00           H
ATOM   1623  CA  MET A 162     101.400  67.660 103.270  1.00  0.00           C
ATOM   1624  CB  MET A 162      99.930  67.270 103.270  1.00  0.00           C
ATOM   1625  CG  MET A 162      99.140  68.310 104.000  1.00  0.00           C
ATOM   1626  SD  MET A 162      97.340  68.070 103.900  1.00  0.00           S
ATOM   1627  CE  MET A 162      96.620  69.520 103.070  1.00  0.00           C
ATOM   1628  C   MET A 162     101.930  67.450 104.680  1.00  0.00           C
ATOM   1629  O   MET A 162     101.500  66.520 105.390  1.00  0.00           O
ATOM   1630  N   HIS A 163     102.800  68.410 105.100  1.00  0.00           N
ATOM   1631  H   HIS A 163     102.890  69.240 104.560  1.00  0.00           H
ATOM   1632  CA  HIS A 163     103.500  68.360 106.420  1.00  0.00           C
ATOM   1633  CB  HIS A 163     104.570  69.480 106.570  1.00  0.00           C
ATOM   1634  CG  HIS A 163     105.510  69.340 107.780  1.00  0.00           C
ATOM   1635  ND1 HIS A 163     105.600  68.300 108.600  1.00  0.00           N
ATOM   1636  CD2 HIS A 163     106.380  70.250 108.210  1.00  0.00           C
ATOM   1637  HD2 HIS A 163     106.550  71.220 107.730  1.00  0.00           H
ATOM   1638  CE1 HIS A 163     106.460  68.600 109.580  1.00  0.00           C
ATOM   1639  HE1 HIS A 163     106.460  68.160 110.580  1.00  0.00           H
ATOM   1640  NE2 HIS A 163     106.900  69.860 109.350  1.00  0.00           N
ATOM   1641  HE2 HIS A 163     107.350  70.420 110.040  1.00  0.00           H
ATOM   1642  C   HIS A 163     102.430  68.450 107.540  1.00  0.00           C
ATOM   1643  O   HIS A 163     101.680  69.420 107.650  1.00  0.00           O
ATOM   1644  N   HIS A 164     102.610  67.530 108.490  1.00  0.00           N
ATOM   1645  H   HIS A 164     103.510  67.150 108.680  1.00  0.00           H
ATOM   1646  CA  HIS A 164     101.700  67.230 109.610  1.00  0.00           C
ATOM   1647  CB  HIS A 164     100.950  65.900 109.290  1.00  0.00           C
ATOM   1648  CG  HIS A 164      99.820  65.540 110.260  1.00  0.00           C
ATOM   1649  ND1 HIS A 164      99.190  66.340 111.120  1.00  0.00           N
ATOM   1650  CD2 HIS A 164      99.530  64.270 110.660  1.00  0.00           C
ATOM   1651  HD2 HIS A 164      99.830  63.350 110.170  1.00  0.00           H
ATOM   1652  CE1 HIS A 164      98.440  65.530 111.910  1.00  0.00           C
ATOM   1653  HE1 HIS A 164      97.630  65.890 112.550  1.00  0.00           H
ATOM   1654  NE2 HIS A 164      98.580  64.310 111.560  1.00  0.00           N
ATOM   1655  HE2 HIS A 164      98.090  63.500 111.870  1.00  0.00           H
ATOM   1656  C   HIS A 164     102.180  67.400 111.010  1.00  0.00           C
ATOM   1657  O   HIS A 164     101.990  68.460 111.640  1.00  0.00           O
ATOM   1658  N   MET A 165     102.850  66.350 111.560  1.00  0.00           N
ATOM   1659  H   MET A 165     103.280  65.710 110.920  1.00  0.00           H
ATOM   1660  CA  MET A 165     103.330  66.270 112.960  1.00  0.00           C
ATOM   1661  CB  MET A 165     103.350  64.820 113.340  1.00  0.00           C
ATOM   1662  CG  MET A 165     101.930  64.280 113.700  1.00  0.00           C
ATOM   1663  SD  MET A 165     101.170  64.940 115.170  1.00  0.00           S
ATOM   1664  CE  MET A 165      99.750  63.900 114.940  1.00  0.00           C
ATOM   1665  C   MET A 165     104.750  66.840 113.000  1.00  0.00           C
ATOM   1666  O   MET A 165     105.710  66.260 112.440  1.00  0.00           O
ATOM   1667  N   GLU A 166     104.730  68.100 113.300  1.00  0.00           N
ATOM   1668  H   GLU A 166     103.870  68.550 113.510  1.00  0.00           H
ATOM   1669  CA  GLU A 166     105.910  68.920 113.560  1.00  0.00           C
ATOM   1670  CB  GLU A 166     105.490  70.410 113.300  1.00  0.00           C
ATOM   1671  CG  GLU A 166     106.640  71.270 113.670  1.00  0.00           C
ATOM   1672  CD  GLU A 166     106.380  72.710 113.310  1.00  0.00           C
ATOM   1673  OE1 GLU A 166     107.290  73.520 112.930  1.00  0.00           O
ATOM   1674  OE2 GLU A 166     105.220  73.160 113.330  1.00  0.00           O
ATOM   1675  C   GLU A 166     106.410  68.770 115.030  1.00  0.00           C
ATOM   1676  O   GLU A 166     105.660  69.120 115.960  1.00  0.00           O
ATOM   1677  N   LEU A 167     107.540  68.160 115.240  1.00  0.00           N
ATOM   1678  H   LEU A 167     108.050  67.670 114.530  1.00  0.00           H
ATOM   1679  CA  LEU A 167     108.140  68.110 116.610  1.00  0.00           C
ATOM   1680  CB  LEU A 167     108.250  66.700 117.100  1.00  0.00           C
ATOM   1681  CG  LEU A 167     107.080  65.820 117.310  1.00  0.00           C
ATOM   1682  CD1 LEU A 167     107.600  64.440 117.730  1.00  0.00           C
ATOM   1683  CD2 LEU A 167     106.250  66.350 118.480  1.00  0.00           C
ATOM   1684  C   LEU A 167     109.520  68.810 116.710  1.00  0.00           C
ATOM   1685  O   LEU A 167     110.490  68.220 116.280  1.00  0.00           O
ATOM   1686  N   PRO A 168     109.500  70.060 117.090  1.00  0.00           N
ATOM   1687  CA  PRO A 168     110.560  71.000 116.670  1.00  0.00           C
ATOM   1688  CB  PRO A 168     110.460  72.130 117.740  1.00  0.00           C
ATOM   1689  CG  PRO A 168     108.980  72.150 118.050  1.00  0.00           C
ATOM   1690  CD  PRO A 168     108.690  70.610 118.210  1.00  0.00           C
ATOM   1691  C   PRO A 168     112.030  70.550 116.480  1.00  0.00           C
ATOM   1692  O   PRO A 168     112.470  70.520 115.340  1.00  0.00           O
ATOM   1693  N   THR A 169     112.680  70.070 117.550  1.00  0.00           N
ATOM   1694  H   THR A 169     112.230  70.110 118.440  1.00  0.00           H
ATOM   1695  CA  THR A 169     114.070  69.570 117.400  1.00  0.00           C
ATOM   1696  CB  THR A 169     114.940  70.160 118.430  1.00  0.00           C
ATOM   1697  OG1 THR A 169     114.450  69.960 119.740  1.00  0.00           O
ATOM   1698  HG1 THR A 169     114.640  69.000 119.920  1.00  0.00           H
ATOM   1699  CG2 THR A 169     115.090  71.670 118.140  1.00  0.00           C
ATOM   1700  C   THR A 169     114.160  67.990 117.290  1.00  0.00           C
ATOM   1701  O   THR A 169     115.250  67.420 117.230  1.00  0.00           O
ATOM   1702  N   GLY A 170     113.030  67.420 116.910  1.00  0.00           N
ATOM   1703  H   GLY A 170     112.170  67.940 116.850  1.00  0.00           H
ATOM   1704  CA  GLY A 170     112.790  65.970 116.690  1.00  0.00           C
ATOM   1705  C   GLY A 170     112.360  65.610 115.220  1.00  0.00           C
ATOM   1706  O   GLY A 170     112.760  66.220 114.240  1.00  0.00           O
ATOM   1707  N   VAL A 171     111.300  64.820 115.160  1.00  0.00           N
ATOM   1708  H   VAL A 171     110.720  64.600 115.940  1.00  0.00           H
ATOM   1709  CA  VAL A 171     110.820  64.210 113.900  1.00  0.00           C
ATOM   1710  CB  VAL A 171     110.270  62.810 114.070  1.00  0.00           C
ATOM   1711  CG1 VAL A 171     111.490  61.850 114.280  1.00  0.00           C
ATOM   1712  CG2 VAL A 171     109.240  62.600 115.120  1.00  0.00           C
ATOM   1713  C   VAL A 171     109.810  65.190 113.310  1.00  0.00           C
ATOM   1714  O   VAL A 171     109.070  65.910 114.000  1.00  0.00           O
ATOM   1715  N   HIS A 172     109.810  65.150 112.010  1.00  0.00           N
ATOM   1716  H   HIS A 172     110.670  64.930 111.560  1.00  0.00           H
ATOM   1717  CA  HIS A 172     108.890  65.910 111.100  1.00  0.00           C
ATOM   1718  CB  HIS A 172     109.610  67.050 110.510  1.00  0.00           C
ATOM   1719  CG  HIS A 172     110.000  68.200 111.410  1.00  0.00           C
ATOM   1720  ND1 HIS A 172     109.400  69.380 111.570  1.00  0.00           N
ATOM   1721  CD2 HIS A 172     110.880  68.040 112.420  1.00  0.00           C
ATOM   1722  HD2 HIS A 172     111.670  67.290 112.390  1.00  0.00           H
ATOM   1723  CE1 HIS A 172     109.970  69.890 112.710  1.00  0.00           C
ATOM   1724  HE1 HIS A 172     109.660  70.780 113.270  1.00  0.00           H
ATOM   1725  NE2 HIS A 172     110.900  69.140 113.180  1.00  0.00           N
ATOM   1726  HE2 HIS A 172     111.600  69.240 113.880  1.00  0.00           H
ATOM   1727  C   HIS A 172     108.230  64.950 110.090  1.00  0.00           C
ATOM   1728  O   HIS A 172     108.630  64.900 108.920  1.00  0.00           O
ATOM   1729  N   ALA A 173     107.020  64.520 110.450  1.00  0.00           N
ATOM   1730  H   ALA A 173     106.640  64.890 111.300  1.00  0.00           H
ATOM   1731  CA  ALA A 173     106.130  63.630 109.630  1.00  0.00           C
ATOM   1732  CB  ALA A 173     105.570  62.620 110.640  1.00  0.00           C
ATOM   1733  C   ALA A 173     104.970  64.280 108.800  1.00  0.00           C
ATOM   1734  O   ALA A 173     104.180  65.040 109.310  1.00  0.00           O
ATOM   1735  N   GLY A 174     104.880  63.950 107.470  1.00  0.00           N
ATOM   1736  H   GLY A 174     105.370  63.130 107.200  1.00  0.00           H
ATOM   1737  CA  GLY A 174     103.880  64.380 106.430  1.00  0.00           C
ATOM   1738  C   GLY A 174     103.040  63.270 105.700  1.00  0.00           C
ATOM   1739  O   GLY A 174     103.390  62.090 105.570  1.00  0.00           O
ATOM   1740  N   THR A 175     101.860  63.790 105.390  1.00  0.00           N
ATOM   1741  H   THR A 175     101.550  64.700 105.670  1.00  0.00           H
ATOM   1742  CA  THR A 175     100.880  62.910 104.660  1.00  0.00           C
ATOM   1743  CB  THR A 175      99.500  63.160 105.300  1.00  0.00           C
ATOM   1744  OG1 THR A 175      98.810  64.290 104.760  1.00  0.00           O
ATOM   1745  HG1 THR A 175      98.400  64.110 103.860  1.00  0.00           H
ATOM   1746  CG2 THR A 175      99.470  63.110 106.820  1.00  0.00           C
ATOM   1747  C   THR A 175     100.820  63.250 103.230  1.00  0.00           C
ATOM   1748  O   THR A 175     101.620  64.090 102.780  1.00  0.00           O
ATOM   1749  N   ASP A 176     100.030  62.630 102.390  1.00  0.00           N
ATOM   1750  H   ASP A 176      99.700  61.700 102.540  1.00  0.00           H
ATOM   1751  CA  ASP A 176      99.790  63.140 101.010  1.00  0.00           C
ATOM   1752  CB  ASP A 176      99.770  61.990  99.960  1.00  0.00           C
ATOM   1753  CG  ASP A 176      98.730  60.880 100.130  1.00  0.00           C
ATOM   1754  OD1 ASP A 176      97.730  61.030 100.840  1.00  0.00           O
ATOM   1755  OD2 ASP A 176      98.830  59.870  99.440  1.00  0.00           O
ATOM   1756  C   ASP A 176      98.470  63.960 100.950  1.00  0.00           C
ATOM   1757  O   ASP A 176      97.890  64.070 102.000  1.00  0.00           O
ATOM   1758  N   LEU A 177      98.100  64.620  99.860  1.00  0.00           N
ATOM   1759  H   LEU A 177      98.690  64.770  99.060  1.00  0.00           H
ATOM   1760  CA  LEU A 177      96.880  65.420  99.770  1.00  0.00           C
ATOM   1761  CB  LEU A 177      96.880  66.210  98.500  1.00  0.00           C
ATOM   1762  CG  LEU A 177      97.250  67.680  98.710  1.00  0.00           C
ATOM   1763  CD1 LEU A 177      96.400  68.330  99.780  1.00  0.00           C
ATOM   1764  CD2 LEU A 177      98.700  67.910  99.060  1.00  0.00           C
ATOM   1765  C   LEU A 177      95.560  64.600  99.850  1.00  0.00           C
ATOM   1766  O   LEU A 177      94.580  65.110 100.370  1.00  0.00           O
ATOM   1767  N   GLU A 178      95.590  63.280  99.610  1.00  0.00           N
ATOM   1768  H   GLU A 178      96.410  62.780  99.310  1.00  0.00           H
ATOM   1769  CA  GLU A 178      94.460  62.390  99.990  1.00  0.00           C
ATOM   1770  CB  GLU A 178      94.500  61.100  99.280  1.00  0.00           C
ATOM   1771  CG  GLU A 178      93.330  60.200  99.530  1.00  0.00           C
ATOM   1772  CD  GLU A 178      93.160  58.940  98.630  1.00  0.00           C
ATOM   1773  OE1 GLU A 178      93.780  57.900  99.080  1.00  0.00           O
ATOM   1774  OE2 GLU A 178      92.270  58.860  97.720  1.00  0.00           O
ATOM   1775  C   GLU A 178      94.280  62.250 101.520  1.00  0.00           C
ATOM   1776  O   GLU A 178      93.210  62.100 102.110  1.00  0.00           O
ATOM   1777  N   GLY A 179      95.430  62.340 102.210  1.00  0.00           N
ATOM   1778  H   GLY A 179      96.310  62.400 101.730  1.00  0.00           H
ATOM   1779  CA  GLY A 179      95.560  62.250 103.660  1.00  0.00           C
ATOM   1780  C   GLY A 179      96.170  60.890 104.160  1.00  0.00           C
ATOM   1781  O   GLY A 179      96.320  60.750 105.370  1.00  0.00           O
ATOM   1782  N   ASN A 180      96.750  60.060 103.280  1.00  0.00           N
ATOM   1783  H   ASN A 180      96.920  60.380 102.350  1.00  0.00           H
ATOM   1784  CA  ASN A 180      97.600  58.880 103.610  1.00  0.00           C
ATOM   1785  CB  ASN A 180      97.900  58.000 102.400  1.00  0.00           C
ATOM   1786  CG  ASN A 180      96.620  57.690 101.600  1.00  0.00           C
ATOM   1787  OD1 ASN A 180      95.820  56.970 102.170  1.00  0.00           O
ATOM   1788  ND2 ASN A 180      96.260  58.360 100.510  1.00  0.00           N
ATOM   1789 1HD2 ASN A 180      96.860  59.020 100.070  1.00  0.00           H
ATOM   1790 2HD2 ASN A 180      95.340  58.200 100.140  1.00  0.00           H
ATOM   1791  C   ASN A 180      98.980  59.400 104.130  1.00  0.00           C
ATOM   1792  O   ASN A 180      99.700  60.000 103.340  1.00  0.00           O
ATOM   1793  N   PHE A 181      99.510  58.850 105.240  1.00  0.00           N
ATOM   1794  H   PHE A 181      98.870  58.420 105.870  1.00  0.00           H
ATOM   1795  CA  PHE A 181     100.910  59.030 105.710  1.00  0.00           C
ATOM   1796  CB  PHE A 181     100.990  58.470 107.130  1.00  0.00           C
ATOM   1797  CG  PHE A 181     101.180  59.550 108.190  1.00  0.00           C
ATOM   1798  CD1 PHE A 181     102.290  60.430 108.160  1.00  0.00           C
ATOM   1799  HD1 PHE A 181     103.170  60.260 107.550  1.00  0.00           H
ATOM   1800  CD2 PHE A 181     100.150  59.690 109.120  1.00  0.00           C
ATOM   1801  HD2 PHE A 181      99.170  59.240 108.980  1.00  0.00           H
ATOM   1802  CE1 PHE A 181     102.370  61.440 109.070  1.00  0.00           C
ATOM   1803  HE1 PHE A 181     103.240  62.080 109.050  1.00  0.00           H
ATOM   1804  CE2 PHE A 181     100.280  60.770 109.960  1.00  0.00           C
ATOM   1805  HE2 PHE A 181      99.460  60.930 110.660  1.00  0.00           H
ATOM   1806  CZ  PHE A 181     101.360  61.650 109.980  1.00  0.00           C
ATOM   1807  HZ  PHE A 181     101.530  62.260 110.870  1.00  0.00           H
ATOM   1808  C   PHE A 181     101.980  58.490 104.780  1.00  0.00           C
ATOM   1809  O   PHE A 181     101.900  57.370 104.240  1.00  0.00           O
ATOM   1810  N   TYR A 182     103.130  59.120 104.880  1.00  0.00           N
ATOM   1811  H   TYR A 182     103.200  59.900 105.500  1.00  0.00           H
ATOM   1812  CA  TYR A 182     104.340  58.640 104.210  1.00  0.00           C
ATOM   1813  CB  TYR A 182     105.110  59.860 103.660  1.00  0.00           C
ATOM   1814  CG  TYR A 182     104.640  60.280 102.270  1.00  0.00           C
ATOM   1815  CD1 TYR A 182     105.180  59.670 101.160  1.00  0.00           C
ATOM   1816  HD1 TYR A 182     105.890  58.850 101.220  1.00  0.00           H
ATOM   1817  CD2 TYR A 182     103.820  61.360 102.030  1.00  0.00           C
ATOM   1818  HD2 TYR A 182     103.480  61.900 102.910  1.00  0.00           H
ATOM   1819  CE1 TYR A 182     104.950  60.040  99.900  1.00  0.00           C
ATOM   1820  HE1 TYR A 182     105.180  59.290  99.140  1.00  0.00           H
ATOM   1821  CE2 TYR A 182     103.460  61.790 100.770  1.00  0.00           C
ATOM   1822  HE2 TYR A 182     102.690  62.560 100.660  1.00  0.00           H
ATOM   1823  CZ  TYR A 182     104.100  61.120  99.650  1.00  0.00           C
ATOM   1824  OH  TYR A 182     103.750  61.320  98.390  1.00  0.00           O
ATOM   1825  HH  TYR A 182     103.400  62.260  98.400  1.00  0.00           H
ATOM   1826  C   TYR A 182     105.210  57.750 105.160  1.00  0.00           C
ATOM   1827  O   TYR A 182     105.770  58.150 106.150  1.00  0.00           O
ATOM   1828  N   GLY A 183     105.320  56.570 104.570  1.00  0.00           N
ATOM   1829  H   GLY A 183     105.160  56.420 103.600  1.00  0.00           H
ATOM   1830  CA  GLY A 183     105.880  55.360 105.250  1.00  0.00           C
ATOM   1831  C   GLY A 183     105.020  54.900 106.460  1.00  0.00           C
ATOM   1832  O   GLY A 183     104.020  55.500 106.780  1.00  0.00           O
ATOM   1833  N   PRO A 184     105.550  53.870 107.210  1.00  0.00           N
ATOM   1834  CA  PRO A 184     104.990  53.270 108.410  1.00  0.00           C
ATOM   1835  CB  PRO A 184     105.800  51.970 108.640  1.00  0.00           C
ATOM   1836  CG  PRO A 184     107.140  52.350 108.010  1.00  0.00           C
ATOM   1837  CD  PRO A 184     106.780  53.160 106.820  1.00  0.00           C
ATOM   1838  C   PRO A 184     105.120  54.220 109.680  1.00  0.00           C
ATOM   1839  O   PRO A 184     105.870  53.980 110.650  1.00  0.00           O
ATOM   1840  N   PHE A 185     104.140  55.170 109.700  1.00  0.00           N
ATOM   1841  H   PHE A 185     103.700  55.530 108.880  1.00  0.00           H
ATOM   1842  CA  PHE A 185     103.930  56.120 110.790  1.00  0.00           C
ATOM   1843  CB  PHE A 185     104.440  57.470 110.280  1.00  0.00           C
ATOM   1844  CG  PHE A 185     104.840  58.490 111.350  1.00  0.00           C
ATOM   1845  CD1 PHE A 185     103.900  59.450 111.700  1.00  0.00           C
ATOM   1846  HD1 PHE A 185     102.950  59.500 111.170  1.00  0.00           H
ATOM   1847  CD2 PHE A 185     106.000  58.320 112.000  1.00  0.00           C
ATOM   1848  HD2 PHE A 185     106.660  57.540 111.630  1.00  0.00           H
ATOM   1849  CE1 PHE A 185     104.210  60.240 112.830  1.00  0.00           C
ATOM   1850  HE1 PHE A 185     103.440  60.970 113.080  1.00  0.00           H
ATOM   1851  CE2 PHE A 185     106.390  59.140 113.030  1.00  0.00           C
ATOM   1852  HE2 PHE A 185     107.430  59.330 113.310  1.00  0.00           H
ATOM   1853  CZ  PHE A 185     105.440  60.050 113.470  1.00  0.00           C
ATOM   1854  HZ  PHE A 185     105.710  60.590 114.380  1.00  0.00           H
ATOM   1855  C   PHE A 185     102.410  56.200 111.030  1.00  0.00           C
ATOM   1856  O   PHE A 185     101.610  56.580 110.210  1.00  0.00           O
ATOM   1857  N   VAL A 186     101.910  55.860 112.240  1.00  0.00           N
ATOM   1858  H   VAL A 186     102.580  55.390 112.820  1.00  0.00           H
ATOM   1859  CA  VAL A 186     100.530  55.970 112.750  1.00  0.00           C
ATOM   1860  CB  VAL A 186     100.350  55.030 113.940  1.00  0.00           C
ATOM   1861  CG1 VAL A 186      98.830  55.090 114.320  1.00  0.00           C
ATOM   1862  CG2 VAL A 186     100.620  53.590 113.470  1.00  0.00           C
ATOM   1863  C   VAL A 186     100.420  57.450 113.200  1.00  0.00           C
ATOM   1864  O   VAL A 186     101.460  58.040 113.560  1.00  0.00           O
ATOM   1865  N   ASP A 187      99.310  58.060 112.880  1.00  0.00           N
ATOM   1866  H   ASP A 187      98.820  57.850 112.030  1.00  0.00           H
ATOM   1867  CA  ASP A 187      98.860  59.410 113.340  1.00  0.00           C
ATOM   1868  CB  ASP A 187      97.460  59.830 112.810  1.00  0.00           C
ATOM   1869  CG  ASP A 187      97.530  61.350 112.520  1.00  0.00           C
ATOM   1870  OD1 ASP A 187      97.880  62.160 113.390  1.00  0.00           O
ATOM   1871  OD2 ASP A 187      97.180  61.760 111.430  1.00  0.00           O
ATOM   1872  C   ASP A 187      99.010  59.640 114.820  1.00  0.00           C
ATOM   1873  O   ASP A 187      98.190  59.210 115.600  1.00  0.00           O
ATOM   1874  N   ARG A 188     100.260  59.930 115.170  1.00  0.00           N
ATOM   1875  H   ARG A 188     100.990  59.790 114.500  1.00  0.00           H
ATOM   1876  CA  ARG A 188     100.760  60.240 116.530  1.00  0.00           C
ATOM   1877  CB  ARG A 188     100.950  59.030 117.420  1.00  0.00           C
ATOM   1878  CG  ARG A 188     101.680  57.820 116.880  1.00  0.00           C
ATOM   1879  CD  ARG A 188     101.570  56.650 117.850  1.00  0.00           C
ATOM   1880  NE  ARG A 188     102.500  55.590 117.400  1.00  0.00           N
ATOM   1881  HE  ARG A 188     103.380  55.910 117.050  1.00  0.00           H
ATOM   1882  CZ  ARG A 188     102.180  54.260 117.230  1.00  0.00           C
ATOM   1883  NH1 ARG A 188     100.930  53.830 117.460  1.00  0.00           N
ATOM   1884 1HH1 ARG A 188     100.240  54.410 117.880  1.00  0.00           H
ATOM   1885 2HH1 ARG A 188     100.630  52.910 117.210  1.00  0.00           H
ATOM   1886  NH2 ARG A 188     102.990  53.350 116.730  1.00  0.00           N
ATOM   1887 1HH2 ARG A 188     103.970  53.500 116.600  1.00  0.00           H
ATOM   1888 2HH2 ARG A 188     102.530  52.500 116.510  1.00  0.00           H
ATOM   1889  C   ARG A 188     102.070  61.130 116.580  1.00  0.00           C
ATOM   1890  O   ARG A 188     102.840  61.160 115.670  1.00  0.00           O
ATOM   1891  N   GLN A 189     102.270  61.820 117.720  1.00  0.00           N
ATOM   1892  H   GLN A 189     101.650  61.790 118.500  1.00  0.00           H
ATOM   1893  CA  GLN A 189     103.400  62.730 118.010  1.00  0.00           C
ATOM   1894  CB  GLN A 189     102.990  63.820 119.010  1.00  0.00           C
ATOM   1895  CG  GLN A 189     102.610  63.310 120.430  1.00  0.00           C
ATOM   1896  CD  GLN A 189     102.110  64.340 121.460  1.00  0.00           C
ATOM   1897  OE1 GLN A 189     101.480  65.300 121.040  1.00  0.00           O
ATOM   1898  NE2 GLN A 189     102.330  64.250 122.720  1.00  0.00           N
ATOM   1899 1HE2 GLN A 189     102.930  63.540 123.090  1.00  0.00           H
ATOM   1900 2HE2 GLN A 189     101.850  64.880 123.320  1.00  0.00           H
ATOM   1901  C   GLN A 189     104.710  62.030 118.360  1.00  0.00           C
ATOM   1902  O   GLN A 189     105.510  62.650 119.020  1.00  0.00           O
ATOM   1903  N   THR A 190     104.990  60.800 118.000  1.00  0.00           N
ATOM   1904  H   THR A 190     104.450  60.350 117.290  1.00  0.00           H
ATOM   1905  CA  THR A 190     106.120  59.990 118.550  1.00  0.00           C
ATOM   1906  CB  THR A 190     105.530  58.770 119.340  1.00  0.00           C
ATOM   1907  OG1 THR A 190     104.760  57.990 118.460  1.00  0.00           O
ATOM   1908  HG1 THR A 190     104.400  57.230 119.010  1.00  0.00           H
ATOM   1909  CG2 THR A 190     104.550  59.030 120.480  1.00  0.00           C
ATOM   1910  C   THR A 190     107.020  59.450 117.410  1.00  0.00           C
ATOM   1911  O   THR A 190     106.570  59.160 116.310  1.00  0.00           O
ATOM   1912  N   ALA A 191     108.320  59.330 117.800  1.00  0.00           N
ATOM   1913  H   ALA A 191     108.560  59.600 118.730  1.00  0.00           H
ATOM   1914  CA  ALA A 191     109.420  58.760 116.940  1.00  0.00           C
ATOM   1915  CB  ALA A 191     110.770  59.010 117.650  1.00  0.00           C
ATOM   1916  C   ALA A 191     109.330  57.280 116.540  1.00  0.00           C
ATOM   1917  O   ALA A 191     109.920  56.460 117.240  1.00  0.00           O
ATOM   1918  N   GLN A 192     108.750  56.970 115.460  1.00  0.00           N
ATOM   1919  H   GLN A 192     108.690  57.760 114.850  1.00  0.00           H
ATOM   1920  CA  GLN A 192     108.380  55.680 114.930  1.00  0.00           C
ATOM   1921  CB  GLN A 192     106.990  55.810 114.380  1.00  0.00           C
ATOM   1922  CG  GLN A 192     106.000  56.060 115.560  1.00  0.00           C
ATOM   1923  CD  GLN A 192     104.650  56.230 114.840  1.00  0.00           C
ATOM   1924  OE1 GLN A 192     104.020  55.380 114.230  1.00  0.00           O
ATOM   1925  NE2 GLN A 192     104.110  57.410 114.940  1.00  0.00           N
ATOM   1926 1HE2 GLN A 192     104.700  58.110 115.350  1.00  0.00           H
ATOM   1927 2HE2 GLN A 192     103.380  57.860 114.440  1.00  0.00           H
ATOM   1928  C   GLN A 192     109.410  55.470 113.840  1.00  0.00           C
ATOM   1929  O   GLN A 192     109.760  56.430 113.160  1.00  0.00           O
ATOM   1930  N   ALA A 193     109.740  54.230 113.490  1.00  0.00           N
ATOM   1931  H   ALA A 193     109.090  53.510 113.680  1.00  0.00           H
ATOM   1932  CA  ALA A 193     110.830  53.970 112.510  1.00  0.00           C
ATOM   1933  CB  ALA A 193     111.460  52.590 112.850  1.00  0.00           C
ATOM   1934  C   ALA A 193     110.330  54.050 111.010  1.00  0.00           C
ATOM   1935  O   ALA A 193     110.520  53.110 110.240  1.00  0.00           O
ATOM   1936  N   ALA A 194     109.970  55.220 110.530  1.00  0.00           N
ATOM   1937  H   ALA A 194     110.330  56.080 110.890  1.00  0.00           H
ATOM   1938  CA  ALA A 194     109.300  55.360 109.220  1.00  0.00           C
ATOM   1939  CB  ALA A 194     108.530  56.710 109.210  1.00  0.00           C
ATOM   1940  C   ALA A 194     110.210  55.160 107.980  1.00  0.00           C
ATOM   1941  O   ALA A 194     110.850  56.110 107.470  1.00  0.00           O
ATOM   1942  N   GLY A 195     110.370  53.970 107.450  1.00  0.00           N
ATOM   1943  H   GLY A 195     110.040  53.220 108.020  1.00  0.00           H
ATOM   1944  CA  GLY A 195     111.150  53.570 106.270  1.00  0.00           C
ATOM   1945  C   GLY A 195     112.490  52.970 106.680  1.00  0.00           C
ATOM   1946  O   GLY A 195     112.710  52.650 107.860  1.00  0.00           O
ATOM   1947  N   THR A 196     113.390  52.950 105.710  1.00  0.00           N
ATOM   1948  H   THR A 196     113.290  53.480 104.870  1.00  0.00           H
ATOM   1949  CA  THR A 196     114.650  52.170 105.920  1.00  0.00           C
ATOM   1950  CB  THR A 196     114.830  51.240 104.700  1.00  0.00           C
ATOM   1951  OG1 THR A 196     114.910  51.930 103.440  1.00  0.00           O
ATOM   1952  HG1 THR A 196     115.620  52.630 103.580  1.00  0.00           H
ATOM   1953  CG2 THR A 196     113.670  50.260 104.610  1.00  0.00           C
ATOM   1954  C   THR A 196     115.810  53.130 106.080  1.00  0.00           C
ATOM   1955  O   THR A 196     116.240  53.710 105.080  1.00  0.00           O
ATOM   1956  N   ASP A 197     116.560  52.940 107.170  1.00  0.00           N
ATOM   1957  H   ASP A 197     116.440  52.150 107.770  1.00  0.00           H
ATOM   1958  CA  ASP A 197     117.740  53.820 107.530  1.00  0.00           C
ATOM   1959  CB  ASP A 197     118.550  53.150 108.640  1.00  0.00           C
ATOM   1960  CG  ASP A 197     117.640  53.010 109.880  1.00  0.00           C
ATOM   1961  OD1 ASP A 197     117.150  54.030 110.460  1.00  0.00           O
ATOM   1962  OD2 ASP A 197     117.400  51.870 110.280  1.00  0.00           O
ATOM   1963  C   ASP A 197     118.620  54.260 106.360  1.00  0.00           C
ATOM   1964  O   ASP A 197     118.640  55.450 106.020  1.00  0.00           O
ATOM   1965  N   THR A 198     119.120  53.220 105.690  1.00  0.00           N
ATOM   1966  H   THR A 198     118.970  52.270 105.990  1.00  0.00           H
ATOM   1967  CA  THR A 198     120.090  53.210 104.500  1.00  0.00           C
ATOM   1968  CB  THR A 198     120.310  51.870 103.780  1.00  0.00           C
ATOM   1969  OG1 THR A 198     119.260  50.930 103.990  1.00  0.00           O
ATOM   1970  HG1 THR A 198     119.100  50.380 103.170  1.00  0.00           H
ATOM   1971  CG2 THR A 198     121.620  51.330 104.390  1.00  0.00           C
ATOM   1972  C   THR A 198     119.670  54.130 103.330  1.00  0.00           C
ATOM   1973  O   THR A 198     118.720  53.840 102.640  1.00  0.00           O
ATOM   1974  N   THR A 199     120.350  55.300 103.140  1.00  0.00           N
ATOM   1975  H   THR A 199     121.220  55.400 103.630  1.00  0.00           H
ATOM   1976  CA  THR A 199     119.910  56.480 102.390  1.00  0.00           C
ATOM   1977  CB  THR A 199     120.130  57.710 103.280  1.00  0.00           C
ATOM   1978  OG1 THR A 199     119.330  58.720 102.640  1.00  0.00           O
ATOM   1979  HG1 THR A 199     119.610  59.650 102.870  1.00  0.00           H
ATOM   1980  CG2 THR A 199     121.560  58.250 103.380  1.00  0.00           C
ATOM   1981  C   THR A 199     120.530  56.590 101.010  1.00  0.00           C
ATOM   1982  O   THR A 199     121.460  55.820 100.580  1.00  0.00           O
ATOM   1983  N   ILE A 200     120.100  57.630 100.300  1.00  0.00           N
ATOM   1984  H   ILE A 200     119.650  58.360 100.820  1.00  0.00           H
ATOM   1985  CA  ILE A 200     120.300  57.860  98.840  1.00  0.00           C
ATOM   1986  CB  ILE A 200     119.140  58.660  98.240  1.00  0.00           C
ATOM   1987  CG1 ILE A 200     118.760  59.870  99.070  1.00  0.00           C
ATOM   1988  CG2 ILE A 200     117.920  57.930  97.840  1.00  0.00           C
ATOM   1989  CD  ILE A 200     117.710  60.790  98.390  1.00  0.00           C
ATOM   1990  C   ILE A 200     121.630  58.270  98.190  1.00  0.00           C
ATOM   1991  O   ILE A 200     121.850  59.400  97.740  1.00  0.00           O
ATOM   1992  N   THR A 201     122.410  57.220  97.940  1.00  0.00           N
ATOM   1993  H   THR A 201     122.110  56.280  98.070  1.00  0.00           H
ATOM   1994  CA  THR A 201     123.720  57.310  97.230  1.00  0.00           C
ATOM   1995  CB  THR A 201     124.410  55.950  97.040  1.00  0.00           C
ATOM   1996  OG1 THR A 201     123.540  54.860  97.460  1.00  0.00           O
ATOM   1997  HG1 THR A 201     124.030  54.020  97.220  1.00  0.00           H
ATOM   1998  CG2 THR A 201     125.880  55.890  97.510  1.00  0.00           C
ATOM   1999  C   THR A 201     123.840  57.960  95.840  1.00  0.00           C
ATOM   2000  O   THR A 201     124.710  58.800  95.710  1.00  0.00           O
ATOM   2001  N   VAL A 202     122.910  57.620  94.960  1.00  0.00           N
ATOM   2002  H   VAL A 202     122.130  57.030  95.170  1.00  0.00           H
ATOM   2003  CA  VAL A 202     122.880  58.270  93.640  1.00  0.00           C
ATOM   2004  CB  VAL A 202     122.020  57.620  92.540  1.00  0.00           C
ATOM   2005  CG1 VAL A 202     120.570  57.980  92.710  1.00  0.00           C
ATOM   2006  CG2 VAL A 202     122.590  58.010  91.150  1.00  0.00           C
ATOM   2007  C   VAL A 202     122.850  59.770  93.680  1.00  0.00           C
ATOM   2008  O   VAL A 202     123.670  60.460  93.110  1.00  0.00           O
ATOM   2009  N   ASN A 203     121.970  60.370  94.520  1.00  0.00           N
ATOM   2010  H   ASN A 203     121.120  59.900  94.770  1.00  0.00           H
ATOM   2011  CA  ASN A 203     121.910  61.810  94.880  1.00  0.00           C
ATOM   2012  CB  ASN A 203     120.650  62.170  95.710  1.00  0.00           C
ATOM   2013  CG  ASN A 203     119.300  61.710  95.110  1.00  0.00           C
ATOM   2014  OD1 ASN A 203     119.160  60.580  94.550  1.00  0.00           O
ATOM   2015  ND2 ASN A 203     118.290  62.520  95.250  1.00  0.00           N
ATOM   2016 1HD2 ASN A 203     118.400  63.360  95.770  1.00  0.00           H
ATOM   2017 2HD2 ASN A 203     117.400  62.490  94.800  1.00  0.00           H
ATOM   2018  C   ASN A 203     123.130  62.430  95.630  1.00  0.00           C
ATOM   2019  O   ASN A 203     123.500  63.630  95.460  1.00  0.00           O
ATOM   2020  N   VAL A 204     123.740  61.530  96.410  1.00  0.00           N
ATOM   2021  H   VAL A 204     123.340  60.620  96.560  1.00  0.00           H
ATOM   2022  CA  VAL A 204     125.000  61.850  97.100  1.00  0.00           C
ATOM   2023  CB  VAL A 204     125.470  60.830  98.190  1.00  0.00           C
ATOM   2024  CG1 VAL A 204     126.600  61.250  99.100  1.00  0.00           C
ATOM   2025  CG2 VAL A 204     124.310  60.420  99.140  1.00  0.00           C
ATOM   2026  C   VAL A 204     126.150  61.990  96.070  1.00  0.00           C
ATOM   2027  O   VAL A 204     126.750  63.040  96.000  1.00  0.00           O
ATOM   2028  N   LEU A 205     126.270  61.000  95.180  1.00  0.00           N
ATOM   2029  H   LEU A 205     125.790  60.120  95.180  1.00  0.00           H
ATOM   2030  CA  LEU A 205     127.250  61.140  94.100  1.00  0.00           C
ATOM   2031  CB  LEU A 205     127.410  59.800  93.410  1.00  0.00           C
ATOM   2032  CG  LEU A 205     128.280  58.780  94.130  1.00  0.00           C
ATOM   2033  CD1 LEU A 205     128.390  57.600  93.260  1.00  0.00           C
ATOM   2034  CD2 LEU A 205     129.630  59.360  94.590  1.00  0.00           C
ATOM   2035  C   LEU A 205     127.080  62.360  93.120  1.00  0.00           C
ATOM   2036  O   LEU A 205     128.080  62.830  92.600  1.00  0.00           O
ATOM   2037  N   ALA A 206     125.820  62.610  92.910  1.00  0.00           N
ATOM   2038  H   ALA A 206     125.150  61.870  92.980  1.00  0.00           H
ATOM   2039  CA  ALA A 206     125.320  63.800  92.130  1.00  0.00           C
ATOM   2040  CB  ALA A 206     123.800  63.630  91.850  1.00  0.00           C
ATOM   2041  C   ALA A 206     125.690  65.130  92.790  1.00  0.00           C
ATOM   2042  O   ALA A 206     126.150  66.060  92.140  1.00  0.00           O
ATOM   2043  N   TRP A 207     125.410  65.340  94.070  1.00  0.00           N
ATOM   2044  H   TRP A 207     124.890  64.670  94.610  1.00  0.00           H
ATOM   2045  CA  TRP A 207     125.870  66.560  94.780  1.00  0.00           C
ATOM   2046  CB  TRP A 207     125.130  66.510  96.140  1.00  0.00           C
ATOM   2047  CG  TRP A 207     125.600  67.570  97.160  1.00  0.00           C
ATOM   2048  CD1 TRP A 207     124.970  68.690  97.480  1.00  0.00           C
ATOM   2049  HD1 TRP A 207     124.240  69.080  96.780  1.00  0.00           H
ATOM   2050  CD2 TRP A 207     126.660  67.480  98.020  1.00  0.00           C
ATOM   2051  NE1 TRP A 207     125.580  69.330  98.470  1.00  0.00           N
ATOM   2052  HE1 TRP A 207     125.080  69.980  99.040  1.00  0.00           H
ATOM   2053  CE2 TRP A 207     126.650  68.630  98.810  1.00  0.00           C
ATOM   2054  CE3 TRP A 207     127.480  66.410  98.420  1.00  0.00           C
ATOM   2055  HE3 TRP A 207     127.110  65.410  98.200  1.00  0.00           H
ATOM   2056  CZ2 TRP A 207     127.470  68.810  99.900  1.00  0.00           C
ATOM   2057  HZ2 TRP A 207     127.630  69.750 100.430  1.00  0.00           H
ATOM   2058  CZ3 TRP A 207     128.340  66.540  99.500  1.00  0.00           C
ATOM   2059  HZ3 TRP A 207     128.890  65.650  99.810  1.00  0.00           H
ATOM   2060  CH2 TRP A 207     128.350  67.760 100.140  1.00  0.00           C
ATOM   2061  HH2 TRP A 207     129.050  67.820 100.970  1.00  0.00           H
ATOM   2062  C   TRP A 207     127.400  66.790  94.790  1.00  0.00           C
ATOM   2063  O   TRP A 207     127.860  67.940  94.640  1.00  0.00           O
ATOM   2064  N   LEU A 208     128.120  65.650  94.840  1.00  0.00           N
ATOM   2065  H   LEU A 208     127.730  64.740  94.980  1.00  0.00           H
ATOM   2066  CA  LEU A 208     129.600  65.650  94.630  1.00  0.00           C
ATOM   2067  CB  LEU A 208     130.200  64.300  94.810  1.00  0.00           C
ATOM   2068  CG  LEU A 208     130.200  63.780  96.250  1.00  0.00           C
ATOM   2069  CD1 LEU A 208     130.990  62.450  96.400  1.00  0.00           C
ATOM   2070  CD2 LEU A 208     130.740  64.740  97.270  1.00  0.00           C
ATOM   2071  C   LEU A 208     130.090  66.180  93.240  1.00  0.00           C
ATOM   2072  O   LEU A 208     131.050  66.930  93.130  1.00  0.00           O
ATOM   2073  N   TYR A 209     129.350  65.780  92.170  1.00  0.00           N
ATOM   2074  H   TYR A 209     128.760  64.970  92.180  1.00  0.00           H
ATOM   2075  CA  TYR A 209     129.450  66.390  90.820  1.00  0.00           C
ATOM   2076  CB  TYR A 209     128.580  65.730  89.730  1.00  0.00           C
ATOM   2077  CG  TYR A 209     129.180  64.390  89.230  1.00  0.00           C
ATOM   2078  CD1 TYR A 209     130.390  64.240  88.550  1.00  0.00           C
ATOM   2079  HD1 TYR A 209     131.190  64.980  88.450  1.00  0.00           H
ATOM   2080  CD2 TYR A 209     128.460  63.240  89.450  1.00  0.00           C
ATOM   2081  HD2 TYR A 209     127.470  63.410  89.870  1.00  0.00           H
ATOM   2082  CE1 TYR A 209     130.760  62.950  88.080  1.00  0.00           C
ATOM   2083  HE1 TYR A 209     131.700  62.800  87.550  1.00  0.00           H
ATOM   2084  CE2 TYR A 209     128.890  61.950  89.140  1.00  0.00           C
ATOM   2085  HE2 TYR A 209     128.470  61.080  89.660  1.00  0.00           H
ATOM   2086  CZ  TYR A 209     130.050  61.820  88.450  1.00  0.00           C
ATOM   2087  OH  TYR A 209     130.470  60.600  88.040  1.00  0.00           O
ATOM   2088  HH  TYR A 209     131.140  60.780  87.330  1.00  0.00           H
ATOM   2089  C   TYR A 209     129.180  67.860  90.810  1.00  0.00           C
ATOM   2090  O   TYR A 209     129.910  68.620  90.190  1.00  0.00           O
ATOM   2091  N   ALA A 210     128.050  68.240  91.360  1.00  0.00           N
ATOM   2092  H   ALA A 210     127.330  67.610  91.660  1.00  0.00           H
ATOM   2093  CA  ALA A 210     127.650  69.640  91.450  1.00  0.00           C
ATOM   2094  CB  ALA A 210     126.350  69.980  92.220  1.00  0.00           C
ATOM   2095  C   ALA A 210     128.620  70.620  92.130  1.00  0.00           C
ATOM   2096  O   ALA A 210     128.980  71.640  91.560  1.00  0.00           O
ATOM   2097  N   ALA A 211     129.250  70.100  93.130  1.00  0.00           N
ATOM   2098  H   ALA A 211     128.820  69.300  93.550  1.00  0.00           H
ATOM   2099  CA  ALA A 211     130.470  70.710  93.730  1.00  0.00           C
ATOM   2100  CB  ALA A 211     130.840  69.820  94.930  1.00  0.00           C
ATOM   2101  C   ALA A 211     131.710  70.850  92.860  1.00  0.00           C
ATOM   2102  O   ALA A 211     132.190  71.970  92.700  1.00  0.00           O
ATOM   2103  N   VAL A 212     131.950  69.880  91.940  1.00  0.00           N
ATOM   2104  H   VAL A 212     131.470  69.020  92.080  1.00  0.00           H
ATOM   2105  CA  VAL A 212     133.150  69.830  90.990  1.00  0.00           C
ATOM   2106  CB  VAL A 212     133.300  68.430  90.390  1.00  0.00           C
ATOM   2107  CG1 VAL A 212     134.220  68.370  89.260  1.00  0.00           C
ATOM   2108  CG2 VAL A 212     133.680  67.370  91.390  1.00  0.00           C
ATOM   2109  C   VAL A 212     132.990  70.910  89.900  1.00  0.00           C
ATOM   2110  O   VAL A 212     133.810  71.830  89.860  1.00  0.00           O
ATOM   2111  N   ILE A 213     131.710  71.040  89.630  1.00  0.00           N
ATOM   2112  H   ILE A 213     130.980  70.500  90.050  1.00  0.00           H
ATOM   2113  CA  ILE A 213     131.140  72.110  88.790  1.00  0.00           C
ATOM   2114  CB  ILE A 213     129.730  71.790  88.350  1.00  0.00           C
ATOM   2115  CG1 ILE A 213     129.750  70.580  87.390  1.00  0.00           C
ATOM   2116  CG2 ILE A 213     129.210  72.990  87.510  1.00  0.00           C
ATOM   2117  CD  ILE A 213     128.380  70.090  86.890  1.00  0.00           C
ATOM   2118  C   ILE A 213     131.270  73.480  89.360  1.00  0.00           C
ATOM   2119  O   ILE A 213     131.860  74.320  88.650  1.00  0.00           O
ATOM   2120  N   ASN A 214     131.090  73.710  90.710  1.00  0.00           N
ATOM   2121  H   ASN A 214     130.690  72.980  91.260  1.00  0.00           H
ATOM   2122  CA  ASN A 214     131.390  75.060  91.250  1.00  0.00           C
ATOM   2123  CB  ASN A 214     130.130  75.360  92.000  1.00  0.00           C
ATOM   2124  CG  ASN A 214     130.040  76.770  92.630  1.00  0.00           C
ATOM   2125  OD1 ASN A 214     130.410  77.020  93.720  1.00  0.00           O
ATOM   2126  ND2 ASN A 214     129.520  77.740  91.850  1.00  0.00           N
ATOM   2127 1HD2 ASN A 214     129.200  77.550  90.920  1.00  0.00           H
ATOM   2128 2HD2 ASN A 214     129.600  78.650  92.250  1.00  0.00           H
ATOM   2129  C   ASN A 214     132.700  75.010  92.080  1.00  0.00           C
ATOM   2130  O   ASN A 214     132.780  75.420  93.200  1.00  0.00           O
ATOM   2131  N   GLY A 215     133.720  74.540  91.430  1.00  0.00           N
ATOM   2132  H   GLY A 215     133.440  74.250  90.520  1.00  0.00           H
ATOM   2133  CA  GLY A 215     135.120  74.540  91.900  1.00  0.00           C
ATOM   2134  C   GLY A 215     135.310  73.890  93.330  1.00  0.00           C
ATOM   2135  O   GLY A 215     135.890  74.500  94.270  1.00  0.00           O
ATOM   2136  N   ASP A 216     134.710  72.720  93.630  1.00  0.00           N
ATOM   2137  H   ASP A 216     134.000  72.360  93.020  1.00  0.00           H
ATOM   2138  CA  ASP A 216     135.130  71.910  94.820  1.00  0.00           C
ATOM   2139  CB  ASP A 216     133.980  71.880  95.830  1.00  0.00           C
ATOM   2140  CG  ASP A 216     134.380  72.080  97.340  1.00  0.00           C
ATOM   2141  OD1 ASP A 216     133.460  72.520  98.060  1.00  0.00           O
ATOM   2142  OD2 ASP A 216     135.600  72.170  97.600  1.00  0.00           O
ATOM   2143  C   ASP A 216     135.700  70.510  94.440  1.00  0.00           C
ATOM   2144  O   ASP A 216     134.950  69.750  93.820  1.00  0.00           O
ATOM   2145  N   ARG A 217     137.040  70.300  94.580  1.00  0.00           N
ATOM   2146  H   ARG A 217     137.590  70.990  95.050  1.00  0.00           H
ATOM   2147  CA  ARG A 217     137.840  69.140  94.000  1.00  0.00           C
ATOM   2148  CB  ARG A 217     138.690  69.540  92.810  1.00  0.00           C
ATOM   2149  CG  ARG A 217     137.900  69.840  91.530  1.00  0.00           C
ATOM   2150  CD  ARG A 217     138.900  70.150  90.360  1.00  0.00           C
ATOM   2151  NE  ARG A 217     138.250  70.480  89.040  1.00  0.00           N
ATOM   2152  HE  ARG A 217     137.930  69.710  88.490  1.00  0.00           H
ATOM   2153  CZ  ARG A 217     138.010  71.690  88.440  1.00  0.00           C
ATOM   2154  NH1 ARG A 217     138.360  72.850  89.000  1.00  0.00           N
ATOM   2155 1HH1 ARG A 217     138.710  72.790  89.940  1.00  0.00           H
ATOM   2156 2HH1 ARG A 217     138.500  73.640  88.400  1.00  0.00           H
ATOM   2157  NH2 ARG A 217     137.590  71.800  87.170  1.00  0.00           N
ATOM   2158 1HH2 ARG A 217     137.380  70.930  86.710  1.00  0.00           H
ATOM   2159 2HH2 ARG A 217     137.360  72.660  86.710  1.00  0.00           H
ATOM   2160  C   ARG A 217     138.740  68.380  94.980  1.00  0.00           C
ATOM   2161  O   ARG A 217     139.410  67.460  94.570  1.00  0.00           O
ATOM   2162  N   TRP A 218     139.070  68.950  96.200  1.00  0.00           N
ATOM   2163  H   TRP A 218     138.730  69.850  96.470  1.00  0.00           H
ATOM   2164  CA  TRP A 218     140.100  68.370  97.130  1.00  0.00           C
ATOM   2165  CB  TRP A 218     139.830  69.150  98.440  1.00  0.00           C
ATOM   2166  CG  TRP A 218     138.500  68.930  99.230  1.00  0.00           C
ATOM   2167  CD1 TRP A 218     137.340  69.610  99.160  1.00  0.00           C
ATOM   2168  HD1 TRP A 218     137.140  70.310  98.350  1.00  0.00           H
ATOM   2169  CD2 TRP A 218     138.390  68.120 100.380  1.00  0.00           C
ATOM   2170  NE1 TRP A 218     136.540  69.180 100.060  1.00  0.00           N
ATOM   2171  HE1 TRP A 218     135.880  69.780 100.510  1.00  0.00           H
ATOM   2172  CE2 TRP A 218     137.120  68.240 100.800  1.00  0.00           C
ATOM   2173  CE3 TRP A 218     139.280  67.230 100.900  1.00  0.00           C
ATOM   2174  HE3 TRP A 218     140.250  67.140 100.410  1.00  0.00           H
ATOM   2175  CZ2 TRP A 218     136.660  67.420 101.800  1.00  0.00           C
ATOM   2176  HZ2 TRP A 218     135.660  67.650 102.170  1.00  0.00           H
ATOM   2177  CZ3 TRP A 218     138.870  66.330 101.870  1.00  0.00           C
ATOM   2178  HZ3 TRP A 218     139.590  65.840 102.520  1.00  0.00           H
ATOM   2179  CH2 TRP A 218     137.460  66.420 102.250  1.00  0.00           C
ATOM   2180  HH2 TRP A 218     137.160  65.680 103.000  1.00  0.00           H
ATOM   2181  C   TRP A 218     140.040  66.890  97.420  1.00  0.00           C
ATOM   2182  O   TRP A 218     141.000  66.180  97.200  1.00  0.00           O
ATOM   2183  N   PHE A 219     138.790  66.460  97.660  1.00  0.00           N
ATOM   2184  H   PHE A 219     138.080  67.040  98.060  1.00  0.00           H
ATOM   2185  CA  PHE A 219     138.400  65.040  97.750  1.00  0.00           C
ATOM   2186  CB  PHE A 219     136.950  64.920  98.120  1.00  0.00           C
ATOM   2187  CG  PHE A 219     135.840  65.220  97.060  1.00  0.00           C
ATOM   2188  CD1 PHE A 219     135.320  64.180  96.260  1.00  0.00           C
ATOM   2189  HD1 PHE A 219     135.790  63.200  96.360  1.00  0.00           H
ATOM   2190  CD2 PHE A 219     135.400  66.560  96.870  1.00  0.00           C
ATOM   2191  HD2 PHE A 219     135.650  67.360  97.570  1.00  0.00           H
ATOM   2192  CE1 PHE A 219     134.360  64.510  95.280  1.00  0.00           C
ATOM   2193  HE1 PHE A 219     134.000  63.790  94.550  1.00  0.00           H
ATOM   2194  CE2 PHE A 219     134.500  66.890  95.830  1.00  0.00           C
ATOM   2195  HE2 PHE A 219     134.330  67.880  95.430  1.00  0.00           H
ATOM   2196  CZ  PHE A 219     133.970  65.790  95.110  1.00  0.00           C
ATOM   2197  HZ  PHE A 219     133.110  66.120  94.530  1.00  0.00           H
ATOM   2198  C   PHE A 219     138.680  64.090  96.650  1.00  0.00           C
ATOM   2199  O   PHE A 219     139.010  62.980  97.040  1.00  0.00           O
ATOM   2200  N   LEU A 220     138.720  64.550  95.380  1.00  0.00           N
ATOM   2201  H   LEU A 220     138.700  65.540  95.280  1.00  0.00           H
ATOM   2202  CA  LEU A 220     138.960  63.650  94.210  1.00  0.00           C
ATOM   2203  CB  LEU A 220     138.820  64.360  92.850  1.00  0.00           C
ATOM   2204  CG  LEU A 220     137.350  64.490  92.550  1.00  0.00           C
ATOM   2205  CD1 LEU A 220     137.190  65.590  91.450  1.00  0.00           C
ATOM   2206  CD2 LEU A 220     136.800  63.190  92.060  1.00  0.00           C
ATOM   2207  C   LEU A 220     140.130  62.640  94.350  1.00  0.00           C
ATOM   2208  O   LEU A 220     141.300  63.070  94.390  1.00  0.00           O
ATOM   2209  N   ASN A 221     139.780  61.360  94.450  1.00  0.00           N
ATOM   2210  H   ASN A 221     138.830  61.060  94.590  1.00  0.00           H
ATOM   2211  CA  ASN A 221     140.710  60.220  94.550  1.00  0.00           C
ATOM   2212  CB  ASN A 221     140.250  59.350  95.720  1.00  0.00           C
ATOM   2213  CG  ASN A 221     140.930  57.970  95.870  1.00  0.00           C
ATOM   2214  OD1 ASN A 221     140.320  56.940  95.690  1.00  0.00           O
ATOM   2215  ND2 ASN A 221     142.060  57.980  96.350  1.00  0.00           N
ATOM   2216 1HD2 ASN A 221     142.470  58.790  96.780  1.00  0.00           H
ATOM   2217 2HD2 ASN A 221     142.590  57.160  96.550  1.00  0.00           H
ATOM   2218  C   ASN A 221     140.950  59.390  93.290  1.00  0.00           C
ATOM   2219  O   ASN A 221     139.950  58.750  92.900  1.00  0.00           O
ATOM   2220  N   ARG A 222     142.110  59.350  92.720  1.00  0.00           N
ATOM   2221  H   ARG A 222     142.930  59.650  93.190  1.00  0.00           H
ATOM   2222  CA  ARG A 222     142.280  58.720  91.420  1.00  0.00           C
ATOM   2223  CB  ARG A 222     143.250  59.470  90.530  1.00  0.00           C
ATOM   2224  CG  ARG A 222     142.700  60.750  89.990  1.00  0.00           C
ATOM   2225  CD  ARG A 222     143.740  61.140  88.920  1.00  0.00           C
ATOM   2226  NE  ARG A 222     143.520  62.500  88.410  1.00  0.00           N
ATOM   2227  HE  ARG A 222     143.160  63.080  89.140  1.00  0.00           H
ATOM   2228  CZ  ARG A 222     143.550  62.990  87.150  1.00  0.00           C
ATOM   2229  NH1 ARG A 222     143.880  62.150  86.220  1.00  0.00           N
ATOM   2230 1HH1 ARG A 222     144.080  61.190  86.410  1.00  0.00           H
ATOM   2231 2HH1 ARG A 222     144.030  62.460  85.270  1.00  0.00           H
ATOM   2232  NH2 ARG A 222     143.410  64.280  86.900  1.00  0.00           N
ATOM   2233 1HH2 ARG A 222     143.290  64.980  87.610  1.00  0.00           H
ATOM   2234 2HH2 ARG A 222     143.210  64.540  85.960  1.00  0.00           H
ATOM   2235  C   ARG A 222     142.730  57.240  91.500  1.00  0.00           C
ATOM   2236  O   ARG A 222     143.730  56.750  91.020  1.00  0.00           O
ATOM   2237  N   PHE A 223     141.970  56.510  92.300  1.00  0.00           N
ATOM   2238  H   PHE A 223     141.430  56.930  93.030  1.00  0.00           H
ATOM   2239  CA  PHE A 223     142.100  55.040  92.340  1.00  0.00           C
ATOM   2240  CB  PHE A 223     142.830  54.630  93.580  1.00  0.00           C
ATOM   2241  CG  PHE A 223     142.910  53.120  93.910  1.00  0.00           C
ATOM   2242  CD1 PHE A 223     144.100  52.500  93.680  1.00  0.00           C
ATOM   2243  HD1 PHE A 223     144.910  53.090  93.260  1.00  0.00           H
ATOM   2244  CD2 PHE A 223     141.860  52.420  94.560  1.00  0.00           C
ATOM   2245  HD2 PHE A 223     140.870  52.830  94.760  1.00  0.00           H
ATOM   2246  CE1 PHE A 223     144.340  51.230  93.980  1.00  0.00           C
ATOM   2247  HE1 PHE A 223     145.290  50.700  93.840  1.00  0.00           H
ATOM   2248  CE2 PHE A 223     142.040  51.110  94.930  1.00  0.00           C
ATOM   2249  HE2 PHE A 223     141.410  50.640  95.680  1.00  0.00           H
ATOM   2250  CZ  PHE A 223     143.280  50.560  94.640  1.00  0.00           C
ATOM   2251  HZ  PHE A 223     143.420  49.500  94.840  1.00  0.00           H
ATOM   2252  C   PHE A 223     140.700  54.330  92.240  1.00  0.00           C
ATOM   2253  O   PHE A 223     139.960  54.310  93.230  1.00  0.00           O
ATOM   2254  N   THR A 224     140.430  53.720  91.140  1.00  0.00           N
ATOM   2255  H   THR A 224     141.080  53.720  90.380  1.00  0.00           H
ATOM   2256  CA  THR A 224     139.250  52.910  90.730  1.00  0.00           C
ATOM   2257  CB  THR A 224     139.090  52.530  89.200  1.00  0.00           C
ATOM   2258  OG1 THR A 224     140.380  52.250  88.680  1.00  0.00           O
ATOM   2259  HG1 THR A 224     140.890  53.100  88.550  1.00  0.00           H
ATOM   2260  CG2 THR A 224     138.500  53.690  88.480  1.00  0.00           C
ATOM   2261  C   THR A 224     138.930  51.770  91.710  1.00  0.00           C
ATOM   2262  O   THR A 224     139.130  50.600  91.370  1.00  0.00           O
ATOM   2263  N   THR A 225     138.280  52.100  92.840  1.00  0.00           N
ATOM   2264  H   THR A 225     138.330  53.040  93.170  1.00  0.00           H
ATOM   2265  CA  THR A 225     137.710  51.150  93.780  1.00  0.00           C
ATOM   2266  CB  THR A 225     137.470  51.850  95.110  1.00  0.00           C
ATOM   2267  OG1 THR A 225     138.720  51.870  95.800  1.00  0.00           O
ATOM   2268  HG1 THR A 225     138.880  51.010  96.270  1.00  0.00           H
ATOM   2269  CG2 THR A 225     136.380  51.090  95.930  1.00  0.00           C
ATOM   2270  C   THR A 225     136.590  50.340  93.090  1.00  0.00           C
ATOM   2271  O   THR A 225     135.570  50.920  92.780  1.00  0.00           O
ATOM   2272  N   THR A 226     136.790  49.020  92.900  1.00  0.00           N
ATOM   2273  H   THR A 226     137.690  48.650  93.130  1.00  0.00           H
ATOM   2274  CA  THR A 226     135.700  48.060  92.470  1.00  0.00           C
ATOM   2275  CB  THR A 226     136.130  46.600  91.980  1.00  0.00           C
ATOM   2276  OG1 THR A 226     137.280  46.810  91.120  1.00  0.00           O
ATOM   2277  HG1 THR A 226     138.100  46.940  91.670  1.00  0.00           H
ATOM   2278  CG2 THR A 226     135.130  45.780  91.200  1.00  0.00           C
ATOM   2279  C   THR A 226     134.530  47.910  93.430  1.00  0.00           C
ATOM   2280  O   THR A 226     134.710  48.090  94.650  1.00  0.00           O
ATOM   2281  N   LEU A 227     133.290  48.190  92.880  1.00  0.00           N
ATOM   2282  H   LEU A 227     133.260  48.370  91.900  1.00  0.00           H
ATOM   2283  CA  LEU A 227     131.950  48.180  93.520  1.00  0.00           C
ATOM   2284  CB  LEU A 227     130.770  48.150  92.480  1.00  0.00           C
ATOM   2285  CG  LEU A 227     130.170  49.550  92.270  1.00  0.00           C
ATOM   2286  CD1 LEU A 227     128.970  49.260  91.340  1.00  0.00           C
ATOM   2287  CD2 LEU A 227     129.940  50.490  93.460  1.00  0.00           C
ATOM   2288  C   LEU A 227     131.680  47.130  94.620  1.00  0.00           C
ATOM   2289  O   LEU A 227     130.980  47.470  95.560  1.00  0.00           O
ATOM   2290  N   ASN A 228     132.300  45.950  94.470  1.00  0.00           N
ATOM   2291  H   ASN A 228     132.420  45.540  93.570  1.00  0.00           H
ATOM   2292  CA  ASN A 228     132.280  44.900  95.510  1.00  0.00           C
ATOM   2293  CB  ASN A 228     133.200  43.760  95.180  1.00  0.00           C
ATOM   2294  CG  ASN A 228     132.590  42.950  94.040  1.00  0.00           C
ATOM   2295  OD1 ASN A 228     131.930  43.510  93.170  1.00  0.00           O
ATOM   2296  ND2 ASN A 228     132.860  41.680  93.990  1.00  0.00           N
ATOM   2297 1HD2 ASN A 228     133.410  41.240  94.700  1.00  0.00           H
ATOM   2298 2HD2 ASN A 228     132.800  41.300  93.060  1.00  0.00           H
ATOM   2299  C   ASN A 228     132.420  45.370  97.000  1.00  0.00           C
ATOM   2300  O   ASN A 228     131.420  45.470  97.690  1.00  0.00           O
ATOM   2301  N   ASP A 229     133.460  46.170  97.200  1.00  0.00           N
ATOM   2302  H   ASP A 229     134.240  46.010  96.590  1.00  0.00           H
ATOM   2303  CA  ASP A 229     133.970  46.890  98.370  1.00  0.00           C
ATOM   2304  CB  ASP A 229     135.400  47.310  98.060  1.00  0.00           C
ATOM   2305  CG  ASP A 229     136.370  46.190  97.710  1.00  0.00           C
ATOM   2306  OD1 ASP A 229     136.260  45.620  96.560  1.00  0.00           O
ATOM   2307  OD2 ASP A 229     137.300  45.880  98.520  1.00  0.00           O
ATOM   2308  C   ASP A 229     133.160  48.090  98.840  1.00  0.00           C
ATOM   2309  O   ASP A 229     132.760  48.210 100.030  1.00  0.00           O
ATOM   2310  N   PHE A 230     132.960  48.950  97.880  1.00  0.00           N
ATOM   2311  H   PHE A 230     133.500  49.010  97.040  1.00  0.00           H
ATOM   2312  CA  PHE A 230     131.970  49.990  97.990  1.00  0.00           C
ATOM   2313  CB  PHE A 230     131.850  50.900  96.770  1.00  0.00           C
ATOM   2314  CG  PHE A 230     131.140  52.270  97.040  1.00  0.00           C
ATOM   2315  CD1 PHE A 230     131.880  53.330  97.590  1.00  0.00           C
ATOM   2316  HD1 PHE A 230     132.920  53.110  97.820  1.00  0.00           H
ATOM   2317  CD2 PHE A 230     129.760  52.370  97.080  1.00  0.00           C
ATOM   2318  HD2 PHE A 230     129.170  51.740  96.420  1.00  0.00           H
ATOM   2319  CE1 PHE A 230     131.270  54.410  98.220  1.00  0.00           C
ATOM   2320  HE1 PHE A 230     131.820  55.030  98.930  1.00  0.00           H
ATOM   2321  CE2 PHE A 230     129.200  53.470  97.780  1.00  0.00           C
ATOM   2322  HE2 PHE A 230     128.120  53.520  97.930  1.00  0.00           H
ATOM   2323  CZ  PHE A 230     129.960  54.460  98.260  1.00  0.00           C
ATOM   2324  HZ  PHE A 230     129.510  55.370  98.660  1.00  0.00           H
ATOM   2325  C   PHE A 230     130.540  49.600  98.430  1.00  0.00           C
ATOM   2326  O   PHE A 230     130.000  50.070  99.400  1.00  0.00           O
ATOM   2327  N   ASN A 231     129.960  48.600  97.760  1.00  0.00           N
ATOM   2328  H   ASN A 231     130.310  48.280  96.880  1.00  0.00           H
ATOM   2329  CA  ASN A 231     128.630  47.990  98.200  1.00  0.00           C
ATOM   2330  CB  ASN A 231     128.130  47.000  97.170  1.00  0.00           C
ATOM   2331  CG  ASN A 231     127.650  47.730  95.960  1.00  0.00           C
ATOM   2332  OD1 ASN A 231     127.520  48.950  95.950  1.00  0.00           O
ATOM   2333  ND2 ASN A 231     127.810  47.080  94.840  1.00  0.00           N
ATOM   2334 1HD2 ASN A 231     128.140  46.150  94.710  1.00  0.00           H
ATOM   2335 2HD2 ASN A 231     127.550  47.560  94.000  1.00  0.00           H
ATOM   2336  C   ASN A 231     128.530  47.320  99.560  1.00  0.00           C
ATOM   2337  O   ASN A 231     127.640  47.610 100.320  1.00  0.00           O
ATOM   2338  N   LEU A 232     129.660  46.760 100.040  1.00  0.00           N
ATOM   2339  H   LEU A 232     130.350  46.420  99.410  1.00  0.00           H
ATOM   2340  CA  LEU A 232     129.830  46.520 101.530  1.00  0.00           C
ATOM   2341  CB  LEU A 232     131.060  45.720 101.830  1.00  0.00           C
ATOM   2342  CG  LEU A 232     131.270  45.100 103.230  1.00  0.00           C
ATOM   2343  CD1 LEU A 232     130.080  44.240 103.720  1.00  0.00           C
ATOM   2344  CD2 LEU A 232     132.570  44.270 103.080  1.00  0.00           C
ATOM   2345  C   LEU A 232     129.900  47.790 102.400  1.00  0.00           C
ATOM   2346  O   LEU A 232     129.140  47.880 103.370  1.00  0.00           O
ATOM   2347  N   VAL A 233     130.840  48.690 102.170  1.00  0.00           N
ATOM   2348  H   VAL A 233     131.420  48.530 101.360  1.00  0.00           H
ATOM   2349  CA  VAL A 233     131.080  49.990 102.900  1.00  0.00           C
ATOM   2350  CB  VAL A 233     132.240  50.760 102.160  1.00  0.00           C
ATOM   2351  CG1 VAL A 233     132.480  52.210 102.550  1.00  0.00           C
ATOM   2352  CG2 VAL A 233     133.530  50.050 102.640  1.00  0.00           C
ATOM   2353  C   VAL A 233     129.800  50.780 103.000  1.00  0.00           C
ATOM   2354  O   VAL A 233     129.340  51.260 104.060  1.00  0.00           O
ATOM   2355  N   ALA A 234     129.040  50.780 101.920  1.00  0.00           N
ATOM   2356  H   ALA A 234     129.470  50.390 101.110  1.00  0.00           H
ATOM   2357  CA  ALA A 234     127.660  51.250 101.720  1.00  0.00           C
ATOM   2358  CB  ALA A 234     127.290  51.190 100.200  1.00  0.00           C
ATOM   2359  C   ALA A 234     126.600  50.700 102.600  1.00  0.00           C
ATOM   2360  O   ALA A 234     125.950  51.520 103.250  1.00  0.00           O
ATOM   2361  N   MET A 235     126.440  49.360 102.670  1.00  0.00           N
ATOM   2362  H   MET A 235     126.780  48.710 102.000  1.00  0.00           H
ATOM   2363  CA  MET A 235     125.540  48.840 103.700  1.00  0.00           C
ATOM   2364  CB  MET A 235     125.400  47.360 103.630  1.00  0.00           C
ATOM   2365  CG  MET A 235     124.420  47.120 102.490  1.00  0.00           C
ATOM   2366  SD  MET A 235     124.060  45.390 102.060  1.00  0.00           S
ATOM   2367  CE  MET A 235     125.540  44.890 101.170  1.00  0.00           C
ATOM   2368  C   MET A 235     125.970  49.160 105.130  1.00  0.00           C
ATOM   2369  O   MET A 235     125.120  49.800 105.760  1.00  0.00           O
ATOM   2370  N   LYS A 236     127.240  49.260 105.430  1.00  0.00           N
ATOM   2371  H   LYS A 236     127.950  49.090 104.750  1.00  0.00           H
ATOM   2372  CA  LYS A 236     127.700  49.710 106.790  1.00  0.00           C
ATOM   2373  CB  LYS A 236     129.160  49.460 107.140  1.00  0.00           C
ATOM   2374  CG  LYS A 236     129.670  48.050 107.080  1.00  0.00           C
ATOM   2375  CD  LYS A 236     131.240  48.040 107.020  1.00  0.00           C
ATOM   2376  CE  LYS A 236     131.780  46.660 107.150  1.00  0.00           C
ATOM   2377  NZ  LYS A 236     133.110  46.580 107.630  1.00  0.00           N
ATOM   2378  HZ1 LYS A 236     133.220  47.020 108.520  1.00  0.00           H
ATOM   2379  HZ2 LYS A 236     133.330  45.630 107.830  1.00  0.00           H
ATOM   2380  HZ3 LYS A 236     133.780  46.930 106.980  1.00  0.00           H
ATOM   2381  C   LYS A 236     127.420  51.180 107.150  1.00  0.00           C
ATOM   2382  O   LYS A 236     126.470  51.420 107.900  1.00  0.00           O
ATOM   2383  N   TYR A 237     127.920  52.080 106.290  1.00  0.00           N
ATOM   2384  H   TYR A 237     128.450  51.800 105.490  1.00  0.00           H
ATOM   2385  CA  TYR A 237     127.850  53.570 106.470  1.00  0.00           C
ATOM   2386  CB  TYR A 237     129.130  54.210 105.820  1.00  0.00           C
ATOM   2387  CG  TYR A 237     130.450  53.960 106.610  1.00  0.00           C
ATOM   2388  CD1 TYR A 237     130.880  54.890 107.580  1.00  0.00           C
ATOM   2389  HD1 TYR A 237     130.190  55.190 108.370  1.00  0.00           H
ATOM   2390  CD2 TYR A 237     131.380  53.080 106.020  1.00  0.00           C
ATOM   2391  HD2 TYR A 237     131.050  52.600 105.100  1.00  0.00           H
ATOM   2392  CE1 TYR A 237     132.270  55.040 107.840  1.00  0.00           C
ATOM   2393  HE1 TYR A 237     132.730  55.660 108.600  1.00  0.00           H
ATOM   2394  CE2 TYR A 237     132.710  53.200 106.340  1.00  0.00           C
ATOM   2395  HE2 TYR A 237     133.370  52.680 105.650  1.00  0.00           H
ATOM   2396  CZ  TYR A 237     133.170  54.130 107.270  1.00  0.00           C
ATOM   2397  OH  TYR A 237     134.490  53.980 107.690  1.00  0.00           O
ATOM   2398  HH  TYR A 237     134.720  54.650 108.390  1.00  0.00           H
ATOM   2399  C   TYR A 237     126.600  54.240 105.870  1.00  0.00           C
ATOM   2400  O   TYR A 237     126.490  55.450 105.560  1.00  0.00           O
ATOM   2401  N   ASN A 238     125.530  53.510 106.100  1.00  0.00           N
ATOM   2402  H   ASN A 238     125.730  52.790 106.770  1.00  0.00           H
ATOM   2403  CA  ASN A 238     124.050  53.720 105.800  1.00  0.00           C
ATOM   2404  CB  ASN A 238     123.320  54.580 106.890  1.00  0.00           C
ATOM   2405  CG  ASN A 238     123.660  54.410 108.390  1.00  0.00           C
ATOM   2406  OD1 ASN A 238     124.410  53.560 108.850  1.00  0.00           O
ATOM   2407  ND2 ASN A 238     123.290  55.270 109.310  1.00  0.00           N
ATOM   2408 1HD2 ASN A 238     122.700  56.030 109.030  1.00  0.00           H
ATOM   2409 2HD2 ASN A 238     123.430  55.020 110.260  1.00  0.00           H
ATOM   2410  C   ASN A 238     123.760  54.280 104.340  1.00  0.00           C
ATOM   2411  O   ASN A 238     122.980  55.250 104.250  1.00  0.00           O
ATOM   2412  N   TYR A 239     124.370  53.720 103.310  1.00  0.00           N
ATOM   2413  H   TYR A 239     125.030  52.980 103.400  1.00  0.00           H
ATOM   2414  CA  TYR A 239     124.110  53.920 101.860  1.00  0.00           C
ATOM   2415  CB  TYR A 239     125.410  54.370 101.210  1.00  0.00           C
ATOM   2416  CG  TYR A 239     125.680  55.820 101.590  1.00  0.00           C
ATOM   2417  CD1 TYR A 239     124.990  56.920 101.210  1.00  0.00           C
ATOM   2418  HD1 TYR A 239     124.090  56.840 100.600  1.00  0.00           H
ATOM   2419  CD2 TYR A 239     126.830  56.040 102.350  1.00  0.00           C
ATOM   2420  HD2 TYR A 239     127.480  55.200 102.590  1.00  0.00           H
ATOM   2421  CE1 TYR A 239     125.330  58.190 101.560  1.00  0.00           C
ATOM   2422  HE1 TYR A 239     124.660  59.040 101.430  1.00  0.00           H
ATOM   2423  CE2 TYR A 239     127.290  57.340 102.600  1.00  0.00           C
ATOM   2424  HE2 TYR A 239     128.170  57.440 103.220  1.00  0.00           H
ATOM   2425  CZ  TYR A 239     126.520  58.440 102.270  1.00  0.00           C
ATOM   2426  OH  TYR A 239     126.760  59.490 103.000  1.00  0.00           O
ATOM   2427  HH  TYR A 239     125.990  60.060 103.280  1.00  0.00           H
ATOM   2428  C   TYR A 239     123.480  52.720 101.080  1.00  0.00           C
ATOM   2429  O   TYR A 239     123.780  51.570 101.370  1.00  0.00           O
ATOM   2430  N   GLU A 240     122.840  53.070 100.000  1.00  0.00           N
ATOM   2431  H   GLU A 240     122.650  54.030  99.820  1.00  0.00           H
ATOM   2432  CA  GLU A 240     122.340  51.980  99.090  1.00  0.00           C
ATOM   2433  CB  GLU A 240     121.300  52.650  98.180  1.00  0.00           C
ATOM   2434  CG  GLU A 240     120.550  51.540  97.410  1.00  0.00           C
ATOM   2435  CD  GLU A 240     119.760  52.120  96.180  1.00  0.00           C
ATOM   2436  OE1 GLU A 240     119.360  53.310  96.110  1.00  0.00           O
ATOM   2437  OE2 GLU A 240     119.510  51.360  95.210  1.00  0.00           O
ATOM   2438  C   GLU A 240     123.450  51.320  98.230  1.00  0.00           C
ATOM   2439  O   GLU A 240     124.240  52.030  97.580  1.00  0.00           O
ATOM   2440  N   PRO A 241     123.420  49.960  98.200  1.00  0.00           N
ATOM   2441  CA  PRO A 241     124.270  49.120  97.360  1.00  0.00           C
ATOM   2442  CB  PRO A 241     123.720  47.650  97.520  1.00  0.00           C
ATOM   2443  CG  PRO A 241     123.240  47.660  99.010  1.00  0.00           C
ATOM   2444  CD  PRO A 241     122.580  49.050  99.040  1.00  0.00           C
ATOM   2445  C   PRO A 241     124.060  49.520  95.860  1.00  0.00           C
ATOM   2446  O   PRO A 241     122.950  49.660  95.410  1.00  0.00           O
ATOM   2447  N   LEU A 242     125.150  49.780  95.120  1.00  0.00           N
ATOM   2448  H   LEU A 242     126.020  49.790  95.600  1.00  0.00           H
ATOM   2449  CA  LEU A 242     125.090  50.350  93.820  1.00  0.00           C
ATOM   2450  CB  LEU A 242     126.200  51.340  93.510  1.00  0.00           C
ATOM   2451  CG  LEU A 242     126.220  52.660  94.310  1.00  0.00           C
ATOM   2452  CD1 LEU A 242     126.850  53.760  93.380  1.00  0.00           C
ATOM   2453  CD2 LEU A 242     124.800  53.140  94.530  1.00  0.00           C
ATOM   2454  C   LEU A 242     124.990  49.260  92.700  1.00  0.00           C
ATOM   2455  O   LEU A 242     125.800  48.390  92.610  1.00  0.00           O
ATOM   2456  N   THR A 243     123.920  49.220  91.950  1.00  0.00           N
ATOM   2457  H   THR A 243     123.150  49.820  92.140  1.00  0.00           H
ATOM   2458  CA  THR A 243     123.780  48.240  90.840  1.00  0.00           C
ATOM   2459  CB  THR A 243     122.480  47.420  90.980  1.00  0.00           C
ATOM   2460  OG1 THR A 243     122.430  46.400  89.980  1.00  0.00           O
ATOM   2461  HG1 THR A 243     121.510  46.020  89.990  1.00  0.00           H
ATOM   2462  CG2 THR A 243     121.220  48.240  90.980  1.00  0.00           C
ATOM   2463  C   THR A 243     123.860  48.990  89.480  1.00  0.00           C
ATOM   2464  O   THR A 243     124.380  50.160  89.390  1.00  0.00           O
ATOM   2465  N   GLN A 244     123.330  48.350  88.430  1.00  0.00           N
ATOM   2466  H   GLN A 244     123.070  47.410  88.660  1.00  0.00           H
ATOM   2467  CA  GLN A 244     123.360  48.880  87.090  1.00  0.00           C
ATOM   2468  CB  GLN A 244     122.680  47.960  86.060  1.00  0.00           C
ATOM   2469  CG  GLN A 244     123.720  46.970  85.560  1.00  0.00           C
ATOM   2470  CD  GLN A 244     124.740  47.510  84.580  1.00  0.00           C
ATOM   2471  OE1 GLN A 244     125.900  47.830  84.910  1.00  0.00           O
ATOM   2472  NE2 GLN A 244     124.390  47.300  83.360  1.00  0.00           N
ATOM   2473 1HE2 GLN A 244     123.640  46.640  83.280  1.00  0.00           H
ATOM   2474 2HE2 GLN A 244     124.580  47.810  82.520  1.00  0.00           H
ATOM   2475  C   GLN A 244     122.730  50.250  86.920  1.00  0.00           C
ATOM   2476  O   GLN A 244     123.190  51.120  86.180  1.00  0.00           O
ATOM   2477  N   ASP A 245     121.520  50.370  87.440  1.00  0.00           N
ATOM   2478  H   ASP A 245     121.120  49.640  87.990  1.00  0.00           H
ATOM   2479  CA  ASP A 245     120.630  51.510  87.240  1.00  0.00           C
ATOM   2480  CB  ASP A 245     119.310  51.210  88.000  1.00  0.00           C
ATOM   2481  CG  ASP A 245     118.420  50.040  87.480  1.00  0.00           C
ATOM   2482  OD1 ASP A 245     118.660  48.970  87.900  1.00  0.00           O
ATOM   2483  OD2 ASP A 245     117.440  50.290  86.690  1.00  0.00           O
ATOM   2484  C   ASP A 245     121.270  52.880  87.620  1.00  0.00           C
ATOM   2485  O   ASP A 245     121.380  53.800  86.760  1.00  0.00           O
ATOM   2486  N   HIS A 246     122.030  52.840  88.720  1.00  0.00           N
ATOM   2487  H   HIS A 246     121.760  52.240  89.470  1.00  0.00           H
ATOM   2488  CA  HIS A 246     122.920  53.920  89.260  1.00  0.00           C
ATOM   2489  CB  HIS A 246     123.480  53.410  90.600  1.00  0.00           C
ATOM   2490  CG  HIS A 246     122.510  52.790  91.610  1.00  0.00           C
ATOM   2491  ND1 HIS A 246     121.810  51.700  91.440  1.00  0.00           N
ATOM   2492  CD2 HIS A 246     121.960  53.440  92.630  1.00  0.00           C
ATOM   2493  HD2 HIS A 246     122.270  54.340  93.150  1.00  0.00           H
ATOM   2494  CE1 HIS A 246     120.850  51.630  92.400  1.00  0.00           C
ATOM   2495  HE1 HIS A 246     120.050  50.900  92.300  1.00  0.00           H
ATOM   2496  NE2 HIS A 246     120.950  52.710  93.140  1.00  0.00           N
ATOM   2497  HE2 HIS A 246     120.410  52.840  93.970  1.00  0.00           H
ATOM   2498  C   HIS A 246     124.110  54.440  88.430  1.00  0.00           C
ATOM   2499  O   HIS A 246     124.010  55.590  87.960  1.00  0.00           O
ATOM   2500  N   VAL A 247     124.930  53.420  88.050  1.00  0.00           N
ATOM   2501  H   VAL A 247     124.990  52.680  88.720  1.00  0.00           H
ATOM   2502  CA  VAL A 247     125.890  53.510  86.950  1.00  0.00           C
ATOM   2503  CB  VAL A 247     126.690  52.160  86.830  1.00  0.00           C
ATOM   2504  CG1 VAL A 247     127.380  51.920  85.450  1.00  0.00           C
ATOM   2505  CG2 VAL A 247     127.670  51.980  88.010  1.00  0.00           C
ATOM   2506  C   VAL A 247     125.330  54.010  85.600  1.00  0.00           C
ATOM   2507  O   VAL A 247     125.910  55.000  85.020  1.00  0.00           O
ATOM   2508  N   ASP A 248     124.130  53.580  85.210  1.00  0.00           N
ATOM   2509  H   ASP A 248     123.700  52.790  85.640  1.00  0.00           H
ATOM   2510  CA  ASP A 248     123.480  54.110  83.960  1.00  0.00           C
ATOM   2511  CB  ASP A 248     122.290  53.220  83.650  1.00  0.00           C
ATOM   2512  CG  ASP A 248     121.330  53.470  82.460  1.00  0.00           C
ATOM   2513  OD1 ASP A 248     121.390  52.840  81.390  1.00  0.00           O
ATOM   2514  OD2 ASP A 248     120.320  54.160  82.620  1.00  0.00           O
ATOM   2515  C   ASP A 248     123.080  55.630  84.120  1.00  0.00           C
ATOM   2516  O   ASP A 248     123.380  56.420  83.200  1.00  0.00           O
ATOM   2517  N   ILE A 249     122.380  55.880  85.220  1.00  0.00           N
ATOM   2518  H   ILE A 249     122.110  55.230  85.920  1.00  0.00           H
ATOM   2519  CA  ILE A 249     121.870  57.280  85.540  1.00  0.00           C
ATOM   2520  CB  ILE A 249     120.740  57.290  86.680  1.00  0.00           C
ATOM   2521  CG1 ILE A 249     119.460  56.530  86.180  1.00  0.00           C
ATOM   2522  CG2 ILE A 249     120.440  58.650  87.320  1.00  0.00           C
ATOM   2523  CD  ILE A 249     118.540  56.120  87.280  1.00  0.00           C
ATOM   2524  C   ILE A 249     123.030  58.260  85.720  1.00  0.00           C
ATOM   2525  O   ILE A 249     122.940  59.340  85.150  1.00  0.00           O
ATOM   2526  N   LEU A 250     124.130  57.830  86.300  1.00  0.00           N
ATOM   2527  H   LEU A 250     124.150  56.990  86.840  1.00  0.00           H
ATOM   2528  CA  LEU A 250     125.380  58.530  86.490  1.00  0.00           C
ATOM   2529  CB  LEU A 250     126.190  58.050  87.690  1.00  0.00           C
ATOM   2530  CG  LEU A 250     125.640  58.580  89.040  1.00  0.00           C
ATOM   2531  CD1 LEU A 250     126.560  57.990  90.070  1.00  0.00           C
ATOM   2532  CD2 LEU A 250     125.630  60.080  89.070  1.00  0.00           C
ATOM   2533  C   LEU A 250     126.230  58.920  85.300  1.00  0.00           C
ATOM   2534  O   LEU A 250     126.570  60.090  85.060  1.00  0.00           O
ATOM   2535  N   GLY A 251     126.140  57.940  84.350  1.00  0.00           N
ATOM   2536  H   GLY A 251     125.710  57.070  84.580  1.00  0.00           H
ATOM   2537  CA  GLY A 251     126.770  57.880  83.000  1.00  0.00           C
ATOM   2538  C   GLY A 251     126.770  59.240  82.290  1.00  0.00           C
ATOM   2539  O   GLY A 251     127.800  59.830  82.250  1.00  0.00           O
ATOM   2540  N   PRO A 252     125.590  59.850  82.060  1.00  0.00           N
ATOM   2541  CA  PRO A 252     125.620  61.110  81.310  1.00  0.00           C
ATOM   2542  CB  PRO A 252     124.140  61.400  81.170  1.00  0.00           C
ATOM   2543  CG  PRO A 252     123.540  60.010  80.830  1.00  0.00           C
ATOM   2544  CD  PRO A 252     124.310  59.170  81.880  1.00  0.00           C
ATOM   2545  C   PRO A 252     126.280  62.290  82.060  1.00  0.00           C
ATOM   2546  O   PRO A 252     127.360  62.610  81.740  1.00  0.00           O
ATOM   2547  N   LEU A 253     125.910  62.480  83.330  1.00  0.00           N
ATOM   2548  H   LEU A 253     125.070  62.010  83.610  1.00  0.00           H
ATOM   2549  CA  LEU A 253     126.620  63.310  84.320  1.00  0.00           C
ATOM   2550  CB  LEU A 253     125.890  63.180  85.650  1.00  0.00           C
ATOM   2551  CG  LEU A 253     126.210  64.250  86.790  1.00  0.00           C
ATOM   2552  CD1 LEU A 253     126.420  65.680  86.250  1.00  0.00           C
ATOM   2553  CD2 LEU A 253     125.230  64.290  87.950  1.00  0.00           C
ATOM   2554  C   LEU A 253     128.180  63.290  84.370  1.00  0.00           C
ATOM   2555  O   LEU A 253     128.960  64.240  84.280  1.00  0.00           O
ATOM   2556  N   SER A 254     128.670  62.020  84.480  1.00  0.00           N
ATOM   2557  H   SER A 254     128.010  61.300  84.710  1.00  0.00           H
ATOM   2558  CA  SER A 254     130.100  61.670  84.480  1.00  0.00           C
ATOM   2559  CB  SER A 254     130.350  60.170  84.620  1.00  0.00           C
ATOM   2560  OG  SER A 254     130.070  59.380  83.470  1.00  0.00           O
ATOM   2561  HG  SER A 254     129.080  59.480  83.370  1.00  0.00           H
ATOM   2562  C   SER A 254     130.860  62.140  83.210  1.00  0.00           C
ATOM   2563  O   SER A 254     131.900  62.800  83.290  1.00  0.00           O
ATOM   2564  N   ALA A 255     130.200  61.840  82.110  1.00  0.00           N
ATOM   2565  H   ALA A 255     129.480  61.140  82.120  1.00  0.00           H
ATOM   2566  CA  ALA A 255     130.530  62.240  80.740  1.00  0.00           C
ATOM   2567  CB  ALA A 255     129.630  61.520  79.730  1.00  0.00           C
ATOM   2568  C   ALA A 255     130.380  63.760  80.410  1.00  0.00           C
ATOM   2569  O   ALA A 255     131.160  64.250  79.590  1.00  0.00           O
ATOM   2570  N   GLN A 256     129.390  64.430  81.040  1.00  0.00           N
ATOM   2571  H   GLN A 256     128.590  63.920  81.340  1.00  0.00           H
ATOM   2572  CA  GLN A 256     129.360  65.900  80.970  1.00  0.00           C
ATOM   2573  CB  GLN A 256     128.080  66.530  81.620  1.00  0.00           C
ATOM   2574  CG  GLN A 256     126.800  66.140  80.920  1.00  0.00           C
ATOM   2575  CD  GLN A 256     126.540  67.010  79.670  1.00  0.00           C
ATOM   2576  OE1 GLN A 256     126.310  68.220  79.730  1.00  0.00           O
ATOM   2577  NE2 GLN A 256     126.120  66.340  78.630  1.00  0.00           N
ATOM   2578 1HE2 GLN A 256     125.900  65.370  78.570  1.00  0.00           H
ATOM   2579 2HE2 GLN A 256     126.030  66.840  77.770  1.00  0.00           H
ATOM   2580  C   GLN A 256     130.560  66.640  81.660  1.00  0.00           C
ATOM   2581  O   GLN A 256     131.260  67.520  81.090  1.00  0.00           O
ATOM   2582  N   THR A 257     131.000  66.080  82.830  1.00  0.00           N
ATOM   2583  H   THR A 257     130.750  65.120  82.950  1.00  0.00           H
ATOM   2584  CA  THR A 257     132.090  66.540  83.760  1.00  0.00           C
ATOM   2585  CB  THR A 257     131.590  66.280  85.200  1.00  0.00           C
ATOM   2586  OG1 THR A 257     131.470  64.890  85.520  1.00  0.00           O
ATOM   2587  HG1 THR A 257     130.490  64.690  85.390  1.00  0.00           H
ATOM   2588  CG2 THR A 257     130.290  66.950  85.540  1.00  0.00           C
ATOM   2589  C   THR A 257     133.590  66.080  83.700  1.00  0.00           C
ATOM   2590  O   THR A 257     134.400  66.620  84.470  1.00  0.00           O
ATOM   2591  N   GLY A 258     133.800  64.960  83.030  1.00  0.00           N
ATOM   2592  H   GLY A 258     132.950  64.480  82.820  1.00  0.00           H
ATOM   2593  CA  GLY A 258     135.100  64.300  82.950  1.00  0.00           C
ATOM   2594  C   GLY A 258     135.340  63.170  83.950  1.00  0.00           C
ATOM   2595  O   GLY A 258     136.170  62.330  83.660  1.00  0.00           O
ATOM   2596  N   ILE A 259     134.600  63.270  85.060  1.00  0.00           N
ATOM   2597  H   ILE A 259     133.860  63.940  85.140  1.00  0.00           H
ATOM   2598  CA  ILE A 259     134.880  62.510  86.300  1.00  0.00           C
ATOM   2599  CB  ILE A 259     134.810  63.330  87.610  1.00  0.00           C
ATOM   2600  CG1 ILE A 259     135.900  64.390  87.640  1.00  0.00           C
ATOM   2601  CG2 ILE A 259     134.920  62.490  88.860  1.00  0.00           C
ATOM   2602  CD  ILE A 259     135.340  65.820  87.450  1.00  0.00           C
ATOM   2603  C   ILE A 259     134.120  61.200  86.340  1.00  0.00           C
ATOM   2604  O   ILE A 259     132.920  61.120  86.430  1.00  0.00           O
ATOM   2605  N   ALA A 260     134.840  60.110  86.460  1.00  0.00           N
ATOM   2606  H   ALA A 260     135.820  60.180  86.650  1.00  0.00           H
ATOM   2607  CA  ALA A 260     134.190  58.780  86.350  1.00  0.00           C
ATOM   2608  CB  ALA A 260     135.190  57.650  86.020  1.00  0.00           C
ATOM   2609  C   ALA A 260     133.370  58.300  87.580  1.00  0.00           C
ATOM   2610  O   ALA A 260     133.410  58.970  88.630  1.00  0.00           O
ATOM   2611  N   VAL A 261     132.340  57.490  87.220  1.00  0.00           N
ATOM   2612  H   VAL A 261     132.180  57.250  86.260  1.00  0.00           H
ATOM   2613  CA  VAL A 261     131.380  56.980  88.220  1.00  0.00           C
ATOM   2614  CB  VAL A 261     130.280  56.060  87.620  1.00  0.00           C
ATOM   2615  CG1 VAL A 261     129.250  55.630  88.620  1.00  0.00           C
ATOM   2616  CG2 VAL A 261     129.670  56.680  86.380  1.00  0.00           C
ATOM   2617  C   VAL A 261     132.110  56.210  89.340  1.00  0.00           C
ATOM   2618  O   VAL A 261     131.880  56.690  90.450  1.00  0.00           O
ATOM   2619  N   LEU A 262     133.070  55.320  89.100  1.00  0.00           N
ATOM   2620  H   LEU A 262     133.210  54.890  88.210  1.00  0.00           H
ATOM   2621  CA  LEU A 262     133.920  54.740  90.180  1.00  0.00           C
ATOM   2622  CB  LEU A 262     134.550  53.430  89.750  1.00  0.00           C
ATOM   2623  CG  LEU A 262     133.570  52.200  89.750  1.00  0.00           C
ATOM   2624  CD1 LEU A 262     134.340  50.920  89.480  1.00  0.00           C
ATOM   2625  CD2 LEU A 262     132.940  52.160  91.140  1.00  0.00           C
ATOM   2626  C   LEU A 262     134.900  55.720  90.860  1.00  0.00           C
ATOM   2627  O   LEU A 262     134.940  55.690  92.070  1.00  0.00           O
ATOM   2628  N   ASP A 263     135.580  56.590  90.130  1.00  0.00           N
ATOM   2629  H   ASP A 263     136.000  56.270  89.280  1.00  0.00           H
ATOM   2630  CA  ASP A 263     136.310  57.750  90.690  1.00  0.00           C
ATOM   2631  CB  ASP A 263     136.810  58.660  89.540  1.00  0.00           C
ATOM   2632  CG  ASP A 263     137.860  58.040  88.670  1.00  0.00           C
ATOM   2633  OD1 ASP A 263     137.420  57.080  88.030  1.00  0.00           O
ATOM   2634  OD2 ASP A 263     138.910  58.610  88.350  1.00  0.00           O
ATOM   2635  C   ASP A 263     135.640  58.610  91.710  1.00  0.00           C
ATOM   2636  O   ASP A 263     136.160  58.850  92.780  1.00  0.00           O
ATOM   2637  N   MET A 264     134.380  58.940  91.420  1.00  0.00           N
ATOM   2638  H   MET A 264     133.920  58.730  90.560  1.00  0.00           H
ATOM   2639  CA  MET A 264     133.510  59.490  92.470  1.00  0.00           C
ATOM   2640  CB  MET A 264     132.190  59.830  91.770  1.00  0.00           C
ATOM   2641  CG  MET A 264     132.250  61.210  91.160  1.00  0.00           C
ATOM   2642  SD  MET A 264     132.960  62.580  92.200  1.00  0.00           S
ATOM   2643  CE  MET A 264     132.090  63.850  91.340  1.00  0.00           C
ATOM   2644  C   MET A 264     133.450  58.580  93.690  1.00  0.00           C
ATOM   2645  O   MET A 264     133.880  58.940  94.770  1.00  0.00           O
ATOM   2646  N   CYS A 265     132.990  57.350  93.440  1.00  0.00           N
ATOM   2647  H   CYS A 265     132.670  57.080  92.530  1.00  0.00           H
ATOM   2648  CA  CYS A 265     132.730  56.340  94.540  1.00  0.00           C
ATOM   2649  CB  CYS A 265     132.450  54.980  93.980  1.00  0.00           C
ATOM   2650  SG  CYS A 265     131.150  55.010  92.740  1.00  0.00           S
ATOM   2651  HG  CYS A 265     131.770  55.690  91.780  1.00  0.00           H
ATOM   2652  C   CYS A 265     134.030  56.040  95.420  1.00  0.00           C
ATOM   2653  O   CYS A 265     133.910  55.960  96.640  1.00  0.00           O
ATOM   2654  N   ALA A 266     135.160  55.890  94.740  1.00  0.00           N
ATOM   2655  H   ALA A 266     135.100  55.680  93.770  1.00  0.00           H
ATOM   2656  CA  ALA A 266     136.520  55.970  95.350  1.00  0.00           C
ATOM   2657  CB  ALA A 266     137.490  56.160  94.210  1.00  0.00           C
ATOM   2658  C   ALA A 266     136.880  57.190  96.280  1.00  0.00           C
ATOM   2659  O   ALA A 266     136.990  57.090  97.520  1.00  0.00           O
ATOM   2660  N   SER A 267     136.400  58.340  95.820  1.00  0.00           N
ATOM   2661  H   SER A 267     135.890  58.350  94.950  1.00  0.00           H
ATOM   2662  CA  SER A 267     136.490  59.660  96.490  1.00  0.00           C
ATOM   2663  CB  SER A 267     136.200  60.770  95.470  1.00  0.00           C
ATOM   2664  OG  SER A 267     137.130  60.640  94.420  1.00  0.00           O
ATOM   2665  HG  SER A 267     136.780  60.160  93.620  1.00  0.00           H
ATOM   2666  C   SER A 267     135.520  59.830  97.670  1.00  0.00           C
ATOM   2667  O   SER A 267     135.920  60.290  98.680  1.00  0.00           O
ATOM   2668  N   LEU A 268     134.360  59.220  97.500  1.00  0.00           N
ATOM   2669  H   LEU A 268     134.140  58.710  96.670  1.00  0.00           H
ATOM   2670  CA  LEU A 268     133.410  59.110  98.550  1.00  0.00           C
ATOM   2671  CB  LEU A 268     132.070  58.770  97.910  1.00  0.00           C
ATOM   2672  CG  LEU A 268     130.880  58.920  98.840  1.00  0.00           C
ATOM   2673  CD1 LEU A 268     130.700  60.380  99.370  1.00  0.00           C
ATOM   2674  CD2 LEU A 268     129.600  58.420  98.260  1.00  0.00           C
ATOM   2675  C   LEU A 268     133.870  58.080  99.600  1.00  0.00           C
ATOM   2676  O   LEU A 268     133.880  58.340 100.830  1.00  0.00           O
ATOM   2677  N   LYS A 269     134.430  56.910  99.210  1.00  0.00           N
ATOM   2678  H   LYS A 269     134.400  56.540  98.280  1.00  0.00           H
ATOM   2679  CA  LYS A 269     134.990  55.940 100.140  1.00  0.00           C
ATOM   2680  CB  LYS A 269     135.450  54.750  99.350  1.00  0.00           C
ATOM   2681  CG  LYS A 269     135.950  53.610 100.220  1.00  0.00           C
ATOM   2682  CD  LYS A 269     136.860  52.660  99.380  1.00  0.00           C
ATOM   2683  CE  LYS A 269     137.450  51.480 100.050  1.00  0.00           C
ATOM   2684  NZ  LYS A 269     138.790  51.780 100.540  1.00  0.00           N
ATOM   2685  HZ1 LYS A 269     138.660  52.440 101.280  1.00  0.00           H
ATOM   2686  HZ2 LYS A 269     139.200  51.000 101.020  1.00  0.00           H
ATOM   2687  HZ3 LYS A 269     139.420  52.180  99.870  1.00  0.00           H
ATOM   2688  C   LYS A 269     136.080  56.520 101.140  1.00  0.00           C
ATOM   2689  O   LYS A 269     135.980  56.300 102.300  1.00  0.00           O
ATOM   2690  N   GLU A 270     136.980  57.310 100.520  1.00  0.00           N
ATOM   2691  H   GLU A 270     137.160  57.170  99.550  1.00  0.00           H
ATOM   2692  CA  GLU A 270     137.900  58.130 101.260  1.00  0.00           C
ATOM   2693  CB  GLU A 270     138.810  58.890 100.330  1.00  0.00           C
ATOM   2694  CG  GLU A 270     139.980  58.060  99.830  1.00  0.00           C
ATOM   2695  CD  GLU A 270     140.930  57.570 100.920  1.00  0.00           C
ATOM   2696  OE1 GLU A 270     141.150  56.390 101.090  1.00  0.00           O
ATOM   2697  OE2 GLU A 270     141.760  58.420 101.450  1.00  0.00           O
ATOM   2698  C   GLU A 270     137.460  59.230 102.280  1.00  0.00           C
ATOM   2699  O   GLU A 270     137.730  59.130 103.450  1.00  0.00           O
ATOM   2700  N   LEU A 271     136.290  59.800 101.920  1.00  0.00           N
ATOM   2701  H   LEU A 271     135.730  59.550 101.130  1.00  0.00           H
ATOM   2702  CA  LEU A 271     135.580  60.770 102.780  1.00  0.00           C
ATOM   2703  CB  LEU A 271     134.520  61.520 101.890  1.00  0.00           C
ATOM   2704  CG  LEU A 271     135.020  62.620 100.980  1.00  0.00           C
ATOM   2705  CD1 LEU A 271     134.060  62.850  99.820  1.00  0.00           C
ATOM   2706  CD2 LEU A 271     134.920  63.930 101.760  1.00  0.00           C
ATOM   2707  C   LEU A 271     134.850  60.030 103.980  1.00  0.00           C
ATOM   2708  O   LEU A 271     135.150  60.480 105.090  1.00  0.00           O
ATOM   2709  N   LEU A 272     134.170  58.930 103.750  1.00  0.00           N
ATOM   2710  H   LEU A 272     134.170  58.620 102.800  1.00  0.00           H
ATOM   2711  CA  LEU A 272     133.610  58.020 104.730  1.00  0.00           C
ATOM   2712  CB  LEU A 272     132.830  56.810 104.100  1.00  0.00           C
ATOM   2713  CG  LEU A 272     131.440  57.140 103.600  1.00  0.00           C
ATOM   2714  CD1 LEU A 272     131.020  55.920 102.850  1.00  0.00           C
ATOM   2715  CD2 LEU A 272     130.460  57.520 104.690  1.00  0.00           C
ATOM   2716  C   LEU A 272     134.600  57.320 105.670  1.00  0.00           C
ATOM   2717  O   LEU A 272     134.530  57.670 106.810  1.00  0.00           O
ATOM   2718  N   GLN A 273     135.650  56.800 105.080  1.00  0.00           N
ATOM   2719  H   GLN A 273     135.570  56.600 104.110  1.00  0.00           H
ATOM   2720  CA  GLN A 273     136.690  56.170 105.940  1.00  0.00           C
ATOM   2721  CB  GLN A 273     137.460  55.030 105.280  1.00  0.00           C
ATOM   2722  CG  GLN A 273     136.480  53.970 104.870  1.00  0.00           C
ATOM   2723  CD  GLN A 273     137.210  52.750 104.210  1.00  0.00           C
ATOM   2724  OE1 GLN A 273     137.860  52.750 103.150  1.00  0.00           O
ATOM   2725  NE2 GLN A 273     137.120  51.690 104.990  1.00  0.00           N
ATOM   2726 1HE2 GLN A 273     136.700  51.730 105.900  1.00  0.00           H
ATOM   2727 2HE2 GLN A 273     137.590  50.860 104.680  1.00  0.00           H
ATOM   2728  C   GLN A 273     137.700  57.120 106.700  1.00  0.00           C
ATOM   2729  O   GLN A 273     138.300  56.650 107.730  1.00  0.00           O
ATOM   2730  N   ASN A 274     138.000  58.230 106.080  1.00  0.00           N
ATOM   2731  H   ASN A 274     137.750  58.440 105.130  1.00  0.00           H
ATOM   2732  CA  ASN A 274     138.810  59.330 106.670  1.00  0.00           C
ATOM   2733  CB  ASN A 274     139.450  60.230 105.620  1.00  0.00           C
ATOM   2734  CG  ASN A 274     140.430  59.500 104.790  1.00  0.00           C
ATOM   2735  OD1 ASN A 274     141.150  58.600 105.220  1.00  0.00           O
ATOM   2736  ND2 ASN A 274     140.500  59.870 103.540  1.00  0.00           N
ATOM   2737 1HD2 ASN A 274     139.920  60.590 103.170  1.00  0.00           H
ATOM   2738 2HD2 ASN A 274     141.010  59.290 102.910  1.00  0.00           H
ATOM   2739  C   ASN A 274     138.170  60.150 107.740  1.00  0.00           C
ATOM   2740  O   ASN A 274     138.510  60.030 108.930  1.00  0.00           O
ATOM   2741  N   GLY A 275     137.060  60.750 107.410  1.00  0.00           N
ATOM   2742  H   GLY A 275     136.850  60.790 106.440  1.00  0.00           H
ATOM   2743  CA  GLY A 275     136.250  61.690 108.240  1.00  0.00           C
ATOM   2744  C   GLY A 275     135.800  62.980 107.630  1.00  0.00           C
ATOM   2745  O   GLY A 275     136.630  63.710 107.030  1.00  0.00           O
ATOM   2746  N   MET A 276     134.490  62.880 107.340  1.00  0.00           N
ATOM   2747  H   MET A 276     133.850  62.130 107.530  1.00  0.00           H
ATOM   2748  CA  MET A 276     133.850  64.020 106.570  1.00  0.00           C
ATOM   2749  CB  MET A 276     133.210  63.460 105.260  1.00  0.00           C
ATOM   2750  CG  MET A 276     132.120  62.350 105.520  1.00  0.00           C
ATOM   2751  SD  MET A 276     130.520  62.970 106.140  1.00  0.00           S
ATOM   2752  CE  MET A 276     129.600  61.490 106.290  1.00  0.00           C
ATOM   2753  C   MET A 276     132.880  64.990 107.250  1.00  0.00           C
ATOM   2754  O   MET A 276     132.590  66.100 106.760  1.00  0.00           O
ATOM   2755  N   ASN A 277     132.530  64.630 108.470  1.00  0.00           N
ATOM   2756  H   ASN A 277     132.440  63.640 108.560  1.00  0.00           H
ATOM   2757  CA  ASN A 277     131.880  65.570 109.460  1.00  0.00           C
ATOM   2758  CB  ASN A 277     131.350  64.760 110.680  1.00  0.00           C
ATOM   2759  CG  ASN A 277     130.490  63.590 110.230  1.00  0.00           C
ATOM   2760  OD1 ASN A 277     130.920  62.650 109.640  1.00  0.00           O
ATOM   2761  ND2 ASN A 277     129.190  63.650 110.320  1.00  0.00           N
ATOM   2762 1HD2 ASN A 277     128.700  64.460 110.630  1.00  0.00           H
ATOM   2763 2HD2 ASN A 277     128.630  62.920 109.930  1.00  0.00           H
ATOM   2764  C   ASN A 277     132.980  66.580 109.890  1.00  0.00           C
ATOM   2765  O   ASN A 277     133.910  66.250 110.630  1.00  0.00           O
ATOM   2766  N   GLY A 278     132.850  67.790 109.340  1.00  0.00           N
ATOM   2767  H   GLY A 278     131.970  68.090 108.980  1.00  0.00           H
ATOM   2768  CA  GLY A 278     133.870  68.830 109.560  1.00  0.00           C
ATOM   2769  C   GLY A 278     134.910  68.930 108.420  1.00  0.00           C
ATOM   2770  O   GLY A 278     135.820  69.730 108.460  1.00  0.00           O
ATOM   2771  N   ARG A 279     134.600  68.320 107.300  1.00  0.00           N
ATOM   2772  H   ARG A 279     133.950  67.570 107.340  1.00  0.00           H
ATOM   2773  CA  ARG A 279     135.300  68.640 106.020  1.00  0.00           C
ATOM   2774  CB  ARG A 279     136.120  67.540 105.430  1.00  0.00           C
ATOM   2775  CG  ARG A 279     137.540  67.400 106.020  1.00  0.00           C
ATOM   2776  CD  ARG A 279     138.440  68.610 105.690  1.00  0.00           C
ATOM   2777  NE  ARG A 279     139.760  68.230 105.250  1.00  0.00           N
ATOM   2778  HE  ARG A 279     140.300  67.720 105.930  1.00  0.00           H
ATOM   2779  CZ  ARG A 279     140.460  68.840 104.230  1.00  0.00           C
ATOM   2780  NH1 ARG A 279     140.080  69.810 103.450  1.00  0.00           N
ATOM   2781 1HH1 ARG A 279     139.130  70.130 103.480  1.00  0.00           H
ATOM   2782 2HH1 ARG A 279     140.770  70.440 103.090  1.00  0.00           H
ATOM   2783  NH2 ARG A 279     141.560  68.150 103.870  1.00  0.00           N
ATOM   2784 1HH2 ARG A 279     141.980  67.420 104.420  1.00  0.00           H
ATOM   2785 2HH2 ARG A 279     141.970  68.190 102.960  1.00  0.00           H
ATOM   2786  C   ARG A 279     134.410  69.420 105.020  1.00  0.00           C
ATOM   2787  O   ARG A 279     133.340  68.910 104.650  1.00  0.00           O
ATOM   2788  N   THR A 280     134.760  70.670 104.890  1.00  0.00           N
ATOM   2789  H   THR A 280     135.270  71.160 105.600  1.00  0.00           H
ATOM   2790  CA  THR A 280     134.080  71.610 103.930  1.00  0.00           C
ATOM   2791  CB  THR A 280     134.470  73.040 104.100  1.00  0.00           C
ATOM   2792  OG1 THR A 280     135.860  73.220 103.830  1.00  0.00           O
ATOM   2793  HG1 THR A 280     136.410  72.680 104.470  1.00  0.00           H
ATOM   2794  CG2 THR A 280     133.950  73.690 105.440  1.00  0.00           C
ATOM   2795  C   THR A 280     133.920  71.240 102.400  1.00  0.00           C
ATOM   2796  O   THR A 280     134.920  71.160 101.710  1.00  0.00           O
ATOM   2797  N   ILE A 281     132.710  70.840 102.020  1.00  0.00           N
ATOM   2798  H   ILE A 281     131.890  70.880 102.600  1.00  0.00           H
ATOM   2799  CA  ILE A 281     132.370  70.320 100.680  1.00  0.00           C
ATOM   2800  CB  ILE A 281     132.340  68.810 100.560  1.00  0.00           C
ATOM   2801  CG1 ILE A 281     131.690  68.270  99.220  1.00  0.00           C
ATOM   2802  CG2 ILE A 281     131.700  68.130 101.800  1.00  0.00           C
ATOM   2803  CD  ILE A 281     132.550  68.770  98.050  1.00  0.00           C
ATOM   2804  C   ILE A 281     131.020  71.000 100.310  1.00  0.00           C
ATOM   2805  O   ILE A 281     129.920  70.680 100.810  1.00  0.00           O
ATOM   2806  N   LEU A 282     131.120  71.870  99.310  1.00  0.00           N
ATOM   2807  H   LEU A 282     131.960  71.910  98.760  1.00  0.00           H
ATOM   2808  CA  LEU A 282     129.960  72.660  98.800  1.00  0.00           C
ATOM   2809  CB  LEU A 282     129.070  71.750  98.000  1.00  0.00           C
ATOM   2810  CG  LEU A 282     128.030  72.520  97.130  1.00  0.00           C
ATOM   2811  CD1 LEU A 282     128.740  73.300  96.060  1.00  0.00           C
ATOM   2812  CD2 LEU A 282     127.200  71.460  96.430  1.00  0.00           C
ATOM   2813  C   LEU A 282     129.480  73.640  99.890  1.00  0.00           C
ATOM   2814  O   LEU A 282     128.360  73.440 100.440  1.00  0.00           O
ATOM   2815  N   GLY A 283     130.420  74.370 100.460  1.00  0.00           N
ATOM   2816  H   GLY A 283     131.350  74.260 100.110  1.00  0.00           H
ATOM   2817  CA  GLY A 283     130.180  75.240 101.640  1.00  0.00           C
ATOM   2818  C   GLY A 283     129.940  74.490 102.970  1.00  0.00           C
ATOM   2819  O   GLY A 283     130.640  74.790 103.890  1.00  0.00           O
ATOM   2820  N   SER A 284     129.110  73.450 102.960  1.00  0.00           N
ATOM   2821  H   SER A 284     128.710  73.240 102.070  1.00  0.00           H
ATOM   2822  CA  SER A 284     128.600  72.610 104.050  1.00  0.00           C
ATOM   2823  CB  SER A 284     127.360  71.780 103.740  1.00  0.00           C
ATOM   2824  OG  SER A 284     126.310  72.630 103.380  1.00  0.00           O
ATOM   2825  HG  SER A 284     125.540  71.990 103.300  1.00  0.00           H
ATOM   2826  C   SER A 284     129.800  71.710 104.570  1.00  0.00           C
ATOM   2827  O   SER A 284     130.330  70.880 103.880  1.00  0.00           O
ATOM   2828  N   ALA A 285     129.920  71.630 105.890  1.00  0.00           N
ATOM   2829  H   ALA A 285     129.350  72.140 106.520  1.00  0.00           H
ATOM   2830  CA  ALA A 285     130.860  70.750 106.550  1.00  0.00           C
ATOM   2831  CB  ALA A 285     131.210  71.500 107.860  1.00  0.00           C
ATOM   2832  C   ALA A 285     130.460  69.280 106.830  1.00  0.00           C
ATOM   2833  O   ALA A 285     130.790  68.600 107.840  1.00  0.00           O
ATOM   2834  N   LEU A 286     129.580  68.780 105.930  1.00  0.00           N
ATOM   2835  H   LEU A 286     129.540  69.310 105.090  1.00  0.00           H
ATOM   2836  CA  LEU A 286     128.910  67.450 105.940  1.00  0.00           C
ATOM   2837  CB  LEU A 286     127.860  67.510 107.100  1.00  0.00           C
ATOM   2838  CG  LEU A 286     126.890  66.300 107.210  1.00  0.00           C
ATOM   2839  CD1 LEU A 286     127.630  65.110 107.850  1.00  0.00           C
ATOM   2840  CD2 LEU A 286     125.610  66.770 107.910  1.00  0.00           C
ATOM   2841  C   LEU A 286     128.150  67.220 104.590  1.00  0.00           C
ATOM   2842  O   LEU A 286     127.520  68.090 104.010  1.00  0.00           O
ATOM   2843  N   LEU A 287     128.240  65.980 104.050  1.00  0.00           N
ATOM   2844  H   LEU A 287     128.710  65.250 104.530  1.00  0.00           H
ATOM   2845  CA  LEU A 287     127.620  65.460 102.780  1.00  0.00           C
ATOM   2846  CB  LEU A 287     127.650  63.950 102.630  1.00  0.00           C
ATOM   2847  CG  LEU A 287     129.080  63.270 102.580  1.00  0.00           C
ATOM   2848  CD1 LEU A 287     128.830  61.740 102.700  1.00  0.00           C
ATOM   2849  CD2 LEU A 287     129.820  63.510 101.310  1.00  0.00           C
ATOM   2850  C   LEU A 287     126.070  65.770 102.690  1.00  0.00           C
ATOM   2851  O   LEU A 287     125.330  65.810 103.700  1.00  0.00           O
ATOM   2852  N   GLU A 288     125.620  65.970 101.420  1.00  0.00           N
ATOM   2853  H   GLU A 288     126.220  66.110 100.630  1.00  0.00           H
ATOM   2854  CA  GLU A 288     124.200  66.220 101.250  1.00  0.00           C
ATOM   2855  CB  GLU A 288     123.850  67.660 100.910  1.00  0.00           C
ATOM   2856  CG  GLU A 288     124.100  68.610 102.080  1.00  0.00           C
ATOM   2857  CD  GLU A 288     123.630  70.080 101.960  1.00  0.00           C
ATOM   2858  OE1 GLU A 288     124.140  70.950 102.740  1.00  0.00           O
ATOM   2859  OE2 GLU A 288     122.710  70.360 101.120  1.00  0.00           O
ATOM   2860  C   GLU A 288     123.570  65.250 100.290  1.00  0.00           C
ATOM   2861  O   GLU A 288     123.380  65.620  99.130  1.00  0.00           O
ATOM   2862  N   ASP A 289     122.790  64.380 100.940  1.00  0.00           N
ATOM   2863  H   ASP A 289     122.710  64.400 101.940  1.00  0.00           H
ATOM   2864  CA  ASP A 289     122.030  63.310 100.280  1.00  0.00           C
ATOM   2865  CB  ASP A 289     121.920  62.040 101.160  1.00  0.00           C
ATOM   2866  CG  ASP A 289     121.350  62.240 102.550  1.00  0.00           C
ATOM   2867  OD1 ASP A 289     120.280  61.560 102.850  1.00  0.00           O
ATOM   2868  OD2 ASP A 289     121.770  63.060 103.430  1.00  0.00           O
ATOM   2869  C   ASP A 289     120.740  63.900  99.880  1.00  0.00           C
ATOM   2870  O   ASP A 289     119.630  63.460 100.240  1.00  0.00           O
ATOM   2871  N   GLU A 290     120.790  64.860  98.960  1.00  0.00           N
ATOM   2872  H   GLU A 290     121.680  65.210  98.660  1.00  0.00           H
ATOM   2873  CA  GLU A 290     119.710  65.710  98.570  1.00  0.00           C
ATOM   2874  CB  GLU A 290     119.730  67.090  99.290  1.00  0.00           C
ATOM   2875  CG  GLU A 290     118.390  67.820  99.190  1.00  0.00           C
ATOM   2876  CD  GLU A 290     118.520  69.150  99.880  1.00  0.00           C
ATOM   2877  OE1 GLU A 290     117.980  69.290 101.060  1.00  0.00           O
ATOM   2878  OE2 GLU A 290     119.210  70.040  99.340  1.00  0.00           O
ATOM   2879  C   GLU A 290     119.500  65.800  97.040  1.00  0.00           C
ATOM   2880  O   GLU A 290     118.670  65.060  96.480  1.00  0.00           O
ATOM   2881  N   PHE A 291     120.410  66.540  96.400  1.00  0.00           N
ATOM   2882  H   PHE A 291     121.280  66.790  96.840  1.00  0.00           H
ATOM   2883  CA  PHE A 291     120.430  66.870  94.960  1.00  0.00           C
ATOM   2884  CB  PHE A 291     121.520  67.860  94.580  1.00  0.00           C
ATOM   2885  CG  PHE A 291     121.150  69.330  94.590  1.00  0.00           C
ATOM   2886  CD1 PHE A 291     121.840  70.220  95.280  1.00  0.00           C
ATOM   2887  HD1 PHE A 291     122.430  69.860  96.110  1.00  0.00           H
ATOM   2888  CD2 PHE A 291     120.140  69.760  93.700  1.00  0.00           C
ATOM   2889  HD2 PHE A 291     119.510  69.030  93.170  1.00  0.00           H
ATOM   2890  CE1 PHE A 291     121.630  71.600  95.100  1.00  0.00           C
ATOM   2891  HE1 PHE A 291     122.240  72.300  95.670  1.00  0.00           H
ATOM   2892  CE2 PHE A 291     119.880  71.100  93.520  1.00  0.00           C
ATOM   2893  HE2 PHE A 291     118.990  71.410  92.980  1.00  0.00           H
ATOM   2894  CZ  PHE A 291     120.660  72.010  94.210  1.00  0.00           C
ATOM   2895  HZ  PHE A 291     120.720  73.050  93.880  1.00  0.00           H
ATOM   2896  C   PHE A 291     120.390  65.750  93.940  1.00  0.00           C
ATOM   2897  O   PHE A 291     121.460  65.200  93.700  1.00  0.00           O
ATOM   2898  N   THR A 292     119.360  65.610  93.080  1.00  0.00           N
ATOM   2899  H   THR A 292     118.680  66.330  92.930  1.00  0.00           H
ATOM   2900  CA  THR A 292     119.190  64.500  92.080  1.00  0.00           C
ATOM   2901  CB  THR A 292     117.740  64.280  91.580  1.00  0.00           C
ATOM   2902  OG1 THR A 292     117.370  65.400  90.840  1.00  0.00           O
ATOM   2903  HG1 THR A 292     116.980  66.030  91.510  1.00  0.00           H
ATOM   2904  CG2 THR A 292     116.660  63.920  92.610  1.00  0.00           C
ATOM   2905  C   THR A 292     120.090  64.780  90.880  1.00  0.00           C
ATOM   2906  O   THR A 292     120.350  65.970  90.560  1.00  0.00           O
ATOM   2907  N   PRO A 293     120.490  63.690  90.140  1.00  0.00           N
ATOM   2908  CA  PRO A 293     121.190  63.850  88.830  1.00  0.00           C
ATOM   2909  CB  PRO A 293     121.170  62.440  88.250  1.00  0.00           C
ATOM   2910  CG  PRO A 293     121.150  61.510  89.510  1.00  0.00           C
ATOM   2911  CD  PRO A 293     120.360  62.280  90.510  1.00  0.00           C
ATOM   2912  C   PRO A 293     120.480  64.800  87.840  1.00  0.00           C
ATOM   2913  O   PRO A 293     121.120  65.750  87.310  1.00  0.00           O
ATOM   2914  N   PHE A 294     119.140  64.740  87.780  1.00  0.00           N
ATOM   2915  H   PHE A 294     118.710  63.910  88.160  1.00  0.00           H
ATOM   2916  CA  PHE A 294     118.220  65.640  87.090  1.00  0.00           C
ATOM   2917  CB  PHE A 294     116.780  65.100  87.350  1.00  0.00           C
ATOM   2918  CG  PHE A 294     116.730  63.560  87.040  1.00  0.00           C
ATOM   2919  CD1 PHE A 294     117.430  62.900  86.080  1.00  0.00           C
ATOM   2920  HD1 PHE A 294     117.810  63.460  85.220  1.00  0.00           H
ATOM   2921  CD2 PHE A 294     116.240  62.790  88.100  1.00  0.00           C
ATOM   2922  HD2 PHE A 294     115.860  63.200  89.040  1.00  0.00           H
ATOM   2923  CE1 PHE A 294     117.550  61.550  86.100  1.00  0.00           C
ATOM   2924  HE1 PHE A 294     118.020  61.030  85.260  1.00  0.00           H
ATOM   2925  CE2 PHE A 294     116.510  61.440  88.260  1.00  0.00           C
ATOM   2926  HE2 PHE A 294     116.170  60.850  89.110  1.00  0.00           H
ATOM   2927  CZ  PHE A 294     117.150  60.780  87.210  1.00  0.00           C
ATOM   2928  HZ  PHE A 294     117.080  59.700  87.070  1.00  0.00           H
ATOM   2929  C   PHE A 294     118.330  67.150  87.330  1.00  0.00           C
ATOM   2930  O   PHE A 294     118.810  67.940  86.490  1.00  0.00           O
ATOM   2931  N   ASP A 295     118.140  67.480  88.680  1.00  0.00           N
ATOM   2932  H   ASP A 295     117.720  66.840  89.320  1.00  0.00           H
ATOM   2933  CA  ASP A 295     118.370  68.840  89.190  1.00  0.00           C
ATOM   2934  CB  ASP A 295     118.040  68.870  90.680  1.00  0.00           C
ATOM   2935  CG  ASP A 295     116.910  68.220  91.440  1.00  0.00           C
ATOM   2936  OD1 ASP A 295     115.900  68.140  90.780  1.00  0.00           O
ATOM   2937  OD2 ASP A 295     117.150  67.550  92.490  1.00  0.00           O
ATOM   2938  C   ASP A 295     119.770  69.400  89.070  1.00  0.00           C
ATOM   2939  O   ASP A 295     119.950  70.490  88.500  1.00  0.00           O
ATOM   2940  N   VAL A 296     120.840  68.600  89.290  1.00  0.00           N
ATOM   2941  H   VAL A 296     120.670  67.790  89.850  1.00  0.00           H
ATOM   2942  CA  VAL A 296     122.230  69.010  88.930  1.00  0.00           C
ATOM   2943  CB  VAL A 296     123.170  67.780  89.360  1.00  0.00           C
ATOM   2944  CG1 VAL A 296     124.610  67.950  88.890  1.00  0.00           C
ATOM   2945  CG2 VAL A 296     123.110  67.620  90.900  1.00  0.00           C
ATOM   2946  C   VAL A 296     122.510  69.490  87.470  1.00  0.00           C
ATOM   2947  O   VAL A 296     122.660  70.700  87.240  1.00  0.00           O
ATOM   2948  N   VAL A 297     122.090  68.650  86.530  1.00  0.00           N
ATOM   2949  H   VAL A 297     121.680  67.780  86.790  1.00  0.00           H
ATOM   2950  CA  VAL A 297     122.220  68.890  85.030  1.00  0.00           C
ATOM   2951  CB  VAL A 297     122.180  67.630  84.140  1.00  0.00           C
ATOM   2952  CG1 VAL A 297     123.450  66.870  84.420  1.00  0.00           C
ATOM   2953  CG2 VAL A 297     121.080  66.620  84.340  1.00  0.00           C
ATOM   2954  C   VAL A 297     121.460  70.080  84.380  1.00  0.00           C
ATOM   2955  O   VAL A 297     122.010  70.930  83.730  1.00  0.00           O
ATOM   2956  N   ARG A 298     120.220  70.110  84.840  1.00  0.00           N
ATOM   2957  H   ARG A 298     119.960  69.240  85.270  1.00  0.00           H
ATOM   2958  CA  ARG A 298     119.260  71.260  84.700  1.00  0.00           C
ATOM   2959  CB  ARG A 298     117.970  70.960  85.460  1.00  0.00           C
ATOM   2960  CG  ARG A 298     117.180  69.870  84.790  1.00  0.00           C
ATOM   2961  CD  ARG A 298     115.960  69.350  85.490  1.00  0.00           C
ATOM   2962  NE  ARG A 298     115.460  68.190  84.710  1.00  0.00           N
ATOM   2963  HE  ARG A 298     115.850  68.080  83.800  1.00  0.00           H
ATOM   2964  CZ  ARG A 298     114.520  67.360  85.130  1.00  0.00           C
ATOM   2965  NH1 ARG A 298     113.990  67.390  86.300  1.00  0.00           N
ATOM   2966 1HH1 ARG A 298     114.390  67.970  87.010  1.00  0.00           H
ATOM   2967 2HH1 ARG A 298     113.060  67.020  86.380  1.00  0.00           H
ATOM   2968  NH2 ARG A 298     114.070  66.400  84.330  1.00  0.00           N
ATOM   2969 1HH2 ARG A 298     114.530  66.210  83.460  1.00  0.00           H
ATOM   2970 2HH2 ARG A 298     113.270  65.900  84.650  1.00  0.00           H
ATOM   2971  C   ARG A 298     119.720  72.580  85.320  1.00  0.00           C
ATOM   2972  O   ARG A 298     119.200  73.680  84.930  1.00  0.00           O
ATOM   2973  N   GLN A 299     120.480  72.540  86.420  1.00  0.00           N
ATOM   2974  H   GLN A 299     120.510  71.730  86.990  1.00  0.00           H
ATOM   2975  CA  GLN A 299     121.040  73.830  86.950  1.00  0.00           C
ATOM   2976  CB  GLN A 299     121.000  73.650  88.550  1.00  0.00           C
ATOM   2977  CG  GLN A 299     121.630  74.730  89.450  1.00  0.00           C
ATOM   2978  CD  GLN A 299     120.720  75.950  89.390  1.00  0.00           C
ATOM   2979  OE1 GLN A 299     121.040  77.050  88.950  1.00  0.00           O
ATOM   2980  NE2 GLN A 299     119.640  75.890  90.070  1.00  0.00           N
ATOM   2981 1HE2 GLN A 299     119.360  75.070  90.560  1.00  0.00           H
ATOM   2982 2HE2 GLN A 299     119.040  76.690  90.180  1.00  0.00           H
ATOM   2983  C   GLN A 299     122.400  74.310  86.380  1.00  0.00           C
ATOM   2984  O   GLN A 299     122.540  75.510  86.120  1.00  0.00           O
ATOM   2985  N   CYS A 300     123.360  73.380  86.160  1.00  0.00           N
ATOM   2986  H   CYS A 300     123.300  72.490  86.610  1.00  0.00           H
ATOM   2987  CA  CYS A 300     124.600  73.680  85.530  1.00  0.00           C
ATOM   2988  CB  CYS A 300     125.740  74.030  86.470  1.00  0.00           C
ATOM   2989  SG  CYS A 300     125.450  75.510  87.580  1.00  0.00           S
ATOM   2990  HG  CYS A 300     125.360  76.260  86.480  1.00  0.00           H
ATOM   2991  C   CYS A 300     125.030  72.590  84.590  1.00  0.00           C
ATOM   2992  O   CYS A 300     125.610  71.580  85.010  1.00  0.00           O
ATOM   2993  N   SER A 301     124.960  72.840  83.300  1.00  0.00           N
ATOM   2994  H   SER A 301     124.980  73.790  82.980  1.00  0.00           H
ATOM   2995  CA  SER A 301     125.010  71.800  82.290  1.00  0.00           C
ATOM   2996  CB  SER A 301     124.090  72.130  81.080  1.00  0.00           C
ATOM   2997  OG  SER A 301     122.740  72.240  81.550  1.00  0.00           O
ATOM   2998  HG  SER A 301     122.690  72.090  82.540  1.00  0.00           H
ATOM   2999  C   SER A 301     126.420  71.420  81.820  1.00  0.00           C
ATOM   3000  O   SER A 301     126.970  71.980  80.900  1.00  0.00           O
ATOM   3001  N   GLY A 302     127.100  70.610  82.650  1.00  0.00           N
ATOM   3002  H   GLY A 302     126.680  70.140  83.420  1.00  0.00           H
ATOM   3003  CA  GLY A 302     128.450  70.070  82.320  1.00  0.00           C
ATOM   3004  C   GLY A 302     129.650  70.970  82.650  1.00  0.00           C
ATOM   3005  O   GLY A 302     130.560  70.550  83.340  1.00  0.00           O
ATOM   3006  N   VAL A 303     129.670  72.180  82.070  1.00  0.00           N
ATOM   3007  H   VAL A 303     128.840  72.530  81.640  1.00  0.00           H
ATOM   3008  CA  VAL A 303     130.700  73.290  82.260  1.00  0.00           C
ATOM   3009  CB  VAL A 303     130.410  74.540  81.360  1.00  0.00           C
ATOM   3010  CG1 VAL A 303     130.670  74.230  79.880  1.00  0.00           C
ATOM   3011  CG2 VAL A 303     128.940  75.040  81.500  1.00  0.00           C
ATOM   3012  C   VAL A 303     130.980  73.750  83.740  1.00  0.00           C
ATOM   3013  O   VAL A 303     130.260  74.400  84.450  1.00  0.00           O
ATOM   3014  N   THR A 304     132.270  73.660  84.020  1.00  0.00           N
ATOM   3015  H   THR A 304     132.850  73.410  83.250  1.00  0.00           H
ATOM   3016  CA  THR A 304     132.870  74.080  85.320  1.00  0.00           C
ATOM   3017  CB  THR A 304     134.260  73.500  85.570  1.00  0.00           C
ATOM   3018  OG1 THR A 304     135.130  73.790  84.470  1.00  0.00           O
ATOM   3019  HG1 THR A 304     134.930  73.300  83.630  1.00  0.00           H
ATOM   3020  CG2 THR A 304     134.110  71.930  85.670  1.00  0.00           C
ATOM   3021  C   THR A 304     132.970  75.620  85.470  1.00  0.00           C
ATOM   3022  O   THR A 304     133.260  76.350  84.510  1.00  0.00           O
ATOM   3023  N   PHE A 305     132.870  76.080  86.730  1.00  0.00           N
ATOM   3024  H   PHE A 305     132.670  75.390  87.430  1.00  0.00           H
ATOM   3025  CA  PHE A 305     133.070  77.490  87.170  1.00  0.00           C
ATOM   3026  CB  PHE A 305     132.370  77.840  88.520  1.00  0.00           C
ATOM   3027  CG  PHE A 305     130.880  77.900  88.570  1.00  0.00           C
ATOM   3028  CD1 PHE A 305     130.210  79.070  88.950  1.00  0.00           C
ATOM   3029  HD1 PHE A 305     130.680  79.950  89.380  1.00  0.00           H
ATOM   3030  CD2 PHE A 305     130.090  76.850  88.180  1.00  0.00           C
ATOM   3031  HD2 PHE A 305     130.600  75.930  87.910  1.00  0.00           H
ATOM   3032  CE1 PHE A 305     128.780  79.160  88.910  1.00  0.00           C
ATOM   3033  HE1 PHE A 305     128.200  80.060  89.110  1.00  0.00           H
ATOM   3034  CE2 PHE A 305     128.740  76.870  88.170  1.00  0.00           C
ATOM   3035  HE2 PHE A 305     128.190  75.950  87.970  1.00  0.00           H
ATOM   3036  CZ  PHE A 305     128.050  78.070  88.470  1.00  0.00           C
ATOM   3037  HZ  PHE A 305     126.970  78.180  88.320  1.00  0.00           H
ATOM   3038  C   PHE A 305     134.540  77.940  87.130  1.00  0.00           C
ATOM   3039  O   PHE A 305     135.270  77.650  88.050  1.00  0.00           O
ATOM   3040  N   GLN A 306     134.890  78.690  86.060  1.00  0.00           N
ATOM   3041  H   GLN A 306     134.240  78.960  85.350  1.00  0.00           H
ATOM   3042  CA  GLN A 306     136.230  79.230  85.910  1.00  0.00           C
ATOM   3043  CB  GLN A 306     137.090  78.040  85.410  1.00  0.00           C
ATOM   3044  CG  GLN A 306     138.530  78.340  85.660  1.00  0.00           C
ATOM   3045  CD  GLN A 306     139.560  77.540  84.920  1.00  0.00           C
ATOM   3046  OE1 GLN A 306     139.270  76.490  84.330  1.00  0.00           O
ATOM   3047  NE2 GLN A 306     140.770  78.030  84.750  1.00  0.00           N
ATOM   3048 1HE2 GLN A 306     141.060  78.830  85.280  1.00  0.00           H
ATOM   3049 2HE2 GLN A 306     141.320  77.700  83.980  1.00  0.00           H
ATOM   3050  C   GLN A 306     136.210  80.300  84.840  1.00  0.00           C
ATOM   3051  O1  GLN A 306     136.420  81.460  85.240  1.00  0.00           O
ATOM   3052  O2  GLN A 306     135.890  79.990  83.680  1.00  0.00           O
ATOM   3053  C45 LIG B 307     108.350  72.560 105.290  1.00  0.00           C
ATOM   3054  C44 LIG B 307     109.290  73.300 106.220  1.00  0.00           C
ATOM   3055  C46 LIG B 307     110.100  74.250 105.830  1.00  0.00           C
ATOM   3056  H48 LIG B 307     109.940  75.020 105.080  1.00  0.00           H
ATOM   3057  O43 LIG B 307     109.550  72.930 107.520  1.00  0.00           O
ATOM   3058  N42 LIG B 307     110.590  73.820 107.920  1.00  0.00           N
ATOM   3059  C41 LIG B 307     110.910  74.540 106.870  1.00  0.00           C
ATOM   3060  C40 LIG B 307     111.960  75.350 106.810  1.00  0.00           C
ATOM   3061  O47 LIG B 307     112.870  75.330 105.990  1.00  0.00           O
ATOM   3062  N39 LIG B 307     111.950  76.160 107.900  1.00  0.00           N
ATOM   3063  H5D LIG B 307     111.180  76.140 108.530  1.00  0.00           H
ATOM   3064  C37 LIG B 307     113.100  77.080 108.090  1.00  0.00           C
ATOM   3065  C38 LIG B 307     112.590  78.490 108.140  1.00  0.00           C
ATOM   3066  C36 LIG B 307     113.900  76.600 109.270  1.00  0.00           C
ATOM   3067  O48 LIG B 307     113.350  76.170 110.310  1.00  0.00           O
ATOM   3068  N35 LIG B 307     115.240  76.610 109.050  1.00  0.00           N
ATOM   3069  H5C LIG B 307     115.450  76.970 108.140  1.00  0.00           H
ATOM   3070  C31 LIG B 307     116.260  75.880 109.830  1.00  0.00           C
ATOM   3071  C32 LIG B 307     117.260  75.170 108.940  1.00  0.00           C
ATOM   3072  C34 LIG B 307     116.540  74.130 108.030  1.00  0.00           C
ATOM   3073  C33 LIG B 307     118.120  76.150 108.130  1.00  0.00           C
ATOM   3074  C30 LIG B 307     116.900  76.750 110.910  1.00  0.00           C
ATOM   3075  O49 LIG B 307     117.070  77.970 110.810  1.00  0.00           O
ATOM   3076  N29 LIG B 307     116.910  76.020 112.030  1.00  0.00           N
ATOM   3077  H29 LIG B 307     116.610  75.070 111.990  1.00  0.00           H
ATOM   3078  C05 LIG B 307     117.440  76.570 113.290  1.00  0.00           C
ATOM   3079  C04 LIG B 307     116.470  76.030 114.400  1.00  0.00           C
ATOM   3080  C02 LIG B 307     116.710  76.660 115.800  1.00  0.00           C
ATOM   3081  C03 LIG B 307     115.400  77.060 116.510  1.00  0.00           C
ATOM   3082  C01 LIG B 307     117.480  75.700 116.730  1.00  0.00           C
ATOM   3083  C06 LIG B 307     118.880  75.890 113.400  1.00  0.00           C
ATOM   3084  O28 LIG B 307     119.170  74.790 112.930  1.00  0.00           O
ATOM   3085  N07 LIG B 307     119.820  76.730 113.910  1.00  0.00           N
ATOM   3086  H5B LIG B 307     119.440  77.500 114.420  1.00  0.00           H
ATOM   3087  C08 LIG B 307     121.270  76.420 113.990  1.00  0.00           C
ATOM   3088  C09 LIG B 307     122.130  77.540 113.340  1.00  0.00           C
ATOM   3089  C10 LIG B 307     122.160  77.450 111.770  1.00  0.00           C
ATOM   3090  C14 LIG B 307     123.300  76.460 111.400  1.00  0.00           C
ATOM   3091  C13 LIG B 307     123.530  76.910 110.020  1.00  0.00           C
ATOM   3092  N12 LIG B 307     123.560  78.360 110.050  1.00  0.00           N
ATOM   3093  H12 LIG B 307     124.450  78.740 110.320  1.00  0.00           H
ATOM   3094  H5A LIG B 307     123.240  78.760 109.190  1.00  0.00           H
ATOM   3095  C11 LIG B 307     122.760  78.770 111.160  1.00  0.00           C
ATOM   3096  O15 LIG B 307     123.600  79.540 112.010  1.00  0.00           O
ATOM   3097  H49 LIG B 307     124.350  78.920 112.220  1.00  0.00           H
ATOM   3098  C16 LIG B 307     121.620  76.490 115.460  1.00  0.00           C
ATOM   3099  C17 LIG B 307     120.960  75.230 116.070  1.00  0.00           C
ATOM   3100  C18 LIG B 307     121.470  74.870 117.500  1.00  0.00           C
ATOM   3101  O27 LIG B 307     122.480  74.210 117.630  1.00  0.00           O
ATOM   3102  O19 LIG B 307     120.660  75.240 118.520  1.00  0.00           O
ATOM   3103  C20 LIG B 307     120.870  74.520 119.720  1.00  0.00           C
ATOM   3104  C21 LIG B 307     119.730  73.580 120.090  1.00  0.00           C
ATOM   3105  C22 LIG B 307     118.660  74.130 120.890  1.00  0.00           C
ATOM   3106  H22 LIG B 307     118.320  75.140 120.670  1.00  0.00           H
ATOM   3107  C23 LIG B 307     117.660  73.190 121.280  1.00  0.00           C
ATOM   3108  H23 LIG B 307     116.820  73.560 121.860  1.00  0.00           H
ATOM   3109  C24 LIG B 307     117.580  71.870 120.750  1.00  0.00           C
ATOM   3110  H24 LIG B 307     116.560  71.480 120.660  1.00  0.00           H
ATOM   3111  C25 LIG B 307     118.690  71.320 120.090  1.00  0.00           C
ATOM   3112  H25 LIG B 307     118.550  70.410 119.500  1.00  0.00           H
ATOM   3113  C26 LIG B 307     119.780  72.170 119.730  1.00  0.00           C
ATOM   3114  H26 LIG B 307     120.690  71.800 119.260  1.00  0.00           H
TER
ENDMDL
