# Supplementary material for: Microsecond MD Simulation and Multiple-Conformation Virtual Screening to Identify Potential Anti-COVID-19 Inhibitors Against SARS-CoV-2 Main Protease
Source: Front Chem. 2021 Jan 13;8:595273. doi: 10.3389/fchem.2020.595273 (PMC7873971; doi:10.3389/fchem.2020.595273)
Supplement: Supplementary file 2 [file Data_Sheet_1.ZIP › Ns_Pose_PDB/Ns_Pose_PDB/1_micro_6LU7_complex/200ns.pdb]

REMARK    GENERATED BY TRJCONV
TITLE     model - minimized in water t= 200000.00000 step= 100000000
REMARK    THIS IS A SIMULATION BOX
CRYST1   97.970   97.970   97.970  90.00  90.00  90.00 P 1           1
MODEL        1
ATOM      1  N   SER A   1     100.210  84.940 121.790  1.00  0.00           N
ATOM      2  H1  SER A   1      99.950  85.690 121.190  1.00  0.00           H
ATOM      3  H2  SER A   1     101.000  85.380 122.230  1.00  0.00           H
ATOM      4  H3  SER A   1     100.430  84.070 121.350  1.00  0.00           H
ATOM      5  CA  SER A   1      99.010  84.800 122.690  1.00  0.00           C
ATOM      6  CB  SER A   1      99.420  84.430 124.060  1.00  0.00           C
ATOM      7  OG  SER A   1     100.240  83.250 123.910  1.00  0.00           O
ATOM      8  HG  SER A   1     100.740  83.070 124.760  1.00  0.00           H
ATOM      9  C   SER A   1      98.110  85.980 122.630  1.00  0.00           C
ATOM     10  O   SER A   1      98.420  86.970 123.290  1.00  0.00           O
ATOM     11  N   GLY A   2      97.330  85.950 121.550  1.00  0.00           N
ATOM     12  H   GLY A   2      97.540  85.360 120.770  1.00  0.00           H
ATOM     13  CA  GLY A   2      96.500  87.100 121.270  1.00  0.00           C
ATOM     14  C   GLY A   2      95.210  86.990 122.200  1.00  0.00           C
ATOM     15  O   GLY A   2      95.260  86.990 123.470  1.00  0.00           O
ATOM     16  N   PHE A   3      94.210  86.510 121.460  1.00  0.00           N
ATOM     17  H   PHE A   3      94.340  86.000 120.620  1.00  0.00           H
ATOM     18  CA  PHE A   3      92.810  86.530 121.950  1.00  0.00           C
ATOM     19  CB  PHE A   3      91.910  86.320 120.710  1.00  0.00           C
ATOM     20  CG  PHE A   3      90.580  86.980 120.980  1.00  0.00           C
ATOM     21  CD1 PHE A   3      89.570  86.150 121.500  1.00  0.00           C
ATOM     22  HD1 PHE A   3      89.810  85.090 121.640  1.00  0.00           H
ATOM     23  CD2 PHE A   3      90.280  88.240 120.510  1.00  0.00           C
ATOM     24  HD2 PHE A   3      91.060  88.920 120.170  1.00  0.00           H
ATOM     25  CE1 PHE A   3      88.260  86.590 121.470  1.00  0.00           C
ATOM     26  HE1 PHE A   3      87.440  85.940 121.760  1.00  0.00           H
ATOM     27  CE2 PHE A   3      89.000  88.800 120.650  1.00  0.00           C
ATOM     28  HE2 PHE A   3      88.810  89.870 120.510  1.00  0.00           H
ATOM     29  CZ  PHE A   3      88.010  87.900 121.070  1.00  0.00           C
ATOM     30  HZ  PHE A   3      86.980  88.190 120.850  1.00  0.00           H
ATOM     31  C   PHE A   3      92.590  85.430 122.970  1.00  0.00           C
ATOM     32  O   PHE A   3      93.160  84.350 122.780  1.00  0.00           O
ATOM     33  N   ARG A   4      91.920  85.730 124.070  1.00  0.00           N
ATOM     34  H   ARG A   4      91.340  86.520 124.250  1.00  0.00           H
ATOM     35  CA  ARG A   4      91.650  84.740 125.200  1.00  0.00           C
ATOM     36  CB  ARG A   4      91.160  85.630 126.410  1.00  0.00           C
ATOM     37  CG  ARG A   4      92.350  86.180 127.170  1.00  0.00           C
ATOM     38  CD  ARG A   4      92.210  87.550 127.860  1.00  0.00           C
ATOM     39  NE  ARG A   4      91.440  87.300 129.110  1.00  0.00           N
ATOM     40  HE  ARG A   4      91.940  86.730 129.760  1.00  0.00           H
ATOM     41  CZ  ARG A   4      90.160  87.520 129.360  1.00  0.00           C
ATOM     42  NH1 ARG A   4      89.450  88.190 128.440  1.00  0.00           N
ATOM     43 1HH1 ARG A   4      89.900  88.530 127.610  1.00  0.00           H
ATOM     44 2HH1 ARG A   4      88.460  88.330 128.530  1.00  0.00           H
ATOM     45  NH2 ARG A   4      89.750  87.800 130.580  1.00  0.00           N
ATOM     46 1HH2 ARG A   4      90.360  87.810 131.370  1.00  0.00           H
ATOM     47 2HH2 ARG A   4      88.770  87.960 130.660  1.00  0.00           H
ATOM     48  C   ARG A   4      90.580  83.670 124.900  1.00  0.00           C
ATOM     49  O   ARG A   4      89.640  84.010 124.170  1.00  0.00           O
ATOM     50  N   LYS A   5      91.010  82.410 125.200  1.00  0.00           N
ATOM     51  H   LYS A   5      91.680  82.200 125.920  1.00  0.00           H
ATOM     52  CA  LYS A   5      90.360  81.200 124.720  1.00  0.00           C
ATOM     53  CB  LYS A   5      91.470  80.150 124.520  1.00  0.00           C
ATOM     54  CG  LYS A   5      92.500  80.590 123.460  1.00  0.00           C
ATOM     55  CD  LYS A   5      93.540  79.450 123.270  1.00  0.00           C
ATOM     56  CE  LYS A   5      94.560  79.970 122.230  1.00  0.00           C
ATOM     57  NZ  LYS A   5      95.220  78.830 121.620  1.00  0.00           N
ATOM     58  HZ1 LYS A   5      94.660  78.270 121.020  1.00  0.00           H
ATOM     59  HZ2 LYS A   5      96.090  78.970 121.130  1.00  0.00           H
ATOM     60  HZ3 LYS A   5      95.490  78.180 122.340  1.00  0.00           H
ATOM     61  C   LYS A   5      89.020  80.750 125.370  1.00  0.00           C
ATOM     62  O   LYS A   5      88.810  80.980 126.550  1.00  0.00           O
ATOM     63  N   MET A   6      88.260  80.060 124.560  1.00  0.00           N
ATOM     64  H   MET A   6      88.590  79.950 123.620  1.00  0.00           H
ATOM     65  CA  MET A   6      87.010  79.420 124.950  1.00  0.00           C
ATOM     66  CB  MET A   6      85.860  79.990 124.060  1.00  0.00           C
ATOM     67  CG  MET A   6      85.330  81.310 124.670  1.00  0.00           C
ATOM     68  SD  MET A   6      86.250  82.830 124.340  1.00  0.00           S
ATOM     69  CE  MET A   6      86.110  83.000 122.580  1.00  0.00           C
ATOM     70  C   MET A   6      87.010  77.880 124.970  1.00  0.00           C
ATOM     71  O   MET A   6      87.040  77.250 123.920  1.00  0.00           O
ATOM     72  N   ALA A   7      87.130  77.310 126.180  1.00  0.00           N
ATOM     73  H   ALA A   7      87.090  77.780 127.060  1.00  0.00           H
ATOM     74  CA  ALA A   7      87.360  75.830 126.340  1.00  0.00           C
ATOM     75  CB  ALA A   7      88.820  75.420 126.080  1.00  0.00           C
ATOM     76  C   ALA A   7      86.960  75.130 127.620  1.00  0.00           C
ATOM     77  O   ALA A   7      87.670  75.280 128.580  1.00  0.00           O
ATOM     78  N   PHE A   8      85.950  74.250 127.610  1.00  0.00           N
ATOM     79  H   PHE A   8      85.440  74.030 126.780  1.00  0.00           H
ATOM     80  CA  PHE A   8      85.280  73.750 128.770  1.00  0.00           C
ATOM     81  CB  PHE A   8      83.820  74.280 129.020  1.00  0.00           C
ATOM     82  CG  PHE A   8      83.780  75.760 128.770  1.00  0.00           C
ATOM     83  CD1 PHE A   8      83.390  76.240 127.540  1.00  0.00           C
ATOM     84  HD1 PHE A   8      82.870  75.580 126.840  1.00  0.00           H
ATOM     85  CD2 PHE A   8      84.120  76.690 129.610  1.00  0.00           C
ATOM     86  HD2 PHE A   8      84.430  76.320 130.590  1.00  0.00           H
ATOM     87  CE1 PHE A   8      83.350  77.610 127.220  1.00  0.00           C
ATOM     88  HE1 PHE A   8      83.260  77.900 126.170  1.00  0.00           H
ATOM     89  CE2 PHE A   8      84.160  78.050 129.380  1.00  0.00           C
ATOM     90  HE2 PHE A   8      84.330  78.730 130.220  1.00  0.00           H
ATOM     91  CZ  PHE A   8      83.800  78.530 128.130  1.00  0.00           C
ATOM     92  HZ  PHE A   8      84.040  79.560 127.850  1.00  0.00           H
ATOM     93  C   PHE A   8      85.230  72.220 128.840  1.00  0.00           C
ATOM     94  O   PHE A   8      84.730  71.580 127.890  1.00  0.00           O
ATOM     95  N   PRO A   9      85.620  71.640 129.980  1.00  0.00           N
ATOM     96  CA  PRO A   9      85.340  70.200 130.330  1.00  0.00           C
ATOM     97  CB  PRO A   9      86.500  69.960 131.290  1.00  0.00           C
ATOM     98  CG  PRO A   9      86.680  71.220 132.150  1.00  0.00           C
ATOM     99  CD  PRO A   9      86.520  72.240 131.030  1.00  0.00           C
ATOM    100  C   PRO A   9      84.020  70.020 131.060  1.00  0.00           C
ATOM    101  O   PRO A   9      83.300  71.050 131.180  1.00  0.00           O
ATOM    102  N   SER A  10      83.690  68.800 131.470  1.00  0.00           N
ATOM    103  H   SER A  10      84.290  68.000 131.330  1.00  0.00           H
ATOM    104  CA  SER A  10      82.350  68.520 131.990  1.00  0.00           C
ATOM    105  CB  SER A  10      81.510  67.960 130.800  1.00  0.00           C
ATOM    106  OG  SER A  10      82.050  66.660 130.300  1.00  0.00           O
ATOM    107  HG  SER A  10      82.980  66.800 129.960  1.00  0.00           H
ATOM    108  C   SER A  10      82.170  67.530 133.160  1.00  0.00           C
ATOM    109  O   SER A  10      81.260  67.650 134.030  1.00  0.00           O
ATOM    110  N   GLY A  11      83.080  66.560 133.280  1.00  0.00           N
ATOM    111  H   GLY A  11      83.980  66.560 132.830  1.00  0.00           H
ATOM    112  CA  GLY A  11      83.030  65.390 134.260  1.00  0.00           C
ATOM    113  C   GLY A  11      82.490  64.130 133.580  1.00  0.00           C
ATOM    114  O   GLY A  11      82.880  63.030 133.920  1.00  0.00           O
ATOM    115  N   LYS A  12      81.590  64.400 132.700  1.00  0.00           N
ATOM    116  H   LYS A  12      81.330  65.360 132.550  1.00  0.00           H
ATOM    117  CA  LYS A  12      80.780  63.480 131.910  1.00  0.00           C
ATOM    118  CB  LYS A  12      79.620  64.310 131.380  1.00  0.00           C
ATOM    119  CG  LYS A  12      78.810  65.010 132.490  1.00  0.00           C
ATOM    120  CD  LYS A  12      78.130  66.300 131.930  1.00  0.00           C
ATOM    121  CE  LYS A  12      77.480  66.970 133.080  1.00  0.00           C
ATOM    122  NZ  LYS A  12      76.080  66.640 133.180  1.00  0.00           N
ATOM    123  HZ1 LYS A  12      75.940  65.700 133.500  1.00  0.00           H
ATOM    124  HZ2 LYS A  12      75.640  67.260 133.820  1.00  0.00           H
ATOM    125  HZ3 LYS A  12      75.570  66.750 132.330  1.00  0.00           H
ATOM    126  C   LYS A  12      81.580  62.890 130.820  1.00  0.00           C
ATOM    127  O   LYS A  12      81.940  61.710 130.810  1.00  0.00           O
ATOM    128  N   VAL A  13      82.050  63.750 129.870  1.00  0.00           N
ATOM    129  H   VAL A  13      81.920  64.740 130.000  1.00  0.00           H
ATOM    130  CA  VAL A  13      82.810  63.280 128.690  1.00  0.00           C
ATOM    131  CB  VAL A  13      83.090  64.500 127.760  1.00  0.00           C
ATOM    132  CG1 VAL A  13      83.870  64.110 126.460  1.00  0.00           C
ATOM    133  CG2 VAL A  13      81.800  65.150 127.270  1.00  0.00           C
ATOM    134  C   VAL A  13      84.110  62.550 129.170  1.00  0.00           C
ATOM    135  O   VAL A  13      84.700  61.670 128.500  1.00  0.00           O
ATOM    136  N   GLU A  14      84.730  63.200 130.180  1.00  0.00           N
ATOM    137  H   GLU A  14      84.780  64.190 130.180  1.00  0.00           H
ATOM    138  CA  GLU A  14      85.920  62.650 130.880  1.00  0.00           C
ATOM    139  CB  GLU A  14      86.450  63.660 131.840  1.00  0.00           C
ATOM    140  CG  GLU A  14      86.730  64.980 131.120  1.00  0.00           C
ATOM    141  CD  GLU A  14      85.600  66.010 131.290  1.00  0.00           C
ATOM    142  OE1 GLU A  14      85.590  66.850 132.240  1.00  0.00           O
ATOM    143  OE2 GLU A  14      84.720  65.930 130.410  1.00  0.00           O
ATOM    144  C   GLU A  14      85.680  61.250 131.620  1.00  0.00           C
ATOM    145  O   GLU A  14      86.400  60.280 131.410  1.00  0.00           O
ATOM    146  N   GLY A  15      84.510  61.150 132.280  1.00  0.00           N
ATOM    147  H   GLY A  15      83.940  61.890 132.630  1.00  0.00           H
ATOM    148  CA  GLY A  15      84.050  59.890 132.820  1.00  0.00           C
ATOM    149  C   GLY A  15      83.980  58.770 131.780  1.00  0.00           C
ATOM    150  O   GLY A  15      84.340  57.590 131.900  1.00  0.00           O
ATOM    151  N   CYS A  16      83.220  59.130 130.740  1.00  0.00           N
ATOM    152  H   CYS A  16      82.800  60.040 130.710  1.00  0.00           H
ATOM    153  CA  CYS A  16      83.000  58.290 129.530  1.00  0.00           C
ATOM    154  CB  CYS A  16      82.210  59.030 128.420  1.00  0.00           C
ATOM    155  SG  CYS A  16      80.540  59.750 128.700  1.00  0.00           S
ATOM    156  HG  CYS A  16      80.870  60.750 129.520  1.00  0.00           H
ATOM    157  C   CYS A  16      84.230  57.850 128.700  1.00  0.00           C
ATOM    158  O   CYS A  16      84.150  56.770 128.110  1.00  0.00           O
ATOM    159  N   MET A  17      85.260  58.700 128.430  1.00  0.00           N
ATOM    160  H   MET A  17      85.380  59.570 128.910  1.00  0.00           H
ATOM    161  CA  MET A  17      86.580  58.220 127.860  1.00  0.00           C
ATOM    162  CB  MET A  17      87.370  59.570 127.740  1.00  0.00           C
ATOM    163  CG  MET A  17      88.590  59.440 126.770  1.00  0.00           C
ATOM    164  SD  MET A  17      88.490  58.290 125.350  1.00  0.00           S
ATOM    165  CE  MET A  17      88.730  59.550 124.120  1.00  0.00           C
ATOM    166  C   MET A  17      87.410  57.260 128.730  1.00  0.00           C
ATOM    167  O   MET A  17      88.230  57.690 129.600  1.00  0.00           O
ATOM    168  N   VAL A  18      87.150  55.990 128.600  1.00  0.00           N
ATOM    169  H   VAL A  18      86.500  55.770 127.880  1.00  0.00           H
ATOM    170  CA  VAL A  18      87.750  54.840 129.330  1.00  0.00           C
ATOM    171  CB  VAL A  18      86.620  53.820 129.610  1.00  0.00           C
ATOM    172  CG1 VAL A  18      85.660  54.460 130.670  1.00  0.00           C
ATOM    173  CG2 VAL A  18      85.840  53.340 128.380  1.00  0.00           C
ATOM    174  C   VAL A  18      88.960  54.230 128.550  1.00  0.00           C
ATOM    175  O   VAL A  18      89.120  54.200 127.370  1.00  0.00           O
ATOM    176  N   GLN A  19      89.760  53.580 129.390  1.00  0.00           N
ATOM    177  H   GLN A  19      89.610  53.540 130.380  1.00  0.00           H
ATOM    178  CA  GLN A  19      90.940  52.830 128.990  1.00  0.00           C
ATOM    179  CB  GLN A  19      91.780  52.420 130.170  1.00  0.00           C
ATOM    180  CG  GLN A  19      93.100  52.060 129.700  1.00  0.00           C
ATOM    181  CD  GLN A  19      93.960  51.530 130.870  1.00  0.00           C
ATOM    182  OE1 GLN A  19      94.540  52.180 131.680  1.00  0.00           O
ATOM    183  NE2 GLN A  19      94.130  50.240 130.950  1.00  0.00           N
ATOM    184 1HE2 GLN A  19      93.880  49.500 130.320  1.00  0.00           H
ATOM    185 2HE2 GLN A  19      94.710  49.960 131.710  1.00  0.00           H
ATOM    186  C   GLN A  19      90.570  51.450 128.420  1.00  0.00           C
ATOM    187  O   GLN A  19      89.890  50.640 129.090  1.00  0.00           O
ATOM    188  N   VAL A  20      90.970  51.180 127.210  1.00  0.00           N
ATOM    189  H   VAL A  20      91.580  51.750 126.660  1.00  0.00           H
ATOM    190  CA  VAL A  20      90.660  49.870 126.530  1.00  0.00           C
ATOM    191  CB  VAL A  20      90.160  50.080 125.040  1.00  0.00           C
ATOM    192  CG1 VAL A  20      89.730  48.760 124.390  1.00  0.00           C
ATOM    193  CG2 VAL A  20      88.960  51.040 124.890  1.00  0.00           C
ATOM    194  C   VAL A  20      91.940  49.090 126.510  1.00  0.00           C
ATOM    195  O   VAL A  20      92.850  49.510 125.820  1.00  0.00           O
ATOM    196  N   THR A  21      91.930  47.890 127.170  1.00  0.00           N
ATOM    197  H   THR A  21      91.100  47.500 127.570  1.00  0.00           H
ATOM    198  CA  THR A  21      93.110  47.040 127.350  1.00  0.00           C
ATOM    199  CB  THR A  21      93.340  46.710 128.860  1.00  0.00           C
ATOM    200  OG1 THR A  21      93.420  47.870 129.690  1.00  0.00           O
ATOM    201  HG1 THR A  21      93.030  47.580 130.570  1.00  0.00           H
ATOM    202  CG2 THR A  21      94.650  45.920 129.120  1.00  0.00           C
ATOM    203  C   THR A  21      92.840  45.740 126.470  1.00  0.00           C
ATOM    204  O   THR A  21      92.170  44.840 126.970  1.00  0.00           O
ATOM    205  N   CYS A  22      93.340  45.740 125.250  1.00  0.00           N
ATOM    206  H   CYS A  22      93.970  46.450 124.920  1.00  0.00           H
ATOM    207  CA  CYS A  22      93.250  44.680 124.230  1.00  0.00           C
ATOM    208  CB  CYS A  22      92.810  45.170 122.840  1.00  0.00           C
ATOM    209  SG  CYS A  22      92.840  43.780 121.640  1.00  0.00           S
ATOM    210  HG  CYS A  22      93.910  44.250 121.020  1.00  0.00           H
ATOM    211  C   CYS A  22      94.640  43.930 124.150  1.00  0.00           C
ATOM    212  O   CYS A  22      95.590  44.570 123.740  1.00  0.00           O
ATOM    213  N   GLY A  23      94.700  42.800 124.880  1.00  0.00           N
ATOM    214  H   GLY A  23      93.870  42.310 125.120  1.00  0.00           H
ATOM    215  CA  GLY A  23      95.990  42.220 125.350  1.00  0.00           C
ATOM    216  C   GLY A  23      97.020  43.200 125.930  1.00  0.00           C
ATOM    217  O   GLY A  23      96.840  43.690 127.040  1.00  0.00           O
ATOM    218  N   THR A  24      98.170  43.470 125.310  1.00  0.00           N
ATOM    219  H   THR A  24      98.550  43.020 124.500  1.00  0.00           H
ATOM    220  CA  THR A  24      99.210  44.350 125.940  1.00  0.00           C
ATOM    221  CB  THR A  24     100.580  43.820 125.690  1.00  0.00           C
ATOM    222  OG1 THR A  24     100.760  43.570 124.260  1.00  0.00           O
ATOM    223  HG1 THR A  24     101.030  44.420 123.800  1.00  0.00           H
ATOM    224  CG2 THR A  24     100.720  42.610 126.550  1.00  0.00           C
ATOM    225  C   THR A  24      99.160  45.870 125.620  1.00  0.00           C
ATOM    226  O   THR A  24      99.630  46.650 126.440  1.00  0.00           O
ATOM    227  N   THR A  25      98.160  46.230 124.860  1.00  0.00           N
ATOM    228  H   THR A  25      97.380  45.600 124.790  1.00  0.00           H
ATOM    229  CA  THR A  25      97.870  47.510 124.210  1.00  0.00           C
ATOM    230  CB  THR A  25      97.640  47.360 122.660  1.00  0.00           C
ATOM    231  OG1 THR A  25      98.770  46.950 121.920  1.00  0.00           O
ATOM    232  HG1 THR A  25      98.530  46.390 121.130  1.00  0.00           H
ATOM    233  CG2 THR A  25      97.320  48.710 121.950  1.00  0.00           C
ATOM    234  C   THR A  25      96.610  48.180 124.870  1.00  0.00           C
ATOM    235  O   THR A  25      95.470  47.760 124.750  1.00  0.00           O
ATOM    236  N   THR A  26      96.940  49.310 125.410  1.00  0.00           N
ATOM    237  H   THR A  26      97.910  49.470 125.570  1.00  0.00           H
ATOM    238  CA  THR A  26      95.990  50.280 126.100  1.00  0.00           C
ATOM    239  CB  THR A  26      96.510  50.760 127.390  1.00  0.00           C
ATOM    240  OG1 THR A  26      97.760  51.510 127.120  1.00  0.00           O
ATOM    241  HG1 THR A  26      97.640  52.030 126.280  1.00  0.00           H
ATOM    242  CG2 THR A  26      96.580  49.610 128.380  1.00  0.00           C
ATOM    243  C   THR A  26      95.580  51.490 125.230  1.00  0.00           C
ATOM    244  O   THR A  26      96.410  52.310 124.880  1.00  0.00           O
ATOM    245  N   LEU A  27      94.260  51.640 124.970  1.00  0.00           N
ATOM    246  H   LEU A  27      93.590  50.910 125.100  1.00  0.00           H
ATOM    247  CA  LEU A  27      93.860  52.860 124.200  1.00  0.00           C
ATOM    248  CB  LEU A  27      93.130  52.400 122.870  1.00  0.00           C
ATOM    249  CG  LEU A  27      93.780  52.840 121.600  1.00  0.00           C
ATOM    250  CD1 LEU A  27      93.620  54.320 121.280  1.00  0.00           C
ATOM    251  CD2 LEU A  27      95.290  52.350 121.440  1.00  0.00           C
ATOM    252  C   LEU A  27      92.970  53.770 125.070  1.00  0.00           C
ATOM    253  O   LEU A  27      92.390  53.290 126.050  1.00  0.00           O
ATOM    254  N   ASN A  28      92.610  54.870 124.390  1.00  0.00           N
ATOM    255  H   ASN A  28      93.020  54.970 123.490  1.00  0.00           H
ATOM    256  CA  ASN A  28      91.410  55.610 124.720  1.00  0.00           C
ATOM    257  CB  ASN A  28      91.560  57.070 124.200  1.00  0.00           C
ATOM    258  CG  ASN A  28      92.960  57.650 124.510  1.00  0.00           C
ATOM    259  OD1 ASN A  28      93.380  57.940 125.600  1.00  0.00           O
ATOM    260  ND2 ASN A  28      93.720  57.830 123.480  1.00  0.00           N
ATOM    261 1HD2 ASN A  28      93.360  57.790 122.550  1.00  0.00           H
ATOM    262 2HD2 ASN A  28      94.660  58.140 123.620  1.00  0.00           H
ATOM    263  C   ASN A  28      90.140  54.990 124.000  1.00  0.00           C
ATOM    264  O   ASN A  28      90.200  54.790 122.770  1.00  0.00           O
ATOM    265  N   GLY A  29      89.000  54.870 124.670  1.00  0.00           N
ATOM    266  H   GLY A  29      89.110  54.870 125.660  1.00  0.00           H
ATOM    267  CA  GLY A  29      87.730  54.520 123.990  1.00  0.00           C
ATOM    268  C   GLY A  29      86.560  55.280 124.650  1.00  0.00           C
ATOM    269  O   GLY A  29      86.540  55.590 125.800  1.00  0.00           O
ATOM    270  N   LEU A  30      85.780  55.900 123.710  1.00  0.00           N
ATOM    271  H   LEU A  30      85.880  55.700 122.730  1.00  0.00           H
ATOM    272  CA  LEU A  30      84.620  56.720 124.130  1.00  0.00           C
ATOM    273  CB  LEU A  30      84.450  57.830 123.050  1.00  0.00           C
ATOM    274  CG  LEU A  30      83.350  58.790 123.520  1.00  0.00           C
ATOM    275  CD1 LEU A  30      83.600  59.620 124.800  1.00  0.00           C
ATOM    276  CD2 LEU A  30      83.170  59.780 122.360  1.00  0.00           C
ATOM    277  C   LEU A  30      83.290  55.950 124.390  1.00  0.00           C
ATOM    278  O   LEU A  30      82.620  55.440 123.480  1.00  0.00           O
ATOM    279  N   TRP A  31      83.000  55.900 125.720  1.00  0.00           N
ATOM    280  H   TRP A  31      83.470  56.440 126.410  1.00  0.00           H
ATOM    281  CA  TRP A  31      81.760  55.380 126.240  1.00  0.00           C
ATOM    282  CB  TRP A  31      82.010  54.810 127.570  1.00  0.00           C
ATOM    283  CG  TRP A  31      81.330  53.470 127.970  1.00  0.00           C
ATOM    284  CD1 TRP A  31      80.300  52.860 127.340  1.00  0.00           C
ATOM    285  HD1 TRP A  31      79.900  53.150 126.380  1.00  0.00           H
ATOM    286  CD2 TRP A  31      81.440  52.850 129.190  1.00  0.00           C
ATOM    287  NE1 TRP A  31      79.740  51.910 128.170  1.00  0.00           N
ATOM    288  HE1 TRP A  31      78.860  51.470 127.960  1.00  0.00           H
ATOM    289  CE2 TRP A  31      80.430  51.880 129.330  1.00  0.00           C
ATOM    290  CE3 TRP A  31      82.300  53.100 130.240  1.00  0.00           C
ATOM    291  HE3 TRP A  31      83.140  53.760 130.020  1.00  0.00           H
ATOM    292  CZ2 TRP A  31      80.340  51.240 130.560  1.00  0.00           C
ATOM    293  HZ2 TRP A  31      79.450  50.610 130.670  1.00  0.00           H
ATOM    294  CZ3 TRP A  31      82.180  52.380 131.390  1.00  0.00           C
ATOM    295  HZ3 TRP A  31      82.970  52.450 132.140  1.00  0.00           H
ATOM    296  CH2 TRP A  31      81.190  51.450 131.620  1.00  0.00           C
ATOM    297  HH2 TRP A  31      81.120  50.750 132.460  1.00  0.00           H
ATOM    298  C   TRP A  31      80.390  56.110 126.280  1.00  0.00           C
ATOM    299  O   TRP A  31      79.950  56.860 127.170  1.00  0.00           O
ATOM    300  N   LEU A  32      79.780  55.880 125.110  1.00  0.00           N
ATOM    301  H   LEU A  32      80.290  55.270 124.520  1.00  0.00           H
ATOM    302  CA  LEU A  32      78.410  56.490 124.770  1.00  0.00           C
ATOM    303  CB  LEU A  32      78.500  57.180 123.460  1.00  0.00           C
ATOM    304  CG  LEU A  32      79.430  58.360 123.380  1.00  0.00           C
ATOM    305  CD1 LEU A  32      79.450  58.860 121.930  1.00  0.00           C
ATOM    306  CD2 LEU A  32      78.890  59.610 124.130  1.00  0.00           C
ATOM    307  C   LEU A  32      77.310  55.400 124.880  1.00  0.00           C
ATOM    308  O   LEU A  32      76.990  54.680 123.950  1.00  0.00           O
ATOM    309  N   ASP A  33      76.690  55.480 126.030  1.00  0.00           N
ATOM    310  H   ASP A  33      76.580  56.380 126.460  1.00  0.00           H
ATOM    311  CA  ASP A  33      75.830  54.440 126.630  1.00  0.00           C
ATOM    312  CB  ASP A  33      74.490  54.620 126.030  1.00  0.00           C
ATOM    313  CG  ASP A  33      73.660  55.610 126.810  1.00  0.00           C
ATOM    314  OD1 ASP A  33      74.050  56.700 127.150  1.00  0.00           O
ATOM    315  OD2 ASP A  33      72.460  55.370 127.090  1.00  0.00           O
ATOM    316  C   ASP A  33      76.360  53.000 126.770  1.00  0.00           C
ATOM    317  O   ASP A  33      76.960  52.670 127.780  1.00  0.00           O
ATOM    318  N   ASP A  34      76.320  52.320 125.650  1.00  0.00           N
ATOM    319  H   ASP A  34      75.490  52.410 125.100  1.00  0.00           H
ATOM    320  CA  ASP A  34      76.740  50.900 125.580  1.00  0.00           C
ATOM    321  CB  ASP A  34      75.520  50.030 125.200  1.00  0.00           C
ATOM    322  CG  ASP A  34      74.830  50.370 123.850  1.00  0.00           C
ATOM    323  OD1 ASP A  34      75.310  51.230 123.150  1.00  0.00           O
ATOM    324  OD2 ASP A  34      73.670  49.880 123.600  1.00  0.00           O
ATOM    325  C   ASP A  34      77.960  50.570 124.670  1.00  0.00           C
ATOM    326  O   ASP A  34      78.810  49.710 124.950  1.00  0.00           O
ATOM    327  N   VAL A  35      78.020  51.280 123.580  1.00  0.00           N
ATOM    328  H   VAL A  35      77.150  51.610 123.240  1.00  0.00           H
ATOM    329  CA  VAL A  35      79.140  51.130 122.620  1.00  0.00           C
ATOM    330  CB  VAL A  35      78.780  51.320 121.150  1.00  0.00           C
ATOM    331  CG1 VAL A  35      77.890  50.160 120.740  1.00  0.00           C
ATOM    332  CG2 VAL A  35      78.020  52.610 120.850  1.00  0.00           C
ATOM    333  C   VAL A  35      80.210  52.110 122.940  1.00  0.00           C
ATOM    334  O   VAL A  35      79.970  53.340 123.180  1.00  0.00           O
ATOM    335  N   VAL A  36      81.330  51.480 123.170  1.00  0.00           N
ATOM    336  H   VAL A  36      81.310  50.480 123.120  1.00  0.00           H
ATOM    337  CA  VAL A  36      82.640  52.120 123.530  1.00  0.00           C
ATOM    338  CB  VAL A  36      83.520  51.300 124.460  1.00  0.00           C
ATOM    339  CG1 VAL A  36      84.640  52.130 125.030  1.00  0.00           C
ATOM    340  CG2 VAL A  36      82.780  50.640 125.630  1.00  0.00           C
ATOM    341  C   VAL A  36      83.380  52.290 122.190  1.00  0.00           C
ATOM    342  O   VAL A  36      83.630  51.420 121.370  1.00  0.00           O
ATOM    343  N   TYR A  37      83.240  53.520 121.660  1.00  0.00           N
ATOM    344  H   TYR A  37      82.640  54.160 122.150  1.00  0.00           H
ATOM    345  CA  TYR A  37      83.840  54.060 120.420  1.00  0.00           C
ATOM    346  CB  TYR A  37      83.280  55.460 120.100  1.00  0.00           C
ATOM    347  CG  TYR A  37      81.850  55.410 119.660  1.00  0.00           C
ATOM    348  CD1 TYR A  37      80.900  55.320 120.650  1.00  0.00           C
ATOM    349  HD1 TYR A  37      81.080  54.970 121.670  1.00  0.00           H
ATOM    350  CD2 TYR A  37      81.520  55.780 118.370  1.00  0.00           C
ATOM    351  HD2 TYR A  37      82.260  55.630 117.590  1.00  0.00           H
ATOM    352  CE1 TYR A  37      79.620  55.610 120.320  1.00  0.00           C
ATOM    353  HE1 TYR A  37      78.860  55.410 121.080  1.00  0.00           H
ATOM    354  CE2 TYR A  37      80.260  56.200 118.060  1.00  0.00           C
ATOM    355  HE2 TYR A  37      79.970  56.360 117.020  1.00  0.00           H
ATOM    356  CZ  TYR A  37      79.300  56.110 119.020  1.00  0.00           C
ATOM    357  OH  TYR A  37      78.020  56.480 118.690  1.00  0.00           O
ATOM    358  HH  TYR A  37      77.480  56.400 119.540  1.00  0.00           H
ATOM    359  C   TYR A  37      85.370  54.100 120.530  1.00  0.00           C
ATOM    360  O   TYR A  37      86.000  54.910 121.250  1.00  0.00           O
ATOM    361  N   CYS A  38      86.010  53.370 119.690  1.00  0.00           N
ATOM    362  H   CYS A  38      85.600  52.860 118.930  1.00  0.00           H
ATOM    363  CA  CYS A  38      87.480  53.180 119.780  1.00  0.00           C
ATOM    364  CB  CYS A  38      87.810  52.010 120.730  1.00  0.00           C
ATOM    365  SG  CYS A  38      89.570  51.740 121.010  1.00  0.00           S
ATOM    366  HG  CYS A  38      89.750  52.960 121.520  1.00  0.00           H
ATOM    367  C   CYS A  38      88.090  53.080 118.400  1.00  0.00           C
ATOM    368  O   CYS A  38      87.500  52.830 117.330  1.00  0.00           O
ATOM    369  N   PRO A  39      89.360  53.560 118.300  1.00  0.00           N
ATOM    370  CA  PRO A  39      90.210  53.360 117.130  1.00  0.00           C
ATOM    371  CB  PRO A  39      91.420  54.220 117.410  1.00  0.00           C
ATOM    372  CG  PRO A  39      90.870  55.450 118.160  1.00  0.00           C
ATOM    373  CD  PRO A  39      89.830  54.770 119.070  1.00  0.00           C
ATOM    374  C   PRO A  39      90.680  51.900 116.970  1.00  0.00           C
ATOM    375  O   PRO A  39      91.380  51.390 117.890  1.00  0.00           O
ATOM    376  N   ARG A  40      90.990  51.730 115.670  1.00  0.00           N
ATOM    377  H   ARG A  40      90.940  52.450 114.970  1.00  0.00           H
ATOM    378  CA  ARG A  40      91.500  50.470 115.190  1.00  0.00           C
ATOM    379  CB  ARG A  40      91.360  50.250 113.620  1.00  0.00           C
ATOM    380  CG  ARG A  40      89.840  50.060 113.360  1.00  0.00           C
ATOM    381  CD  ARG A  40      89.550  50.280 111.880  1.00  0.00           C
ATOM    382  NE  ARG A  40      89.860  51.620 111.550  1.00  0.00           N
ATOM    383  HE  ARG A  40      90.030  52.260 112.300  1.00  0.00           H
ATOM    384  CZ  ARG A  40      90.130  51.960 110.260  1.00  0.00           C
ATOM    385  NH1 ARG A  40      90.280  51.160 109.270  1.00  0.00           N
ATOM    386 1HH1 ARG A  40      90.310  50.180 109.490  1.00  0.00           H
ATOM    387 2HH1 ARG A  40      90.090  51.400 108.320  1.00  0.00           H
ATOM    388  NH2 ARG A  40      90.520  53.230 110.010  1.00  0.00           N
ATOM    389 1HH2 ARG A  40      90.480  53.860 110.780  1.00  0.00           H
ATOM    390 2HH2 ARG A  40      90.800  53.500 109.090  1.00  0.00           H
ATOM    391  C   ARG A  40      92.900  50.070 115.700  1.00  0.00           C
ATOM    392  O   ARG A  40      93.260  48.880 115.830  1.00  0.00           O
ATOM    393  N   HIS A  41      93.700  51.070 115.990  1.00  0.00           N
ATOM    394  H   HIS A  41      93.390  52.010 115.830  1.00  0.00           H
ATOM    395  CA  HIS A  41      95.050  50.930 116.500  1.00  0.00           C
ATOM    396  CB  HIS A  41      95.520  52.380 116.860  1.00  0.00           C
ATOM    397  CG  HIS A  41      95.640  53.360 115.710  1.00  0.00           C
ATOM    398  ND1 HIS A  41      94.630  53.650 114.860  1.00  0.00           N
ATOM    399  CD2 HIS A  41      96.610  54.240 115.570  1.00  0.00           C
ATOM    400  HD2 HIS A  41      97.600  54.190 116.030  1.00  0.00           H
ATOM    401  CE1 HIS A  41      95.120  54.640 114.080  1.00  0.00           C
ATOM    402  HE1 HIS A  41      94.580  55.120 113.260  1.00  0.00           H
ATOM    403  NE2 HIS A  41      96.330  55.000 114.470  1.00  0.00           N
ATOM    404  HE2 HIS A  41      96.910  55.730 114.110  1.00  0.00           H
ATOM    405  C   HIS A  41      95.120  50.000 117.740  1.00  0.00           C
ATOM    406  O   HIS A  41      96.200  49.430 117.980  1.00  0.00           O
ATOM    407  N   VAL A  42      94.040  49.890 118.550  1.00  0.00           N
ATOM    408  H   VAL A  42      93.360  50.610 118.690  1.00  0.00           H
ATOM    409  CA  VAL A  42      93.960  48.920 119.580  1.00  0.00           C
ATOM    410  CB  VAL A  42      92.810  49.230 120.540  1.00  0.00           C
ATOM    411  CG1 VAL A  42      91.440  49.110 119.850  1.00  0.00           C
ATOM    412  CG2 VAL A  42      93.070  48.580 121.920  1.00  0.00           C
ATOM    413  C   VAL A  42      94.140  47.480 119.090  1.00  0.00           C
ATOM    414  O   VAL A  42      94.820  46.670 119.750  1.00  0.00           O
ATOM    415  N   ILE A  43      93.390  47.080 118.100  1.00  0.00           N
ATOM    416  H   ILE A  43      92.610  47.640 117.810  1.00  0.00           H
ATOM    417  CA  ILE A  43      93.520  45.760 117.480  1.00  0.00           C
ATOM    418  CB  ILE A  43      92.140  45.210 117.000  1.00  0.00           C
ATOM    419  CG1 ILE A  43      92.160  43.780 116.610  1.00  0.00           C
ATOM    420  CG2 ILE A  43      91.510  46.040 115.800  1.00  0.00           C
ATOM    421  CD  ILE A  43      92.640  42.890 117.780  1.00  0.00           C
ATOM    422  C   ILE A  43      94.570  45.520 116.400  1.00  0.00           C
ATOM    423  O   ILE A  43      95.330  44.600 116.380  1.00  0.00           O
ATOM    424  N   CYS A  44      94.650  46.550 115.520  1.00  0.00           N
ATOM    425  H   CYS A  44      94.080  47.370 115.580  1.00  0.00           H
ATOM    426  CA  CYS A  44      95.760  46.680 114.560  1.00  0.00           C
ATOM    427  CB  CYS A  44      95.480  47.640 113.400  1.00  0.00           C
ATOM    428  SG  CYS A  44      93.970  47.260 112.390  1.00  0.00           S
ATOM    429  HG  CYS A  44      94.160  45.960 112.150  1.00  0.00           H
ATOM    430  C   CYS A  44      97.010  47.240 115.170  1.00  0.00           C
ATOM    431  O   CYS A  44      97.090  48.380 115.610  1.00  0.00           O
ATOM    432  N   THR A  45      98.040  46.410 115.140  1.00  0.00           N
ATOM    433  H   THR A  45      98.150  45.610 114.550  1.00  0.00           H
ATOM    434  CA  THR A  45      99.290  46.750 115.820  1.00  0.00           C
ATOM    435  CB  THR A  45      99.670  45.770 116.970  1.00  0.00           C
ATOM    436  OG1 THR A  45      99.710  44.470 116.420  1.00  0.00           O
ATOM    437  HG1 THR A  45      99.010  43.930 116.870  1.00  0.00           H
ATOM    438  CG2 THR A  45      98.580  45.890 118.060  1.00  0.00           C
ATOM    439  C   THR A  45     100.480  46.940 114.830  1.00  0.00           C
ATOM    440  O   THR A  45     100.680  48.100 114.300  1.00  0.00           O
ATOM    441  N   SER A  46     100.850  45.880 114.240  1.00  0.00           N
ATOM    442  H   SER A  46     100.310  45.050 114.410  1.00  0.00           H
ATOM    443  CA  SER A  46     101.950  45.830 113.310  1.00  0.00           C
ATOM    444  CB  SER A  46     102.450  44.400 113.210  1.00  0.00           C
ATOM    445  OG  SER A  46     101.370  43.420 113.200  1.00  0.00           O
ATOM    446  HG  SER A  46     101.740  42.560 113.530  1.00  0.00           H
ATOM    447  C   SER A  46     101.690  46.490 111.970  1.00  0.00           C
ATOM    448  O   SER A  46     102.530  47.240 111.450  1.00  0.00           O
ATOM    449  N   GLU A  47     100.470  46.320 111.540  1.00  0.00           N
ATOM    450  H   GLU A  47      99.860  45.620 111.910  1.00  0.00           H
ATOM    451  CA  GLU A  47     100.020  46.930 110.310  1.00  0.00           C
ATOM    452  CB  GLU A  47      99.080  46.010 109.640  1.00  0.00           C
ATOM    453  CG  GLU A  47      99.540  45.670 108.240  1.00  0.00           C
ATOM    454  CD  GLU A  47      98.400  45.170 107.380  1.00  0.00           C
ATOM    455  OE1 GLU A  47      98.520  44.320 106.430  1.00  0.00           O
ATOM    456  OE2 GLU A  47      97.290  45.760 107.460  1.00  0.00           O
ATOM    457  C   GLU A  47      99.410  48.360 110.480  1.00  0.00           C
ATOM    458  O   GLU A  47      98.540  48.660 111.290  1.00  0.00           O
ATOM    459  N   ASP A  48      99.800  49.030 109.490  1.00  0.00           N
ATOM    460  H   ASP A  48     100.440  48.730 108.790  1.00  0.00           H
ATOM    461  CA  ASP A  48      99.490  50.410 109.100  1.00  0.00           C
ATOM    462  CB  ASP A  48     100.600  51.000 108.200  1.00  0.00           C
ATOM    463  CG  ASP A  48     102.040  51.020 108.840  1.00  0.00           C
ATOM    464  OD1 ASP A  48     102.670  50.010 108.800  1.00  0.00           O
ATOM    465  OD2 ASP A  48     102.400  52.100 109.380  1.00  0.00           O
ATOM    466  C   ASP A  48      98.120  50.400 108.350  1.00  0.00           C
ATOM    467  O   ASP A  48      97.860  51.400 107.680  1.00  0.00           O
ATOM    468  N   MET A  49      97.190  49.510 108.710  1.00  0.00           N
ATOM    469  H   MET A  49      97.250  49.160 109.640  1.00  0.00           H
ATOM    470  CA  MET A  49      95.870  49.100 108.080  1.00  0.00           C
ATOM    471  CB  MET A  49      94.700  49.840 108.660  1.00  0.00           C
ATOM    472  CG  MET A  49      94.590  49.790 110.140  1.00  0.00           C
ATOM    473  SD  MET A  49      95.240  51.370 110.700  1.00  0.00           S
ATOM    474  CE  MET A  49      94.960  51.260 112.410  1.00  0.00           C
ATOM    475  C   MET A  49      95.950  49.160 106.520  1.00  0.00           C
ATOM    476  O   MET A  49      94.990  49.670 105.950  1.00  0.00           O
ATOM    477  N   LEU A  50      96.770  48.220 106.020  1.00  0.00           N
ATOM    478  H   LEU A  50      97.120  47.410 106.500  1.00  0.00           H
ATOM    479  CA  LEU A  50      97.130  48.090 104.580  1.00  0.00           C
ATOM    480  CB  LEU A  50      98.620  47.850 104.520  1.00  0.00           C
ATOM    481  CG  LEU A  50      99.290  49.090 105.000  1.00  0.00           C
ATOM    482  CD1 LEU A  50     100.750  48.780 105.240  1.00  0.00           C
ATOM    483  CD2 LEU A  50      99.150  50.470 104.230  1.00  0.00           C
ATOM    484  C   LEU A  50      96.350  46.970 103.810  1.00  0.00           C
ATOM    485  O   LEU A  50      96.010  47.190 102.670  1.00  0.00           O
ATOM    486  N   ASN A  51      96.150  45.870 104.500  1.00  0.00           N
ATOM    487  H   ASN A  51      96.700  45.600 105.290  1.00  0.00           H
ATOM    488  CA  ASN A  51      95.330  44.790 104.080  1.00  0.00           C
ATOM    489  CB  ASN A  51      96.130  43.590 103.600  1.00  0.00           C
ATOM    490  CG  ASN A  51      95.240  42.620 102.800  1.00  0.00           C
ATOM    491  OD1 ASN A  51      94.810  42.890 101.690  1.00  0.00           O
ATOM    492  ND2 ASN A  51      95.250  41.390 103.190  1.00  0.00           N
ATOM    493 1HD2 ASN A  51      95.770  41.210 104.030  1.00  0.00           H
ATOM    494 2HD2 ASN A  51      94.860  40.590 102.720  1.00  0.00           H
ATOM    495  C   ASN A  51      94.320  44.420 105.190  1.00  0.00           C
ATOM    496  O   ASN A  51      94.450  43.330 105.830  1.00  0.00           O
ATOM    497  N   PRO A  52      93.480  45.430 105.590  1.00  0.00           N
ATOM    498  CA  PRO A  52      92.910  45.650 106.910  1.00  0.00           C
ATOM    499  CB  PRO A  52      92.420  47.120 106.760  1.00  0.00           C
ATOM    500  CG  PRO A  52      91.940  47.200 105.320  1.00  0.00           C
ATOM    501  CD  PRO A  52      92.840  46.270 104.570  1.00  0.00           C
ATOM    502  C   PRO A  52      91.790  44.650 107.320  1.00  0.00           C
ATOM    503  O   PRO A  52      90.750  44.440 106.640  1.00  0.00           O
ATOM    504  N   ASN A  53      92.110  43.730 108.270  1.00  0.00           N
ATOM    505  H   ASN A  53      93.060  43.600 108.570  1.00  0.00           H
ATOM    506  CA  ASN A  53      91.090  42.890 108.940  1.00  0.00           C
ATOM    507  CB  ASN A  53      91.500  41.370 108.920  1.00  0.00           C
ATOM    508  CG  ASN A  53      92.870  40.870 109.310  1.00  0.00           C
ATOM    509  OD1 ASN A  53      93.840  41.610 109.290  1.00  0.00           O
ATOM    510  ND2 ASN A  53      92.890  39.640 109.900  1.00  0.00           N
ATOM    511 1HD2 ASN A  53      92.130  38.990 109.980  1.00  0.00           H
ATOM    512 2HD2 ASN A  53      93.780  39.240 110.110  1.00  0.00           H
ATOM    513  C   ASN A  53      90.740  43.280 110.370  1.00  0.00           C
ATOM    514  O   ASN A  53      91.650  43.650 111.140  1.00  0.00           O
ATOM    515  N   TYR A  54      89.460  43.020 110.680  1.00  0.00           N
ATOM    516  H   TYR A  54      88.790  42.620 110.060  1.00  0.00           H
ATOM    517  CA  TYR A  54      88.950  43.250 112.070  1.00  0.00           C
ATOM    518  CB  TYR A  54      88.020  44.420 112.000  1.00  0.00           C
ATOM    519  CG  TYR A  54      88.700  45.640 111.260  1.00  0.00           C
ATOM    520  CD1 TYR A  54      88.360  45.780 109.970  1.00  0.00           C
ATOM    521  HD1 TYR A  54      87.590  45.180 109.490  1.00  0.00           H
ATOM    522  CD2 TYR A  54      89.780  46.350 111.850  1.00  0.00           C
ATOM    523  HD2 TYR A  54      89.940  46.270 112.920  1.00  0.00           H
ATOM    524  CE1 TYR A  54      89.110  46.720 109.190  1.00  0.00           C
ATOM    525  HE1 TYR A  54      89.140  46.560 108.110  1.00  0.00           H
ATOM    526  CE2 TYR A  54      90.470  47.270 111.080  1.00  0.00           C
ATOM    527  HE2 TYR A  54      91.400  47.700 111.460  1.00  0.00           H
ATOM    528  CZ  TYR A  54      90.130  47.470 109.750  1.00  0.00           C
ATOM    529  OH  TYR A  54      90.550  48.540 109.050  1.00  0.00           O
ATOM    530  HH  TYR A  54      89.950  48.660 108.260  1.00  0.00           H
ATOM    531  C   TYR A  54      88.250  42.050 112.690  1.00  0.00           C
ATOM    532  O   TYR A  54      88.720  41.520 113.730  1.00  0.00           O
ATOM    533  N   GLU A  55      87.270  41.560 111.960  1.00  0.00           N
ATOM    534  H   GLU A  55      87.290  41.730 110.970  1.00  0.00           H
ATOM    535  CA  GLU A  55      86.300  40.470 112.320  1.00  0.00           C
ATOM    536  CB  GLU A  55      85.210  40.140 111.240  1.00  0.00           C
ATOM    537  CG  GLU A  55      84.730  41.390 110.510  1.00  0.00           C
ATOM    538  CD  GLU A  55      83.430  41.050 109.800  1.00  0.00           C
ATOM    539  OE1 GLU A  55      82.420  40.980 110.570  1.00  0.00           O
ATOM    540  OE2 GLU A  55      83.380  40.810 108.580  1.00  0.00           O
ATOM    541  C   GLU A  55      86.990  39.210 112.780  1.00  0.00           C
ATOM    542  O   GLU A  55      86.810  38.940 113.970  1.00  0.00           O
ATOM    543  N   ASP A  56      88.040  38.690 112.110  1.00  0.00           N
ATOM    544  H   ASP A  56      88.480  39.220 111.380  1.00  0.00           H
ATOM    545  CA  ASP A  56      88.600  37.360 112.440  1.00  0.00           C
ATOM    546  CB  ASP A  56      89.480  36.590 111.390  1.00  0.00           C
ATOM    547  CG  ASP A  56      90.710  37.410 110.970  1.00  0.00           C
ATOM    548  OD1 ASP A  56      91.720  36.690 110.750  1.00  0.00           O
ATOM    549  OD2 ASP A  56      90.650  38.590 110.740  1.00  0.00           O
ATOM    550  C   ASP A  56      89.310  37.410 113.770  1.00  0.00           C
ATOM    551  O   ASP A  56      88.960  36.630 114.700  1.00  0.00           O
ATOM    552  N   LEU A  57      90.300  38.290 113.910  1.00  0.00           N
ATOM    553  H   LEU A  57      90.750  38.590 113.070  1.00  0.00           H
ATOM    554  CA  LEU A  57      90.930  38.830 115.140  1.00  0.00           C
ATOM    555  CB  LEU A  57      91.550  40.170 114.820  1.00  0.00           C
ATOM    556  CG  LEU A  57      92.670  40.180 113.780  1.00  0.00           C
ATOM    557  CD1 LEU A  57      92.960  41.530 113.110  1.00  0.00           C
ATOM    558  CD2 LEU A  57      93.990  39.730 114.350  1.00  0.00           C
ATOM    559  C   LEU A  57      89.860  38.990 116.270  1.00  0.00           C
ATOM    560  O   LEU A  57      89.870  38.200 117.170  1.00  0.00           O
ATOM    561  N   LEU A  58      88.840  39.780 116.140  1.00  0.00           N
ATOM    562  H   LEU A  58      88.760  40.310 115.300  1.00  0.00           H
ATOM    563  CA  LEU A  58      87.810  39.960 117.170  1.00  0.00           C
ATOM    564  CB  LEU A  58      86.860  41.030 116.670  1.00  0.00           C
ATOM    565  CG  LEU A  58      86.970  42.410 117.360  1.00  0.00           C
ATOM    566  CD1 LEU A  58      86.740  42.310 118.860  1.00  0.00           C
ATOM    567  CD2 LEU A  58      88.160  43.220 116.870  1.00  0.00           C
ATOM    568  C   LEU A  58      87.130  38.670 117.660  1.00  0.00           C
ATOM    569  O   LEU A  58      87.010  38.490 118.840  1.00  0.00           O
ATOM    570  N   ILE A  59      86.620  37.830 116.750  1.00  0.00           N
ATOM    571  H   ILE A  59      86.910  37.910 115.800  1.00  0.00           H
ATOM    572  CA  ILE A  59      85.700  36.630 117.010  1.00  0.00           C
ATOM    573  CB  ILE A  59      85.350  35.970 115.700  1.00  0.00           C
ATOM    574  CG1 ILE A  59      84.600  36.870 114.720  1.00  0.00           C
ATOM    575  CG2 ILE A  59      84.560  34.680 115.940  1.00  0.00           C
ATOM    576  CD  ILE A  59      84.480  36.220 113.300  1.00  0.00           C
ATOM    577  C   ILE A  59      86.430  35.600 117.930  1.00  0.00           C
ATOM    578  O   ILE A  59      85.800  35.140 118.870  1.00  0.00           O
ATOM    579  N   ARG A  60      87.770  35.530 117.850  1.00  0.00           N
ATOM    580  H   ARG A  60      88.220  36.100 117.150  1.00  0.00           H
ATOM    581  CA  ARG A  60      88.610  34.740 118.800  1.00  0.00           C
ATOM    582  CB  ARG A  60      89.740  34.050 118.000  1.00  0.00           C
ATOM    583  CG  ARG A  60      90.740  34.960 117.170  1.00  0.00           C
ATOM    584  CD  ARG A  60      91.860  34.240 116.390  1.00  0.00           C
ATOM    585  NE  ARG A  60      92.580  35.350 115.770  1.00  0.00           N
ATOM    586  HE  ARG A  60      93.050  35.970 116.400  1.00  0.00           H
ATOM    587  CZ  ARG A  60      92.640  35.520 114.470  1.00  0.00           C
ATOM    588  NH1 ARG A  60      92.070  34.690 113.620  1.00  0.00           N
ATOM    589 1HH1 ARG A  60      91.460  33.940 113.890  1.00  0.00           H
ATOM    590 2HH1 ARG A  60      92.590  34.690 112.760  1.00  0.00           H
ATOM    591  NH2 ARG A  60      93.460  36.530 114.120  1.00  0.00           N
ATOM    592 1HH2 ARG A  60      93.780  37.160 114.820  1.00  0.00           H
ATOM    593 2HH2 ARG A  60      93.910  36.630 113.230  1.00  0.00           H
ATOM    594  C   ARG A  60      89.180  35.570 120.030  1.00  0.00           C
ATOM    595  O   ARG A  60      89.370  35.040 121.130  1.00  0.00           O
ATOM    596  N   LYS A  61      89.490  36.880 119.850  1.00  0.00           N
ATOM    597  H   LYS A  61      89.590  37.260 118.940  1.00  0.00           H
ATOM    598  CA  LYS A  61      89.870  37.770 120.930  1.00  0.00           C
ATOM    599  CB  LYS A  61      90.680  38.880 120.220  1.00  0.00           C
ATOM    600  CG  LYS A  61      91.930  38.390 119.640  1.00  0.00           C
ATOM    601  CD  LYS A  61      92.740  37.870 120.790  1.00  0.00           C
ATOM    602  CE  LYS A  61      94.090  37.310 120.340  1.00  0.00           C
ATOM    603  NZ  LYS A  61      95.020  37.100 121.420  1.00  0.00           N
ATOM    604  HZ1 LYS A  61      95.230  38.000 121.800  1.00  0.00           H
ATOM    605  HZ2 LYS A  61      94.590  36.440 122.030  1.00  0.00           H
ATOM    606  HZ3 LYS A  61      95.870  36.690 121.100  1.00  0.00           H
ATOM    607  C   LYS A  61      88.890  38.330 121.940  1.00  0.00           C
ATOM    608  O   LYS A  61      89.300  39.050 122.820  1.00  0.00           O
ATOM    609  N   SER A  62      87.640  38.290 121.550  1.00  0.00           N
ATOM    610  H   SER A  62      87.420  37.900 120.650  1.00  0.00           H
ATOM    611  CA  SER A  62      86.420  38.820 122.260  1.00  0.00           C
ATOM    612  CB  SER A  62      85.180  38.250 121.630  1.00  0.00           C
ATOM    613  OG  SER A  62      84.770  36.890 121.880  1.00  0.00           O
ATOM    614  HG  SER A  62      84.280  36.920 122.760  1.00  0.00           H
ATOM    615  C   SER A  62      86.400  38.380 123.760  1.00  0.00           C
ATOM    616  O   SER A  62      87.060  37.410 124.100  1.00  0.00           O
ATOM    617  N   ASN A  63      85.640  39.190 124.550  1.00  0.00           N
ATOM    618  H   ASN A  63      85.260  40.080 124.300  1.00  0.00           H
ATOM    619  CA  ASN A  63      85.360  38.940 125.970  1.00  0.00           C
ATOM    620  CB  ASN A  63      84.610  37.620 126.090  1.00  0.00           C
ATOM    621  CG  ASN A  63      83.320  37.620 125.200  1.00  0.00           C
ATOM    622  OD1 ASN A  63      83.300  37.190 124.050  1.00  0.00           O
ATOM    623  ND2 ASN A  63      82.160  37.700 125.880  1.00  0.00           N
ATOM    624 1HD2 ASN A  63      82.190  37.680 126.880  1.00  0.00           H
ATOM    625 2HD2 ASN A  63      81.360  37.280 125.450  1.00  0.00           H
ATOM    626  C   ASN A  63      86.560  39.010 126.930  1.00  0.00           C
ATOM    627  O   ASN A  63      86.380  39.690 127.950  1.00  0.00           O
ATOM    628  N   HIS A  64      87.590  38.210 126.710  1.00  0.00           N
ATOM    629  H   HIS A  64      87.710  37.720 125.850  1.00  0.00           H
ATOM    630  CA  HIS A  64      88.700  38.080 127.610  1.00  0.00           C
ATOM    631  CB  HIS A  64      89.170  36.660 127.740  1.00  0.00           C
ATOM    632  CG  HIS A  64      89.450  35.780 126.490  1.00  0.00           C
ATOM    633  ND1 HIS A  64      90.500  35.900 125.680  1.00  0.00           N
ATOM    634  CD2 HIS A  64      88.710  34.860 125.870  1.00  0.00           C
ATOM    635  HD2 HIS A  64      87.720  34.570 126.220  1.00  0.00           H
ATOM    636  CE1 HIS A  64      90.470  35.060 124.650  1.00  0.00           C
ATOM    637  HE1 HIS A  64      91.190  34.790 123.880  1.00  0.00           H
ATOM    638  NE2 HIS A  64      89.330  34.430 124.750  1.00  0.00           N
ATOM    639  HE2 HIS A  64      88.920  33.750 124.140  1.00  0.00           H
ATOM    640  C   HIS A  64      89.900  38.930 127.230  1.00  0.00           C
ATOM    641  O   HIS A  64      90.160  39.910 127.930  1.00  0.00           O
ATOM    642  N   ASN A  65      90.710  38.660 126.180  1.00  0.00           N
ATOM    643  H   ASN A  65      90.570  37.750 125.780  1.00  0.00           H
ATOM    644  CA  ASN A  65      91.910  39.320 125.630  1.00  0.00           C
ATOM    645  CB  ASN A  65      92.450  38.620 124.350  1.00  0.00           C
ATOM    646  CG  ASN A  65      93.970  38.910 124.100  1.00  0.00           C
ATOM    647  OD1 ASN A  65      94.400  39.660 123.200  1.00  0.00           O
ATOM    648  ND2 ASN A  65      94.810  38.170 124.790  1.00  0.00           N
ATOM    649 1HD2 ASN A  65      94.400  37.610 125.510  1.00  0.00           H
ATOM    650 2HD2 ASN A  65      95.740  38.060 124.440  1.00  0.00           H
ATOM    651  C   ASN A  65      91.600  40.790 125.350  1.00  0.00           C
ATOM    652  O   ASN A  65      92.340  41.650 125.760  1.00  0.00           O
ATOM    653  N   PHE A  66      90.510  41.090 124.620  1.00  0.00           N
ATOM    654  H   PHE A  66      90.070  40.380 124.070  1.00  0.00           H
ATOM    655  CA  PHE A  66      89.910  42.390 124.510  1.00  0.00           C
ATOM    656  CB  PHE A  66      89.070  42.440 123.190  1.00  0.00           C
ATOM    657  CG  PHE A  66      89.190  43.700 122.290  1.00  0.00           C
ATOM    658  CD1 PHE A  66      89.590  43.500 120.980  1.00  0.00           C
ATOM    659  HD1 PHE A  66      89.470  42.510 120.550  1.00  0.00           H
ATOM    660  CD2 PHE A  66      89.130  44.950 122.810  1.00  0.00           C
ATOM    661  HD2 PHE A  66      88.850  45.130 123.850  1.00  0.00           H
ATOM    662  CE1 PHE A  66      89.890  44.600 120.210  1.00  0.00           C
ATOM    663  HE1 PHE A  66      90.370  44.470 119.250  1.00  0.00           H
ATOM    664  CE2 PHE A  66      89.400  46.060 122.000  1.00  0.00           C
ATOM    665  HE2 PHE A  66      89.510  47.060 122.430  1.00  0.00           H
ATOM    666  CZ  PHE A  66      89.740  45.890 120.670  1.00  0.00           C
ATOM    667  HZ  PHE A  66      89.630  46.610 119.870  1.00  0.00           H
ATOM    668  C   PHE A  66      88.970  42.710 125.690  1.00  0.00           C
ATOM    669  O   PHE A  66      87.870  42.160 125.690  1.00  0.00           O
ATOM    670  N   LEU A  67      89.400  43.620 126.550  1.00  0.00           N
ATOM    671  H   LEU A  67      90.270  44.070 126.320  1.00  0.00           H
ATOM    672  CA  LEU A  67      88.740  44.020 127.750  1.00  0.00           C
ATOM    673  CB  LEU A  67      89.630  43.660 128.940  1.00  0.00           C
ATOM    674  CG  LEU A  67      88.990  43.750 130.390  1.00  0.00           C
ATOM    675  CD1 LEU A  67      87.870  42.760 130.430  1.00  0.00           C
ATOM    676  CD2 LEU A  67      90.030  43.460 131.440  1.00  0.00           C
ATOM    677  C   LEU A  67      88.650  45.600 127.730  1.00  0.00           C
ATOM    678  O   LEU A  67      89.620  46.200 127.360  1.00  0.00           O
ATOM    679  N   VAL A  68      87.700  46.160 128.490  1.00  0.00           N
ATOM    680  H   VAL A  68      86.950  45.630 128.890  1.00  0.00           H
ATOM    681  CA  VAL A  68      87.620  47.620 128.690  1.00  0.00           C
ATOM    682  CB  VAL A  68      86.420  48.250 127.980  1.00  0.00           C
ATOM    683  CG1 VAL A  68      86.200  49.700 128.290  1.00  0.00           C
ATOM    684  CG2 VAL A  68      86.550  47.930 126.520  1.00  0.00           C
ATOM    685  C   VAL A  68      87.530  47.990 130.160  1.00  0.00           C
ATOM    686  O   VAL A  68      86.770  47.360 130.850  1.00  0.00           O
ATOM    687  N   GLN A  69      88.380  48.910 130.650  1.00  0.00           N
ATOM    688  H   GLN A  69      88.990  49.510 130.120  1.00  0.00           H
ATOM    689  CA  GLN A  69      88.400  49.210 132.080  1.00  0.00           C
ATOM    690  CB  GLN A  69      89.730  49.070 132.760  1.00  0.00           C
ATOM    691  CG  GLN A  69      90.110  47.600 132.530  1.00  0.00           C
ATOM    692  CD  GLN A  69      91.520  47.240 132.950  1.00  0.00           C
ATOM    693  OE1 GLN A  69      92.330  46.830 132.090  1.00  0.00           O
ATOM    694  NE2 GLN A  69      91.750  47.100 134.240  1.00  0.00           N
ATOM    695 1HE2 GLN A  69      91.000  47.050 134.900  1.00  0.00           H
ATOM    696 2HE2 GLN A  69      92.670  47.310 134.590  1.00  0.00           H
ATOM    697  C   GLN A  69      87.880  50.610 132.460  1.00  0.00           C
ATOM    698  O   GLN A  69      88.450  51.640 132.060  1.00  0.00           O
ATOM    699  N   ALA A  70      87.150  50.510 133.590  1.00  0.00           N
ATOM    700  H   ALA A  70      86.750  49.640 133.880  1.00  0.00           H
ATOM    701  CA  ALA A  70      86.730  51.720 134.310  1.00  0.00           C
ATOM    702  CB  ALA A  70      85.360  52.180 133.780  1.00  0.00           C
ATOM    703  C   ALA A  70      86.820  51.600 135.900  1.00  0.00           C
ATOM    704  O   ALA A  70      85.850  51.430 136.720  1.00  0.00           O
ATOM    705  N   GLY A  71      88.060  51.770 136.340  1.00  0.00           N
ATOM    706  H   GLY A  71      88.850  52.000 135.770  1.00  0.00           H
ATOM    707  CA  GLY A  71      88.410  51.800 137.760  1.00  0.00           C
ATOM    708  C   GLY A  71      88.690  50.400 138.330  1.00  0.00           C
ATOM    709  O   GLY A  71      89.710  49.730 138.080  1.00  0.00           O
ATOM    710  N   ASN A  72      87.740  49.950 139.100  1.00  0.00           N
ATOM    711  H   ASN A  72      87.110  50.600 139.520  1.00  0.00           H
ATOM    712  CA  ASN A  72      87.690  48.480 139.490  1.00  0.00           C
ATOM    713  CB  ASN A  72      87.340  48.330 140.920  1.00  0.00           C
ATOM    714  CG  ASN A  72      88.470  48.930 141.740  1.00  0.00           C
ATOM    715  OD1 ASN A  72      89.440  48.270 141.990  1.00  0.00           O
ATOM    716  ND2 ASN A  72      88.140  49.910 142.540  1.00  0.00           N
ATOM    717 1HD2 ASN A  72      87.160  50.010 142.710  1.00  0.00           H
ATOM    718 2HD2 ASN A  72      88.750  50.590 142.950  1.00  0.00           H
ATOM    719  C   ASN A  72      86.960  47.440 138.630  1.00  0.00           C
ATOM    720  O   ASN A  72      87.270  46.280 138.410  1.00  0.00           O
ATOM    721  N   VAL A  73      86.120  48.080 137.840  1.00  0.00           N
ATOM    722  H   VAL A  73      86.200  49.070 137.880  1.00  0.00           H
ATOM    723  CA  VAL A  73      85.240  47.420 136.830  1.00  0.00           C
ATOM    724  CB  VAL A  73      83.950  48.160 136.540  1.00  0.00           C
ATOM    725  CG1 VAL A  73      82.860  47.270 135.930  1.00  0.00           C
ATOM    726  CG2 VAL A  73      83.250  48.880 137.620  1.00  0.00           C
ATOM    727  C   VAL A  73      85.920  47.070 135.460  1.00  0.00           C
ATOM    728  O   VAL A  73      86.410  47.860 134.660  1.00  0.00           O
ATOM    729  N   GLN A  74      85.830  45.760 135.280  1.00  0.00           N
ATOM    730  H   GLN A  74      85.410  45.120 135.910  1.00  0.00           H
ATOM    731  CA  GLN A  74      86.450  45.180 134.090  1.00  0.00           C
ATOM    732  CB  GLN A  74      87.390  44.050 134.490  1.00  0.00           C
ATOM    733  CG  GLN A  74      88.650  44.690 135.030  1.00  0.00           C
ATOM    734  CD  GLN A  74      89.550  43.710 135.800  1.00  0.00           C
ATOM    735  OE1 GLN A  74      90.800  43.710 135.790  1.00  0.00           O
ATOM    736  NE2 GLN A  74      89.010  43.120 136.840  1.00  0.00           N
ATOM    737 1HE2 GLN A  74      88.100  43.250 137.230  1.00  0.00           H
ATOM    738 2HE2 GLN A  74      89.580  42.440 137.300  1.00  0.00           H
ATOM    739  C   GLN A  74      85.330  44.750 133.170  1.00  0.00           C
ATOM    740  O   GLN A  74      84.460  43.930 133.640  1.00  0.00           O
ATOM    741  N   LEU A  75      85.170  45.570 132.180  1.00  0.00           N
ATOM    742  H   LEU A  75      85.970  46.040 131.810  1.00  0.00           H
ATOM    743  CA  LEU A  75      84.110  45.410 131.200  1.00  0.00           C
ATOM    744  CB  LEU A  75      83.780  46.760 130.600  1.00  0.00           C
ATOM    745  CG  LEU A  75      82.910  47.800 131.340  1.00  0.00           C
ATOM    746  CD1 LEU A  75      81.770  47.180 132.110  1.00  0.00           C
ATOM    747  CD2 LEU A  75      83.770  48.780 132.140  1.00  0.00           C
ATOM    748  C   LEU A  75      84.340  44.540 129.970  1.00  0.00           C
ATOM    749  O   LEU A  75      85.250  44.740 129.200  1.00  0.00           O
ATOM    750  N   ARG A  76      83.500  43.480 129.860  1.00  0.00           N
ATOM    751  H   ARG A  76      82.640  43.490 130.370  1.00  0.00           H
ATOM    752  CA  ARG A  76      83.630  42.490 128.790  1.00  0.00           C
ATOM    753  CB  ARG A  76      83.010  41.170 129.230  1.00  0.00           C
ATOM    754  CG  ARG A  76      83.820  40.690 130.420  1.00  0.00           C
ATOM    755  CD  ARG A  76      83.000  39.580 131.170  1.00  0.00           C
ATOM    756  NE  ARG A  76      81.710  40.060 131.740  1.00  0.00           N
ATOM    757  HE  ARG A  76      81.780  40.860 132.340  1.00  0.00           H
ATOM    758  CZ  ARG A  76      80.530  39.520 131.440  1.00  0.00           C
ATOM    759  NH1 ARG A  76      80.320  38.570 130.520  1.00  0.00           N
ATOM    760 1HH1 ARG A  76      81.060  38.370 129.870  1.00  0.00           H
ATOM    761 2HH1 ARG A  76      79.490  38.020 130.460  1.00  0.00           H
ATOM    762  NH2 ARG A  76      79.530  39.790 132.230  1.00  0.00           N
ATOM    763 1HH2 ARG A  76      79.570  40.400 133.020  1.00  0.00           H
ATOM    764 2HH2 ARG A  76      78.610  39.570 131.900  1.00  0.00           H
ATOM    765  C   ARG A  76      83.080  42.940 127.450  1.00  0.00           C
ATOM    766  O   ARG A  76      81.840  43.140 127.230  1.00  0.00           O
ATOM    767  N   VAL A  77      83.940  42.980 126.460  1.00  0.00           N
ATOM    768  H   VAL A  77      84.900  42.770 126.620  1.00  0.00           H
ATOM    769  CA  VAL A  77      83.460  43.240 125.110  1.00  0.00           C
ATOM    770  CB  VAL A  77      84.490  43.970 124.240  1.00  0.00           C
ATOM    771  CG1 VAL A  77      84.070  44.150 122.830  1.00  0.00           C
ATOM    772  CG2 VAL A  77      84.830  45.350 124.810  1.00  0.00           C
ATOM    773  C   VAL A  77      82.900  42.010 124.380  1.00  0.00           C
ATOM    774  O   VAL A  77      83.530  41.170 123.690  1.00  0.00           O
ATOM    775  N   ILE A  78      81.580  41.910 124.560  1.00  0.00           N
ATOM    776  H   ILE A  78      81.160  42.580 125.180  1.00  0.00           H
ATOM    777  CA  ILE A  78      80.630  40.880 124.030  1.00  0.00           C
ATOM    778  CB  ILE A  78      79.480  40.800 125.110  1.00  0.00           C
ATOM    779  CG1 ILE A  78      79.950  40.180 126.390  1.00  0.00           C
ATOM    780  CG2 ILE A  78      78.180  40.050 124.530  1.00  0.00           C
ATOM    781  CD  ILE A  78      78.870  40.240 127.530  1.00  0.00           C
ATOM    782  C   ILE A  78      80.170  41.300 122.640  1.00  0.00           C
ATOM    783  O   ILE A  78      80.100  40.390 121.800  1.00  0.00           O
ATOM    784  N   GLY A  79      79.900  42.620 122.420  1.00  0.00           N
ATOM    785  H   GLY A  79      80.150  43.290 123.120  1.00  0.00           H
ATOM    786  CA  GLY A  79      79.510  43.090 121.060  1.00  0.00           C
ATOM    787  C   GLY A  79      80.690  43.800 120.260  1.00  0.00           C
ATOM    788  O   GLY A  79      81.400  44.670 120.860  1.00  0.00           O
ATOM    789  N   HIS A  80      80.730  43.620 118.970  1.00  0.00           N
ATOM    790  H   HIS A  80      79.960  43.240 118.460  1.00  0.00           H
ATOM    791  CA  HIS A  80      81.910  44.110 118.240  1.00  0.00           C
ATOM    792  CB  HIS A  80      83.150  43.270 118.520  1.00  0.00           C
ATOM    793  CG  HIS A  80      82.940  41.810 118.120  1.00  0.00           C
ATOM    794  ND1 HIS A  80      83.280  41.280 116.940  1.00  0.00           N
ATOM    795  HD1 HIS A  80      83.490  41.850 116.150  1.00  0.00           H
ATOM    796  CD2 HIS A  80      82.450  40.890 118.860  1.00  0.00           C
ATOM    797  HD2 HIS A  80      82.080  41.060 119.880  1.00  0.00           H
ATOM    798  CE1 HIS A  80      82.930  40.010 116.930  1.00  0.00           C
ATOM    799  HE1 HIS A  80      83.110  39.320 116.110  1.00  0.00           H
ATOM    800  NE2 HIS A  80      82.460  39.730 118.260  1.00  0.00           N
ATOM    801  C   HIS A  80      81.680  44.330 116.740  1.00  0.00           C
ATOM    802  O   HIS A  80      81.220  43.380 116.140  1.00  0.00           O
ATOM    803  N   SER A  81      81.450  45.590 116.360  1.00  0.00           N
ATOM    804  H   SER A  81      81.170  46.320 116.980  1.00  0.00           H
ATOM    805  CA  SER A  81      81.350  45.940 114.870  1.00  0.00           C
ATOM    806  CB  SER A  81      79.970  46.410 114.390  1.00  0.00           C
ATOM    807  OG  SER A  81      79.640  47.620 115.060  1.00  0.00           O
ATOM    808  HG  SER A  81      79.270  48.310 114.430  1.00  0.00           H
ATOM    809  C   SER A  81      82.390  47.070 114.430  1.00  0.00           C
ATOM    810  O   SER A  81      82.920  47.790 115.250  1.00  0.00           O
ATOM    811  N   MET A  82      82.780  47.090 113.140  1.00  0.00           N
ATOM    812  H   MET A  82      82.340  46.390 112.570  1.00  0.00           H
ATOM    813  CA  MET A  82      83.680  48.090 112.530  1.00  0.00           C
ATOM    814  CB  MET A  82      84.910  47.450 112.000  1.00  0.00           C
ATOM    815  CG  MET A  82      86.120  48.390 112.390  1.00  0.00           C
ATOM    816  SD  MET A  82      86.050  49.960 111.500  1.00  0.00           S
ATOM    817  CE  MET A  82      85.940  49.500 109.760  1.00  0.00           C
ATOM    818  C   MET A  82      83.000  48.990 111.440  1.00  0.00           C
ATOM    819  O   MET A  82      82.930  48.680 110.240  1.00  0.00           O
ATOM    820  N   GLN A  83      83.020  50.260 111.910  1.00  0.00           N
ATOM    821  H   GLN A  83      83.550  50.540 112.710  1.00  0.00           H
ATOM    822  CA  GLN A  83      82.200  51.270 111.200  1.00  0.00           C
ATOM    823  CB  GLN A  83      81.270  51.730 112.320  1.00  0.00           C
ATOM    824  CG  GLN A  83      79.950  52.190 111.750  1.00  0.00           C
ATOM    825  CD  GLN A  83      79.060  52.860 112.800  1.00  0.00           C
ATOM    826  OE1 GLN A  83      78.210  52.270 113.440  1.00  0.00           O
ATOM    827  NE2 GLN A  83      79.110  54.220 112.780  1.00  0.00           N
ATOM    828 1HE2 GLN A  83      79.720  54.730 112.170  1.00  0.00           H
ATOM    829 2HE2 GLN A  83      78.440  54.770 113.270  1.00  0.00           H
ATOM    830  C   GLN A  83      82.900  52.450 110.540  1.00  0.00           C
ATOM    831  O   GLN A  83      83.340  53.410 111.170  1.00  0.00           O
ATOM    832  N   ASN A  84      83.310  52.130 109.250  1.00  0.00           N
ATOM    833  H   ASN A  84      83.050  51.210 108.960  1.00  0.00           H
ATOM    834  CA  ASN A  84      84.330  52.750 108.390  1.00  0.00           C
ATOM    835  CB  ASN A  84      83.790  54.070 107.800  1.00  0.00           C
ATOM    836  CG  ASN A  84      82.840  53.920 106.590  1.00  0.00           C
ATOM    837  OD1 ASN A  84      81.650  54.200 106.600  1.00  0.00           O
ATOM    838  ND2 ASN A  84      83.350  53.900 105.380  1.00  0.00           N
ATOM    839 1HD2 ASN A  84      84.330  54.050 105.220  1.00  0.00           H
ATOM    840 2HD2 ASN A  84      82.710  53.700 104.640  1.00  0.00           H
ATOM    841  C   ASN A  84      85.720  53.000 109.020  1.00  0.00           C
ATOM    842  O   ASN A  84      86.660  52.400 108.600  1.00  0.00           O
ATOM    843  N   CYS A  85      85.730  53.700 110.180  1.00  0.00           N
ATOM    844  H   CYS A  85      84.830  53.820 110.620  1.00  0.00           H
ATOM    845  CA  CYS A  85      86.870  54.120 111.030  1.00  0.00           C
ATOM    846  CB  CYS A  85      87.160  55.610 110.960  1.00  0.00           C
ATOM    847  SG  CYS A  85      88.970  55.910 111.210  1.00  0.00           S
ATOM    848  HG  CYS A  85      88.910  55.920 112.540  1.00  0.00           H
ATOM    849  C   CYS A  85      86.800  53.660 112.530  1.00  0.00           C
ATOM    850  O   CYS A  85      87.760  53.070 113.030  1.00  0.00           O
ATOM    851  N   VAL A  86      85.570  53.520 113.030  1.00  0.00           N
ATOM    852  H   VAL A  86      84.770  53.400 112.440  1.00  0.00           H
ATOM    853  CA  VAL A  86      85.370  53.270 114.490  1.00  0.00           C
ATOM    854  CB  VAL A  86      84.440  54.310 115.130  1.00  0.00           C
ATOM    855  CG1 VAL A  86      84.860  55.770 114.980  1.00  0.00           C
ATOM    856  CG2 VAL A  86      82.970  54.300 114.610  1.00  0.00           C
ATOM    857  C   VAL A  86      85.010  51.820 114.870  1.00  0.00           C
ATOM    858  O   VAL A  86      84.100  51.230 114.260  1.00  0.00           O
ATOM    859  N   LEU A  87      85.860  51.240 115.710  1.00  0.00           N
ATOM    860  H   LEU A  87      86.650  51.740 116.070  1.00  0.00           H
ATOM    861  CA  LEU A  87      85.650  49.950 116.240  1.00  0.00           C
ATOM    862  CB  LEU A  87      86.990  49.390 116.640  1.00  0.00           C
ATOM    863  CG  LEU A  87      87.320  48.030 117.290  1.00  0.00           C
ATOM    864  CD1 LEU A  87      86.920  46.860 116.370  1.00  0.00           C
ATOM    865  CD2 LEU A  87      88.810  47.840 117.590  1.00  0.00           C
ATOM    866  C   LEU A  87      84.640  50.100 117.470  1.00  0.00           C
ATOM    867  O   LEU A  87      85.030  50.720 118.500  1.00  0.00           O
ATOM    868  N   LYS A  88      83.360  49.800 117.200  1.00  0.00           N
ATOM    869  H   LYS A  88      82.980  49.320 116.410  1.00  0.00           H
ATOM    870  CA  LYS A  88      82.380  50.040 118.320  1.00  0.00           C
ATOM    871  CB  LYS A  88      81.090  50.470 117.660  1.00  0.00           C
ATOM    872  CG  LYS A  88      81.090  51.860 117.070  1.00  0.00           C
ATOM    873  CD  LYS A  88      79.840  52.170 116.250  1.00  0.00           C
ATOM    874  CE  LYS A  88      78.990  53.320 116.700  1.00  0.00           C
ATOM    875  NZ  LYS A  88      77.580  53.070 116.360  1.00  0.00           N
ATOM    876  HZ1 LYS A  88      77.040  53.630 117.000  1.00  0.00           H
ATOM    877  HZ2 LYS A  88      77.370  53.360 115.430  1.00  0.00           H
ATOM    878  HZ3 LYS A  88      77.320  52.120 116.500  1.00  0.00           H
ATOM    879  C   LYS A  88      82.250  48.770 119.180  1.00  0.00           C
ATOM    880  O   LYS A  88      81.440  47.940 118.820  1.00  0.00           O
ATOM    881  N   LEU A  89      82.930  48.830 120.370  1.00  0.00           N
ATOM    882  H   LEU A  89      83.470  49.640 120.590  1.00  0.00           H
ATOM    883  CA  LEU A  89      83.010  47.710 121.340  1.00  0.00           C
ATOM    884  CB  LEU A  89      84.250  47.910 122.250  1.00  0.00           C
ATOM    885  CG  LEU A  89      85.630  47.860 121.590  1.00  0.00           C
ATOM    886  CD1 LEU A  89      86.630  48.250 122.680  1.00  0.00           C
ATOM    887  CD2 LEU A  89      85.900  46.530 120.910  1.00  0.00           C
ATOM    888  C   LEU A  89      81.850  47.780 122.350  1.00  0.00           C
ATOM    889  O   LEU A  89      81.600  48.770 123.060  1.00  0.00           O
ATOM    890  N   LYS A  90      80.820  46.970 122.090  1.00  0.00           N
ATOM    891  H   LYS A  90      81.000  46.120 121.590  1.00  0.00           H
ATOM    892  CA  LYS A  90      79.610  46.920 122.870  1.00  0.00           C
ATOM    893  CB  LYS A  90      78.520  46.430 121.990  1.00  0.00           C
ATOM    894  CG  LYS A  90      77.260  46.780 122.720  1.00  0.00           C
ATOM    895  CD  LYS A  90      75.940  46.470 121.970  1.00  0.00           C
ATOM    896  CE  LYS A  90      74.840  46.610 123.000  1.00  0.00           C
ATOM    897  NZ  LYS A  90      73.490  46.330 122.470  1.00  0.00           N
ATOM    898  HZ1 LYS A  90      72.880  46.420 123.260  1.00  0.00           H
ATOM    899  HZ2 LYS A  90      73.230  47.000 121.770  1.00  0.00           H
ATOM    900  HZ3 LYS A  90      73.480  45.450 122.000  1.00  0.00           H
ATOM    901  C   LYS A  90      79.800  46.020 124.190  1.00  0.00           C
ATOM    902  O   LYS A  90      79.940  44.790 124.290  1.00  0.00           O
ATOM    903  N   VAL A  91      79.690  46.690 125.350  1.00  0.00           N
ATOM    904  H   VAL A  91      79.640  47.690 125.360  1.00  0.00           H
ATOM    905  CA  VAL A  91      79.910  46.070 126.650  1.00  0.00           C
ATOM    906  CB  VAL A  91      80.700  47.120 127.510  1.00  0.00           C
ATOM    907  CG1 VAL A  91      82.200  47.410 127.100  1.00  0.00           C
ATOM    908  CG2 VAL A  91      79.890  48.410 127.670  1.00  0.00           C
ATOM    909  C   VAL A  91      78.730  45.480 127.320  1.00  0.00           C
ATOM    910  O   VAL A  91      77.610  45.850 127.030  1.00  0.00           O
ATOM    911  N   ASP A  92      79.020  44.710 128.360  1.00  0.00           N
ATOM    912  H   ASP A  92      79.950  44.630 128.720  1.00  0.00           H
ATOM    913  CA  ASP A  92      78.040  43.890 129.100  1.00  0.00           C
ATOM    914  CB  ASP A  92      78.740  42.890 130.040  1.00  0.00           C
ATOM    915  CG  ASP A  92      79.560  43.610 131.170  1.00  0.00           C
ATOM    916  OD1 ASP A  92      80.720  43.950 130.880  1.00  0.00           O
ATOM    917  OD2 ASP A  92      79.000  43.890 132.280  1.00  0.00           O
ATOM    918  C   ASP A  92      76.930  44.740 129.810  1.00  0.00           C
ATOM    919  O   ASP A  92      75.750  44.440 129.810  1.00  0.00           O
ATOM    920  N   THR A  93      77.450  45.760 130.420  1.00  0.00           N
ATOM    921  H   THR A  93      78.430  45.840 130.610  1.00  0.00           H
ATOM    922  CA  THR A  93      76.710  46.800 131.200  1.00  0.00           C
ATOM    923  CB  THR A  93      76.860  46.690 132.710  1.00  0.00           C
ATOM    924  OG1 THR A  93      78.250  46.730 133.050  1.00  0.00           O
ATOM    925  HG1 THR A  93      78.620  45.940 132.560  1.00  0.00           H
ATOM    926  CG2 THR A  93      76.080  45.490 133.190  1.00  0.00           C
ATOM    927  C   THR A  93      76.890  48.240 130.720  1.00  0.00           C
ATOM    928  O   THR A  93      78.050  48.640 130.550  1.00  0.00           O
ATOM    929  N   ALA A  94      75.840  49.060 130.790  1.00  0.00           N
ATOM    930  H   ALA A  94      75.050  48.850 131.360  1.00  0.00           H
ATOM    931  CA  ALA A  94      75.870  50.450 130.320  1.00  0.00           C
ATOM    932  CB  ALA A  94      74.430  50.960 130.030  1.00  0.00           C
ATOM    933  C   ALA A  94      76.590  51.450 131.210  1.00  0.00           C
ATOM    934  O   ALA A  94      76.650  51.320 132.420  1.00  0.00           O
ATOM    935  N   ASN A  95      76.850  52.590 130.620  1.00  0.00           N
ATOM    936  H   ASN A  95      76.650  52.720 129.650  1.00  0.00           H
ATOM    937  CA  ASN A  95      77.550  53.770 131.290  1.00  0.00           C
ATOM    938  CB  ASN A  95      78.420  54.510 130.270  1.00  0.00           C
ATOM    939  CG  ASN A  95      79.210  55.670 130.860  1.00  0.00           C
ATOM    940  OD1 ASN A  95      79.510  55.740 132.020  1.00  0.00           O
ATOM    941  ND2 ASN A  95      79.420  56.670 130.080  1.00  0.00           N
ATOM    942 1HD2 ASN A  95      79.310  56.660 129.090  1.00  0.00           H
ATOM    943 2HD2 ASN A  95      79.610  57.550 130.530  1.00  0.00           H
ATOM    944  C   ASN A  95      76.560  54.570 132.120  1.00  0.00           C
ATOM    945  O   ASN A  95      75.370  54.700 131.680  1.00  0.00           O
ATOM    946  N   PRO A  96      76.920  54.580 133.420  1.00  0.00           N
ATOM    947  CA  PRO A  96      76.220  55.400 134.430  1.00  0.00           C
ATOM    948  CB  PRO A  96      76.780  55.020 135.800  1.00  0.00           C
ATOM    949  CG  PRO A  96      77.480  53.670 135.560  1.00  0.00           C
ATOM    950  CD  PRO A  96      77.900  53.700 134.090  1.00  0.00           C
ATOM    951  C   PRO A  96      76.410  56.910 134.340  1.00  0.00           C
ATOM    952  O   PRO A  96      75.440  57.640 134.540  1.00  0.00           O
ATOM    953  N   LYS A  97      77.620  57.420 134.030  1.00  0.00           N
ATOM    954  H   LYS A  97      78.380  56.790 133.880  1.00  0.00           H
ATOM    955  CA  LYS A  97      77.890  58.870 133.830  1.00  0.00           C
ATOM    956  CB  LYS A  97      79.210  59.160 134.440  1.00  0.00           C
ATOM    957  CG  LYS A  97      79.000  59.250 135.930  1.00  0.00           C
ATOM    958  CD  LYS A  97      80.330  59.490 136.590  1.00  0.00           C
ATOM    959  CE  LYS A  97      80.130  59.600 138.070  1.00  0.00           C
ATOM    960  NZ  LYS A  97      81.160  60.520 138.610  1.00  0.00           N
ATOM    961  HZ1 LYS A  97      81.230  61.260 137.930  1.00  0.00           H
ATOM    962  HZ2 LYS A  97      80.840  60.880 139.490  1.00  0.00           H
ATOM    963  HZ3 LYS A  97      82.030  60.050 138.640  1.00  0.00           H
ATOM    964  C   LYS A  97      77.910  59.280 132.330  1.00  0.00           C
ATOM    965  O   LYS A  97      78.880  59.090 131.660  1.00  0.00           O
ATOM    966  N   THR A  98      76.660  59.530 131.880  1.00  0.00           N
ATOM    967  H   THR A  98      75.870  59.700 132.470  1.00  0.00           H
ATOM    968  CA  THR A  98      76.470  59.790 130.460  1.00  0.00           C
ATOM    969  CB  THR A  98      75.310  58.910 129.890  1.00  0.00           C
ATOM    970  OG1 THR A  98      74.100  58.950 130.710  1.00  0.00           O
ATOM    971  HG1 THR A  98      73.350  58.820 130.060  1.00  0.00           H
ATOM    972  CG2 THR A  98      75.760  57.510 129.430  1.00  0.00           C
ATOM    973  C   THR A  98      76.000  61.280 130.260  1.00  0.00           C
ATOM    974  O   THR A  98      75.220  61.750 131.110  1.00  0.00           O
ATOM    975  N   PRO A  99      76.500  61.930 129.210  1.00  0.00           N
ATOM    976  CA  PRO A  99      75.890  63.170 128.920  1.00  0.00           C
ATOM    977  CB  PRO A  99      77.100  64.030 128.540  1.00  0.00           C
ATOM    978  CG  PRO A  99      77.930  63.060 127.730  1.00  0.00           C
ATOM    979  CD  PRO A  99      77.860  61.850 128.660  1.00  0.00           C
ATOM    980  C   PRO A  99      74.740  63.090 127.910  1.00  0.00           C
ATOM    981  O   PRO A  99      74.400  61.990 127.470  1.00  0.00           O
ATOM    982  N   LYS A 100      74.120  64.250 127.800  1.00  0.00           N
ATOM    983  H   LYS A 100      74.310  65.000 128.430  1.00  0.00           H
ATOM    984  CA  LYS A 100      73.070  64.480 126.800  1.00  0.00           C
ATOM    985  CB  LYS A 100      72.140  65.610 127.290  1.00  0.00           C
ATOM    986  CG  LYS A 100      71.230  65.160 128.420  1.00  0.00           C
ATOM    987  CD  LYS A 100      70.360  66.350 128.880  1.00  0.00           C
ATOM    988  CE  LYS A 100      69.390  65.840 129.970  1.00  0.00           C
ATOM    989  NZ  LYS A 100      68.330  66.760 130.280  1.00  0.00           N
ATOM    990  HZ1 LYS A 100      68.640  67.550 130.810  1.00  0.00           H
ATOM    991  HZ2 LYS A 100      67.950  67.040 129.400  1.00  0.00           H
ATOM    992  HZ3 LYS A 100      67.610  66.310 130.810  1.00  0.00           H
ATOM    993  C   LYS A 100      73.730  64.820 125.460  1.00  0.00           C
ATOM    994  O   LYS A 100      73.950  65.970 125.270  1.00  0.00           O
ATOM    995  N   TYR A 101      73.570  63.900 124.510  1.00  0.00           N
ATOM    996  H   TYR A 101      72.870  63.190 124.540  1.00  0.00           H
ATOM    997  CA  TYR A 101      74.350  64.050 123.270  1.00  0.00           C
ATOM    998  CB  TYR A 101      75.380  63.010 123.070  1.00  0.00           C
ATOM    999  CG  TYR A 101      74.950  61.560 123.570  1.00  0.00           C
ATOM   1000  CD1 TYR A 101      74.040  60.790 122.800  1.00  0.00           C
ATOM   1001  HD1 TYR A 101      73.580  61.260 121.940  1.00  0.00           H
ATOM   1002  CD2 TYR A 101      75.520  60.950 124.690  1.00  0.00           C
ATOM   1003  HD2 TYR A 101      76.170  61.450 125.400  1.00  0.00           H
ATOM   1004  CE1 TYR A 101      73.780  59.440 123.140  1.00  0.00           C
ATOM   1005  HE1 TYR A 101      72.970  58.960 122.590  1.00  0.00           H
ATOM   1006  CE2 TYR A 101      75.180  59.660 125.080  1.00  0.00           C
ATOM   1007  HE2 TYR A 101      75.510  59.320 126.060  1.00  0.00           H
ATOM   1008  CZ  TYR A 101      74.340  58.910 124.270  1.00  0.00           C
ATOM   1009  OH  TYR A 101      74.020  57.630 124.620  1.00  0.00           O
ATOM   1010  HH  TYR A 101      74.030  57.430 125.600  1.00  0.00           H
ATOM   1011  C   TYR A 101      73.650  64.300 121.900  1.00  0.00           C
ATOM   1012  O   TYR A 101      72.790  63.580 121.380  1.00  0.00           O
ATOM   1013  N   LYS A 102      74.160  65.320 121.220  1.00  0.00           N
ATOM   1014  H   LYS A 102      74.770  66.020 121.590  1.00  0.00           H
ATOM   1015  CA  LYS A 102      73.910  65.520 119.760  1.00  0.00           C
ATOM   1016  CB  LYS A 102      73.340  66.950 119.670  1.00  0.00           C
ATOM   1017  CG  LYS A 102      71.890  67.010 120.220  1.00  0.00           C
ATOM   1018  CD  LYS A 102      70.850  66.450 119.200  1.00  0.00           C
ATOM   1019  CE  LYS A 102      69.440  66.170 119.720  1.00  0.00           C
ATOM   1020  NZ  LYS A 102      68.690  67.320 120.380  1.00  0.00           N
ATOM   1021  HZ1 LYS A 102      68.530  67.070 121.340  1.00  0.00           H
ATOM   1022  HZ2 LYS A 102      69.190  68.170 120.190  1.00  0.00           H
ATOM   1023  HZ3 LYS A 102      67.840  67.480 119.870  1.00  0.00           H
ATOM   1024  C   LYS A 102      75.160  65.290 118.900  1.00  0.00           C
ATOM   1025  O   LYS A 102      76.200  65.570 119.430  1.00  0.00           O
ATOM   1026  N   PHE A 103      75.010  64.720 117.710  1.00  0.00           N
ATOM   1027  H   PHE A 103      74.110  64.430 117.400  1.00  0.00           H
ATOM   1028  CA  PHE A 103      76.130  64.410 116.820  1.00  0.00           C
ATOM   1029  CB  PHE A 103      76.050  62.980 116.370  1.00  0.00           C
ATOM   1030  CG  PHE A 103      76.310  61.860 117.390  1.00  0.00           C
ATOM   1031  CD1 PHE A 103      75.750  61.740 118.690  1.00  0.00           C
ATOM   1032  HD1 PHE A 103      75.120  62.580 118.990  1.00  0.00           H
ATOM   1033  CD2 PHE A 103      77.110  60.810 116.940  1.00  0.00           C
ATOM   1034  HD2 PHE A 103      77.430  60.730 115.900  1.00  0.00           H
ATOM   1035  CE1 PHE A 103      75.970  60.680 119.580  1.00  0.00           C
ATOM   1036  HE1 PHE A 103      75.140  60.480 120.250  1.00  0.00           H
ATOM   1037  CE2 PHE A 103      77.310  59.700 117.730  1.00  0.00           C
ATOM   1038  HE2 PHE A 103      77.660  58.790 117.240  1.00  0.00           H
ATOM   1039  CZ  PHE A 103      76.740  59.600 119.040  1.00  0.00           C
ATOM   1040  HZ  PHE A 103      76.940  58.690 119.600  1.00  0.00           H
ATOM   1041  C   PHE A 103      76.130  65.300 115.550  1.00  0.00           C
ATOM   1042  O   PHE A 103      75.170  65.350 114.770  1.00  0.00           O
ATOM   1043  N   VAL A 104      77.190  66.130 115.420  1.00  0.00           N
ATOM   1044  H   VAL A 104      78.010  65.960 115.970  1.00  0.00           H
ATOM   1045  CA  VAL A 104      77.310  67.270 114.440  1.00  0.00           C
ATOM   1046  CB  VAL A 104      77.280  68.570 115.270  1.00  0.00           C
ATOM   1047  CG1 VAL A 104      76.030  68.600 116.160  1.00  0.00           C
ATOM   1048  CG2 VAL A 104      78.620  68.830 115.930  1.00  0.00           C
ATOM   1049  C   VAL A 104      78.450  67.110 113.410  1.00  0.00           C
ATOM   1050  O   VAL A 104      79.430  66.470 113.700  1.00  0.00           O
ATOM   1051  N   ARG A 105      78.490  67.940 112.420  1.00  0.00           N
ATOM   1052  H   ARG A 105      77.640  68.400 112.140  1.00  0.00           H
ATOM   1053  CA  ARG A 105      79.630  68.010 111.490  1.00  0.00           C
ATOM   1054  CB  ARG A 105      79.080  67.740 110.070  1.00  0.00           C
ATOM   1055  CG  ARG A 105      78.890  66.220 109.760  1.00  0.00           C
ATOM   1056  CD  ARG A 105      80.120  65.320 109.400  1.00  0.00           C
ATOM   1057  NE  ARG A 105      80.600  65.730 108.010  1.00  0.00           N
ATOM   1058  HE  ARG A 105      80.020  66.410 107.570  1.00  0.00           H
ATOM   1059  CZ  ARG A 105      81.430  65.060 107.260  1.00  0.00           C
ATOM   1060  NH1 ARG A 105      82.050  63.980 107.680  1.00  0.00           N
ATOM   1061 1HH1 ARG A 105      82.000  63.690 108.630  1.00  0.00           H
ATOM   1062 2HH1 ARG A 105      82.520  63.430 106.980  1.00  0.00           H
ATOM   1063  NH2 ARG A 105      81.940  65.570 106.100  1.00  0.00           N
ATOM   1064 1HH2 ARG A 105      81.730  66.490 105.750  1.00  0.00           H
ATOM   1065 2HH2 ARG A 105      82.700  65.040 105.730  1.00  0.00           H
ATOM   1066  C   ARG A 105      80.270  69.430 111.500  1.00  0.00           C
ATOM   1067  O   ARG A 105      79.580  70.420 111.350  1.00  0.00           O
ATOM   1068  N   ILE A 106      81.620  69.400 111.500  1.00  0.00           N
ATOM   1069  H   ILE A 106      82.140  68.550 111.650  1.00  0.00           H
ATOM   1070  CA  ILE A 106      82.360  70.670 111.350  1.00  0.00           C
ATOM   1071  CB  ILE A 106      83.490  70.800 112.360  1.00  0.00           C
ATOM   1072  CG1 ILE A 106      84.330  69.520 112.530  1.00  0.00           C
ATOM   1073  CG2 ILE A 106      82.830  71.250 113.660  1.00  0.00           C
ATOM   1074  CD  ILE A 106      85.640  69.720 113.390  1.00  0.00           C
ATOM   1075  C   ILE A 106      82.690  71.030 109.900  1.00  0.00           C
ATOM   1076  O   ILE A 106      83.050  70.180 109.140  1.00  0.00           O
ATOM   1077  N   GLN A 107      82.570  72.390 109.680  1.00  0.00           N
ATOM   1078  H   GLN A 107      82.100  72.880 110.410  1.00  0.00           H
ATOM   1079  CA  GLN A 107      82.840  73.080 108.370  1.00  0.00           C
ATOM   1080  CB  GLN A 107      81.510  73.820 108.060  1.00  0.00           C
ATOM   1081  CG  GLN A 107      80.360  72.960 107.420  1.00  0.00           C
ATOM   1082  CD  GLN A 107      79.880  71.940 108.420  1.00  0.00           C
ATOM   1083  OE1 GLN A 107      80.030  70.770 108.320  1.00  0.00           O
ATOM   1084  NE2 GLN A 107      79.330  72.420 109.560  1.00  0.00           N
ATOM   1085 1HE2 GLN A 107      79.050  73.370 109.680  1.00  0.00           H
ATOM   1086 2HE2 GLN A 107      79.140  71.770 110.310  1.00  0.00           H
ATOM   1087  C   GLN A 107      83.990  74.050 108.460  1.00  0.00           C
ATOM   1088  O   GLN A 107      84.070  74.850 109.410  1.00  0.00           O
ATOM   1089  N   PRO A 108      84.880  74.090 107.440  1.00  0.00           N
ATOM   1090  CA  PRO A 108      86.050  74.960 107.440  1.00  0.00           C
ATOM   1091  CB  PRO A 108      86.470  74.860 106.020  1.00  0.00           C
ATOM   1092  CG  PRO A 108      86.220  73.430 105.540  1.00  0.00           C
ATOM   1093  CD  PRO A 108      84.970  73.120 106.340  1.00  0.00           C
ATOM   1094  C   PRO A 108      85.750  76.440 107.920  1.00  0.00           C
ATOM   1095  O   PRO A 108      85.270  77.230 107.120  1.00  0.00           O
ATOM   1096  N   GLY A 109      86.540  76.740 108.920  1.00  0.00           N
ATOM   1097  H   GLY A 109      87.340  76.190 109.150  1.00  0.00           H
ATOM   1098  CA  GLY A 109      86.370  77.910 109.730  1.00  0.00           C
ATOM   1099  C   GLY A 109      86.140  77.610 111.180  1.00  0.00           C
ATOM   1100  O   GLY A 109      86.950  77.880 112.040  1.00  0.00           O
ATOM   1101  N   GLN A 110      85.010  76.870 111.450  1.00  0.00           N
ATOM   1102  H   GLN A 110      84.690  76.250 110.740  1.00  0.00           H
ATOM   1103  CA  GLN A 110      84.310  76.710 112.770  1.00  0.00           C
ATOM   1104  CB  GLN A 110      83.090  75.810 112.720  1.00  0.00           C
ATOM   1105  CG  GLN A 110      82.000  76.570 111.950  1.00  0.00           C
ATOM   1106  CD  GLN A 110      80.880  75.740 111.390  1.00  0.00           C
ATOM   1107  OE1 GLN A 110      80.760  74.590 111.720  1.00  0.00           O
ATOM   1108  NE2 GLN A 110      80.100  76.180 110.460  1.00  0.00           N
ATOM   1109 1HE2 GLN A 110      80.190  77.090 110.070  1.00  0.00           H
ATOM   1110 2HE2 GLN A 110      79.350  75.670 110.040  1.00  0.00           H
ATOM   1111  C   GLN A 110      85.190  76.110 113.880  1.00  0.00           C
ATOM   1112  O   GLN A 110      85.860  75.020 113.630  1.00  0.00           O
ATOM   1113  N   THR A 111      84.990  76.620 115.120  1.00  0.00           N
ATOM   1114  H   THR A 111      84.090  76.960 115.400  1.00  0.00           H
ATOM   1115  CA  THR A 111      85.850  76.370 116.300  1.00  0.00           C
ATOM   1116  CB  THR A 111      86.090  77.740 117.010  1.00  0.00           C
ATOM   1117  OG1 THR A 111      84.820  78.490 117.070  1.00  0.00           O
ATOM   1118  HG1 THR A 111      85.020  79.400 117.420  1.00  0.00           H
ATOM   1119  CG2 THR A 111      87.220  78.540 116.300  1.00  0.00           C
ATOM   1120  C   THR A 111      85.120  75.490 117.340  1.00  0.00           C
ATOM   1121  O   THR A 111      83.900  75.310 117.310  1.00  0.00           O
ATOM   1122  N   PHE A 112      85.890  74.530 117.850  1.00  0.00           N
ATOM   1123  H   PHE A 112      86.830  74.470 117.500  1.00  0.00           H
ATOM   1124  CA  PHE A 112      85.480  73.500 118.830  1.00  0.00           C
ATOM   1125  CB  PHE A 112      85.050  72.210 118.130  1.00  0.00           C
ATOM   1126  CG  PHE A 112      86.250  71.500 117.440  1.00  0.00           C
ATOM   1127  CD1 PHE A 112      86.690  71.840 116.150  1.00  0.00           C
ATOM   1128  HD1 PHE A 112      86.180  72.540 115.500  1.00  0.00           H
ATOM   1129  CD2 PHE A 112      86.940  70.460 118.120  1.00  0.00           C
ATOM   1130  HD2 PHE A 112      86.730  70.420 119.190  1.00  0.00           H
ATOM   1131  CE1 PHE A 112      87.790  71.130 115.700  1.00  0.00           C
ATOM   1132  HE1 PHE A 112      88.270  71.600 114.840  1.00  0.00           H
ATOM   1133  CE2 PHE A 112      87.990  69.730 117.640  1.00  0.00           C
ATOM   1134  HE2 PHE A 112      88.210  68.740 118.040  1.00  0.00           H
ATOM   1135  CZ  PHE A 112      88.430  70.100 116.440  1.00  0.00           C
ATOM   1136  HZ  PHE A 112      89.200  69.590 115.860  1.00  0.00           H
ATOM   1137  C   PHE A 112      86.650  73.260 119.880  1.00  0.00           C
ATOM   1138  O   PHE A 112      87.830  73.350 119.550  1.00  0.00           O
ATOM   1139  N   SER A 113      86.200  72.650 120.920  1.00  0.00           N
ATOM   1140  H   SER A 113      85.280  72.320 121.130  1.00  0.00           H
ATOM   1141  CA  SER A 113      87.110  72.260 122.020  1.00  0.00           C
ATOM   1142  CB  SER A 113      86.520  72.730 123.390  1.00  0.00           C
ATOM   1143  OG  SER A 113      85.330  72.040 123.650  1.00  0.00           O
ATOM   1144  HG  SER A 113      85.230  71.270 123.020  1.00  0.00           H
ATOM   1145  C   SER A 113      87.450  70.730 122.010  1.00  0.00           C
ATOM   1146  O   SER A 113      86.550  69.910 121.730  1.00  0.00           O
ATOM   1147  N   VAL A 114      88.700  70.350 122.130  1.00  0.00           N
ATOM   1148  H   VAL A 114      89.450  70.980 122.310  1.00  0.00           H
ATOM   1149  CA  VAL A 114      89.080  68.970 122.090  1.00  0.00           C
ATOM   1150  CB  VAL A 114      90.030  68.820 120.910  1.00  0.00           C
ATOM   1151  CG1 VAL A 114      91.450  69.220 121.250  1.00  0.00           C
ATOM   1152  CG2 VAL A 114      89.950  67.470 120.260  1.00  0.00           C
ATOM   1153  C   VAL A 114      89.560  68.460 123.460  1.00  0.00           C
ATOM   1154  O   VAL A 114      90.150  69.240 124.210  1.00  0.00           O
ATOM   1155  N   LEU A 115      89.030  67.270 123.840  1.00  0.00           N
ATOM   1156  H   LEU A 115      88.300  66.880 123.280  1.00  0.00           H
ATOM   1157  CA  LEU A 115      89.370  66.520 125.050  1.00  0.00           C
ATOM   1158  CB  LEU A 115      88.220  65.620 125.450  1.00  0.00           C
ATOM   1159  CG  LEU A 115      88.190  65.200 126.940  1.00  0.00           C
ATOM   1160  CD1 LEU A 115      87.780  66.300 127.880  1.00  0.00           C
ATOM   1161  CD2 LEU A 115      87.310  63.960 127.020  1.00  0.00           C
ATOM   1162  C   LEU A 115      90.670  65.700 124.810  1.00  0.00           C
ATOM   1163  O   LEU A 115      90.640  64.550 124.470  1.00  0.00           O
ATOM   1164  N   ALA A 116      91.800  66.310 125.250  1.00  0.00           N
ATOM   1165  H   ALA A 116      92.080  67.040 125.870  1.00  0.00           H
ATOM   1166  CA  ALA A 116      93.120  65.750 124.790  1.00  0.00           C
ATOM   1167  CB  ALA A 116      94.270  66.780 124.940  1.00  0.00           C
ATOM   1168  C   ALA A 116      93.500  64.490 125.550  1.00  0.00           C
ATOM   1169  O   ALA A 116      93.540  64.510 126.780  1.00  0.00           O
ATOM   1170  N   CYS A 117      93.770  63.420 124.810  1.00  0.00           N
ATOM   1171  H   CYS A 117      93.930  63.430 123.820  1.00  0.00           H
ATOM   1172  CA  CYS A 117      93.810  62.130 125.540  1.00  0.00           C
ATOM   1173  CB  CYS A 117      92.690  61.230 125.090  1.00  0.00           C
ATOM   1174  SG  CYS A 117      91.070  61.880 125.650  1.00  0.00           S
ATOM   1175  HG  CYS A 117      91.140  62.960 124.880  1.00  0.00           H
ATOM   1176  C   CYS A 117      95.140  61.370 125.420  1.00  0.00           C
ATOM   1177  O   CYS A 117      95.820  61.440 124.360  1.00  0.00           O
ATOM   1178  N   TYR A 118      95.500  60.620 126.510  1.00  0.00           N
ATOM   1179  H   TYR A 118      94.930  60.580 127.330  1.00  0.00           H
ATOM   1180  CA  TYR A 118      96.680  59.720 126.480  1.00  0.00           C
ATOM   1181  CB  TYR A 118      97.870  60.480 127.050  1.00  0.00           C
ATOM   1182  CG  TYR A 118      99.230  59.840 126.670  1.00  0.00           C
ATOM   1183  CD1 TYR A 118     100.030  59.340 127.690  1.00  0.00           C
ATOM   1184  HD1 TYR A 118      99.670  59.180 128.710  1.00  0.00           H
ATOM   1185  CD2 TYR A 118      99.620  59.700 125.320  1.00  0.00           C
ATOM   1186  HD2 TYR A 118      99.050  60.240 124.560  1.00  0.00           H
ATOM   1187  CE1 TYR A 118     101.180  58.600 127.370  1.00  0.00           C
ATOM   1188  HE1 TYR A 118     101.590  58.010 128.190  1.00  0.00           H
ATOM   1189  CE2 TYR A 118     100.820  59.040 125.060  1.00  0.00           C
ATOM   1190  HE2 TYR A 118     101.170  59.080 124.030  1.00  0.00           H
ATOM   1191  CZ  TYR A 118     101.560  58.390 126.000  1.00  0.00           C
ATOM   1192  OH  TYR A 118     102.460  57.460 125.710  1.00  0.00           O
ATOM   1193  HH  TYR A 118     102.670  57.430 124.730  1.00  0.00           H
ATOM   1194  C   TYR A 118      96.410  58.440 127.170  1.00  0.00           C
ATOM   1195  O   TYR A 118      96.010  58.350 128.340  1.00  0.00           O
ATOM   1196  N   ASN A 119      96.380  57.410 126.310  1.00  0.00           N
ATOM   1197  H   ASN A 119      96.350  57.600 125.330  1.00  0.00           H
ATOM   1198  CA  ASN A 119      96.290  55.950 126.700  1.00  0.00           C
ATOM   1199  CB  ASN A 119      97.730  55.480 127.130  1.00  0.00           C
ATOM   1200  CG  ASN A 119      98.560  55.210 125.900  1.00  0.00           C
ATOM   1201  OD1 ASN A 119      98.150  54.720 124.840  1.00  0.00           O
ATOM   1202  ND2 ASN A 119      99.810  55.320 126.000  1.00  0.00           N
ATOM   1203 1HD2 ASN A 119     100.260  55.550 126.860  1.00  0.00           H
ATOM   1204 2HD2 ASN A 119     100.330  54.990 125.210  1.00  0.00           H
ATOM   1205  C   ASN A 119      95.230  55.440 127.680  1.00  0.00           C
ATOM   1206  O   ASN A 119      95.430  54.470 128.340  1.00  0.00           O
ATOM   1207  N   GLY A 120      94.100  56.160 127.570  1.00  0.00           N
ATOM   1208  H   GLY A 120      93.940  56.830 126.840  1.00  0.00           H
ATOM   1209  CA  GLY A 120      92.890  55.870 128.360  1.00  0.00           C
ATOM   1210  C   GLY A 120      92.400  56.980 129.310  1.00  0.00           C
ATOM   1211  O   GLY A 120      91.600  56.780 130.210  1.00  0.00           O
ATOM   1212  N   SER A 121      93.040  58.110 129.300  1.00  0.00           N
ATOM   1213  H   SER A 121      93.690  58.320 128.580  1.00  0.00           H
ATOM   1214  CA  SER A 121      92.740  59.200 130.320  1.00  0.00           C
ATOM   1215  CB  SER A 121      93.800  59.120 131.410  1.00  0.00           C
ATOM   1216  OG  SER A 121      93.700  60.230 132.280  1.00  0.00           O
ATOM   1217  HG  SER A 121      93.200  60.040 133.120  1.00  0.00           H
ATOM   1218  C   SER A 121      92.810  60.630 129.700  1.00  0.00           C
ATOM   1219  O   SER A 121      93.770  60.820 128.890  1.00  0.00           O
ATOM   1220  N   PRO A 122      91.820  61.520 129.880  1.00  0.00           N
ATOM   1221  CA  PRO A 122      91.910  62.890 129.420  1.00  0.00           C
ATOM   1222  CB  PRO A 122      90.400  63.380 129.610  1.00  0.00           C
ATOM   1223  CG  PRO A 122      89.980  62.650 130.890  1.00  0.00           C
ATOM   1224  CD  PRO A 122      90.680  61.290 130.770  1.00  0.00           C
ATOM   1225  C   PRO A 122      92.890  63.700 130.230  1.00  0.00           C
ATOM   1226  O   PRO A 122      93.240  63.470 131.350  1.00  0.00           O
ATOM   1227  N   SER A 123      93.710  64.420 129.460  1.00  0.00           N
ATOM   1228  H   SER A 123      93.660  64.510 128.460  1.00  0.00           H
ATOM   1229  CA  SER A 123      94.680  65.370 130.110  1.00  0.00           C
ATOM   1230  CB  SER A 123      96.030  64.630 130.260  1.00  0.00           C
ATOM   1231  OG  SER A 123      95.890  63.480 131.070  1.00  0.00           O
ATOM   1232  HG  SER A 123      94.900  63.350 131.190  1.00  0.00           H
ATOM   1233  C   SER A 123      94.900  66.610 129.210  1.00  0.00           C
ATOM   1234  O   SER A 123      95.480  66.450 128.100  1.00  0.00           O
ATOM   1235  N   GLY A 124      94.120  67.640 129.530  1.00  0.00           N
ATOM   1236  H   GLY A 124      93.330  67.410 130.110  1.00  0.00           H
ATOM   1237  CA  GLY A 124      94.140  68.950 128.950  1.00  0.00           C
ATOM   1238  C   GLY A 124      92.870  69.340 128.200  1.00  0.00           C
ATOM   1239  O   GLY A 124      92.500  68.500 127.330  1.00  0.00           O
ATOM   1240  N   VAL A 125      92.260  70.540 128.350  1.00  0.00           N
ATOM   1241  H   VAL A 125      92.590  71.220 129.000  1.00  0.00           H
ATOM   1242  CA  VAL A 125      91.310  71.070 127.320  1.00  0.00           C
ATOM   1243  CB  VAL A 125      89.920  71.390 127.820  1.00  0.00           C
ATOM   1244  CG1 VAL A 125      89.170  70.020 127.860  1.00  0.00           C
ATOM   1245  CG2 VAL A 125      89.900  72.080 129.160  1.00  0.00           C
ATOM   1246  C   VAL A 125      91.910  72.200 126.530  1.00  0.00           C
ATOM   1247  O   VAL A 125      92.690  73.010 127.030  1.00  0.00           O
ATOM   1248  N   TYR A 126      91.600  72.160 125.270  1.00  0.00           N
ATOM   1249  H   TYR A 126      90.830  71.630 124.890  1.00  0.00           H
ATOM   1250  CA  TYR A 126      92.310  72.970 124.220  1.00  0.00           C
ATOM   1251  CB  TYR A 126      93.580  72.230 123.750  1.00  0.00           C
ATOM   1252  CG  TYR A 126      94.300  72.830 122.490  1.00  0.00           C
ATOM   1253  CD1 TYR A 126      94.150  72.170 121.280  1.00  0.00           C
ATOM   1254  HD1 TYR A 126      93.470  71.330 121.130  1.00  0.00           H
ATOM   1255  CD2 TYR A 126      95.220  73.850 122.640  1.00  0.00           C
ATOM   1256  HD2 TYR A 126      95.390  74.480 123.510  1.00  0.00           H
ATOM   1257  CE1 TYR A 126      94.970  72.480 120.200  1.00  0.00           C
ATOM   1258  HE1 TYR A 126      94.690  72.090 119.220  1.00  0.00           H
ATOM   1259  CE2 TYR A 126      96.000  74.170 121.590  1.00  0.00           C
ATOM   1260  HE2 TYR A 126      96.410  75.180 121.590  1.00  0.00           H
ATOM   1261  CZ  TYR A 126      95.920  73.470 120.420  1.00  0.00           C
ATOM   1262  OH  TYR A 126      96.860  73.700 119.600  1.00  0.00           O
ATOM   1263  HH  TYR A 126      97.220  74.590 119.870  1.00  0.00           H
ATOM   1264  C   TYR A 126      91.330  73.240 123.050  1.00  0.00           C
ATOM   1265  O   TYR A 126      90.590  72.260 122.760  1.00  0.00           O
ATOM   1266  N   GLN A 127      91.200  74.510 122.710  1.00  0.00           N
ATOM   1267  H   GLN A 127      91.680  75.210 123.230  1.00  0.00           H
ATOM   1268  CA  GLN A 127      90.430  75.080 121.550  1.00  0.00           C
ATOM   1269  CB  GLN A 127      90.510  76.630 121.730  1.00  0.00           C
ATOM   1270  CG  GLN A 127      89.450  77.170 120.810  1.00  0.00           C
ATOM   1271  CD  GLN A 127      89.390  78.700 120.940  1.00  0.00           C
ATOM   1272  OE1 GLN A 127      88.680  79.290 121.770  1.00  0.00           O
ATOM   1273  NE2 GLN A 127      90.260  79.350 120.220  1.00  0.00           N
ATOM   1274 1HE2 GLN A 127      91.090  78.940 119.850  1.00  0.00           H
ATOM   1275 2HE2 GLN A 127      89.910  80.250 119.960  1.00  0.00           H
ATOM   1276  C   GLN A 127      91.120  74.670 120.170  1.00  0.00           C
ATOM   1277  O   GLN A 127      92.340  74.570 119.960  1.00  0.00           O
ATOM   1278  N   CYS A 128      90.260  74.270 119.240  1.00  0.00           N
ATOM   1279  H   CYS A 128      89.430  73.830 119.580  1.00  0.00           H
ATOM   1280  CA  CYS A 128      90.690  74.070 117.800  1.00  0.00           C
ATOM   1281  CB  CYS A 128      90.680  72.570 117.530  1.00  0.00           C
ATOM   1282  SG  CYS A 128      92.060  71.760 118.450  1.00  0.00           S
ATOM   1283  HG  CYS A 128      92.260  72.680 119.390  1.00  0.00           H
ATOM   1284  C   CYS A 128      89.730  74.720 116.760  1.00  0.00           C
ATOM   1285  O   CYS A 128      88.540  74.400 116.780  1.00  0.00           O
ATOM   1286  N   ALA A 129      90.240  75.390 115.750  1.00  0.00           N
ATOM   1287  H   ALA A 129      91.170  75.710 115.900  1.00  0.00           H
ATOM   1288  CA  ALA A 129      89.560  75.920 114.480  1.00  0.00           C
ATOM   1289  CB  ALA A 129      89.990  77.330 114.110  1.00  0.00           C
ATOM   1290  C   ALA A 129      90.030  75.060 113.290  1.00  0.00           C
ATOM   1291  O   ALA A 129      91.170  75.060 112.800  1.00  0.00           O
ATOM   1292  N   MET A 130      88.990  74.670 112.570  1.00  0.00           N
ATOM   1293  H   MET A 130      88.070  74.970 112.840  1.00  0.00           H
ATOM   1294  CA  MET A 130      89.160  73.790 111.400  1.00  0.00           C
ATOM   1295  CB  MET A 130      87.810  73.010 111.150  1.00  0.00           C
ATOM   1296  CG  MET A 130      87.830  72.080 109.960  1.00  0.00           C
ATOM   1297  SD  MET A 130      86.210  71.270 109.750  1.00  0.00           S
ATOM   1298  CE  MET A 130      86.630  69.990 108.580  1.00  0.00           C
ATOM   1299  C   MET A 130      89.550  74.590 110.150  1.00  0.00           C
ATOM   1300  O   MET A 130      88.730  75.350 109.670  1.00  0.00           O
ATOM   1301  N   ARG A 131      90.880  74.650 109.870  1.00  0.00           N
ATOM   1302  H   ARG A 131      91.540  74.460 110.600  1.00  0.00           H
ATOM   1303  CA  ARG A 131      91.510  74.920 108.600  1.00  0.00           C
ATOM   1304  CB  ARG A 131      93.040  74.740 108.650  1.00  0.00           C
ATOM   1305  CG  ARG A 131      93.810  75.790 109.440  1.00  0.00           C
ATOM   1306  CD  ARG A 131      93.590  75.910 110.960  1.00  0.00           C
ATOM   1307  NE  ARG A 131      94.460  76.970 111.460  1.00  0.00           N
ATOM   1308  HE  ARG A 131      95.070  77.390 110.780  1.00  0.00           H
ATOM   1309  CZ  ARG A 131      94.650  77.370 112.700  1.00  0.00           C
ATOM   1310  NH1 ARG A 131      93.880  76.800 113.630  1.00  0.00           N
ATOM   1311 1HH1 ARG A 131      93.150  76.180 113.340  1.00  0.00           H
ATOM   1312 2HH1 ARG A 131      93.790  77.140 114.560  1.00  0.00           H
ATOM   1313  NH2 ARG A 131      95.540  78.310 112.900  1.00  0.00           N
ATOM   1314 1HH2 ARG A 131      96.020  78.640 112.080  1.00  0.00           H
ATOM   1315 2HH2 ARG A 131      95.750  78.580 113.830  1.00  0.00           H
ATOM   1316  C   ARG A 131      90.980  74.110 107.410  1.00  0.00           C
ATOM   1317  O   ARG A 131      90.490  73.030 107.610  1.00  0.00           O
ATOM   1318  N   PRO A 132      91.110  74.570 106.190  1.00  0.00           N
ATOM   1319  CA  PRO A 132      90.660  73.790 105.020  1.00  0.00           C
ATOM   1320  CB  PRO A 132      90.560  74.810 103.880  1.00  0.00           C
ATOM   1321  CG  PRO A 132      90.300  76.110 104.590  1.00  0.00           C
ATOM   1322  CD  PRO A 132      91.030  76.060 105.910  1.00  0.00           C
ATOM   1323  C   PRO A 132      91.460  72.520 104.640  1.00  0.00           C
ATOM   1324  O   PRO A 132      90.830  71.580 104.090  1.00  0.00           O
ATOM   1325  N   ASN A 133      92.700  72.410 105.060  1.00  0.00           N
ATOM   1326  H   ASN A 133      93.240  73.180 105.400  1.00  0.00           H
ATOM   1327  CA  ASN A 133      93.570  71.200 104.940  1.00  0.00           C
ATOM   1328  CB  ASN A 133      95.100  71.620 104.900  1.00  0.00           C
ATOM   1329  CG  ASN A 133      96.170  70.510 104.860  1.00  0.00           C
ATOM   1330  OD1 ASN A 133      97.410  70.690 105.030  1.00  0.00           O
ATOM   1331  ND2 ASN A 133      95.840  69.430 104.230  1.00  0.00           N
ATOM   1332 1HD2 ASN A 133      95.040  69.460 103.620  1.00  0.00           H
ATOM   1333 2HD2 ASN A 133      96.540  68.750 104.060  1.00  0.00           H
ATOM   1334  C   ASN A 133      93.110  70.110 105.920  1.00  0.00           C
ATOM   1335  O   ASN A 133      93.580  70.140 107.070  1.00  0.00           O
ATOM   1336  N   PHE A 134      92.240  69.220 105.440  1.00  0.00           N
ATOM   1337  H   PHE A 134      91.920  69.210 104.490  1.00  0.00           H
ATOM   1338  CA  PHE A 134      91.670  68.150 106.250  1.00  0.00           C
ATOM   1339  CB  PHE A 134      90.610  67.490 105.380  1.00  0.00           C
ATOM   1340  CG  PHE A 134      89.400  68.420 104.930  1.00  0.00           C
ATOM   1341  CD1 PHE A 134      88.900  69.430 105.780  1.00  0.00           C
ATOM   1342  HD1 PHE A 134      89.410  69.850 106.650  1.00  0.00           H
ATOM   1343  CD2 PHE A 134      88.870  68.180 103.730  1.00  0.00           C
ATOM   1344  HD2 PHE A 134      89.520  67.640 103.040  1.00  0.00           H
ATOM   1345  CE1 PHE A 134      87.820  70.140 105.280  1.00  0.00           C
ATOM   1346  HE1 PHE A 134      87.270  70.680 106.060  1.00  0.00           H
ATOM   1347  CE2 PHE A 134      87.760  68.890 103.290  1.00  0.00           C
ATOM   1348  HE2 PHE A 134      87.220  68.790 102.350  1.00  0.00           H
ATOM   1349  CZ  PHE A 134      87.320  69.950 104.000  1.00  0.00           C
ATOM   1350  HZ  PHE A 134      86.610  70.700 103.640  1.00  0.00           H
ATOM   1351  C   PHE A 134      92.590  67.120 106.860  1.00  0.00           C
ATOM   1352  O   PHE A 134      92.430  66.780 108.010  1.00  0.00           O
ATOM   1353  N   THR A 135      93.480  66.570 106.070  1.00  0.00           N
ATOM   1354  H   THR A 135      93.530  66.650 105.080  1.00  0.00           H
ATOM   1355  CA  THR A 135      94.530  65.730 106.720  1.00  0.00           C
ATOM   1356  CB  THR A 135      94.970  64.440 106.130  1.00  0.00           C
ATOM   1357  OG1 THR A 135      95.480  64.620 104.780  1.00  0.00           O
ATOM   1358  HG1 THR A 135      96.080  63.860 104.540  1.00  0.00           H
ATOM   1359  CG2 THR A 135      93.910  63.420 106.150  1.00  0.00           C
ATOM   1360  C   THR A 135      95.790  66.510 107.030  1.00  0.00           C
ATOM   1361  O   THR A 135      96.870  66.470 106.500  1.00  0.00           O
ATOM   1362  N   ILE A 136      95.770  67.190 108.150  1.00  0.00           N
ATOM   1363  H   ILE A 136      95.270  66.740 108.900  1.00  0.00           H
ATOM   1364  CA  ILE A 136      96.580  68.380 108.360  1.00  0.00           C
ATOM   1365  CB  ILE A 136      95.880  69.120 109.530  1.00  0.00           C
ATOM   1366  CG1 ILE A 136      96.600  70.470 109.790  1.00  0.00           C
ATOM   1367  CG2 ILE A 136      95.700  68.150 110.740  1.00  0.00           C
ATOM   1368  CD  ILE A 136      96.460  71.430 108.570  1.00  0.00           C
ATOM   1369  C   ILE A 136      98.110  68.170 108.460  1.00  0.00           C
ATOM   1370  O   ILE A 136      98.590  67.330 109.160  1.00  0.00           O
ATOM   1371  N   LYS A 137      98.810  68.910 107.600  1.00  0.00           N
ATOM   1372  H   LYS A 137      98.370  69.720 107.210  1.00  0.00           H
ATOM   1373  CA  LYS A 137     100.260  68.830 107.390  1.00  0.00           C
ATOM   1374  CB  LYS A 137     100.490  69.380 105.910  1.00  0.00           C
ATOM   1375  CG  LYS A 137     101.910  69.360 105.390  1.00  0.00           C
ATOM   1376  CD  LYS A 137     101.870  69.880 103.910  1.00  0.00           C
ATOM   1377  CE  LYS A 137     103.250  69.930 103.210  1.00  0.00           C
ATOM   1378  NZ  LYS A 137     103.130  70.240 101.800  1.00  0.00           N
ATOM   1379  HZ1 LYS A 137     102.260  70.690 101.630  1.00  0.00           H
ATOM   1380  HZ2 LYS A 137     103.890  70.860 101.610  1.00  0.00           H
ATOM   1381  HZ3 LYS A 137     103.260  69.390 101.280  1.00  0.00           H
ATOM   1382  C   LYS A 137     101.300  69.370 108.400  1.00  0.00           C
ATOM   1383  O   LYS A 137     101.150  70.450 108.890  1.00  0.00           O
ATOM   1384  N   GLY A 138     102.300  68.530 108.610  1.00  0.00           N
ATOM   1385  H   GLY A 138     102.270  67.570 108.330  1.00  0.00           H
ATOM   1386  CA  GLY A 138     103.530  68.830 109.320  1.00  0.00           C
ATOM   1387  C   GLY A 138     103.910  67.950 110.550  1.00  0.00           C
ATOM   1388  O   GLY A 138     103.780  66.750 110.470  1.00  0.00           O
ATOM   1389  N   SER A 139     104.450  68.550 111.560  1.00  0.00           N
ATOM   1390  H   SER A 139     104.240  69.530 111.640  1.00  0.00           H
ATOM   1391  CA  SER A 139     104.980  67.810 112.740  1.00  0.00           C
ATOM   1392  CB  SER A 139     106.420  68.250 112.970  1.00  0.00           C
ATOM   1393  OG  SER A 139     107.340  68.250 111.860  1.00  0.00           O
ATOM   1394  HG  SER A 139     108.230  68.350 112.320  1.00  0.00           H
ATOM   1395  C   SER A 139     104.080  67.850 113.990  1.00  0.00           C
ATOM   1396  O   SER A 139     103.960  68.900 114.620  1.00  0.00           O
ATOM   1397  N   PHE A 140     103.640  66.670 114.450  1.00  0.00           N
ATOM   1398  H   PHE A 140     103.860  65.760 114.090  1.00  0.00           H
ATOM   1399  CA  PHE A 140     102.570  66.600 115.490  1.00  0.00           C
ATOM   1400  CB  PHE A 140     101.290  66.180 114.830  1.00  0.00           C
ATOM   1401  CG  PHE A 140     100.510  67.200 113.950  1.00  0.00           C
ATOM   1402  CD1 PHE A 140      99.760  68.170 114.590  1.00  0.00           C
ATOM   1403  HD1 PHE A 140      99.370  68.050 115.600  1.00  0.00           H
ATOM   1404  CD2 PHE A 140     100.790  67.400 112.620  1.00  0.00           C
ATOM   1405  HD2 PHE A 140     101.160  66.600 111.970  1.00  0.00           H
ATOM   1406  CE1 PHE A 140      99.460  69.320 113.890  1.00  0.00           C
ATOM   1407  HE1 PHE A 140      99.010  70.130 114.470  1.00  0.00           H
ATOM   1408  CE2 PHE A 140     100.380  68.550 111.930  1.00  0.00           C
ATOM   1409  HE2 PHE A 140     100.570  68.610 110.860  1.00  0.00           H
ATOM   1410  CZ  PHE A 140      99.750  69.580 112.560  1.00  0.00           C
ATOM   1411  HZ  PHE A 140      99.380  70.480 112.070  1.00  0.00           H
ATOM   1412  C   PHE A 140     102.770  65.650 116.660  1.00  0.00           C
ATOM   1413  O   PHE A 140     103.570  64.700 116.550  1.00  0.00           O
ATOM   1414  N   LEU A 141     102.210  66.080 117.770  1.00  0.00           N
ATOM   1415  H   LEU A 141     101.820  67.000 117.780  1.00  0.00           H
ATOM   1416  CA  LEU A 141     102.120  65.340 119.000  1.00  0.00           C
ATOM   1417  CB  LEU A 141     101.030  65.910 119.940  1.00  0.00           C
ATOM   1418  CG  LEU A 141     101.030  65.340 121.310  1.00  0.00           C
ATOM   1419  CD1 LEU A 141     102.030  65.970 122.230  1.00  0.00           C
ATOM   1420  CD2 LEU A 141      99.640  65.450 121.920  1.00  0.00           C
ATOM   1421  C   LEU A 141     101.840  63.820 118.860  1.00  0.00           C
ATOM   1422  O   LEU A 141     100.860  63.410 118.320  1.00  0.00           O
ATOM   1423  N   ASN A 142     102.710  63.040 119.510  1.00  0.00           N
ATOM   1424  H   ASN A 142     103.520  63.380 119.990  1.00  0.00           H
ATOM   1425  CA  ASN A 142     102.620  61.580 119.470  1.00  0.00           C
ATOM   1426  CB  ASN A 142     103.990  60.890 119.620  1.00  0.00           C
ATOM   1427  CG  ASN A 142     103.880  59.410 119.090  1.00  0.00           C
ATOM   1428  OD1 ASN A 142     102.870  58.840 118.890  1.00  0.00           O
ATOM   1429  ND2 ASN A 142     105.020  58.740 119.040  1.00  0.00           N
ATOM   1430 1HD2 ASN A 142     105.770  59.170 119.540  1.00  0.00           H
ATOM   1431 2HD2 ASN A 142     105.200  57.980 118.410  1.00  0.00           H
ATOM   1432  C   ASN A 142     101.650  61.010 120.520  1.00  0.00           C
ATOM   1433  O   ASN A 142     101.750  61.360 121.710  1.00  0.00           O
ATOM   1434  N   GLY A 143     100.750  60.060 120.110  1.00  0.00           N
ATOM   1435  H   GLY A 143     100.890  59.610 119.230  1.00  0.00           H
ATOM   1436  CA  GLY A 143      99.750  59.540 121.070  1.00  0.00           C
ATOM   1437  C   GLY A 143      98.540  60.470 121.320  1.00  0.00           C
ATOM   1438  O   GLY A 143      97.820  60.320 122.350  1.00  0.00           O
ATOM   1439  N   SER A 144      98.040  61.050 120.230  1.00  0.00           N
ATOM   1440  H   SER A 144      98.330  60.810 119.310  1.00  0.00           H
ATOM   1441  CA  SER A 144      96.900  61.910 120.260  1.00  0.00           C
ATOM   1442  CB  SER A 144      97.130  63.200 119.520  1.00  0.00           C
ATOM   1443  OG  SER A 144      97.220  62.920 118.130  1.00  0.00           O
ATOM   1444  HG  SER A 144      97.880  62.210 117.880  1.00  0.00           H
ATOM   1445  C   SER A 144      95.520  61.330 119.850  1.00  0.00           C
ATOM   1446  O   SER A 144      94.480  61.800 120.430  1.00  0.00           O
ATOM   1447  N   CYS A 145      95.560  60.180 119.150  1.00  0.00           N
ATOM   1448  H   CYS A 145      96.480  60.000 118.810  1.00  0.00           H
ATOM   1449  CA  CYS A 145      94.360  59.400 118.670  1.00  0.00           C
ATOM   1450  CB  CYS A 145      94.790  58.130 117.900  1.00  0.00           C
ATOM   1451  SG  CYS A 145      95.980  57.100 118.880  1.00  0.00           S
ATOM   1452  HG  CYS A 145      96.990  57.830 118.420  1.00  0.00           H
ATOM   1453  C   CYS A 145      93.290  59.070 119.700  1.00  0.00           C
ATOM   1454  O   CYS A 145      93.540  58.640 120.830  1.00  0.00           O
ATOM   1455  N   GLY A 146      92.070  59.120 119.240  1.00  0.00           N
ATOM   1456  H   GLY A 146      91.960  59.300 118.270  1.00  0.00           H
ATOM   1457  CA  GLY A 146      90.880  58.860 120.040  1.00  0.00           C
ATOM   1458  C   GLY A 146      90.180  60.170 120.410  1.00  0.00           C
ATOM   1459  O   GLY A 146      89.090  60.420 119.920  1.00  0.00           O
ATOM   1460  N   SER A 147      91.000  61.080 121.040  1.00  0.00           N
ATOM   1461  H   SER A 147      91.850  60.730 121.440  1.00  0.00           H
ATOM   1462  CA  SER A 147      90.750  62.510 121.440  1.00  0.00           C
ATOM   1463  CB  SER A 147      91.820  63.570 121.010  1.00  0.00           C
ATOM   1464  OG  SER A 147      92.870  63.290 121.860  1.00  0.00           O
ATOM   1465  HG  SER A 147      93.480  62.730 121.300  1.00  0.00           H
ATOM   1466  C   SER A 147      89.460  63.050 120.780  1.00  0.00           C
ATOM   1467  O   SER A 147      89.450  63.170 119.550  1.00  0.00           O
ATOM   1468  N   VAL A 148      88.580  63.610 121.660  1.00  0.00           N
ATOM   1469  H   VAL A 148      88.770  63.900 122.600  1.00  0.00           H
ATOM   1470  CA  VAL A 148      87.200  63.960 121.150  1.00  0.00           C
ATOM   1471  CB  VAL A 148      86.160  63.260 121.950  1.00  0.00           C
ATOM   1472  CG1 VAL A 148      85.770  61.870 121.390  1.00  0.00           C
ATOM   1473  CG2 VAL A 148      86.560  63.160 123.430  1.00  0.00           C
ATOM   1474  C   VAL A 148      87.060  65.490 121.110  1.00  0.00           C
ATOM   1475  O   VAL A 148      87.590  66.270 121.880  1.00  0.00           O
ATOM   1476  N   GLY A 149      86.410  65.900 120.050  1.00  0.00           N
ATOM   1477  H   GLY A 149      86.050  65.220 119.420  1.00  0.00           H
ATOM   1478  CA  GLY A 149      86.110  67.260 119.710  1.00  0.00           C
ATOM   1479  C   GLY A 149      84.600  67.540 119.740  1.00  0.00           C
ATOM   1480  O   GLY A 149      83.820  66.870 119.020  1.00  0.00           O
ATOM   1481  N   PHE A 150      84.280  68.520 120.600  1.00  0.00           N
ATOM   1482  H   PHE A 150      84.960  68.970 121.190  1.00  0.00           H
ATOM   1483  CA  PHE A 150      82.870  68.930 120.790  1.00  0.00           C
ATOM   1484  CB  PHE A 150      82.190  67.960 121.810  1.00  0.00           C
ATOM   1485  CG  PHE A 150      82.980  67.840 123.130  1.00  0.00           C
ATOM   1486  CD1 PHE A 150      83.810  66.680 123.210  1.00  0.00           C
ATOM   1487  HD1 PHE A 150      83.470  65.750 122.760  1.00  0.00           H
ATOM   1488  CD2 PHE A 150      83.270  68.930 123.870  1.00  0.00           C
ATOM   1489  HD2 PHE A 150      82.530  69.710 124.040  1.00  0.00           H
ATOM   1490  CE1 PHE A 150      84.990  66.790 123.910  1.00  0.00           C
ATOM   1491  HE1 PHE A 150      85.720  65.990 123.830  1.00  0.00           H
ATOM   1492  CE2 PHE A 150      84.430  68.990 124.650  1.00  0.00           C
ATOM   1493  HE2 PHE A 150      84.550  69.870 125.280  1.00  0.00           H
ATOM   1494  CZ  PHE A 150      85.290  67.890 124.700  1.00  0.00           C
ATOM   1495  HZ  PHE A 150      85.900  67.790 125.600  1.00  0.00           H
ATOM   1496  C   PHE A 150      82.550  70.330 121.170  1.00  0.00           C
ATOM   1497  O   PHE A 150      83.460  71.120 121.340  1.00  0.00           O
ATOM   1498  N   ASN A 151      81.280  70.650 121.200  1.00  0.00           N
ATOM   1499  H   ASN A 151      80.650  70.110 120.640  1.00  0.00           H
ATOM   1500  CA  ASN A 151      80.800  71.990 121.680  1.00  0.00           C
ATOM   1501  CB  ASN A 151      80.300  72.850 120.540  1.00  0.00           C
ATOM   1502  CG  ASN A 151      81.350  73.320 119.550  1.00  0.00           C
ATOM   1503  OD1 ASN A 151      81.390  72.790 118.430  1.00  0.00           O
ATOM   1504  ND2 ASN A 151      82.150  74.280 119.860  1.00  0.00           N
ATOM   1505 1HD2 ASN A 151      82.080  74.580 120.810  1.00  0.00           H
ATOM   1506 2HD2 ASN A 151      82.840  74.660 119.240  1.00  0.00           H
ATOM   1507  C   ASN A 151      79.710  71.740 122.660  1.00  0.00           C
ATOM   1508  O   ASN A 151      79.120  70.660 122.630  1.00  0.00           O
ATOM   1509  N   ILE A 152      79.800  72.460 123.710  1.00  0.00           N
ATOM   1510  H   ILE A 152      80.410  73.260 123.760  1.00  0.00           H
ATOM   1511  CA  ILE A 152      78.950  72.110 124.870  1.00  0.00           C
ATOM   1512  CB  ILE A 152      79.700  71.690 126.170  1.00  0.00           C
ATOM   1513  CG1 ILE A 152      80.570  70.480 126.060  1.00  0.00           C
ATOM   1514  CG2 ILE A 152      78.780  71.570 127.380  1.00  0.00           C
ATOM   1515  CD  ILE A 152      81.490  70.320 127.250  1.00  0.00           C
ATOM   1516  C   ILE A 152      78.070  73.350 125.110  1.00  0.00           C
ATOM   1517  O   ILE A 152      78.510  74.450 125.450  1.00  0.00           O
ATOM   1518  N   ASP A 153      76.700  73.110 125.170  1.00  0.00           N
ATOM   1519  H   ASP A 153      76.240  72.250 124.960  1.00  0.00           H
ATOM   1520  CA  ASP A 153      75.730  74.110 125.530  1.00  0.00           C
ATOM   1521  CB  ASP A 153      74.650  74.390 124.430  1.00  0.00           C
ATOM   1522  CG  ASP A 153      74.180  75.850 124.550  1.00  0.00           C
ATOM   1523  OD1 ASP A 153      74.920  76.780 125.070  1.00  0.00           O
ATOM   1524  OD2 ASP A 153      73.070  76.080 124.140  1.00  0.00           O
ATOM   1525  C   ASP A 153      75.030  73.690 126.840  1.00  0.00           C
ATOM   1526  O   ASP A 153      74.050  72.950 126.800  1.00  0.00           O
ATOM   1527  N   TYR A 154      75.650  74.270 127.890  1.00  0.00           N
ATOM   1528  H   TYR A 154      76.240  75.050 127.710  1.00  0.00           H
ATOM   1529  CA  TYR A 154      75.270  74.020 129.330  1.00  0.00           C
ATOM   1530  CB  TYR A 154      74.060  74.930 129.700  1.00  0.00           C
ATOM   1531  CG  TYR A 154      73.750  74.820 131.220  1.00  0.00           C
ATOM   1532  CD1 TYR A 154      74.640  75.370 132.140  1.00  0.00           C
ATOM   1533  HD1 TYR A 154      75.700  75.490 131.890  1.00  0.00           H
ATOM   1534  CD2 TYR A 154      72.400  74.420 131.570  1.00  0.00           C
ATOM   1535  HD2 TYR A 154      71.640  74.570 130.810  1.00  0.00           H
ATOM   1536  CE1 TYR A 154      74.190  75.450 133.420  1.00  0.00           C
ATOM   1537  HE1 TYR A 154      74.940  75.920 134.060  1.00  0.00           H
ATOM   1538  CE2 TYR A 154      72.020  74.600 132.860  1.00  0.00           C
ATOM   1539  HE2 TYR A 154      71.040  74.250 133.200  1.00  0.00           H
ATOM   1540  CZ  TYR A 154      72.900  75.040 133.820  1.00  0.00           C
ATOM   1541  OH  TYR A 154      72.600  75.080 135.100  1.00  0.00           O
ATOM   1542  HH  TYR A 154      71.620  74.890 135.160  1.00  0.00           H
ATOM   1543  C   TYR A 154      75.010  72.470 129.570  1.00  0.00           C
ATOM   1544  O   TYR A 154      76.010  71.750 129.560  1.00  0.00           O
ATOM   1545  N   ASP A 155      73.750  71.960 129.520  1.00  0.00           N
ATOM   1546  H   ASP A 155      72.980  72.580 129.370  1.00  0.00           H
ATOM   1547  CA  ASP A 155      73.350  70.560 129.640  1.00  0.00           C
ATOM   1548  CB  ASP A 155      71.870  70.640 129.870  1.00  0.00           C
ATOM   1549  CG  ASP A 155      71.080  71.290 128.770  1.00  0.00           C
ATOM   1550  OD1 ASP A 155      71.080  72.540 128.780  1.00  0.00           O
ATOM   1551  OD2 ASP A 155      70.590  70.620 127.800  1.00  0.00           O
ATOM   1552  C   ASP A 155      73.740  69.540 128.530  1.00  0.00           C
ATOM   1553  O   ASP A 155      74.050  68.450 128.880  1.00  0.00           O
ATOM   1554  N   CYS A 156      73.740  70.040 127.340  1.00  0.00           N
ATOM   1555  H   CYS A 156      73.920  71.010 127.200  1.00  0.00           H
ATOM   1556  CA  CYS A 156      73.830  69.140 126.200  1.00  0.00           C
ATOM   1557  CB  CYS A 156      72.670  69.310 125.190  1.00  0.00           C
ATOM   1558  SG  CYS A 156      71.060  68.810 125.810  1.00  0.00           S
ATOM   1559  HG  CYS A 156      70.920  69.780 126.710  1.00  0.00           H
ATOM   1560  C   CYS A 156      75.210  69.300 125.440  1.00  0.00           C
ATOM   1561  O   CYS A 156      75.570  70.420 125.120  1.00  0.00           O
ATOM   1562  N   VAL A 157      75.880  68.210 125.190  1.00  0.00           N
ATOM   1563  H   VAL A 157      75.580  67.260 125.250  1.00  0.00           H
ATOM   1564  CA  VAL A 157      77.150  68.170 124.460  1.00  0.00           C
ATOM   1565  CB  VAL A 157      77.990  67.120 125.200  1.00  0.00           C
ATOM   1566  CG1 VAL A 157      79.340  66.830 124.510  1.00  0.00           C
ATOM   1567  CG2 VAL A 157      78.380  67.480 126.610  1.00  0.00           C
ATOM   1568  C   VAL A 157      76.990  67.760 123.020  1.00  0.00           C
ATOM   1569  O   VAL A 157      76.790  66.590 122.760  1.00  0.00           O
ATOM   1570  N   SER A 158      77.330  68.650 122.090  1.00  0.00           N
ATOM   1571  H   SER A 158      77.890  69.430 122.380  1.00  0.00           H
ATOM   1572  CA  SER A 158      77.290  68.420 120.670  1.00  0.00           C
ATOM   1573  CB  SER A 158      76.670  69.570 119.870  1.00  0.00           C
ATOM   1574  OG  SER A 158      75.460  70.130 120.370  1.00  0.00           O
ATOM   1575  HG  SER A 158      74.970  70.600 119.630  1.00  0.00           H
ATOM   1576  C   SER A 158      78.660  68.040 120.060  1.00  0.00           C
ATOM   1577  O   SER A 158      79.610  68.790 119.960  1.00  0.00           O
ATOM   1578  N   PHE A 159      78.720  66.740 119.660  1.00  0.00           N
ATOM   1579  H   PHE A 159      77.880  66.200 119.620  1.00  0.00           H
ATOM   1580  CA  PHE A 159      79.900  65.970 119.290  1.00  0.00           C
ATOM   1581  CB  PHE A 159      79.860  64.530 119.860  1.00  0.00           C
ATOM   1582  CG  PHE A 159      80.330  64.370 121.320  1.00  0.00           C
ATOM   1583  CD1 PHE A 159      81.610  63.870 121.550  1.00  0.00           C
ATOM   1584  HD1 PHE A 159      82.360  63.960 120.770  1.00  0.00           H
ATOM   1585  CD2 PHE A 159      79.390  64.250 122.410  1.00  0.00           C
ATOM   1586  HD2 PHE A 159      78.520  64.900 122.410  1.00  0.00           H
ATOM   1587  CE1 PHE A 159      81.920  63.310 122.780  1.00  0.00           C
ATOM   1588  HE1 PHE A 159      82.950  63.190 123.110  1.00  0.00           H
ATOM   1589  CE2 PHE A 159      79.670  63.490 123.590  1.00  0.00           C
ATOM   1590  HE2 PHE A 159      78.920  63.350 124.370  1.00  0.00           H
ATOM   1591  CZ  PHE A 159      80.960  63.000 123.750  1.00  0.00           C
ATOM   1592  HZ  PHE A 159      81.240  62.470 124.670  1.00  0.00           H
ATOM   1593  C   PHE A 159      80.230  66.090 117.820  1.00  0.00           C
ATOM   1594  O   PHE A 159      79.510  65.510 116.990  1.00  0.00           O
ATOM   1595  N   CYS A 160      81.440  66.610 117.510  1.00  0.00           N
ATOM   1596  H   CYS A 160      82.140  66.920 118.160  1.00  0.00           H
ATOM   1597  CA  CYS A 160      81.900  66.820 116.110  1.00  0.00           C
ATOM   1598  CB  CYS A 160      81.970  68.330 115.760  1.00  0.00           C
ATOM   1599  SG  CYS A 160      83.020  69.280 116.980  1.00  0.00           S
ATOM   1600  HG  CYS A 160      83.470  70.320 116.280  1.00  0.00           H
ATOM   1601  C   CYS A 160      83.100  66.100 115.560  1.00  0.00           C
ATOM   1602  O   CYS A 160      83.180  65.910 114.340  1.00  0.00           O
ATOM   1603  N   TYR A 161      84.090  65.930 116.420  1.00  0.00           N
ATOM   1604  H   TYR A 161      83.930  65.910 117.410  1.00  0.00           H
ATOM   1605  CA  TYR A 161      85.370  65.320 116.040  1.00  0.00           C
ATOM   1606  CB  TYR A 161      86.520  66.310 116.240  1.00  0.00           C
ATOM   1607  CG  TYR A 161      87.810  66.010 115.460  1.00  0.00           C
ATOM   1608  CD1 TYR A 161      87.720  66.190 114.090  1.00  0.00           C
ATOM   1609  HD1 TYR A 161      86.750  66.300 113.600  1.00  0.00           H
ATOM   1610  CD2 TYR A 161      89.100  65.990 115.970  1.00  0.00           C
ATOM   1611  HD2 TYR A 161      89.200  65.680 117.010  1.00  0.00           H
ATOM   1612  CE1 TYR A 161      88.800  66.360 113.240  1.00  0.00           C
ATOM   1613  HE1 TYR A 161      88.700  66.380 112.150  1.00  0.00           H
ATOM   1614  CE2 TYR A 161      90.190  66.160 115.180  1.00  0.00           C
ATOM   1615  HE2 TYR A 161      91.160  66.310 115.660  1.00  0.00           H
ATOM   1616  CZ  TYR A 161      90.050  66.420 113.840  1.00  0.00           C
ATOM   1617  OH  TYR A 161      91.150  66.580 113.060  1.00  0.00           O
ATOM   1618  HH  TYR A 161      91.810  65.880 113.340  1.00  0.00           H
ATOM   1619  C   TYR A 161      85.600  64.090 116.870  1.00  0.00           C
ATOM   1620  O   TYR A 161      85.440  64.000 118.110  1.00  0.00           O
ATOM   1621  N   MET A 162      86.330  63.290 116.090  1.00  0.00           N
ATOM   1622  H   MET A 162      86.320  63.390 115.100  1.00  0.00           H
ATOM   1623  CA  MET A 162      87.130  62.110 116.610  1.00  0.00           C
ATOM   1624  CB  MET A 162      86.270  60.860 116.340  1.00  0.00           C
ATOM   1625  CG  MET A 162      86.860  59.780 117.240  1.00  0.00           C
ATOM   1626  SD  MET A 162      85.990  58.180 117.040  1.00  0.00           S
ATOM   1627  CE  MET A 162      86.740  57.390 118.420  1.00  0.00           C
ATOM   1628  C   MET A 162      88.450  62.010 115.880  1.00  0.00           C
ATOM   1629  O   MET A 162      88.430  61.970 114.650  1.00  0.00           O
ATOM   1630  N   HIS A 163      89.550  61.800 116.520  1.00  0.00           N
ATOM   1631  H   HIS A 163      89.590  61.810 117.520  1.00  0.00           H
ATOM   1632  CA  HIS A 163      90.840  61.680 115.770  1.00  0.00           C
ATOM   1633  CB  HIS A 163      91.960  62.480 116.420  1.00  0.00           C
ATOM   1634  CG  HIS A 163      93.370  62.480 115.830  1.00  0.00           C
ATOM   1635  ND1 HIS A 163      93.820  62.220 114.610  1.00  0.00           N
ATOM   1636  CD2 HIS A 163      94.420  62.750 116.560  1.00  0.00           C
ATOM   1637  HD2 HIS A 163      94.380  63.030 117.610  1.00  0.00           H
ATOM   1638  CE1 HIS A 163      95.090  62.460 114.540  1.00  0.00           C
ATOM   1639  HE1 HIS A 163      95.700  62.300 113.660  1.00  0.00           H
ATOM   1640  NE2 HIS A 163      95.530  62.770 115.760  1.00  0.00           N
ATOM   1641  HE2 HIS A 163      96.410  63.190 115.990  1.00  0.00           H
ATOM   1642  C   HIS A 163      91.180  60.180 115.690  1.00  0.00           C
ATOM   1643  O   HIS A 163      91.150  59.520 116.680  1.00  0.00           O
ATOM   1644  N   HIS A 164      91.790  59.890 114.540  1.00  0.00           N
ATOM   1645  H   HIS A 164      92.440  60.570 114.190  1.00  0.00           H
ATOM   1646  CA  HIS A 164      92.210  58.500 114.170  1.00  0.00           C
ATOM   1647  CB  HIS A 164      91.160  57.860 113.280  1.00  0.00           C
ATOM   1648  CG  HIS A 164      89.910  57.410 114.080  1.00  0.00           C
ATOM   1649  ND1 HIS A 164      89.670  56.100 114.240  1.00  0.00           N
ATOM   1650  CD2 HIS A 164      88.890  58.130 114.590  1.00  0.00           C
ATOM   1651  HD2 HIS A 164      88.640  59.180 114.450  1.00  0.00           H
ATOM   1652  CE1 HIS A 164      88.510  56.040 114.920  1.00  0.00           C
ATOM   1653  HE1 HIS A 164      87.860  55.170 114.900  1.00  0.00           H
ATOM   1654  NE2 HIS A 164      88.040  57.290 115.160  1.00  0.00           N
ATOM   1655  HE2 HIS A 164      87.280  57.520 115.770  1.00  0.00           H
ATOM   1656  C   HIS A 164      93.580  58.150 113.710  1.00  0.00           C
ATOM   1657  O   HIS A 164      94.310  57.390 114.320  1.00  0.00           O
ATOM   1658  N   MET A 165      93.920  58.620 112.530  1.00  0.00           N
ATOM   1659  H   MET A 165      93.290  59.140 111.940  1.00  0.00           H
ATOM   1660  CA  MET A 165      95.270  58.310 111.920  1.00  0.00           C
ATOM   1661  CB  MET A 165      95.170  57.970 110.420  1.00  0.00           C
ATOM   1662  CG  MET A 165      94.750  56.540 110.210  1.00  0.00           C
ATOM   1663  SD  MET A 165      93.070  56.010 110.310  1.00  0.00           S
ATOM   1664  CE  MET A 165      93.370  54.270 110.560  1.00  0.00           C
ATOM   1665  C   MET A 165      96.230  59.450 112.220  1.00  0.00           C
ATOM   1666  O   MET A 165      95.930  60.590 111.930  1.00  0.00           O
ATOM   1667  N   GLU A 166      97.340  59.030 112.830  1.00  0.00           N
ATOM   1668  H   GLU A 166      97.750  58.140 112.600  1.00  0.00           H
ATOM   1669  CA  GLU A 166      98.400  59.890 113.400  1.00  0.00           C
ATOM   1670  CB  GLU A 166      98.240  60.270 114.900  1.00  0.00           C
ATOM   1671  CG  GLU A 166      98.440  59.140 115.890  1.00  0.00           C
ATOM   1672  CD  GLU A 166      98.320  59.570 117.360  1.00  0.00           C
ATOM   1673  OE1 GLU A 166      98.760  60.680 117.680  1.00  0.00           O
ATOM   1674  OE2 GLU A 166      97.920  58.710 118.130  1.00  0.00           O
ATOM   1675  C   GLU A 166      99.880  59.450 113.070  1.00  0.00           C
ATOM   1676  O   GLU A 166     100.340  58.370 113.360  1.00  0.00           O
ATOM   1677  N   LEU A 167     100.500  60.240 112.220  1.00  0.00           N
ATOM   1678  H   LEU A 167     100.100  61.130 112.000  1.00  0.00           H
ATOM   1679  CA  LEU A 167     101.940  60.080 111.790  1.00  0.00           C
ATOM   1680  CB  LEU A 167     102.120  59.970 110.270  1.00  0.00           C
ATOM   1681  CG  LEU A 167     101.540  58.620 109.770  1.00  0.00           C
ATOM   1682  CD1 LEU A 167      99.990  58.740 109.560  1.00  0.00           C
ATOM   1683  CD2 LEU A 167     102.140  58.150 108.470  1.00  0.00           C
ATOM   1684  C   LEU A 167     102.770  61.280 112.270  1.00  0.00           C
ATOM   1685  O   LEU A 167     102.580  62.350 111.670  1.00  0.00           O
ATOM   1686  N   PRO A 168     103.730  61.130 113.200  1.00  0.00           N
ATOM   1687  CA  PRO A 168     104.310  62.280 113.890  1.00  0.00           C
ATOM   1688  CB  PRO A 168     105.330  61.740 114.850  1.00  0.00           C
ATOM   1689  CG  PRO A 168     104.840  60.290 115.130  1.00  0.00           C
ATOM   1690  CD  PRO A 168     104.210  59.880 113.770  1.00  0.00           C
ATOM   1691  C   PRO A 168     104.920  63.400 113.020  1.00  0.00           C
ATOM   1692  O   PRO A 168     104.600  64.540 113.160  1.00  0.00           O
ATOM   1693  N   THR A 169     105.760  62.980 112.110  1.00  0.00           N
ATOM   1694  H   THR A 169     106.250  62.110 112.120  1.00  0.00           H
ATOM   1695  CA  THR A 169     106.270  63.890 111.030  1.00  0.00           C
ATOM   1696  CB  THR A 169     107.830  63.910 111.010  1.00  0.00           C
ATOM   1697  OG1 THR A 169     108.270  62.590 111.110  1.00  0.00           O
ATOM   1698  HG1 THR A 169     108.680  62.350 110.230  1.00  0.00           H
ATOM   1699  CG2 THR A 169     108.190  64.830 112.170  1.00  0.00           C
ATOM   1700  C   THR A 169     105.780  63.600 109.610  1.00  0.00           C
ATOM   1701  O   THR A 169     106.200  62.680 108.900  1.00  0.00           O
ATOM   1702  N   GLY A 170     104.650  64.220 109.270  1.00  0.00           N
ATOM   1703  H   GLY A 170     104.260  64.970 109.810  1.00  0.00           H
ATOM   1704  CA  GLY A 170     103.840  63.930 108.110  1.00  0.00           C
ATOM   1705  C   GLY A 170     102.530  64.640 108.410  1.00  0.00           C
ATOM   1706  O   GLY A 170     102.260  65.740 108.000  1.00  0.00           O
ATOM   1707  N   VAL A 171     101.510  63.820 108.810  1.00  0.00           N
ATOM   1708  H   VAL A 171     101.700  62.880 109.110  1.00  0.00           H
ATOM   1709  CA  VAL A 171     100.040  64.160 108.990  1.00  0.00           C
ATOM   1710  CB  VAL A 171      99.200  63.860 107.750  1.00  0.00           C
ATOM   1711  CG1 VAL A 171      99.800  64.340 106.440  1.00  0.00           C
ATOM   1712  CG2 VAL A 171      98.980  62.350 107.620  1.00  0.00           C
ATOM   1713  C   VAL A 171      99.370  63.640 110.270  1.00  0.00           C
ATOM   1714  O   VAL A 171      99.670  62.610 110.930  1.00  0.00           O
ATOM   1715  N   HIS A 172      98.310  64.400 110.510  1.00  0.00           N
ATOM   1716  H   HIS A 172      98.040  65.170 109.930  1.00  0.00           H
ATOM   1717  CA  HIS A 172      97.300  64.110 111.500  1.00  0.00           C
ATOM   1718  CB  HIS A 172      97.500  65.090 112.660  1.00  0.00           C
ATOM   1719  CG  HIS A 172      98.000  64.510 113.970  1.00  0.00           C
ATOM   1720  ND1 HIS A 172      97.810  64.950 115.220  1.00  0.00           N
ATOM   1721  CD2 HIS A 172      98.970  63.610 114.060  1.00  0.00           C
ATOM   1722  HD2 HIS A 172      99.440  63.070 113.240  1.00  0.00           H
ATOM   1723  CE1 HIS A 172      98.770  64.390 116.050  1.00  0.00           C
ATOM   1724  HE1 HIS A 172      99.090  64.600 117.070  1.00  0.00           H
ATOM   1725  NE2 HIS A 172      99.420  63.510 115.280  1.00  0.00           N
ATOM   1726  HE2 HIS A 172     100.070  62.830 115.620  1.00  0.00           H
ATOM   1727  C   HIS A 172      95.830  64.250 110.950  1.00  0.00           C
ATOM   1728  O   HIS A 172      95.420  65.150 110.180  1.00  0.00           O
ATOM   1729  N   ALA A 173      95.160  63.080 111.000  1.00  0.00           N
ATOM   1730  H   ALA A 173      95.440  62.330 111.610  1.00  0.00           H
ATOM   1731  CA  ALA A 173      93.800  62.960 110.390  1.00  0.00           C
ATOM   1732  CB  ALA A 173      93.960  62.120 109.150  1.00  0.00           C
ATOM   1733  C   ALA A 173      92.620  62.390 111.180  1.00  0.00           C
ATOM   1734  O   ALA A 173      92.620  61.250 111.630  1.00  0.00           O
ATOM   1735  N   GLY A 174      91.590  63.210 111.290  1.00  0.00           N
ATOM   1736  H   GLY A 174      91.900  64.160 111.260  1.00  0.00           H
ATOM   1737  CA  GLY A 174      90.330  63.040 112.050  1.00  0.00           C
ATOM   1738  C   GLY A 174      89.040  62.920 111.190  1.00  0.00           C
ATOM   1739  O   GLY A 174      88.950  63.620 110.160  1.00  0.00           O
ATOM   1740  N   THR A 175      88.110  62.390 111.930  1.00  0.00           N
ATOM   1741  H   THR A 175      88.370  62.210 112.880  1.00  0.00           H
ATOM   1742  CA  THR A 175      86.760  61.880 111.570  1.00  0.00           C
ATOM   1743  CB  THR A 175      86.590  60.340 111.630  1.00  0.00           C
ATOM   1744  OG1 THR A 175      86.420  59.900 112.980  1.00  0.00           O
ATOM   1745  HG1 THR A 175      85.460  60.020 113.230  1.00  0.00           H
ATOM   1746  CG2 THR A 175      87.750  59.550 110.920  1.00  0.00           C
ATOM   1747  C   THR A 175      85.560  62.510 112.330  1.00  0.00           C
ATOM   1748  O   THR A 175      85.820  63.380 113.150  1.00  0.00           O
ATOM   1749  N   ASP A 176      84.380  62.120 111.990  1.00  0.00           N
ATOM   1750  H   ASP A 176      84.070  61.780 111.100  1.00  0.00           H
ATOM   1751  CA  ASP A 176      83.270  62.330 112.960  1.00  0.00           C
ATOM   1752  CB  ASP A 176      82.020  62.900 112.210  1.00  0.00           C
ATOM   1753  CG  ASP A 176      81.490  61.970 111.070  1.00  0.00           C
ATOM   1754  OD1 ASP A 176      80.970  62.470 110.020  1.00  0.00           O
ATOM   1755  OD2 ASP A 176      81.900  60.780 111.110  1.00  0.00           O
ATOM   1756  C   ASP A 176      82.970  61.050 113.770  1.00  0.00           C
ATOM   1757  O   ASP A 176      83.680  60.060 113.640  1.00  0.00           O
ATOM   1758  N   LEU A 177      82.000  61.060 114.640  1.00  0.00           N
ATOM   1759  H   LEU A 177      81.590  61.940 114.860  1.00  0.00           H
ATOM   1760  CA  LEU A 177      81.650  59.920 115.470  1.00  0.00           C
ATOM   1761  CB  LEU A 177      80.690  60.330 116.630  1.00  0.00           C
ATOM   1762  CG  LEU A 177      81.470  60.740 117.850  1.00  0.00           C
ATOM   1763  CD1 LEU A 177      80.430  60.890 118.950  1.00  0.00           C
ATOM   1764  CD2 LEU A 177      82.440  59.700 118.350  1.00  0.00           C
ATOM   1765  C   LEU A 177      81.010  58.780 114.720  1.00  0.00           C
ATOM   1766  O   LEU A 177      81.150  57.660 115.080  1.00  0.00           O
ATOM   1767  N   GLU A 178      80.310  59.110 113.620  1.00  0.00           N
ATOM   1768  H   GLU A 178      80.010  60.050 113.440  1.00  0.00           H
ATOM   1769  CA  GLU A 178      79.750  58.180 112.670  1.00  0.00           C
ATOM   1770  CB  GLU A 178      78.760  58.970 111.800  1.00  0.00           C
ATOM   1771  CG  GLU A 178      77.750  58.160 110.960  1.00  0.00           C
ATOM   1772  CD  GLU A 178      77.080  59.120 109.950  1.00  0.00           C
ATOM   1773  OE1 GLU A 178      77.360  59.030 108.750  1.00  0.00           O
ATOM   1774  OE2 GLU A 178      76.100  59.800 110.360  1.00  0.00           O
ATOM   1775  C   GLU A 178      80.770  57.310 111.860  1.00  0.00           C
ATOM   1776  O   GLU A 178      80.480  56.250 111.280  1.00  0.00           O
ATOM   1777  N   GLY A 179      81.970  57.870 111.660  1.00  0.00           N
ATOM   1778  H   GLY A 179      82.100  58.730 112.150  1.00  0.00           H
ATOM   1779  CA  GLY A 179      83.150  57.280 111.010  1.00  0.00           C
ATOM   1780  C   GLY A 179      83.370  57.770 109.570  1.00  0.00           C
ATOM   1781  O   GLY A 179      84.070  57.160 108.770  1.00  0.00           O
ATOM   1782  N   ASN A 180      82.980  59.010 109.260  1.00  0.00           N
ATOM   1783  H   ASN A 180      82.600  59.490 110.060  1.00  0.00           H
ATOM   1784  CA  ASN A 180      83.110  59.550 107.890  1.00  0.00           C
ATOM   1785  CB  ASN A 180      81.930  60.160 107.130  1.00  0.00           C
ATOM   1786  CG  ASN A 180      80.670  59.430 107.410  1.00  0.00           C
ATOM   1787  OD1 ASN A 180      79.940  58.850 106.630  1.00  0.00           O
ATOM   1788  ND2 ASN A 180      80.110  59.840 108.540  1.00  0.00           N
ATOM   1789 1HD2 ASN A 180      80.520  60.550 109.120  1.00  0.00           H
ATOM   1790 2HD2 ASN A 180      79.160  59.530 108.610  1.00  0.00           H
ATOM   1791  C   ASN A 180      84.330  60.490 107.700  1.00  0.00           C
ATOM   1792  O   ASN A 180      84.390  61.560 108.300  1.00  0.00           O
ATOM   1793  N   PHE A 181      85.300  60.060 106.810  1.00  0.00           N
ATOM   1794  H   PHE A 181      85.070  59.280 106.230  1.00  0.00           H
ATOM   1795  CA  PHE A 181      86.610  60.720 106.560  1.00  0.00           C
ATOM   1796  CB  PHE A 181      87.500  59.810 105.670  1.00  0.00           C
ATOM   1797  CG  PHE A 181      88.340  59.020 106.610  1.00  0.00           C
ATOM   1798  CD1 PHE A 181      89.470  59.570 107.270  1.00  0.00           C
ATOM   1799  HD1 PHE A 181      89.570  60.650 107.330  1.00  0.00           H
ATOM   1800  CD2 PHE A 181      88.030  57.690 106.890  1.00  0.00           C
ATOM   1801  HD2 PHE A 181      87.260  57.200 106.280  1.00  0.00           H
ATOM   1802  CE1 PHE A 181      90.290  58.770 108.090  1.00  0.00           C
ATOM   1803  HE1 PHE A 181      91.180  59.220 108.520  1.00  0.00           H
ATOM   1804  CE2 PHE A 181      88.790  56.960 107.790  1.00  0.00           C
ATOM   1805  HE2 PHE A 181      88.400  56.000 108.130  1.00  0.00           H
ATOM   1806  CZ  PHE A 181      89.880  57.510 108.380  1.00  0.00           C
ATOM   1807  HZ  PHE A 181      90.390  57.000 109.200  1.00  0.00           H
ATOM   1808  C   PHE A 181      86.600  62.090 105.960  1.00  0.00           C
ATOM   1809  O   PHE A 181      86.050  62.230 104.860  1.00  0.00           O
ATOM   1810  N   TYR A 182      86.870  63.000 106.880  1.00  0.00           N
ATOM   1811  H   TYR A 182      87.230  62.760 107.780  1.00  0.00           H
ATOM   1812  CA  TYR A 182      86.740  64.480 106.630  1.00  0.00           C
ATOM   1813  CB  TYR A 182      87.210  65.300 107.830  1.00  0.00           C
ATOM   1814  CG  TYR A 182      86.060  65.750 108.750  1.00  0.00           C
ATOM   1815  CD1 TYR A 182      85.030  66.520 108.330  1.00  0.00           C
ATOM   1816  HD1 TYR A 182      85.080  66.940 107.330  1.00  0.00           H
ATOM   1817  CD2 TYR A 182      86.090  65.350 110.110  1.00  0.00           C
ATOM   1818  HD2 TYR A 182      86.820  64.710 110.590  1.00  0.00           H
ATOM   1819  CE1 TYR A 182      84.000  66.910 109.150  1.00  0.00           C
ATOM   1820  HE1 TYR A 182      83.440  67.750 108.750  1.00  0.00           H
ATOM   1821  CE2 TYR A 182      85.100  65.780 110.970  1.00  0.00           C
ATOM   1822  HE2 TYR A 182      85.310  65.650 112.030  1.00  0.00           H
ATOM   1823  CZ  TYR A 182      84.060  66.520 110.480  1.00  0.00           C
ATOM   1824  OH  TYR A 182      83.050  66.690 111.380  1.00  0.00           O
ATOM   1825  HH  TYR A 182      83.190  66.330 112.300  1.00  0.00           H
ATOM   1826  C   TYR A 182      87.420  65.080 105.360  1.00  0.00           C
ATOM   1827  O   TYR A 182      86.830  65.950 104.730  1.00  0.00           O
ATOM   1828  N   GLY A 183      88.600  64.520 105.050  1.00  0.00           N
ATOM   1829  H   GLY A 183      89.270  64.480 105.780  1.00  0.00           H
ATOM   1830  CA  GLY A 183      89.210  64.690 103.730  1.00  0.00           C
ATOM   1831  C   GLY A 183      89.290  63.320 103.000  1.00  0.00           C
ATOM   1832  O   GLY A 183      89.290  62.260 103.600  1.00  0.00           O
ATOM   1833  N   PRO A 184      89.360  63.380 101.640  1.00  0.00           N
ATOM   1834  CA  PRO A 184      89.650  62.210 100.810  1.00  0.00           C
ATOM   1835  CB  PRO A 184      89.810  62.870  99.470  1.00  0.00           C
ATOM   1836  CG  PRO A 184      88.670  63.920  99.450  1.00  0.00           C
ATOM   1837  CD  PRO A 184      88.760  64.500 100.890  1.00  0.00           C
ATOM   1838  C   PRO A 184      90.940  61.460 101.080  1.00  0.00           C
ATOM   1839  O   PRO A 184      91.970  61.330 100.410  1.00  0.00           O
ATOM   1840  N   PHE A 185      90.790  60.700 102.110  1.00  0.00           N
ATOM   1841  H   PHE A 185      90.050  60.830 102.780  1.00  0.00           H
ATOM   1842  CA  PHE A 185      91.940  59.860 102.570  1.00  0.00           C
ATOM   1843  CB  PHE A 185      92.210  60.340 103.970  1.00  0.00           C
ATOM   1844  CG  PHE A 185      93.270  59.550 104.840  1.00  0.00           C
ATOM   1845  CD1 PHE A 185      92.920  58.470 105.620  1.00  0.00           C
ATOM   1846  HD1 PHE A 185      91.930  58.020 105.670  1.00  0.00           H
ATOM   1847  CD2 PHE A 185      94.550  60.040 104.820  1.00  0.00           C
ATOM   1848  HD2 PHE A 185      94.830  60.860 104.160  1.00  0.00           H
ATOM   1849  CE1 PHE A 185      93.930  57.890 106.480  1.00  0.00           C
ATOM   1850  HE1 PHE A 185      93.740  56.890 106.850  1.00  0.00           H
ATOM   1851  CE2 PHE A 185      95.490  59.470 105.640  1.00  0.00           C
ATOM   1852  HE2 PHE A 185      96.480  59.910 105.740  1.00  0.00           H
ATOM   1853  CZ  PHE A 185      95.210  58.410 106.500  1.00  0.00           C
ATOM   1854  HZ  PHE A 185      95.990  57.940 107.100  1.00  0.00           H
ATOM   1855  C   PHE A 185      91.360  58.390 102.730  1.00  0.00           C
ATOM   1856  O   PHE A 185      90.290  58.200 103.270  1.00  0.00           O
ATOM   1857  N   VAL A 186      92.080  57.360 102.250  1.00  0.00           N
ATOM   1858  H   VAL A 186      93.010  57.610 101.990  1.00  0.00           H
ATOM   1859  CA  VAL A 186      91.740  55.930 102.490  1.00  0.00           C
ATOM   1860  CB  VAL A 186      92.180  55.020 101.360  1.00  0.00           C
ATOM   1861  CG1 VAL A 186      91.860  53.530 101.680  1.00  0.00           C
ATOM   1862  CG2 VAL A 186      91.600  55.480 100.000  1.00  0.00           C
ATOM   1863  C   VAL A 186      92.350  55.620 103.880  1.00  0.00           C
ATOM   1864  O   VAL A 186      93.550  55.580 104.120  1.00  0.00           O
ATOM   1865  N   ASP A 187      91.470  54.970 104.620  1.00  0.00           N
ATOM   1866  H   ASP A 187      90.570  54.680 104.300  1.00  0.00           H
ATOM   1867  CA  ASP A 187      91.510  54.650 106.040  1.00  0.00           C
ATOM   1868  CB  ASP A 187      90.110  54.130 106.380  1.00  0.00           C
ATOM   1869  CG  ASP A 187      89.660  52.930 105.610  1.00  0.00           C
ATOM   1870  OD1 ASP A 187      89.310  53.110 104.420  1.00  0.00           O
ATOM   1871  OD2 ASP A 187      89.420  51.830 106.170  1.00  0.00           O
ATOM   1872  C   ASP A 187      92.660  53.810 106.640  1.00  0.00           C
ATOM   1873  O   ASP A 187      92.420  53.000 107.510  1.00  0.00           O
ATOM   1874  N   ARG A 188      93.820  54.220 106.200  1.00  0.00           N
ATOM   1875  H   ARG A 188      93.920  55.010 105.600  1.00  0.00           H
ATOM   1876  CA  ARG A 188      95.110  53.710 106.530  1.00  0.00           C
ATOM   1877  CB  ARG A 188      95.460  52.720 105.470  1.00  0.00           C
ATOM   1878  CG  ARG A 188      95.430  53.170 104.000  1.00  0.00           C
ATOM   1879  CD  ARG A 188      95.450  51.950 103.030  1.00  0.00           C
ATOM   1880  NE  ARG A 188      94.380  51.000 103.340  1.00  0.00           N
ATOM   1881  HE  ARG A 188      94.270  50.870 104.330  1.00  0.00           H
ATOM   1882  CZ  ARG A 188      93.740  50.060 102.610  1.00  0.00           C
ATOM   1883  NH1 ARG A 188      93.940  49.670 101.430  1.00  0.00           N
ATOM   1884 1HH1 ARG A 188      94.740  50.020 100.950  1.00  0.00           H
ATOM   1885 2HH1 ARG A 188      93.340  48.990 101.010  1.00  0.00           H
ATOM   1886  NH2 ARG A 188      92.650  49.520 103.150  1.00  0.00           N
ATOM   1887 1HH2 ARG A 188      92.380  49.940 104.020  1.00  0.00           H
ATOM   1888 2HH2 ARG A 188      92.260  48.640 102.870  1.00  0.00           H
ATOM   1889  C   ARG A 188      96.270  54.640 106.920  1.00  0.00           C
ATOM   1890  O   ARG A 188      96.500  55.520 106.090  1.00  0.00           O
ATOM   1891  N   GLN A 189      97.040  54.330 107.970  1.00  0.00           N
ATOM   1892  H   GLN A 189      96.830  53.490 108.470  1.00  0.00           H
ATOM   1893  CA  GLN A 189      98.280  55.070 108.440  1.00  0.00           C
ATOM   1894  CB  GLN A 189      98.750  54.280 109.680  1.00  0.00           C
ATOM   1895  CG  GLN A 189      97.830  54.340 110.960  1.00  0.00           C
ATOM   1896  CD  GLN A 189      98.360  55.460 111.850  1.00  0.00           C
ATOM   1897  OE1 GLN A 189      97.600  56.160 112.480  1.00  0.00           O
ATOM   1898  NE2 GLN A 189      99.630  55.490 112.220  1.00  0.00           N
ATOM   1899 1HE2 GLN A 189     100.260  54.740 112.060  1.00  0.00           H
ATOM   1900 2HE2 GLN A 189     100.050  56.340 112.540  1.00  0.00           H
ATOM   1901  C   GLN A 189      99.540  55.350 107.550  1.00  0.00           C
ATOM   1902  O   GLN A 189     100.680  55.260 107.920  1.00  0.00           O
ATOM   1903  N   THR A 190      99.200  55.930 106.390  1.00  0.00           N
ATOM   1904  H   THR A 190      98.240  56.110 106.170  1.00  0.00           H
ATOM   1905  CA  THR A 190     100.060  56.500 105.320  1.00  0.00           C
ATOM   1906  CB  THR A 190      99.810  55.810 103.970  1.00  0.00           C
ATOM   1907  OG1 THR A 190      98.500  55.950 103.400  1.00  0.00           O
ATOM   1908  HG1 THR A 190      98.480  55.400 102.570  1.00  0.00           H
ATOM   1909  CG2 THR A 190     100.260  54.320 103.990  1.00  0.00           C
ATOM   1910  C   THR A 190      99.700  58.020 105.190  1.00  0.00           C
ATOM   1911  O   THR A 190      98.560  58.400 105.310  1.00  0.00           O
ATOM   1912  N   ALA A 191     100.650  58.860 104.860  1.00  0.00           N
ATOM   1913  H   ALA A 191     101.550  58.550 104.550  1.00  0.00           H
ATOM   1914  CA  ALA A 191     100.390  60.320 104.890  1.00  0.00           C
ATOM   1915  CB  ALA A 191     101.670  61.130 105.140  1.00  0.00           C
ATOM   1916  C   ALA A 191      99.820  60.860 103.580  1.00  0.00           C
ATOM   1917  O   ALA A 191     100.550  61.110 102.670  1.00  0.00           O
ATOM   1918  N   GLN A 192      98.450  60.830 103.440  1.00  0.00           N
ATOM   1919  H   GLN A 192      97.800  60.370 104.040  1.00  0.00           H
ATOM   1920  CA  GLN A 192      97.830  61.150 102.190  1.00  0.00           C
ATOM   1921  CB  GLN A 192      96.510  60.350 101.970  1.00  0.00           C
ATOM   1922  CG  GLN A 192      96.960  58.880 102.250  1.00  0.00           C
ATOM   1923  CD  GLN A 192      95.870  57.850 102.180  1.00  0.00           C
ATOM   1924  OE1 GLN A 192      94.840  57.980 101.510  1.00  0.00           O
ATOM   1925  NE2 GLN A 192      96.130  56.750 102.830  1.00  0.00           N
ATOM   1926 1HE2 GLN A 192      97.020  56.670 103.260  1.00  0.00           H
ATOM   1927 2HE2 GLN A 192      95.350  56.260 103.210  1.00  0.00           H
ATOM   1928  C   GLN A 192      97.450  62.620 102.310  1.00  0.00           C
ATOM   1929  O   GLN A 192      96.780  62.970 103.280  1.00  0.00           O
ATOM   1930  N   ALA A 193      97.340  63.340 101.180  1.00  0.00           N
ATOM   1931  H   ALA A 193      97.370  62.940 100.260  1.00  0.00           H
ATOM   1932  CA  ALA A 193      97.200  64.820 101.250  1.00  0.00           C
ATOM   1933  CB  ALA A 193      98.230  65.280 100.220  1.00  0.00           C
ATOM   1934  C   ALA A 193      95.790  65.270 100.940  1.00  0.00           C
ATOM   1935  O   ALA A 193      95.380  65.200  99.780  1.00  0.00           O
ATOM   1936  N   ALA A 194      94.920  65.530 101.950  1.00  0.00           N
ATOM   1937  H   ALA A 194      95.140  65.430 102.920  1.00  0.00           H
ATOM   1938  CA  ALA A 194      93.540  65.940 101.630  1.00  0.00           C
ATOM   1939  CB  ALA A 194      92.550  65.040 102.310  1.00  0.00           C
ATOM   1940  C   ALA A 194      93.310  67.380 102.050  1.00  0.00           C
ATOM   1941  O   ALA A 194      93.640  67.670 103.200  1.00  0.00           O
ATOM   1942  N   GLY A 195      92.560  68.140 101.270  1.00  0.00           N
ATOM   1943  H   GLY A 195      92.170  67.690 100.460  1.00  0.00           H
ATOM   1944  CA  GLY A 195      92.130  69.560 101.440  1.00  0.00           C
ATOM   1945  C   GLY A 195      93.300  70.540 101.140  1.00  0.00           C
ATOM   1946  O   GLY A 195      94.460  70.260 101.370  1.00  0.00           O
ATOM   1947  N   THR A 196      92.910  71.650 100.590  1.00  0.00           N
ATOM   1948  H   THR A 196      91.960  71.930 100.450  1.00  0.00           H
ATOM   1949  CA  THR A 196      93.830  72.730 100.120  1.00  0.00           C
ATOM   1950  CB  THR A 196      92.970  73.650  99.250  1.00  0.00           C
ATOM   1951  OG1 THR A 196      93.760  74.720  98.630  1.00  0.00           O
ATOM   1952  HG1 THR A 196      93.290  75.600  98.600  1.00  0.00           H
ATOM   1953  CG2 THR A 196      91.800  74.230 100.050  1.00  0.00           C
ATOM   1954  C   THR A 196      94.510  73.490 101.280  1.00  0.00           C
ATOM   1955  O   THR A 196      93.950  73.760 102.350  1.00  0.00           O
ATOM   1956  N   ASP A 197      95.680  73.910 100.910  1.00  0.00           N
ATOM   1957  H   ASP A 197      96.210  73.560 100.130  1.00  0.00           H
ATOM   1958  CA  ASP A 197      96.540  74.730 101.760  1.00  0.00           C
ATOM   1959  CB  ASP A 197      97.850  75.020 101.060  1.00  0.00           C
ATOM   1960  CG  ASP A 197      98.660  73.740 100.900  1.00  0.00           C
ATOM   1961  OD1 ASP A 197      98.770  73.140  99.810  1.00  0.00           O
ATOM   1962  OD2 ASP A 197      98.970  73.220 101.970  1.00  0.00           O
ATOM   1963  C   ASP A 197      96.040  76.120 102.100  1.00  0.00           C
ATOM   1964  O   ASP A 197      96.340  76.570 103.230  1.00  0.00           O
ATOM   1965  N   THR A 198      95.360  76.770 101.210  1.00  0.00           N
ATOM   1966  H   THR A 198      95.400  76.470 100.260  1.00  0.00           H
ATOM   1967  CA  THR A 198      94.620  78.020 101.490  1.00  0.00           C
ATOM   1968  CB  THR A 198      93.870  78.570 100.260  1.00  0.00           C
ATOM   1969  OG1 THR A 198      93.490  77.420  99.400  1.00  0.00           O
ATOM   1970  HG1 THR A 198      92.770  77.740  98.770  1.00  0.00           H
ATOM   1971  CG2 THR A 198      94.770  79.670  99.640  1.00  0.00           C
ATOM   1972  C   THR A 198      93.650  78.000 102.700  1.00  0.00           C
ATOM   1973  O   THR A 198      92.490  77.630 102.650  1.00  0.00           O
ATOM   1974  N   THR A 199      94.130  78.640 103.770  1.00  0.00           N
ATOM   1975  H   THR A 199      95.050  78.990 103.640  1.00  0.00           H
ATOM   1976  CA  THR A 199      93.570  78.830 105.150  1.00  0.00           C
ATOM   1977  CB  THR A 199      94.600  79.030 106.330  1.00  0.00           C
ATOM   1978  OG1 THR A 199      94.140  79.000 107.670  1.00  0.00           O
ATOM   1979  HG1 THR A 199      94.670  79.520 108.340  1.00  0.00           H
ATOM   1980  CG2 THR A 199      95.460  80.300 106.130  1.00  0.00           C
ATOM   1981  C   THR A 199      92.360  79.770 105.420  1.00  0.00           C
ATOM   1982  O   THR A 199      92.000  80.540 104.490  1.00  0.00           O
ATOM   1983  N   ILE A 200      91.750  79.750 106.580  1.00  0.00           N
ATOM   1984  H   ILE A 200      92.300  79.380 107.320  1.00  0.00           H
ATOM   1985  CA  ILE A 200      90.430  80.440 106.980  1.00  0.00           C
ATOM   1986  CB  ILE A 200      90.030  79.740 108.300  1.00  0.00           C
ATOM   1987  CG1 ILE A 200      91.190  79.700 109.270  1.00  0.00           C
ATOM   1988  CG2 ILE A 200      89.480  78.390 107.970  1.00  0.00           C
ATOM   1989  CD  ILE A 200      90.810  78.880 110.530  1.00  0.00           C
ATOM   1990  C   ILE A 200      90.600  82.020 107.070  1.00  0.00           C
ATOM   1991  O   ILE A 200      90.690  82.630 108.160  1.00  0.00           O
ATOM   1992  N   THR A 201      90.200  82.680 106.050  1.00  0.00           N
ATOM   1993  H   THR A 201      89.930  82.230 105.190  1.00  0.00           H
ATOM   1994  CA  THR A 201      90.100  84.150 105.900  1.00  0.00           C
ATOM   1995  CB  THR A 201      89.980  84.700 104.450  1.00  0.00           C
ATOM   1996  OG1 THR A 201      89.260  83.810 103.640  1.00  0.00           O
ATOM   1997  HG1 THR A 201      89.240  84.120 102.690  1.00  0.00           H
ATOM   1998  CG2 THR A 201      91.350  85.030 103.890  1.00  0.00           C
ATOM   1999  C   THR A 201      89.030  84.810 106.760  1.00  0.00           C
ATOM   2000  O   THR A 201      89.510  85.710 107.510  1.00  0.00           O
ATOM   2001  N   VAL A 202      87.860  84.260 106.900  1.00  0.00           N
ATOM   2002  H   VAL A 202      87.470  83.520 106.360  1.00  0.00           H
ATOM   2003  CA  VAL A 202      86.830  84.790 107.830  1.00  0.00           C
ATOM   2004  CB  VAL A 202      85.480  84.080 107.770  1.00  0.00           C
ATOM   2005  CG1 VAL A 202      84.490  84.690 108.740  1.00  0.00           C
ATOM   2006  CG2 VAL A 202      84.880  84.210 106.340  1.00  0.00           C
ATOM   2007  C   VAL A 202      87.400  84.980 109.240  1.00  0.00           C
ATOM   2008  O   VAL A 202      87.260  86.100 109.770  1.00  0.00           O
ATOM   2009  N   ASN A 203      87.940  83.910 109.770  1.00  0.00           N
ATOM   2010  H   ASN A 203      87.910  83.080 109.200  1.00  0.00           H
ATOM   2011  CA  ASN A 203      88.620  83.880 111.040  1.00  0.00           C
ATOM   2012  CB  ASN A 203      89.110  82.460 111.380  1.00  0.00           C
ATOM   2013  CG  ASN A 203      87.980  81.440 111.320  1.00  0.00           C
ATOM   2014  OD1 ASN A 203      86.840  81.630 110.830  1.00  0.00           O
ATOM   2015  ND2 ASN A 203      88.320  80.270 111.860  1.00  0.00           N
ATOM   2016 1HD2 ASN A 203      89.240  80.100 112.230  1.00  0.00           H
ATOM   2017 2HD2 ASN A 203      87.690  79.500 111.910  1.00  0.00           H
ATOM   2018  C   ASN A 203      89.750  84.930 111.360  1.00  0.00           C
ATOM   2019  O   ASN A 203      89.710  85.690 112.290  1.00  0.00           O
ATOM   2020  N   VAL A 204      90.700  84.930 110.410  1.00  0.00           N
ATOM   2021  H   VAL A 204      90.690  84.370 109.570  1.00  0.00           H
ATOM   2022  CA  VAL A 204      91.760  85.920 110.450  1.00  0.00           C
ATOM   2023  CB  VAL A 204      92.960  85.500 109.610  1.00  0.00           C
ATOM   2024  CG1 VAL A 204      92.630  85.660 108.090  1.00  0.00           C
ATOM   2025  CG2 VAL A 204      94.170  86.280 110.020  1.00  0.00           C
ATOM   2026  C   VAL A 204      91.240  87.370 110.250  1.00  0.00           C
ATOM   2027  O   VAL A 204      91.650  88.300 110.960  1.00  0.00           O
ATOM   2028  N   LEU A 205      90.230  87.460 109.420  1.00  0.00           N
ATOM   2029  H   LEU A 205      90.000  86.820 108.680  1.00  0.00           H
ATOM   2030  CA  LEU A 205      89.520  88.780 109.270  1.00  0.00           C
ATOM   2031  CB  LEU A 205      88.550  88.810 108.110  1.00  0.00           C
ATOM   2032  CG  LEU A 205      89.090  89.430 106.850  1.00  0.00           C
ATOM   2033  CD1 LEU A 205      88.110  88.990 105.750  1.00  0.00           C
ATOM   2034  CD2 LEU A 205      89.310  90.930 106.870  1.00  0.00           C
ATOM   2035  C   LEU A 205      88.790  89.210 110.570  1.00  0.00           C
ATOM   2036  O   LEU A 205      88.980  90.310 111.120  1.00  0.00           O
ATOM   2037  N   ALA A 206      88.230  88.220 111.250  1.00  0.00           N
ATOM   2038  H   ALA A 206      88.120  87.290 110.900  1.00  0.00           H
ATOM   2039  CA  ALA A 206      87.680  88.340 112.610  1.00  0.00           C
ATOM   2040  CB  ALA A 206      86.890  87.020 112.980  1.00  0.00           C
ATOM   2041  C   ALA A 206      88.700  88.720 113.700  1.00  0.00           C
ATOM   2042  O   ALA A 206      88.450  89.730 114.370  1.00  0.00           O
ATOM   2043  N   TRP A 207      89.950  88.210 113.570  1.00  0.00           N
ATOM   2044  H   TRP A 207      90.140  87.330 113.130  1.00  0.00           H
ATOM   2045  CA  TRP A 207      91.040  88.550 114.510  1.00  0.00           C
ATOM   2046  CB  TRP A 207      92.250  87.630 114.230  1.00  0.00           C
ATOM   2047  CG  TRP A 207      93.130  87.480 115.440  1.00  0.00           C
ATOM   2048  CD1 TRP A 207      92.820  86.740 116.480  1.00  0.00           C
ATOM   2049  HD1 TRP A 207      91.870  86.280 116.750  1.00  0.00           H
ATOM   2050  CD2 TRP A 207      94.420  87.950 115.580  1.00  0.00           C
ATOM   2051  NE1 TRP A 207      93.880  86.740 117.280  1.00  0.00           N
ATOM   2052  HE1 TRP A 207      94.070  86.100 118.030  1.00  0.00           H
ATOM   2053  CE2 TRP A 207      94.900  87.490 116.780  1.00  0.00           C
ATOM   2054  CE3 TRP A 207      95.140  88.860 114.920  1.00  0.00           C
ATOM   2055  HE3 TRP A 207      94.660  89.350 114.070  1.00  0.00           H
ATOM   2056  CZ2 TRP A 207      96.110  87.920 117.320  1.00  0.00           C
ATOM   2057  HZ2 TRP A 207      96.580  87.150 117.920  1.00  0.00           H
ATOM   2058  CZ3 TRP A 207      96.370  89.340 115.360  1.00  0.00           C
ATOM   2059  HZ3 TRP A 207      96.980  90.020 114.750  1.00  0.00           H
ATOM   2060  CH2 TRP A 207      96.840  88.900 116.590  1.00  0.00           C
ATOM   2061  HH2 TRP A 207      97.860  89.210 116.800  1.00  0.00           H
ATOM   2062  C   TRP A 207      91.510  90.030 114.480  1.00  0.00           C
ATOM   2063  O   TRP A 207      91.670  90.680 115.520  1.00  0.00           O
ATOM   2064  N   LEU A 208      91.300  90.590 113.310  1.00  0.00           N
ATOM   2065  H   LEU A 208      90.960  90.000 112.580  1.00  0.00           H
ATOM   2066  CA  LEU A 208      91.520  92.010 112.800  1.00  0.00           C
ATOM   2067  CB  LEU A 208      91.590  91.980 111.230  1.00  0.00           C
ATOM   2068  CG  LEU A 208      92.160  93.190 110.640  1.00  0.00           C
ATOM   2069  CD1 LEU A 208      93.700  93.110 110.610  1.00  0.00           C
ATOM   2070  CD2 LEU A 208      91.450  93.560 109.320  1.00  0.00           C
ATOM   2071  C   LEU A 208      90.380  92.940 113.260  1.00  0.00           C
ATOM   2072  O   LEU A 208      90.520  94.150 113.580  1.00  0.00           O
ATOM   2073  N   TYR A 209      89.130  92.500 113.150  1.00  0.00           N
ATOM   2074  H   TYR A 209      88.850  91.720 112.580  1.00  0.00           H
ATOM   2075  CA  TYR A 209      88.040  93.210 113.910  1.00  0.00           C
ATOM   2076  CB  TYR A 209      86.710  92.690 113.380  1.00  0.00           C
ATOM   2077  CG  TYR A 209      86.250  93.370 112.100  1.00  0.00           C
ATOM   2078  CD1 TYR A 209      85.420  94.460 112.150  1.00  0.00           C
ATOM   2079  HD1 TYR A 209      85.240  95.070 113.040  1.00  0.00           H
ATOM   2080  CD2 TYR A 209      86.360  92.620 110.970  1.00  0.00           C
ATOM   2081  HD2 TYR A 209      86.850  91.650 110.860  1.00  0.00           H
ATOM   2082  CE1 TYR A 209      84.740  94.850 110.990  1.00  0.00           C
ATOM   2083  HE1 TYR A 209      84.060  95.710 110.970  1.00  0.00           H
ATOM   2084  CE2 TYR A 209      85.590  92.940 109.890  1.00  0.00           C
ATOM   2085  HE2 TYR A 209      85.610  92.270 109.030  1.00  0.00           H
ATOM   2086  CZ  TYR A 209      84.820  94.090 109.810  1.00  0.00           C
ATOM   2087  OH  TYR A 209      84.050  94.460 108.740  1.00  0.00           O
ATOM   2088  HH  TYR A 209      83.870  95.440 108.740  1.00  0.00           H
ATOM   2089  C   TYR A 209      88.220  93.110 115.470  1.00  0.00           C
ATOM   2090  O   TYR A 209      88.120  94.090 116.210  1.00  0.00           O
ATOM   2091  N   ALA A 210      88.380  91.880 115.940  1.00  0.00           N
ATOM   2092  H   ALA A 210      88.370  91.010 115.450  1.00  0.00           H
ATOM   2093  CA  ALA A 210      88.690  91.570 117.350  1.00  0.00           C
ATOM   2094  CB  ALA A 210      89.000  90.110 117.520  1.00  0.00           C
ATOM   2095  C   ALA A 210      89.810  92.430 118.000  1.00  0.00           C
ATOM   2096  O   ALA A 210      89.870  92.760 119.180  1.00  0.00           O
ATOM   2097  N   ALA A 211      90.770  92.710 117.150  1.00  0.00           N
ATOM   2098  H   ALA A 211      91.000  92.130 116.370  1.00  0.00           H
ATOM   2099  CA  ALA A 211      91.780  93.760 117.310  1.00  0.00           C
ATOM   2100  CB  ALA A 211      92.750  93.660 116.090  1.00  0.00           C
ATOM   2101  C   ALA A 211      91.310  95.170 117.610  1.00  0.00           C
ATOM   2102  O   ALA A 211      91.490  95.590 118.750  1.00  0.00           O
ATOM   2103  N   VAL A 212      90.520  95.730 116.670  1.00  0.00           N
ATOM   2104  H   VAL A 212      90.420  95.390 115.730  1.00  0.00           H
ATOM   2105  CA  VAL A 212      89.970  97.110 116.990  1.00  0.00           C
ATOM   2106  CB  VAL A 212      89.090  97.600 115.780  1.00  0.00           C
ATOM   2107  CG1 VAL A 212      89.070  99.160 115.980  1.00  0.00           C
ATOM   2108  CG2 VAL A 212      89.760  97.310 114.490  1.00  0.00           C
ATOM   2109  C   VAL A 212      89.150  97.200 118.280  1.00  0.00           C
ATOM   2110  O   VAL A 212      89.550  97.990 119.160  1.00  0.00           O
ATOM   2111  N   ILE A 213      88.410  96.170 118.590  1.00  0.00           N
ATOM   2112  H   ILE A 213      88.320  95.390 117.960  1.00  0.00           H
ATOM   2113  CA  ILE A 213      87.610  96.030 119.810  1.00  0.00           C
ATOM   2114  CB  ILE A 213      86.700  94.800 119.690  1.00  0.00           C
ATOM   2115  CG1 ILE A 213      85.860  94.880 118.370  1.00  0.00           C
ATOM   2116  CG2 ILE A 213      85.770  94.760 120.940  1.00  0.00           C
ATOM   2117  CD  ILE A 213      85.100  93.570 118.100  1.00  0.00           C
ATOM   2118  C   ILE A 213      88.470  96.040 121.120  1.00  0.00           C
ATOM   2119  O   ILE A 213      88.330  96.880 122.020  1.00  0.00           O
ATOM   2120  N   ASN A 214      89.440  95.190 121.130  1.00  0.00           N
ATOM   2121  H   ASN A 214      89.530  94.500 120.420  1.00  0.00           H
ATOM   2122  CA  ASN A 214      90.470  95.100 122.170  1.00  0.00           C
ATOM   2123  CB  ASN A 214      91.380  93.960 121.840  1.00  0.00           C
ATOM   2124  CG  ASN A 214      91.930  93.220 123.060  1.00  0.00           C
ATOM   2125  OD1 ASN A 214      91.240  92.450 123.730  1.00  0.00           O
ATOM   2126  ND2 ASN A 214      93.170  93.540 123.470  1.00  0.00           N
ATOM   2127 1HD2 ASN A 214      93.730  94.350 123.270  1.00  0.00           H
ATOM   2128 2HD2 ASN A 214      93.780  92.830 123.820  1.00  0.00           H
ATOM   2129  C   ASN A 214      91.380  96.350 122.290  1.00  0.00           C
ATOM   2130  O   ASN A 214      91.410  96.820 123.410  1.00  0.00           O
ATOM   2131  N   GLY A 215      91.820  97.030 121.280  1.00  0.00           N
ATOM   2132  H   GLY A 215      91.560  96.820 120.340  1.00  0.00           H
ATOM   2133  CA  GLY A 215      92.670  98.250 121.430  1.00  0.00           C
ATOM   2134  C   GLY A 215      93.290  98.800 120.140  1.00  0.00           C
ATOM   2135  O   GLY A 215      93.300 100.010 119.920  1.00  0.00           O
ATOM   2136  N   ASP A 216      94.070  97.960 119.610  1.00  0.00           N
ATOM   2137  H   ASP A 216      94.390  97.130 120.070  1.00  0.00           H
ATOM   2138  CA  ASP A 216      94.880  98.120 118.380  1.00  0.00           C
ATOM   2139  CB  ASP A 216      95.820  96.890 118.090  1.00  0.00           C
ATOM   2140  CG  ASP A 216      96.450  96.490 119.410  1.00  0.00           C
ATOM   2141  OD1 ASP A 216      95.980  95.520 120.040  1.00  0.00           O
ATOM   2142  OD2 ASP A 216      97.510  97.020 119.670  1.00  0.00           O
ATOM   2143  C   ASP A 216      94.130  98.510 117.070  1.00  0.00           C
ATOM   2144  O   ASP A 216      93.570  97.660 116.410  1.00  0.00           O
ATOM   2145  N   ARG A 217      94.220  99.850 116.830  1.00  0.00           N
ATOM   2146  H   ARG A 217      94.550 100.480 117.530  1.00  0.00           H
ATOM   2147  CA  ARG A 217      93.720 100.560 115.670  1.00  0.00           C
ATOM   2148  CB  ARG A 217      92.910 101.730 116.280  1.00  0.00           C
ATOM   2149  CG  ARG A 217      91.680 101.220 117.030  1.00  0.00           C
ATOM   2150  CD  ARG A 217      91.200 102.350 117.890  1.00  0.00           C
ATOM   2151  NE  ARG A 217      89.870 102.030 118.540  1.00  0.00           N
ATOM   2152  HE  ARG A 217      89.170 102.680 118.250  1.00  0.00           H
ATOM   2153  CZ  ARG A 217      89.510 101.230 119.590  1.00  0.00           C
ATOM   2154  NH1 ARG A 217      90.480 100.580 120.210  1.00  0.00           N
ATOM   2155 1HH1 ARG A 217      91.390 100.720 119.830  1.00  0.00           H
ATOM   2156 2HH1 ARG A 217      90.340 100.010 121.020  1.00  0.00           H
ATOM   2157  NH2 ARG A 217      88.350 101.150 120.150  1.00  0.00           N
ATOM   2158 1HH2 ARG A 217      87.530 101.650 119.850  1.00  0.00           H
ATOM   2159 2HH2 ARG A 217      88.280 100.480 120.880  1.00  0.00           H
ATOM   2160  C   ARG A 217      94.680 100.910 114.520  1.00  0.00           C
ATOM   2161  O   ARG A 217      94.240 101.180 113.390  1.00  0.00           O
ATOM   2162  N   TRP A 218      95.960 100.900 114.780  1.00  0.00           N
ATOM   2163  H   TRP A 218      96.190 100.980 115.740  1.00  0.00           H
ATOM   2164  CA  TRP A 218      97.110 101.260 113.900  1.00  0.00           C
ATOM   2165  CB  TRP A 218      98.440 100.890 114.620  1.00  0.00           C
ATOM   2166  CG  TRP A 218      98.720  99.420 114.980  1.00  0.00           C
ATOM   2167  CD1 TRP A 218      98.460  98.760 116.080  1.00  0.00           C
ATOM   2168  HD1 TRP A 218      97.960  99.230 116.930  1.00  0.00           H
ATOM   2169  CD2 TRP A 218      99.400  98.560 114.140  1.00  0.00           C
ATOM   2170  NE1 TRP A 218      98.880  97.530 115.980  1.00  0.00           N
ATOM   2171  HE1 TRP A 218      98.570  96.770 116.560  1.00  0.00           H
ATOM   2172  CE2 TRP A 218      99.500  97.390 114.760  1.00  0.00           C
ATOM   2173  CE3 TRP A 218      99.970  98.700 112.820  1.00  0.00           C
ATOM   2174  HE3 TRP A 218     100.040  99.710 112.400  1.00  0.00           H
ATOM   2175  CZ2 TRP A 218     100.120  96.310 114.100  1.00  0.00           C
ATOM   2176  HZ2 TRP A 218     100.300  95.360 114.600  1.00  0.00           H
ATOM   2177  CZ3 TRP A 218     100.440  97.580 112.220  1.00  0.00           C
ATOM   2178  HZ3 TRP A 218     100.840  97.700 111.210  1.00  0.00           H
ATOM   2179  CH2 TRP A 218     100.530  96.370 112.770  1.00  0.00           C
ATOM   2180  HH2 TRP A 218     100.440  95.450 112.190  1.00  0.00           H
ATOM   2181  C   TRP A 218      97.130 100.780 112.400  1.00  0.00           C
ATOM   2182  O   TRP A 218      97.570 101.590 111.610  1.00  0.00           O
ATOM   2183  N   PHE A 219      96.720  99.510 112.200  1.00  0.00           N
ATOM   2184  H   PHE A 219      96.830  98.900 112.980  1.00  0.00           H
ATOM   2185  CA  PHE A 219      96.530  98.820 110.890  1.00  0.00           C
ATOM   2186  CB  PHE A 219      96.560  97.300 110.980  1.00  0.00           C
ATOM   2187  CG  PHE A 219      95.380  96.810 111.860  1.00  0.00           C
ATOM   2188  CD1 PHE A 219      94.100  96.780 111.300  1.00  0.00           C
ATOM   2189  HD1 PHE A 219      93.990  96.850 110.220  1.00  0.00           H
ATOM   2190  CD2 PHE A 219      95.620  96.460 113.200  1.00  0.00           C
ATOM   2191  HD2 PHE A 219      96.520  96.860 113.670  1.00  0.00           H
ATOM   2192  CE1 PHE A 219      93.000  96.460 112.070  1.00  0.00           C
ATOM   2193  HE1 PHE A 219      92.010  96.560 111.620  1.00  0.00           H
ATOM   2194  CE2 PHE A 219      94.480  96.080 113.920  1.00  0.00           C
ATOM   2195  HE2 PHE A 219      94.610  95.730 114.940  1.00  0.00           H
ATOM   2196  CZ  PHE A 219      93.170  96.050 113.390  1.00  0.00           C
ATOM   2197  HZ  PHE A 219      92.360  95.680 114.010  1.00  0.00           H
ATOM   2198  C   PHE A 219      95.430  99.310 109.980  1.00  0.00           C
ATOM   2199  O   PHE A 219      95.590  99.180 108.760  1.00  0.00           O
ATOM   2200  N   LEU A 220      94.480 100.040 110.590  1.00  0.00           N
ATOM   2201  H   LEU A 220      94.500 100.290 111.560  1.00  0.00           H
ATOM   2202  CA  LEU A 220      93.290 100.530 109.930  1.00  0.00           C
ATOM   2203  CB  LEU A 220      92.270 100.990 110.970  1.00  0.00           C
ATOM   2204  CG  LEU A 220      91.120  99.920 111.220  1.00  0.00           C
ATOM   2205  CD1 LEU A 220      90.510 100.360 112.490  1.00  0.00           C
ATOM   2206  CD2 LEU A 220      90.040  99.980 110.150  1.00  0.00           C
ATOM   2207  C   LEU A 220      93.520 101.390 108.710  1.00  0.00           C
ATOM   2208  O   LEU A 220      94.100 102.430 108.870  1.00  0.00           O
ATOM   2209  N   ASN A 221      93.310 100.940 107.500  1.00  0.00           N
ATOM   2210  H   ASN A 221      93.030 100.000 107.340  1.00  0.00           H
ATOM   2211  CA  ASN A 221      93.460 101.700 106.230  1.00  0.00           C
ATOM   2212  CB  ASN A 221      94.590 101.220 105.370  1.00  0.00           C
ATOM   2213  CG  ASN A 221      95.920 101.810 105.840  1.00  0.00           C
ATOM   2214  OD1 ASN A 221      96.560 102.670 105.260  1.00  0.00           O
ATOM   2215  ND2 ASN A 221      96.470 101.240 106.900  1.00  0.00           N
ATOM   2216 1HD2 ASN A 221      96.000 100.370 107.100  1.00  0.00           H
ATOM   2217 2HD2 ASN A 221      97.030 101.660 107.620  1.00  0.00           H
ATOM   2218  C   ASN A 221      92.200 101.650 105.400  1.00  0.00           C
ATOM   2219  O   ASN A 221      92.070 100.750 104.540  1.00  0.00           O
ATOM   2220  N   ARG A 222      91.490 102.790 105.400  1.00  0.00           N
ATOM   2221  H   ARG A 222      91.580 103.350 106.230  1.00  0.00           H
ATOM   2222  CA  ARG A 222      90.190 102.770 104.720  1.00  0.00           C
ATOM   2223  CB  ARG A 222      89.120 103.610 105.400  1.00  0.00           C
ATOM   2224  CG  ARG A 222      88.610 103.100 106.720  1.00  0.00           C
ATOM   2225  CD  ARG A 222      88.020 104.330 107.460  1.00  0.00           C
ATOM   2226  NE  ARG A 222      88.330 104.320 108.850  1.00  0.00           N
ATOM   2227  HE  ARG A 222      89.280 104.510 109.120  1.00  0.00           H
ATOM   2228  CZ  ARG A 222      87.450 104.120 109.870  1.00  0.00           C
ATOM   2229  NH1 ARG A 222      86.140 103.940 109.630  1.00  0.00           N
ATOM   2230 1HH1 ARG A 222      85.810 103.760 108.700  1.00  0.00           H
ATOM   2231 2HH1 ARG A 222      85.460 104.170 110.320  1.00  0.00           H
ATOM   2232  NH2 ARG A 222      87.990 103.760 111.010  1.00  0.00           N
ATOM   2233 1HH2 ARG A 222      88.960 103.520 111.130  1.00  0.00           H
ATOM   2234 2HH2 ARG A 222      87.310 103.720 111.740  1.00  0.00           H
ATOM   2235  C   ARG A 222      90.370 103.090 103.220  1.00  0.00           C
ATOM   2236  O   ARG A 222      90.920 104.150 102.880  1.00  0.00           O
ATOM   2237  N   PHE A 223      90.290 102.050 102.390  1.00  0.00           N
ATOM   2238  H   PHE A 223      90.320 101.120 102.760  1.00  0.00           H
ATOM   2239  CA  PHE A 223      90.120 102.230 100.950  1.00  0.00           C
ATOM   2240  CB  PHE A 223      91.340 101.880 100.100  1.00  0.00           C
ATOM   2241  CG  PHE A 223      92.710 102.600 100.300  1.00  0.00           C
ATOM   2242  CD1 PHE A 223      93.330 103.280  99.270  1.00  0.00           C
ATOM   2243  HD1 PHE A 223      92.880 103.540  98.310  1.00  0.00           H
ATOM   2244  CD2 PHE A 223      93.370 102.390 101.570  1.00  0.00           C
ATOM   2245  HD2 PHE A 223      92.920 101.910 102.440  1.00  0.00           H
ATOM   2246  CE1 PHE A 223      94.590 103.790  99.620  1.00  0.00           C
ATOM   2247  HE1 PHE A 223      95.160 104.320  98.860  1.00  0.00           H
ATOM   2248  CE2 PHE A 223      94.610 102.870 101.870  1.00  0.00           C
ATOM   2249  HE2 PHE A 223      95.000 102.860 102.890  1.00  0.00           H
ATOM   2250  CZ  PHE A 223      95.150 103.610 100.860  1.00  0.00           C
ATOM   2251  HZ  PHE A 223      96.120 104.090 101.040  1.00  0.00           H
ATOM   2252  C   PHE A 223      89.060 101.240 100.340  1.00  0.00           C
ATOM   2253  O   PHE A 223      89.150 100.070 100.580  1.00  0.00           O
ATOM   2254  N   THR A 224      88.230 101.660  99.370  1.00  0.00           N
ATOM   2255  H   THR A 224      88.220 102.640  99.160  1.00  0.00           H
ATOM   2256  CA  THR A 224      87.290 100.740  98.600  1.00  0.00           C
ATOM   2257  CB  THR A 224      86.260 101.570  97.790  1.00  0.00           C
ATOM   2258  OG1 THR A 224      87.030 102.510  97.060  1.00  0.00           O
ATOM   2259  HG1 THR A 224      86.600 103.420  97.110  1.00  0.00           H
ATOM   2260  CG2 THR A 224      85.260 102.250  98.670  1.00  0.00           C
ATOM   2261  C   THR A 224      87.910  99.710  97.660  1.00  0.00           C
ATOM   2262  O   THR A 224      87.260  99.160  96.770  1.00  0.00           O
ATOM   2263  N   THR A 225      89.060  99.230  98.040  1.00  0.00           N
ATOM   2264  H   THR A 225      89.300  99.380  99.000  1.00  0.00           H
ATOM   2265  CA  THR A 225      90.010  98.390  97.250  1.00  0.00           C
ATOM   2266  CB  THR A 225      91.100  97.930  98.200  1.00  0.00           C
ATOM   2267  OG1 THR A 225      92.190  97.370  97.430  1.00  0.00           O
ATOM   2268  HG1 THR A 225      92.950  98.020  97.420  1.00  0.00           H
ATOM   2269  CG2 THR A 225      90.620  97.020  99.370  1.00  0.00           C
ATOM   2270  C   THR A 225      89.340  97.120  96.490  1.00  0.00           C
ATOM   2271  O   THR A 225      88.660  96.200  96.950  1.00  0.00           O
ATOM   2272  N   THR A 226      90.100  96.910  95.390  1.00  0.00           N
ATOM   2273  H   THR A 226      91.010  97.350  95.420  1.00  0.00           H
ATOM   2274  CA  THR A 226      89.880  95.820  94.390  1.00  0.00           C
ATOM   2275  CB  THR A 226      90.670  96.080  93.060  1.00  0.00           C
ATOM   2276  OG1 THR A 226      92.030  96.290  93.330  1.00  0.00           O
ATOM   2277  HG1 THR A 226      92.550  96.000  92.530  1.00  0.00           H
ATOM   2278  CG2 THR A 226      90.090  97.180  92.170  1.00  0.00           C
ATOM   2279  C   THR A 226      90.070  94.370  94.860  1.00  0.00           C
ATOM   2280  O   THR A 226      91.210  93.870  94.860  1.00  0.00           O
ATOM   2281  N   LEU A 227      89.040  93.710  95.330  1.00  0.00           N
ATOM   2282  H   LEU A 227      88.330  94.300  95.700  1.00  0.00           H
ATOM   2283  CA  LEU A 227      88.810  92.310  95.680  1.00  0.00           C
ATOM   2284  CB  LEU A 227      87.370  91.920  95.320  1.00  0.00           C
ATOM   2285  CG  LEU A 227      86.650  91.230  96.460  1.00  0.00           C
ATOM   2286  CD1 LEU A 227      86.730  92.020  97.860  1.00  0.00           C
ATOM   2287  CD2 LEU A 227      85.330  90.730  95.900  1.00  0.00           C
ATOM   2288  C   LEU A 227      89.700  91.300  94.870  1.00  0.00           C
ATOM   2289  O   LEU A 227      90.420  90.540  95.560  1.00  0.00           O
ATOM   2290  N   ASN A 228      89.900  91.460  93.560  1.00  0.00           N
ATOM   2291  H   ASN A 228      89.400  92.150  93.040  1.00  0.00           H
ATOM   2292  CA  ASN A 228      90.900  90.660  92.770  1.00  0.00           C
ATOM   2293  CB  ASN A 228      90.680  90.710  91.260  1.00  0.00           C
ATOM   2294  CG  ASN A 228      91.200  89.510  90.500  1.00  0.00           C
ATOM   2295  OD1 ASN A 228      90.660  88.430  90.670  1.00  0.00           O
ATOM   2296  ND2 ASN A 228      92.260  89.780  89.830  1.00  0.00           N
ATOM   2297 1HD2 ASN A 228      92.690  90.690  89.850  1.00  0.00           H
ATOM   2298 2HD2 ASN A 228      92.690  88.970  89.430  1.00  0.00           H
ATOM   2299  C   ASN A 228      92.400  90.870  93.140  1.00  0.00           C
ATOM   2300  O   ASN A 228      93.090  89.870  93.290  1.00  0.00           O
ATOM   2301  N   ASP A 229      92.780  92.120  93.230  1.00  0.00           N
ATOM   2302  H   ASP A 229      92.350  92.820  92.670  1.00  0.00           H
ATOM   2303  CA  ASP A 229      94.110  92.420  93.770  1.00  0.00           C
ATOM   2304  CB  ASP A 229      94.510  93.870  93.570  1.00  0.00           C
ATOM   2305  CG  ASP A 229      94.550  94.330  92.080  1.00  0.00           C
ATOM   2306  OD1 ASP A 229      93.510  94.680  91.500  1.00  0.00           O
ATOM   2307  OD2 ASP A 229      95.620  94.300  91.410  1.00  0.00           O
ATOM   2308  C   ASP A 229      94.430  91.910  95.190  1.00  0.00           C
ATOM   2309  O   ASP A 229      95.580  91.480  95.390  1.00  0.00           O
ATOM   2310  N   PHE A 230      93.450  91.990  96.070  1.00  0.00           N
ATOM   2311  H   PHE A 230      92.630  92.500  95.810  1.00  0.00           H
ATOM   2312  CA  PHE A 230      93.380  91.340  97.430  1.00  0.00           C
ATOM   2313  CB  PHE A 230      92.210  91.870  98.240  1.00  0.00           C
ATOM   2314  CG  PHE A 230      92.150  91.070  99.580  1.00  0.00           C
ATOM   2315  CD1 PHE A 230      92.980  91.590 100.540  1.00  0.00           C
ATOM   2316  HD1 PHE A 230      93.520  92.530 100.390  1.00  0.00           H
ATOM   2317  CD2 PHE A 230      91.550  89.840  99.830  1.00  0.00           C
ATOM   2318  HD2 PHE A 230      90.830  89.370  99.150  1.00  0.00           H
ATOM   2319  CE1 PHE A 230      93.320  90.930 101.680  1.00  0.00           C
ATOM   2320  HE1 PHE A 230      93.860  91.400 102.500  1.00  0.00           H
ATOM   2321  CE2 PHE A 230      91.900  89.190 101.030  1.00  0.00           C
ATOM   2322  HE2 PHE A 230      91.640  88.160 101.250  1.00  0.00           H
ATOM   2323  CZ  PHE A 230      92.730  89.690 101.920  1.00  0.00           C
ATOM   2324  HZ  PHE A 230      92.960  88.980 102.720  1.00  0.00           H
ATOM   2325  C   PHE A 230      93.510  89.810  97.380  1.00  0.00           C
ATOM   2326  O   PHE A 230      94.180  89.170  98.190  1.00  0.00           O
ATOM   2327  N   ASN A 231      92.830  89.290  96.370  1.00  0.00           N
ATOM   2328  H   ASN A 231      92.050  89.810  96.010  1.00  0.00           H
ATOM   2329  CA  ASN A 231      92.710  87.840  96.030  1.00  0.00           C
ATOM   2330  CB  ASN A 231      91.470  87.430  95.230  1.00  0.00           C
ATOM   2331  CG  ASN A 231      90.120  87.300  96.000  1.00  0.00           C
ATOM   2332  OD1 ASN A 231      90.160  87.290  97.230  1.00  0.00           O
ATOM   2333  ND2 ASN A 231      89.030  86.880  95.380  1.00  0.00           N
ATOM   2334 1HD2 ASN A 231      89.130  86.730  94.390  1.00  0.00           H
ATOM   2335 2HD2 ASN A 231      88.210  86.860  95.940  1.00  0.00           H
ATOM   2336  C   ASN A 231      94.010  87.190  95.480  1.00  0.00           C
ATOM   2337  O   ASN A 231      94.370  86.160  95.970  1.00  0.00           O
ATOM   2338  N   LEU A 232      94.780  88.010  94.680  1.00  0.00           N
ATOM   2339  H   LEU A 232      94.440  88.850  94.250  1.00  0.00           H
ATOM   2340  CA  LEU A 232      96.220  87.710  94.410  1.00  0.00           C
ATOM   2341  CB  LEU A 232      96.740  88.830  93.510  1.00  0.00           C
ATOM   2342  CG  LEU A 232      96.310  88.730  92.020  1.00  0.00           C
ATOM   2343  CD1 LEU A 232      96.860  89.930  91.280  1.00  0.00           C
ATOM   2344  CD2 LEU A 232      96.870  87.470  91.400  1.00  0.00           C
ATOM   2345  C   LEU A 232      97.080  87.690  95.730  1.00  0.00           C
ATOM   2346  O   LEU A 232      97.880  86.770  95.940  1.00  0.00           O
ATOM   2347  N   VAL A 233      96.850  88.680  96.560  1.00  0.00           N
ATOM   2348  H   VAL A 233      96.280  89.460  96.310  1.00  0.00           H
ATOM   2349  CA  VAL A 233      97.590  88.720  97.860  1.00  0.00           C
ATOM   2350  CB  VAL A 233      97.320  90.060  98.560  1.00  0.00           C
ATOM   2351  CG1 VAL A 233      98.000  90.190  99.880  1.00  0.00           C
ATOM   2352  CG2 VAL A 233      97.860  91.200  97.690  1.00  0.00           C
ATOM   2353  C   VAL A 233      97.260  87.540  98.830  1.00  0.00           C
ATOM   2354  O   VAL A 233      98.180  86.800  99.180  1.00  0.00           O
ATOM   2355  N   ALA A 234      95.960  87.310  98.980  1.00  0.00           N
ATOM   2356  H   ALA A 234      95.330  88.080  98.910  1.00  0.00           H
ATOM   2357  CA  ALA A 234      95.490  86.090  99.700  1.00  0.00           C
ATOM   2358  CB  ALA A 234      93.970  86.050  99.720  1.00  0.00           C
ATOM   2359  C   ALA A 234      96.080  84.800  99.170  1.00  0.00           C
ATOM   2360  O   ALA A 234      96.610  84.040 100.040  1.00  0.00           O
ATOM   2361  N   MET A 235      95.980  84.580  97.860  1.00  0.00           N
ATOM   2362  H   MET A 235      95.260  84.940  97.260  1.00  0.00           H
ATOM   2363  CA  MET A 235      96.580  83.330  97.320  1.00  0.00           C
ATOM   2364  CB  MET A 235      96.210  83.140  95.870  1.00  0.00           C
ATOM   2365  CG  MET A 235      94.830  82.490  95.670  1.00  0.00           C
ATOM   2366  SD  MET A 235      94.210  82.550  93.950  1.00  0.00           S
ATOM   2367  CE  MET A 235      93.180  81.130  93.810  1.00  0.00           C
ATOM   2368  C   MET A 235      98.070  83.060  97.480  1.00  0.00           C
ATOM   2369  O   MET A 235      98.560  82.000  97.680  1.00  0.00           O
ATOM   2370  N   LYS A 236      98.800  84.190  97.510  1.00  0.00           N
ATOM   2371  H   LYS A 236      98.430  85.080  97.230  1.00  0.00           H
ATOM   2372  CA  LYS A 236     100.230  84.260  97.850  1.00  0.00           C
ATOM   2373  CB  LYS A 236     100.850  85.630  97.630  1.00  0.00           C
ATOM   2374  CG  LYS A 236     102.300  85.530  97.490  1.00  0.00           C
ATOM   2375  CD  LYS A 236     102.940  86.880  97.040  1.00  0.00           C
ATOM   2376  CE  LYS A 236     104.460  86.790  96.860  1.00  0.00           C
ATOM   2377  NZ  LYS A 236     104.990  88.180  96.680  1.00  0.00           N
ATOM   2378  HZ1 LYS A 236     104.910  88.640  97.560  1.00  0.00           H
ATOM   2379  HZ2 LYS A 236     105.960  88.120  96.440  1.00  0.00           H
ATOM   2380  HZ3 LYS A 236     104.460  88.640  95.960  1.00  0.00           H
ATOM   2381  C   LYS A 236     100.300  83.940  99.350  1.00  0.00           C
ATOM   2382  O   LYS A 236     100.760  82.820  99.620  1.00  0.00           O
ATOM   2383  N   TYR A 237      99.910  84.830 100.250  1.00  0.00           N
ATOM   2384  H   TYR A 237      99.490  85.690  99.990  1.00  0.00           H
ATOM   2385  CA  TYR A 237      99.990  84.690 101.730  1.00  0.00           C
ATOM   2386  CB  TYR A 237      99.720  86.080 102.390  1.00  0.00           C
ATOM   2387  CG  TYR A 237     101.040  86.840 102.230  1.00  0.00           C
ATOM   2388  CD1 TYR A 237     102.250  86.460 102.760  1.00  0.00           C
ATOM   2389  HD1 TYR A 237     102.320  85.520 103.320  1.00  0.00           H
ATOM   2390  CD2 TYR A 237     100.940  88.050 101.520  1.00  0.00           C
ATOM   2391  HD2 TYR A 237     100.000  88.290 101.030  1.00  0.00           H
ATOM   2392  CE1 TYR A 237     103.390  87.230 102.480  1.00  0.00           C
ATOM   2393  HE1 TYR A 237     104.410  86.860 102.570  1.00  0.00           H
ATOM   2394  CE2 TYR A 237     102.030  88.870 101.340  1.00  0.00           C
ATOM   2395  HE2 TYR A 237     101.810  89.900 101.070  1.00  0.00           H
ATOM   2396  CZ  TYR A 237     103.230  88.440 101.860  1.00  0.00           C
ATOM   2397  OH  TYR A 237     104.370  89.200 101.670  1.00  0.00           O
ATOM   2398  HH  TYR A 237     105.030  88.770 102.280  1.00  0.00           H
ATOM   2399  C   TYR A 237      99.360  83.550 102.510  1.00  0.00           C
ATOM   2400  O   TYR A 237      99.330  83.540 103.720  1.00  0.00           O
ATOM   2401  N   ASN A 238      99.070  82.520 101.780  1.00  0.00           N
ATOM   2402  H   ASN A 238      99.580  82.330 100.940  1.00  0.00           H
ATOM   2403  CA  ASN A 238      98.280  81.300 102.080  1.00  0.00           C
ATOM   2404  CB  ASN A 238      99.180  80.330 102.820  1.00  0.00           C
ATOM   2405  CG  ASN A 238      98.800  78.980 102.260  1.00  0.00           C
ATOM   2406  OD1 ASN A 238      98.950  78.580 101.100  1.00  0.00           O
ATOM   2407  ND2 ASN A 238      98.590  78.080 103.210  1.00  0.00           N
ATOM   2408 1HD2 ASN A 238      98.870  78.250 104.160  1.00  0.00           H
ATOM   2409 2HD2 ASN A 238      97.840  77.430 103.090  1.00  0.00           H
ATOM   2410  C   ASN A 238      96.810  81.360 102.610  1.00  0.00           C
ATOM   2411  O   ASN A 238      96.290  80.350 103.060  1.00  0.00           O
ATOM   2412  N   TYR A 239      96.080  82.430 102.290  1.00  0.00           N
ATOM   2413  H   TYR A 239      96.410  83.070 101.600  1.00  0.00           H
ATOM   2414  CA  TYR A 239      94.700  82.760 102.680  1.00  0.00           C
ATOM   2415  CB  TYR A 239      94.610  84.240 102.990  1.00  0.00           C
ATOM   2416  CG  TYR A 239      95.420  84.570 104.230  1.00  0.00           C
ATOM   2417  CD1 TYR A 239      95.130  84.050 105.520  1.00  0.00           C
ATOM   2418  HD1 TYR A 239      94.130  83.670 105.730  1.00  0.00           H
ATOM   2419  CD2 TYR A 239      96.550  85.370 104.050  1.00  0.00           C
ATOM   2420  HD2 TYR A 239      96.730  86.020 103.190  1.00  0.00           H
ATOM   2421  CE1 TYR A 239      96.030  84.080 106.550  1.00  0.00           C
ATOM   2422  HE1 TYR A 239      96.030  83.330 107.340  1.00  0.00           H
ATOM   2423  CE2 TYR A 239      97.410  85.520 105.110  1.00  0.00           C
ATOM   2424  HE2 TYR A 239      98.200  86.270 105.080  1.00  0.00           H
ATOM   2425  CZ  TYR A 239      97.170  84.820 106.340  1.00  0.00           C
ATOM   2426  OH  TYR A 239      98.110  84.890 107.320  1.00  0.00           O
ATOM   2427  HH  TYR A 239      97.870  84.480 108.200  1.00  0.00           H
ATOM   2428  C   TYR A 239      93.760  82.580 101.490  1.00  0.00           C
ATOM   2429  O   TYR A 239      94.070  82.740 100.270  1.00  0.00           O
ATOM   2430  N   GLU A 240      92.660  81.950 101.890  1.00  0.00           N
ATOM   2431  H   GLU A 240      92.480  81.530 102.780  1.00  0.00           H
ATOM   2432  CA  GLU A 240      91.530  81.730 100.940  1.00  0.00           C
ATOM   2433  CB  GLU A 240      90.430  80.950 101.640  1.00  0.00           C
ATOM   2434  CG  GLU A 240      89.080  80.850 100.850  1.00  0.00           C
ATOM   2435  CD  GLU A 240      88.140  80.130 101.800  1.00  0.00           C
ATOM   2436  OE1 GLU A 240      87.490  80.840 102.530  1.00  0.00           O
ATOM   2437  OE2 GLU A 240      87.730  79.000 101.490  1.00  0.00           O
ATOM   2438  C   GLU A 240      91.100  83.100 100.420  1.00  0.00           C
ATOM   2439  O   GLU A 240      90.940  84.130 101.070  1.00  0.00           O
ATOM   2440  N   PRO A 241      91.010  83.100  99.040  1.00  0.00           N
ATOM   2441  CA  PRO A 241      90.390  84.170  98.300  1.00  0.00           C
ATOM   2442  CB  PRO A 241      90.430  83.780  96.750  1.00  0.00           C
ATOM   2443  CG  PRO A 241      91.410  82.610  96.670  1.00  0.00           C
ATOM   2444  CD  PRO A 241      91.380  82.020  98.060  1.00  0.00           C
ATOM   2445  C   PRO A 241      89.000  84.370  98.810  1.00  0.00           C
ATOM   2446  O   PRO A 241      88.250  83.420  98.900  1.00  0.00           O
ATOM   2447  N   LEU A 242      88.620  85.590  98.650  1.00  0.00           N
ATOM   2448  H   LEU A 242      89.290  86.190  98.200  1.00  0.00           H
ATOM   2449  CA  LEU A 242      87.430  86.180  99.290  1.00  0.00           C
ATOM   2450  CB  LEU A 242      87.910  87.550  99.860  1.00  0.00           C
ATOM   2451  CG  LEU A 242      87.330  87.970 101.230  1.00  0.00           C
ATOM   2452  CD1 LEU A 242      87.560  86.980 102.380  1.00  0.00           C
ATOM   2453  CD2 LEU A 242      87.830  89.410 101.540  1.00  0.00           C
ATOM   2454  C   LEU A 242      86.310  86.490  98.270  1.00  0.00           C
ATOM   2455  O   LEU A 242      86.660  86.850  97.130  1.00  0.00           O
ATOM   2456  N   THR A 243      85.160  85.930  98.550  1.00  0.00           N
ATOM   2457  H   THR A 243      84.910  85.420  99.380  1.00  0.00           H
ATOM   2458  CA  THR A 243      83.980  86.060  97.590  1.00  0.00           C
ATOM   2459  CB  THR A 243      83.840  84.870  96.650  1.00  0.00           C
ATOM   2460  OG1 THR A 243      83.020  85.130  95.550  1.00  0.00           O
ATOM   2461  HG1 THR A 243      83.060  84.270  95.040  1.00  0.00           H
ATOM   2462  CG2 THR A 243      83.480  83.560  97.290  1.00  0.00           C
ATOM   2463  C   THR A 243      82.630  86.500  98.300  1.00  0.00           C
ATOM   2464  O   THR A 243      82.500  86.420  99.510  1.00  0.00           O
ATOM   2465  N   GLN A 244      81.510  86.400  97.510  1.00  0.00           N
ATOM   2466  H   GLN A 244      81.640  85.890  96.660  1.00  0.00           H
ATOM   2467  CA  GLN A 244      80.110  86.700  97.960  1.00  0.00           C
ATOM   2468  CB  GLN A 244      79.060  86.090  97.050  1.00  0.00           C
ATOM   2469  CG  GLN A 244      79.300  86.500  95.570  1.00  0.00           C
ATOM   2470  CD  GLN A 244      78.260  85.670  94.740  1.00  0.00           C
ATOM   2471  OE1 GLN A 244      77.590  86.240  93.900  1.00  0.00           O
ATOM   2472  NE2 GLN A 244      78.180  84.370  94.840  1.00  0.00           N
ATOM   2473 1HE2 GLN A 244      78.890  83.890  95.360  1.00  0.00           H
ATOM   2474 2HE2 GLN A 244      77.470  83.860  94.350  1.00  0.00           H
ATOM   2475  C   GLN A 244      79.730  86.350  99.460  1.00  0.00           C
ATOM   2476  O   GLN A 244      79.260  87.160 100.200  1.00  0.00           O
ATOM   2477  N   ASP A 245      80.040  85.070  99.760  1.00  0.00           N
ATOM   2478  H   ASP A 245      80.460  84.440  99.100  1.00  0.00           H
ATOM   2479  CA  ASP A 245      79.870  84.380 101.080  1.00  0.00           C
ATOM   2480  CB  ASP A 245      80.250  82.880 100.940  1.00  0.00           C
ATOM   2481  CG  ASP A 245      79.710  82.220  99.660  1.00  0.00           C
ATOM   2482  OD1 ASP A 245      80.370  82.380  98.590  1.00  0.00           O
ATOM   2483  OD2 ASP A 245      78.980  81.190  99.760  1.00  0.00           O
ATOM   2484  C   ASP A 245      80.600  85.070 102.240  1.00  0.00           C
ATOM   2485  O   ASP A 245      79.950  85.350 103.210  1.00  0.00           O
ATOM   2486  N   HIS A 246      81.940  85.150 102.140  1.00  0.00           N
ATOM   2487  H   HIS A 246      82.380  84.640 101.400  1.00  0.00           H
ATOM   2488  CA  HIS A 246      82.850  85.850 103.060  1.00  0.00           C
ATOM   2489  CB  HIS A 246      84.180  86.030 102.300  1.00  0.00           C
ATOM   2490  CG  HIS A 246      84.850  84.680 101.870  1.00  0.00           C
ATOM   2491  ND1 HIS A 246      84.690  84.140 100.680  1.00  0.00           N
ATOM   2492  CD2 HIS A 246      85.730  83.980 102.550  1.00  0.00           C
ATOM   2493  HD2 HIS A 246      86.180  84.230 103.510  1.00  0.00           H
ATOM   2494  CE1 HIS A 246      85.370  83.000 100.670  1.00  0.00           C
ATOM   2495  HE1 HIS A 246      85.390  82.310  99.830  1.00  0.00           H
ATOM   2496  NE2 HIS A 246      85.990  82.860 101.850  1.00  0.00           N
ATOM   2497  HE2 HIS A 246      86.660  82.200 102.170  1.00  0.00           H
ATOM   2498  C   HIS A 246      82.240  87.260 103.350  1.00  0.00           C
ATOM   2499  O   HIS A 246      81.940  87.550 104.520  1.00  0.00           O
ATOM   2500  N   VAL A 247      81.810  88.020 102.370  1.00  0.00           N
ATOM   2501  H   VAL A 247      81.780  87.640 101.450  1.00  0.00           H
ATOM   2502  CA  VAL A 247      81.170  89.350 102.630  1.00  0.00           C
ATOM   2503  CB  VAL A 247      80.960  90.050 101.260  1.00  0.00           C
ATOM   2504  CG1 VAL A 247      80.630  91.540 101.440  1.00  0.00           C
ATOM   2505  CG2 VAL A 247      82.160  89.990 100.300  1.00  0.00           C
ATOM   2506  C   VAL A 247      79.860  89.190 103.370  1.00  0.00           C
ATOM   2507  O   VAL A 247      79.580  90.020 104.290  1.00  0.00           O
ATOM   2508  N   ASP A 248      78.920  88.340 102.960  1.00  0.00           N
ATOM   2509  H   ASP A 248      78.830  88.040 102.010  1.00  0.00           H
ATOM   2510  CA  ASP A 248      77.650  87.990 103.670  1.00  0.00           C
ATOM   2511  CB  ASP A 248      76.990  86.730 102.980  1.00  0.00           C
ATOM   2512  CG  ASP A 248      75.550  86.770 103.540  1.00  0.00           C
ATOM   2513  OD1 ASP A 248      75.410  86.260 104.680  1.00  0.00           O
ATOM   2514  OD2 ASP A 248      74.650  87.370 102.930  1.00  0.00           O
ATOM   2515  C   ASP A 248      77.890  87.660 105.160  1.00  0.00           C
ATOM   2516  O   ASP A 248      77.410  88.380 106.080  1.00  0.00           O
ATOM   2517  N   ILE A 249      78.820  86.760 105.470  1.00  0.00           N
ATOM   2518  H   ILE A 249      79.120  86.210 104.690  1.00  0.00           H
ATOM   2519  CA  ILE A 249      79.240  86.410 106.850  1.00  0.00           C
ATOM   2520  CB  ILE A 249      80.350  85.320 106.850  1.00  0.00           C
ATOM   2521  CG1 ILE A 249      79.870  84.020 106.160  1.00  0.00           C
ATOM   2522  CG2 ILE A 249      80.860  84.990 108.270  1.00  0.00           C
ATOM   2523  CD  ILE A 249      81.090  83.140 105.660  1.00  0.00           C
ATOM   2524  C   ILE A 249      79.770  87.640 107.630  1.00  0.00           C
ATOM   2525  O   ILE A 249      79.320  87.910 108.770  1.00  0.00           O
ATOM   2526  N   LEU A 250      80.540  88.450 106.920  1.00  0.00           N
ATOM   2527  H   LEU A 250      80.950  88.210 106.040  1.00  0.00           H
ATOM   2528  CA  LEU A 250      81.090  89.670 107.520  1.00  0.00           C
ATOM   2529  CB  LEU A 250      82.270  90.340 106.770  1.00  0.00           C
ATOM   2530  CG  LEU A 250      83.590  89.520 106.760  1.00  0.00           C
ATOM   2531  CD1 LEU A 250      84.720  90.180 105.900  1.00  0.00           C
ATOM   2532  CD2 LEU A 250      84.140  89.380 108.200  1.00  0.00           C
ATOM   2533  C   LEU A 250      80.070  90.800 107.760  1.00  0.00           C
ATOM   2534  O   LEU A 250      80.360  91.640 108.610  1.00  0.00           O
ATOM   2535  N   GLY A 251      79.100  90.960 106.820  1.00  0.00           N
ATOM   2536  H   GLY A 251      79.000  90.290 106.090  1.00  0.00           H
ATOM   2537  CA  GLY A 251      77.830  91.720 106.990  1.00  0.00           C
ATOM   2538  C   GLY A 251      77.490  92.170 108.390  1.00  0.00           C
ATOM   2539  O   GLY A 251      77.670  93.360 108.750  1.00  0.00           O
ATOM   2540  N   PRO A 252      77.100  91.270 109.280  1.00  0.00           N
ATOM   2541  CA  PRO A 252      76.710  91.620 110.720  1.00  0.00           C
ATOM   2542  CB  PRO A 252      76.230  90.320 111.270  1.00  0.00           C
ATOM   2543  CG  PRO A 252      75.770  89.540 110.090  1.00  0.00           C
ATOM   2544  CD  PRO A 252      76.830  89.860 108.990  1.00  0.00           C
ATOM   2545  C   PRO A 252      77.800  92.120 111.650  1.00  0.00           C
ATOM   2546  O   PRO A 252      77.690  93.210 112.230  1.00  0.00           O
ATOM   2547  N   LEU A 253      78.890  91.340 111.700  1.00  0.00           N
ATOM   2548  H   LEU A 253      78.850  90.360 111.480  1.00  0.00           H
ATOM   2549  CA  LEU A 253      80.180  91.730 112.350  1.00  0.00           C
ATOM   2550  CB  LEU A 253      81.300  90.700 112.210  1.00  0.00           C
ATOM   2551  CG  LEU A 253      82.650  90.970 112.830  1.00  0.00           C
ATOM   2552  CD1 LEU A 253      82.690  90.720 114.310  1.00  0.00           C
ATOM   2553  CD2 LEU A 253      83.810  90.160 112.110  1.00  0.00           C
ATOM   2554  C   LEU A 253      80.700  93.120 112.000  1.00  0.00           C
ATOM   2555  O   LEU A 253      80.950  93.930 112.910  1.00  0.00           O
ATOM   2556  N   SER A 254      80.350  93.480 110.710  1.00  0.00           N
ATOM   2557  H   SER A 254      80.050  92.760 110.080  1.00  0.00           H
ATOM   2558  CA  SER A 254      80.670  94.840 110.150  1.00  0.00           C
ATOM   2559  CB  SER A 254      80.810  94.840 108.640  1.00  0.00           C
ATOM   2560  OG  SER A 254      80.810  96.110 108.060  1.00  0.00           O
ATOM   2561  HG  SER A 254      81.780  96.350 108.050  1.00  0.00           H
ATOM   2562  C   SER A 254      79.650  95.910 110.720  1.00  0.00           C
ATOM   2563  O   SER A 254      80.050  96.620 111.620  1.00  0.00           O
ATOM   2564  N   ALA A 255      78.370  95.690 110.450  1.00  0.00           N
ATOM   2565  H   ALA A 255      78.250  94.990 109.740  1.00  0.00           H
ATOM   2566  CA  ALA A 255      77.220  96.440 111.050  1.00  0.00           C
ATOM   2567  CB  ALA A 255      75.980  95.730 110.670  1.00  0.00           C
ATOM   2568  C   ALA A 255      77.210  96.680 112.590  1.00  0.00           C
ATOM   2569  O   ALA A 255      76.940  97.830 112.980  1.00  0.00           O
ATOM   2570  N   GLN A 256      77.620  95.680 113.420  1.00  0.00           N
ATOM   2571  H   GLN A 256      77.750  94.720 113.180  1.00  0.00           H
ATOM   2572  CA  GLN A 256      77.850  95.940 114.860  1.00  0.00           C
ATOM   2573  CB  GLN A 256      78.030  94.510 115.450  1.00  0.00           C
ATOM   2574  CG  GLN A 256      76.600  93.950 115.390  1.00  0.00           C
ATOM   2575  CD  GLN A 256      76.610  92.420 115.700  1.00  0.00           C
ATOM   2576  OE1 GLN A 256      76.820  91.500 114.970  1.00  0.00           O
ATOM   2577  NE2 GLN A 256      76.520  92.120 116.990  1.00  0.00           N
ATOM   2578 1HE2 GLN A 256      76.400  92.740 117.760  1.00  0.00           H
ATOM   2579 2HE2 GLN A 256      76.400  91.150 117.220  1.00  0.00           H
ATOM   2580  C   GLN A 256      79.070  96.810 115.150  1.00  0.00           C
ATOM   2581  O   GLN A 256      79.080  97.670 115.990  1.00  0.00           O
ATOM   2582  N   THR A 257      80.250  96.550 114.600  1.00  0.00           N
ATOM   2583  H   THR A 257      80.390  95.760 114.010  1.00  0.00           H
ATOM   2584  CA  THR A 257      81.500  97.340 114.860  1.00  0.00           C
ATOM   2585  CB  THR A 257      82.850  96.620 114.720  1.00  0.00           C
ATOM   2586  OG1 THR A 257      82.870  96.050 113.380  1.00  0.00           O
ATOM   2587  HG1 THR A 257      82.260  95.270 113.460  1.00  0.00           H
ATOM   2588  CG2 THR A 257      83.030  95.590 115.910  1.00  0.00           C
ATOM   2589  C   THR A 257      81.730  98.550 113.960  1.00  0.00           C
ATOM   2590  O   THR A 257      82.510  99.440 114.340  1.00  0.00           O
ATOM   2591  N   GLY A 258      80.910  98.600 112.910  1.00  0.00           N
ATOM   2592  H   GLY A 258      80.530  97.760 112.520  1.00  0.00           H
ATOM   2593  CA  GLY A 258      80.860  99.890 112.060  1.00  0.00           C
ATOM   2594  C   GLY A 258      81.520  99.540 110.740  1.00  0.00           C
ATOM   2595  O   GLY A 258      80.970  99.220 109.690  1.00  0.00           O
ATOM   2596  N   ILE A 259      82.890  99.600 110.760  1.00  0.00           N
ATOM   2597  H   ILE A 259      83.230  99.910 111.640  1.00  0.00           H
ATOM   2598  CA  ILE A 259      83.950  99.360 109.800  1.00  0.00           C
ATOM   2599  CB  ILE A 259      85.410  99.320 110.340  1.00  0.00           C
ATOM   2600  CG1 ILE A 259      85.590  98.360 111.520  1.00  0.00           C
ATOM   2601  CG2 ILE A 259      85.820 100.720 110.600  1.00  0.00           C
ATOM   2602  CD  ILE A 259      86.980  98.330 112.220  1.00  0.00           C
ATOM   2603  C   ILE A 259      83.650  98.260 108.700  1.00  0.00           C
ATOM   2604  O   ILE A 259      83.420  97.070 108.970  1.00  0.00           O
ATOM   2605  N   ALA A 260      83.570  98.780 107.500  1.00  0.00           N
ATOM   2606  H   ALA A 260      83.890  99.680 107.190  1.00  0.00           H
ATOM   2607  CA  ALA A 260      83.140  97.930 106.390  1.00  0.00           C
ATOM   2608  CB  ALA A 260      82.700  98.860 105.320  1.00  0.00           C
ATOM   2609  C   ALA A 260      84.180  96.930 105.840  1.00  0.00           C
ATOM   2610  O   ALA A 260      85.390  96.890 106.210  1.00  0.00           O
ATOM   2611  N   VAL A 261      83.730  96.100 104.930  1.00  0.00           N
ATOM   2612  H   VAL A 261      82.760  96.160 104.720  1.00  0.00           H
ATOM   2613  CA  VAL A 261      84.420  94.860 104.390  1.00  0.00           C
ATOM   2614  CB  VAL A 261      83.340  94.100 103.560  1.00  0.00           C
ATOM   2615  CG1 VAL A 261      84.020  92.890 102.840  1.00  0.00           C
ATOM   2616  CG2 VAL A 261      82.300  93.500 104.520  1.00  0.00           C
ATOM   2617  C   VAL A 261      85.750  95.110 103.550  1.00  0.00           C
ATOM   2618  O   VAL A 261      86.850  94.640 103.960  1.00  0.00           O
ATOM   2619  N   LEU A 262      85.670  96.160 102.710  1.00  0.00           N
ATOM   2620  H   LEU A 262      84.740  96.510 102.560  1.00  0.00           H
ATOM   2621  CA  LEU A 262      86.760  96.690 101.870  1.00  0.00           C
ATOM   2622  CB  LEU A 262      86.260  97.390 100.660  1.00  0.00           C
ATOM   2623  CG  LEU A 262      85.420  96.480  99.670  1.00  0.00           C
ATOM   2624  CD1 LEU A 262      84.690  97.320  98.630  1.00  0.00           C
ATOM   2625  CD2 LEU A 262      86.390  95.640  98.830  1.00  0.00           C
ATOM   2626  C   LEU A 262      87.750  97.580 102.630  1.00  0.00           C
ATOM   2627  O   LEU A 262      88.950  97.450 102.480  1.00  0.00           O
ATOM   2628  N   ASP A 263      87.220  98.350 103.520  1.00  0.00           N
ATOM   2629  H   ASP A 263      86.250  98.570 103.460  1.00  0.00           H
ATOM   2630  CA  ASP A 263      87.960  99.140 104.550  1.00  0.00           C
ATOM   2631  CB  ASP A 263      87.080  99.820 105.520  1.00  0.00           C
ATOM   2632  CG  ASP A 263      85.990 100.680 105.030  1.00  0.00           C
ATOM   2633  OD1 ASP A 263      85.010 100.830 105.750  1.00  0.00           O
ATOM   2634  OD2 ASP A 263      86.210 101.420 104.030  1.00  0.00           O
ATOM   2635  C   ASP A 263      88.830  98.210 105.400  1.00  0.00           C
ATOM   2636  O   ASP A 263      89.930  98.470 105.760  1.00  0.00           O
ATOM   2637  N   MET A 264      88.220  97.090 105.850  1.00  0.00           N
ATOM   2638  H   MET A 264      87.230  96.980 105.880  1.00  0.00           H
ATOM   2639  CA  MET A 264      88.970  95.890 106.390  1.00  0.00           C
ATOM   2640  CB  MET A 264      88.090  95.020 107.280  1.00  0.00           C
ATOM   2641  CG  MET A 264      87.540  95.900 108.400  1.00  0.00           C
ATOM   2642  SD  MET A 264      88.870  96.590 109.470  1.00  0.00           S
ATOM   2643  CE  MET A 264      88.700  95.640 111.000  1.00  0.00           C
ATOM   2644  C   MET A 264      89.890  95.160 105.410  1.00  0.00           C
ATOM   2645  O   MET A 264      91.040  94.850 105.790  1.00  0.00           O
ATOM   2646  N   CYS A 265      89.500  94.900 104.150  1.00  0.00           N
ATOM   2647  H   CYS A 265      88.510  94.850 104.050  1.00  0.00           H
ATOM   2648  CA  CYS A 265      90.300  94.300 103.020  1.00  0.00           C
ATOM   2649  CB  CYS A 265      89.690  93.990 101.630  1.00  0.00           C
ATOM   2650  SG  CYS A 265      88.310  92.780 101.680  1.00  0.00           S
ATOM   2651  HG  CYS A 265      88.040  92.600 100.390  1.00  0.00           H
ATOM   2652  C   CYS A 265      91.550  95.140 102.750  1.00  0.00           C
ATOM   2653  O   CYS A 265      92.630  94.580 102.770  1.00  0.00           O
ATOM   2654  N   ALA A 266      91.340  96.460 102.630  1.00  0.00           N
ATOM   2655  H   ALA A 266      90.460  96.930 102.670  1.00  0.00           H
ATOM   2656  CA  ALA A 266      92.500  97.400 102.470  1.00  0.00           C
ATOM   2657  CB  ALA A 266      92.050  98.840 102.190  1.00  0.00           C
ATOM   2658  C   ALA A 266      93.430  97.380 103.670  1.00  0.00           C
ATOM   2659  O   ALA A 266      94.620  97.570 103.480  1.00  0.00           O
ATOM   2660  N   SER A 267      92.890  97.200 104.860  1.00  0.00           N
ATOM   2661  H   SER A 267      91.950  97.480 105.040  1.00  0.00           H
ATOM   2662  CA  SER A 267      93.690  97.120 106.100  1.00  0.00           C
ATOM   2663  CB  SER A 267      92.770  97.260 107.320  1.00  0.00           C
ATOM   2664  OG  SER A 267      92.110  98.520 107.260  1.00  0.00           O
ATOM   2665  HG  SER A 267      91.210  98.350 106.880  1.00  0.00           H
ATOM   2666  C   SER A 267      94.460  95.790 106.280  1.00  0.00           C
ATOM   2667  O   SER A 267      95.690  95.920 106.310  1.00  0.00           O
ATOM   2668  N   LEU A 268      93.870  94.660 105.890  1.00  0.00           N
ATOM   2669  H   LEU A 268      92.880  94.700 105.760  1.00  0.00           H
ATOM   2670  CA  LEU A 268      94.540  93.330 105.930  1.00  0.00           C
ATOM   2671  CB  LEU A 268      93.540  92.190 105.970  1.00  0.00           C
ATOM   2672  CG  LEU A 268      94.190  90.860 106.360  1.00  0.00           C
ATOM   2673  CD1 LEU A 268      94.050  90.560 107.810  1.00  0.00           C
ATOM   2674  CD2 LEU A 268      93.640  89.650 105.580  1.00  0.00           C
ATOM   2675  C   LEU A 268      95.560  93.320 104.820  1.00  0.00           C
ATOM   2676  O   LEU A 268      96.650  92.850 104.980  1.00  0.00           O
ATOM   2677  N   LYS A 269      95.190  93.730 103.600  1.00  0.00           N
ATOM   2678  H   LYS A 269      94.270  94.120 103.560  1.00  0.00           H
ATOM   2679  CA  LYS A 269      96.100  93.930 102.470  1.00  0.00           C
ATOM   2680  CB  LYS A 269      95.320  94.690 101.350  1.00  0.00           C
ATOM   2681  CG  LYS A 269      95.800  94.350  99.960  1.00  0.00           C
ATOM   2682  CD  LYS A 269      95.260  95.320  98.940  1.00  0.00           C
ATOM   2683  CE  LYS A 269      96.300  95.290  97.830  1.00  0.00           C
ATOM   2684  NZ  LYS A 269      95.810  96.240  96.830  1.00  0.00           N
ATOM   2685  HZ1 LYS A 269      95.600  97.120  97.270  1.00  0.00           H
ATOM   2686  HZ2 LYS A 269      96.490  96.440  96.130  1.00  0.00           H
ATOM   2687  HZ3 LYS A 269      95.030  95.880  96.330  1.00  0.00           H
ATOM   2688  C   LYS A 269      97.350  94.790 102.840  1.00  0.00           C
ATOM   2689  O   LYS A 269      98.490  94.280 102.740  1.00  0.00           O
ATOM   2690  N   GLU A 270      97.250  96.060 103.370  1.00  0.00           N
ATOM   2691  H   GLU A 270      96.360  96.460 103.590  1.00  0.00           H
ATOM   2692  CA  GLU A 270      98.490  96.850 103.720  1.00  0.00           C
ATOM   2693  CB  GLU A 270      98.240  98.360 103.870  1.00  0.00           C
ATOM   2694  CG  GLU A 270      97.710  99.020 102.590  1.00  0.00           C
ATOM   2695  CD  GLU A 270      98.760  99.610 101.590  1.00  0.00           C
ATOM   2696  OE1 GLU A 270      99.860  99.040 101.330  1.00  0.00           O
ATOM   2697  OE2 GLU A 270      98.460 100.700 101.040  1.00  0.00           O
ATOM   2698  C   GLU A 270      99.220  96.290 104.980  1.00  0.00           C
ATOM   2699  O   GLU A 270     100.360  96.680 105.120  1.00  0.00           O
ATOM   2700  N   LEU A 271      98.600  95.400 105.750  1.00  0.00           N
ATOM   2701  H   LEU A 271      97.600  95.380 105.820  1.00  0.00           H
ATOM   2702  CA  LEU A 271      99.230  94.560 106.840  1.00  0.00           C
ATOM   2703  CB  LEU A 271      98.080  93.900 107.640  1.00  0.00           C
ATOM   2704  CG  LEU A 271      98.310  93.870 109.210  1.00  0.00           C
ATOM   2705  CD1 LEU A 271      97.080  93.240 109.860  1.00  0.00           C
ATOM   2706  CD2 LEU A 271      99.570  93.060 109.600  1.00  0.00           C
ATOM   2707  C   LEU A 271     100.240  93.500 106.220  1.00  0.00           C
ATOM   2708  O   LEU A 271     101.380  93.430 106.650  1.00  0.00           O
ATOM   2709  N   LEU A 272      99.740  92.860 105.220  1.00  0.00           N
ATOM   2710  H   LEU A 272      98.790  93.010 104.970  1.00  0.00           H
ATOM   2711  CA  LEU A 272     100.390  91.770 104.500  1.00  0.00           C
ATOM   2712  CB  LEU A 272      99.310  91.070 103.670  1.00  0.00           C
ATOM   2713  CG  LEU A 272      98.480  90.100 104.440  1.00  0.00           C
ATOM   2714  CD1 LEU A 272      97.310  89.570 103.560  1.00  0.00           C
ATOM   2715  CD2 LEU A 272      99.310  88.950 105.010  1.00  0.00           C
ATOM   2716  C   LEU A 272     101.520  92.200 103.560  1.00  0.00           C
ATOM   2717  O   LEU A 272     102.500  91.490 103.530  1.00  0.00           O
ATOM   2718  N   GLN A 273     101.250  93.100 102.630  1.00  0.00           N
ATOM   2719  H   GLN A 273     100.310  93.420 102.540  1.00  0.00           H
ATOM   2720  CA  GLN A 273     102.190  93.610 101.600  1.00  0.00           C
ATOM   2721  CB  GLN A 273     101.260  94.050 100.490  1.00  0.00           C
ATOM   2722  CG  GLN A 273     101.020  92.830  99.550  1.00  0.00           C
ATOM   2723  CD  GLN A 273     102.070  92.660  98.380  1.00  0.00           C
ATOM   2724  OE1 GLN A 273     102.550  91.620  98.100  1.00  0.00           O
ATOM   2725  NE2 GLN A 273     102.200  93.560  97.460  1.00  0.00           N
ATOM   2726 1HE2 GLN A 273     101.600  94.360  97.490  1.00  0.00           H
ATOM   2727 2HE2 GLN A 273     102.950  93.520  96.800  1.00  0.00           H
ATOM   2728  C   GLN A 273     103.290  94.540 102.030  1.00  0.00           C
ATOM   2729  O   GLN A 273     103.870  95.270 101.230  1.00  0.00           O
ATOM   2730  N   ASN A 274     103.590  94.590 103.370  1.00  0.00           N
ATOM   2731  H   ASN A 274     103.130  93.940 103.970  1.00  0.00           H
ATOM   2732  CA  ASN A 274     104.620  95.560 104.010  1.00  0.00           C
ATOM   2733  CB  ASN A 274     104.000  96.840 104.650  1.00  0.00           C
ATOM   2734  CG  ASN A 274     103.510  97.720 103.490  1.00  0.00           C
ATOM   2735  OD1 ASN A 274     104.280  98.440 102.820  1.00  0.00           O
ATOM   2736  ND2 ASN A 274     102.220  97.860 103.310  1.00  0.00           N
ATOM   2737 1HD2 ASN A 274     101.500  97.470 103.880  1.00  0.00           H
ATOM   2738 2HD2 ASN A 274     101.880  98.430 102.570  1.00  0.00           H
ATOM   2739  C   ASN A 274     105.460  94.850 105.060  1.00  0.00           C
ATOM   2740  O   ASN A 274     104.960  93.980 105.740  1.00  0.00           O
ATOM   2741  N   GLY A 275     106.630  95.380 105.340  1.00  0.00           N
ATOM   2742  H   GLY A 275     106.910  96.210 104.870  1.00  0.00           H
ATOM   2743  CA  GLY A 275     107.470  94.970 106.530  1.00  0.00           C
ATOM   2744  C   GLY A 275     107.110  95.810 107.770  1.00  0.00           C
ATOM   2745  O   GLY A 275     107.350  97.000 107.780  1.00  0.00           O
ATOM   2746  N   MET A 276     106.490  95.090 108.770  1.00  0.00           N
ATOM   2747  H   MET A 276     106.100  94.190 108.580  1.00  0.00           H
ATOM   2748  CA  MET A 276     105.990  95.670 110.000  1.00  0.00           C
ATOM   2749  CB  MET A 276     104.550  95.320 110.180  1.00  0.00           C
ATOM   2750  CG  MET A 276     103.480  95.710 109.150  1.00  0.00           C
ATOM   2751  SD  MET A 276     102.830  97.400 109.520  1.00  0.00           S
ATOM   2752  CE  MET A 276     101.900  97.560 107.990  1.00  0.00           C
ATOM   2753  C   MET A 276     106.850  95.430 111.280  1.00  0.00           C
ATOM   2754  O   MET A 276     106.960  94.260 111.600  1.00  0.00           O
ATOM   2755  N   ASN A 277     107.450  96.540 111.800  1.00  0.00           N
ATOM   2756  H   ASN A 277     107.170  97.470 111.570  1.00  0.00           H
ATOM   2757  CA  ASN A 277     108.620  96.540 112.720  1.00  0.00           C
ATOM   2758  CB  ASN A 277     109.700  97.460 112.160  1.00  0.00           C
ATOM   2759  CG  ASN A 277     110.340  96.740 110.940  1.00  0.00           C
ATOM   2760  OD1 ASN A 277     110.940  95.690 111.040  1.00  0.00           O
ATOM   2761  ND2 ASN A 277     110.450  97.400 109.820  1.00  0.00           N
ATOM   2762 1HD2 ASN A 277     110.250  98.360 109.670  1.00  0.00           H
ATOM   2763 2HD2 ASN A 277     110.450  96.880 108.960  1.00  0.00           H
ATOM   2764  C   ASN A 277     108.170  97.000 114.150  1.00  0.00           C
ATOM   2765  O   ASN A 277     107.420  97.980 114.360  1.00  0.00           O
ATOM   2766  N   GLY A 278     108.300  96.000 115.010  1.00  0.00           N
ATOM   2767  H   GLY A 278     109.080  95.380 114.860  1.00  0.00           H
ATOM   2768  CA  GLY A 278     107.790  95.890 116.370  1.00  0.00           C
ATOM   2769  C   GLY A 278     106.400  96.560 116.510  1.00  0.00           C
ATOM   2770  O   GLY A 278     106.300  97.620 117.150  1.00  0.00           O
ATOM   2771  N   ARG A 279     105.440  95.930 115.850  1.00  0.00           N
ATOM   2772  H   ARG A 279     105.640  95.050 115.410  1.00  0.00           H
ATOM   2773  CA  ARG A 279     104.010  96.340 115.830  1.00  0.00           C
ATOM   2774  CB  ARG A 279     103.610  96.830 114.430  1.00  0.00           C
ATOM   2775  CG  ARG A 279     104.170  98.210 114.050  1.00  0.00           C
ATOM   2776  CD  ARG A 279     104.060  98.580 112.590  1.00  0.00           C
ATOM   2777  NE  ARG A 279     104.670  99.870 112.370  1.00  0.00           N
ATOM   2778  HE  ARG A 279     105.570  99.970 112.800  1.00  0.00           H
ATOM   2779  CZ  ARG A 279     104.260 100.790 111.480  1.00  0.00           C
ATOM   2780  NH1 ARG A 279     103.260 100.530 110.640  1.00  0.00           N
ATOM   2781 1HH1 ARG A 279     102.930  99.580 110.630  1.00  0.00           H
ATOM   2782 2HH1 ARG A 279     102.940 101.110 109.890  1.00  0.00           H
ATOM   2783  NH2 ARG A 279     105.060 101.830 111.260  1.00  0.00           N
ATOM   2784 1HH2 ARG A 279     105.930 101.790 111.740  1.00  0.00           H
ATOM   2785 2HH2 ARG A 279     104.820 102.660 110.750  1.00  0.00           H
ATOM   2786  C   ARG A 279     103.030  95.220 116.260  1.00  0.00           C
ATOM   2787  O   ARG A 279     102.660  94.290 115.510  1.00  0.00           O
ATOM   2788  N   THR A 280     102.900  95.160 117.600  1.00  0.00           N
ATOM   2789  H   THR A 280     103.270  95.940 118.100  1.00  0.00           H
ATOM   2790  CA  THR A 280     101.960  94.220 118.310  1.00  0.00           C
ATOM   2791  CB  THR A 280     102.150  94.190 119.830  1.00  0.00           C
ATOM   2792  OG1 THR A 280     102.300  95.540 120.320  1.00  0.00           O
ATOM   2793  HG1 THR A 280     103.100  95.950 119.880  1.00  0.00           H
ATOM   2794  CG2 THR A 280     103.350  93.270 120.190  1.00  0.00           C
ATOM   2795  C   THR A 280     100.560  94.460 117.920  1.00  0.00           C
ATOM   2796  O   THR A 280     100.040  95.530 117.770  1.00  0.00           O
ATOM   2797  N   ILE A 281      99.880  93.350 117.670  1.00  0.00           N
ATOM   2798  H   ILE A 281     100.310  92.470 117.850  1.00  0.00           H
ATOM   2799  CA  ILE A 281      98.420  93.350 117.380  1.00  0.00           C
ATOM   2800  CB  ILE A 281      98.160  93.250 115.810  1.00  0.00           C
ATOM   2801  CG1 ILE A 281      96.660  93.230 115.550  1.00  0.00           C
ATOM   2802  CG2 ILE A 281      98.810  91.990 115.230  1.00  0.00           C
ATOM   2803  CD  ILE A 281      96.240  93.200 114.070  1.00  0.00           C
ATOM   2804  C   ILE A 281      97.730  92.300 118.260  1.00  0.00           C
ATOM   2805  O   ILE A 281      98.070  91.110 118.190  1.00  0.00           O
ATOM   2806  N   LEU A 282      96.870  92.850 119.170  1.00  0.00           N
ATOM   2807  H   LEU A 282      96.750  93.840 119.240  1.00  0.00           H
ATOM   2808  CA  LEU A 282      96.110  91.970 120.150  1.00  0.00           C
ATOM   2809  CB  LEU A 282      95.350  90.890 119.370  1.00  0.00           C
ATOM   2810  CG  LEU A 282      93.840  91.010 119.290  1.00  0.00           C
ATOM   2811  CD1 LEU A 282      93.190  90.030 118.330  1.00  0.00           C
ATOM   2812  CD2 LEU A 282      93.340  90.870 120.760  1.00  0.00           C
ATOM   2813  C   LEU A 282      96.990  91.170 121.140  1.00  0.00           C
ATOM   2814  O   LEU A 282      96.530  90.270 121.880  1.00  0.00           O
ATOM   2815  N   GLY A 283      98.180  91.710 121.470  1.00  0.00           N
ATOM   2816  H   GLY A 283      98.390  92.680 121.360  1.00  0.00           H
ATOM   2817  CA  GLY A 283      99.200  90.920 122.220  1.00  0.00           C
ATOM   2818  C   GLY A 283     100.240  90.100 121.520  1.00  0.00           C
ATOM   2819  O   GLY A 283     101.410  90.300 121.890  1.00  0.00           O
ATOM   2820  N   SER A 284      99.920  89.400 120.430  1.00  0.00           N
ATOM   2821  H   SER A 284      98.960  89.440 120.170  1.00  0.00           H
ATOM   2822  CA  SER A 284     100.770  88.610 119.530  1.00  0.00           C
ATOM   2823  CB  SER A 284      99.880  87.630 118.800  1.00  0.00           C
ATOM   2824  OG  SER A 284      99.790  86.490 119.540  1.00  0.00           O
ATOM   2825  HG  SER A 284      99.440  85.760 118.960  1.00  0.00           H
ATOM   2826  C   SER A 284     101.440  89.510 118.450  1.00  0.00           C
ATOM   2827  O   SER A 284     100.940  90.610 118.190  1.00  0.00           O
ATOM   2828  N   ALA A 285     102.550  89.080 117.920  1.00  0.00           N
ATOM   2829  H   ALA A 285     103.000  88.230 118.200  1.00  0.00           H
ATOM   2830  CA  ALA A 285     103.300  89.800 116.830  1.00  0.00           C
ATOM   2831  CB  ALA A 285     104.800  89.690 117.110  1.00  0.00           C
ATOM   2832  C   ALA A 285     103.070  89.380 115.340  1.00  0.00           C
ATOM   2833  O   ALA A 285     103.740  89.950 114.480  1.00  0.00           O
ATOM   2834  N   LEU A 286     102.190  88.440 115.220  1.00  0.00           N
ATOM   2835  H   LEU A 286     101.690  88.150 116.040  1.00  0.00           H
ATOM   2836  CA  LEU A 286     101.720  87.750 113.990  1.00  0.00           C
ATOM   2837  CB  LEU A 286     102.280  86.290 114.060  1.00  0.00           C
ATOM   2838  CG  LEU A 286     103.610  85.880 113.320  1.00  0.00           C
ATOM   2839  CD1 LEU A 286     104.750  86.650 113.980  1.00  0.00           C
ATOM   2840  CD2 LEU A 286     103.760  84.410 113.330  1.00  0.00           C
ATOM   2841  C   LEU A 286     100.220  87.840 113.780  1.00  0.00           C
ATOM   2842  O   LEU A 286      99.470  88.180 114.740  1.00  0.00           O
ATOM   2843  N   LEU A 287      99.840  87.590 112.560  1.00  0.00           N
ATOM   2844  H   LEU A 287     100.390  87.820 111.760  1.00  0.00           H
ATOM   2845  CA  LEU A 287      98.390  87.380 112.230  1.00  0.00           C
ATOM   2846  CB  LEU A 287      98.110  87.690 110.770  1.00  0.00           C
ATOM   2847  CG  LEU A 287      97.750  89.090 110.450  1.00  0.00           C
ATOM   2848  CD1 LEU A 287      97.450  89.130 108.920  1.00  0.00           C
ATOM   2849  CD2 LEU A 287      96.410  89.440 111.070  1.00  0.00           C
ATOM   2850  C   LEU A 287      97.820  85.970 112.550  1.00  0.00           C
ATOM   2851  O   LEU A 287      98.210  85.000 111.950  1.00  0.00           O
ATOM   2852  N   GLU A 288      96.960  85.910 113.590  1.00  0.00           N
ATOM   2853  H   GLU A 288      96.760  86.670 114.210  1.00  0.00           H
ATOM   2854  CA  GLU A 288      96.540  84.550 114.130  1.00  0.00           C
ATOM   2855  CB  GLU A 288      96.520  84.550 115.660  1.00  0.00           C
ATOM   2856  CG  GLU A 288      97.890  84.740 116.260  1.00  0.00           C
ATOM   2857  CD  GLU A 288      97.590  84.280 117.680  1.00  0.00           C
ATOM   2858  OE1 GLU A 288      97.490  84.980 118.700  1.00  0.00           O
ATOM   2859  OE2 GLU A 288      97.730  83.040 117.760  1.00  0.00           O
ATOM   2860  C   GLU A 288      95.180  84.120 113.610  1.00  0.00           C
ATOM   2861  O   GLU A 288      94.170  84.740 113.990  1.00  0.00           O
ATOM   2862  N   ASP A 289      95.120  82.840 113.160  1.00  0.00           N
ATOM   2863  H   ASP A 289      95.980  82.330 113.090  1.00  0.00           H
ATOM   2864  CA  ASP A 289      93.920  82.370 112.430  1.00  0.00           C
ATOM   2865  CB  ASP A 289      94.280  82.120 110.920  1.00  0.00           C
ATOM   2866  CG  ASP A 289      95.500  81.230 110.570  1.00  0.00           C
ATOM   2867  OD1 ASP A 289      96.610  81.490 111.020  1.00  0.00           O
ATOM   2868  OD2 ASP A 289      95.280  80.350 109.690  1.00  0.00           O
ATOM   2869  C   ASP A 289      93.110  81.230 113.050  1.00  0.00           C
ATOM   2870  O   ASP A 289      92.950  80.110 112.530  1.00  0.00           O
ATOM   2871  N   GLU A 290      92.440  81.680 114.070  1.00  0.00           N
ATOM   2872  H   GLU A 290      92.220  82.650 114.220  1.00  0.00           H
ATOM   2873  CA  GLU A 290      91.670  80.800 114.930  1.00  0.00           C
ATOM   2874  CB  GLU A 290      92.460  80.750 116.260  1.00  0.00           C
ATOM   2875  CG  GLU A 290      92.070  79.590 117.160  1.00  0.00           C
ATOM   2876  CD  GLU A 290      93.080  79.030 118.140  1.00  0.00           C
ATOM   2877  OE1 GLU A 290      94.310  79.290 117.990  1.00  0.00           O
ATOM   2878  OE2 GLU A 290      92.700  78.340 119.070  1.00  0.00           O
ATOM   2879  C   GLU A 290      90.250  81.170 115.170  1.00  0.00           C
ATOM   2880  O   GLU A 290      89.400  80.290 115.170  1.00  0.00           O
ATOM   2881  N   PHE A 291      89.940  82.460 115.440  1.00  0.00           N
ATOM   2882  H   PHE A 291      90.500  83.250 115.190  1.00  0.00           H
ATOM   2883  CA  PHE A 291      88.670  82.830 116.150  1.00  0.00           C
ATOM   2884  CB  PHE A 291      88.980  83.830 117.330  1.00  0.00           C
ATOM   2885  CG  PHE A 291      89.710  83.170 118.490  1.00  0.00           C
ATOM   2886  CD1 PHE A 291      89.010  82.500 119.420  1.00  0.00           C
ATOM   2887  HD1 PHE A 291      87.990  82.120 119.340  1.00  0.00           H
ATOM   2888  CD2 PHE A 291      91.090  83.260 118.660  1.00  0.00           C
ATOM   2889  HD2 PHE A 291      91.600  83.790 117.850  1.00  0.00           H
ATOM   2890  CE1 PHE A 291      89.600  82.180 120.670  1.00  0.00           C
ATOM   2891  HE1 PHE A 291      89.030  82.100 121.600  1.00  0.00           H
ATOM   2892  CE2 PHE A 291      91.770  82.870 119.800  1.00  0.00           C
ATOM   2893  HE2 PHE A 291      92.860  82.930 119.870  1.00  0.00           H
ATOM   2894  CZ  PHE A 291      90.990  82.410 120.790  1.00  0.00           C
ATOM   2895  HZ  PHE A 291      91.450  82.280 121.760  1.00  0.00           H
ATOM   2896  C   PHE A 291      87.550  83.340 115.210  1.00  0.00           C
ATOM   2897  O   PHE A 291      87.670  84.380 114.620  1.00  0.00           O
ATOM   2898  N   THR A 292      86.490  82.560 115.180  1.00  0.00           N
ATOM   2899  H   THR A 292      86.370  81.850 115.870  1.00  0.00           H
ATOM   2900  CA  THR A 292      85.330  82.930 114.370  1.00  0.00           C
ATOM   2901  CB  THR A 292      84.380  81.700 114.210  1.00  0.00           C
ATOM   2902  OG1 THR A 292      83.500  81.510 115.350  1.00  0.00           O
ATOM   2903  HG1 THR A 292      83.940  80.920 116.030  1.00  0.00           H
ATOM   2904  CG2 THR A 292      85.080  80.430 113.740  1.00  0.00           C
ATOM   2905  C   THR A 292      84.530  84.180 114.900  1.00  0.00           C
ATOM   2906  O   THR A 292      84.690  84.510 116.100  1.00  0.00           O
ATOM   2907  N   PRO A 293      83.600  84.800 114.080  1.00  0.00           N
ATOM   2908  CA  PRO A 293      82.720  85.880 114.550  1.00  0.00           C
ATOM   2909  CB  PRO A 293      81.970  86.300 113.250  1.00  0.00           C
ATOM   2910  CG  PRO A 293      83.080  86.280 112.270  1.00  0.00           C
ATOM   2911  CD  PRO A 293      83.770  84.920 112.600  1.00  0.00           C
ATOM   2912  C   PRO A 293      81.800  85.480 115.710  1.00  0.00           C
ATOM   2913  O   PRO A 293      81.700  86.130 116.740  1.00  0.00           O
ATOM   2914  N   PHE A 294      81.290  84.250 115.640  1.00  0.00           N
ATOM   2915  H   PHE A 294      81.080  83.770 114.790  1.00  0.00           H
ATOM   2916  CA  PHE A 294      80.660  83.550 116.780  1.00  0.00           C
ATOM   2917  CB  PHE A 294      79.930  82.350 116.260  1.00  0.00           C
ATOM   2918  CG  PHE A 294      79.090  81.560 117.250  1.00  0.00           C
ATOM   2919  CD1 PHE A 294      78.050  82.170 117.910  1.00  0.00           C
ATOM   2920  HD1 PHE A 294      77.760  83.180 117.620  1.00  0.00           H
ATOM   2921  CD2 PHE A 294      79.400  80.170 117.500  1.00  0.00           C
ATOM   2922  HD2 PHE A 294      80.370  79.760 117.220  1.00  0.00           H
ATOM   2923  CE1 PHE A 294      77.410  81.400 118.790  1.00  0.00           C
ATOM   2924  HE1 PHE A 294      76.610  81.870 119.360  1.00  0.00           H
ATOM   2925  CE2 PHE A 294      78.710  79.380 118.460  1.00  0.00           C
ATOM   2926  HE2 PHE A 294      79.120  78.450 118.840  1.00  0.00           H
ATOM   2927  CZ  PHE A 294      77.720  80.080 119.120  1.00  0.00           C
ATOM   2928  HZ  PHE A 294      77.030  79.540 119.760  1.00  0.00           H
ATOM   2929  C   PHE A 294      81.380  83.360 118.110  1.00  0.00           C
ATOM   2930  O   PHE A 294      81.000  83.890 119.120  1.00  0.00           O
ATOM   2931  N   ASP A 295      82.670  83.190 118.010  1.00  0.00           N
ATOM   2932  H   ASP A 295      83.140  83.150 117.130  1.00  0.00           H
ATOM   2933  CA  ASP A 295      83.600  83.360 119.160  1.00  0.00           C
ATOM   2934  CB  ASP A 295      84.950  82.700 118.850  1.00  0.00           C
ATOM   2935  CG  ASP A 295      84.850  81.230 118.570  1.00  0.00           C
ATOM   2936  OD1 ASP A 295      85.100  80.950 117.400  1.00  0.00           O
ATOM   2937  OD2 ASP A 295      84.540  80.270 119.390  1.00  0.00           O
ATOM   2938  C   ASP A 295      83.850  84.880 119.540  1.00  0.00           C
ATOM   2939  O   ASP A 295      83.610  85.320 120.700  1.00  0.00           O
ATOM   2940  N   VAL A 296      84.220  85.670 118.530  1.00  0.00           N
ATOM   2941  H   VAL A 296      84.520  85.210 117.700  1.00  0.00           H
ATOM   2942  CA  VAL A 296      84.610  87.120 118.680  1.00  0.00           C
ATOM   2943  CB  VAL A 296      85.100  87.660 117.300  1.00  0.00           C
ATOM   2944  CG1 VAL A 296      85.490  89.130 117.240  1.00  0.00           C
ATOM   2945  CG2 VAL A 296      86.390  86.910 116.950  1.00  0.00           C
ATOM   2946  C   VAL A 296      83.560  87.980 119.400  1.00  0.00           C
ATOM   2947  O   VAL A 296      83.610  88.080 120.620  1.00  0.00           O
ATOM   2948  N   VAL A 297      82.350  87.930 118.860  1.00  0.00           N
ATOM   2949  H   VAL A 297      82.150  87.370 118.060  1.00  0.00           H
ATOM   2950  CA  VAL A 297      81.120  88.580 119.350  1.00  0.00           C
ATOM   2951  CB  VAL A 297      79.960  88.670 118.380  1.00  0.00           C
ATOM   2952  CG1 VAL A 297      80.300  89.600 117.260  1.00  0.00           C
ATOM   2953  CG2 VAL A 297      79.280  87.370 117.940  1.00  0.00           C
ATOM   2954  C   VAL A 297      80.560  88.280 120.750  1.00  0.00           C
ATOM   2955  O   VAL A 297      79.760  88.980 121.320  1.00  0.00           O
ATOM   2956  N   ARG A 298      80.940  87.130 121.320  1.00  0.00           N
ATOM   2957  H   ARG A 298      81.490  86.490 120.780  1.00  0.00           H
ATOM   2958  CA  ARG A 298      80.550  86.640 122.650  1.00  0.00           C
ATOM   2959  CB  ARG A 298      80.030  85.240 122.540  1.00  0.00           C
ATOM   2960  CG  ARG A 298      78.630  85.310 121.880  1.00  0.00           C
ATOM   2961  CD  ARG A 298      78.070  83.970 121.460  1.00  0.00           C
ATOM   2962  NE  ARG A 298      77.380  83.220 122.480  1.00  0.00           N
ATOM   2963  HE  ARG A 298      76.750  83.710 123.080  1.00  0.00           H
ATOM   2964  CZ  ARG A 298      77.450  81.810 122.520  1.00  0.00           C
ATOM   2965  NH1 ARG A 298      78.360  81.000 121.860  1.00  0.00           N
ATOM   2966 1HH1 ARG A 298      79.180  81.410 121.460  1.00  0.00           H
ATOM   2967 2HH1 ARG A 298      78.220  80.010 121.880  1.00  0.00           H
ATOM   2968  NH2 ARG A 298      76.380  81.150 122.920  1.00  0.00           N
ATOM   2969 1HH2 ARG A 298      75.540  81.580 123.240  1.00  0.00           H
ATOM   2970 2HH2 ARG A 298      76.500  80.160 123.040  1.00  0.00           H
ATOM   2971  C   ARG A 298      81.660  86.890 123.710  1.00  0.00           C
ATOM   2972  O   ARG A 298      81.280  86.910 124.880  1.00  0.00           O
ATOM   2973  N   GLN A 299      82.920  86.640 123.280  1.00  0.00           N
ATOM   2974  H   GLN A 299      83.170  86.120 122.470  1.00  0.00           H
ATOM   2975  CA  GLN A 299      84.040  87.150 124.180  1.00  0.00           C
ATOM   2976  CB  GLN A 299      85.260  86.420 123.690  1.00  0.00           C
ATOM   2977  CG  GLN A 299      86.500  86.890 124.520  1.00  0.00           C
ATOM   2978  CD  GLN A 299      86.800  86.230 125.850  1.00  0.00           C
ATOM   2979  OE1 GLN A 299      85.970  86.510 126.680  1.00  0.00           O
ATOM   2980  NE2 GLN A 299      87.740  85.360 125.920  1.00  0.00           N
ATOM   2981 1HE2 GLN A 299      88.180  85.060 125.070  1.00  0.00           H
ATOM   2982 2HE2 GLN A 299      88.070  84.900 126.740  1.00  0.00           H
ATOM   2983  C   GLN A 299      84.250  88.680 124.210  1.00  0.00           C
ATOM   2984  O   GLN A 299      84.320  89.380 125.240  1.00  0.00           O
ATOM   2985  N   CYS A 300      84.430  89.270 123.060  1.00  0.00           N
ATOM   2986  H   CYS A 300      84.550  88.670 122.270  1.00  0.00           H
ATOM   2987  CA  CYS A 300      84.410  90.740 122.860  1.00  0.00           C
ATOM   2988  CB  CYS A 300      85.810  91.220 122.430  1.00  0.00           C
ATOM   2989  SG  CYS A 300      86.140  90.680 120.690  1.00  0.00           S
ATOM   2990  HG  CYS A 300      84.860  90.660 120.320  1.00  0.00           H
ATOM   2991  C   CYS A 300      83.280  91.210 121.930  1.00  0.00           C
ATOM   2992  O   CYS A 300      83.280  90.980 120.750  1.00  0.00           O
ATOM   2993  N   SER A 301      82.240  91.780 122.550  1.00  0.00           N
ATOM   2994  H   SER A 301      82.190  91.780 123.550  1.00  0.00           H
ATOM   2995  CA  SER A 301      81.020  92.310 122.060  1.00  0.00           C
ATOM   2996  CB  SER A 301      80.220  93.060 123.110  1.00  0.00           C
ATOM   2997  OG  SER A 301      78.840  93.390 122.750  1.00  0.00           O
ATOM   2998  HG  SER A 301      78.500  92.900 121.950  1.00  0.00           H
ATOM   2999  C   SER A 301      81.200  93.400 121.020  1.00  0.00           C
ATOM   3000  O   SER A 301      82.010  94.360 121.290  1.00  0.00           O
ATOM   3001  N   GLY A 302      80.530  93.200 119.930  1.00  0.00           N
ATOM   3002  H   GLY A 302      79.900  92.420 119.920  1.00  0.00           H
ATOM   3003  CA  GLY A 302      80.510  94.040 118.720  1.00  0.00           C
ATOM   3004  C   GLY A 302      79.810  95.380 118.970  1.00  0.00           C
ATOM   3005  O   GLY A 302      78.650  95.590 118.680  1.00  0.00           O
ATOM   3006  N   VAL A 303      80.750  96.370 119.280  1.00  0.00           N
ATOM   3007  H   VAL A 303      81.720  96.170 119.360  1.00  0.00           H
ATOM   3008  CA  VAL A 303      80.330  97.800 119.540  1.00  0.00           C
ATOM   3009  CB  VAL A 303      80.390  98.110 121.020  1.00  0.00           C
ATOM   3010  CG1 VAL A 303      81.810  98.070 121.560  1.00  0.00           C
ATOM   3011  CG2 VAL A 303      79.720  99.510 121.280  1.00  0.00           C
ATOM   3012  C   VAL A 303      81.200  98.730 118.600  1.00  0.00           C
ATOM   3013  O   VAL A 303      82.400  98.520 118.260  1.00  0.00           O
ATOM   3014  N   THR A 304      80.520  99.770 118.090  1.00  0.00           N
ATOM   3015  H   THR A 304      79.550  99.900 118.310  1.00  0.00           H
ATOM   3016  CA  THR A 304      81.000 100.840 117.160  1.00  0.00           C
ATOM   3017  CB  THR A 304      79.960 101.930 116.940  1.00  0.00           C
ATOM   3018  OG1 THR A 304      79.470 102.580 118.100  1.00  0.00           O
ATOM   3019  HG1 THR A 304      78.550 102.230 118.300  1.00  0.00           H
ATOM   3020  CG2 THR A 304      78.940 101.500 116.000  1.00  0.00           C
ATOM   3021  C   THR A 304      82.440 101.440 117.320  1.00  0.00           C
ATOM   3022  O   THR A 304      82.540 102.500 117.870  1.00  0.00           O
ATOM   3023  N   PHE A 305      83.430 100.800 116.730  1.00  0.00           N
ATOM   3024  H   PHE A 305      83.340  99.990 116.160  1.00  0.00           H
ATOM   3025  CA  PHE A 305      84.800 101.310 116.850  1.00  0.00           C
ATOM   3026  CB  PHE A 305      85.720 100.600 117.830  1.00  0.00           C
ATOM   3027  CG  PHE A 305      85.200 100.430 119.270  1.00  0.00           C
ATOM   3028  CD1 PHE A 305      85.190  99.170 119.840  1.00  0.00           C
ATOM   3029  HD1 PHE A 305      85.280  98.280 119.210  1.00  0.00           H
ATOM   3030  CD2 PHE A 305      85.100 101.560 120.040  1.00  0.00           C
ATOM   3031  HD2 PHE A 305      85.320 102.500 119.540  1.00  0.00           H
ATOM   3032  CE1 PHE A 305      85.140  99.120 121.250  1.00  0.00           C
ATOM   3033  HE1 PHE A 305      85.080  98.170 121.790  1.00  0.00           H
ATOM   3034  CE2 PHE A 305      85.030 101.490 121.410  1.00  0.00           C
ATOM   3035  HE2 PHE A 305      85.140 102.360 122.050  1.00  0.00           H
ATOM   3036  CZ  PHE A 305      85.030 100.270 122.030  1.00  0.00           C
ATOM   3037  HZ  PHE A 305      84.720 100.270 123.080  1.00  0.00           H
ATOM   3038  C   PHE A 305      85.320 101.840 115.450  1.00  0.00           C
ATOM   3039  O   PHE A 305      86.260 101.330 114.790  1.00  0.00           O
ATOM   3040  N   GLN A 306      84.740 102.970 115.020  1.00  0.00           N
ATOM   3041  H   GLN A 306      84.040 103.480 115.520  1.00  0.00           H
ATOM   3042  CA  GLN A 306      85.040 103.470 113.700  1.00  0.00           C
ATOM   3043  CB  GLN A 306      83.990 103.030 112.700  1.00  0.00           C
ATOM   3044  CG  GLN A 306      82.580 103.550 112.960  1.00  0.00           C
ATOM   3045  CD  GLN A 306      81.600 103.370 111.820  1.00  0.00           C
ATOM   3046  OE1 GLN A 306      81.950 103.300 110.630  1.00  0.00           O
ATOM   3047  NE2 GLN A 306      80.340 103.360 112.140  1.00  0.00           N
ATOM   3048 1HE2 GLN A 306      79.980 103.480 113.070  1.00  0.00           H
ATOM   3049 2HE2 GLN A 306      79.650 103.060 111.490  1.00  0.00           H
ATOM   3050  C   GLN A 306      85.340 104.920 113.470  1.00  0.00           C
ATOM   3051  O1  GLN A 306      84.940 105.750 114.370  1.00  0.00           O
ATOM   3052  O2  GLN A 306      85.950 105.350 112.490  1.00  0.00           O
ATOM   3053  C45 LIG B 307      89.390  67.640 109.380  1.00  0.00           C
ATOM   3054  C44 LIG B 307      89.590  68.530 110.630  1.00  0.00           C
ATOM   3055  C46 LIG B 307      90.780  68.920 111.140  1.00  0.00           C
ATOM   3056  H48 LIG B 307      91.680  68.930 110.530  1.00  0.00           H
ATOM   3057  O43 LIG B 307      88.630  68.910 111.390  1.00  0.00           O
ATOM   3058  N42 LIG B 307      89.250  69.620 112.540  1.00  0.00           N
ATOM   3059  C41 LIG B 307      90.530  69.570 112.330  1.00  0.00           C
ATOM   3060  C40 LIG B 307      91.370  70.110 113.200  1.00  0.00           C
ATOM   3061  O47 LIG B 307      91.730  71.280 113.080  1.00  0.00           O
ATOM   3062  N39 LIG B 307      91.690  69.330 114.240  1.00  0.00           N
ATOM   3063  H5D LIG B 307      91.170  68.480 114.180  1.00  0.00           H
ATOM   3064  C37 LIG B 307      92.440  69.800 115.360  1.00  0.00           C
ATOM   3065  C38 LIG B 307      92.040  69.070 116.670  1.00  0.00           C
ATOM   3066  C36 LIG B 307      93.990  69.820 115.100  1.00  0.00           C
ATOM   3067  O48 LIG B 307      94.700  68.820 115.060  1.00  0.00           O
ATOM   3068  N35 LIG B 307      94.400  71.000 114.570  1.00  0.00           N
ATOM   3069  H5C LIG B 307      93.780  71.640 114.130  1.00  0.00           H
ATOM   3070  C31 LIG B 307      95.800  71.410 114.430  1.00  0.00           C
ATOM   3071  C32 LIG B 307      95.890  72.720 113.720  1.00  0.00           C
ATOM   3072  C34 LIG B 307      97.310  73.090 113.520  1.00  0.00           C
ATOM   3073  C33 LIG B 307      95.230  72.760 112.290  1.00  0.00           C
ATOM   3074  C30 LIG B 307      96.350  71.520 115.900  1.00  0.00           C
ATOM   3075  O49 LIG B 307      96.320  72.630 116.450  1.00  0.00           O
ATOM   3076  N29 LIG B 307      96.860  70.390 116.440  1.00  0.00           N
ATOM   3077  H29 LIG B 307      96.780  69.560 115.900  1.00  0.00           H
ATOM   3078  C05 LIG B 307      97.510  70.310 117.730  1.00  0.00           C
ATOM   3079  C04 LIG B 307      97.600  68.790 118.060  1.00  0.00           C
ATOM   3080  C02 LIG B 307      96.160  68.190 118.210  1.00  0.00           C
ATOM   3081  C03 LIG B 307      96.010  66.650 118.210  1.00  0.00           C
ATOM   3082  C01 LIG B 307      95.540  68.740 119.520  1.00  0.00           C
ATOM   3083  C06 LIG B 307      98.860  71.060 117.670  1.00  0.00           C
ATOM   3084  O28 LIG B 307      99.750  70.510 117.000  1.00  0.00           O
ATOM   3085  N07 LIG B 307      98.870  72.260 118.180  1.00  0.00           N
ATOM   3086  H5B LIG B 307      98.000  72.670 118.470  1.00  0.00           H
ATOM   3087  C08 LIG B 307     100.110  73.100 118.310  1.00  0.00           C
ATOM   3088  C09 LIG B 307     100.000  74.420 117.450  1.00  0.00           C
ATOM   3089  C10 LIG B 307     100.560  74.210 116.070  1.00  0.00           C
ATOM   3090  C14 LIG B 307     102.000  73.580 116.080  1.00  0.00           C
ATOM   3091  C13 LIG B 307     102.720  74.350 115.010  1.00  0.00           C
ATOM   3092  N12 LIG B 307     101.660  75.010 114.210  1.00  0.00           N
ATOM   3093  H12 LIG B 307     102.090  75.770 113.720  1.00  0.00           H
ATOM   3094  H5A LIG B 307     101.270  74.400 113.520  1.00  0.00           H
ATOM   3095  C11 LIG B 307     100.620  75.430 115.210  1.00  0.00           C
ATOM   3096  O15 LIG B 307     101.040  76.680 115.930  1.00  0.00           O
ATOM   3097  H49 LIG B 307     100.320  77.000 116.540  1.00  0.00           H
ATOM   3098  C16 LIG B 307     100.260  73.620 119.790  1.00  0.00           C
ATOM   3099  C17 LIG B 307     100.540  72.390 120.690  1.00  0.00           C
ATOM   3100  C18 LIG B 307     100.330  72.820 122.150  1.00  0.00           C
ATOM   3101  O27 LIG B 307     100.820  73.910 122.510  1.00  0.00           O
ATOM   3102  O19 LIG B 307      99.970  71.830 122.990  1.00  0.00           O
ATOM   3103  C20 LIG B 307      98.620  71.690 122.940  1.00  0.00           C
ATOM   3104  C21 LIG B 307      98.170  70.920 124.130  1.00  0.00           C
ATOM   3105  C22 LIG B 307      97.330  71.590 125.030  1.00  0.00           C
ATOM   3106  H22 LIG B 307      97.230  72.680 125.020  1.00  0.00           H
ATOM   3107  C23 LIG B 307      96.460  70.880 125.870  1.00  0.00           C
ATOM   3108  H23 LIG B 307      95.550  71.370 126.240  1.00  0.00           H
ATOM   3109  C24 LIG B 307      96.470  69.500 125.850  1.00  0.00           C
ATOM   3110  H24 LIG B 307      95.940  68.910 126.610  1.00  0.00           H
ATOM   3111  C25 LIG B 307      97.300  68.750 124.940  1.00  0.00           C
ATOM   3112  H25 LIG B 307      97.410  67.660 124.980  1.00  0.00           H
ATOM   3113  C26 LIG B 307      98.190  69.460 124.070  1.00  0.00           C
ATOM   3114  H26 LIG B 307      99.030  68.920 123.630  1.00  0.00           H
TER
ENDMDL
