# Supplementary material for: Microsecond MD Simulation and Multiple-Conformation Virtual Screening to Identify Potential Anti-COVID-19 Inhibitors Against SARS-CoV-2 Main Protease
Source: Front Chem. 2021 Jan 13;8:595273. doi: 10.3389/fchem.2020.595273 (PMC7873971; doi:10.3389/fchem.2020.595273)
Supplement: Supplementary file 2 [file Data_Sheet_1.ZIP › Ns_Pose_PDB/Ns_Pose_PDB/1_micro_6LU7_complex/250ns.pdb]

REMARK    GENERATED BY TRJCONV
TITLE     model - minimized in water t= 250000.00000 step= 125000000
REMARK    THIS IS A SIMULATION BOX
CRYST1   97.919   97.919   97.919  90.00  90.00  90.00 P 1           1
MODEL        1
ATOM      1  N   SER A   1      86.290  61.180 136.680  1.00  0.00           N
ATOM      2  H1  SER A   1      85.480  60.880 137.180  1.00  0.00           H
ATOM      3  H2  SER A   1      87.080  60.860 137.200  1.00  0.00           H
ATOM      4  H3  SER A   1      86.260  62.180 136.620  1.00  0.00           H
ATOM      5  CA  SER A   1      86.240  60.550 135.330  1.00  0.00           C
ATOM      6  CB  SER A   1      87.110  59.260 135.370  1.00  0.00           C
ATOM      7  OG  SER A   1      88.450  59.650 135.720  1.00  0.00           O
ATOM      8  HG  SER A   1      88.970  58.800 135.760  1.00  0.00           H
ATOM      9  C   SER A   1      84.750  60.100 135.200  1.00  0.00           C
ATOM     10  O   SER A   1      84.050  59.790 136.130  1.00  0.00           O
ATOM     11  N   GLY A   2      84.400  59.920 133.960  1.00  0.00           N
ATOM     12  H   GLY A   2      84.980  60.120 133.170  1.00  0.00           H
ATOM     13  CA  GLY A   2      83.080  59.470 133.600  1.00  0.00           C
ATOM     14  C   GLY A   2      83.090  58.140 132.750  1.00  0.00           C
ATOM     15  O   GLY A   2      82.570  57.110 133.260  1.00  0.00           O
ATOM     16  N   PHE A   3      83.660  58.130 131.550  1.00  0.00           N
ATOM     17  H   PHE A   3      84.040  58.880 131.010  1.00  0.00           H
ATOM     18  CA  PHE A   3      83.620  56.970 130.700  1.00  0.00           C
ATOM     19  CB  PHE A   3      83.440  57.490 129.260  1.00  0.00           C
ATOM     20  CG  PHE A   3      82.950  56.570 128.130  1.00  0.00           C
ATOM     21  CD1 PHE A   3      83.880  56.200 127.220  1.00  0.00           C
ATOM     22  HD1 PHE A   3      84.900  56.250 127.590  1.00  0.00           H
ATOM     23  CD2 PHE A   3      81.610  56.460 127.790  1.00  0.00           C
ATOM     24  HD2 PHE A   3      80.790  56.880 128.380  1.00  0.00           H
ATOM     25  CE1 PHE A   3      83.540  55.690 125.950  1.00  0.00           C
ATOM     26  HE1 PHE A   3      84.310  55.470 125.210  1.00  0.00           H
ATOM     27  CE2 PHE A   3      81.240  55.940 126.550  1.00  0.00           C
ATOM     28  HE2 PHE A   3      80.240  56.110 126.140  1.00  0.00           H
ATOM     29  CZ  PHE A   3      82.200  55.590 125.600  1.00  0.00           C
ATOM     30  HZ  PHE A   3      81.930  55.450 124.560  1.00  0.00           H
ATOM     31  C   PHE A   3      84.800  56.080 130.960  1.00  0.00           C
ATOM     32  O   PHE A   3      85.870  56.590 131.290  1.00  0.00           O
ATOM     33  N   ARG A   4      84.640  54.790 130.660  1.00  0.00           N
ATOM     34  H   ARG A   4      83.770  54.310 130.800  1.00  0.00           H
ATOM     35  CA  ARG A   4      85.760  53.790 130.620  1.00  0.00           C
ATOM     36  CB  ARG A   4      85.230  52.360 130.290  1.00  0.00           C
ATOM     37  CG  ARG A   4      86.260  51.260 130.440  1.00  0.00           C
ATOM     38  CD  ARG A   4      85.740  49.910 129.910  1.00  0.00           C
ATOM     39  NE  ARG A   4      85.660  49.850 128.420  1.00  0.00           N
ATOM     40  HE  ARG A   4      85.630  50.710 127.930  1.00  0.00           H
ATOM     41  CZ  ARG A   4      85.680  48.770 127.640  1.00  0.00           C
ATOM     42  NH1 ARG A   4      86.050  47.540 128.030  1.00  0.00           N
ATOM     43 1HH1 ARG A   4      86.190  47.350 129.000  1.00  0.00           H
ATOM     44 2HH1 ARG A   4      86.090  46.840 127.320  1.00  0.00           H
ATOM     45  NH2 ARG A   4      85.350  48.940 126.330  1.00  0.00           N
ATOM     46 1HH2 ARG A   4      85.220  49.870 125.990  1.00  0.00           H
ATOM     47 2HH2 ARG A   4      85.280  48.080 125.820  1.00  0.00           H
ATOM     48  C   ARG A   4      86.840  54.070 129.590  1.00  0.00           C
ATOM     49  O   ARG A   4      86.580  54.500 128.460  1.00  0.00           O
ATOM     50  N   LYS A   5      88.080  54.180 130.090  1.00  0.00           N
ATOM     51  H   LYS A   5      88.260  54.150 131.070  1.00  0.00           H
ATOM     52  CA  LYS A   5      89.350  54.390 129.260  1.00  0.00           C
ATOM     53  CB  LYS A   5      90.490  55.150 129.950  1.00  0.00           C
ATOM     54  CG  LYS A   5      89.990  56.530 130.280  1.00  0.00           C
ATOM     55  CD  LYS A   5      91.080  57.640 130.240  1.00  0.00           C
ATOM     56  CE  LYS A   5      90.520  58.950 130.750  1.00  0.00           C
ATOM     57  NZ  LYS A   5      91.540  60.030 130.800  1.00  0.00           N
ATOM     58  HZ1 LYS A   5      91.110  60.810 131.240  1.00  0.00           H
ATOM     59  HZ2 LYS A   5      92.340  59.770 131.330  1.00  0.00           H
ATOM     60  HZ3 LYS A   5      91.830  60.280 129.880  1.00  0.00           H
ATOM     61  C   LYS A   5      89.850  53.140 128.560  1.00  0.00           C
ATOM     62  O   LYS A   5      89.520  52.060 129.050  1.00  0.00           O
ATOM     63  N   MET A   6      90.210  53.370 127.310  1.00  0.00           N
ATOM     64  H   MET A   6      89.990  54.240 126.870  1.00  0.00           H
ATOM     65  CA  MET A   6      90.810  52.410 126.360  1.00  0.00           C
ATOM     66  CB  MET A   6      89.770  51.730 125.490  1.00  0.00           C
ATOM     67  CG  MET A   6      88.950  50.650 126.250  1.00  0.00           C
ATOM     68  SD  MET A   6      88.080  49.560 125.030  1.00  0.00           S
ATOM     69  CE  MET A   6      89.430  48.490 124.630  1.00  0.00           C
ATOM     70  C   MET A   6      91.970  53.000 125.620  1.00  0.00           C
ATOM     71  O   MET A   6      91.750  53.890 124.730  1.00  0.00           O
ATOM     72  N   ALA A   7      93.120  52.430 125.960  1.00  0.00           N
ATOM     73  H   ALA A   7      93.220  51.660 126.590  1.00  0.00           H
ATOM     74  CA  ALA A   7      94.340  52.790 125.210  1.00  0.00           C
ATOM     75  CB  ALA A   7      95.400  53.540 126.030  1.00  0.00           C
ATOM     76  C   ALA A   7      95.010  51.600 124.400  1.00  0.00           C
ATOM     77  O   ALA A   7      95.180  50.460 124.890  1.00  0.00           O
ATOM     78  N   PHE A   8      95.600  51.890 123.240  1.00  0.00           N
ATOM     79  H   PHE A   8      95.900  52.810 122.960  1.00  0.00           H
ATOM     80  CA  PHE A   8      96.110  50.870 122.330  1.00  0.00           C
ATOM     81  CB  PHE A   8      95.270  50.860 121.050  1.00  0.00           C
ATOM     82  CG  PHE A   8      93.880  50.520 121.400  1.00  0.00           C
ATOM     83  CD1 PHE A   8      93.680  49.170 121.640  1.00  0.00           C
ATOM     84  HD1 PHE A   8      94.280  48.390 121.180  1.00  0.00           H
ATOM     85  CD2 PHE A   8      92.750  51.440 121.480  1.00  0.00           C
ATOM     86  HD2 PHE A   8      92.840  52.480 121.160  1.00  0.00           H
ATOM     87  CE1 PHE A   8      92.450  48.690 122.070  1.00  0.00           C
ATOM     88  HE1 PHE A   8      92.490  47.640 122.350  1.00  0.00           H
ATOM     89  CE2 PHE A   8      91.500  50.900 121.800  1.00  0.00           C
ATOM     90  HE2 PHE A   8      90.680  51.530 121.470  1.00  0.00           H
ATOM     91  CZ  PHE A   8      91.350  49.530 122.130  1.00  0.00           C
ATOM     92  HZ  PHE A   8      90.320  49.210 122.280  1.00  0.00           H
ATOM     93  C   PHE A   8      97.570  50.630 122.030  1.00  0.00           C
ATOM     94  O   PHE A   8      98.170  51.600 121.640  1.00  0.00           O
ATOM     95  N   PRO A   9      98.050  49.470 122.410  1.00  0.00           N
ATOM     96  CA  PRO A   9      99.430  49.140 122.060  1.00  0.00           C
ATOM     97  CB  PRO A   9      99.830  48.140 123.130  1.00  0.00           C
ATOM     98  CG  PRO A   9      98.530  47.380 123.450  1.00  0.00           C
ATOM     99  CD  PRO A   9      97.450  48.440 123.310  1.00  0.00           C
ATOM    100  C   PRO A   9      99.540  48.580 120.640  1.00  0.00           C
ATOM    101  O   PRO A   9      98.560  48.140 120.050  1.00  0.00           O
ATOM    102  N   SER A  10     100.780  48.740 120.170  1.00  0.00           N
ATOM    103  H   SER A  10     101.600  48.960 120.700  1.00  0.00           H
ATOM    104  CA  SER A  10     101.180  48.290 118.820  1.00  0.00           C
ATOM    105  CB  SER A  10     101.970  49.410 118.090  1.00  0.00           C
ATOM    106  OG  SER A  10     103.350  49.570 118.590  1.00  0.00           O
ATOM    107  HG  SER A  10     103.310  49.520 119.590  1.00  0.00           H
ATOM    108  C   SER A  10     102.090  47.020 118.660  1.00  0.00           C
ATOM    109  O   SER A  10     102.320  46.540 117.530  1.00  0.00           O
ATOM    110  N   GLY A  11     103.090  46.950 119.560  1.00  0.00           N
ATOM    111  H   GLY A  11     102.940  47.430 120.420  1.00  0.00           H
ATOM    112  CA  GLY A  11     104.180  46.050 119.440  1.00  0.00           C
ATOM    113  C   GLY A  11     105.460  46.810 119.020  1.00  0.00           C
ATOM    114  O   GLY A  11     106.500  46.740 119.640  1.00  0.00           O
ATOM    115  N   LYS A  12     105.300  47.320 117.770  1.00  0.00           N
ATOM    116  H   LYS A  12     104.360  47.460 117.480  1.00  0.00           H
ATOM    117  CA  LYS A  12     106.230  48.090 116.960  1.00  0.00           C
ATOM    118  CB  LYS A  12     105.590  48.660 115.700  1.00  0.00           C
ATOM    119  CG  LYS A  12     105.330  47.590 114.650  1.00  0.00           C
ATOM    120  CD  LYS A  12     106.410  47.160 113.650  1.00  0.00           C
ATOM    121  CE  LYS A  12     105.750  46.510 112.450  1.00  0.00           C
ATOM    122  NZ  LYS A  12     104.950  45.290 112.650  1.00  0.00           N
ATOM    123  HZ1 LYS A  12     105.370  44.680 113.330  1.00  0.00           H
ATOM    124  HZ2 LYS A  12     104.000  45.480 112.870  1.00  0.00           H
ATOM    125  HZ3 LYS A  12     104.930  44.830 111.760  1.00  0.00           H
ATOM    126  C   LYS A  12     106.750  49.330 117.730  1.00  0.00           C
ATOM    127  O   LYS A  12     107.940  49.480 117.760  1.00  0.00           O
ATOM    128  N   VAL A  13     105.860  50.180 118.210  1.00  0.00           N
ATOM    129  H   VAL A  13     104.870  50.050 118.230  1.00  0.00           H
ATOM    130  CA  VAL A  13     106.290  51.490 118.780  1.00  0.00           C
ATOM    131  CB  VAL A  13     105.140  52.490 118.800  1.00  0.00           C
ATOM    132  CG1 VAL A  13     105.700  53.800 119.290  1.00  0.00           C
ATOM    133  CG2 VAL A  13     104.480  52.650 117.470  1.00  0.00           C
ATOM    134  C   VAL A  13     107.020  51.360 120.150  1.00  0.00           C
ATOM    135  O   VAL A  13     108.090  51.900 120.380  1.00  0.00           O
ATOM    136  N   GLU A  14     106.480  50.490 120.990  1.00  0.00           N
ATOM    137  H   GLU A  14     105.490  50.580 121.100  1.00  0.00           H
ATOM    138  CA  GLU A  14     107.180  49.800 122.120  1.00  0.00           C
ATOM    139  CB  GLU A  14     106.390  48.740 122.750  1.00  0.00           C
ATOM    140  CG  GLU A  14     104.990  49.130 123.100  1.00  0.00           C
ATOM    141  CD  GLU A  14     103.850  48.610 122.180  1.00  0.00           C
ATOM    142  OE1 GLU A  14     103.080  47.690 122.550  1.00  0.00           O
ATOM    143  OE2 GLU A  14     103.560  49.360 121.210  1.00  0.00           O
ATOM    144  C   GLU A  14     108.600  49.400 121.800  1.00  0.00           C
ATOM    145  O   GLU A  14     109.470  50.000 122.380  1.00  0.00           O
ATOM    146  N   GLY A  15     108.760  48.590 120.760  1.00  0.00           N
ATOM    147  H   GLY A  15     107.960  48.080 120.420  1.00  0.00           H
ATOM    148  CA  GLY A  15     110.050  48.170 120.100  1.00  0.00           C
ATOM    149  C   GLY A  15     111.060  49.210 119.520  1.00  0.00           C
ATOM    150  O   GLY A  15     112.270  49.070 119.590  1.00  0.00           O
ATOM    151  N   CYS A  16     110.520  50.260 118.880  1.00  0.00           N
ATOM    152  H   CYS A  16     109.550  50.350 118.650  1.00  0.00           H
ATOM    153  CA  CYS A  16     111.220  51.520 118.540  1.00  0.00           C
ATOM    154  CB  CYS A  16     110.330  52.450 117.750  1.00  0.00           C
ATOM    155  SG  CYS A  16     109.500  51.750 116.300  1.00  0.00           S
ATOM    156  HG  CYS A  16     109.220  50.580 116.850  1.00  0.00           H
ATOM    157  C   CYS A  16     111.660  52.310 119.770  1.00  0.00           C
ATOM    158  O   CYS A  16     112.300  53.350 119.450  1.00  0.00           O
ATOM    159  N   MET A  17     110.950  52.340 120.900  1.00  0.00           N
ATOM    160  H   MET A  17     110.100  51.820 120.850  1.00  0.00           H
ATOM    161  CA  MET A  17     111.360  53.090 122.160  1.00  0.00           C
ATOM    162  CB  MET A  17     110.150  53.060 123.110  1.00  0.00           C
ATOM    163  CG  MET A  17     110.480  54.000 124.250  1.00  0.00           C
ATOM    164  SD  MET A  17     110.910  55.750 123.890  1.00  0.00           S
ATOM    165  CE  MET A  17     109.260  56.480 123.780  1.00  0.00           C
ATOM    166  C   MET A  17     112.650  52.520 122.800  1.00  0.00           C
ATOM    167  O   MET A  17     112.670  51.610 123.650  1.00  0.00           O
ATOM    168  N   VAL A  18     113.760  53.150 122.470  1.00  0.00           N
ATOM    169  H   VAL A  18     113.640  53.950 121.880  1.00  0.00           H
ATOM    170  CA  VAL A  18     115.200  52.860 122.920  1.00  0.00           C
ATOM    171  CB  VAL A  18     116.040  52.480 121.630  1.00  0.00           C
ATOM    172  CG1 VAL A  18     115.510  51.210 120.960  1.00  0.00           C
ATOM    173  CG2 VAL A  18     116.210  53.590 120.640  1.00  0.00           C
ATOM    174  C   VAL A  18     115.950  53.950 123.700  1.00  0.00           C
ATOM    175  O   VAL A  18     116.050  55.160 123.350  1.00  0.00           O
ATOM    176  N   GLN A  19     116.790  53.440 124.530  1.00  0.00           N
ATOM    177  H   GLN A  19     117.230  52.560 124.380  1.00  0.00           H
ATOM    178  CA  GLN A  19     117.430  54.400 125.480  1.00  0.00           C
ATOM    179  CB  GLN A  19     117.790  53.750 126.830  1.00  0.00           C
ATOM    180  CG  GLN A  19     117.970  54.690 128.030  1.00  0.00           C
ATOM    181  CD  GLN A  19     118.430  53.880 129.240  1.00  0.00           C
ATOM    182  OE1 GLN A  19     119.170  52.850 129.200  1.00  0.00           O
ATOM    183  NE2 GLN A  19     117.850  54.300 130.250  1.00  0.00           N
ATOM    184 1HE2 GLN A  19     117.310  55.130 130.090  1.00  0.00           H
ATOM    185 2HE2 GLN A  19     117.720  53.710 131.040  1.00  0.00           H
ATOM    186  C   GLN A  19     118.620  55.250 124.940  1.00  0.00           C
ATOM    187  O   GLN A  19     119.720  54.730 124.740  1.00  0.00           O
ATOM    188  N   VAL A  20     118.520  56.550 125.070  1.00  0.00           N
ATOM    189  H   VAL A  20     117.740  56.900 125.590  1.00  0.00           H
ATOM    190  CA  VAL A  20     119.540  57.520 124.620  1.00  0.00           C
ATOM    191  CB  VAL A  20     118.870  58.660 123.730  1.00  0.00           C
ATOM    192  CG1 VAL A  20     120.040  59.390 123.010  1.00  0.00           C
ATOM    193  CG2 VAL A  20     117.800  58.260 122.720  1.00  0.00           C
ATOM    194  C   VAL A  20     120.350  58.290 125.650  1.00  0.00           C
ATOM    195  O   VAL A  20     119.780  58.940 126.450  1.00  0.00           O
ATOM    196  N   THR A  21     121.480  57.660 125.930  1.00  0.00           N
ATOM    197  H   THR A  21     121.810  56.970 125.280  1.00  0.00           H
ATOM    198  CA  THR A  21     122.290  57.900 127.130  1.00  0.00           C
ATOM    199  CB  THR A  21     122.570  56.670 128.090  1.00  0.00           C
ATOM    200  OG1 THR A  21     123.650  57.060 128.980  1.00  0.00           O
ATOM    201  HG1 THR A  21     123.830  56.310 129.610  1.00  0.00           H
ATOM    202  CG2 THR A  21     122.780  55.380 127.310  1.00  0.00           C
ATOM    203  C   THR A  21     123.620  58.710 126.840  1.00  0.00           C
ATOM    204  O   THR A  21     124.370  58.320 125.980  1.00  0.00           O
ATOM    205  N   CYS A  22     123.560  59.880 127.380  1.00  0.00           N
ATOM    206  H   CYS A  22     122.810  60.330 127.860  1.00  0.00           H
ATOM    207  CA  CYS A  22     124.650  60.810 127.100  1.00  0.00           C
ATOM    208  CB  CYS A  22     124.160  62.010 126.330  1.00  0.00           C
ATOM    209  SG  CYS A  22     125.350  63.160 125.610  1.00  0.00           S
ATOM    210  HG  CYS A  22     124.480  64.170 125.500  1.00  0.00           H
ATOM    211  C   CYS A  22     125.400  61.200 128.440  1.00  0.00           C
ATOM    212  O   CYS A  22     124.910  62.030 129.200  1.00  0.00           O
ATOM    213  N   GLY A  23     126.530  60.690 128.770  1.00  0.00           N
ATOM    214  H   GLY A  23     126.920  60.070 128.090  1.00  0.00           H
ATOM    215  CA  GLY A  23     127.280  60.850 130.050  1.00  0.00           C
ATOM    216  C   GLY A  23     126.310  60.850 131.230  1.00  0.00           C
ATOM    217  O   GLY A  23     125.790  59.800 131.650  1.00  0.00           O
ATOM    218  N   THR A  24     126.150  62.030 131.840  1.00  0.00           N
ATOM    219  H   THR A  24     126.590  62.860 131.500  1.00  0.00           H
ATOM    220  CA  THR A  24     125.150  62.260 132.900  1.00  0.00           C
ATOM    221  CB  THR A  24     125.290  63.680 133.440  1.00  0.00           C
ATOM    222  OG1 THR A  24     125.630  64.630 132.380  1.00  0.00           O
ATOM    223  HG1 THR A  24     125.420  65.600 132.520  1.00  0.00           H
ATOM    224  CG2 THR A  24     126.240  63.720 134.640  1.00  0.00           C
ATOM    225  C   THR A  24     123.610  62.020 132.550  1.00  0.00           C
ATOM    226  O   THR A  24     122.880  61.350 133.240  1.00  0.00           O
ATOM    227  N   THR A  25     123.160  62.420 131.350  1.00  0.00           N
ATOM    228  H   THR A  25     123.770  62.360 130.560  1.00  0.00           H
ATOM    229  CA  THR A  25     121.650  62.480 130.990  1.00  0.00           C
ATOM    230  CB  THR A  25     121.380  63.930 130.510  1.00  0.00           C
ATOM    231  OG1 THR A  25     121.630  64.870 131.530  1.00  0.00           O
ATOM    232  HG1 THR A  25     122.570  64.900 131.860  1.00  0.00           H
ATOM    233  CG2 THR A  25     119.990  64.250 129.980  1.00  0.00           C
ATOM    234  C   THR A  25     121.180  61.370 130.100  1.00  0.00           C
ATOM    235  O   THR A  25     121.620  61.120 129.010  1.00  0.00           O
ATOM    236  N   THR A  26     120.450  60.450 130.730  1.00  0.00           N
ATOM    237  H   THR A  26     120.460  60.380 131.730  1.00  0.00           H
ATOM    238  CA  THR A  26     119.560  59.460 130.050  1.00  0.00           C
ATOM    239  CB  THR A  26     119.200  58.220 130.890  1.00  0.00           C
ATOM    240  OG1 THR A  26     118.600  58.560 132.130  1.00  0.00           O
ATOM    241  HG1 THR A  26     119.100  59.280 132.620  1.00  0.00           H
ATOM    242  CG2 THR A  26     120.320  57.230 130.990  1.00  0.00           C
ATOM    243  C   THR A  26     118.190  59.940 129.470  1.00  0.00           C
ATOM    244  O   THR A  26     117.420  60.510 130.280  1.00  0.00           O
ATOM    245  N   LEU A  27     117.950  59.610 128.180  1.00  0.00           N
ATOM    246  H   LEU A  27     118.600  59.050 127.670  1.00  0.00           H
ATOM    247  CA  LEU A  27     116.760  60.060 127.460  1.00  0.00           C
ATOM    248  CB  LEU A  27     117.110  61.130 126.440  1.00  0.00           C
ATOM    249  CG  LEU A  27     116.430  62.390 126.830  1.00  0.00           C
ATOM    250  CD1 LEU A  27     117.020  63.120 128.040  1.00  0.00           C
ATOM    251  CD2 LEU A  27     116.280  63.190 125.530  1.00  0.00           C
ATOM    252  C   LEU A  27     115.890  58.960 126.730  1.00  0.00           C
ATOM    253  O   LEU A  27     116.190  57.800 126.940  1.00  0.00           O
ATOM    254  N   ASN A  28     114.790  59.320 126.130  1.00  0.00           N
ATOM    255  H   ASN A  28     114.770  60.300 125.920  1.00  0.00           H
ATOM    256  CA  ASN A  28     113.900  58.390 125.360  1.00  0.00           C
ATOM    257  CB  ASN A  28     112.480  58.680 125.820  1.00  0.00           C
ATOM    258  CG  ASN A  28     112.120  58.650 127.310  1.00  0.00           C
ATOM    259  OD1 ASN A  28     112.200  57.670 128.030  1.00  0.00           O
ATOM    260  ND2 ASN A  28     111.910  59.780 127.970  1.00  0.00           N
ATOM    261 1HD2 ASN A  28     112.010  60.660 127.500  1.00  0.00           H
ATOM    262 2HD2 ASN A  28     111.230  59.620 128.690  1.00  0.00           H
ATOM    263  C   ASN A  28     113.960  58.720 123.830  1.00  0.00           C
ATOM    264  O   ASN A  28     113.740  59.860 123.380  1.00  0.00           O
ATOM    265  N   GLY A  29     113.980  57.600 123.130  1.00  0.00           N
ATOM    266  H   GLY A  29     114.230  56.740 123.580  1.00  0.00           H
ATOM    267  CA  GLY A  29     114.210  57.800 121.650  1.00  0.00           C
ATOM    268  C   GLY A  29     113.510  56.860 120.700  1.00  0.00           C
ATOM    269  O   GLY A  29     113.700  55.660 120.720  1.00  0.00           O
ATOM    270  N   LEU A  30     112.810  57.390 119.710  1.00  0.00           N
ATOM    271  H   LEU A  30     112.710  58.380 119.650  1.00  0.00           H
ATOM    272  CA  LEU A  30     112.040  56.590 118.720  1.00  0.00           C
ATOM    273  CB  LEU A  30     110.810  57.290 118.170  1.00  0.00           C
ATOM    274  CG  LEU A  30     109.830  57.550 119.340  1.00  0.00           C
ATOM    275  CD1 LEU A  30     108.760  58.610 118.940  1.00  0.00           C
ATOM    276  CD2 LEU A  30     109.250  56.250 119.800  1.00  0.00           C
ATOM    277  C   LEU A  30     112.910  56.140 117.510  1.00  0.00           C
ATOM    278  O   LEU A  30     113.510  56.900 116.770  1.00  0.00           O
ATOM    279  N   TRP A  31     113.380  54.860 117.700  1.00  0.00           N
ATOM    280  H   TRP A  31     113.350  54.430 118.600  1.00  0.00           H
ATOM    281  CA  TRP A  31     114.190  54.200 116.670  1.00  0.00           C
ATOM    282  CB  TRP A  31     114.860  53.000 117.360  1.00  0.00           C
ATOM    283  CG  TRP A  31     116.050  52.340 116.600  1.00  0.00           C
ATOM    284  CD1 TRP A  31     116.760  52.780 115.550  1.00  0.00           C
ATOM    285  HD1 TRP A  31     116.450  53.650 114.970  1.00  0.00           H
ATOM    286  CD2 TRP A  31     116.420  51.040 116.790  1.00  0.00           C
ATOM    287  NE1 TRP A  31     117.630  51.850 115.180  1.00  0.00           N
ATOM    288  HE1 TRP A  31     118.260  52.000 114.430  1.00  0.00           H
ATOM    289  CE2 TRP A  31     117.440  50.770 115.870  1.00  0.00           C
ATOM    290  CE3 TRP A  31     116.040  50.020 117.730  1.00  0.00           C
ATOM    291  HE3 TRP A  31     115.140  50.160 118.320  1.00  0.00           H
ATOM    292  CZ2 TRP A  31     118.050  49.550 115.910  1.00  0.00           C
ATOM    293  HZ2 TRP A  31     118.710  49.230 115.100  1.00  0.00           H
ATOM    294  CZ3 TRP A  31     116.610  48.820 117.680  1.00  0.00           C
ATOM    295  HZ3 TRP A  31     116.250  47.980 118.270  1.00  0.00           H
ATOM    296  CH2 TRP A  31     117.620  48.530 116.780  1.00  0.00           C
ATOM    297  HH2 TRP A  31     117.940  47.490 116.720  1.00  0.00           H
ATOM    298  C   TRP A  31     113.420  53.730 115.420  1.00  0.00           C
ATOM    299  O   TRP A  31     113.030  52.590 115.150  1.00  0.00           O
ATOM    300  N   LEU A  32     113.320  54.750 114.640  1.00  0.00           N
ATOM    301  H   LEU A  32     113.870  55.560 114.820  1.00  0.00           H
ATOM    302  CA  LEU A  32     112.460  54.810 113.410  1.00  0.00           C
ATOM    303  CB  LEU A  32     111.680  56.140 113.300  1.00  0.00           C
ATOM    304  CG  LEU A  32     110.590  56.260 114.360  1.00  0.00           C
ATOM    305  CD1 LEU A  32     110.090  57.660 114.290  1.00  0.00           C
ATOM    306  CD2 LEU A  32     109.470  55.280 114.100  1.00  0.00           C
ATOM    307  C   LEU A  32     113.340  54.510 112.140  1.00  0.00           C
ATOM    308  O   LEU A  32     114.080  55.450 111.840  1.00  0.00           O
ATOM    309  N   ASP A  33     113.360  53.200 111.780  1.00  0.00           N
ATOM    310  H   ASP A  33     112.840  52.580 112.370  1.00  0.00           H
ATOM    311  CA  ASP A  33     114.390  52.640 110.870  1.00  0.00           C
ATOM    312  CB  ASP A  33     114.030  53.010 109.430  1.00  0.00           C
ATOM    313  CG  ASP A  33     113.150  52.010 108.710  1.00  0.00           C
ATOM    314  OD1 ASP A  33     111.930  52.130 108.820  1.00  0.00           O
ATOM    315  OD2 ASP A  33     113.740  51.120 108.100  1.00  0.00           O
ATOM    316  C   ASP A  33     115.830  52.910 111.380  1.00  0.00           C
ATOM    317  O   ASP A  33     116.220  52.190 112.310  1.00  0.00           O
ATOM    318  N   ASP A  34     116.610  53.730 110.690  1.00  0.00           N
ATOM    319  H   ASP A  34     116.370  53.970 109.750  1.00  0.00           H
ATOM    320  CA  ASP A  34     118.000  54.050 111.000  1.00  0.00           C
ATOM    321  CB  ASP A  34     118.800  54.060 109.680  1.00  0.00           C
ATOM    322  CG  ASP A  34     118.220  54.920 108.500  1.00  0.00           C
ATOM    323  OD1 ASP A  34     117.030  55.340 108.480  1.00  0.00           O
ATOM    324  OD2 ASP A  34     119.000  55.260 107.560  1.00  0.00           O
ATOM    325  C   ASP A  34     118.200  55.420 111.720  1.00  0.00           C
ATOM    326  O   ASP A  34     119.370  55.800 111.960  1.00  0.00           O
ATOM    327  N   VAL A  35     117.140  56.150 111.960  1.00  0.00           N
ATOM    328  H   VAL A  35     116.230  55.930 111.610  1.00  0.00           H
ATOM    329  CA  VAL A  35     117.090  57.360 112.800  1.00  0.00           C
ATOM    330  CB  VAL A  35     116.580  58.640 112.190  1.00  0.00           C
ATOM    331  CG1 VAL A  35     117.750  59.410 111.650  1.00  0.00           C
ATOM    332  CG2 VAL A  35     115.420  58.420 111.220  1.00  0.00           C
ATOM    333  C   VAL A  35     116.410  57.140 114.130  1.00  0.00           C
ATOM    334  O   VAL A  35     115.280  56.600 114.200  1.00  0.00           O
ATOM    335  N   VAL A  36     117.210  57.340 115.140  1.00  0.00           N
ATOM    336  H   VAL A  36     118.190  57.400 114.930  1.00  0.00           H
ATOM    337  CA  VAL A  36     116.920  57.510 116.580  1.00  0.00           C
ATOM    338  CB  VAL A  36     118.070  57.020 117.450  1.00  0.00           C
ATOM    339  CG1 VAL A  36     117.580  56.860 118.910  1.00  0.00           C
ATOM    340  CG2 VAL A  36     118.400  55.530 117.120  1.00  0.00           C
ATOM    341  C   VAL A  36     116.410  58.900 116.920  1.00  0.00           C
ATOM    342  O   VAL A  36     117.210  59.830 117.080  1.00  0.00           O
ATOM    343  N   TYR A  37     115.110  59.130 116.840  1.00  0.00           N
ATOM    344  H   TYR A  37     114.610  58.480 116.280  1.00  0.00           H
ATOM    345  CA  TYR A  37     114.570  60.470 117.130  1.00  0.00           C
ATOM    346  CB  TYR A  37     113.080  60.640 116.700  1.00  0.00           C
ATOM    347  CG  TYR A  37     112.770  60.920 115.190  1.00  0.00           C
ATOM    348  CD1 TYR A  37     111.940  61.990 114.850  1.00  0.00           C
ATOM    349  HD1 TYR A  37     111.770  62.740 115.620  1.00  0.00           H
ATOM    350  CD2 TYR A  37     113.200  60.010 114.170  1.00  0.00           C
ATOM    351  HD2 TYR A  37     113.660  59.060 114.450  1.00  0.00           H
ATOM    352  CE1 TYR A  37     111.530  62.210 113.540  1.00  0.00           C
ATOM    353  HE1 TYR A  37     110.660  62.860 113.500  1.00  0.00           H
ATOM    354  CE2 TYR A  37     112.750  60.190 112.910  1.00  0.00           C
ATOM    355  HE2 TYR A  37     112.960  59.320 112.290  1.00  0.00           H
ATOM    356  CZ  TYR A  37     111.970  61.290 112.560  1.00  0.00           C
ATOM    357  OH  TYR A  37     111.600  61.540 111.230  1.00  0.00           O
ATOM    358  HH  TYR A  37     111.380  62.510 111.150  1.00  0.00           H
ATOM    359  C   TYR A  37     114.510  60.830 118.630  1.00  0.00           C
ATOM    360  O   TYR A  37     113.660  60.230 119.300  1.00  0.00           O
ATOM    361  N   CYS A  38     115.540  61.630 119.080  1.00  0.00           N
ATOM    362  H   CYS A  38     116.300  61.880 118.470  1.00  0.00           H
ATOM    363  CA  CYS A  38     115.740  62.070 120.470  1.00  0.00           C
ATOM    364  CB  CYS A  38     117.220  61.860 120.800  1.00  0.00           C
ATOM    365  SG  CYS A  38     117.710  62.490 122.430  1.00  0.00           S
ATOM    366  HG  CYS A  38     117.860  63.780 122.130  1.00  0.00           H
ATOM    367  C   CYS A  38     115.410  63.590 120.620  1.00  0.00           C
ATOM    368  O   CYS A  38     115.360  64.290 119.620  1.00  0.00           O
ATOM    369  N   PRO A  39     114.820  64.000 121.780  1.00  0.00           N
ATOM    370  CA  PRO A  39     114.740  65.510 122.010  1.00  0.00           C
ATOM    371  CB  PRO A  39     114.100  65.550 123.390  1.00  0.00           C
ATOM    372  CG  PRO A  39     113.200  64.390 123.380  1.00  0.00           C
ATOM    373  CD  PRO A  39     113.980  63.260 122.710  1.00  0.00           C
ATOM    374  C   PRO A  39     116.170  66.080 122.000  1.00  0.00           C
ATOM    375  O   PRO A  39     117.110  65.360 122.200  1.00  0.00           O
ATOM    376  N   ARG A  40     116.260  67.420 121.790  1.00  0.00           N
ATOM    377  H   ARG A  40     115.510  68.080 121.750  1.00  0.00           H
ATOM    378  CA  ARG A  40     117.550  68.180 121.780  1.00  0.00           C
ATOM    379  CB  ARG A  40     117.220  69.650 121.630  1.00  0.00           C
ATOM    380  CG  ARG A  40     116.800  70.220 120.220  1.00  0.00           C
ATOM    381  CD  ARG A  40     116.570  71.730 120.270  1.00  0.00           C
ATOM    382  NE  ARG A  40     117.310  72.370 119.190  1.00  0.00           N
ATOM    383  HE  ARG A  40     118.190  71.910 119.050  1.00  0.00           H
ATOM    384  CZ  ARG A  40     116.920  73.390 118.380  1.00  0.00           C
ATOM    385  NH1 ARG A  40     115.690  73.880 118.570  1.00  0.00           N
ATOM    386 1HH1 ARG A  40     115.100  73.390 119.210  1.00  0.00           H
ATOM    387 2HH1 ARG A  40     115.410  74.740 118.140  1.00  0.00           H
ATOM    388  NH2 ARG A  40     117.740  73.820 117.440  1.00  0.00           N
ATOM    389 1HH2 ARG A  40     118.640  73.390 117.370  1.00  0.00           H
ATOM    390 2HH2 ARG A  40     117.490  74.590 116.840  1.00  0.00           H
ATOM    391  C   ARG A  40     118.480  68.010 122.980  1.00  0.00           C
ATOM    392  O   ARG A  40     119.720  68.010 122.830  1.00  0.00           O
ATOM    393  N   HIS A  41     117.770  68.010 124.140  1.00  0.00           N
ATOM    394  H   HIS A  41     116.780  67.900 124.150  1.00  0.00           H
ATOM    395  CA  HIS A  41     118.360  67.830 125.460  1.00  0.00           C
ATOM    396  CB  HIS A  41     117.250  67.150 126.270  1.00  0.00           C
ATOM    397  CG  HIS A  41     115.900  67.960 126.390  1.00  0.00           C
ATOM    398  ND1 HIS A  41     115.180  68.370 125.370  1.00  0.00           N
ATOM    399  CD2 HIS A  41     115.230  68.060 127.520  1.00  0.00           C
ATOM    400  HD2 HIS A  41     115.580  67.800 128.520  1.00  0.00           H
ATOM    401  CE1 HIS A  41     113.990  68.730 125.840  1.00  0.00           C
ATOM    402  HE1 HIS A  41     113.050  68.830 125.300  1.00  0.00           H
ATOM    403  NE2 HIS A  41     114.060  68.500 127.170  1.00  0.00           N
ATOM    404  HE2 HIS A  41     113.330  68.850 127.760  1.00  0.00           H
ATOM    405  C   HIS A  41     119.660  67.080 125.690  1.00  0.00           C
ATOM    406  O   HIS A  41     120.470  67.600 126.450  1.00  0.00           O
ATOM    407  N   VAL A  42     119.860  65.990 124.960  1.00  0.00           N
ATOM    408  H   VAL A  42     119.300  65.740 124.170  1.00  0.00           H
ATOM    409  CA  VAL A  42     121.120  65.170 125.080  1.00  0.00           C
ATOM    410  CB  VAL A  42     121.110  63.820 124.260  1.00  0.00           C
ATOM    411  CG1 VAL A  42     120.320  62.730 124.880  1.00  0.00           C
ATOM    412  CG2 VAL A  42     120.880  63.970 122.750  1.00  0.00           C
ATOM    413  C   VAL A  42     122.500  65.850 124.920  1.00  0.00           C
ATOM    414  O   VAL A  42     123.490  65.270 125.160  1.00  0.00           O
ATOM    415  N   ILE A  43     122.480  66.970 124.130  1.00  0.00           N
ATOM    416  H   ILE A  43     121.700  67.360 123.640  1.00  0.00           H
ATOM    417  CA  ILE A  43     123.710  67.720 123.830  1.00  0.00           C
ATOM    418  CB  ILE A  43     123.500  68.810 122.810  1.00  0.00           C
ATOM    419  CG1 ILE A  43     122.860  68.190 121.550  1.00  0.00           C
ATOM    420  CG2 ILE A  43     124.760  69.550 122.570  1.00  0.00           C
ATOM    421  CD  ILE A  43     122.270  69.290 120.630  1.00  0.00           C
ATOM    422  C   ILE A  43     124.240  68.320 125.140  1.00  0.00           C
ATOM    423  O   ILE A  43     125.420  68.090 125.510  1.00  0.00           O
ATOM    424  N   CYS A  44     123.400  69.110 125.820  1.00  0.00           N
ATOM    425  H   CYS A  44     122.480  69.310 125.470  1.00  0.00           H
ATOM    426  CA  CYS A  44     123.720  69.850 127.070  1.00  0.00           C
ATOM    427  CB  CYS A  44     123.030  71.240 127.260  1.00  0.00           C
ATOM    428  SG  CYS A  44     123.280  72.350 125.850  1.00  0.00           S
ATOM    429  HG  CYS A  44     122.390  71.800 125.040  1.00  0.00           H
ATOM    430  C   CYS A  44     123.600  69.000 128.340  1.00  0.00           C
ATOM    431  O   CYS A  44     122.510  68.750 128.820  1.00  0.00           O
ATOM    432  N   THR A  45     124.740  68.480 128.850  1.00  0.00           N
ATOM    433  H   THR A  45     125.670  68.730 128.580  1.00  0.00           H
ATOM    434  CA  THR A  45     124.740  67.400 129.880  1.00  0.00           C
ATOM    435  CB  THR A  45     125.770  66.370 129.660  1.00  0.00           C
ATOM    436  OG1 THR A  45     127.020  66.990 129.300  1.00  0.00           O
ATOM    437  HG1 THR A  45     127.500  67.320 130.120  1.00  0.00           H
ATOM    438  CG2 THR A  45     125.480  65.360 128.580  1.00  0.00           C
ATOM    439  C   THR A  45     124.720  67.860 131.350  1.00  0.00           C
ATOM    440  O   THR A  45     124.020  67.180 132.130  1.00  0.00           O
ATOM    441  N   SER A  46     125.460  68.900 131.740  1.00  0.00           N
ATOM    442  H   SER A  46     126.170  69.170 131.080  1.00  0.00           H
ATOM    443  CA  SER A  46     125.480  69.510 133.080  1.00  0.00           C
ATOM    444  CB  SER A  46     126.770  69.190 133.880  1.00  0.00           C
ATOM    445  OG  SER A  46     126.950  67.750 134.070  1.00  0.00           O
ATOM    446  HG  SER A  46     127.860  67.370 133.930  1.00  0.00           H
ATOM    447  C   SER A  46     125.140  70.990 133.020  1.00  0.00           C
ATOM    448  O   SER A  46     124.470  71.550 133.890  1.00  0.00           O
ATOM    449  N   GLU A  47     125.540  71.580 131.890  1.00  0.00           N
ATOM    450  H   GLU A  47     126.170  71.200 131.210  1.00  0.00           H
ATOM    451  CA  GLU A  47     125.190  72.970 131.690  1.00  0.00           C
ATOM    452  CB  GLU A  47     125.950  73.610 130.440  1.00  0.00           C
ATOM    453  CG  GLU A  47     126.050  72.650 129.230  1.00  0.00           C
ATOM    454  CD  GLU A  47     127.170  71.560 129.450  1.00  0.00           C
ATOM    455  OE1 GLU A  47     128.330  71.980 129.320  1.00  0.00           O
ATOM    456  OE2 GLU A  47     126.890  70.400 129.750  1.00  0.00           O
ATOM    457  C   GLU A  47     123.700  73.300 131.500  1.00  0.00           C
ATOM    458  O   GLU A  47     123.040  72.330 131.120  1.00  0.00           O
ATOM    459  N   ASP A  48     123.170  74.520 131.860  1.00  0.00           N
ATOM    460  H   ASP A  48     123.710  75.150 132.410  1.00  0.00           H
ATOM    461  CA  ASP A  48     121.730  74.770 131.680  1.00  0.00           C
ATOM    462  CB  ASP A  48     121.200  75.790 132.710  1.00  0.00           C
ATOM    463  CG  ASP A  48     121.540  77.240 132.500  1.00  0.00           C
ATOM    464  OD1 ASP A  48     120.980  77.800 131.560  1.00  0.00           O
ATOM    465  OD2 ASP A  48     122.320  77.880 133.240  1.00  0.00           O
ATOM    466  C   ASP A  48     121.280  75.240 130.290  1.00  0.00           C
ATOM    467  O   ASP A  48     122.080  75.520 129.370  1.00  0.00           O
ATOM    468  N   MET A  49     120.010  75.220 130.040  1.00  0.00           N
ATOM    469  H   MET A  49     119.330  74.840 130.670  1.00  0.00           H
ATOM    470  CA  MET A  49     119.410  75.460 128.740  1.00  0.00           C
ATOM    471  CB  MET A  49     118.660  74.200 128.210  1.00  0.00           C
ATOM    472  CG  MET A  49     119.620  73.040 128.110  1.00  0.00           C
ATOM    473  SD  MET A  49     118.890  71.400 127.990  1.00  0.00           S
ATOM    474  CE  MET A  49     117.810  71.200 129.420  1.00  0.00           C
ATOM    475  C   MET A  49     118.590  76.770 128.730  1.00  0.00           C
ATOM    476  O   MET A  49     117.380  76.660 128.480  1.00  0.00           O
ATOM    477  N   LEU A  50     119.270  77.900 128.910  1.00  0.00           N
ATOM    478  H   LEU A  50     120.100  77.880 129.460  1.00  0.00           H
ATOM    479  CA  LEU A  50     118.700  79.240 128.620  1.00  0.00           C
ATOM    480  CB  LEU A  50     119.230  80.250 129.660  1.00  0.00           C
ATOM    481  CG  LEU A  50     118.300  81.440 129.720  1.00  0.00           C
ATOM    482  CD1 LEU A  50     116.800  81.060 130.050  1.00  0.00           C
ATOM    483  CD2 LEU A  50     118.920  82.370 130.720  1.00  0.00           C
ATOM    484  C   LEU A  50     119.060  79.490 127.130  1.00  0.00           C
ATOM    485  O   LEU A  50     118.130  79.850 126.390  1.00  0.00           O
ATOM    486  N   ASN A  51     120.290  79.170 126.740  1.00  0.00           N
ATOM    487  H   ASN A  51     120.960  78.750 127.350  1.00  0.00           H
ATOM    488  CA  ASN A  51     120.530  79.020 125.270  1.00  0.00           C
ATOM    489  CB  ASN A  51     121.990  79.340 124.940  1.00  0.00           C
ATOM    490  CG  ASN A  51     122.390  79.340 123.470  1.00  0.00           C
ATOM    491  OD1 ASN A  51     121.730  79.750 122.560  1.00  0.00           O
ATOM    492  ND2 ASN A  51     123.550  78.860 123.210  1.00  0.00           N
ATOM    493 1HD2 ASN A  51     124.170  78.530 123.920  1.00  0.00           H
ATOM    494 2HD2 ASN A  51     123.860  78.720 122.270  1.00  0.00           H
ATOM    495  C   ASN A  51     120.120  77.600 124.780  1.00  0.00           C
ATOM    496  O   ASN A  51     120.560  76.610 125.420  1.00  0.00           O
ATOM    497  N   PRO A  52     119.190  77.470 123.790  1.00  0.00           N
ATOM    498  CA  PRO A  52     118.750  76.190 123.270  1.00  0.00           C
ATOM    499  CB  PRO A  52     117.680  76.640 122.210  1.00  0.00           C
ATOM    500  CG  PRO A  52     117.150  78.010 122.680  1.00  0.00           C
ATOM    501  CD  PRO A  52     118.400  78.610 123.260  1.00  0.00           C
ATOM    502  C   PRO A  52     119.820  75.310 122.690  1.00  0.00           C
ATOM    503  O   PRO A  52     120.780  75.740 122.100  1.00  0.00           O
ATOM    504  N   ASN A  53     119.480  74.070 122.420  1.00  0.00           N
ATOM    505  H   ASN A  53     118.610  73.750 122.810  1.00  0.00           H
ATOM    506  CA  ASN A  53     120.360  73.010 121.970  1.00  0.00           C
ATOM    507  CB  ASN A  53     119.970  71.620 122.530  1.00  0.00           C
ATOM    508  CG  ASN A  53     120.240  71.480 124.000  1.00  0.00           C
ATOM    509  OD1 ASN A  53     121.310  70.980 124.370  1.00  0.00           O
ATOM    510  ND2 ASN A  53     119.310  71.740 124.890  1.00  0.00           N
ATOM    511 1HD2 ASN A  53     118.410  72.100 124.660  1.00  0.00           H
ATOM    512 2HD2 ASN A  53     119.210  71.160 125.700  1.00  0.00           H
ATOM    513  C   ASN A  53     120.600  73.040 120.450  1.00  0.00           C
ATOM    514  O   ASN A  53     120.090  72.170 119.780  1.00  0.00           O
ATOM    515  N   TYR A  54     121.190  74.150 120.020  1.00  0.00           N
ATOM    516  H   TYR A  54     121.330  74.860 120.710  1.00  0.00           H
ATOM    517  CA  TYR A  54     121.510  74.460 118.610  1.00  0.00           C
ATOM    518  CB  TYR A  54     121.900  75.920 118.630  1.00  0.00           C
ATOM    519  CG  TYR A  54     120.750  76.840 118.830  1.00  0.00           C
ATOM    520  CD1 TYR A  54     120.810  77.890 119.710  1.00  0.00           C
ATOM    521  HD1 TYR A  54     121.720  77.940 120.300  1.00  0.00           H
ATOM    522  CD2 TYR A  54     119.700  76.840 117.940  1.00  0.00           C
ATOM    523  HD2 TYR A  54     119.750  76.090 117.150  1.00  0.00           H
ATOM    524  CE1 TYR A  54     119.790  78.880 119.790  1.00  0.00           C
ATOM    525  HE1 TYR A  54     119.770  79.540 120.660  1.00  0.00           H
ATOM    526  CE2 TYR A  54     118.780  77.860 117.910  1.00  0.00           C
ATOM    527  HE2 TYR A  54     117.900  77.740 117.280  1.00  0.00           H
ATOM    528  CZ  TYR A  54     118.810  78.900 118.860  1.00  0.00           C
ATOM    529  OH  TYR A  54     118.010  80.000 118.860  1.00  0.00           O
ATOM    530  HH  TYR A  54     117.390  79.810 118.100  1.00  0.00           H
ATOM    531  C   TYR A  54     122.660  73.750 117.890  1.00  0.00           C
ATOM    532  O   TYR A  54     123.430  73.060 118.520  1.00  0.00           O
ATOM    533  N   GLU A  55     122.610  73.760 116.580  1.00  0.00           N
ATOM    534  H   GLU A  55     121.800  74.190 116.170  1.00  0.00           H
ATOM    535  CA  GLU A  55     123.540  73.120 115.680  1.00  0.00           C
ATOM    536  CB  GLU A  55     123.380  73.300 114.160  1.00  0.00           C
ATOM    537  CG  GLU A  55     122.460  72.250 113.670  1.00  0.00           C
ATOM    538  CD  GLU A  55     122.180  72.330 112.170  1.00  0.00           C
ATOM    539  OE1 GLU A  55     123.080  72.570 111.380  1.00  0.00           O
ATOM    540  OE2 GLU A  55     121.030  72.190 111.750  1.00  0.00           O
ATOM    541  C   GLU A  55     125.050  73.330 116.020  1.00  0.00           C
ATOM    542  O   GLU A  55     125.820  72.460 115.720  1.00  0.00           O
ATOM    543  N   ASP A  56     125.360  74.530 116.410  1.00  0.00           N
ATOM    544  H   ASP A  56     124.750  75.320 116.530  1.00  0.00           H
ATOM    545  CA  ASP A  56     126.690  74.880 116.930  1.00  0.00           C
ATOM    546  CB  ASP A  56     126.860  76.420 116.910  1.00  0.00           C
ATOM    547  CG  ASP A  56     126.030  77.280 117.890  1.00  0.00           C
ATOM    548  OD1 ASP A  56     126.220  78.550 117.880  1.00  0.00           O
ATOM    549  OD2 ASP A  56     125.060  76.810 118.510  1.00  0.00           O
ATOM    550  C   ASP A  56     127.050  74.300 118.310  1.00  0.00           C
ATOM    551  O   ASP A  56     127.990  73.540 118.460  1.00  0.00           O
ATOM    552  N   LEU A  57     126.120  74.360 119.230  1.00  0.00           N
ATOM    553  H   LEU A  57     125.520  75.160 119.290  1.00  0.00           H
ATOM    554  CA  LEU A  57     126.280  73.650 120.500  1.00  0.00           C
ATOM    555  CB  LEU A  57     125.230  73.940 121.550  1.00  0.00           C
ATOM    556  CG  LEU A  57     125.270  75.380 122.010  1.00  0.00           C
ATOM    557  CD1 LEU A  57     124.060  75.600 122.890  1.00  0.00           C
ATOM    558  CD2 LEU A  57     126.600  75.760 122.690  1.00  0.00           C
ATOM    559  C   LEU A  57     126.310  72.120 120.280  1.00  0.00           C
ATOM    560  O   LEU A  57     127.090  71.480 120.990  1.00  0.00           O
ATOM    561  N   LEU A  58     125.680  71.600 119.260  1.00  0.00           N
ATOM    562  H   LEU A  58     124.980  72.130 118.780  1.00  0.00           H
ATOM    563  CA  LEU A  58     125.760  70.210 118.800  1.00  0.00           C
ATOM    564  CB  LEU A  58     124.670  70.000 117.710  1.00  0.00           C
ATOM    565  CG  LEU A  58     124.570  68.590 117.080  1.00  0.00           C
ATOM    566  CD1 LEU A  58     124.100  67.490 117.970  1.00  0.00           C
ATOM    567  CD2 LEU A  58     123.900  68.630 115.740  1.00  0.00           C
ATOM    568  C   LEU A  58     127.100  69.750 118.210  1.00  0.00           C
ATOM    569  O   LEU A  58     127.740  68.890 118.870  1.00  0.00           O
ATOM    570  N   ILE A  59     127.580  70.570 117.280  1.00  0.00           N
ATOM    571  H   ILE A  59     126.990  71.330 116.990  1.00  0.00           H
ATOM    572  CA  ILE A  59     128.970  70.340 116.810  1.00  0.00           C
ATOM    573  CB  ILE A  59     129.310  70.850 115.400  1.00  0.00           C
ATOM    574  CG1 ILE A  59     129.060  72.320 115.260  1.00  0.00           C
ATOM    575  CG2 ILE A  59     128.320  70.260 114.380  1.00  0.00           C
ATOM    576  CD  ILE A  59     130.300  73.090 115.760  1.00  0.00           C
ATOM    577  C   ILE A  59     130.100  70.310 117.850  1.00  0.00           C
ATOM    578  O   ILE A  59     130.850  69.370 117.870  1.00  0.00           O
ATOM    579  N   ARG A  60     129.800  71.080 118.860  1.00  0.00           N
ATOM    580  H   ARG A  60     129.010  71.690 118.820  1.00  0.00           H
ATOM    581  CA  ARG A  60     130.700  71.230 120.060  1.00  0.00           C
ATOM    582  CB  ARG A  60     130.320  72.470 120.850  1.00  0.00           C
ATOM    583  CG  ARG A  60     130.590  73.740 120.090  1.00  0.00           C
ATOM    584  CD  ARG A  60     130.030  75.040 120.690  1.00  0.00           C
ATOM    585  NE  ARG A  60     129.890  76.050 119.620  1.00  0.00           N
ATOM    586  HE  ARG A  60     130.280  75.820 118.730  1.00  0.00           H
ATOM    587  CZ  ARG A  60     129.490  77.300 119.820  1.00  0.00           C
ATOM    588  NH1 ARG A  60     129.020  77.630 120.990  1.00  0.00           N
ATOM    589 1HH1 ARG A  60     128.980  76.820 121.570  1.00  0.00           H
ATOM    590 2HH1 ARG A  60     128.640  78.520 121.260  1.00  0.00           H
ATOM    591  NH2 ARG A  60     129.440  78.190 118.790  1.00  0.00           N
ATOM    592 1HH2 ARG A  60     129.620  77.810 117.880  1.00  0.00           H
ATOM    593 2HH2 ARG A  60     129.410  79.170 118.950  1.00  0.00           H
ATOM    594  C   ARG A  60     130.720  70.080 121.110  1.00  0.00           C
ATOM    595  O   ARG A  60     131.480  70.050 122.030  1.00  0.00           O
ATOM    596  N   LYS A  61     129.950  69.060 120.740  1.00  0.00           N
ATOM    597  H   LYS A  61     129.360  69.270 119.960  1.00  0.00           H
ATOM    598  CA  LYS A  61     129.710  67.790 121.490  1.00  0.00           C
ATOM    599  CB  LYS A  61     128.320  67.960 122.070  1.00  0.00           C
ATOM    600  CG  LYS A  61     127.860  66.960 123.130  1.00  0.00           C
ATOM    601  CD  LYS A  61     128.720  67.040 124.370  1.00  0.00           C
ATOM    602  CE  LYS A  61     128.050  66.180 125.420  1.00  0.00           C
ATOM    603  NZ  LYS A  61     128.840  66.270 126.650  1.00  0.00           N
ATOM    604  HZ1 LYS A  61     129.780  66.540 126.430  1.00  0.00           H
ATOM    605  HZ2 LYS A  61     128.460  66.970 127.260  1.00  0.00           H
ATOM    606  HZ3 LYS A  61     128.990  65.340 126.980  1.00  0.00           H
ATOM    607  C   LYS A  61     129.900  66.550 120.540  1.00  0.00           C
ATOM    608  O   LYS A  61     130.570  65.570 120.920  1.00  0.00           O
ATOM    609  N   SER A  62     129.150  66.580 119.430  1.00  0.00           N
ATOM    610  H   SER A  62     128.670  67.440 119.250  1.00  0.00           H
ATOM    611  CA  SER A  62     129.180  65.600 118.360  1.00  0.00           C
ATOM    612  CB  SER A  62     130.440  65.830 117.490  1.00  0.00           C
ATOM    613  OG  SER A  62     130.320  65.120 116.250  1.00  0.00           O
ATOM    614  HG  SER A  62     130.970  65.590 115.640  1.00  0.00           H
ATOM    615  C   SER A  62     129.010  64.060 118.680  1.00  0.00           C
ATOM    616  O   SER A  62     128.980  63.560 119.790  1.00  0.00           O
ATOM    617  N   ASN A  63     128.760  63.270 117.610  1.00  0.00           N
ATOM    618  H   ASN A  63     128.700  63.760 116.740  1.00  0.00           H
ATOM    619  CA  ASN A  63     128.410  61.800 117.520  1.00  0.00           C
ATOM    620  CB  ASN A  63     128.900  61.150 116.190  1.00  0.00           C
ATOM    621  CG  ASN A  63     128.350  61.560 114.860  1.00  0.00           C
ATOM    622  OD1 ASN A  63     127.200  61.730 114.630  1.00  0.00           O
ATOM    623  ND2 ASN A  63     129.230  61.760 113.900  1.00  0.00           N
ATOM    624 1HD2 ASN A  63     130.190  61.600 114.120  1.00  0.00           H
ATOM    625 2HD2 ASN A  63     129.030  62.180 113.010  1.00  0.00           H
ATOM    626  C   ASN A  63     128.790  60.830 118.620  1.00  0.00           C
ATOM    627  O   ASN A  63     127.940  60.130 119.230  1.00  0.00           O
ATOM    628  N   HIS A  64     130.070  60.880 118.990  1.00  0.00           N
ATOM    629  H   HIS A  64     130.600  61.730 119.020  1.00  0.00           H
ATOM    630  CA  HIS A  64     130.720  59.910 119.840  1.00  0.00           C
ATOM    631  CB  HIS A  64     132.230  60.220 119.830  1.00  0.00           C
ATOM    632  CG  HIS A  64     132.490  61.620 120.360  1.00  0.00           C
ATOM    633  ND1 HIS A  64     132.230  62.790 119.810  1.00  0.00           N
ATOM    634  CD2 HIS A  64     133.290  61.920 121.390  1.00  0.00           C
ATOM    635  HD2 HIS A  64     133.720  61.230 122.110  1.00  0.00           H
ATOM    636  CE1 HIS A  64     132.930  63.740 120.360  1.00  0.00           C
ATOM    637  HE1 HIS A  64     133.040  64.790 120.070  1.00  0.00           H
ATOM    638  NE2 HIS A  64     133.590  63.210 121.360  1.00  0.00           N
ATOM    639  HE2 HIS A  64     133.990  63.660 122.160  1.00  0.00           H
ATOM    640  C   HIS A  64     130.220  59.910 121.310  1.00  0.00           C
ATOM    641  O   HIS A  64     130.470  58.930 122.010  1.00  0.00           O
ATOM    642  N   ASN A  65     129.600  60.970 121.800  1.00  0.00           N
ATOM    643  H   ASN A  65     129.670  61.680 121.100  1.00  0.00           H
ATOM    644  CA  ASN A  65     128.960  61.270 123.060  1.00  0.00           C
ATOM    645  CB  ASN A  65     128.880  62.750 123.250  1.00  0.00           C
ATOM    646  CG  ASN A  65     130.100  63.320 124.000  1.00  0.00           C
ATOM    647  OD1 ASN A  65     130.600  62.860 125.000  1.00  0.00           O
ATOM    648  ND2 ASN A  65     130.790  64.250 123.280  1.00  0.00           N
ATOM    649 1HD2 ASN A  65     130.540  64.450 122.340  1.00  0.00           H
ATOM    650 2HD2 ASN A  65     131.590  64.710 123.670  1.00  0.00           H
ATOM    651  C   ASN A  65     127.580  60.610 123.210  1.00  0.00           C
ATOM    652  O   ASN A  65     127.410  60.060 124.300  1.00  0.00           O
ATOM    653  N   PHE A  66     126.900  60.340 122.130  1.00  0.00           N
ATOM    654  H   PHE A  66     127.250  60.380 121.200  1.00  0.00           H
ATOM    655  CA  PHE A  66     125.540  59.890 122.260  1.00  0.00           C
ATOM    656  CB  PHE A  66     124.570  60.500 121.270  1.00  0.00           C
ATOM    657  CG  PHE A  66     124.800  61.990 120.900  1.00  0.00           C
ATOM    658  CD1 PHE A  66     124.400  62.950 121.820  1.00  0.00           C
ATOM    659  HD1 PHE A  66     124.280  62.580 122.830  1.00  0.00           H
ATOM    660  CD2 PHE A  66     125.060  62.340 119.600  1.00  0.00           C
ATOM    661  HD2 PHE A  66     125.540  61.700 118.860  1.00  0.00           H
ATOM    662  CE1 PHE A  66     124.220  64.290 121.420  1.00  0.00           C
ATOM    663  HE1 PHE A  66     123.930  65.080 122.100  1.00  0.00           H
ATOM    664  CE2 PHE A  66     124.920  63.650 119.210  1.00  0.00           C
ATOM    665  HE2 PHE A  66     125.440  63.970 118.310  1.00  0.00           H
ATOM    666  CZ  PHE A  66     124.550  64.620 120.130  1.00  0.00           C
ATOM    667  HZ  PHE A  66     124.720  65.670 119.890  1.00  0.00           H
ATOM    668  C   PHE A  66     125.500  58.370 122.190  1.00  0.00           C
ATOM    669  O   PHE A  66     126.130  57.840 121.270  1.00  0.00           O
ATOM    670  N   LEU A  67     125.130  57.610 123.240  1.00  0.00           N
ATOM    671  H   LEU A  67     124.910  57.940 124.160  1.00  0.00           H
ATOM    672  CA  LEU A  67     124.900  56.170 123.000  1.00  0.00           C
ATOM    673  CB  LEU A  67     125.830  55.370 123.940  1.00  0.00           C
ATOM    674  CG  LEU A  67     127.320  55.480 123.590  1.00  0.00           C
ATOM    675  CD1 LEU A  67     128.170  54.860 124.730  1.00  0.00           C
ATOM    676  CD2 LEU A  67     127.740  54.710 122.320  1.00  0.00           C
ATOM    677  C   LEU A  67     123.470  55.800 123.000  1.00  0.00           C
ATOM    678  O   LEU A  67     122.720  56.320 123.750  1.00  0.00           O
ATOM    679  N   VAL A  68     123.140  54.850 122.100  1.00  0.00           N
ATOM    680  H   VAL A  68     123.870  54.280 121.730  1.00  0.00           H
ATOM    681  CA  VAL A  68     121.720  54.340 121.980  1.00  0.00           C
ATOM    682  CB  VAL A  68     121.130  54.580 120.630  1.00  0.00           C
ATOM    683  CG1 VAL A  68     119.850  53.750 120.400  1.00  0.00           C
ATOM    684  CG2 VAL A  68     120.820  56.090 120.670  1.00  0.00           C
ATOM    685  C   VAL A  68     121.640  52.880 122.460  1.00  0.00           C
ATOM    686  O   VAL A  68     122.310  52.080 121.820  1.00  0.00           O
ATOM    687  N   GLN A  69     121.110  52.650 123.640  1.00  0.00           N
ATOM    688  H   GLN A  69     120.700  53.420 124.130  1.00  0.00           H
ATOM    689  CA  GLN A  69     120.890  51.280 124.190  1.00  0.00           C
ATOM    690  CB  GLN A  69     120.930  51.290 125.770  1.00  0.00           C
ATOM    691  CG  GLN A  69     120.880  49.860 126.350  1.00  0.00           C
ATOM    692  CD  GLN A  69     122.150  49.090 125.940  1.00  0.00           C
ATOM    693  OE1 GLN A  69     123.210  49.730 126.100  1.00  0.00           O
ATOM    694  NE2 GLN A  69     122.110  47.830 125.620  1.00  0.00           N
ATOM    695 1HE2 GLN A  69     121.320  47.220 125.720  1.00  0.00           H
ATOM    696 2HE2 GLN A  69     122.940  47.380 125.290  1.00  0.00           H
ATOM    697  C   GLN A  69     119.510  50.730 123.700  1.00  0.00           C
ATOM    698  O   GLN A  69     118.460  51.180 124.120  1.00  0.00           O
ATOM    699  N   ALA A  70     119.640  49.740 122.850  1.00  0.00           N
ATOM    700  H   ALA A  70     120.560  49.340 122.760  1.00  0.00           H
ATOM    701  CA  ALA A  70     118.520  49.090 122.160  1.00  0.00           C
ATOM    702  CB  ALA A  70     118.550  49.340 120.630  1.00  0.00           C
ATOM    703  C   ALA A  70     118.330  47.590 122.500  1.00  0.00           C
ATOM    704  O   ALA A  70     118.680  46.710 121.670  1.00  0.00           O
ATOM    705  N   GLY A  71     117.620  47.400 123.570  1.00  0.00           N
ATOM    706  H   GLY A  71     117.090  48.080 124.080  1.00  0.00           H
ATOM    707  CA  GLY A  71     117.540  46.010 124.100  1.00  0.00           C
ATOM    708  C   GLY A  71     118.930  45.600 124.490  1.00  0.00           C
ATOM    709  O   GLY A  71     119.710  46.300 125.080  1.00  0.00           O
ATOM    710  N   ASN A  72     119.440  44.550 123.840  1.00  0.00           N
ATOM    711  H   ASN A  72     118.900  44.070 123.140  1.00  0.00           H
ATOM    712  CA  ASN A  72     120.770  43.950 124.050  1.00  0.00           C
ATOM    713  CB  ASN A  72     120.700  42.460 123.580  1.00  0.00           C
ATOM    714  CG  ASN A  72     120.080  42.260 122.190  1.00  0.00           C
ATOM    715  OD1 ASN A  72     119.380  43.110 121.680  1.00  0.00           O
ATOM    716  ND2 ASN A  72     120.510  41.220 121.470  1.00  0.00           N
ATOM    717 1HD2 ASN A  72     121.140  40.560 121.870  1.00  0.00           H
ATOM    718 2HD2 ASN A  72     119.890  41.050 120.700  1.00  0.00           H
ATOM    719  C   ASN A  72     121.960  44.570 123.200  1.00  0.00           C
ATOM    720  O   ASN A  72     123.110  44.370 123.600  1.00  0.00           O
ATOM    721  N   VAL A  73     121.610  45.210 122.110  1.00  0.00           N
ATOM    722  H   VAL A  73     120.660  45.300 121.810  1.00  0.00           H
ATOM    723  CA  VAL A  73     122.540  45.870 121.180  1.00  0.00           C
ATOM    724  CB  VAL A  73     122.200  45.550 119.710  1.00  0.00           C
ATOM    725  CG1 VAL A  73     120.830  46.100 119.200  1.00  0.00           C
ATOM    726  CG2 VAL A  73     123.460  45.880 118.860  1.00  0.00           C
ATOM    727  C   VAL A  73     122.810  47.360 121.470  1.00  0.00           C
ATOM    728  O   VAL A  73     121.890  48.120 121.520  1.00  0.00           O
ATOM    729  N   GLN A  74     124.090  47.780 121.660  1.00  0.00           N
ATOM    730  H   GLN A  74     124.900  47.200 121.600  1.00  0.00           H
ATOM    731  CA  GLN A  74     124.350  49.190 121.940  1.00  0.00           C
ATOM    732  CB  GLN A  74     125.370  49.270 123.070  1.00  0.00           C
ATOM    733  CG  GLN A  74     125.260  50.740 123.520  1.00  0.00           C
ATOM    734  CD  GLN A  74     126.070  51.150 124.720  1.00  0.00           C
ATOM    735  OE1 GLN A  74     127.280  51.200 124.730  1.00  0.00           O
ATOM    736  NE2 GLN A  74     125.400  51.160 125.860  1.00  0.00           N
ATOM    737 1HE2 GLN A  74     124.480  50.790 125.960  1.00  0.00           H
ATOM    738 2HE2 GLN A  74     125.810  51.760 126.550  1.00  0.00           H
ATOM    739  C   GLN A  74     124.840  49.810 120.570  1.00  0.00           C
ATOM    740  O   GLN A  74     125.930  49.450 120.090  1.00  0.00           O
ATOM    741  N   LEU A  75     124.120  50.730 120.150  1.00  0.00           N
ATOM    742  H   LEU A  75     123.360  50.960 120.750  1.00  0.00           H
ATOM    743  CA  LEU A  75     124.160  51.470 118.880  1.00  0.00           C
ATOM    744  CB  LEU A  75     122.790  51.780 118.290  1.00  0.00           C
ATOM    745  CG  LEU A  75     122.080  50.470 118.180  1.00  0.00           C
ATOM    746  CD1 LEU A  75     120.610  50.720 117.850  1.00  0.00           C
ATOM    747  CD2 LEU A  75     122.610  49.590 117.050  1.00  0.00           C
ATOM    748  C   LEU A  75     124.990  52.740 119.030  1.00  0.00           C
ATOM    749  O   LEU A  75     124.910  53.480 120.000  1.00  0.00           O
ATOM    750  N   ARG A  76     125.610  53.020 117.930  1.00  0.00           N
ATOM    751  H   ARG A  76     125.380  52.530 117.080  1.00  0.00           H
ATOM    752  CA  ARG A  76     126.640  54.070 117.830  1.00  0.00           C
ATOM    753  CB  ARG A  76     127.980  53.300 117.780  1.00  0.00           C
ATOM    754  CG  ARG A  76     129.200  54.150 118.100  1.00  0.00           C
ATOM    755  CD  ARG A  76     130.340  53.320 118.660  1.00  0.00           C
ATOM    756  NE  ARG A  76     130.900  52.450 117.580  1.00  0.00           N
ATOM    757  HE  ARG A  76     130.230  51.880 117.100  1.00  0.00           H
ATOM    758  CZ  ARG A  76     132.130  52.390 117.060  1.00  0.00           C
ATOM    759  NH1 ARG A  76     132.950  53.320 117.370  1.00  0.00           N
ATOM    760 1HH1 ARG A  76     132.580  54.090 117.900  1.00  0.00           H
ATOM    761 2HH1 ARG A  76     133.920  53.410 117.160  1.00  0.00           H
ATOM    762  NH2 ARG A  76     132.470  51.430 116.220  1.00  0.00           N
ATOM    763 1HH2 ARG A  76     131.740  50.760 116.080  1.00  0.00           H
ATOM    764 2HH2 ARG A  76     133.280  51.470 115.640  1.00  0.00           H
ATOM    765  C   ARG A  76     126.300  55.060 116.690  1.00  0.00           C
ATOM    766  O   ARG A  76     126.350  54.650 115.520  1.00  0.00           O
ATOM    767  N   VAL A  77     126.240  56.390 117.060  1.00  0.00           N
ATOM    768  H   VAL A  77     126.750  56.640 117.880  1.00  0.00           H
ATOM    769  CA  VAL A  77     125.730  57.520 116.210  1.00  0.00           C
ATOM    770  CB  VAL A  77     125.330  58.730 117.040  1.00  0.00           C
ATOM    771  CG1 VAL A  77     124.840  59.770 116.120  1.00  0.00           C
ATOM    772  CG2 VAL A  77     124.200  58.540 118.050  1.00  0.00           C
ATOM    773  C   VAL A  77     126.770  57.920 115.110  1.00  0.00           C
ATOM    774  O   VAL A  77     127.950  58.240 115.420  1.00  0.00           O
ATOM    775  N   ILE A  78     126.420  57.760 113.800  1.00  0.00           N
ATOM    776  H   ILE A  78     125.500  57.370 113.680  1.00  0.00           H
ATOM    777  CA  ILE A  78     127.320  58.080 112.690  1.00  0.00           C
ATOM    778  CB  ILE A  78     127.820  56.810 112.000  1.00  0.00           C
ATOM    779  CG1 ILE A  78     126.790  55.710 111.870  1.00  0.00           C
ATOM    780  CG2 ILE A  78     129.240  56.430 112.390  1.00  0.00           C
ATOM    781  CD  ILE A  78     127.090  54.930 110.620  1.00  0.00           C
ATOM    782  C   ILE A  78     126.670  59.170 111.740  1.00  0.00           C
ATOM    783  O   ILE A  78     126.650  58.950 110.480  1.00  0.00           O
ATOM    784  N   GLY A  79     126.180  60.190 112.410  1.00  0.00           N
ATOM    785  H   GLY A  79     126.550  60.360 113.320  1.00  0.00           H
ATOM    786  CA  GLY A  79     125.220  61.200 111.870  1.00  0.00           C
ATOM    787  C   GLY A  79     124.320  61.850 112.900  1.00  0.00           C
ATOM    788  O   GLY A  79     123.430  61.240 113.460  1.00  0.00           O
ATOM    789  N   HIS A  80     124.330  63.170 112.810  1.00  0.00           N
ATOM    790  H   HIS A  80     124.680  63.630 111.990  1.00  0.00           H
ATOM    791  CA  HIS A  80     123.710  64.010 113.840  1.00  0.00           C
ATOM    792  CB  HIS A  80     124.780  64.780 114.690  1.00  0.00           C
ATOM    793  CG  HIS A  80     126.100  65.160 114.020  1.00  0.00           C
ATOM    794  ND1 HIS A  80     127.100  64.380 113.740  1.00  0.00           N
ATOM    795  HD1 HIS A  80     127.190  63.390 113.850  1.00  0.00           H
ATOM    796  CD2 HIS A  80     126.430  66.380 113.740  1.00  0.00           C
ATOM    797  HD2 HIS A  80     125.770  67.250 113.810  1.00  0.00           H
ATOM    798  CE1 HIS A  80     128.100  65.130 113.260  1.00  0.00           C
ATOM    799  HE1 HIS A  80     129.070  64.750 112.960  1.00  0.00           H
ATOM    800  NE2 HIS A  80     127.590  66.360 113.160  1.00  0.00           N
ATOM    801  C   HIS A  80     122.680  65.000 113.370  1.00  0.00           C
ATOM    802  O   HIS A  80     122.930  66.220 113.300  1.00  0.00           O
ATOM    803  N   SER A  81     121.670  64.430 112.700  1.00  0.00           N
ATOM    804  H   SER A  81     121.530  63.450 112.590  1.00  0.00           H
ATOM    805  CA  SER A  81     120.710  65.250 111.910  1.00  0.00           C
ATOM    806  CB  SER A  81     119.940  64.320 110.900  1.00  0.00           C
ATOM    807  OG  SER A  81     119.420  65.250 110.070  1.00  0.00           O
ATOM    808  HG  SER A  81     118.660  64.870 109.540  1.00  0.00           H
ATOM    809  C   SER A  81     119.760  66.020 112.850  1.00  0.00           C
ATOM    810  O   SER A  81     119.060  65.400 113.610  1.00  0.00           O
ATOM    811  N   MET A  82     119.710  67.360 112.760  1.00  0.00           N
ATOM    812  H   MET A  82     120.320  67.780 112.090  1.00  0.00           H
ATOM    813  CA  MET A  82     118.660  68.180 113.480  1.00  0.00           C
ATOM    814  CB  MET A  82     119.220  69.470 114.150  1.00  0.00           C
ATOM    815  CG  MET A  82     118.320  69.730 115.340  1.00  0.00           C
ATOM    816  SD  MET A  82     119.090  71.040 116.370  1.00  0.00           S
ATOM    817  CE  MET A  82     120.730  70.400 116.690  1.00  0.00           C
ATOM    818  C   MET A  82     117.510  68.520 112.490  1.00  0.00           C
ATOM    819  O   MET A  82     117.610  69.220 111.500  1.00  0.00           O
ATOM    820  N   GLN A  83     116.310  68.250 112.990  1.00  0.00           N
ATOM    821  H   GLN A  83     116.100  67.710 113.810  1.00  0.00           H
ATOM    822  CA  GLN A  83     115.050  68.740 112.510  1.00  0.00           C
ATOM    823  CB  GLN A  83     114.050  67.650 112.050  1.00  0.00           C
ATOM    824  CG  GLN A  83     114.190  67.520 110.600  1.00  0.00           C
ATOM    825  CD  GLN A  83     112.930  66.910 110.020  1.00  0.00           C
ATOM    826  OE1 GLN A  83     112.640  65.680 110.060  1.00  0.00           O
ATOM    827  NE2 GLN A  83     112.170  67.710 109.290  1.00  0.00           N
ATOM    828 1HE2 GLN A  83     112.490  68.640 109.120  1.00  0.00           H
ATOM    829 2HE2 GLN A  83     111.420  67.330 108.740  1.00  0.00           H
ATOM    830  C   GLN A  83     114.350  69.540 113.610  1.00  0.00           C
ATOM    831  O   GLN A  83     113.930  68.900 114.620  1.00  0.00           O
ATOM    832  N   ASN A  84     114.800  70.780 113.680  1.00  0.00           N
ATOM    833  H   ASN A  84     115.500  71.170 113.080  1.00  0.00           H
ATOM    834  CA  ASN A  84     114.570  71.820 114.680  1.00  0.00           C
ATOM    835  CB  ASN A  84     113.310  72.710 114.410  1.00  0.00           C
ATOM    836  CG  ASN A  84     113.560  73.620 113.220  1.00  0.00           C
ATOM    837  OD1 ASN A  84     114.370  74.520 113.220  1.00  0.00           O
ATOM    838  ND2 ASN A  84     113.060  73.280 112.010  1.00  0.00           N
ATOM    839 1HD2 ASN A  84     112.480  72.480 111.800  1.00  0.00           H
ATOM    840 2HD2 ASN A  84     113.310  73.890 111.260  1.00  0.00           H
ATOM    841  C   ASN A  84     114.600  71.270 116.160  1.00  0.00           C
ATOM    842  O   ASN A  84     115.620  71.350 116.860  1.00  0.00           O
ATOM    843  N   CYS A  85     113.470  70.810 116.630  1.00  0.00           N
ATOM    844  H   CYS A  85     112.650  71.220 116.240  1.00  0.00           H
ATOM    845  CA  CYS A  85     113.310  70.370 118.050  1.00  0.00           C
ATOM    846  CB  CYS A  85     111.910  70.750 118.540  1.00  0.00           C
ATOM    847  SG  CYS A  85     111.460  72.510 118.460  1.00  0.00           S
ATOM    848  HG  CYS A  85     112.370  72.880 119.360  1.00  0.00           H
ATOM    849  C   CYS A  85     113.760  68.890 118.170  1.00  0.00           C
ATOM    850  O   CYS A  85     114.030  68.530 119.320  1.00  0.00           O
ATOM    851  N   VAL A  86     113.730  68.100 117.120  1.00  0.00           N
ATOM    852  H   VAL A  86     113.670  68.360 116.160  1.00  0.00           H
ATOM    853  CA  VAL A  86     114.040  66.690 117.270  1.00  0.00           C
ATOM    854  CB  VAL A  86     112.920  65.790 116.710  1.00  0.00           C
ATOM    855  CG1 VAL A  86     111.620  66.140 117.440  1.00  0.00           C
ATOM    856  CG2 VAL A  86     112.570  66.040 115.250  1.00  0.00           C
ATOM    857  C   VAL A  86     115.390  66.380 116.630  1.00  0.00           C
ATOM    858  O   VAL A  86     115.590  66.610 115.410  1.00  0.00           O
ATOM    859  N   LEU A  87     116.200  65.600 117.370  1.00  0.00           N
ATOM    860  H   LEU A  87     115.830  65.200 118.210  1.00  0.00           H
ATOM    861  CA  LEU A  87     117.500  65.170 116.760  1.00  0.00           C
ATOM    862  CB  LEU A  87     118.680  65.210 117.750  1.00  0.00           C
ATOM    863  CG  LEU A  87     119.470  66.520 117.710  1.00  0.00           C
ATOM    864  CD1 LEU A  87     120.050  67.020 119.060  1.00  0.00           C
ATOM    865  CD2 LEU A  87     120.510  66.540 116.540  1.00  0.00           C
ATOM    866  C   LEU A  87     117.380  63.770 116.270  1.00  0.00           C
ATOM    867  O   LEU A  87     117.070  62.910 117.040  1.00  0.00           O
ATOM    868  N   LYS A  88     117.270  63.740 114.960  1.00  0.00           N
ATOM    869  H   LYS A  88     117.140  64.580 114.440  1.00  0.00           H
ATOM    870  CA  LYS A  88     117.320  62.470 114.190  1.00  0.00           C
ATOM    871  CB  LYS A  88     116.810  62.750 112.760  1.00  0.00           C
ATOM    872  CG  LYS A  88     115.350  63.300 112.800  1.00  0.00           C
ATOM    873  CD  LYS A  88     114.850  63.640 111.350  1.00  0.00           C
ATOM    874  CE  LYS A  88     114.920  62.450 110.400  1.00  0.00           C
ATOM    875  NZ  LYS A  88     114.830  62.800 108.980  1.00  0.00           N
ATOM    876  HZ1 LYS A  88     115.420  63.540 108.660  1.00  0.00           H
ATOM    877  HZ2 LYS A  88     114.970  61.990 108.400  1.00  0.00           H
ATOM    878  HZ3 LYS A  88     113.870  63.010 108.800  1.00  0.00           H
ATOM    879  C   LYS A  88     118.690  61.760 114.230  1.00  0.00           C
ATOM    880  O   LYS A  88     119.330  61.770 113.220  1.00  0.00           O
ATOM    881  N   LEU A  89     118.970  61.020 115.270  1.00  0.00           N
ATOM    882  H   LEU A  89     118.290  60.570 115.860  1.00  0.00           H
ATOM    883  CA  LEU A  89     120.360  60.450 115.220  1.00  0.00           C
ATOM    884  CB  LEU A  89     120.870  60.240 116.710  1.00  0.00           C
ATOM    885  CG  LEU A  89     120.980  61.420 117.680  1.00  0.00           C
ATOM    886  CD1 LEU A  89     121.490  60.930 118.980  1.00  0.00           C
ATOM    887  CD2 LEU A  89     121.930  62.500 117.200  1.00  0.00           C
ATOM    888  C   LEU A  89     120.480  59.120 114.430  1.00  0.00           C
ATOM    889  O   LEU A  89     120.030  58.080 114.890  1.00  0.00           O
ATOM    890  N   LYS A  90     121.370  59.200 113.470  1.00  0.00           N
ATOM    891  H   LYS A  90     121.970  60.000 113.510  1.00  0.00           H
ATOM    892  CA  LYS A  90     121.660  58.100 112.500  1.00  0.00           C
ATOM    893  CB  LYS A  90     122.300  58.560 111.170  1.00  0.00           C
ATOM    894  CG  LYS A  90     122.260  57.440 110.140  1.00  0.00           C
ATOM    895  CD  LYS A  90     123.250  57.880 109.120  1.00  0.00           C
ATOM    896  CE  LYS A  90     122.560  58.770 108.100  1.00  0.00           C
ATOM    897  NZ  LYS A  90     123.600  59.160 107.090  1.00  0.00           N
ATOM    898  HZ1 LYS A  90     124.230  58.380 107.020  1.00  0.00           H
ATOM    899  HZ2 LYS A  90     123.200  59.490 106.230  1.00  0.00           H
ATOM    900  HZ3 LYS A  90     124.050  59.980 107.450  1.00  0.00           H
ATOM    901  C   LYS A  90     122.550  57.040 113.240  1.00  0.00           C
ATOM    902  O   LYS A  90     123.700  57.330 113.530  1.00  0.00           O
ATOM    903  N   VAL A  91     121.990  55.850 113.240  1.00  0.00           N
ATOM    904  H   VAL A  91     121.150  55.630 112.760  1.00  0.00           H
ATOM    905  CA  VAL A  91     122.740  54.710 113.840  1.00  0.00           C
ATOM    906  CB  VAL A  91     121.920  54.020 114.960  1.00  0.00           C
ATOM    907  CG1 VAL A  91     121.570  55.040 116.080  1.00  0.00           C
ATOM    908  CG2 VAL A  91     120.590  53.500 114.430  1.00  0.00           C
ATOM    909  C   VAL A  91     123.260  53.650 112.750  1.00  0.00           C
ATOM    910  O   VAL A  91     122.760  53.560 111.660  1.00  0.00           O
ATOM    911  N   ASP A  92     124.230  52.860 113.260  1.00  0.00           N
ATOM    912  H   ASP A  92     124.670  52.980 114.150  1.00  0.00           H
ATOM    913  CA  ASP A  92     124.790  51.700 112.500  1.00  0.00           C
ATOM    914  CB  ASP A  92     125.960  51.050 113.210  1.00  0.00           C
ATOM    915  CG  ASP A  92     125.630  50.640 114.710  1.00  0.00           C
ATOM    916  OD1 ASP A  92     126.000  51.490 115.560  1.00  0.00           O
ATOM    917  OD2 ASP A  92     124.980  49.620 114.960  1.00  0.00           O
ATOM    918  C   ASP A  92     123.800  50.640 112.000  1.00  0.00           C
ATOM    919  O   ASP A  92     124.110  49.840 111.130  1.00  0.00           O
ATOM    920  N   THR A  93     122.640  50.530 112.660  1.00  0.00           N
ATOM    921  H   THR A  93     122.390  51.180 113.370  1.00  0.00           H
ATOM    922  CA  THR A  93     121.760  49.350 112.490  1.00  0.00           C
ATOM    923  CB  THR A  93     121.820  48.320 113.600  1.00  0.00           C
ATOM    924  OG1 THR A  93     123.190  47.840 113.840  1.00  0.00           O
ATOM    925  HG1 THR A  93     123.740  48.600 114.180  1.00  0.00           H
ATOM    926  CG2 THR A  93     120.980  47.050 113.470  1.00  0.00           C
ATOM    927  C   THR A  93     120.360  49.830 112.320  1.00  0.00           C
ATOM    928  O   THR A  93     119.820  50.380 113.220  1.00  0.00           O
ATOM    929  N   ALA A  94     119.760  49.670 111.070  1.00  0.00           N
ATOM    930  H   ALA A  94     120.270  49.140 110.390  1.00  0.00           H
ATOM    931  CA  ALA A  94     118.260  49.930 110.870  1.00  0.00           C
ATOM    932  CB  ALA A  94     117.920  49.610 109.430  1.00  0.00           C
ATOM    933  C   ALA A  94     117.500  48.890 111.710  1.00  0.00           C
ATOM    934  O   ALA A  94     117.730  47.670 111.640  1.00  0.00           O
ATOM    935  N   ASN A  95     116.460  49.360 112.420  1.00  0.00           N
ATOM    936  H   ASN A  95     116.330  50.350 112.460  1.00  0.00           H
ATOM    937  CA  ASN A  95     115.550  48.550 113.270  1.00  0.00           C
ATOM    938  CB  ASN A  95     114.630  49.620 113.850  1.00  0.00           C
ATOM    939  CG  ASN A  95     113.700  49.040 114.920  1.00  0.00           C
ATOM    940  OD1 ASN A  95     113.610  47.870 115.260  1.00  0.00           O
ATOM    941  ND2 ASN A  95     112.870  49.880 115.470  1.00  0.00           N
ATOM    942 1HD2 ASN A  95     113.040  50.860 115.320  1.00  0.00           H
ATOM    943 2HD2 ASN A  95     112.080  49.680 116.050  1.00  0.00           H
ATOM    944  C   ASN A  95     114.730  47.470 112.530  1.00  0.00           C
ATOM    945  O   ASN A  95     113.940  47.800 111.650  1.00  0.00           O
ATOM    946  N   PRO A  96     114.610  46.280 113.120  1.00  0.00           N
ATOM    947  CA  PRO A  96     113.780  45.160 112.570  1.00  0.00           C
ATOM    948  CB  PRO A  96     114.280  43.840 113.130  1.00  0.00           C
ATOM    949  CG  PRO A  96     115.700  44.220 113.550  1.00  0.00           C
ATOM    950  CD  PRO A  96     115.660  45.660 114.000  1.00  0.00           C
ATOM    951  C   PRO A  96     112.290  45.400 112.800  1.00  0.00           C
ATOM    952  O   PRO A  96     111.620  45.650 111.790  1.00  0.00           O
ATOM    953  N   LYS A  97     112.040  45.990 113.980  1.00  0.00           N
ATOM    954  H   LYS A  97     112.750  46.460 114.500  1.00  0.00           H
ATOM    955  CA  LYS A  97     110.670  46.430 114.500  1.00  0.00           C
ATOM    956  CB  LYS A  97     110.620  46.260 116.020  1.00  0.00           C
ATOM    957  CG  LYS A  97     110.580  44.810 116.610  1.00  0.00           C
ATOM    958  CD  LYS A  97     110.730  44.860 118.120  1.00  0.00           C
ATOM    959  CE  LYS A  97     110.390  43.520 118.750  1.00  0.00           C
ATOM    960  NZ  LYS A  97     109.970  43.700 120.130  1.00  0.00           N
ATOM    961  HZ1 LYS A  97     110.600  44.310 120.610  1.00  0.00           H
ATOM    962  HZ2 LYS A  97     109.110  44.200 120.130  1.00  0.00           H
ATOM    963  HZ3 LYS A  97     109.850  42.810 120.580  1.00  0.00           H
ATOM    964  C   LYS A  97     110.280  47.870 114.080  1.00  0.00           C
ATOM    965  O   LYS A  97     109.930  48.650 114.960  1.00  0.00           O
ATOM    966  N   THR A  98     110.120  48.020 112.790  1.00  0.00           N
ATOM    967  H   THR A  98     110.410  47.300 112.160  1.00  0.00           H
ATOM    968  CA  THR A  98     110.000  49.400 112.210  1.00  0.00           C
ATOM    969  CB  THR A  98     111.150  49.840 111.370  1.00  0.00           C
ATOM    970  OG1 THR A  98     110.980  51.250 111.100  1.00  0.00           O
ATOM    971  HG1 THR A  98     111.540  51.490 110.310  1.00  0.00           H
ATOM    972  CG2 THR A  98     111.370  48.980 110.110  1.00  0.00           C
ATOM    973  C   THR A  98     108.590  49.560 111.580  1.00  0.00           C
ATOM    974  O   THR A  98     108.270  48.920 110.580  1.00  0.00           O
ATOM    975  N   PRO A  99     107.660  50.310 112.240  1.00  0.00           N
ATOM    976  CA  PRO A  99     106.260  50.590 111.770  1.00  0.00           C
ATOM    977  CB  PRO A  99     105.650  51.350 112.980  1.00  0.00           C
ATOM    978  CG  PRO A  99     106.860  52.200 113.430  1.00  0.00           C
ATOM    979  CD  PRO A  99     107.960  51.090 113.500  1.00  0.00           C
ATOM    980  C   PRO A  99     106.240  51.470 110.560  1.00  0.00           C
ATOM    981  O   PRO A  99     107.310  51.920 110.090  1.00  0.00           O
ATOM    982  N   LYS A 100     105.090  51.700 109.950  1.00  0.00           N
ATOM    983  H   LYS A 100     104.310  51.070 110.020  1.00  0.00           H
ATOM    984  CA  LYS A 100     104.860  52.700 108.930  1.00  0.00           C
ATOM    985  CB  LYS A 100     103.740  52.390 107.980  1.00  0.00           C
ATOM    986  CG  LYS A 100     104.090  51.150 107.210  1.00  0.00           C
ATOM    987  CD  LYS A 100     103.070  51.000 106.120  1.00  0.00           C
ATOM    988  CE  LYS A 100     103.600  49.980 105.150  1.00  0.00           C
ATOM    989  NZ  LYS A 100     104.880  50.250 104.490  1.00  0.00           N
ATOM    990  HZ1 LYS A 100     104.780  51.060 103.900  1.00  0.00           H
ATOM    991  HZ2 LYS A 100     105.520  50.590 105.180  1.00  0.00           H
ATOM    992  HZ3 LYS A 100     105.200  49.400 104.060  1.00  0.00           H
ATOM    993  C   LYS A 100     104.590  54.090 109.560  1.00  0.00           C
ATOM    994  O   LYS A 100     103.450  54.430 109.990  1.00  0.00           O
ATOM    995  N   TYR A 101     105.690  54.760 109.850  1.00  0.00           N
ATOM    996  H   TYR A 101     106.600  54.530 109.490  1.00  0.00           H
ATOM    997  CA  TYR A 101     105.690  56.060 110.580  1.00  0.00           C
ATOM    998  CB  TYR A 101     107.100  56.360 111.210  1.00  0.00           C
ATOM    999  CG  TYR A 101     108.280  56.040 110.320  1.00  0.00           C
ATOM   1000  CD1 TYR A 101     108.680  56.870 109.240  1.00  0.00           C
ATOM   1001  HD1 TYR A 101     108.290  57.870 109.090  1.00  0.00           H
ATOM   1002  CD2 TYR A 101     108.860  54.750 110.430  1.00  0.00           C
ATOM   1003  HD2 TYR A 101     108.640  54.100 111.270  1.00  0.00           H
ATOM   1004  CE1 TYR A 101     109.720  56.400 108.410  1.00  0.00           C
ATOM   1005  HE1 TYR A 101     109.970  57.000 107.540  1.00  0.00           H
ATOM   1006  CE2 TYR A 101     109.830  54.350 109.580  1.00  0.00           C
ATOM   1007  HE2 TYR A 101     110.480  53.520 109.860  1.00  0.00           H
ATOM   1008  CZ  TYR A 101     110.310  55.200 108.530  1.00  0.00           C
ATOM   1009  OH  TYR A 101     111.310  54.760 107.740  1.00  0.00           O
ATOM   1010  HH  TYR A 101     111.650  53.970 108.260  1.00  0.00           H
ATOM   1011  C   TYR A 101     105.000  57.200 109.830  1.00  0.00           C
ATOM   1012  O   TYR A 101     105.590  57.760 108.910  1.00  0.00           O
ATOM   1013  N   LYS A 102     103.790  57.460 110.230  1.00  0.00           N
ATOM   1014  H   LYS A 102     103.290  56.890 110.880  1.00  0.00           H
ATOM   1015  CA  LYS A 102     103.010  58.530 109.610  1.00  0.00           C
ATOM   1016  CB  LYS A 102     101.600  58.100 109.170  1.00  0.00           C
ATOM   1017  CG  LYS A 102     100.700  59.220 108.660  1.00  0.00           C
ATOM   1018  CD  LYS A 102      99.230  58.880 108.380  1.00  0.00           C
ATOM   1019  CE  LYS A 102      99.030  58.070 107.130  1.00  0.00           C
ATOM   1020  NZ  LYS A 102      97.700  57.440 107.180  1.00  0.00           N
ATOM   1021  HZ1 LYS A 102      97.010  58.160 107.200  1.00  0.00           H
ATOM   1022  HZ2 LYS A 102      97.570  56.860 106.380  1.00  0.00           H
ATOM   1023  HZ3 LYS A 102      97.620  56.950 108.050  1.00  0.00           H
ATOM   1024  C   LYS A 102     102.970  59.740 110.590  1.00  0.00           C
ATOM   1025  O   LYS A 102     102.640  59.550 111.750  1.00  0.00           O
ATOM   1026  N   PHE A 103     103.400  60.910 110.140  1.00  0.00           N
ATOM   1027  H   PHE A 103     103.770  61.040 109.220  1.00  0.00           H
ATOM   1028  CA  PHE A 103     103.390  62.060 111.020  1.00  0.00           C
ATOM   1029  CB  PHE A 103     104.710  62.780 110.870  1.00  0.00           C
ATOM   1030  CG  PHE A 103     106.020  62.000 111.120  1.00  0.00           C
ATOM   1031  CD1 PHE A 103     107.060  62.220 110.270  1.00  0.00           C
ATOM   1032  HD1 PHE A 103     107.010  62.920 109.440  1.00  0.00           H
ATOM   1033  CD2 PHE A 103     106.130  60.940 112.030  1.00  0.00           C
ATOM   1034  HD2 PHE A 103     105.330  60.850 112.760  1.00  0.00           H
ATOM   1035  CE1 PHE A 103     108.260  61.400 110.420  1.00  0.00           C
ATOM   1036  HE1 PHE A 103     109.140  61.650 109.820  1.00  0.00           H
ATOM   1037  CE2 PHE A 103     107.200  60.080 112.050  1.00  0.00           C
ATOM   1038  HE2 PHE A 103     107.070  59.110 112.530  1.00  0.00           H
ATOM   1039  CZ  PHE A 103     108.290  60.350 111.290  1.00  0.00           C
ATOM   1040  HZ  PHE A 103     108.990  59.520 111.140  1.00  0.00           H
ATOM   1041  C   PHE A 103     102.280  63.110 110.880  1.00  0.00           C
ATOM   1042  O   PHE A 103     102.290  63.890 109.970  1.00  0.00           O
ATOM   1043  N   VAL A 104     101.360  63.190 111.870  1.00  0.00           N
ATOM   1044  H   VAL A 104     101.530  62.810 112.780  1.00  0.00           H
ATOM   1045  CA  VAL A 104     100.090  64.050 111.820  1.00  0.00           C
ATOM   1046  CB  VAL A 104      98.840  63.180 111.760  1.00  0.00           C
ATOM   1047  CG1 VAL A 104      97.490  63.880 111.580  1.00  0.00           C
ATOM   1048  CG2 VAL A 104      98.930  62.150 110.650  1.00  0.00           C
ATOM   1049  C   VAL A 104     100.090  64.880 113.130  1.00  0.00           C
ATOM   1050  O   VAL A 104     100.000  64.250 114.170  1.00  0.00           O
ATOM   1051  N   ARG A 105      99.550  66.030 112.830  1.00  0.00           N
ATOM   1052  H   ARG A 105      99.320  66.220 111.880  1.00  0.00           H
ATOM   1053  CA  ARG A 105      99.360  67.120 113.740  1.00  0.00           C
ATOM   1054  CB  ARG A 105      99.470  68.470 112.920  1.00  0.00           C
ATOM   1055  CG  ARG A 105      99.620  69.670 113.880  1.00  0.00           C
ATOM   1056  CD  ARG A 105     101.010  69.800 114.510  1.00  0.00           C
ATOM   1057  NE  ARG A 105     101.110  71.120 115.130  1.00  0.00           N
ATOM   1058  HE  ARG A 105     100.720  71.850 114.570  1.00  0.00           H
ATOM   1059  CZ  ARG A 105     102.160  71.430 115.970  1.00  0.00           C
ATOM   1060  NH1 ARG A 105     103.230  70.710 116.070  1.00  0.00           N
ATOM   1061 1HH1 ARG A 105     103.370  69.930 115.460  1.00  0.00           H
ATOM   1062 2HH1 ARG A 105     103.880  71.010 116.770  1.00  0.00           H
ATOM   1063  NH2 ARG A 105     102.250  72.670 116.460  1.00  0.00           N
ATOM   1064 1HH2 ARG A 105     101.540  73.350 116.280  1.00  0.00           H
ATOM   1065 2HH2 ARG A 105     102.930  72.850 117.160  1.00  0.00           H
ATOM   1066  C   ARG A 105      97.910  67.010 114.320  1.00  0.00           C
ATOM   1067  O   ARG A 105      96.920  67.030 113.630  1.00  0.00           O
ATOM   1068  N   ILE A 106      97.830  67.030 115.650  1.00  0.00           N
ATOM   1069  H   ILE A 106      98.670  67.040 116.190  1.00  0.00           H
ATOM   1070  CA  ILE A 106      96.560  67.050 116.450  1.00  0.00           C
ATOM   1071  CB  ILE A 106      96.700  66.090 117.680  1.00  0.00           C
ATOM   1072  CG1 ILE A 106      97.980  66.260 118.510  1.00  0.00           C
ATOM   1073  CG2 ILE A 106      96.420  64.740 117.070  1.00  0.00           C
ATOM   1074  CD  ILE A 106      98.000  65.300 119.750  1.00  0.00           C
ATOM   1075  C   ILE A 106      96.050  68.440 116.860  1.00  0.00           C
ATOM   1076  O   ILE A 106      96.780  69.270 117.430  1.00  0.00           O
ATOM   1077  N   GLN A 107      94.750  68.510 116.640  1.00  0.00           N
ATOM   1078  H   GLN A 107      94.310  67.850 116.030  1.00  0.00           H
ATOM   1079  CA  GLN A 107      94.010  69.720 117.100  1.00  0.00           C
ATOM   1080  CB  GLN A 107      92.710  69.830 116.220  1.00  0.00           C
ATOM   1081  CG  GLN A 107      92.940  70.620 114.990  1.00  0.00           C
ATOM   1082  CD  GLN A 107      91.680  70.580 114.160  1.00  0.00           C
ATOM   1083  OE1 GLN A 107      91.510  69.800 113.240  1.00  0.00           O
ATOM   1084  NE2 GLN A 107      90.660  71.380 114.510  1.00  0.00           N
ATOM   1085 1HE2 GLN A 107      90.740  72.030 115.260  1.00  0.00           H
ATOM   1086 2HE2 GLN A 107      89.750  71.170 114.170  1.00  0.00           H
ATOM   1087  C   GLN A 107      93.470  69.520 118.550  1.00  0.00           C
ATOM   1088  O   GLN A 107      93.370  68.390 118.990  1.00  0.00           O
ATOM   1089  N   PRO A 108      93.060  70.610 119.240  1.00  0.00           N
ATOM   1090  CA  PRO A 108      92.190  70.490 120.430  1.00  0.00           C
ATOM   1091  CB  PRO A 108      91.890  71.940 120.720  1.00  0.00           C
ATOM   1092  CG  PRO A 108      93.280  72.580 120.580  1.00  0.00           C
ATOM   1093  CD  PRO A 108      93.780  71.890 119.320  1.00  0.00           C
ATOM   1094  C   PRO A 108      90.880  69.670 120.230  1.00  0.00           C
ATOM   1095  O   PRO A 108      90.350  69.700 119.130  1.00  0.00           O
ATOM   1096  N   GLY A 109      90.700  68.740 121.180  1.00  0.00           N
ATOM   1097  H   GLY A 109      91.250  68.760 122.020  1.00  0.00           H
ATOM   1098  CA  GLY A 109      89.670  67.660 121.150  1.00  0.00           C
ATOM   1099  C   GLY A 109      90.310  66.290 121.010  1.00  0.00           C
ATOM   1100  O   GLY A 109      90.040  65.480 121.920  1.00  0.00           O
ATOM   1101  N   GLN A 110      91.120  66.140 119.990  1.00  0.00           N
ATOM   1102  H   GLN A 110      91.460  66.920 119.470  1.00  0.00           H
ATOM   1103  CA  GLN A 110      91.510  64.810 119.520  1.00  0.00           C
ATOM   1104  CB  GLN A 110      92.350  64.880 118.240  1.00  0.00           C
ATOM   1105  CG  GLN A 110      91.620  65.710 117.150  1.00  0.00           C
ATOM   1106  CD  GLN A 110      92.330  66.010 115.830  1.00  0.00           C
ATOM   1107  OE1 GLN A 110      93.470  66.350 115.680  1.00  0.00           O
ATOM   1108  NE2 GLN A 110      91.490  66.230 114.850  1.00  0.00           N
ATOM   1109 1HE2 GLN A 110      90.490  66.180 114.910  1.00  0.00           H
ATOM   1110 2HE2 GLN A 110      91.920  66.520 114.000  1.00  0.00           H
ATOM   1111  C   GLN A 110      92.290  63.900 120.530  1.00  0.00           C
ATOM   1112  O   GLN A 110      93.250  64.250 121.190  1.00  0.00           O
ATOM   1113  N   THR A 111      91.940  62.570 120.520  1.00  0.00           N
ATOM   1114  H   THR A 111      91.190  62.100 120.050  1.00  0.00           H
ATOM   1115  CA  THR A 111      92.580  61.550 121.400  1.00  0.00           C
ATOM   1116  CB  THR A 111      91.610  60.420 121.830  1.00  0.00           C
ATOM   1117  OG1 THR A 111      90.810  59.930 120.720  1.00  0.00           O
ATOM   1118  HG1 THR A 111      89.860  59.860 121.050  1.00  0.00           H
ATOM   1119  CG2 THR A 111      90.780  60.830 123.030  1.00  0.00           C
ATOM   1120  C   THR A 111      93.850  60.920 120.920  1.00  0.00           C
ATOM   1121  O   THR A 111      94.020  60.640 119.710  1.00  0.00           O
ATOM   1122  N   PHE A 112      94.720  60.490 121.880  1.00  0.00           N
ATOM   1123  H   PHE A 112      94.680  60.870 122.810  1.00  0.00           H
ATOM   1124  CA  PHE A 112      96.040  59.800 121.640  1.00  0.00           C
ATOM   1125  CB  PHE A 112      97.100  60.890 121.340  1.00  0.00           C
ATOM   1126  CG  PHE A 112      97.520  61.800 122.500  1.00  0.00           C
ATOM   1127  CD1 PHE A 112      96.850  63.030 122.580  1.00  0.00           C
ATOM   1128  HD1 PHE A 112      96.160  63.280 121.770  1.00  0.00           H
ATOM   1129  CD2 PHE A 112      98.550  61.610 123.490  1.00  0.00           C
ATOM   1130  HD2 PHE A 112      99.150  60.700 123.540  1.00  0.00           H
ATOM   1131  CE1 PHE A 112      97.180  64.030 123.490  1.00  0.00           C
ATOM   1132  HE1 PHE A 112      96.780  65.040 123.420  1.00  0.00           H
ATOM   1133  CE2 PHE A 112      98.820  62.620 124.450  1.00  0.00           C
ATOM   1134  HE2 PHE A 112      99.300  62.270 125.370  1.00  0.00           H
ATOM   1135  CZ  PHE A 112      98.110  63.850 124.480  1.00  0.00           C
ATOM   1136  HZ  PHE A 112      98.220  64.570 125.290  1.00  0.00           H
ATOM   1137  C   PHE A 112      96.400  58.840 122.790  1.00  0.00           C
ATOM   1138  O   PHE A 112      96.120  59.210 123.930  1.00  0.00           O
ATOM   1139  N   SER A 113      96.840  57.630 122.450  1.00  0.00           N
ATOM   1140  H   SER A 113      96.810  57.190 121.550  1.00  0.00           H
ATOM   1141  CA  SER A 113      97.500  56.740 123.460  1.00  0.00           C
ATOM   1142  CB  SER A 113      97.690  55.330 122.970  1.00  0.00           C
ATOM   1143  OG  SER A 113      96.430  54.750 122.660  1.00  0.00           O
ATOM   1144  HG  SER A 113      96.020  55.290 121.920  1.00  0.00           H
ATOM   1145  C   SER A 113      98.860  57.310 123.740  1.00  0.00           C
ATOM   1146  O   SER A 113      99.730  57.360 122.900  1.00  0.00           O
ATOM   1147  N   VAL A 114      99.060  57.820 124.930  1.00  0.00           N
ATOM   1148  H   VAL A 114      98.370  57.870 125.660  1.00  0.00           H
ATOM   1149  CA  VAL A 114     100.400  58.240 125.400  1.00  0.00           C
ATOM   1150  CB  VAL A 114     100.200  59.480 126.300  1.00  0.00           C
ATOM   1151  CG1 VAL A 114      99.750  59.270 127.820  1.00  0.00           C
ATOM   1152  CG2 VAL A 114     101.390  60.390 126.030  1.00  0.00           C
ATOM   1153  C   VAL A 114     101.180  57.100 126.050  1.00  0.00           C
ATOM   1154  O   VAL A 114     100.730  56.550 127.060  1.00  0.00           O
ATOM   1155  N   LEU A 115     102.240  56.700 125.380  1.00  0.00           N
ATOM   1156  H   LEU A 115     102.370  57.010 124.440  1.00  0.00           H
ATOM   1157  CA  LEU A 115     103.220  55.700 125.890  1.00  0.00           C
ATOM   1158  CB  LEU A 115     103.860  54.980 124.730  1.00  0.00           C
ATOM   1159  CG  LEU A 115     104.790  53.920 125.260  1.00  0.00           C
ATOM   1160  CD1 LEU A 115     103.990  52.650 125.570  1.00  0.00           C
ATOM   1161  CD2 LEU A 115     105.840  53.510 124.160  1.00  0.00           C
ATOM   1162  C   LEU A 115     104.140  56.420 126.830  1.00  0.00           C
ATOM   1163  O   LEU A 115     104.850  57.350 126.470  1.00  0.00           O
ATOM   1164  N   ALA A 116     103.960  56.150 128.100  1.00  0.00           N
ATOM   1165  H   ALA A 116     103.380  55.400 128.420  1.00  0.00           H
ATOM   1166  CA  ALA A 116     104.670  56.800 129.180  1.00  0.00           C
ATOM   1167  CB  ALA A 116     103.880  56.530 130.480  1.00  0.00           C
ATOM   1168  C   ALA A 116     106.040  56.140 129.340  1.00  0.00           C
ATOM   1169  O   ALA A 116     106.130  54.890 129.410  1.00  0.00           O
ATOM   1170  N   CYS A 117     107.020  57.000 129.120  1.00  0.00           N
ATOM   1171  H   CYS A 117     106.850  57.950 128.870  1.00  0.00           H
ATOM   1172  CA  CYS A 117     108.400  56.500 129.110  1.00  0.00           C
ATOM   1173  CB  CYS A 117     108.900  56.380 127.640  1.00  0.00           C
ATOM   1174  SG  CYS A 117     110.430  55.370 127.590  1.00  0.00           S
ATOM   1175  HG  CYS A 117     111.330  56.340 127.750  1.00  0.00           H
ATOM   1176  C   CYS A 117     109.480  57.160 129.990  1.00  0.00           C
ATOM   1177  O   CYS A 117     109.770  58.300 129.800  1.00  0.00           O
ATOM   1178  N   TYR A 118     110.120  56.360 130.900  1.00  0.00           N
ATOM   1179  H   TYR A 118     110.010  55.370 130.930  1.00  0.00           H
ATOM   1180  CA  TYR A 118     111.020  56.960 131.850  1.00  0.00           C
ATOM   1181  CB  TYR A 118     110.670  56.770 133.380  1.00  0.00           C
ATOM   1182  CG  TYR A 118     110.530  55.310 133.730  1.00  0.00           C
ATOM   1183  CD1 TYR A 118     111.530  54.500 134.100  1.00  0.00           C
ATOM   1184  HD1 TYR A 118     112.540  54.900 134.210  1.00  0.00           H
ATOM   1185  CD2 TYR A 118     109.280  54.700 133.750  1.00  0.00           C
ATOM   1186  HD2 TYR A 118     108.470  55.270 133.310  1.00  0.00           H
ATOM   1187  CE1 TYR A 118     111.330  53.150 134.480  1.00  0.00           C
ATOM   1188  HE1 TYR A 118     112.150  52.730 135.080  1.00  0.00           H
ATOM   1189  CE2 TYR A 118     109.000  53.360 134.090  1.00  0.00           C
ATOM   1190  HE2 TYR A 118     107.960  53.020 134.140  1.00  0.00           H
ATOM   1191  CZ  TYR A 118     110.080  52.540 134.550  1.00  0.00           C
ATOM   1192  OH  TYR A 118     109.810  51.640 135.490  1.00  0.00           O
ATOM   1193  HH  TYR A 118     108.820  51.670 135.630  1.00  0.00           H
ATOM   1194  C   TYR A 118     112.530  56.780 131.650  1.00  0.00           C
ATOM   1195  O   TYR A 118     113.110  55.680 131.620  1.00  0.00           O
ATOM   1196  N   ASN A 119     113.090  57.840 131.090  1.00  0.00           N
ATOM   1197  H   ASN A 119     112.700  58.750 131.190  1.00  0.00           H
ATOM   1198  CA  ASN A 119     114.500  57.910 130.700  1.00  0.00           C
ATOM   1199  CB  ASN A 119     115.350  58.110 131.990  1.00  0.00           C
ATOM   1200  CG  ASN A 119     114.910  59.350 132.790  1.00  0.00           C
ATOM   1201  OD1 ASN A 119     114.280  59.140 133.800  1.00  0.00           O
ATOM   1202  ND2 ASN A 119     115.450  60.440 132.340  1.00  0.00           N
ATOM   1203 1HD2 ASN A 119     116.100  60.240 131.600  1.00  0.00           H
ATOM   1204 2HD2 ASN A 119     115.130  61.330 132.650  1.00  0.00           H
ATOM   1205  C   ASN A 119     115.070  56.670 129.950  1.00  0.00           C
ATOM   1206  O   ASN A 119     116.260  56.420 129.940  1.00  0.00           O
ATOM   1207  N   GLY A 120     114.240  56.290 128.940  1.00  0.00           N
ATOM   1208  H   GLY A 120     113.520  56.960 128.770  1.00  0.00           H
ATOM   1209  CA  GLY A 120     114.180  55.140 127.970  1.00  0.00           C
ATOM   1210  C   GLY A 120     113.910  53.780 128.670  1.00  0.00           C
ATOM   1211  O   GLY A 120     114.670  52.810 128.490  1.00  0.00           O
ATOM   1212  N   SER A 121     112.890  53.840 129.440  1.00  0.00           N
ATOM   1213  H   SER A 121     112.780  54.600 130.080  1.00  0.00           H
ATOM   1214  CA  SER A 121     112.100  52.560 129.680  1.00  0.00           C
ATOM   1215  CB  SER A 121     112.640  52.000 131.020  1.00  0.00           C
ATOM   1216  OG  SER A 121     111.950  50.770 131.190  1.00  0.00           O
ATOM   1217  HG  SER A 121     112.350  50.110 130.560  1.00  0.00           H
ATOM   1218  C   SER A 121     110.600  52.760 129.830  1.00  0.00           C
ATOM   1219  O   SER A 121     110.180  53.670 130.580  1.00  0.00           O
ATOM   1220  N   PRO A 122     109.830  52.150 128.830  1.00  0.00           N
ATOM   1221  CA  PRO A 122     108.350  52.190 128.760  1.00  0.00           C
ATOM   1222  CB  PRO A 122     108.060  51.370 127.480  1.00  0.00           C
ATOM   1223  CG  PRO A 122     109.340  51.220 126.630  1.00  0.00           C
ATOM   1224  CD  PRO A 122     110.430  51.410 127.690  1.00  0.00           C
ATOM   1225  C   PRO A 122     107.770  51.480 129.960  1.00  0.00           C
ATOM   1226  O   PRO A 122     108.320  50.480 130.450  1.00  0.00           O
ATOM   1227  N   SER A 123     106.600  52.030 130.370  1.00  0.00           N
ATOM   1228  H   SER A 123     106.340  52.930 130.020  1.00  0.00           H
ATOM   1229  CA  SER A 123     105.730  51.320 131.320  1.00  0.00           C
ATOM   1230  CB  SER A 123     105.570  52.150 132.610  1.00  0.00           C
ATOM   1231  OG  SER A 123     104.900  53.380 132.460  1.00  0.00           O
ATOM   1232  HG  SER A 123     104.450  53.590 133.320  1.00  0.00           H
ATOM   1233  C   SER A 123     104.430  50.840 130.830  1.00  0.00           C
ATOM   1234  O   SER A 123     104.150  49.710 131.220  1.00  0.00           O
ATOM   1235  N   GLY A 124     103.770  51.540 129.960  1.00  0.00           N
ATOM   1236  H   GLY A 124     103.750  52.540 129.970  1.00  0.00           H
ATOM   1237  CA  GLY A 124     102.510  50.980 129.370  1.00  0.00           C
ATOM   1238  C   GLY A 124     101.720  52.120 128.680  1.00  0.00           C
ATOM   1239  O   GLY A 124     102.240  53.230 128.660  1.00  0.00           O
ATOM   1240  N   VAL A 125     100.510  51.740 128.200  1.00  0.00           N
ATOM   1241  H   VAL A 125     100.370  50.770 128.020  1.00  0.00           H
ATOM   1242  CA  VAL A 125      99.700  52.800 127.470  1.00  0.00           C
ATOM   1243  CB  VAL A 125      99.140  52.390 126.090  1.00  0.00           C
ATOM   1244  CG1 VAL A 125     100.220  52.120 125.130  1.00  0.00           C
ATOM   1245  CG2 VAL A 125      98.160  51.180 126.280  1.00  0.00           C
ATOM   1246  C   VAL A 125      98.620  53.550 128.270  1.00  0.00           C
ATOM   1247  O   VAL A 125      97.920  52.970 129.100  1.00  0.00           O
ATOM   1248  N   TYR A 126      98.510  54.860 128.130  1.00  0.00           N
ATOM   1249  H   TYR A 126      99.260  55.380 127.710  1.00  0.00           H
ATOM   1250  CA  TYR A 126      97.430  55.570 128.880  1.00  0.00           C
ATOM   1251  CB  TYR A 126      97.950  56.400 130.020  1.00  0.00           C
ATOM   1252  CG  TYR A 126      96.970  57.200 130.880  1.00  0.00           C
ATOM   1253  CD1 TYR A 126      96.660  58.540 130.530  1.00  0.00           C
ATOM   1254  HD1 TYR A 126      97.540  59.080 130.180  1.00  0.00           H
ATOM   1255  CD2 TYR A 126      96.240  56.460 131.850  1.00  0.00           C
ATOM   1256  HD2 TYR A 126      96.600  55.500 132.230  1.00  0.00           H
ATOM   1257  CE1 TYR A 126      95.520  59.140 131.080  1.00  0.00           C
ATOM   1258  HE1 TYR A 126      95.360  60.180 130.790  1.00  0.00           H
ATOM   1259  CE2 TYR A 126      95.160  57.170 132.380  1.00  0.00           C
ATOM   1260  HE2 TYR A 126      94.690  56.690 133.240  1.00  0.00           H
ATOM   1261  CZ  TYR A 126      94.730  58.450 132.030  1.00  0.00           C
ATOM   1262  OH  TYR A 126      93.490  58.810 132.450  1.00  0.00           O
ATOM   1263  HH  TYR A 126      93.110  58.290 133.210  1.00  0.00           H
ATOM   1264  C   TYR A 126      96.570  56.340 127.850  1.00  0.00           C
ATOM   1265  O   TYR A 126      97.140  56.930 126.930  1.00  0.00           O
ATOM   1266  N   GLN A 127      95.300  56.600 128.130  1.00  0.00           N
ATOM   1267  H   GLN A 127      94.920  56.160 128.940  1.00  0.00           H
ATOM   1268  CA  GLN A 127      94.530  57.350 127.130  1.00  0.00           C
ATOM   1269  CB  GLN A 127      93.070  56.700 126.960  1.00  0.00           C
ATOM   1270  CG  GLN A 127      92.310  57.460 125.810  1.00  0.00           C
ATOM   1271  CD  GLN A 127      90.860  57.290 126.210  1.00  0.00           C
ATOM   1272  OE1 GLN A 127      90.230  56.330 125.820  1.00  0.00           O
ATOM   1273  NE2 GLN A 127      90.290  58.390 126.680  1.00  0.00           N
ATOM   1274 1HE2 GLN A 127      90.800  59.240 126.800  1.00  0.00           H
ATOM   1275 2HE2 GLN A 127      89.320  58.340 126.940  1.00  0.00           H
ATOM   1276  C   GLN A 127      94.440  58.880 127.430  1.00  0.00           C
ATOM   1277  O   GLN A 127      93.710  59.240 128.350  1.00  0.00           O
ATOM   1278  N   CYS A 128      95.100  59.680 126.550  1.00  0.00           N
ATOM   1279  H   CYS A 128      95.480  59.300 125.700  1.00  0.00           H
ATOM   1280  CA  CYS A 128      95.140  61.130 126.720  1.00  0.00           C
ATOM   1281  CB  CYS A 128      96.580  61.580 127.000  1.00  0.00           C
ATOM   1282  SG  CYS A 128      97.080  61.210 128.750  1.00  0.00           S
ATOM   1283  HG  CYS A 128      96.170  61.990 129.330  1.00  0.00           H
ATOM   1284  C   CYS A 128      94.560  61.890 125.630  1.00  0.00           C
ATOM   1285  O   CYS A 128      94.590  61.570 124.450  1.00  0.00           O
ATOM   1286  N   ALA A 129      93.770  62.870 125.950  1.00  0.00           N
ATOM   1287  H   ALA A 129      93.550  63.080 126.910  1.00  0.00           H
ATOM   1288  CA  ALA A 129      93.110  63.750 125.010  1.00  0.00           C
ATOM   1289  CB  ALA A 129      91.640  63.670 125.470  1.00  0.00           C
ATOM   1290  C   ALA A 129      93.750  65.170 125.000  1.00  0.00           C
ATOM   1291  O   ALA A 129      94.310  65.630 126.010  1.00  0.00           O
ATOM   1292  N   MET A 130      93.760  65.740 123.790  1.00  0.00           N
ATOM   1293  H   MET A 130      93.210  65.360 123.050  1.00  0.00           H
ATOM   1294  CA  MET A 130      94.390  67.060 123.420  1.00  0.00           C
ATOM   1295  CB  MET A 130      94.370  67.160 121.880  1.00  0.00           C
ATOM   1296  CG  MET A 130      95.480  68.190 121.610  1.00  0.00           C
ATOM   1297  SD  MET A 130      97.060  67.650 122.420  1.00  0.00           S
ATOM   1298  CE  MET A 130      98.130  68.810 121.640  1.00  0.00           C
ATOM   1299  C   MET A 130      93.490  68.220 123.960  1.00  0.00           C
ATOM   1300  O   MET A 130      92.490  68.540 123.300  1.00  0.00           O
ATOM   1301  N   ARG A 131      94.010  68.900 124.960  1.00  0.00           N
ATOM   1302  H   ARG A 131      94.850  68.560 125.380  1.00  0.00           H
ATOM   1303  CA  ARG A 131      93.360  70.060 125.560  1.00  0.00           C
ATOM   1304  CB  ARG A 131      93.450  70.080 127.130  1.00  0.00           C
ATOM   1305  CG  ARG A 131      94.850  69.920 127.730  1.00  0.00           C
ATOM   1306  CD  ARG A 131      94.700  69.920 129.270  1.00  0.00           C
ATOM   1307  NE  ARG A 131      94.820  71.290 129.770  1.00  0.00           N
ATOM   1308  HE  ARG A 131      95.550  71.790 129.310  1.00  0.00           H
ATOM   1309  CZ  ARG A 131      94.010  71.930 130.540  1.00  0.00           C
ATOM   1310  NH1 ARG A 131      92.830  71.430 130.960  1.00  0.00           N
ATOM   1311 1HH1 ARG A 131      92.510  70.530 130.640  1.00  0.00           H
ATOM   1312 2HH1 ARG A 131      92.120  71.970 131.410  1.00  0.00           H
ATOM   1313  NH2 ARG A 131      94.380  73.030 131.150  1.00  0.00           N
ATOM   1314 1HH2 ARG A 131      95.300  73.430 131.110  1.00  0.00           H
ATOM   1315 2HH2 ARG A 131      93.780  73.460 131.820  1.00  0.00           H
ATOM   1316  C   ARG A 131      93.870  71.380 125.000  1.00  0.00           C
ATOM   1317  O   ARG A 131      95.050  71.540 124.710  1.00  0.00           O
ATOM   1318  N   PRO A 132      92.970  72.380 124.840  1.00  0.00           N
ATOM   1319  CA  PRO A 132      93.350  73.750 124.600  1.00  0.00           C
ATOM   1320  CB  PRO A 132      92.030  74.470 124.820  1.00  0.00           C
ATOM   1321  CG  PRO A 132      90.990  73.500 124.150  1.00  0.00           C
ATOM   1322  CD  PRO A 132      91.490  72.190 124.680  1.00  0.00           C
ATOM   1323  C   PRO A 132      94.590  74.460 125.280  1.00  0.00           C
ATOM   1324  O   PRO A 132      95.270  75.190 124.640  1.00  0.00           O
ATOM   1325  N   ASN A 133      94.540  74.570 126.610  1.00  0.00           N
ATOM   1326  H   ASN A 133      93.680  74.680 127.110  1.00  0.00           H
ATOM   1327  CA  ASN A 133      95.750  74.890 127.310  1.00  0.00           C
ATOM   1328  CB  ASN A 133      95.370  75.130 128.770  1.00  0.00           C
ATOM   1329  CG  ASN A 133      94.510  76.430 129.070  1.00  0.00           C
ATOM   1330  OD1 ASN A 133      93.310  76.360 129.420  1.00  0.00           O
ATOM   1331  ND2 ASN A 133      95.110  77.580 128.960  1.00  0.00           N
ATOM   1332 1HD2 ASN A 133      96.080  77.670 128.730  1.00  0.00           H
ATOM   1333 2HD2 ASN A 133      94.540  78.390 129.010  1.00  0.00           H
ATOM   1334  C   ASN A 133      96.790  73.780 127.210  1.00  0.00           C
ATOM   1335  O   ASN A 133      96.700  72.750 127.870  1.00  0.00           O
ATOM   1336  N   PHE A 134      97.620  73.890 126.190  1.00  0.00           N
ATOM   1337  H   PHE A 134      97.580  74.510 125.410  1.00  0.00           H
ATOM   1338  CA  PHE A 134      98.510  72.750 125.850  1.00  0.00           C
ATOM   1339  CB  PHE A 134      99.370  73.170 124.630  1.00  0.00           C
ATOM   1340  CG  PHE A 134      98.530  73.400 123.380  1.00  0.00           C
ATOM   1341  CD1 PHE A 134      97.660  72.380 122.940  1.00  0.00           C
ATOM   1342  HD1 PHE A 134      97.510  71.510 123.570  1.00  0.00           H
ATOM   1343  CD2 PHE A 134      98.780  74.440 122.500  1.00  0.00           C
ATOM   1344  HD2 PHE A 134      99.330  75.330 122.810  1.00  0.00           H
ATOM   1345  CE1 PHE A 134      97.080  72.390 121.710  1.00  0.00           C
ATOM   1346  HE1 PHE A 134      96.300  71.670 121.490  1.00  0.00           H
ATOM   1347  CE2 PHE A 134      98.270  74.540 121.260  1.00  0.00           C
ATOM   1348  HE2 PHE A 134      98.470  75.430 120.670  1.00  0.00           H
ATOM   1349  CZ  PHE A 134      97.400  73.480 120.840  1.00  0.00           C
ATOM   1350  HZ  PHE A 134      96.840  73.490 119.900  1.00  0.00           H
ATOM   1351  C   PHE A 134      99.570  72.500 126.880  1.00  0.00           C
ATOM   1352  O   PHE A 134      99.930  71.300 127.110  1.00  0.00           O
ATOM   1353  N   THR A 135     100.060  73.600 127.470  1.00  0.00           N
ATOM   1354  H   THR A 135      99.900  74.530 127.130  1.00  0.00           H
ATOM   1355  CA  THR A 135     101.050  73.530 128.550  1.00  0.00           C
ATOM   1356  CB  THR A 135     101.780  74.850 128.760  1.00  0.00           C
ATOM   1357  OG1 THR A 135     100.930  76.020 128.590  1.00  0.00           O
ATOM   1358  HG1 THR A 135     100.560  76.210 129.500  1.00  0.00           H
ATOM   1359  CG2 THR A 135     102.900  74.970 127.720  1.00  0.00           C
ATOM   1360  C   THR A 135     100.440  73.030 129.880  1.00  0.00           C
ATOM   1361  O   THR A 135     100.020  73.830 130.670  1.00  0.00           O
ATOM   1362  N   ILE A 136     100.560  71.740 130.210  1.00  0.00           N
ATOM   1363  H   ILE A 136     101.240  71.230 129.680  1.00  0.00           H
ATOM   1364  CA  ILE A 136      99.990  70.910 131.310  1.00  0.00           C
ATOM   1365  CB  ILE A 136      99.790  69.410 131.010  1.00  0.00           C
ATOM   1366  CG1 ILE A 136     100.980  68.810 130.320  1.00  0.00           C
ATOM   1367  CG2 ILE A 136      98.600  69.280 129.980  1.00  0.00           C
ATOM   1368  CD  ILE A 136     101.150  67.310 130.470  1.00  0.00           C
ATOM   1369  C   ILE A 136     100.820  71.110 132.600  1.00  0.00           C
ATOM   1370  O   ILE A 136     102.040  71.350 132.480  1.00  0.00           O
ATOM   1371  N   LYS A 137     100.260  71.070 133.780  1.00  0.00           N
ATOM   1372  H   LYS A 137      99.270  70.910 133.850  1.00  0.00           H
ATOM   1373  CA  LYS A 137     100.950  71.380 135.030  1.00  0.00           C
ATOM   1374  CB  LYS A 137     100.560  72.770 135.610  1.00  0.00           C
ATOM   1375  CG  LYS A 137     100.970  73.850 134.620  1.00  0.00           C
ATOM   1376  CD  LYS A 137     100.400  75.210 134.840  1.00  0.00           C
ATOM   1377  CE  LYS A 137     100.910  75.840 136.130  1.00  0.00           C
ATOM   1378  NZ  LYS A 137     100.200  77.040 136.530  1.00  0.00           N
ATOM   1379  HZ1 LYS A 137      99.370  76.800 137.050  1.00  0.00           H
ATOM   1380  HZ2 LYS A 137     100.850  77.520 137.110  1.00  0.00           H
ATOM   1381  HZ3 LYS A 137      99.920  77.690 135.820  1.00  0.00           H
ATOM   1382  C   LYS A 137     100.880  70.240 136.080  1.00  0.00           C
ATOM   1383  O   LYS A 137     100.030  69.280 135.970  1.00  0.00           O
ATOM   1384  N   GLY A 138     102.020  70.190 136.820  1.00  0.00           N
ATOM   1385  H   GLY A 138     102.860  70.540 136.410  1.00  0.00           H
ATOM   1386  CA  GLY A 138     102.190  69.360 138.070  1.00  0.00           C
ATOM   1387  C   GLY A 138     103.240  68.310 137.730  1.00  0.00           C
ATOM   1388  O   GLY A 138     104.350  68.570 137.250  1.00  0.00           O
ATOM   1389  N   SER A 139     103.010  67.110 138.190  1.00  0.00           N
ATOM   1390  H   SER A 139     102.150  66.680 138.460  1.00  0.00           H
ATOM   1391  CA  SER A 139     104.050  65.990 138.190  1.00  0.00           C
ATOM   1392  CB  SER A 139     104.760  65.950 139.570  1.00  0.00           C
ATOM   1393  OG  SER A 139     106.030  65.340 139.330  1.00  0.00           O
ATOM   1394  HG  SER A 139     106.440  65.890 138.610  1.00  0.00           H
ATOM   1395  C   SER A 139     103.370  64.680 137.890  1.00  0.00           C
ATOM   1396  O   SER A 139     102.410  64.290 138.540  1.00  0.00           O
ATOM   1397  N   PHE A 140     103.870  64.070 136.810  1.00  0.00           N
ATOM   1398  H   PHE A 140     104.710  64.360 136.350  1.00  0.00           H
ATOM   1399  CA  PHE A 140     103.190  62.870 136.370  1.00  0.00           C
ATOM   1400  CB  PHE A 140     102.590  63.080 134.920  1.00  0.00           C
ATOM   1401  CG  PHE A 140     101.960  64.470 134.690  1.00  0.00           C
ATOM   1402  CD1 PHE A 140     100.890  64.880 135.370  1.00  0.00           C
ATOM   1403  HD1 PHE A 140     100.250  64.160 135.890  1.00  0.00           H
ATOM   1404  CD2 PHE A 140     102.610  65.170 133.680  1.00  0.00           C
ATOM   1405  HD2 PHE A 140     103.530  64.840 133.200  1.00  0.00           H
ATOM   1406  CE1 PHE A 140     100.460  66.160 135.110  1.00  0.00           C
ATOM   1407  HE1 PHE A 140      99.700  66.530 135.800  1.00  0.00           H
ATOM   1408  CE2 PHE A 140     102.190  66.420 133.440  1.00  0.00           C
ATOM   1409  HE2 PHE A 140     102.690  67.120 132.780  1.00  0.00           H
ATOM   1410  CZ  PHE A 140     101.080  66.950 134.140  1.00  0.00           C
ATOM   1411  HZ  PHE A 140     100.940  68.030 134.080  1.00  0.00           H
ATOM   1412  C   PHE A 140     104.090  61.650 136.280  1.00  0.00           C
ATOM   1413  O   PHE A 140     103.780  60.600 136.780  1.00  0.00           O
ATOM   1414  N   LEU A 141     105.240  61.940 135.660  1.00  0.00           N
ATOM   1415  H   LEU A 141     105.410  62.870 135.330  1.00  0.00           H
ATOM   1416  CA  LEU A 141     106.320  60.980 135.470  1.00  0.00           C
ATOM   1417  CB  LEU A 141     106.140  60.410 134.030  1.00  0.00           C
ATOM   1418  CG  LEU A 141     106.960  59.120 133.760  1.00  0.00           C
ATOM   1419  CD1 LEU A 141     106.410  57.930 134.510  1.00  0.00           C
ATOM   1420  CD2 LEU A 141     107.080  58.800 132.240  1.00  0.00           C
ATOM   1421  C   LEU A 141     107.730  61.630 135.590  1.00  0.00           C
ATOM   1422  O   LEU A 141     107.940  62.830 135.440  1.00  0.00           O
ATOM   1423  N   ASN A 142     108.670  60.810 136.080  1.00  0.00           N
ATOM   1424  H   ASN A 142     108.420  59.940 136.490  1.00  0.00           H
ATOM   1425  CA  ASN A 142     110.070  61.340 136.180  1.00  0.00           C
ATOM   1426  CB  ASN A 142     110.550  60.910 137.580  1.00  0.00           C
ATOM   1427  CG  ASN A 142     109.640  61.320 138.760  1.00  0.00           C
ATOM   1428  OD1 ASN A 142     109.690  62.490 139.230  1.00  0.00           O
ATOM   1429  ND2 ASN A 142     108.720  60.450 139.190  1.00  0.00           N
ATOM   1430 1HD2 ASN A 142     108.580  59.590 138.700  1.00  0.00           H
ATOM   1431 2HD2 ASN A 142     108.330  60.510 140.110  1.00  0.00           H
ATOM   1432  C   ASN A 142     111.120  61.040 135.000  1.00  0.00           C
ATOM   1433  O   ASN A 142     111.490  59.910 134.800  1.00  0.00           O
ATOM   1434  N   GLY A 143     111.310  62.080 134.120  1.00  0.00           N
ATOM   1435  H   GLY A 143     110.890  62.980 134.170  1.00  0.00           H
ATOM   1436  CA  GLY A 143     112.210  62.010 132.920  1.00  0.00           C
ATOM   1437  C   GLY A 143     111.440  61.330 131.770  1.00  0.00           C
ATOM   1438  O   GLY A 143     111.880  60.380 131.140  1.00  0.00           O
ATOM   1439  N   SER A 144     110.370  62.100 131.400  1.00  0.00           N
ATOM   1440  H   SER A 144     110.310  63.050 131.690  1.00  0.00           H
ATOM   1441  CA  SER A 144     109.390  61.750 130.340  1.00  0.00           C
ATOM   1442  CB  SER A 144     107.920  62.160 130.790  1.00  0.00           C
ATOM   1443  OG  SER A 144     106.860  62.130 129.820  1.00  0.00           O
ATOM   1444  HG  SER A 144     106.090  62.690 130.120  1.00  0.00           H
ATOM   1445  C   SER A 144     109.640  62.280 128.970  1.00  0.00           C
ATOM   1446  O   SER A 144     109.140  61.680 128.020  1.00  0.00           O
ATOM   1447  N   CYS A 145     110.650  63.210 128.880  1.00  0.00           N
ATOM   1448  H   CYS A 145     110.950  63.760 129.660  1.00  0.00           H
ATOM   1449  CA  CYS A 145     111.120  63.770 127.550  1.00  0.00           C
ATOM   1450  CB  CYS A 145     112.310  64.690 127.590  1.00  0.00           C
ATOM   1451  SG  CYS A 145     113.360  64.970 129.090  1.00  0.00           S
ATOM   1452  HG  CYS A 145     112.450  65.020 130.060  1.00  0.00           H
ATOM   1453  C   CYS A 145     111.380  62.680 126.570  1.00  0.00           C
ATOM   1454  O   CYS A 145     112.380  62.030 126.530  1.00  0.00           O
ATOM   1455  N   GLY A 146     110.430  62.470 125.710  1.00  0.00           N
ATOM   1456  H   GLY A 146     109.640  63.060 125.560  1.00  0.00           H
ATOM   1457  CA  GLY A 146     110.370  61.270 124.830  1.00  0.00           C
ATOM   1458  C   GLY A 146     109.040  60.430 124.900  1.00  0.00           C
ATOM   1459  O   GLY A 146     108.810  59.640 124.010  1.00  0.00           O
ATOM   1460  N   SER A 147     108.050  60.740 125.730  1.00  0.00           N
ATOM   1461  H   SER A 147     108.330  61.230 126.560  1.00  0.00           H
ATOM   1462  CA  SER A 147     106.770  60.010 125.810  1.00  0.00           C
ATOM   1463  CB  SER A 147     105.930  60.400 127.050  1.00  0.00           C
ATOM   1464  OG  SER A 147     106.630  60.100 128.300  1.00  0.00           O
ATOM   1465  HG  SER A 147     106.800  60.900 128.880  1.00  0.00           H
ATOM   1466  C   SER A 147     105.890  60.310 124.570  1.00  0.00           C
ATOM   1467  O   SER A 147     105.550  61.470 124.330  1.00  0.00           O
ATOM   1468  N   VAL A 148     105.510  59.190 123.850  1.00  0.00           N
ATOM   1469  H   VAL A 148     105.680  58.270 124.210  1.00  0.00           H
ATOM   1470  CA  VAL A 148     104.930  59.250 122.490  1.00  0.00           C
ATOM   1471  CB  VAL A 148     105.570  58.170 121.540  1.00  0.00           C
ATOM   1472  CG1 VAL A 148     105.410  56.800 121.930  1.00  0.00           C
ATOM   1473  CG2 VAL A 148     105.060  58.390 120.120  1.00  0.00           C
ATOM   1474  C   VAL A 148     103.410  59.010 122.520  1.00  0.00           C
ATOM   1475  O   VAL A 148     102.910  58.040 123.110  1.00  0.00           O
ATOM   1476  N   GLY A 149     102.790  60.050 121.930  1.00  0.00           N
ATOM   1477  H   GLY A 149     103.290  60.910 121.850  1.00  0.00           H
ATOM   1478  CA  GLY A 149     101.320  60.140 121.680  1.00  0.00           C
ATOM   1479  C   GLY A 149     100.860  59.630 120.320  1.00  0.00           C
ATOM   1480  O   GLY A 149     100.890  60.470 119.470  1.00  0.00           O
ATOM   1481  N   PHE A 150     100.410  58.350 120.280  1.00  0.00           N
ATOM   1482  H   PHE A 150     100.030  57.800 121.030  1.00  0.00           H
ATOM   1483  CA  PHE A 150     100.230  57.670 118.970  1.00  0.00           C
ATOM   1484  CB  PHE A 150     101.320  56.540 118.800  1.00  0.00           C
ATOM   1485  CG  PHE A 150     101.290  55.300 119.740  1.00  0.00           C
ATOM   1486  CD1 PHE A 150     101.170  54.040 119.130  1.00  0.00           C
ATOM   1487  HD1 PHE A 150     101.150  54.070 118.040  1.00  0.00           H
ATOM   1488  CD2 PHE A 150     101.690  55.330 121.070  1.00  0.00           C
ATOM   1489  HD2 PHE A 150     101.460  56.180 121.710  1.00  0.00           H
ATOM   1490  CE1 PHE A 150     101.360  52.840 119.830  1.00  0.00           C
ATOM   1491  HE1 PHE A 150     101.120  51.870 119.400  1.00  0.00           H
ATOM   1492  CE2 PHE A 150     101.880  54.160 121.810  1.00  0.00           C
ATOM   1493  HE2 PHE A 150     102.030  54.200 122.890  1.00  0.00           H
ATOM   1494  CZ  PHE A 150     101.750  52.910 121.150  1.00  0.00           C
ATOM   1495  HZ  PHE A 150     102.060  52.020 121.690  1.00  0.00           H
ATOM   1496  C   PHE A 150      98.910  56.970 118.920  1.00  0.00           C
ATOM   1497  O   PHE A 150      98.280  56.490 119.870  1.00  0.00           O
ATOM   1498  N   ASN A 151      98.450  56.980 117.670  1.00  0.00           N
ATOM   1499  H   ASN A 151      98.680  57.700 117.010  1.00  0.00           H
ATOM   1500  CA  ASN A 151      97.250  56.180 117.240  1.00  0.00           C
ATOM   1501  CB  ASN A 151      96.080  57.030 116.740  1.00  0.00           C
ATOM   1502  CG  ASN A 151      94.990  57.430 117.690  1.00  0.00           C
ATOM   1503  OD1 ASN A 151      94.320  56.610 118.300  1.00  0.00           O
ATOM   1504  ND2 ASN A 151      94.710  58.710 117.580  1.00  0.00           N
ATOM   1505 1HD2 ASN A 151      95.060  59.240 116.810  1.00  0.00           H
ATOM   1506 2HD2 ASN A 151      94.100  59.140 118.240  1.00  0.00           H
ATOM   1507  C   ASN A 151      97.590  55.150 116.110  1.00  0.00           C
ATOM   1508  O   ASN A 151      98.550  55.370 115.350  1.00  0.00           O
ATOM   1509  N   ILE A 152      96.890  54.040 116.120  1.00  0.00           N
ATOM   1510  H   ILE A 152      95.990  53.970 116.540  1.00  0.00           H
ATOM   1511  CA  ILE A 152      97.070  52.940 115.190  1.00  0.00           C
ATOM   1512  CB  ILE A 152      97.320  51.660 115.950  1.00  0.00           C
ATOM   1513  CG1 ILE A 152      98.640  51.740 116.640  1.00  0.00           C
ATOM   1514  CG2 ILE A 152      97.360  50.530 114.960  1.00  0.00           C
ATOM   1515  CD  ILE A 152      98.650  50.860 117.890  1.00  0.00           C
ATOM   1516  C   ILE A 152      95.840  52.890 114.250  1.00  0.00           C
ATOM   1517  O   ILE A 152      94.790  52.420 114.650  1.00  0.00           O
ATOM   1518  N   ASP A 153      96.070  53.360 113.040  1.00  0.00           N
ATOM   1519  H   ASP A 153      97.020  53.580 112.800  1.00  0.00           H
ATOM   1520  CA  ASP A 153      95.040  53.530 112.070  1.00  0.00           C
ATOM   1521  CB  ASP A 153      95.030  54.960 111.480  1.00  0.00           C
ATOM   1522  CG  ASP A 153      94.080  55.800 112.290  1.00  0.00           C
ATOM   1523  OD1 ASP A 153      92.920  55.530 112.240  1.00  0.00           O
ATOM   1524  OD2 ASP A 153      94.550  56.790 112.800  1.00  0.00           O
ATOM   1525  C   ASP A 153      95.120  52.510 110.930  1.00  0.00           C
ATOM   1526  O   ASP A 153      95.730  52.770 109.910  1.00  0.00           O
ATOM   1527  N   TYR A 154      94.670  51.260 111.200  1.00  0.00           N
ATOM   1528  H   TYR A 154      94.170  51.050 112.050  1.00  0.00           H
ATOM   1529  CA  TYR A 154      94.940  50.050 110.390  1.00  0.00           C
ATOM   1530  CB  TYR A 154      93.970  49.830 109.240  1.00  0.00           C
ATOM   1531  CG  TYR A 154      92.560  49.420 109.730  1.00  0.00           C
ATOM   1532  CD1 TYR A 154      91.570  50.380 109.540  1.00  0.00           C
ATOM   1533  HD1 TYR A 154      91.920  51.340 109.150  1.00  0.00           H
ATOM   1534  CD2 TYR A 154      92.250  48.030 109.850  1.00  0.00           C
ATOM   1535  HD2 TYR A 154      92.960  47.210 109.930  1.00  0.00           H
ATOM   1536  CE1 TYR A 154      90.260  50.100 109.530  1.00  0.00           C
ATOM   1537  HE1 TYR A 154      89.490  50.880 109.540  1.00  0.00           H
ATOM   1538  CE2 TYR A 154      90.890  47.730 109.830  1.00  0.00           C
ATOM   1539  HE2 TYR A 154      90.630  46.670 109.880  1.00  0.00           H
ATOM   1540  CZ  TYR A 154      89.960  48.740 109.640  1.00  0.00           C
ATOM   1541  OH  TYR A 154      88.740  48.330 110.000  1.00  0.00           O
ATOM   1542  HH  TYR A 154      87.950  48.880 109.740  1.00  0.00           H
ATOM   1543  C   TYR A 154      96.370  49.750 109.950  1.00  0.00           C
ATOM   1544  O   TYR A 154      96.820  50.500 109.030  1.00  0.00           O
ATOM   1545  N   ASP A 155      97.010  49.020 110.810  1.00  0.00           N
ATOM   1546  H   ASP A 155      96.520  48.460 111.480  1.00  0.00           H
ATOM   1547  CA  ASP A 155      98.510  48.840 110.790  1.00  0.00           C
ATOM   1548  CB  ASP A 155      98.880  48.030 109.570  1.00  0.00           C
ATOM   1549  CG  ASP A 155     100.370  48.020 109.230  1.00  0.00           C
ATOM   1550  OD1 ASP A 155     100.980  47.070 109.770  1.00  0.00           O
ATOM   1551  OD2 ASP A 155     100.700  48.780 108.320  1.00  0.00           O
ATOM   1552  C   ASP A 155      99.330  50.200 110.990  1.00  0.00           C
ATOM   1553  O   ASP A 155      99.980  50.330 112.060  1.00  0.00           O
ATOM   1554  N   CYS A 156      99.340  51.060 109.920  1.00  0.00           N
ATOM   1555  H   CYS A 156      98.590  50.920 109.280  1.00  0.00           H
ATOM   1556  CA  CYS A 156     100.080  52.340 109.830  1.00  0.00           C
ATOM   1557  CB  CYS A 156      99.660  53.120 108.580  1.00  0.00           C
ATOM   1558  SG  CYS A 156     100.500  54.710 108.410  1.00  0.00           S
ATOM   1559  HG  CYS A 156     100.120  54.920 107.150  1.00  0.00           H
ATOM   1560  C   CYS A 156      99.720  53.220 111.030  1.00  0.00           C
ATOM   1561  O   CYS A 156      98.620  53.730 111.120  1.00  0.00           O
ATOM   1562  N   VAL A 157     100.810  53.700 111.630  1.00  0.00           N
ATOM   1563  H   VAL A 157     101.690  53.780 111.170  1.00  0.00           H
ATOM   1564  CA  VAL A 157     101.020  54.290 112.940  1.00  0.00           C
ATOM   1565  CB  VAL A 157     102.060  53.670 113.770  1.00  0.00           C
ATOM   1566  CG1 VAL A 157     101.840  54.060 115.190  1.00  0.00           C
ATOM   1567  CG2 VAL A 157     102.150  52.160 113.590  1.00  0.00           C
ATOM   1568  C   VAL A 157     101.310  55.820 112.820  1.00  0.00           C
ATOM   1569  O   VAL A 157     102.300  56.310 112.360  1.00  0.00           O
ATOM   1570  N   SER A 158     100.220  56.360 113.310  1.00  0.00           N
ATOM   1571  H   SER A 158      99.420  55.840 113.610  1.00  0.00           H
ATOM   1572  CA  SER A 158     100.080  57.820 113.260  1.00  0.00           C
ATOM   1573  CB  SER A 158      98.640  58.330 113.230  1.00  0.00           C
ATOM   1574  OG  SER A 158      97.950  57.890 112.040  1.00  0.00           O
ATOM   1575  HG  SER A 158      97.110  58.440 112.040  1.00  0.00           H
ATOM   1576  C   SER A 158     100.670  58.470 114.500  1.00  0.00           C
ATOM   1577  O   SER A 158     100.110  58.400 115.570  1.00  0.00           O
ATOM   1578  N   PHE A 159     101.840  59.130 114.370  1.00  0.00           N
ATOM   1579  H   PHE A 159     102.300  59.290 113.500  1.00  0.00           H
ATOM   1580  CA  PHE A 159     102.460  59.810 115.520  1.00  0.00           C
ATOM   1581  CB  PHE A 159     104.000  59.740 115.510  1.00  0.00           C
ATOM   1582  CG  PHE A 159     104.700  58.350 115.520  1.00  0.00           C
ATOM   1583  CD1 PHE A 159     104.620  57.500 114.460  1.00  0.00           C
ATOM   1584  HD1 PHE A 159     103.990  57.690 113.590  1.00  0.00           H
ATOM   1585  CD2 PHE A 159     105.430  57.990 116.610  1.00  0.00           C
ATOM   1586  HD2 PHE A 159     105.860  58.790 117.220  1.00  0.00           H
ATOM   1587  CE1 PHE A 159     105.170  56.190 114.570  1.00  0.00           C
ATOM   1588  HE1 PHE A 159     104.910  55.510 113.760  1.00  0.00           H
ATOM   1589  CE2 PHE A 159     106.110  56.780 116.610  1.00  0.00           C
ATOM   1590  HE2 PHE A 159     106.820  56.560 117.410  1.00  0.00           H
ATOM   1591  CZ  PHE A 159     105.960  55.820 115.670  1.00  0.00           C
ATOM   1592  HZ  PHE A 159     106.540  54.890 115.680  1.00  0.00           H
ATOM   1593  C   PHE A 159     102.020  61.290 115.470  1.00  0.00           C
ATOM   1594  O   PHE A 159     102.270  62.060 114.550  1.00  0.00           O
ATOM   1595  N   CYS A 160     101.620  61.680 116.630  1.00  0.00           N
ATOM   1596  H   CYS A 160     101.250  61.070 117.320  1.00  0.00           H
ATOM   1597  CA  CYS A 160     101.090  63.050 116.790  1.00  0.00           C
ATOM   1598  CB  CYS A 160      99.600  62.900 117.060  1.00  0.00           C
ATOM   1599  SG  CYS A 160      98.670  62.330 115.630  1.00  0.00           S
ATOM   1600  HG  CYS A 160      99.340  63.190 114.860  1.00  0.00           H
ATOM   1601  C   CYS A 160     101.780  63.900 117.920  1.00  0.00           C
ATOM   1602  O   CYS A 160     102.010  65.140 117.890  1.00  0.00           O
ATOM   1603  N   TYR A 161     101.990  63.240 119.070  1.00  0.00           N
ATOM   1604  H   TYR A 161     101.710  62.280 119.070  1.00  0.00           H
ATOM   1605  CA  TYR A 161     102.670  63.780 120.270  1.00  0.00           C
ATOM   1606  CB  TYR A 161     101.620  63.830 121.340  1.00  0.00           C
ATOM   1607  CG  TYR A 161     102.050  64.450 122.680  1.00  0.00           C
ATOM   1608  CD1 TYR A 161     102.030  65.830 122.860  1.00  0.00           C
ATOM   1609  HD1 TYR A 161     101.820  66.420 121.970  1.00  0.00           H
ATOM   1610  CD2 TYR A 161     102.310  63.600 123.700  1.00  0.00           C
ATOM   1611  HD2 TYR A 161     102.100  62.530 123.680  1.00  0.00           H
ATOM   1612  CE1 TYR A 161     102.350  66.340 124.040  1.00  0.00           C
ATOM   1613  HE1 TYR A 161     102.630  67.390 124.120  1.00  0.00           H
ATOM   1614  CE2 TYR A 161     102.590  64.130 124.920  1.00  0.00           C
ATOM   1615  HE2 TYR A 161     102.780  63.430 125.730  1.00  0.00           H
ATOM   1616  CZ  TYR A 161     102.590  65.530 125.150  1.00  0.00           C
ATOM   1617  OH  TYR A 161     102.300  65.980 126.370  1.00  0.00           O
ATOM   1618  HH  TYR A 161     102.870  66.790 126.490  1.00  0.00           H
ATOM   1619  C   TYR A 161     103.960  63.150 120.610  1.00  0.00           C
ATOM   1620  O   TYR A 161     104.110  61.970 120.530  1.00  0.00           O
ATOM   1621  N   MET A 162     104.950  64.000 120.980  1.00  0.00           N
ATOM   1622  H   MET A 162     104.810  64.980 120.830  1.00  0.00           H
ATOM   1623  CA  MET A 162     106.250  63.630 121.560  1.00  0.00           C
ATOM   1624  CB  MET A 162     107.430  63.490 120.540  1.00  0.00           C
ATOM   1625  CG  MET A 162     108.570  62.660 121.140  1.00  0.00           C
ATOM   1626  SD  MET A 162     110.180  62.790 120.220  1.00  0.00           S
ATOM   1627  CE  MET A 162     111.120  61.410 120.980  1.00  0.00           C
ATOM   1628  C   MET A 162     106.570  64.610 122.640  1.00  0.00           C
ATOM   1629  O   MET A 162     106.570  65.810 122.320  1.00  0.00           O
ATOM   1630  N   HIS A 163     106.330  64.270 123.890  1.00  0.00           N
ATOM   1631  H   HIS A 163     105.840  63.440 124.160  1.00  0.00           H
ATOM   1632  CA  HIS A 163     106.510  65.180 125.050  1.00  0.00           C
ATOM   1633  CB  HIS A 163     105.880  64.640 126.330  1.00  0.00           C
ATOM   1634  CG  HIS A 163     106.090  65.420 127.590  1.00  0.00           C
ATOM   1635  ND1 HIS A 163     105.950  66.740 127.730  1.00  0.00           N
ATOM   1636  CD2 HIS A 163     106.890  65.060 128.610  1.00  0.00           C
ATOM   1637  HD2 HIS A 163     107.490  64.160 128.720  1.00  0.00           H
ATOM   1638  CE1 HIS A 163     106.650  67.150 128.790  1.00  0.00           C
ATOM   1639  HE1 HIS A 163     106.810  68.210 128.970  1.00  0.00           H
ATOM   1640  NE2 HIS A 163     107.240  66.100 129.360  1.00  0.00           N
ATOM   1641  HE2 HIS A 163     107.880  66.060 130.130  1.00  0.00           H
ATOM   1642  C   HIS A 163     108.000  65.440 125.310  1.00  0.00           C
ATOM   1643  O   HIS A 163     108.740  64.450 125.350  1.00  0.00           O
ATOM   1644  N   HIS A 164     108.390  66.670 125.410  1.00  0.00           N
ATOM   1645  H   HIS A 164     107.740  67.400 125.610  1.00  0.00           H
ATOM   1646  CA  HIS A 164     109.810  67.200 125.240  1.00  0.00           C
ATOM   1647  CB  HIS A 164     109.970  67.870 123.850  1.00  0.00           C
ATOM   1648  CG  HIS A 164     110.470  66.990 122.710  1.00  0.00           C
ATOM   1649  ND1 HIS A 164     111.370  67.420 121.860  1.00  0.00           N
ATOM   1650  CD2 HIS A 164     110.030  65.790 122.360  1.00  0.00           C
ATOM   1651  HD2 HIS A 164     109.120  65.310 122.730  1.00  0.00           H
ATOM   1652  CE1 HIS A 164     111.550  66.450 121.080  1.00  0.00           C
ATOM   1653  HE1 HIS A 164     112.400  66.430 120.390  1.00  0.00           H
ATOM   1654  NE2 HIS A 164     110.740  65.410 121.280  1.00  0.00           N
ATOM   1655  HE2 HIS A 164     110.590  64.600 120.730  1.00  0.00           H
ATOM   1656  C   HIS A 164     110.380  68.110 126.410  1.00  0.00           C
ATOM   1657  O   HIS A 164     111.220  67.590 127.110  1.00  0.00           O
ATOM   1658  N   MET A 165     110.050  69.430 126.560  1.00  0.00           N
ATOM   1659  H   MET A 165     109.330  69.780 125.950  1.00  0.00           H
ATOM   1660  CA  MET A 165     110.470  70.330 127.620  1.00  0.00           C
ATOM   1661  CB  MET A 165     110.430  71.790 127.250  1.00  0.00           C
ATOM   1662  CG  MET A 165     111.720  72.250 126.580  1.00  0.00           C
ATOM   1663  SD  MET A 165     113.070  72.470 127.810  1.00  0.00           S
ATOM   1664  CE  MET A 165     114.500  72.350 126.750  1.00  0.00           C
ATOM   1665  C   MET A 165     109.530  70.150 128.900  1.00  0.00           C
ATOM   1666  O   MET A 165     108.310  70.240 128.950  1.00  0.00           O
ATOM   1667  N   GLU A 166     110.260  69.810 129.960  1.00  0.00           N
ATOM   1668  H   GLU A 166     111.260  69.790 129.870  1.00  0.00           H
ATOM   1669  CA  GLU A 166     109.590  69.390 131.240  1.00  0.00           C
ATOM   1670  CB  GLU A 166     109.320  67.870 131.280  1.00  0.00           C
ATOM   1671  CG  GLU A 166     110.550  66.990 131.100  1.00  0.00           C
ATOM   1672  CD  GLU A 166     110.370  65.450 131.090  1.00  0.00           C
ATOM   1673  OE1 GLU A 166     111.400  64.800 131.160  1.00  0.00           O
ATOM   1674  OE2 GLU A 166     109.200  64.940 131.300  1.00  0.00           O
ATOM   1675  C   GLU A 166     110.060  69.930 132.600  1.00  0.00           C
ATOM   1676  O   GLU A 166     110.700  69.280 133.380  1.00  0.00           O
ATOM   1677  N   LEU A 167     109.400  70.990 133.000  1.00  0.00           N
ATOM   1678  H   LEU A 167     108.540  71.330 132.610  1.00  0.00           H
ATOM   1679  CA  LEU A 167     109.890  71.760 134.200  1.00  0.00           C
ATOM   1680  CB  LEU A 167     109.280  73.190 134.120  1.00  0.00           C
ATOM   1681  CG  LEU A 167     109.930  74.120 133.090  1.00  0.00           C
ATOM   1682  CD1 LEU A 167     109.270  73.740 131.730  1.00  0.00           C
ATOM   1683  CD2 LEU A 167     109.670  75.550 133.510  1.00  0.00           C
ATOM   1684  C   LEU A 167     109.250  71.070 135.390  1.00  0.00           C
ATOM   1685  O   LEU A 167     108.020  70.940 135.480  1.00  0.00           O
ATOM   1686  N   PRO A 168     110.070  70.560 136.290  1.00  0.00           N
ATOM   1687  CA  PRO A 168     109.930  69.720 137.480  1.00  0.00           C
ATOM   1688  CB  PRO A 168     111.000  70.180 138.440  1.00  0.00           C
ATOM   1689  CG  PRO A 168     112.160  70.570 137.550  1.00  0.00           C
ATOM   1690  CD  PRO A 168     111.480  71.140 136.330  1.00  0.00           C
ATOM   1691  C   PRO A 168     108.490  69.670 138.050  1.00  0.00           C
ATOM   1692  O   PRO A 168     107.800  68.700 137.670  1.00  0.00           O
ATOM   1693  N   THR A 169     108.090  70.800 138.640  1.00  0.00           N
ATOM   1694  H   THR A 169     108.570  71.660 138.490  1.00  0.00           H
ATOM   1695  CA  THR A 169     106.660  70.890 139.100  1.00  0.00           C
ATOM   1696  CB  THR A 169     106.540  71.130 140.620  1.00  0.00           C
ATOM   1697  OG1 THR A 169     107.250  72.330 140.960  1.00  0.00           O
ATOM   1698  HG1 THR A 169     107.110  72.390 141.940  1.00  0.00           H
ATOM   1699  CG2 THR A 169     107.070  69.950 141.420  1.00  0.00           C
ATOM   1700  C   THR A 169     105.680  71.820 138.390  1.00  0.00           C
ATOM   1701  O   THR A 169     104.540  71.930 138.790  1.00  0.00           O
ATOM   1702  N   GLY A 170     106.080  72.340 137.240  1.00  0.00           N
ATOM   1703  H   GLY A 170     106.960  72.250 136.790  1.00  0.00           H
ATOM   1704  CA  GLY A 170     105.200  73.300 136.540  1.00  0.00           C
ATOM   1705  C   GLY A 170     104.760  72.850 135.180  1.00  0.00           C
ATOM   1706  O   GLY A 170     104.100  71.810 135.100  1.00  0.00           O
ATOM   1707  N   VAL A 171     105.080  73.660 134.180  1.00  0.00           N
ATOM   1708  H   VAL A 171     105.190  74.620 134.440  1.00  0.00           H
ATOM   1709  CA  VAL A 171     104.700  73.400 132.770  1.00  0.00           C
ATOM   1710  CB  VAL A 171     104.650  74.680 131.840  1.00  0.00           C
ATOM   1711  CG1 VAL A 171     103.720  75.730 132.260  1.00  0.00           C
ATOM   1712  CG2 VAL A 171     106.030  75.250 131.620  1.00  0.00           C
ATOM   1713  C   VAL A 171     105.550  72.220 132.200  1.00  0.00           C
ATOM   1714  O   VAL A 171     106.520  71.710 132.720  1.00  0.00           O
ATOM   1715  N   HIS A 172     104.720  71.520 131.460  1.00  0.00           N
ATOM   1716  H   HIS A 172     103.760  71.540 131.730  1.00  0.00           H
ATOM   1717  CA  HIS A 172     105.120  70.360 130.570  1.00  0.00           C
ATOM   1718  CB  HIS A 172     104.620  68.980 131.000  1.00  0.00           C
ATOM   1719  CG  HIS A 172     105.210  68.600 132.350  1.00  0.00           C
ATOM   1720  ND1 HIS A 172     106.360  68.020 132.610  1.00  0.00           N
ATOM   1721  CD2 HIS A 172     104.870  69.160 133.510  1.00  0.00           C
ATOM   1722  HD2 HIS A 172     103.980  69.740 133.750  1.00  0.00           H
ATOM   1723  CE1 HIS A 172     106.720  68.210 133.890  1.00  0.00           C
ATOM   1724  HE1 HIS A 172     107.660  67.890 134.340  1.00  0.00           H
ATOM   1725  NE2 HIS A 172     105.780  68.920 134.440  1.00  0.00           N
ATOM   1726  HE2 HIS A 172     105.660  69.270 135.370  1.00  0.00           H
ATOM   1727  C   HIS A 172     104.680  70.690 129.130  1.00  0.00           C
ATOM   1728  O   HIS A 172     103.480  70.590 128.820  1.00  0.00           O
ATOM   1729  N   ALA A 173     105.650  70.680 128.190  1.00  0.00           N
ATOM   1730  H   ALA A 173     106.600  70.490 128.450  1.00  0.00           H
ATOM   1731  CA  ALA A 173     105.460  70.980 126.750  1.00  0.00           C
ATOM   1732  CB  ALA A 173     106.100  72.240 126.140  1.00  0.00           C
ATOM   1733  C   ALA A 173     105.930  69.860 125.770  1.00  0.00           C
ATOM   1734  O   ALA A 173     107.040  69.300 125.900  1.00  0.00           O
ATOM   1735  N   GLY A 174     105.270  69.850 124.600  1.00  0.00           N
ATOM   1736  H   GLY A 174     104.690  70.650 124.460  1.00  0.00           H
ATOM   1737  CA  GLY A 174     105.400  68.830 123.580  1.00  0.00           C
ATOM   1738  C   GLY A 174     105.500  69.320 122.090  1.00  0.00           C
ATOM   1739  O   GLY A 174     104.850  70.330 121.640  1.00  0.00           O
ATOM   1740  N   THR A 175     106.130  68.480 121.360  1.00  0.00           N
ATOM   1741  H   THR A 175     106.510  67.620 121.690  1.00  0.00           H
ATOM   1742  CA  THR A 175     106.390  68.710 119.930  1.00  0.00           C
ATOM   1743  CB  THR A 175     107.940  68.700 119.690  1.00  0.00           C
ATOM   1744  OG1 THR A 175     108.570  67.610 120.400  1.00  0.00           O
ATOM   1745  HG1 THR A 175     109.460  67.870 120.770  1.00  0.00           H
ATOM   1746  CG2 THR A 175     108.630  70.010 120.070  1.00  0.00           C
ATOM   1747  C   THR A 175     105.700  67.560 119.120  1.00  0.00           C
ATOM   1748  O   THR A 175     105.160  66.550 119.610  1.00  0.00           O
ATOM   1749  N   ASP A 176     105.680  67.800 117.800  1.00  0.00           N
ATOM   1750  H   ASP A 176     105.810  68.710 117.400  1.00  0.00           H
ATOM   1751  CA  ASP A 176     105.470  66.770 116.760  1.00  0.00           C
ATOM   1752  CB  ASP A 176     104.660  67.490 115.650  1.00  0.00           C
ATOM   1753  CG  ASP A 176     105.320  68.470 114.730  1.00  0.00           C
ATOM   1754  OD1 ASP A 176     104.600  68.910 113.750  1.00  0.00           O
ATOM   1755  OD2 ASP A 176     106.500  68.750 114.920  1.00  0.00           O
ATOM   1756  C   ASP A 176     106.860  66.240 116.260  1.00  0.00           C
ATOM   1757  O   ASP A 176     107.920  66.840 116.490  1.00  0.00           O
ATOM   1758  N   LEU A 177     106.750  65.180 115.510  1.00  0.00           N
ATOM   1759  H   LEU A 177     105.920  64.730 115.180  1.00  0.00           H
ATOM   1760  CA  LEU A 177     107.960  64.640 114.940  1.00  0.00           C
ATOM   1761  CB  LEU A 177     107.880  63.100 114.940  1.00  0.00           C
ATOM   1762  CG  LEU A 177     107.860  62.430 116.370  1.00  0.00           C
ATOM   1763  CD1 LEU A 177     107.880  60.930 116.260  1.00  0.00           C
ATOM   1764  CD2 LEU A 177     109.150  62.820 117.130  1.00  0.00           C
ATOM   1765  C   LEU A 177     108.520  65.240 113.640  1.00  0.00           C
ATOM   1766  O   LEU A 177     109.380  64.760 112.910  1.00  0.00           O
ATOM   1767  N   GLU A 178     108.100  66.500 113.500  1.00  0.00           N
ATOM   1768  H   GLU A 178     107.350  67.000 113.940  1.00  0.00           H
ATOM   1769  CA  GLU A 178     108.760  67.340 112.510  1.00  0.00           C
ATOM   1770  CB  GLU A 178     107.760  68.050 111.620  1.00  0.00           C
ATOM   1771  CG  GLU A 178     107.020  67.050 110.660  1.00  0.00           C
ATOM   1772  CD  GLU A 178     106.580  67.790 109.400  1.00  0.00           C
ATOM   1773  OE1 GLU A 178     105.380  67.850 109.180  1.00  0.00           O
ATOM   1774  OE2 GLU A 178     107.470  68.210 108.650  1.00  0.00           O
ATOM   1775  C   GLU A 178     109.670  68.390 113.150  1.00  0.00           C
ATOM   1776  O   GLU A 178     110.650  68.890 112.520  1.00  0.00           O
ATOM   1777  N   GLY A 179     109.330  68.800 114.370  1.00  0.00           N
ATOM   1778  H   GLY A 179     108.450  68.500 114.740  1.00  0.00           H
ATOM   1779  CA  GLY A 179     110.140  69.780 115.180  1.00  0.00           C
ATOM   1780  C   GLY A 179     109.470  71.050 115.660  1.00  0.00           C
ATOM   1781  O   GLY A 179     110.130  72.060 115.750  1.00  0.00           O
ATOM   1782  N   ASN A 180     108.120  70.950 115.810  1.00  0.00           N
ATOM   1783  H   ASN A 180     107.630  70.130 115.500  1.00  0.00           H
ATOM   1784  CA  ASN A 180     107.330  72.110 116.240  1.00  0.00           C
ATOM   1785  CB  ASN A 180     106.180  72.430 115.220  1.00  0.00           C
ATOM   1786  CG  ASN A 180     106.440  72.570 113.730  1.00  0.00           C
ATOM   1787  OD1 ASN A 180     106.730  73.570 113.120  1.00  0.00           O
ATOM   1788  ND2 ASN A 180     106.270  71.430 113.070  1.00  0.00           N
ATOM   1789 1HD2 ASN A 180     105.930  70.660 113.610  1.00  0.00           H
ATOM   1790 2HD2 ASN A 180     106.190  71.370 112.080  1.00  0.00           H
ATOM   1791  C   ASN A 180     106.500  71.810 117.510  1.00  0.00           C
ATOM   1792  O   ASN A 180     105.740  70.820 117.680  1.00  0.00           O
ATOM   1793  N   PHE A 181     106.400  72.910 118.280  1.00  0.00           N
ATOM   1794  H   PHE A 181     106.540  73.790 117.820  1.00  0.00           H
ATOM   1795  CA  PHE A 181     105.790  72.810 119.700  1.00  0.00           C
ATOM   1796  CB  PHE A 181     106.400  73.730 120.740  1.00  0.00           C
ATOM   1797  CG  PHE A 181     107.690  73.240 121.350  1.00  0.00           C
ATOM   1798  CD1 PHE A 181     107.710  72.500 122.570  1.00  0.00           C
ATOM   1799  HD1 PHE A 181     106.810  72.000 122.950  1.00  0.00           H
ATOM   1800  CD2 PHE A 181     108.890  73.500 120.690  1.00  0.00           C
ATOM   1801  HD2 PHE A 181     108.990  74.340 120.000  1.00  0.00           H
ATOM   1802  CE1 PHE A 181     108.910  72.050 123.120  1.00  0.00           C
ATOM   1803  HE1 PHE A 181     108.910  71.230 123.850  1.00  0.00           H
ATOM   1804  CE2 PHE A 181     110.080  73.020 121.260  1.00  0.00           C
ATOM   1805  HE2 PHE A 181     110.980  73.420 120.800  1.00  0.00           H
ATOM   1806  CZ  PHE A 181     110.120  72.270 122.410  1.00  0.00           C
ATOM   1807  HZ  PHE A 181     110.980  71.630 122.630  1.00  0.00           H
ATOM   1808  C   PHE A 181     104.300  73.060 119.530  1.00  0.00           C
ATOM   1809  O   PHE A 181     103.870  73.720 118.610  1.00  0.00           O
ATOM   1810  N   TYR A 182     103.470  72.370 120.310  1.00  0.00           N
ATOM   1811  H   TYR A 182     103.800  71.590 120.850  1.00  0.00           H
ATOM   1812  CA  TYR A 182     102.010  72.580 120.410  1.00  0.00           C
ATOM   1813  CB  TYR A 182     101.290  71.230 120.840  1.00  0.00           C
ATOM   1814  CG  TYR A 182     101.390  70.270 119.650  1.00  0.00           C
ATOM   1815  CD1 TYR A 182     100.340  70.340 118.760  1.00  0.00           C
ATOM   1816  HD1 TYR A 182      99.530  71.030 119.000  1.00  0.00           H
ATOM   1817  CD2 TYR A 182     102.230  69.130 119.650  1.00  0.00           C
ATOM   1818  HD2 TYR A 182     103.030  69.020 120.390  1.00  0.00           H
ATOM   1819  CE1 TYR A 182     100.100  69.340 117.840  1.00  0.00           C
ATOM   1820  HE1 TYR A 182      99.270  69.380 117.130  1.00  0.00           H
ATOM   1821  CE2 TYR A 182     101.990  68.150 118.690  1.00  0.00           C
ATOM   1822  HE2 TYR A 182     102.460  67.190 118.890  1.00  0.00           H
ATOM   1823  CZ  TYR A 182     100.930  68.230 117.800  1.00  0.00           C
ATOM   1824  OH  TYR A 182     100.810  67.310 116.900  1.00  0.00           O
ATOM   1825  HH  TYR A 182     101.280  66.510 117.270  1.00  0.00           H
ATOM   1826  C   TYR A 182     101.750  73.820 121.240  1.00  0.00           C
ATOM   1827  O   TYR A 182     101.920  73.910 122.450  1.00  0.00           O
ATOM   1828  N   GLY A 183     101.680  74.950 120.510  1.00  0.00           N
ATOM   1829  H   GLY A 183     101.460  74.840 119.540  1.00  0.00           H
ATOM   1830  CA  GLY A 183     101.620  76.410 120.920  1.00  0.00           C
ATOM   1831  C   GLY A 183     103.020  77.050 120.730  1.00  0.00           C
ATOM   1832  O   GLY A 183     103.800  76.410 120.020  1.00  0.00           O
ATOM   1833  N   PRO A 184     103.220  78.250 121.270  1.00  0.00           N
ATOM   1834  CA  PRO A 184     104.480  78.950 120.940  1.00  0.00           C
ATOM   1835  CB  PRO A 184     103.920  80.370 120.610  1.00  0.00           C
ATOM   1836  CG  PRO A 184     102.880  80.530 121.740  1.00  0.00           C
ATOM   1837  CD  PRO A 184     102.180  79.230 121.740  1.00  0.00           C
ATOM   1838  C   PRO A 184     105.480  78.970 122.070  1.00  0.00           C
ATOM   1839  O   PRO A 184     105.870  79.890 122.750  1.00  0.00           O
ATOM   1840  N   PHE A 185     106.070  77.750 122.140  1.00  0.00           N
ATOM   1841  H   PHE A 185     105.850  77.030 121.480  1.00  0.00           H
ATOM   1842  CA  PHE A 185     107.000  77.340 123.170  1.00  0.00           C
ATOM   1843  CB  PHE A 185     106.640  75.990 123.760  1.00  0.00           C
ATOM   1844  CG  PHE A 185     107.220  75.780 125.140  1.00  0.00           C
ATOM   1845  CD1 PHE A 185     108.520  75.570 125.400  1.00  0.00           C
ATOM   1846  HD1 PHE A 185     109.170  75.340 124.550  1.00  0.00           H
ATOM   1847  CD2 PHE A 185     106.270  75.690 126.120  1.00  0.00           C
ATOM   1848  HD2 PHE A 185     105.430  76.380 126.010  1.00  0.00           H
ATOM   1849  CE1 PHE A 185     108.900  75.370 126.700  1.00  0.00           C
ATOM   1850  HE1 PHE A 185     109.980  75.290 126.830  1.00  0.00           H
ATOM   1851  CE2 PHE A 185     106.640  75.330 127.430  1.00  0.00           C
ATOM   1852  HE2 PHE A 185     105.860  75.350 128.190  1.00  0.00           H
ATOM   1853  CZ  PHE A 185     107.980  75.180 127.750  1.00  0.00           C
ATOM   1854  HZ  PHE A 185     108.270  75.130 128.800  1.00  0.00           H
ATOM   1855  C   PHE A 185     108.360  77.230 122.410  1.00  0.00           C
ATOM   1856  O   PHE A 185     108.530  76.500 121.510  1.00  0.00           O
ATOM   1857  N   VAL A 186     109.370  77.990 122.870  1.00  0.00           N
ATOM   1858  H   VAL A 186     109.210  78.410 123.770  1.00  0.00           H
ATOM   1859  CA  VAL A 186     110.680  78.060 122.280  1.00  0.00           C
ATOM   1860  CB  VAL A 186     111.150  79.510 122.280  1.00  0.00           C
ATOM   1861  CG1 VAL A 186     112.500  79.700 121.540  1.00  0.00           C
ATOM   1862  CG2 VAL A 186     110.140  80.490 121.670  1.00  0.00           C
ATOM   1863  C   VAL A 186     111.650  77.250 123.200  1.00  0.00           C
ATOM   1864  O   VAL A 186     111.650  77.370 124.440  1.00  0.00           O
ATOM   1865  N   ASP A 187     112.430  76.340 122.650  1.00  0.00           N
ATOM   1866  H   ASP A 187     112.430  76.400 121.660  1.00  0.00           H
ATOM   1867  CA  ASP A 187     113.520  75.490 123.180  1.00  0.00           C
ATOM   1868  CB  ASP A 187     114.400  75.000 122.050  1.00  0.00           C
ATOM   1869  CG  ASP A 187     113.570  74.510 120.800  1.00  0.00           C
ATOM   1870  OD1 ASP A 187     113.200  75.390 120.020  1.00  0.00           O
ATOM   1871  OD2 ASP A 187     113.400  73.320 120.700  1.00  0.00           O
ATOM   1872  C   ASP A 187     114.450  75.720 124.420  1.00  0.00           C
ATOM   1873  O   ASP A 187     115.640  75.300 124.530  1.00  0.00           O
ATOM   1874  N   ARG A 188     113.910  76.390 125.440  1.00  0.00           N
ATOM   1875  H   ARG A 188     112.960  76.680 125.520  1.00  0.00           H
ATOM   1876  CA  ARG A 188     114.660  76.810 126.630  1.00  0.00           C
ATOM   1877  CB  ARG A 188     115.180  78.260 126.470  1.00  0.00           C
ATOM   1878  CG  ARG A 188     114.110  79.290 126.000  1.00  0.00           C
ATOM   1879  CD  ARG A 188     114.520  80.710 126.240  1.00  0.00           C
ATOM   1880  NE  ARG A 188     115.540  81.310 125.410  1.00  0.00           N
ATOM   1881  HE  ARG A 188     115.640  80.920 124.490  1.00  0.00           H
ATOM   1882  CZ  ARG A 188     116.360  82.310 125.780  1.00  0.00           C
ATOM   1883  NH1 ARG A 188     116.360  82.780 127.080  1.00  0.00           N
ATOM   1884 1HH1 ARG A 188     115.720  82.340 127.710  1.00  0.00           H
ATOM   1885 2HH1 ARG A 188     116.980  83.480 127.430  1.00  0.00           H
ATOM   1886  NH2 ARG A 188     117.310  82.660 124.890  1.00  0.00           N
ATOM   1887 1HH2 ARG A 188     117.430  82.110 124.060  1.00  0.00           H
ATOM   1888 2HH2 ARG A 188     118.090  83.220 125.150  1.00  0.00           H
ATOM   1889  C   ARG A 188     113.800  76.740 127.900  1.00  0.00           C
ATOM   1890  O   ARG A 188     112.580  76.700 127.930  1.00  0.00           O
ATOM   1891  N   GLN A 189     114.620  76.700 129.000  1.00  0.00           N
ATOM   1892  H   GLN A 189     115.600  76.850 128.940  1.00  0.00           H
ATOM   1893  CA  GLN A 189     114.140  76.670 130.390  1.00  0.00           C
ATOM   1894  CB  GLN A 189     115.190  76.130 131.390  1.00  0.00           C
ATOM   1895  CG  GLN A 189     115.530  74.680 131.070  1.00  0.00           C
ATOM   1896  CD  GLN A 189     116.590  74.170 132.080  1.00  0.00           C
ATOM   1897  OE1 GLN A 189     117.770  74.480 132.010  1.00  0.00           O
ATOM   1898  NE2 GLN A 189     116.220  73.350 133.070  1.00  0.00           N
ATOM   1899 1HE2 GLN A 189     115.310  72.960 133.140  1.00  0.00           H
ATOM   1900 2HE2 GLN A 189     116.880  73.050 133.750  1.00  0.00           H
ATOM   1901  C   GLN A 189     113.690  78.010 130.990  1.00  0.00           C
ATOM   1902  O   GLN A 189     114.400  78.690 131.750  1.00  0.00           O
ATOM   1903  N   THR A 190     112.640  78.550 130.440  1.00  0.00           N
ATOM   1904  H   THR A 190     112.300  78.190 129.580  1.00  0.00           H
ATOM   1905  CA  THR A 190     111.890  79.730 130.890  1.00  0.00           C
ATOM   1906  CB  THR A 190     112.100  80.860 129.910  1.00  0.00           C
ATOM   1907  OG1 THR A 190     111.950  80.400 128.530  1.00  0.00           O
ATOM   1908  HG1 THR A 190     111.910  81.100 127.820  1.00  0.00           H
ATOM   1909  CG2 THR A 190     113.450  81.420 130.150  1.00  0.00           C
ATOM   1910  C   THR A 190     110.420  79.300 130.970  1.00  0.00           C
ATOM   1911  O   THR A 190     109.900  78.780 130.000  1.00  0.00           O
ATOM   1912  N   ALA A 191     109.690  79.760 131.990  1.00  0.00           N
ATOM   1913  H   ALA A 191     109.940  80.490 132.630  1.00  0.00           H
ATOM   1914  CA  ALA A 191     108.270  79.160 132.190  1.00  0.00           C
ATOM   1915  CB  ALA A 191     108.000  78.900 133.720  1.00  0.00           C
ATOM   1916  C   ALA A 191     107.170  79.900 131.420  1.00  0.00           C
ATOM   1917  O   ALA A 191     106.410  80.610 132.010  1.00  0.00           O
ATOM   1918  N   GLN A 192     107.250  79.520 130.160  1.00  0.00           N
ATOM   1919  H   GLN A 192     108.080  79.000 129.970  1.00  0.00           H
ATOM   1920  CA  GLN A 192     106.260  79.710 129.120  1.00  0.00           C
ATOM   1921  CB  GLN A 192     106.920  79.090 127.850  1.00  0.00           C
ATOM   1922  CG  GLN A 192     108.040  79.950 127.310  1.00  0.00           C
ATOM   1923  CD  GLN A 192     108.920  79.390 126.180  1.00  0.00           C
ATOM   1924  OE1 GLN A 192     108.760  79.560 124.960  1.00  0.00           O
ATOM   1925  NE2 GLN A 192     110.030  78.740 126.620  1.00  0.00           N
ATOM   1926 1HE2 GLN A 192     110.300  78.620 127.580  1.00  0.00           H
ATOM   1927 2HE2 GLN A 192     110.650  78.350 125.940  1.00  0.00           H
ATOM   1928  C   GLN A 192     104.950  79.000 129.390  1.00  0.00           C
ATOM   1929  O   GLN A 192     104.960  78.070 130.210  1.00  0.00           O
ATOM   1930  N   ALA A 193     103.880  79.570 128.900  1.00  0.00           N
ATOM   1931  H   ALA A 193     104.100  80.480 128.540  1.00  0.00           H
ATOM   1932  CA  ALA A 193     102.500  79.130 128.710  1.00  0.00           C
ATOM   1933  CB  ALA A 193     101.560  79.850 129.610  1.00  0.00           C
ATOM   1934  C   ALA A 193     102.010  79.260 127.260  1.00  0.00           C
ATOM   1935  O   ALA A 193     102.350  80.190 126.520  1.00  0.00           O
ATOM   1936  N   ALA A 194     101.510  78.200 126.770  1.00  0.00           N
ATOM   1937  H   ALA A 194     101.410  77.430 127.400  1.00  0.00           H
ATOM   1938  CA  ALA A 194     101.130  78.010 125.320  1.00  0.00           C
ATOM   1939  CB  ALA A 194     101.940  76.950 124.610  1.00  0.00           C
ATOM   1940  C   ALA A 194      99.700  77.480 125.050  1.00  0.00           C
ATOM   1941  O   ALA A 194      99.320  76.430 125.610  1.00  0.00           O
ATOM   1942  N   GLY A 195      98.840  78.310 124.460  1.00  0.00           N
ATOM   1943  H   GLY A 195      99.080  79.260 124.270  1.00  0.00           H
ATOM   1944  CA  GLY A 195      97.470  77.980 124.130  1.00  0.00           C
ATOM   1945  C   GLY A 195      96.380  79.030 124.480  1.00  0.00           C
ATOM   1946  O   GLY A 195      96.650  80.200 124.820  1.00  0.00           O
ATOM   1947  N   THR A 196      95.170  78.510 124.210  1.00  0.00           N
ATOM   1948  H   THR A 196      95.060  77.540 124.000  1.00  0.00           H
ATOM   1949  CA  THR A 196      93.970  79.300 124.480  1.00  0.00           C
ATOM   1950  CB  THR A 196      93.230  79.680 123.160  1.00  0.00           C
ATOM   1951  OG1 THR A 196      92.910  78.540 122.400  1.00  0.00           O
ATOM   1952  HG1 THR A 196      92.090  78.150 122.830  1.00  0.00           H
ATOM   1953  CG2 THR A 196      94.070  80.720 122.400  1.00  0.00           C
ATOM   1954  C   THR A 196      93.000  78.610 125.470  1.00  0.00           C
ATOM   1955  O   THR A 196      92.770  77.390 125.390  1.00  0.00           O
ATOM   1956  N   ASP A 197      92.420  79.440 126.350  1.00  0.00           N
ATOM   1957  H   ASP A 197      92.470  80.430 126.290  1.00  0.00           H
ATOM   1958  CA  ASP A 197      91.660  78.930 127.500  1.00  0.00           C
ATOM   1959  CB  ASP A 197      91.440  80.150 128.420  1.00  0.00           C
ATOM   1960  CG  ASP A 197      92.710  80.770 128.930  1.00  0.00           C
ATOM   1961  OD1 ASP A 197      92.820  82.050 128.920  1.00  0.00           O
ATOM   1962  OD2 ASP A 197      93.580  79.990 129.400  1.00  0.00           O
ATOM   1963  C   ASP A 197      90.290  78.250 127.130  1.00  0.00           C
ATOM   1964  O   ASP A 197      89.610  77.590 127.920  1.00  0.00           O
ATOM   1965  N   THR A 198      90.010  78.360 125.850  1.00  0.00           N
ATOM   1966  H   THR A 198      90.720  78.630 125.210  1.00  0.00           H
ATOM   1967  CA  THR A 198      88.770  78.130 125.130  1.00  0.00           C
ATOM   1968  CB  THR A 198      88.810  78.860 123.800  1.00  0.00           C
ATOM   1969  OG1 THR A 198      90.170  78.730 123.200  1.00  0.00           O
ATOM   1970  HG1 THR A 198      90.160  78.490 122.230  1.00  0.00           H
ATOM   1971  CG2 THR A 198      88.270  80.280 123.790  1.00  0.00           C
ATOM   1972  C   THR A 198      88.350  76.680 124.900  1.00  0.00           C
ATOM   1973  O   THR A 198      88.320  76.160 123.770  1.00  0.00           O
ATOM   1974  N   THR A 199      87.920  76.050 125.960  1.00  0.00           N
ATOM   1975  H   THR A 199      87.420  76.530 126.680  1.00  0.00           H
ATOM   1976  CA  THR A 199      87.710  74.560 125.970  1.00  0.00           C
ATOM   1977  CB  THR A 199      87.540  74.000 127.360  1.00  0.00           C
ATOM   1978  OG1 THR A 199      87.750  72.540 127.340  1.00  0.00           O
ATOM   1979  HG1 THR A 199      87.560  72.280 128.290  1.00  0.00           H
ATOM   1980  CG2 THR A 199      86.350  74.340 128.270  1.00  0.00           C
ATOM   1981  C   THR A 199      86.670  73.970 124.980  1.00  0.00           C
ATOM   1982  O   THR A 199      85.590  74.470 124.680  1.00  0.00           O
ATOM   1983  N   ILE A 200      86.930  72.720 124.780  1.00  0.00           N
ATOM   1984  H   ILE A 200      87.430  72.280 125.530  1.00  0.00           H
ATOM   1985  CA  ILE A 200      86.370  71.810 123.780  1.00  0.00           C
ATOM   1986  CB  ILE A 200      87.360  70.650 123.460  1.00  0.00           C
ATOM   1987  CG1 ILE A 200      88.150  70.220 124.680  1.00  0.00           C
ATOM   1988  CG2 ILE A 200      88.330  71.210 122.460  1.00  0.00           C
ATOM   1989  CD  ILE A 200      89.140  69.090 124.390  1.00  0.00           C
ATOM   1990  C   ILE A 200      84.930  71.350 123.970  1.00  0.00           C
ATOM   1991  O   ILE A 200      84.670  70.330 124.670  1.00  0.00           O
ATOM   1992  N   THR A 201      84.000  72.200 123.480  1.00  0.00           N
ATOM   1993  H   THR A 201      84.230  73.090 123.090  1.00  0.00           H
ATOM   1994  CA  THR A 201      82.520  71.940 123.420  1.00  0.00           C
ATOM   1995  CB  THR A 201      81.880  73.070 122.660  1.00  0.00           C
ATOM   1996  OG1 THR A 201      82.340  74.360 123.040  1.00  0.00           O
ATOM   1997  HG1 THR A 201      82.160  75.100 122.400  1.00  0.00           H
ATOM   1998  CG2 THR A 201      80.350  73.130 122.820  1.00  0.00           C
ATOM   1999  C   THR A 201      82.080  70.540 122.890  1.00  0.00           C
ATOM   2000  O   THR A 201      81.430  69.760 123.570  1.00  0.00           O
ATOM   2001  N   VAL A 202      82.840  70.090 121.830  1.00  0.00           N
ATOM   2002  H   VAL A 202      83.750  70.430 121.580  1.00  0.00           H
ATOM   2003  CA  VAL A 202      82.440  68.770 121.260  1.00  0.00           C
ATOM   2004  CB  VAL A 202      82.880  68.540 119.860  1.00  0.00           C
ATOM   2005  CG1 VAL A 202      84.320  68.080 119.660  1.00  0.00           C
ATOM   2006  CG2 VAL A 202      81.850  67.740 119.060  1.00  0.00           C
ATOM   2007  C   VAL A 202      82.680  67.580 122.210  1.00  0.00           C
ATOM   2008  O   VAL A 202      81.860  66.700 122.240  1.00  0.00           O
ATOM   2009  N   ASN A 203      83.820  67.540 122.860  1.00  0.00           N
ATOM   2010  H   ASN A 203      84.560  68.100 122.490  1.00  0.00           H
ATOM   2011  CA  ASN A 203      84.150  66.470 123.880  1.00  0.00           C
ATOM   2012  CB  ASN A 203      85.630  66.430 124.240  1.00  0.00           C
ATOM   2013  CG  ASN A 203      86.570  66.020 123.090  1.00  0.00           C
ATOM   2014  OD1 ASN A 203      86.360  66.140 121.930  1.00  0.00           O
ATOM   2015  ND2 ASN A 203      87.720  65.600 123.420  1.00  0.00           N
ATOM   2016 1HD2 ASN A 203      87.990  65.500 124.380  1.00  0.00           H
ATOM   2017 2HD2 ASN A 203      88.360  65.310 122.710  1.00  0.00           H
ATOM   2018  C   ASN A 203      83.260  66.650 125.130  1.00  0.00           C
ATOM   2019  O   ASN A 203      82.840  65.570 125.630  1.00  0.00           O
ATOM   2020  N   VAL A 204      83.220  67.850 125.720  1.00  0.00           N
ATOM   2021  H   VAL A 204      83.860  68.590 125.540  1.00  0.00           H
ATOM   2022  CA  VAL A 204      82.190  68.140 126.760  1.00  0.00           C
ATOM   2023  CB  VAL A 204      82.180  69.650 127.110  1.00  0.00           C
ATOM   2024  CG1 VAL A 204      80.860  70.050 127.840  1.00  0.00           C
ATOM   2025  CG2 VAL A 204      83.210  69.950 128.120  1.00  0.00           C
ATOM   2026  C   VAL A 204      80.780  67.680 126.310  1.00  0.00           C
ATOM   2027  O   VAL A 204      80.250  66.760 126.940  1.00  0.00           O
ATOM   2028  N   LEU A 205      80.260  67.930 125.120  1.00  0.00           N
ATOM   2029  H   LEU A 205      80.690  68.620 124.540  1.00  0.00           H
ATOM   2030  CA  LEU A 205      78.970  67.430 124.610  1.00  0.00           C
ATOM   2031  CB  LEU A 205      78.230  68.220 123.430  1.00  0.00           C
ATOM   2032  CG  LEU A 205      77.600  69.580 123.610  1.00  0.00           C
ATOM   2033  CD1 LEU A 205      77.000  70.080 122.300  1.00  0.00           C
ATOM   2034  CD2 LEU A 205      76.690  69.480 124.820  1.00  0.00           C
ATOM   2035  C   LEU A 205      78.880  65.910 124.320  1.00  0.00           C
ATOM   2036  O   LEU A 205      77.920  65.350 124.750  1.00  0.00           O
ATOM   2037  N   ALA A 206      79.890  65.330 123.660  1.00  0.00           N
ATOM   2038  H   ALA A 206      80.570  65.830 123.120  1.00  0.00           H
ATOM   2039  CA  ALA A 206      80.090  63.870 123.520  1.00  0.00           C
ATOM   2040  CB  ALA A 206      81.450  63.600 122.970  1.00  0.00           C
ATOM   2041  C   ALA A 206      80.120  63.100 124.890  1.00  0.00           C
ATOM   2042  O   ALA A 206      79.500  62.000 124.980  1.00  0.00           O
ATOM   2043  N   TRP A 207      80.610  63.760 125.940  1.00  0.00           N
ATOM   2044  H   TRP A 207      81.110  64.610 125.790  1.00  0.00           H
ATOM   2045  CA  TRP A 207      80.490  63.310 127.380  1.00  0.00           C
ATOM   2046  CB  TRP A 207      81.500  63.930 128.300  1.00  0.00           C
ATOM   2047  CG  TRP A 207      81.590  63.260 129.660  1.00  0.00           C
ATOM   2048  CD1 TRP A 207      82.300  62.170 129.910  1.00  0.00           C
ATOM   2049  HD1 TRP A 207      82.650  61.340 129.290  1.00  0.00           H
ATOM   2050  CD2 TRP A 207      81.560  63.980 130.850  1.00  0.00           C
ATOM   2051  NE1 TRP A 207      82.760  62.240 131.140  1.00  0.00           N
ATOM   2052  HE1 TRP A 207      83.530  61.640 131.370  1.00  0.00           H
ATOM   2053  CE2 TRP A 207      82.190  63.190 131.800  1.00  0.00           C
ATOM   2054  CE3 TRP A 207      80.850  65.140 131.250  1.00  0.00           C
ATOM   2055  HE3 TRP A 207      80.220  65.740 130.590  1.00  0.00           H
ATOM   2056  CZ2 TRP A 207      82.180  63.500 133.150  1.00  0.00           C
ATOM   2057  HZ2 TRP A 207      82.860  62.920 133.770  1.00  0.00           H
ATOM   2058  CZ3 TRP A 207      80.820  65.510 132.550  1.00  0.00           C
ATOM   2059  HZ3 TRP A 207      80.120  66.280 132.880  1.00  0.00           H
ATOM   2060  CH2 TRP A 207      81.490  64.660 133.470  1.00  0.00           C
ATOM   2061  HH2 TRP A 207      81.230  64.780 134.520  1.00  0.00           H
ATOM   2062  C   TRP A 207      79.000  63.390 127.900  1.00  0.00           C
ATOM   2063  O   TRP A 207      78.380  62.390 128.370  1.00  0.00           O
ATOM   2064  N   LEU A 208      78.280  64.470 127.640  1.00  0.00           N
ATOM   2065  H   LEU A 208      78.800  65.280 127.380  1.00  0.00           H
ATOM   2066  CA  LEU A 208      76.810  64.590 127.850  1.00  0.00           C
ATOM   2067  CB  LEU A 208      76.310  65.990 127.640  1.00  0.00           C
ATOM   2068  CG  LEU A 208      76.900  67.080 128.610  1.00  0.00           C
ATOM   2069  CD1 LEU A 208      76.270  68.400 128.340  1.00  0.00           C
ATOM   2070  CD2 LEU A 208      76.820  66.840 130.090  1.00  0.00           C
ATOM   2071  C   LEU A 208      76.030  63.510 127.050  1.00  0.00           C
ATOM   2072  O   LEU A 208      74.860  63.340 127.460  1.00  0.00           O
ATOM   2073  N   TYR A 209      76.360  63.240 125.780  1.00  0.00           N
ATOM   2074  H   TYR A 209      76.650  63.980 125.170  1.00  0.00           H
ATOM   2075  CA  TYR A 209      75.760  62.080 125.070  1.00  0.00           C
ATOM   2076  CB  TYR A 209      76.040  62.060 123.570  1.00  0.00           C
ATOM   2077  CG  TYR A 209      75.230  63.090 122.750  1.00  0.00           C
ATOM   2078  CD1 TYR A 209      74.080  62.620 122.160  1.00  0.00           C
ATOM   2079  HD1 TYR A 209      73.570  61.800 122.650  1.00  0.00           H
ATOM   2080  CD2 TYR A 209      75.680  64.390 122.430  1.00  0.00           C
ATOM   2081  HD2 TYR A 209      76.730  64.640 122.540  1.00  0.00           H
ATOM   2082  CE1 TYR A 209      73.380  63.450 121.240  1.00  0.00           C
ATOM   2083  HE1 TYR A 209      72.420  63.100 120.870  1.00  0.00           H
ATOM   2084  CE2 TYR A 209      75.010  65.120 121.460  1.00  0.00           C
ATOM   2085  HE2 TYR A 209      75.470  66.070 121.170  1.00  0.00           H
ATOM   2086  CZ  TYR A 209      73.860  64.720 120.860  1.00  0.00           C
ATOM   2087  OH  TYR A 209      73.190  65.560 120.090  1.00  0.00           O
ATOM   2088  HH  TYR A 209      72.400  65.110 119.670  1.00  0.00           H
ATOM   2089  C   TYR A 209      76.020  60.780 125.750  1.00  0.00           C
ATOM   2090  O   TYR A 209      75.050  60.120 126.180  1.00  0.00           O
ATOM   2091  N   ALA A 210      77.300  60.530 126.100  1.00  0.00           N
ATOM   2092  H   ALA A 210      78.090  61.020 125.730  1.00  0.00           H
ATOM   2093  CA  ALA A 210      77.770  59.390 126.920  1.00  0.00           C
ATOM   2094  CB  ALA A 210      79.260  59.460 127.200  1.00  0.00           C
ATOM   2095  C   ALA A 210      76.910  59.210 128.180  1.00  0.00           C
ATOM   2096  O   ALA A 210      76.500  58.100 128.590  1.00  0.00           O
ATOM   2097  N   ALA A 211      76.470  60.320 128.780  1.00  0.00           N
ATOM   2098  H   ALA A 211      76.660  61.240 128.430  1.00  0.00           H
ATOM   2099  CA  ALA A 211      75.620  60.440 129.960  1.00  0.00           C
ATOM   2100  CB  ALA A 211      75.600  61.850 130.450  1.00  0.00           C
ATOM   2101  C   ALA A 211      74.230  59.910 129.670  1.00  0.00           C
ATOM   2102  O   ALA A 211      73.630  59.180 130.500  1.00  0.00           O
ATOM   2103  N   VAL A 212      73.560  60.530 128.670  1.00  0.00           N
ATOM   2104  H   VAL A 212      73.750  61.470 128.380  1.00  0.00           H
ATOM   2105  CA  VAL A 212      72.140  60.170 128.240  1.00  0.00           C
ATOM   2106  CB  VAL A 212      71.560  61.280 127.410  1.00  0.00           C
ATOM   2107  CG1 VAL A 212      71.600  62.610 128.090  1.00  0.00           C
ATOM   2108  CG2 VAL A 212      71.980  61.360 125.980  1.00  0.00           C
ATOM   2109  C   VAL A 212      72.090  58.720 127.580  1.00  0.00           C
ATOM   2110  O   VAL A 212      71.040  58.120 127.810  1.00  0.00           O
ATOM   2111  N   ILE A 213      73.160  58.240 126.990  1.00  0.00           N
ATOM   2112  H   ILE A 213      73.870  58.910 126.770  1.00  0.00           H
ATOM   2113  CA  ILE A 213      73.350  56.770 126.640  1.00  0.00           C
ATOM   2114  CB  ILE A 213      74.640  56.530 125.780  1.00  0.00           C
ATOM   2115  CG1 ILE A 213      74.700  57.430 124.570  1.00  0.00           C
ATOM   2116  CG2 ILE A 213      75.030  55.100 125.540  1.00  0.00           C
ATOM   2117  CD  ILE A 213      76.090  57.500 123.980  1.00  0.00           C
ATOM   2118  C   ILE A 213      73.350  55.890 127.930  1.00  0.00           C
ATOM   2119  O   ILE A 213      72.370  55.240 128.100  1.00  0.00           O
ATOM   2120  N   ASN A 214      74.220  56.180 128.890  1.00  0.00           N
ATOM   2121  H   ASN A 214      74.590  57.100 129.040  1.00  0.00           H
ATOM   2122  CA  ASN A 214      74.400  55.360 130.090  1.00  0.00           C
ATOM   2123  CB  ASN A 214      75.770  55.630 130.790  1.00  0.00           C
ATOM   2124  CG  ASN A 214      76.850  54.770 130.090  1.00  0.00           C
ATOM   2125  OD1 ASN A 214      77.230  53.750 130.590  1.00  0.00           O
ATOM   2126  ND2 ASN A 214      77.480  55.240 129.050  1.00  0.00           N
ATOM   2127 1HD2 ASN A 214      77.170  56.130 128.700  1.00  0.00           H
ATOM   2128 2HD2 ASN A 214      77.920  54.560 128.460  1.00  0.00           H
ATOM   2129  C   ASN A 214      73.260  55.520 131.130  1.00  0.00           C
ATOM   2130  O   ASN A 214      72.860  54.520 131.690  1.00  0.00           O
ATOM   2131  N   GLY A 215      72.760  56.740 131.410  1.00  0.00           N
ATOM   2132  H   GLY A 215      73.270  57.510 131.040  1.00  0.00           H
ATOM   2133  CA  GLY A 215      71.580  56.870 132.350  1.00  0.00           C
ATOM   2134  C   GLY A 215      71.010  58.210 132.620  1.00  0.00           C
ATOM   2135  O   GLY A 215      69.840  58.400 132.580  1.00  0.00           O
ATOM   2136  N   ASP A 216      71.870  59.040 133.270  1.00  0.00           N
ATOM   2137  H   ASP A 216      72.730  58.690 133.650  1.00  0.00           H
ATOM   2138  CA  ASP A 216      71.580  60.470 133.490  1.00  0.00           C
ATOM   2139  CB  ASP A 216      72.890  61.060 133.940  1.00  0.00           C
ATOM   2140  CG  ASP A 216      73.330  60.630 135.350  1.00  0.00           C
ATOM   2141  OD1 ASP A 216      74.450  60.120 135.550  1.00  0.00           O
ATOM   2142  OD2 ASP A 216      72.470  60.640 136.230  1.00  0.00           O
ATOM   2143  C   ASP A 216      70.990  61.210 132.240  1.00  0.00           C
ATOM   2144  O   ASP A 216      71.660  61.530 131.260  1.00  0.00           O
ATOM   2145  N   ARG A 217      69.620  61.230 132.210  1.00  0.00           N
ATOM   2146  H   ARG A 217      69.100  60.690 132.880  1.00  0.00           H
ATOM   2147  CA  ARG A 217      68.870  61.970 131.190  1.00  0.00           C
ATOM   2148  CB  ARG A 217      67.720  61.130 130.580  1.00  0.00           C
ATOM   2149  CG  ARG A 217      68.160  59.740 130.000  1.00  0.00           C
ATOM   2150  CD  ARG A 217      66.990  59.340 129.140  1.00  0.00           C
ATOM   2151  NE  ARG A 217      67.210  57.960 128.640  1.00  0.00           N
ATOM   2152  HE  ARG A 217      68.030  57.490 128.960  1.00  0.00           H
ATOM   2153  CZ  ARG A 217      66.400  57.180 127.920  1.00  0.00           C
ATOM   2154  NH1 ARG A 217      65.370  57.800 127.320  1.00  0.00           N
ATOM   2155 1HH1 ARG A 217      65.350  58.800 127.340  1.00  0.00           H
ATOM   2156 2HH1 ARG A 217      64.750  57.340 126.680  1.00  0.00           H
ATOM   2157  NH2 ARG A 217      66.610  55.860 127.900  1.00  0.00           N
ATOM   2158 1HH2 ARG A 217      67.360  55.570 128.500  1.00  0.00           H
ATOM   2159 2HH2 ARG A 217      65.880  55.250 127.600  1.00  0.00           H
ATOM   2160  C   ARG A 217      68.360  63.380 131.500  1.00  0.00           C
ATOM   2161  O   ARG A 217      67.940  64.110 130.610  1.00  0.00           O
ATOM   2162  N   TRP A 218      68.040  63.510 132.810  1.00  0.00           N
ATOM   2163  H   TRP A 218      68.110  62.680 133.360  1.00  0.00           H
ATOM   2164  CA  TRP A 218      67.580  64.730 133.510  1.00  0.00           C
ATOM   2165  CB  TRP A 218      67.880  64.590 135.050  1.00  0.00           C
ATOM   2166  CG  TRP A 218      69.380  64.310 135.320  1.00  0.00           C
ATOM   2167  CD1 TRP A 218      69.960  63.110 135.510  1.00  0.00           C
ATOM   2168  HD1 TRP A 218      69.450  62.150 135.560  1.00  0.00           H
ATOM   2169  CD2 TRP A 218      70.360  65.240 135.660  1.00  0.00           C
ATOM   2170  NE1 TRP A 218      71.220  63.290 135.960  1.00  0.00           N
ATOM   2171  HE1 TRP A 218      71.850  62.520 135.920  1.00  0.00           H
ATOM   2172  CE2 TRP A 218      71.450  64.580 136.090  1.00  0.00           C
ATOM   2173  CE3 TRP A 218      70.230  66.610 135.830  1.00  0.00           C
ATOM   2174  HE3 TRP A 218      69.250  67.050 135.690  1.00  0.00           H
ATOM   2175  CZ2 TRP A 218      72.530  65.280 136.580  1.00  0.00           C
ATOM   2176  HZ2 TRP A 218      73.480  64.800 136.800  1.00  0.00           H
ATOM   2177  CZ3 TRP A 218      71.330  67.340 136.290  1.00  0.00           C
ATOM   2178  HZ3 TRP A 218      71.370  68.430 136.160  1.00  0.00           H
ATOM   2179  CH2 TRP A 218      72.490  66.650 136.600  1.00  0.00           C
ATOM   2180  HH2 TRP A 218      73.310  67.260 136.990  1.00  0.00           H
ATOM   2181  C   TRP A 218      67.930  66.140 133.000  1.00  0.00           C
ATOM   2182  O   TRP A 218      67.020  66.910 132.790  1.00  0.00           O
ATOM   2183  N   PHE A 219      69.150  66.390 132.630  1.00  0.00           N
ATOM   2184  H   PHE A 219      69.810  65.660 132.820  1.00  0.00           H
ATOM   2185  CA  PHE A 219      69.550  67.720 132.160  1.00  0.00           C
ATOM   2186  CB  PHE A 219      71.100  67.830 132.280  1.00  0.00           C
ATOM   2187  CG  PHE A 219      71.790  66.730 131.470  1.00  0.00           C
ATOM   2188  CD1 PHE A 219      71.880  66.750 130.120  1.00  0.00           C
ATOM   2189  HD1 PHE A 219      71.550  67.600 129.520  1.00  0.00           H
ATOM   2190  CD2 PHE A 219      72.440  65.640 132.140  1.00  0.00           C
ATOM   2191  HD2 PHE A 219      72.290  65.530 133.220  1.00  0.00           H
ATOM   2192  CE1 PHE A 219      72.660  65.770 129.470  1.00  0.00           C
ATOM   2193  HE1 PHE A 219      72.680  65.830 128.380  1.00  0.00           H
ATOM   2194  CE2 PHE A 219      73.170  64.630 131.510  1.00  0.00           C
ATOM   2195  HE2 PHE A 219      73.520  63.780 132.090  1.00  0.00           H
ATOM   2196  CZ  PHE A 219      73.270  64.740 130.130  1.00  0.00           C
ATOM   2197  HZ  PHE A 219      73.570  63.940 129.460  1.00  0.00           H
ATOM   2198  C   PHE A 219      69.250  68.190 130.750  1.00  0.00           C
ATOM   2199  O   PHE A 219      69.680  69.220 130.210  1.00  0.00           O
ATOM   2200  N   LEU A 220      68.560  67.270 130.050  1.00  0.00           N
ATOM   2201  H   LEU A 220      68.470  66.340 130.380  1.00  0.00           H
ATOM   2202  CA  LEU A 220      68.080  67.570 128.670  1.00  0.00           C
ATOM   2203  CB  LEU A 220      67.620  66.330 127.820  1.00  0.00           C
ATOM   2204  CG  LEU A 220      68.760  65.440 127.400  1.00  0.00           C
ATOM   2205  CD1 LEU A 220      68.180  64.160 126.760  1.00  0.00           C
ATOM   2206  CD2 LEU A 220      69.580  66.170 126.420  1.00  0.00           C
ATOM   2207  C   LEU A 220      67.040  68.670 128.680  1.00  0.00           C
ATOM   2208  O   LEU A 220      65.860  68.320 128.620  1.00  0.00           O
ATOM   2209  N   ASN A 221      67.470  69.850 128.280  1.00  0.00           N
ATOM   2210  H   ASN A 221      68.260  69.990 127.680  1.00  0.00           H
ATOM   2211  CA  ASN A 221      66.570  71.010 128.340  1.00  0.00           C
ATOM   2212  CB  ASN A 221      67.130  72.090 129.280  1.00  0.00           C
ATOM   2213  CG  ASN A 221      66.940  71.690 130.770  1.00  0.00           C
ATOM   2214  OD1 ASN A 221      66.090  72.090 131.480  1.00  0.00           O
ATOM   2215  ND2 ASN A 221      67.990  71.110 131.330  1.00  0.00           N
ATOM   2216 1HD2 ASN A 221      68.740  70.780 130.770  1.00  0.00           H
ATOM   2217 2HD2 ASN A 221      68.140  71.160 132.320  1.00  0.00           H
ATOM   2218  C   ASN A 221      66.400  71.690 127.000  1.00  0.00           C
ATOM   2219  O   ASN A 221      67.350  71.950 126.260  1.00  0.00           O
ATOM   2220  N   ARG A 222      65.200  72.250 126.720  1.00  0.00           N
ATOM   2221  H   ARG A 222      64.500  72.410 127.420  1.00  0.00           H
ATOM   2222  CA  ARG A 222      64.820  72.840 125.400  1.00  0.00           C
ATOM   2223  CB  ARG A 222      63.890  71.960 124.560  1.00  0.00           C
ATOM   2224  CG  ARG A 222      64.670  70.820 124.000  1.00  0.00           C
ATOM   2225  CD  ARG A 222      63.790  69.760 123.320  1.00  0.00           C
ATOM   2226  NE  ARG A 222      64.570  68.660 122.700  1.00  0.00           N
ATOM   2227  HE  ARG A 222      65.240  68.910 121.990  1.00  0.00           H
ATOM   2228  CZ  ARG A 222      64.630  67.410 123.180  1.00  0.00           C
ATOM   2229  NH1 ARG A 222      64.240  67.070 124.420  1.00  0.00           N
ATOM   2230 1HH1 ARG A 222      63.640  67.760 124.810  1.00  0.00           H
ATOM   2231 2HH1 ARG A 222      64.370  66.150 124.790  1.00  0.00           H
ATOM   2232  NH2 ARG A 222      65.330  66.500 122.470  1.00  0.00           N
ATOM   2233 1HH2 ARG A 222      65.750  66.780 121.600  1.00  0.00           H
ATOM   2234 2HH2 ARG A 222      65.400  65.600 122.890  1.00  0.00           H
ATOM   2235  C   ARG A 222      64.240  74.270 125.500  1.00  0.00           C
ATOM   2236  O   ARG A 222      63.020  74.470 125.300  1.00  0.00           O
ATOM   2237  N   PHE A 223      65.200  75.140 125.320  1.00  0.00           N
ATOM   2238  H   PHE A 223      66.110  74.740 125.240  1.00  0.00           H
ATOM   2239  CA  PHE A 223      65.100  76.630 125.100  1.00  0.00           C
ATOM   2240  CB  PHE A 223      66.350  77.110 125.860  1.00  0.00           C
ATOM   2241  CG  PHE A 223      66.640  78.630 125.740  1.00  0.00           C
ATOM   2242  CD1 PHE A 223      67.430  79.100 124.690  1.00  0.00           C
ATOM   2243  HD1 PHE A 223      67.790  78.480 123.870  1.00  0.00           H
ATOM   2244  CD2 PHE A 223      66.260  79.440 126.790  1.00  0.00           C
ATOM   2245  HD2 PHE A 223      65.750  78.960 127.620  1.00  0.00           H
ATOM   2246  CE1 PHE A 223      67.780  80.420 124.710  1.00  0.00           C
ATOM   2247  HE1 PHE A 223      68.250  80.820 123.810  1.00  0.00           H
ATOM   2248  CE2 PHE A 223      66.610  80.810 126.830  1.00  0.00           C
ATOM   2249  HE2 PHE A 223      66.480  81.430 127.720  1.00  0.00           H
ATOM   2250  CZ  PHE A 223      67.320  81.270 125.690  1.00  0.00           C
ATOM   2251  HZ  PHE A 223      67.560  82.330 125.590  1.00  0.00           H
ATOM   2252  C   PHE A 223      65.310  76.840 123.600  1.00  0.00           C
ATOM   2253  O   PHE A 223      66.280  76.430 123.030  1.00  0.00           O
ATOM   2254  N   THR A 224      64.340  77.460 122.880  1.00  0.00           N
ATOM   2255  H   THR A 224      63.640  78.040 123.300  1.00  0.00           H
ATOM   2256  CA  THR A 224      64.390  77.690 121.400  1.00  0.00           C
ATOM   2257  CB  THR A 224      62.950  78.000 120.880  1.00  0.00           C
ATOM   2258  OG1 THR A 224      62.370  79.060 121.550  1.00  0.00           O
ATOM   2259  HG1 THR A 224      63.050  79.790 121.640  1.00  0.00           H
ATOM   2260  CG2 THR A 224      62.110  76.690 121.170  1.00  0.00           C
ATOM   2261  C   THR A 224      65.290  78.840 120.980  1.00  0.00           C
ATOM   2262  O   THR A 224      64.910  80.040 120.900  1.00  0.00           O
ATOM   2263  N   THR A 225      66.380  78.320 120.520  1.00  0.00           N
ATOM   2264  H   THR A 225      66.400  77.370 120.200  1.00  0.00           H
ATOM   2265  CA  THR A 225      67.640  79.090 120.370  1.00  0.00           C
ATOM   2266  CB  THR A 225      68.870  78.430 121.090  1.00  0.00           C
ATOM   2267  OG1 THR A 225      70.110  79.150 120.730  1.00  0.00           O
ATOM   2268  HG1 THR A 225      70.390  79.790 121.440  1.00  0.00           H
ATOM   2269  CG2 THR A 225      69.030  76.930 120.890  1.00  0.00           C
ATOM   2270  C   THR A 225      68.040  79.390 118.910  1.00  0.00           C
ATOM   2271  O   THR A 225      68.170  78.550 117.980  1.00  0.00           O
ATOM   2272  N   THR A 226      68.520  80.670 118.740  1.00  0.00           N
ATOM   2273  H   THR A 226      68.960  81.220 119.460  1.00  0.00           H
ATOM   2274  CA  THR A 226      68.960  80.990 117.360  1.00  0.00           C
ATOM   2275  CB  THR A 226      68.510  82.450 116.970  1.00  0.00           C
ATOM   2276  OG1 THR A 226      68.780  83.400 118.060  1.00  0.00           O
ATOM   2277  HG1 THR A 226      69.740  83.580 118.290  1.00  0.00           H
ATOM   2278  CG2 THR A 226      67.130  82.390 116.390  1.00  0.00           C
ATOM   2279  C   THR A 226      70.480  80.770 117.200  1.00  0.00           C
ATOM   2280  O   THR A 226      71.130  81.350 116.310  1.00  0.00           O
ATOM   2281  N   LEU A 227      71.040  79.850 118.050  1.00  0.00           N
ATOM   2282  H   LEU A 227      70.430  79.620 118.810  1.00  0.00           H
ATOM   2283  CA  LEU A 227      72.420  79.330 118.180  1.00  0.00           C
ATOM   2284  CB  LEU A 227      72.860  78.510 116.950  1.00  0.00           C
ATOM   2285  CG  LEU A 227      74.060  77.580 117.130  1.00  0.00           C
ATOM   2286  CD1 LEU A 227      73.900  76.610 118.340  1.00  0.00           C
ATOM   2287  CD2 LEU A 227      74.160  76.750 115.890  1.00  0.00           C
ATOM   2288  C   LEU A 227      73.500  80.400 118.550  1.00  0.00           C
ATOM   2289  O   LEU A 227      74.350  80.090 119.390  1.00  0.00           O
ATOM   2290  N   ASN A 228      73.310  81.720 118.220  1.00  0.00           N
ATOM   2291  H   ASN A 228      72.450  81.890 117.720  1.00  0.00           H
ATOM   2292  CA  ASN A 228      74.130  82.850 118.630  1.00  0.00           C
ATOM   2293  CB  ASN A 228      73.690  84.160 117.890  1.00  0.00           C
ATOM   2294  CG  ASN A 228      72.250  84.450 117.530  1.00  0.00           C
ATOM   2295  OD1 ASN A 228      71.290  83.860 118.050  1.00  0.00           O
ATOM   2296  ND2 ASN A 228      72.050  85.260 116.490  1.00  0.00           N
ATOM   2297 1HD2 ASN A 228      72.860  85.730 116.140  1.00  0.00           H
ATOM   2298 2HD2 ASN A 228      71.110  85.450 116.190  1.00  0.00           H
ATOM   2299  C   ASN A 228      74.120  83.150 120.120  1.00  0.00           C
ATOM   2300  O   ASN A 228      75.150  83.610 120.630  1.00  0.00           O
ATOM   2301  N   ASP A 229      73.010  83.000 120.760  1.00  0.00           N
ATOM   2302  H   ASP A 229      72.140  83.060 120.250  1.00  0.00           H
ATOM   2303  CA  ASP A 229      72.810  83.030 122.210  1.00  0.00           C
ATOM   2304  CB  ASP A 229      71.410  82.820 122.750  1.00  0.00           C
ATOM   2305  CG  ASP A 229      70.560  81.730 122.280  1.00  0.00           C
ATOM   2306  OD1 ASP A 229      70.630  80.650 122.930  1.00  0.00           O
ATOM   2307  OD2 ASP A 229      69.980  81.910 121.200  1.00  0.00           O
ATOM   2308  C   ASP A 229      73.750  82.200 123.070  1.00  0.00           C
ATOM   2309  O   ASP A 229      74.510  82.660 123.910  1.00  0.00           O
ATOM   2310  N   PHE A 230      73.620  80.910 122.800  1.00  0.00           N
ATOM   2311  H   PHE A 230      72.730  80.560 122.500  1.00  0.00           H
ATOM   2312  CA  PHE A 230      74.540  79.780 123.170  1.00  0.00           C
ATOM   2313  CB  PHE A 230      74.210  78.560 122.350  1.00  0.00           C
ATOM   2314  CG  PHE A 230      75.190  77.390 122.590  1.00  0.00           C
ATOM   2315  CD1 PHE A 230      75.280  76.890 123.930  1.00  0.00           C
ATOM   2316  HD1 PHE A 230      74.530  77.190 124.660  1.00  0.00           H
ATOM   2317  CD2 PHE A 230      76.260  77.140 121.780  1.00  0.00           C
ATOM   2318  HD2 PHE A 230      76.270  77.640 120.810  1.00  0.00           H
ATOM   2319  CE1 PHE A 230      76.390  76.280 124.490  1.00  0.00           C
ATOM   2320  HE1 PHE A 230      76.360  76.030 125.550  1.00  0.00           H
ATOM   2321  CE2 PHE A 230      77.400  76.370 122.260  1.00  0.00           C
ATOM   2322  HE2 PHE A 230      78.100  75.960 121.540  1.00  0.00           H
ATOM   2323  CZ  PHE A 230      77.430  75.970 123.610  1.00  0.00           C
ATOM   2324  HZ  PHE A 230      78.140  75.230 123.970  1.00  0.00           H
ATOM   2325  C   PHE A 230      76.010  80.210 122.970  1.00  0.00           C
ATOM   2326  O   PHE A 230      76.730  80.280 123.930  1.00  0.00           O
ATOM   2327  N   ASN A 231      76.340  80.680 121.780  1.00  0.00           N
ATOM   2328  H   ASN A 231      75.600  80.780 121.120  1.00  0.00           H
ATOM   2329  CA  ASN A 231      77.650  81.150 121.380  1.00  0.00           C
ATOM   2330  CB  ASN A 231      77.780  81.270 119.900  1.00  0.00           C
ATOM   2331  CG  ASN A 231      77.880  79.820 119.360  1.00  0.00           C
ATOM   2332  OD1 ASN A 231      78.470  78.880 119.790  1.00  0.00           O
ATOM   2333  ND2 ASN A 231      77.270  79.760 118.240  1.00  0.00           N
ATOM   2334 1HD2 ASN A 231      76.910  80.620 117.890  1.00  0.00           H
ATOM   2335 2HD2 ASN A 231      77.190  78.920 117.710  1.00  0.00           H
ATOM   2336  C   ASN A 231      78.170  82.430 122.080  1.00  0.00           C
ATOM   2337  O   ASN A 231      79.350  82.440 122.350  1.00  0.00           O
ATOM   2338  N   LEU A 232      77.380  83.440 122.370  1.00  0.00           N
ATOM   2339  H   LEU A 232      76.570  83.640 121.830  1.00  0.00           H
ATOM   2340  CA  LEU A 232      77.760  84.580 123.260  1.00  0.00           C
ATOM   2341  CB  LEU A 232      76.640  85.620 123.240  1.00  0.00           C
ATOM   2342  CG  LEU A 232      76.890  87.020 123.880  1.00  0.00           C
ATOM   2343  CD1 LEU A 232      77.530  87.830 122.720  1.00  0.00           C
ATOM   2344  CD2 LEU A 232      75.530  87.590 124.320  1.00  0.00           C
ATOM   2345  C   LEU A 232      77.960  84.000 124.760  1.00  0.00           C
ATOM   2346  O   LEU A 232      78.920  84.400 125.420  1.00  0.00           O
ATOM   2347  N   VAL A 233      77.080  83.030 125.160  1.00  0.00           N
ATOM   2348  H   VAL A 233      76.150  83.070 124.810  1.00  0.00           H
ATOM   2349  CA  VAL A 233      77.260  82.470 126.550  1.00  0.00           C
ATOM   2350  CB  VAL A 233      76.100  81.620 127.040  1.00  0.00           C
ATOM   2351  CG1 VAL A 233      76.190  80.860 128.350  1.00  0.00           C
ATOM   2352  CG2 VAL A 233      74.840  82.510 127.020  1.00  0.00           C
ATOM   2353  C   VAL A 233      78.570  81.720 126.600  1.00  0.00           C
ATOM   2354  O   VAL A 233      79.440  82.220 127.300  1.00  0.00           O
ATOM   2355  N   ALA A 234      78.740  80.750 125.730  1.00  0.00           N
ATOM   2356  H   ALA A 234      78.050  80.680 125.010  1.00  0.00           H
ATOM   2357  CA  ALA A 234      79.890  79.860 125.590  1.00  0.00           C
ATOM   2358  CB  ALA A 234      79.590  78.940 124.440  1.00  0.00           C
ATOM   2359  C   ALA A 234      81.260  80.540 125.650  1.00  0.00           C
ATOM   2360  O   ALA A 234      82.060  80.200 126.530  1.00  0.00           O
ATOM   2361  N   MET A 235      81.390  81.640 124.990  1.00  0.00           N
ATOM   2362  H   MET A 235      80.640  81.940 124.390  1.00  0.00           H
ATOM   2363  CA  MET A 235      82.610  82.480 125.070  1.00  0.00           C
ATOM   2364  CB  MET A 235      82.560  83.640 124.020  1.00  0.00           C
ATOM   2365  CG  MET A 235      82.900  83.100 122.650  1.00  0.00           C
ATOM   2366  SD  MET A 235      84.730  82.730 122.780  1.00  0.00           S
ATOM   2367  CE  MET A 235      85.180  82.850 121.060  1.00  0.00           C
ATOM   2368  C   MET A 235      82.880  83.160 126.510  1.00  0.00           C
ATOM   2369  O   MET A 235      83.860  82.860 127.110  1.00  0.00           O
ATOM   2370  N   LYS A 236      81.790  83.520 127.230  1.00  0.00           N
ATOM   2371  H   LYS A 236      80.850  83.320 126.950  1.00  0.00           H
ATOM   2372  CA  LYS A 236      81.970  84.150 128.600  1.00  0.00           C
ATOM   2373  CB  LYS A 236      80.560  84.680 129.000  1.00  0.00           C
ATOM   2374  CG  LYS A 236      80.330  86.060 128.480  1.00  0.00           C
ATOM   2375  CD  LYS A 236      78.880  86.350 128.680  1.00  0.00           C
ATOM   2376  CE  LYS A 236      78.610  87.760 128.070  1.00  0.00           C
ATOM   2377  NZ  LYS A 236      77.330  88.370 128.530  1.00  0.00           N
ATOM   2378  HZ1 LYS A 236      76.510  87.800 128.430  1.00  0.00           H
ATOM   2379  HZ2 LYS A 236      77.470  88.510 129.500  1.00  0.00           H
ATOM   2380  HZ3 LYS A 236      77.230  89.240 128.040  1.00  0.00           H
ATOM   2381  C   LYS A 236      82.310  83.050 129.630  1.00  0.00           C
ATOM   2382  O   LYS A 236      83.240  83.230 130.400  1.00  0.00           O
ATOM   2383  N   TYR A 237      81.840  81.800 129.390  1.00  0.00           N
ATOM   2384  H   TYR A 237      81.360  81.620 128.530  1.00  0.00           H
ATOM   2385  CA  TYR A 237      82.240  80.620 130.260  1.00  0.00           C
ATOM   2386  CB  TYR A 237      81.000  79.670 130.470  1.00  0.00           C
ATOM   2387  CG  TYR A 237      79.910  80.310 131.290  1.00  0.00           C
ATOM   2388  CD1 TYR A 237      79.940  80.160 132.660  1.00  0.00           C
ATOM   2389  HD1 TYR A 237      80.560  79.380 133.090  1.00  0.00           H
ATOM   2390  CD2 TYR A 237      78.990  81.100 130.690  1.00  0.00           C
ATOM   2391  HD2 TYR A 237      78.730  80.770 129.680  1.00  0.00           H
ATOM   2392  CE1 TYR A 237      78.950  80.800 133.450  1.00  0.00           C
ATOM   2393  HE1 TYR A 237      78.920  80.680 134.530  1.00  0.00           H
ATOM   2394  CE2 TYR A 237      78.060  81.780 131.430  1.00  0.00           C
ATOM   2395  HE2 TYR A 237      77.370  82.460 130.920  1.00  0.00           H
ATOM   2396  CZ  TYR A 237      78.030  81.690 132.860  1.00  0.00           C
ATOM   2397  OH  TYR A 237      77.140  82.180 133.650  1.00  0.00           O
ATOM   2398  HH  TYR A 237      77.330  81.970 134.610  1.00  0.00           H
ATOM   2399  C   TYR A 237      83.530  79.740 129.800  1.00  0.00           C
ATOM   2400  O   TYR A 237      83.860  78.840 130.540  1.00  0.00           O
ATOM   2401  N   ASN A 238      84.270  80.290 128.830  1.00  0.00           N
ATOM   2402  H   ASN A 238      84.160  81.280 128.720  1.00  0.00           H
ATOM   2403  CA  ASN A 238      85.430  79.660 128.200  1.00  0.00           C
ATOM   2404  CB  ASN A 238      86.540  79.430 129.240  1.00  0.00           C
ATOM   2405  CG  ASN A 238      87.130  80.720 129.880  1.00  0.00           C
ATOM   2406  OD1 ASN A 238      87.180  81.760 129.280  1.00  0.00           O
ATOM   2407  ND2 ASN A 238      87.690  80.610 131.100  1.00  0.00           N
ATOM   2408 1HD2 ASN A 238      87.800  79.720 131.550  1.00  0.00           H
ATOM   2409 2HD2 ASN A 238      88.030  81.490 131.410  1.00  0.00           H
ATOM   2410  C   ASN A 238      85.230  78.400 127.350  1.00  0.00           C
ATOM   2411  O   ASN A 238      86.060  77.520 127.530  1.00  0.00           O
ATOM   2412  N   TYR A 239      84.280  78.400 126.450  1.00  0.00           N
ATOM   2413  H   TYR A 239      83.690  79.180 126.260  1.00  0.00           H
ATOM   2414  CA  TYR A 239      84.070  77.200 125.600  1.00  0.00           C
ATOM   2415  CB  TYR A 239      82.730  76.470 125.880  1.00  0.00           C
ATOM   2416  CG  TYR A 239      82.590  75.630 127.100  1.00  0.00           C
ATOM   2417  CD1 TYR A 239      82.990  74.340 127.150  1.00  0.00           C
ATOM   2418  HD1 TYR A 239      83.420  73.770 126.320  1.00  0.00           H
ATOM   2419  CD2 TYR A 239      82.220  76.260 128.260  1.00  0.00           C
ATOM   2420  HD2 TYR A 239      82.140  77.340 128.200  1.00  0.00           H
ATOM   2421  CE1 TYR A 239      82.990  73.640 128.390  1.00  0.00           C
ATOM   2422  HE1 TYR A 239      82.890  72.550 128.350  1.00  0.00           H
ATOM   2423  CE2 TYR A 239      82.330  75.640 129.490  1.00  0.00           C
ATOM   2424  HE2 TYR A 239      82.140  76.130 130.450  1.00  0.00           H
ATOM   2425  CZ  TYR A 239      82.820  74.370 129.570  1.00  0.00           C
ATOM   2426  OH  TYR A 239      83.560  74.000 130.640  1.00  0.00           O
ATOM   2427  HH  TYR A 239      84.220  73.330 130.310  1.00  0.00           H
ATOM   2428  C   TYR A 239      83.960  77.610 124.100  1.00  0.00           C
ATOM   2429  O   TYR A 239      83.720  78.790 123.710  1.00  0.00           O
ATOM   2430  N   GLU A 240      84.490  76.750 123.190  1.00  0.00           N
ATOM   2431  H   GLU A 240      84.690  75.810 123.440  1.00  0.00           H
ATOM   2432  CA  GLU A 240      84.690  77.090 121.770  1.00  0.00           C
ATOM   2433  CB  GLU A 240      85.540  76.000 121.140  1.00  0.00           C
ATOM   2434  CG  GLU A 240      85.550  76.150 119.590  1.00  0.00           C
ATOM   2435  CD  GLU A 240      85.890  74.840 118.920  1.00  0.00           C
ATOM   2436  OE1 GLU A 240      85.400  73.780 119.350  1.00  0.00           O
ATOM   2437  OE2 GLU A 240      86.310  74.860 117.750  1.00  0.00           O
ATOM   2438  C   GLU A 240      83.350  77.270 121.060  1.00  0.00           C
ATOM   2439  O   GLU A 240      82.520  76.330 121.220  1.00  0.00           O
ATOM   2440  N   PRO A 241      83.190  78.340 120.240  1.00  0.00           N
ATOM   2441  CA  PRO A 241      82.000  78.590 119.500  1.00  0.00           C
ATOM   2442  CB  PRO A 241      81.980  80.050 118.950  1.00  0.00           C
ATOM   2443  CG  PRO A 241      83.470  80.320 118.970  1.00  0.00           C
ATOM   2444  CD  PRO A 241      84.140  79.400 119.930  1.00  0.00           C
ATOM   2445  C   PRO A 241      81.590  77.590 118.460  1.00  0.00           C
ATOM   2446  O   PRO A 241      82.330  77.370 117.480  1.00  0.00           O
ATOM   2447  N   LEU A 242      80.330  77.140 118.520  1.00  0.00           N
ATOM   2448  H   LEU A 242      79.590  77.700 118.920  1.00  0.00           H
ATOM   2449  CA  LEU A 242      79.730  76.020 117.820  1.00  0.00           C
ATOM   2450  CB  LEU A 242      78.450  75.580 118.600  1.00  0.00           C
ATOM   2451  CG  LEU A 242      78.000  74.150 118.410  1.00  0.00           C
ATOM   2452  CD1 LEU A 242      79.010  73.070 118.790  1.00  0.00           C
ATOM   2453  CD2 LEU A 242      76.660  73.900 119.130  1.00  0.00           C
ATOM   2454  C   LEU A 242      79.450  76.250 116.330  1.00  0.00           C
ATOM   2455  O   LEU A 242      78.560  77.050 116.040  1.00  0.00           O
ATOM   2456  N   THR A 243      80.050  75.370 115.520  1.00  0.00           N
ATOM   2457  H   THR A 243      80.590  74.620 115.910  1.00  0.00           H
ATOM   2458  CA  THR A 243      79.890  75.470 114.030  1.00  0.00           C
ATOM   2459  CB  THR A 243      81.120  76.080 113.280  1.00  0.00           C
ATOM   2460  OG1 THR A 243      82.210  75.300 113.590  1.00  0.00           O
ATOM   2461  HG1 THR A 243      82.100  74.860 114.480  1.00  0.00           H
ATOM   2462  CG2 THR A 243      81.370  77.560 113.540  1.00  0.00           C
ATOM   2463  C   THR A 243      79.560  74.170 113.250  1.00  0.00           C
ATOM   2464  O   THR A 243      79.480  73.140 113.890  1.00  0.00           O
ATOM   2465  N   GLN A 244      79.250  74.260 112.020  1.00  0.00           N
ATOM   2466  H   GLN A 244      79.020  75.150 111.620  1.00  0.00           H
ATOM   2467  CA  GLN A 244      79.170  73.110 111.070  1.00  0.00           C
ATOM   2468  CB  GLN A 244      79.260  73.700 109.650  1.00  0.00           C
ATOM   2469  CG  GLN A 244      78.080  74.600 109.270  1.00  0.00           C
ATOM   2470  CD  GLN A 244      78.380  76.050 109.680  1.00  0.00           C
ATOM   2471  OE1 GLN A 244      78.100  76.400 110.850  1.00  0.00           O
ATOM   2472  NE2 GLN A 244      78.870  76.980 108.930  1.00  0.00           N
ATOM   2473 1HE2 GLN A 244      79.090  76.800 107.970  1.00  0.00           H
ATOM   2474 2HE2 GLN A 244      78.790  77.900 109.300  1.00  0.00           H
ATOM   2475  C   GLN A 244      80.120  71.910 111.240  1.00  0.00           C
ATOM   2476  O   GLN A 244      79.710  70.790 111.070  1.00  0.00           O
ATOM   2477  N   ASP A 245      81.430  72.140 111.300  1.00  0.00           N
ATOM   2478  H   ASP A 245      81.790  73.060 111.140  1.00  0.00           H
ATOM   2479  CA  ASP A 245      82.560  71.240 111.580  1.00  0.00           C
ATOM   2480  CB  ASP A 245      83.880  72.150 111.730  1.00  0.00           C
ATOM   2481  CG  ASP A 245      84.120  72.940 110.460  1.00  0.00           C
ATOM   2482  OD1 ASP A 245      83.450  73.960 110.210  1.00  0.00           O
ATOM   2483  OD2 ASP A 245      85.070  72.560 109.740  1.00  0.00           O
ATOM   2484  C   ASP A 245      82.380  70.280 112.800  1.00  0.00           C
ATOM   2485  O   ASP A 245      82.440  69.070 112.720  1.00  0.00           O
ATOM   2486  N   HIS A 246      81.770  70.880 113.780  1.00  0.00           N
ATOM   2487  H   HIS A 246      81.650  71.880 113.800  1.00  0.00           H
ATOM   2488  CA  HIS A 246      81.330  70.290 115.020  1.00  0.00           C
ATOM   2489  CB  HIS A 246      80.920  71.240 116.170  1.00  0.00           C
ATOM   2490  CG  HIS A 246      82.010  72.260 116.450  1.00  0.00           C
ATOM   2491  ND1 HIS A 246      82.300  73.350 115.720  1.00  0.00           N
ATOM   2492  CD2 HIS A 246      82.990  72.080 117.350  1.00  0.00           C
ATOM   2493  HD2 HIS A 246      83.150  71.210 117.990  1.00  0.00           H
ATOM   2494  CE1 HIS A 246      83.430  73.880 116.150  1.00  0.00           C
ATOM   2495  HE1 HIS A 246      84.130  74.600 115.750  1.00  0.00           H
ATOM   2496  NE2 HIS A 246      83.780  73.130 117.200  1.00  0.00           N
ATOM   2497  HE2 HIS A 246      84.620  73.230 117.730  1.00  0.00           H
ATOM   2498  C   HIS A 246      80.180  69.280 114.820  1.00  0.00           C
ATOM   2499  O   HIS A 246      80.130  68.140 115.250  1.00  0.00           O
ATOM   2500  N   VAL A 247      79.210  69.700 114.060  1.00  0.00           N
ATOM   2501  H   VAL A 247      79.410  70.570 113.620  1.00  0.00           H
ATOM   2502  CA  VAL A 247      77.970  68.940 113.740  1.00  0.00           C
ATOM   2503  CB  VAL A 247      76.900  69.850 113.050  1.00  0.00           C
ATOM   2504  CG1 VAL A 247      75.520  69.210 112.900  1.00  0.00           C
ATOM   2505  CG2 VAL A 247      76.750  71.230 113.660  1.00  0.00           C
ATOM   2506  C   VAL A 247      78.290  67.680 112.900  1.00  0.00           C
ATOM   2507  O   VAL A 247      77.950  66.590 113.300  1.00  0.00           O
ATOM   2508  N   ASP A 248      79.180  67.860 111.940  1.00  0.00           N
ATOM   2509  H   ASP A 248      79.430  68.770 111.600  1.00  0.00           H
ATOM   2510  CA  ASP A 248      79.870  66.760 111.210  1.00  0.00           C
ATOM   2511  CB  ASP A 248      80.900  67.470 110.260  1.00  0.00           C
ATOM   2512  CG  ASP A 248      81.690  66.500 109.340  1.00  0.00           C
ATOM   2513  OD1 ASP A 248      81.170  65.470 108.760  1.00  0.00           O
ATOM   2514  OD2 ASP A 248      82.920  66.800 109.210  1.00  0.00           O
ATOM   2515  C   ASP A 248      80.550  65.750 112.210  1.00  0.00           C
ATOM   2516  O   ASP A 248      80.210  64.560 112.040  1.00  0.00           O
ATOM   2517  N   ILE A 249      81.360  66.110 113.230  1.00  0.00           N
ATOM   2518  H   ILE A 249      81.760  67.020 113.140  1.00  0.00           H
ATOM   2519  CA  ILE A 249      81.910  65.220 114.280  1.00  0.00           C
ATOM   2520  CB  ILE A 249      82.770  65.990 115.290  1.00  0.00           C
ATOM   2521  CG1 ILE A 249      83.830  66.850 114.600  1.00  0.00           C
ATOM   2522  CG2 ILE A 249      83.280  65.100 116.460  1.00  0.00           C
ATOM   2523  CD  ILE A 249      84.560  67.740 115.650  1.00  0.00           C
ATOM   2524  C   ILE A 249      80.810  64.500 115.070  1.00  0.00           C
ATOM   2525  O   ILE A 249      80.950  63.270 115.330  1.00  0.00           O
ATOM   2526  N   LEU A 250      79.740  65.140 115.370  1.00  0.00           N
ATOM   2527  H   LEU A 250      79.540  66.120 115.280  1.00  0.00           H
ATOM   2528  CA  LEU A 250      78.670  64.570 116.140  1.00  0.00           C
ATOM   2529  CB  LEU A 250      77.640  65.630 116.610  1.00  0.00           C
ATOM   2530  CG  LEU A 250      78.230  66.460 117.770  1.00  0.00           C
ATOM   2531  CD1 LEU A 250      77.700  67.890 117.860  1.00  0.00           C
ATOM   2532  CD2 LEU A 250      77.890  65.740 119.080  1.00  0.00           C
ATOM   2533  C   LEU A 250      77.950  63.520 115.240  1.00  0.00           C
ATOM   2534  O   LEU A 250      77.590  62.460 115.760  1.00  0.00           O
ATOM   2535  N   GLY A 251      77.740  63.780 113.950  1.00  0.00           N
ATOM   2536  H   GLY A 251      77.990  64.680 113.600  1.00  0.00           H
ATOM   2537  CA  GLY A 251      76.950  62.940 113.010  1.00  0.00           C
ATOM   2538  C   GLY A 251      76.520  61.510 113.420  1.00  0.00           C
ATOM   2539  O   GLY A 251      75.360  61.310 113.750  1.00  0.00           O
ATOM   2540  N   PRO A 252      77.470  60.560 113.610  1.00  0.00           N
ATOM   2541  CA  PRO A 252      77.140  59.250 114.190  1.00  0.00           C
ATOM   2542  CB  PRO A 252      78.400  58.450 114.370  1.00  0.00           C
ATOM   2543  CG  PRO A 252      79.470  59.170 113.550  1.00  0.00           C
ATOM   2544  CD  PRO A 252      78.920  60.580 113.210  1.00  0.00           C
ATOM   2545  C   PRO A 252      76.240  59.200 115.490  1.00  0.00           C
ATOM   2546  O   PRO A 252      75.050  58.780 115.440  1.00  0.00           O
ATOM   2547  N   LEU A 253      76.830  59.780 116.520  1.00  0.00           N
ATOM   2548  H   LEU A 253      77.640  60.350 116.350  1.00  0.00           H
ATOM   2549  CA  LEU A 253      76.270  59.930 117.870  1.00  0.00           C
ATOM   2550  CB  LEU A 253      77.370  60.380 118.800  1.00  0.00           C
ATOM   2551  CG  LEU A 253      77.110  60.320 120.260  1.00  0.00           C
ATOM   2552  CD1 LEU A 253      76.920  58.890 120.700  1.00  0.00           C
ATOM   2553  CD2 LEU A 253      78.240  61.090 120.920  1.00  0.00           C
ATOM   2554  C   LEU A 253      74.960  60.750 118.100  1.00  0.00           C
ATOM   2555  O   LEU A 253      74.070  60.240 118.760  1.00  0.00           O
ATOM   2556  N   SER A 254      74.810  61.840 117.310  1.00  0.00           N
ATOM   2557  H   SER A 254      75.350  61.950 116.470  1.00  0.00           H
ATOM   2558  CA  SER A 254      73.470  62.520 117.220  1.00  0.00           C
ATOM   2559  CB  SER A 254      73.650  63.950 116.550  1.00  0.00           C
ATOM   2560  OG  SER A 254      74.670  63.770 115.580  1.00  0.00           O
ATOM   2561  HG  SER A 254      74.750  64.600 115.030  1.00  0.00           H
ATOM   2562  C   SER A 254      72.490  61.720 116.420  1.00  0.00           C
ATOM   2563  O   SER A 254      71.370  61.480 116.870  1.00  0.00           O
ATOM   2564  N   ALA A 255      72.940  61.220 115.250  1.00  0.00           N
ATOM   2565  H   ALA A 255      73.790  61.500 114.810  1.00  0.00           H
ATOM   2566  CA  ALA A 255      72.060  60.350 114.440  1.00  0.00           C
ATOM   2567  CB  ALA A 255      72.630  59.980 113.050  1.00  0.00           C
ATOM   2568  C   ALA A 255      71.470  59.120 115.230  1.00  0.00           C
ATOM   2569  O   ALA A 255      70.250  58.990 115.460  1.00  0.00           O
ATOM   2570  N   GLN A 256      72.330  58.270 115.790  1.00  0.00           N
ATOM   2571  H   GLN A 256      73.300  58.350 115.560  1.00  0.00           H
ATOM   2572  CA  GLN A 256      71.950  57.040 116.540  1.00  0.00           C
ATOM   2573  CB  GLN A 256      73.230  56.190 116.690  1.00  0.00           C
ATOM   2574  CG  GLN A 256      73.640  55.290 115.550  1.00  0.00           C
ATOM   2575  CD  GLN A 256      74.950  54.450 115.690  1.00  0.00           C
ATOM   2576  OE1 GLN A 256      75.160  53.710 116.660  1.00  0.00           O
ATOM   2577  NE2 GLN A 256      75.830  54.540 114.720  1.00  0.00           N
ATOM   2578 1HE2 GLN A 256      75.860  55.140 113.920  1.00  0.00           H
ATOM   2579 2HE2 GLN A 256      76.640  53.970 114.840  1.00  0.00           H
ATOM   2580  C   GLN A 256      71.090  57.240 117.820  1.00  0.00           C
ATOM   2581  O   GLN A 256      70.280  56.340 118.200  1.00  0.00           O
ATOM   2582  N   THR A 257      71.260  58.360 118.450  1.00  0.00           N
ATOM   2583  H   THR A 257      71.840  59.110 118.120  1.00  0.00           H
ATOM   2584  CA  THR A 257      70.650  58.640 119.770  1.00  0.00           C
ATOM   2585  CB  THR A 257      71.360  59.510 120.780  1.00  0.00           C
ATOM   2586  OG1 THR A 257      71.660  60.740 120.190  1.00  0.00           O
ATOM   2587  HG1 THR A 257      72.540  60.670 119.710  1.00  0.00           H
ATOM   2588  CG2 THR A 257      72.730  58.910 121.250  1.00  0.00           C
ATOM   2589  C   THR A 257      69.240  59.200 119.600  1.00  0.00           C
ATOM   2590  O   THR A 257      68.230  58.630 120.010  1.00  0.00           O
ATOM   2591  N   GLY A 258      69.110  60.370 118.910  1.00  0.00           N
ATOM   2592  H   GLY A 258      69.880  60.730 118.390  1.00  0.00           H
ATOM   2593  CA  GLY A 258      67.810  61.110 118.790  1.00  0.00           C
ATOM   2594  C   GLY A 258      67.780  62.460 119.540  1.00  0.00           C
ATOM   2595  O   GLY A 258      66.750  63.110 119.730  1.00  0.00           O
ATOM   2596  N   ILE A 259      68.880  62.740 120.230  1.00  0.00           N
ATOM   2597  H   ILE A 259      69.620  62.080 120.360  1.00  0.00           H
ATOM   2598  CA  ILE A 259      69.190  64.080 120.710  1.00  0.00           C
ATOM   2599  CB  ILE A 259      69.940  63.970 122.070  1.00  0.00           C
ATOM   2600  CG1 ILE A 259      69.120  63.190 123.090  1.00  0.00           C
ATOM   2601  CG2 ILE A 259      70.360  65.380 122.620  1.00  0.00           C
ATOM   2602  CD  ILE A 259      67.760  63.790 123.300  1.00  0.00           C
ATOM   2603  C   ILE A 259      69.940  64.880 119.660  1.00  0.00           C
ATOM   2604  O   ILE A 259      71.010  64.520 119.150  1.00  0.00           O
ATOM   2605  N   ALA A 260      69.430  66.130 119.420  1.00  0.00           N
ATOM   2606  H   ALA A 260      68.670  66.430 120.000  1.00  0.00           H
ATOM   2607  CA  ALA A 260      70.000  67.130 118.500  1.00  0.00           C
ATOM   2608  CB  ALA A 260      68.930  68.080 118.130  1.00  0.00           C
ATOM   2609  C   ALA A 260      70.980  67.970 119.290  1.00  0.00           C
ATOM   2610  O   ALA A 260      70.830  68.350 120.440  1.00  0.00           O
ATOM   2611  N   VAL A 261      71.910  68.550 118.440  1.00  0.00           N
ATOM   2612  H   VAL A 261      71.770  68.360 117.460  1.00  0.00           H
ATOM   2613  CA  VAL A 261      72.960  69.490 118.860  1.00  0.00           C
ATOM   2614  CB  VAL A 261      74.000  69.920 117.740  1.00  0.00           C
ATOM   2615  CG1 VAL A 261      75.090  70.820 118.280  1.00  0.00           C
ATOM   2616  CG2 VAL A 261      74.530  68.640 117.060  1.00  0.00           C
ATOM   2617  C   VAL A 261      72.360  70.750 119.420  1.00  0.00           C
ATOM   2618  O   VAL A 261      72.750  71.100 120.540  1.00  0.00           O
ATOM   2619  N   LEU A 262      71.320  71.290 118.790  1.00  0.00           N
ATOM   2620  H   LEU A 262      71.050  70.810 117.960  1.00  0.00           H
ATOM   2621  CA  LEU A 262      70.500  72.470 119.220  1.00  0.00           C
ATOM   2622  CB  LEU A 262      69.370  72.860 118.300  1.00  0.00           C
ATOM   2623  CG  LEU A 262      69.860  73.720 117.070  1.00  0.00           C
ATOM   2624  CD1 LEU A 262      68.580  74.040 116.270  1.00  0.00           C
ATOM   2625  CD2 LEU A 262      70.430  75.020 117.570  1.00  0.00           C
ATOM   2626  C   LEU A 262      69.960  72.250 120.630  1.00  0.00           C
ATOM   2627  O   LEU A 262      69.840  73.150 121.370  1.00  0.00           O
ATOM   2628  N   ASP A 263      69.290  71.070 120.900  1.00  0.00           N
ATOM   2629  H   ASP A 263      69.140  70.300 120.290  1.00  0.00           H
ATOM   2630  CA  ASP A 263      68.900  70.650 122.300  1.00  0.00           C
ATOM   2631  CB  ASP A 263      68.270  69.240 122.210  1.00  0.00           C
ATOM   2632  CG  ASP A 263      67.450  68.860 121.000  1.00  0.00           C
ATOM   2633  OD1 ASP A 263      67.430  67.700 120.540  1.00  0.00           O
ATOM   2634  OD2 ASP A 263      66.720  69.740 120.470  1.00  0.00           O
ATOM   2635  C   ASP A 263      70.130  70.550 123.280  1.00  0.00           C
ATOM   2636  O   ASP A 263      69.970  71.070 124.420  1.00  0.00           O
ATOM   2637  N   MET A 264      71.190  69.880 122.850  1.00  0.00           N
ATOM   2638  H   MET A 264      71.240  69.230 122.090  1.00  0.00           H
ATOM   2639  CA  MET A 264      72.480  69.790 123.650  1.00  0.00           C
ATOM   2640  CB  MET A 264      73.450  68.830 122.950  1.00  0.00           C
ATOM   2641  CG  MET A 264      73.000  67.420 123.370  1.00  0.00           C
ATOM   2642  SD  MET A 264      73.480  67.130 125.150  1.00  0.00           S
ATOM   2643  CE  MET A 264      73.030  65.390 125.310  1.00  0.00           C
ATOM   2644  C   MET A 264      73.190  71.100 123.980  1.00  0.00           C
ATOM   2645  O   MET A 264      73.450  71.350 125.130  1.00  0.00           O
ATOM   2646  N   CYS A 265      73.400  72.000 122.990  1.00  0.00           N
ATOM   2647  H   CYS A 265      73.050  71.800 122.070  1.00  0.00           H
ATOM   2648  CA  CYS A 265      74.010  73.350 123.260  1.00  0.00           C
ATOM   2649  CB  CYS A 265      74.020  74.010 121.890  1.00  0.00           C
ATOM   2650  SG  CYS A 265      72.520  74.670 121.160  1.00  0.00           S
ATOM   2651  HG  CYS A 265      72.760  74.150 119.960  1.00  0.00           H
ATOM   2652  C   CYS A 265      73.070  74.190 124.180  1.00  0.00           C
ATOM   2653  O   CYS A 265      73.590  74.660 125.160  1.00  0.00           O
ATOM   2654  N   ALA A 266      71.730  73.970 124.050  1.00  0.00           N
ATOM   2655  H   ALA A 266      71.300  73.670 123.200  1.00  0.00           H
ATOM   2656  CA  ALA A 266      70.800  74.550 125.030  1.00  0.00           C
ATOM   2657  CB  ALA A 266      69.430  74.410 124.470  1.00  0.00           C
ATOM   2658  C   ALA A 266      70.920  73.970 126.480  1.00  0.00           C
ATOM   2659  O   ALA A 266      70.970  74.730 127.430  1.00  0.00           O
ATOM   2660  N   SER A 267      70.940  72.650 126.460  1.00  0.00           N
ATOM   2661  H   SER A 267      70.530  72.150 125.700  1.00  0.00           H
ATOM   2662  CA  SER A 267      71.220  71.840 127.700  1.00  0.00           C
ATOM   2663  CB  SER A 267      71.150  70.290 127.460  1.00  0.00           C
ATOM   2664  OG  SER A 267      69.890  70.050 126.850  1.00  0.00           O
ATOM   2665  HG  SER A 267      69.940  70.270 125.880  1.00  0.00           H
ATOM   2666  C   SER A 267      72.570  72.160 128.310  1.00  0.00           C
ATOM   2667  O   SER A 267      72.570  72.200 129.540  1.00  0.00           O
ATOM   2668  N   LEU A 268      73.610  72.490 127.520  1.00  0.00           N
ATOM   2669  H   LEU A 268      73.620  72.010 126.640  1.00  0.00           H
ATOM   2670  CA  LEU A 268      74.920  73.070 127.920  1.00  0.00           C
ATOM   2671  CB  LEU A 268      76.000  72.960 126.800  1.00  0.00           C
ATOM   2672  CG  LEU A 268      77.430  73.400 127.120  1.00  0.00           C
ATOM   2673  CD1 LEU A 268      78.070  72.630 128.270  1.00  0.00           C
ATOM   2674  CD2 LEU A 268      78.310  73.420 125.900  1.00  0.00           C
ATOM   2675  C   LEU A 268      74.850  74.500 128.460  1.00  0.00           C
ATOM   2676  O   LEU A 268      74.960  74.670 129.660  1.00  0.00           O
ATOM   2677  N   LYS A 269      74.180  75.390 127.690  1.00  0.00           N
ATOM   2678  H   LYS A 269      73.970  75.160 126.730  1.00  0.00           H
ATOM   2679  CA  LYS A 269      73.750  76.700 128.180  1.00  0.00           C
ATOM   2680  CB  LYS A 269      72.880  77.310 127.050  1.00  0.00           C
ATOM   2681  CG  LYS A 269      72.380  78.790 127.250  1.00  0.00           C
ATOM   2682  CD  LYS A 269      71.540  79.210 126.080  1.00  0.00           C
ATOM   2683  CE  LYS A 269      70.960  80.610 126.310  1.00  0.00           C
ATOM   2684  NZ  LYS A 269      69.940  80.680 127.350  1.00  0.00           N
ATOM   2685  HZ1 LYS A 269      70.300  81.270 128.060  1.00  0.00           H
ATOM   2686  HZ2 LYS A 269      69.160  81.090 126.880  1.00  0.00           H
ATOM   2687  HZ3 LYS A 269      69.640  79.830 127.780  1.00  0.00           H
ATOM   2688  C   LYS A 269      73.020  76.780 129.460  1.00  0.00           C
ATOM   2689  O   LYS A 269      73.540  77.460 130.330  1.00  0.00           O
ATOM   2690  N   GLU A 270      71.970  75.990 129.600  1.00  0.00           N
ATOM   2691  H   GLU A 270      71.570  75.570 128.790  1.00  0.00           H
ATOM   2692  CA  GLU A 270      71.220  75.700 130.840  1.00  0.00           C
ATOM   2693  CB  GLU A 270      70.050  74.760 130.540  1.00  0.00           C
ATOM   2694  CG  GLU A 270      68.920  75.550 129.940  1.00  0.00           C
ATOM   2695  CD  GLU A 270      68.010  76.190 130.970  1.00  0.00           C
ATOM   2696  OE1 GLU A 270      66.900  76.550 130.600  1.00  0.00           O
ATOM   2697  OE2 GLU A 270      68.180  76.010 132.200  1.00  0.00           O
ATOM   2698  C   GLU A 270      72.050  75.140 132.000  1.00  0.00           C
ATOM   2699  O   GLU A 270      72.000  75.750 133.090  1.00  0.00           O
ATOM   2700  N   LEU A 271      72.720  74.000 131.870  1.00  0.00           N
ATOM   2701  H   LEU A 271      72.530  73.330 131.140  1.00  0.00           H
ATOM   2702  CA  LEU A 271      73.750  73.640 132.860  1.00  0.00           C
ATOM   2703  CB  LEU A 271      74.530  72.530 132.200  1.00  0.00           C
ATOM   2704  CG  LEU A 271      73.870  71.190 132.360  1.00  0.00           C
ATOM   2705  CD1 LEU A 271      74.860  70.130 131.910  1.00  0.00           C
ATOM   2706  CD2 LEU A 271      73.240  70.800 133.700  1.00  0.00           C
ATOM   2707  C   LEU A 271      74.680  74.770 133.400  1.00  0.00           C
ATOM   2708  O   LEU A 271      74.460  75.080 134.530  1.00  0.00           O
ATOM   2709  N   LEU A 272      75.410  75.360 132.480  1.00  0.00           N
ATOM   2710  H   LEU A 272      75.400  74.940 131.580  1.00  0.00           H
ATOM   2711  CA  LEU A 272      76.290  76.570 132.660  1.00  0.00           C
ATOM   2712  CB  LEU A 272      77.010  76.860 131.390  1.00  0.00           C
ATOM   2713  CG  LEU A 272      78.130  75.900 130.950  1.00  0.00           C
ATOM   2714  CD1 LEU A 272      78.690  76.250 129.600  1.00  0.00           C
ATOM   2715  CD2 LEU A 272      79.230  75.860 131.990  1.00  0.00           C
ATOM   2716  C   LEU A 272      75.590  77.820 133.260  1.00  0.00           C
ATOM   2717  O   LEU A 272      76.010  78.350 134.310  1.00  0.00           O
ATOM   2718  N   GLN A 273      74.630  78.440 132.560  1.00  0.00           N
ATOM   2719  H   GLN A 273      74.340  78.020 131.700  1.00  0.00           H
ATOM   2720  CA  GLN A 273      73.810  79.590 133.080  1.00  0.00           C
ATOM   2721  CB  GLN A 273      72.690  80.090 132.130  1.00  0.00           C
ATOM   2722  CG  GLN A 273      73.240  81.050 131.090  1.00  0.00           C
ATOM   2723  CD  GLN A 273      72.130  81.760 130.300  1.00  0.00           C
ATOM   2724  OE1 GLN A 273      71.200  81.100 129.810  1.00  0.00           O
ATOM   2725  NE2 GLN A 273      72.250  83.010 129.920  1.00  0.00           N
ATOM   2726 1HE2 GLN A 273      73.120  83.490 130.030  1.00  0.00           H
ATOM   2727 2HE2 GLN A 273      71.430  83.520 129.680  1.00  0.00           H
ATOM   2728  C   GLN A 273      73.270  79.340 134.480  1.00  0.00           C
ATOM   2729  O   GLN A 273      73.070  80.300 135.180  1.00  0.00           O
ATOM   2730  N   ASN A 274      72.610  78.220 134.670  1.00  0.00           N
ATOM   2731  H   ASN A 274      72.350  77.620 133.920  1.00  0.00           H
ATOM   2732  CA  ASN A 274      72.160  77.820 136.030  1.00  0.00           C
ATOM   2733  CB  ASN A 274      70.950  76.900 136.040  1.00  0.00           C
ATOM   2734  CG  ASN A 274      69.720  77.540 135.380  1.00  0.00           C
ATOM   2735  OD1 ASN A 274      69.670  78.690 134.970  1.00  0.00           O
ATOM   2736  ND2 ASN A 274      68.780  76.690 134.880  1.00  0.00           N
ATOM   2737 1HD2 ASN A 274      68.980  75.710 134.840  1.00  0.00           H
ATOM   2738 2HD2 ASN A 274      67.930  76.960 134.430  1.00  0.00           H
ATOM   2739  C   ASN A 274      73.210  77.380 137.080  1.00  0.00           C
ATOM   2740  O   ASN A 274      73.300  78.000 138.130  1.00  0.00           O
ATOM   2741  N   GLY A 275      73.810  76.200 136.840  1.00  0.00           N
ATOM   2742  H   GLY A 275      73.840  75.780 135.930  1.00  0.00           H
ATOM   2743  CA  GLY A 275      74.830  75.600 137.690  1.00  0.00           C
ATOM   2744  C   GLY A 275      74.720  74.100 137.850  1.00  0.00           C
ATOM   2745  O   GLY A 275      73.750  73.590 138.330  1.00  0.00           O
ATOM   2746  N   MET A 276      75.900  73.450 137.600  1.00  0.00           N
ATOM   2747  H   MET A 276      76.560  73.900 137.000  1.00  0.00           H
ATOM   2748  CA  MET A 276      76.130  72.010 137.830  1.00  0.00           C
ATOM   2749  CB  MET A 276      77.360  71.500 137.040  1.00  0.00           C
ATOM   2750  CG  MET A 276      77.000  71.570 135.510  1.00  0.00           C
ATOM   2751  SD  MET A 276      77.440  73.290 134.920  1.00  0.00           S
ATOM   2752  CE  MET A 276      79.200  73.280 135.240  1.00  0.00           C
ATOM   2753  C   MET A 276      76.270  71.770 139.390  1.00  0.00           C
ATOM   2754  O   MET A 276      77.370  71.680 139.900  1.00  0.00           O
ATOM   2755  N   ASN A 277      75.130  71.740 140.080  1.00  0.00           N
ATOM   2756  H   ASN A 277      74.290  71.790 139.540  1.00  0.00           H
ATOM   2757  CA  ASN A 277      75.210  71.760 141.560  1.00  0.00           C
ATOM   2758  CB  ASN A 277      74.510  73.040 142.060  1.00  0.00           C
ATOM   2759  CG  ASN A 277      75.040  74.450 141.610  1.00  0.00           C
ATOM   2760  OD1 ASN A 277      76.220  74.790 141.700  1.00  0.00           O
ATOM   2761  ND2 ASN A 277      74.170  75.250 141.090  1.00  0.00           N
ATOM   2762 1HD2 ASN A 277      73.220  75.030 140.900  1.00  0.00           H
ATOM   2763 2HD2 ASN A 277      74.490  76.180 140.880  1.00  0.00           H
ATOM   2764  C   ASN A 277      74.780  70.520 142.300  1.00  0.00           C
ATOM   2765  O   ASN A 277      73.700  70.050 141.960  1.00  0.00           O
ATOM   2766  N   GLY A 278      75.610  69.840 143.040  1.00  0.00           N
ATOM   2767  H   GLY A 278      76.600  70.010 143.050  1.00  0.00           H
ATOM   2768  CA  GLY A 278      75.230  68.570 143.730  1.00  0.00           C
ATOM   2769  C   GLY A 278      75.090  67.280 142.910  1.00  0.00           C
ATOM   2770  O   GLY A 278      75.620  66.200 143.260  1.00  0.00           O
ATOM   2771  N   ARG A 279      74.280  67.280 141.880  1.00  0.00           N
ATOM   2772  H   ARG A 279      73.660  68.060 141.780  1.00  0.00           H
ATOM   2773  CA  ARG A 279      74.070  66.200 140.900  1.00  0.00           C
ATOM   2774  CB  ARG A 279      72.930  66.700 140.040  1.00  0.00           C
ATOM   2775  CG  ARG A 279      71.590  66.310 140.760  1.00  0.00           C
ATOM   2776  CD  ARG A 279      70.340  66.810 140.030  1.00  0.00           C
ATOM   2777  NE  ARG A 279      69.960  65.730 139.080  1.00  0.00           N
ATOM   2778  HE  ARG A 279      70.540  65.580 138.280  1.00  0.00           H
ATOM   2779  CZ  ARG A 279      69.060  64.750 139.250  1.00  0.00           C
ATOM   2780  NH1 ARG A 279      68.420  64.480 140.370  1.00  0.00           N
ATOM   2781 1HH1 ARG A 279      68.520  65.000 141.220  1.00  0.00           H
ATOM   2782 2HH1 ARG A 279      67.810  63.690 140.440  1.00  0.00           H
ATOM   2783  NH2 ARG A 279      68.730  64.050 138.160  1.00  0.00           N
ATOM   2784 1HH2 ARG A 279      69.130  64.210 137.260  1.00  0.00           H
ATOM   2785 2HH2 ARG A 279      68.120  63.250 138.170  1.00  0.00           H
ATOM   2786  C   ARG A 279      75.180  65.610 140.080  1.00  0.00           C
ATOM   2787  O   ARG A 279      75.780  66.310 139.260  1.00  0.00           O
ATOM   2788  N   THR A 280      75.400  64.270 140.200  1.00  0.00           N
ATOM   2789  H   THR A 280      75.020  63.830 141.010  1.00  0.00           H
ATOM   2790  CA  THR A 280      76.500  63.610 139.430  1.00  0.00           C
ATOM   2791  CB  THR A 280      77.030  62.270 140.070  1.00  0.00           C
ATOM   2792  OG1 THR A 280      75.970  61.240 140.120  1.00  0.00           O
ATOM   2793  HG1 THR A 280      75.820  60.810 139.230  1.00  0.00           H
ATOM   2794  CG2 THR A 280      77.590  62.500 141.470  1.00  0.00           C
ATOM   2795  C   THR A 280      76.230  63.360 137.970  1.00  0.00           C
ATOM   2796  O   THR A 280      75.220  62.770 137.710  1.00  0.00           O
ATOM   2797  N   ILE A 281      77.030  63.790 137.020  1.00  0.00           N
ATOM   2798  H   ILE A 281      77.820  64.340 137.280  1.00  0.00           H
ATOM   2799  CA  ILE A 281      76.830  63.530 135.590  1.00  0.00           C
ATOM   2800  CB  ILE A 281      76.940  64.820 134.690  1.00  0.00           C
ATOM   2801  CG1 ILE A 281      76.130  66.040 135.290  1.00  0.00           C
ATOM   2802  CG2 ILE A 281      76.250  64.490 133.410  1.00  0.00           C
ATOM   2803  CD  ILE A 281      76.740  67.310 134.820  1.00  0.00           C
ATOM   2804  C   ILE A 281      77.760  62.410 135.120  1.00  0.00           C
ATOM   2805  O   ILE A 281      78.950  62.630 135.010  1.00  0.00           O
ATOM   2806  N   LEU A 282      77.220  61.190 135.020  1.00  0.00           N
ATOM   2807  H   LEU A 282      76.270  60.930 135.200  1.00  0.00           H
ATOM   2808  CA  LEU A 282      77.930  60.010 134.500  1.00  0.00           C
ATOM   2809  CB  LEU A 282      78.310  60.150 133.100  1.00  0.00           C
ATOM   2810  CG  LEU A 282      79.180  59.090 132.420  1.00  0.00           C
ATOM   2811  CD1 LEU A 282      78.480  57.800 132.180  1.00  0.00           C
ATOM   2812  CD2 LEU A 282      79.680  59.790 131.170  1.00  0.00           C
ATOM   2813  C   LEU A 282      79.060  59.430 135.390  1.00  0.00           C
ATOM   2814  O   LEU A 282      79.180  58.230 135.640  1.00  0.00           O
ATOM   2815  N   GLY A 283      79.730  60.370 135.990  1.00  0.00           N
ATOM   2816  H   GLY A 283      79.550  61.330 135.750  1.00  0.00           H
ATOM   2817  CA  GLY A 283      80.850  60.270 136.940  1.00  0.00           C
ATOM   2818  C   GLY A 283      81.030  61.460 137.930  1.00  0.00           C
ATOM   2819  O   GLY A 283      80.530  61.430 139.070  1.00  0.00           O
ATOM   2820  N   SER A 284      81.440  62.630 137.370  1.00  0.00           N
ATOM   2821  H   SER A 284      81.290  62.730 136.390  1.00  0.00           H
ATOM   2822  CA  SER A 284      81.720  63.840 138.150  1.00  0.00           C
ATOM   2823  CB  SER A 284      83.070  64.430 137.690  1.00  0.00           C
ATOM   2824  OG  SER A 284      83.480  65.480 138.510  1.00  0.00           O
ATOM   2825  HG  SER A 284      83.740  65.110 139.400  1.00  0.00           H
ATOM   2826  C   SER A 284      80.610  64.880 137.960  1.00  0.00           C
ATOM   2827  O   SER A 284      79.910  64.770 136.970  1.00  0.00           O
ATOM   2828  N   ALA A 285      80.400  65.820 138.840  1.00  0.00           N
ATOM   2829  H   ALA A 285      80.730  65.660 139.780  1.00  0.00           H
ATOM   2830  CA  ALA A 285      79.510  66.970 138.620  1.00  0.00           C
ATOM   2831  CB  ALA A 285      79.400  67.750 139.950  1.00  0.00           C
ATOM   2832  C   ALA A 285      80.020  67.980 137.540  1.00  0.00           C
ATOM   2833  O   ALA A 285      79.200  68.780 137.050  1.00  0.00           O
ATOM   2834  N   LEU A 286      81.390  67.920 137.350  1.00  0.00           N
ATOM   2835  H   LEU A 286      81.810  67.190 137.900  1.00  0.00           H
ATOM   2836  CA  LEU A 286      82.080  68.860 136.410  1.00  0.00           C
ATOM   2837  CB  LEU A 286      83.580  69.060 136.700  1.00  0.00           C
ATOM   2838  CG  LEU A 286      83.930  70.220 137.610  1.00  0.00           C
ATOM   2839  CD1 LEU A 286      83.670  69.740 139.030  1.00  0.00           C
ATOM   2840  CD2 LEU A 286      85.440  70.410 137.490  1.00  0.00           C
ATOM   2841  C   LEU A 286      81.900  68.410 134.910  1.00  0.00           C
ATOM   2842  O   LEU A 286      82.100  67.190 134.610  1.00  0.00           O
ATOM   2843  N   LEU A 287      82.090  69.380 133.990  1.00  0.00           N
ATOM   2844  H   LEU A 287      82.110  70.360 134.190  1.00  0.00           H
ATOM   2845  CA  LEU A 287      82.120  69.060 132.560  1.00  0.00           C
ATOM   2846  CB  LEU A 287      81.740  70.280 131.650  1.00  0.00           C
ATOM   2847  CG  LEU A 287      80.240  70.720 131.910  1.00  0.00           C
ATOM   2848  CD1 LEU A 287      80.180  72.200 131.520  1.00  0.00           C
ATOM   2849  CD2 LEU A 287      79.110  69.960 131.190  1.00  0.00           C
ATOM   2850  C   LEU A 287      83.550  68.570 132.140  1.00  0.00           C
ATOM   2851  O   LEU A 287      84.460  69.410 131.870  1.00  0.00           O
ATOM   2852  N   GLU A 288      83.740  67.280 131.970  1.00  0.00           N
ATOM   2853  H   GLU A 288      82.980  66.630 132.010  1.00  0.00           H
ATOM   2854  CA  GLU A 288      85.030  66.640 131.610  1.00  0.00           C
ATOM   2855  CB  GLU A 288      85.330  65.300 132.350  1.00  0.00           C
ATOM   2856  CG  GLU A 288      85.460  65.360 133.880  1.00  0.00           C
ATOM   2857  CD  GLU A 288      86.710  66.130 134.340  1.00  0.00           C
ATOM   2858  OE1 GLU A 288      86.700  66.770 135.390  1.00  0.00           O
ATOM   2859  OE2 GLU A 288      87.630  66.260 133.550  1.00  0.00           O
ATOM   2860  C   GLU A 288      85.190  66.320 130.170  1.00  0.00           C
ATOM   2861  O   GLU A 288      84.570  65.400 129.550  1.00  0.00           O
ATOM   2862  N   ASP A 289      86.170  67.000 129.620  1.00  0.00           N
ATOM   2863  H   ASP A 289      86.690  67.620 130.210  1.00  0.00           H
ATOM   2864  CA  ASP A 289      86.530  66.990 128.160  1.00  0.00           C
ATOM   2865  CB  ASP A 289      87.150  68.400 128.000  1.00  0.00           C
ATOM   2866  CG  ASP A 289      88.460  68.750 128.780  1.00  0.00           C
ATOM   2867  OD1 ASP A 289      88.440  68.830 130.030  1.00  0.00           O
ATOM   2868  OD2 ASP A 289      89.500  68.810 128.100  1.00  0.00           O
ATOM   2869  C   ASP A 289      87.420  65.840 127.700  1.00  0.00           C
ATOM   2870  O   ASP A 289      88.110  65.900 126.680  1.00  0.00           O
ATOM   2871  N   GLU A 290      87.230  64.680 128.380  1.00  0.00           N
ATOM   2872  H   GLU A 290      86.330  64.430 128.750  1.00  0.00           H
ATOM   2873  CA  GLU A 290      87.980  63.450 128.200  1.00  0.00           C
ATOM   2874  CB  GLU A 290      87.790  62.440 129.410  1.00  0.00           C
ATOM   2875  CG  GLU A 290      86.400  62.130 129.930  1.00  0.00           C
ATOM   2876  CD  GLU A 290      86.140  61.360 131.190  1.00  0.00           C
ATOM   2877  OE1 GLU A 290      85.300  60.450 131.190  1.00  0.00           O
ATOM   2878  OE2 GLU A 290      86.910  61.500 132.220  1.00  0.00           O
ATOM   2879  C   GLU A 290      87.920  62.680 126.880  1.00  0.00           C
ATOM   2880  O   GLU A 290      88.980  62.290 126.380  1.00  0.00           O
ATOM   2881  N   PHE A 291      86.740  62.310 126.380  1.00  0.00           N
ATOM   2882  H   PHE A 291      85.880  62.770 126.630  1.00  0.00           H
ATOM   2883  CA  PHE A 291      86.510  61.460 125.250  1.00  0.00           C
ATOM   2884  CB  PHE A 291      85.390  60.410 125.590  1.00  0.00           C
ATOM   2885  CG  PHE A 291      85.970  59.280 126.470  1.00  0.00           C
ATOM   2886  CD1 PHE A 291      85.990  59.400 127.850  1.00  0.00           C
ATOM   2887  HD1 PHE A 291      85.300  60.070 128.360  1.00  0.00           H
ATOM   2888  CD2 PHE A 291      86.670  58.210 125.840  1.00  0.00           C
ATOM   2889  HD2 PHE A 291      86.460  58.010 124.790  1.00  0.00           H
ATOM   2890  CE1 PHE A 291      86.650  58.520 128.630  1.00  0.00           C
ATOM   2891  HE1 PHE A 291      86.670  58.530 129.720  1.00  0.00           H
ATOM   2892  CE2 PHE A 291      87.260  57.270 126.640  1.00  0.00           C
ATOM   2893  HE2 PHE A 291      87.590  56.310 126.230  1.00  0.00           H
ATOM   2894  CZ  PHE A 291      87.280  57.440 128.000  1.00  0.00           C
ATOM   2895  HZ  PHE A 291      87.710  56.640 128.600  1.00  0.00           H
ATOM   2896  C   PHE A 291      86.030  62.270 124.010  1.00  0.00           C
ATOM   2897  O   PHE A 291      85.390  63.280 124.200  1.00  0.00           O
ATOM   2898  N   THR A 292      86.270  61.710 122.780  1.00  0.00           N
ATOM   2899  H   THR A 292      86.760  60.840 122.670  1.00  0.00           H
ATOM   2900  CA  THR A 292      85.740  62.370 121.550  1.00  0.00           C
ATOM   2901  CB  THR A 292      86.910  62.310 120.500  1.00  0.00           C
ATOM   2902  OG1 THR A 292      87.130  61.000 120.020  1.00  0.00           O
ATOM   2903  HG1 THR A 292      87.470  60.370 120.730  1.00  0.00           H
ATOM   2904  CG2 THR A 292      88.210  62.920 121.100  1.00  0.00           C
ATOM   2905  C   THR A 292      84.490  61.600 121.030  1.00  0.00           C
ATOM   2906  O   THR A 292      84.350  60.410 121.280  1.00  0.00           O
ATOM   2907  N   PRO A 293      83.620  62.210 120.220  1.00  0.00           N
ATOM   2908  CA  PRO A 293      82.410  61.480 119.700  1.00  0.00           C
ATOM   2909  CB  PRO A 293      81.500  62.560 119.020  1.00  0.00           C
ATOM   2910  CG  PRO A 293      82.110  63.880 119.490  1.00  0.00           C
ATOM   2911  CD  PRO A 293      83.540  63.650 119.920  1.00  0.00           C
ATOM   2912  C   PRO A 293      82.720  60.230 118.910  1.00  0.00           C
ATOM   2913  O   PRO A 293      82.020  59.210 119.160  1.00  0.00           O
ATOM   2914  N   PHE A 294      83.670  60.230 118.030  1.00  0.00           N
ATOM   2915  H   PHE A 294      83.930  61.020 117.470  1.00  0.00           H
ATOM   2916  CA  PHE A 294      84.040  58.940 117.370  1.00  0.00           C
ATOM   2917  CB  PHE A 294      85.240  59.170 116.400  1.00  0.00           C
ATOM   2918  CG  PHE A 294      85.580  58.020 115.470  1.00  0.00           C
ATOM   2919  CD1 PHE A 294      84.620  57.140 114.980  1.00  0.00           C
ATOM   2920  HD1 PHE A 294      83.610  57.290 115.380  1.00  0.00           H
ATOM   2921  CD2 PHE A 294      86.900  57.780 115.110  1.00  0.00           C
ATOM   2922  HD2 PHE A 294      87.670  58.160 115.780  1.00  0.00           H
ATOM   2923  CE1 PHE A 294      84.970  56.040 114.230  1.00  0.00           C
ATOM   2924  HE1 PHE A 294      84.220  55.330 113.900  1.00  0.00           H
ATOM   2925  CE2 PHE A 294      87.240  56.720 114.230  1.00  0.00           C
ATOM   2926  HE2 PHE A 294      88.170  56.710 113.650  1.00  0.00           H
ATOM   2927  CZ  PHE A 294      86.310  55.830 113.810  1.00  0.00           C
ATOM   2928  HZ  PHE A 294      86.530  55.280 112.890  1.00  0.00           H
ATOM   2929  C   PHE A 294      84.410  57.820 118.370  1.00  0.00           C
ATOM   2930  O   PHE A 294      83.860  56.680 118.310  1.00  0.00           O
ATOM   2931  N   ASP A 295      85.250  58.020 119.380  1.00  0.00           N
ATOM   2932  H   ASP A 295      85.810  58.840 119.510  1.00  0.00           H
ATOM   2933  CA  ASP A 295      85.490  57.060 120.510  1.00  0.00           C
ATOM   2934  CB  ASP A 295      86.300  57.850 121.540  1.00  0.00           C
ATOM   2935  CG  ASP A 295      87.650  58.250 121.060  1.00  0.00           C
ATOM   2936  OD1 ASP A 295      88.200  59.220 121.680  1.00  0.00           O
ATOM   2937  OD2 ASP A 295      88.230  57.620 120.140  1.00  0.00           O
ATOM   2938  C   ASP A 295      84.170  56.540 121.200  1.00  0.00           C
ATOM   2939  O   ASP A 295      83.970  55.350 121.280  1.00  0.00           O
ATOM   2940  N   VAL A 296      83.310  57.450 121.630  1.00  0.00           N
ATOM   2941  H   VAL A 296      83.370  58.450 121.600  1.00  0.00           H
ATOM   2942  CA  VAL A 296      82.010  57.130 122.280  1.00  0.00           C
ATOM   2943  CB  VAL A 296      81.350  58.440 122.780  1.00  0.00           C
ATOM   2944  CG1 VAL A 296      79.850  58.390 123.130  1.00  0.00           C
ATOM   2945  CG2 VAL A 296      82.120  59.160 123.970  1.00  0.00           C
ATOM   2946  C   VAL A 296      81.070  56.250 121.440  1.00  0.00           C
ATOM   2947  O   VAL A 296      80.730  55.200 121.910  1.00  0.00           O
ATOM   2948  N   VAL A 297      80.940  56.480 120.090  1.00  0.00           N
ATOM   2949  H   VAL A 297      81.190  57.340 119.650  1.00  0.00           H
ATOM   2950  CA  VAL A 297      80.240  55.460 119.200  1.00  0.00           C
ATOM   2951  CB  VAL A 297      79.780  55.860 117.820  1.00  0.00           C
ATOM   2952  CG1 VAL A 297      78.760  56.970 117.920  1.00  0.00           C
ATOM   2953  CG2 VAL A 297      80.980  56.120 116.840  1.00  0.00           C
ATOM   2954  C   VAL A 297      80.890  54.090 119.100  1.00  0.00           C
ATOM   2955  O   VAL A 297      80.290  53.050 119.010  1.00  0.00           O
ATOM   2956  N   ARG A 298      82.230  54.080 119.090  1.00  0.00           N
ATOM   2957  H   ARG A 298      82.820  54.880 119.060  1.00  0.00           H
ATOM   2958  CA  ARG A 298      83.050  52.850 119.110  1.00  0.00           C
ATOM   2959  CB  ARG A 298      84.530  53.190 119.130  1.00  0.00           C
ATOM   2960  CG  ARG A 298      85.140  53.400 117.750  1.00  0.00           C
ATOM   2961  CD  ARG A 298      86.640  53.600 117.880  1.00  0.00           C
ATOM   2962  NE  ARG A 298      87.290  53.630 116.560  1.00  0.00           N
ATOM   2963  HE  ARG A 298      86.730  53.400 115.760  1.00  0.00           H
ATOM   2964  CZ  ARG A 298      88.590  53.800 116.320  1.00  0.00           C
ATOM   2965  NH1 ARG A 298      89.420  54.020 117.340  1.00  0.00           N
ATOM   2966 1HH1 ARG A 298      89.100  54.240 118.270  1.00  0.00           H
ATOM   2967 2HH1 ARG A 298      90.380  54.090 117.080  1.00  0.00           H
ATOM   2968  NH2 ARG A 298      89.190  53.570 115.150  1.00  0.00           N
ATOM   2969 1HH2 ARG A 298      88.690  53.380 114.300  1.00  0.00           H
ATOM   2970 2HH2 ARG A 298      90.160  53.790 115.060  1.00  0.00           H
ATOM   2971  C   ARG A 298      82.830  52.010 120.390  1.00  0.00           C
ATOM   2972  O   ARG A 298      82.540  50.830 120.340  1.00  0.00           O
ATOM   2973  N   GLN A 299      82.940  52.690 121.540  1.00  0.00           N
ATOM   2974  H   GLN A 299      83.160  53.670 121.540  1.00  0.00           H
ATOM   2975  CA  GLN A 299      82.780  51.960 122.780  1.00  0.00           C
ATOM   2976  CB  GLN A 299      83.420  52.730 123.950  1.00  0.00           C
ATOM   2977  CG  GLN A 299      84.910  52.440 124.060  1.00  0.00           C
ATOM   2978  CD  GLN A 299      85.430  52.650 125.450  1.00  0.00           C
ATOM   2979  OE1 GLN A 299      85.250  51.790 126.350  1.00  0.00           O
ATOM   2980  NE2 GLN A 299      86.190  53.730 125.690  1.00  0.00           N
ATOM   2981 1HE2 GLN A 299      86.620  54.220 124.930  1.00  0.00           H
ATOM   2982 2HE2 GLN A 299      86.300  54.110 126.600  1.00  0.00           H
ATOM   2983  C   GLN A 299      81.350  51.470 123.130  1.00  0.00           C
ATOM   2984  O   GLN A 299      81.040  50.290 123.280  1.00  0.00           O
ATOM   2985  N   CYS A 300      80.460  52.430 123.070  1.00  0.00           N
ATOM   2986  H   CYS A 300      80.660  53.300 122.610  1.00  0.00           H
ATOM   2987  CA  CYS A 300      78.950  52.320 123.170  1.00  0.00           C
ATOM   2988  CB  CYS A 300      78.210  53.640 123.230  1.00  0.00           C
ATOM   2989  SG  CYS A 300      79.070  55.050 124.120  1.00  0.00           S
ATOM   2990  HG  CYS A 300      79.870  55.290 123.090  1.00  0.00           H
ATOM   2991  C   CYS A 300      78.290  51.440 122.060  1.00  0.00           C
ATOM   2992  O   CYS A 300      77.650  51.960 121.170  1.00  0.00           O
ATOM   2993  N   SER A 301      78.620  50.180 122.130  1.00  0.00           N
ATOM   2994  H   SER A 301      79.130  49.800 122.900  1.00  0.00           H
ATOM   2995  CA  SER A 301      78.110  49.160 121.190  1.00  0.00           C
ATOM   2996  CB  SER A 301      78.690  47.700 121.450  1.00  0.00           C
ATOM   2997  OG  SER A 301      78.900  47.590 122.860  1.00  0.00           O
ATOM   2998  HG  SER A 301      79.160  46.650 123.090  1.00  0.00           H
ATOM   2999  C   SER A 301      76.590  49.020 121.370  1.00  0.00           C
ATOM   3000  O   SER A 301      76.110  48.230 122.160  1.00  0.00           O
ATOM   3001  N   GLY A 302      75.880  49.640 120.490  1.00  0.00           N
ATOM   3002  H   GLY A 302      76.230  50.050 119.650  1.00  0.00           H
ATOM   3003  CA  GLY A 302      74.450  49.740 120.510  1.00  0.00           C
ATOM   3004  C   GLY A 302      73.920  50.650 121.620  1.00  0.00           C
ATOM   3005  O   GLY A 302      74.170  50.450 122.840  1.00  0.00           O
ATOM   3006  N   VAL A 303      73.180  51.630 121.160  1.00  0.00           N
ATOM   3007  H   VAL A 303      73.170  51.790 120.170  1.00  0.00           H
ATOM   3008  CA  VAL A 303      72.490  52.700 121.960  1.00  0.00           C
ATOM   3009  CB  VAL A 303      72.930  54.080 121.380  1.00  0.00           C
ATOM   3010  CG1 VAL A 303      72.270  55.220 122.160  1.00  0.00           C
ATOM   3011  CG2 VAL A 303      74.460  54.300 121.440  1.00  0.00           C
ATOM   3012  C   VAL A 303      70.950  52.430 122.000  1.00  0.00           C
ATOM   3013  O   VAL A 303      70.240  52.710 121.040  1.00  0.00           O
ATOM   3014  N   THR A 304      70.540  51.830 123.130  1.00  0.00           N
ATOM   3015  H   THR A 304      71.080  51.180 123.660  1.00  0.00           H
ATOM   3016  CA  THR A 304      69.100  51.750 123.390  1.00  0.00           C
ATOM   3017  CB  THR A 304      68.520  50.490 124.040  1.00  0.00           C
ATOM   3018  OG1 THR A 304      69.020  50.210 125.350  1.00  0.00           O
ATOM   3019  HG1 THR A 304      69.890  49.750 125.180  1.00  0.00           H
ATOM   3020  CG2 THR A 304      68.720  49.170 123.190  1.00  0.00           C
ATOM   3021  C   THR A 304      68.550  53.000 124.130  1.00  0.00           C
ATOM   3022  O   THR A 304      68.560  53.160 125.340  1.00  0.00           O
ATOM   3023  N   PHE A 305      68.230  53.960 123.250  1.00  0.00           N
ATOM   3024  H   PHE A 305      68.240  53.840 122.250  1.00  0.00           H
ATOM   3025  CA  PHE A 305      67.780  55.300 123.680  1.00  0.00           C
ATOM   3026  CB  PHE A 305      68.790  56.440 123.220  1.00  0.00           C
ATOM   3027  CG  PHE A 305      68.420  57.770 123.970  1.00  0.00           C
ATOM   3028  CD1 PHE A 305      68.980  58.120 125.230  1.00  0.00           C
ATOM   3029  HD1 PHE A 305      69.430  57.310 125.800  1.00  0.00           H
ATOM   3030  CD2 PHE A 305      67.650  58.630 123.260  1.00  0.00           C
ATOM   3031  HD2 PHE A 305      67.090  58.440 122.350  1.00  0.00           H
ATOM   3032  CE1 PHE A 305      68.650  59.270 125.870  1.00  0.00           C
ATOM   3033  HE1 PHE A 305      69.080  59.570 126.820  1.00  0.00           H
ATOM   3034  CE2 PHE A 305      67.330  59.820 123.870  1.00  0.00           C
ATOM   3035  HE2 PHE A 305      66.950  60.610 123.230  1.00  0.00           H
ATOM   3036  CZ  PHE A 305      67.850  60.160 125.170  1.00  0.00           C
ATOM   3037  HZ  PHE A 305      67.720  61.190 125.520  1.00  0.00           H
ATOM   3038  C   PHE A 305      66.390  55.650 123.110  1.00  0.00           C
ATOM   3039  O   PHE A 305      65.670  56.400 123.780  1.00  0.00           O
ATOM   3040  N   GLN A 306      65.990  55.160 121.980  1.00  0.00           N
ATOM   3041  H   GLN A 306      66.520  54.540 121.400  1.00  0.00           H
ATOM   3042  CA  GLN A 306      64.620  55.390 121.410  1.00  0.00           C
ATOM   3043  CB  GLN A 306      64.650  56.240 120.100  1.00  0.00           C
ATOM   3044  CG  GLN A 306      65.800  55.940 119.140  1.00  0.00           C
ATOM   3045  CD  GLN A 306      65.790  56.770 117.850  1.00  0.00           C
ATOM   3046  OE1 GLN A 306      64.900  56.540 117.040  1.00  0.00           O
ATOM   3047  NE2 GLN A 306      66.410  57.900 117.900  1.00  0.00           N
ATOM   3048 1HE2 GLN A 306      66.880  58.210 118.720  1.00  0.00           H
ATOM   3049 2HE2 GLN A 306      66.470  58.380 117.020  1.00  0.00           H
ATOM   3050  C   GLN A 306      63.850  54.090 121.120  1.00  0.00           C
ATOM   3051  O1  GLN A 306      63.810  53.590 120.000  1.00  0.00           O
ATOM   3052  O2  GLN A 306      63.400  53.570 122.160  1.00  0.00           O
ATOM   3053  C45 LIG B 307      97.720  69.000 125.210  1.00  0.00           C
ATOM   3054  C44 LIG B 307      98.390  68.240 126.340  1.00  0.00           C
ATOM   3055  C46 LIG B 307      98.160  66.980 126.630  1.00  0.00           C
ATOM   3056  H48 LIG B 307      97.250  66.430 126.400  1.00  0.00           H
ATOM   3057  O43 LIG B 307      99.560  68.610 126.750  1.00  0.00           O
ATOM   3058  N42 LIG B 307     100.080  67.560 127.480  1.00  0.00           N
ATOM   3059  C41 LIG B 307      99.200  66.570 127.300  1.00  0.00           C
ATOM   3060  C40 LIG B 307      99.250  65.370 127.910  1.00  0.00           C
ATOM   3061  O47 LIG B 307      98.180  64.820 128.190  1.00  0.00           O
ATOM   3062  N39 LIG B 307     100.440  64.780 128.170  1.00  0.00           N
ATOM   3063  H5D LIG B 307     101.240  65.110 127.680  1.00  0.00           H
ATOM   3064  C37 LIG B 307     100.660  63.570 128.930  1.00  0.00           C
ATOM   3065  C38 LIG B 307     101.960  62.890 128.600  1.00  0.00           C
ATOM   3066  C36 LIG B 307     100.480  63.720 130.450  1.00  0.00           C
ATOM   3067  O48 LIG B 307     101.430  63.800 131.230  1.00  0.00           O
ATOM   3068  N35 LIG B 307      99.210  63.600 130.810  1.00  0.00           N
ATOM   3069  H5C LIG B 307      98.590  63.480 130.040  1.00  0.00           H
ATOM   3070  C31 LIG B 307      98.660  63.640 132.220  1.00  0.00           C
ATOM   3071  C32 LIG B 307      97.440  64.570 132.310  1.00  0.00           C
ATOM   3072  C34 LIG B 307      97.100  64.900 133.750  1.00  0.00           C
ATOM   3073  C33 LIG B 307      97.800  65.950 131.680  1.00  0.00           C
ATOM   3074  C30 LIG B 307      98.270  62.200 132.660  1.00  0.00           C
ATOM   3075  O49 LIG B 307      97.150  61.770 132.490  1.00  0.00           O
ATOM   3076  N29 LIG B 307      99.250  61.550 133.260  1.00  0.00           N
ATOM   3077  H29 LIG B 307     100.130  61.970 133.510  1.00  0.00           H
ATOM   3078  C05 LIG B 307      99.140  60.100 133.590  1.00  0.00           C
ATOM   3079  C04 LIG B 307     100.540  59.410 133.640  1.00  0.00           C
ATOM   3080  C02 LIG B 307     101.300  59.740 132.330  1.00  0.00           C
ATOM   3081  C03 LIG B 307     102.780  59.510 132.460  1.00  0.00           C
ATOM   3082  C01 LIG B 307     100.690  58.860 131.250  1.00  0.00           C
ATOM   3083  C06 LIG B 307      98.310  59.860 134.900  1.00  0.00           C
ATOM   3084  O28 LIG B 307      98.840  59.810 135.950  1.00  0.00           O
ATOM   3085  N07 LIG B 307      96.980  59.770 134.850  1.00  0.00           N
ATOM   3086  H5B LIG B 307      96.590  60.040 133.970  1.00  0.00           H
ATOM   3087  C08 LIG B 307      96.170  59.290 135.990  1.00  0.00           C
ATOM   3088  C09 LIG B 307      94.820  59.970 136.100  1.00  0.00           C
ATOM   3089  C10 LIG B 307      95.030  61.490 136.070  1.00  0.00           C
ATOM   3090  C14 LIG B 307      95.540  62.210 137.290  1.00  0.00           C
ATOM   3091  C13 LIG B 307      94.740  63.490 137.510  1.00  0.00           C
ATOM   3092  N12 LIG B 307      94.140  63.590 136.180  1.00  0.00           N
ATOM   3093  H12 LIG B 307      93.420  64.280 136.230  1.00  0.00           H
ATOM   3094  H5A LIG B 307      94.800  63.870 135.480  1.00  0.00           H
ATOM   3095  C11 LIG B 307      93.690  62.260 135.840  1.00  0.00           C
ATOM   3096  O15 LIG B 307      92.580  61.680 136.480  1.00  0.00           O
ATOM   3097  H49 LIG B 307      91.850  61.440 135.850  1.00  0.00           H
ATOM   3098  C16 LIG B 307      95.730  57.820 136.030  1.00  0.00           C
ATOM   3099  C17 LIG B 307      96.980  56.970 136.270  1.00  0.00           C
ATOM   3100  C18 LIG B 307      96.540  55.500 136.130  1.00  0.00           C
ATOM   3101  O27 LIG B 307      96.030  54.960 137.120  1.00  0.00           O
ATOM   3102  O19 LIG B 307      96.830  54.910 134.930  1.00  0.00           O
ATOM   3103  C20 LIG B 307      98.190  54.450 134.990  1.00  0.00           C
ATOM   3104  C21 LIG B 307      99.020  54.500 133.700  1.00  0.00           C
ATOM   3105  C22 LIG B 307      99.980  55.500 133.660  1.00  0.00           C
ATOM   3106  H22 LIG B 307      99.940  56.390 134.290  1.00  0.00           H
ATOM   3107  C23 LIG B 307     101.100  55.390 132.790  1.00  0.00           C
ATOM   3108  H23 LIG B 307     101.670  56.300 132.610  1.00  0.00           H
ATOM   3109  C24 LIG B 307     101.280  54.210 131.990  1.00  0.00           C
ATOM   3110  H24 LIG B 307     102.040  54.010 131.240  1.00  0.00           H
ATOM   3111  C25 LIG B 307     100.300  53.190 132.090  1.00  0.00           C
ATOM   3112  H25 LIG B 307     100.450  52.190 131.670  1.00  0.00           H
ATOM   3113  C26 LIG B 307      99.140  53.310 132.940  1.00  0.00           C
ATOM   3114  H26 LIG B 307      98.600  52.430 133.280  1.00  0.00           H
TER
ENDMDL
