# Supplementary material for: Microsecond MD Simulation and Multiple-Conformation Virtual Screening to Identify Potential Anti-COVID-19 Inhibitors Against SARS-CoV-2 Main Protease
Source: Front Chem. 2021 Jan 13;8:595273. doi: 10.3389/fchem.2020.595273 (PMC7873971; doi:10.3389/fchem.2020.595273)
Supplement: Supplementary file 2 [file Data_Sheet_1.ZIP › Ns_Pose_PDB/Ns_Pose_PDB/1_micro_6LU7_complex/300ns.pdb]

REMARK    GENERATED BY TRJCONV
TITLE     model - minimized in water t= 300000.00000 step= 150000000
REMARK    THIS IS A SIMULATION BOX
CRYST1   97.796   97.796   97.796  90.00  90.00  90.00 P 1           1
MODEL        1
ATOM      1  N   SER A   1      87.740  46.370 140.170  1.00  0.00           N
ATOM      2  H1  SER A   1      88.110  46.130 141.060  1.00  0.00           H
ATOM      3  H2  SER A   1      88.320  45.990 139.450  1.00  0.00           H
ATOM      4  H3  SER A   1      87.710  47.360 140.080  1.00  0.00           H
ATOM      5  CA  SER A   1      86.390  45.910 140.090  1.00  0.00           C
ATOM      6  CB  SER A   1      85.870  46.160 138.690  1.00  0.00           C
ATOM      7  OG  SER A   1      85.810  47.580 138.620  1.00  0.00           O
ATOM      8  HG  SER A   1      85.540  47.730 137.670  1.00  0.00           H
ATOM      9  C   SER A   1      86.390  44.390 140.210  1.00  0.00           C
ATOM     10  O   SER A   1      87.450  43.790 139.920  1.00  0.00           O
ATOM     11  N   GLY A   2      85.250  43.790 140.370  1.00  0.00           N
ATOM     12  H   GLY A   2      84.420  44.210 140.760  1.00  0.00           H
ATOM     13  CA  GLY A   2      85.270  42.340 140.420  1.00  0.00           C
ATOM     14  C   GLY A   2      84.540  41.620 139.300  1.00  0.00           C
ATOM     15  O   GLY A   2      85.090  40.760 138.580  1.00  0.00           O
ATOM     16  N   PHE A   3      83.230  41.670 139.480  1.00  0.00           N
ATOM     17  H   PHE A   3      82.900  42.430 140.040  1.00  0.00           H
ATOM     18  CA  PHE A   3      82.180  40.840 138.770  1.00  0.00           C
ATOM     19  CB  PHE A   3      80.920  40.770 139.640  1.00  0.00           C
ATOM     20  CG  PHE A   3      79.840  39.860 139.050  1.00  0.00           C
ATOM     21  CD1 PHE A   3      80.110  38.500 138.660  1.00  0.00           C
ATOM     22  HD1 PHE A   3      80.800  37.950 139.290  1.00  0.00           H
ATOM     23  CD2 PHE A   3      78.690  40.560 138.570  1.00  0.00           C
ATOM     24  HD2 PHE A   3      78.740  41.640 138.700  1.00  0.00           H
ATOM     25  CE1 PHE A   3      79.240  37.950 137.720  1.00  0.00           C
ATOM     26  HE1 PHE A   3      79.320  36.910 137.390  1.00  0.00           H
ATOM     27  CE2 PHE A   3      77.820  39.970 137.700  1.00  0.00           C
ATOM     28  HE2 PHE A   3      76.900  40.470 137.400  1.00  0.00           H
ATOM     29  CZ  PHE A   3      78.170  38.690 137.220  1.00  0.00           C
ATOM     30  HZ  PHE A   3      77.690  38.300 136.330  1.00  0.00           H
ATOM     31  C   PHE A   3      81.870  41.440 137.480  1.00  0.00           C
ATOM     32  O   PHE A   3      82.110  42.620 137.270  1.00  0.00           O
ATOM     33  N   ARG A   4      81.280  40.680 136.630  1.00  0.00           N
ATOM     34  H   ARG A   4      80.870  39.810 136.920  1.00  0.00           H
ATOM     35  CA  ARG A   4      81.150  41.080 135.180  1.00  0.00           C
ATOM     36  CB  ARG A   4      80.490  40.000 134.270  1.00  0.00           C
ATOM     37  CG  ARG A   4      81.390  38.840 133.800  1.00  0.00           C
ATOM     38  CD  ARG A   4      80.630  37.990 132.790  1.00  0.00           C
ATOM     39  NE  ARG A   4      81.300  36.930 132.130  1.00  0.00           N
ATOM     40  HE  ARG A   4      81.930  36.460 132.750  1.00  0.00           H
ATOM     41  CZ  ARG A   4      80.970  36.430 130.980  1.00  0.00           C
ATOM     42  NH1 ARG A   4      79.870  36.860 130.280  1.00  0.00           N
ATOM     43 1HH1 ARG A   4      79.120  37.350 130.730  1.00  0.00           H
ATOM     44 2HH1 ARG A   4      79.760  36.590 129.330  1.00  0.00           H
ATOM     45  NH2 ARG A   4      81.900  35.650 130.400  1.00  0.00           N
ATOM     46 1HH2 ARG A   4      82.830  35.450 130.690  1.00  0.00           H
ATOM     47 2HH2 ARG A   4      81.720  35.430 129.440  1.00  0.00           H
ATOM     48  C   ARG A   4      80.470  42.470 134.970  1.00  0.00           C
ATOM     49  O   ARG A   4      79.230  42.470 135.160  1.00  0.00           O
ATOM     50  N   LYS A   5      81.160  43.460 134.470  1.00  0.00           N
ATOM     51  H   LYS A   5      82.160  43.400 134.530  1.00  0.00           H
ATOM     52  CA  LYS A   5      80.590  44.810 134.530  1.00  0.00           C
ATOM     53  CB  LYS A   5      81.750  45.780 134.780  1.00  0.00           C
ATOM     54  CG  LYS A   5      82.230  45.740 136.220  1.00  0.00           C
ATOM     55  CD  LYS A   5      81.320  46.610 137.030  1.00  0.00           C
ATOM     56  CE  LYS A   5      81.950  46.550 138.450  1.00  0.00           C
ATOM     57  NZ  LYS A   5      81.310  47.590 139.230  1.00  0.00           N
ATOM     58  HZ1 LYS A   5      80.310  47.560 139.240  1.00  0.00           H
ATOM     59  HZ2 LYS A   5      81.660  47.490 140.160  1.00  0.00           H
ATOM     60  HZ3 LYS A   5      81.450  48.480 138.810  1.00  0.00           H
ATOM     61  C   LYS A   5      79.900  45.220 133.210  1.00  0.00           C
ATOM     62  O   LYS A   5      80.600  45.440 132.230  1.00  0.00           O
ATOM     63  N   MET A   6      78.680  44.740 133.140  1.00  0.00           N
ATOM     64  H   MET A   6      78.110  44.530 133.940  1.00  0.00           H
ATOM     65  CA  MET A   6      77.900  44.810 131.920  1.00  0.00           C
ATOM     66  CB  MET A   6      77.200  43.470 131.640  1.00  0.00           C
ATOM     67  CG  MET A   6      78.250  42.300 131.510  1.00  0.00           C
ATOM     68  SD  MET A   6      77.530  40.600 131.300  1.00  0.00           S
ATOM     69  CE  MET A   6      77.210  40.540 129.540  1.00  0.00           C
ATOM     70  C   MET A   6      76.810  45.920 132.090  1.00  0.00           C
ATOM     71  O   MET A   6      75.880  45.730 132.880  1.00  0.00           O
ATOM     72  N   ALA A   7      76.990  47.090 131.450  1.00  0.00           N
ATOM     73  H   ALA A   7      77.910  47.370 131.180  1.00  0.00           H
ATOM     74  CA  ALA A   7      76.090  48.300 131.540  1.00  0.00           C
ATOM     75  CB  ALA A   7      76.820  49.570 132.060  1.00  0.00           C
ATOM     76  C   ALA A   7      75.540  48.660 130.120  1.00  0.00           C
ATOM     77  O   ALA A   7      76.270  48.360 129.110  1.00  0.00           O
ATOM     78  N   PHE A   8      74.400  49.190 130.070  1.00  0.00           N
ATOM     79  H   PHE A   8      73.750  49.340 130.810  1.00  0.00           H
ATOM     80  CA  PHE A   8      73.800  49.470 128.730  1.00  0.00           C
ATOM     81  CB  PHE A   8      72.270  49.360 128.910  1.00  0.00           C
ATOM     82  CG  PHE A   8      71.650  48.700 127.710  1.00  0.00           C
ATOM     83  CD1 PHE A   8      71.430  47.340 127.740  1.00  0.00           C
ATOM     84  HD1 PHE A   8      71.920  46.690 128.460  1.00  0.00           H
ATOM     85  CD2 PHE A   8      71.150  49.390 126.570  1.00  0.00           C
ATOM     86  HD2 PHE A   8      71.110  50.480 126.690  1.00  0.00           H
ATOM     87  CE1 PHE A   8      70.800  46.700 126.620  1.00  0.00           C
ATOM     88  HE1 PHE A   8      70.760  45.610 126.540  1.00  0.00           H
ATOM     89  CE2 PHE A   8      70.550  48.820 125.440  1.00  0.00           C
ATOM     90  HE2 PHE A   8      70.130  49.470 124.670  1.00  0.00           H
ATOM     91  CZ  PHE A   8      70.310  47.460 125.580  1.00  0.00           C
ATOM     92  HZ  PHE A   8      69.660  46.950 124.860  1.00  0.00           H
ATOM     93  C   PHE A   8      74.000  50.950 128.130  1.00  0.00           C
ATOM     94  O   PHE A   8      73.560  51.910 128.800  1.00  0.00           O
ATOM     95  N   PRO A   9      74.340  50.970 126.810  1.00  0.00           N
ATOM     96  CA  PRO A   9      74.570  52.290 126.130  1.00  0.00           C
ATOM     97  CB  PRO A   9      75.170  51.910 124.780  1.00  0.00           C
ATOM     98  CG  PRO A   9      75.790  50.480 124.980  1.00  0.00           C
ATOM     99  CD  PRO A   9      74.890  49.880 126.020  1.00  0.00           C
ATOM    100  C   PRO A   9      73.220  53.050 125.890  1.00  0.00           C
ATOM    101  O   PRO A   9      72.160  52.340 125.690  1.00  0.00           O
ATOM    102  N   SER A  10      73.220  54.390 125.800  1.00  0.00           N
ATOM    103  H   SER A  10      73.990  55.030 125.850  1.00  0.00           H
ATOM    104  CA  SER A  10      71.940  55.040 125.490  1.00  0.00           C
ATOM    105  CB  SER A  10      71.790  56.340 126.290  1.00  0.00           C
ATOM    106  OG  SER A  10      72.740  57.360 125.860  1.00  0.00           O
ATOM    107  HG  SER A  10      73.640  56.950 125.790  1.00  0.00           H
ATOM    108  C   SER A  10      71.850  55.560 124.010  1.00  0.00           C
ATOM    109  O   SER A  10      70.750  55.790 123.540  1.00  0.00           O
ATOM    110  N   GLY A  11      72.920  55.690 123.330  1.00  0.00           N
ATOM    111  H   GLY A  11      73.800  55.660 123.810  1.00  0.00           H
ATOM    112  CA  GLY A  11      72.910  56.410 122.040  1.00  0.00           C
ATOM    113  C   GLY A  11      73.070  57.890 122.320  1.00  0.00           C
ATOM    114  O   GLY A  11      74.010  58.520 121.820  1.00  0.00           O
ATOM    115  N   LYS A  12      72.050  58.460 122.920  1.00  0.00           N
ATOM    116  H   LYS A  12      71.190  57.950 122.870  1.00  0.00           H
ATOM    117  CA  LYS A  12      71.980  59.900 123.250  1.00  0.00           C
ATOM    118  CB  LYS A  12      70.640  59.980 124.020  1.00  0.00           C
ATOM    119  CG  LYS A  12      69.380  59.440 123.320  1.00  0.00           C
ATOM    120  CD  LYS A  12      68.910  60.230 122.060  1.00  0.00           C
ATOM    121  CE  LYS A  12      67.520  59.720 121.540  1.00  0.00           C
ATOM    122  NZ  LYS A  12      67.540  58.360 120.930  1.00  0.00           N
ATOM    123  HZ1 LYS A  12      68.390  58.140 120.450  1.00  0.00           H
ATOM    124  HZ2 LYS A  12      67.540  57.610 121.590  1.00  0.00           H
ATOM    125  HZ3 LYS A  12      66.790  58.280 120.270  1.00  0.00           H
ATOM    126  C   LYS A  12      73.130  60.600 124.030  1.00  0.00           C
ATOM    127  O   LYS A  12      73.900  61.340 123.420  1.00  0.00           O
ATOM    128  N   VAL A  13      73.560  59.890 125.100  1.00  0.00           N
ATOM    129  H   VAL A  13      73.200  59.040 125.470  1.00  0.00           H
ATOM    130  CA  VAL A  13      74.650  60.480 125.950  1.00  0.00           C
ATOM    131  CB  VAL A  13      74.750  59.880 127.370  1.00  0.00           C
ATOM    132  CG1 VAL A  13      75.580  60.750 128.370  1.00  0.00           C
ATOM    133  CG2 VAL A  13      73.380  59.510 127.940  1.00  0.00           C
ATOM    134  C   VAL A  13      76.010  60.370 125.270  1.00  0.00           C
ATOM    135  O   VAL A  13      76.720  61.380 125.210  1.00  0.00           O
ATOM    136  N   GLU A  14      76.300  59.340 124.500  1.00  0.00           N
ATOM    137  H   GLU A  14      75.760  58.500 124.580  1.00  0.00           H
ATOM    138  CA  GLU A  14      77.470  59.190 123.640  1.00  0.00           C
ATOM    139  CB  GLU A  14      77.390  57.800 123.050  1.00  0.00           C
ATOM    140  CG  GLU A  14      77.370  56.650 124.020  1.00  0.00           C
ATOM    141  CD  GLU A  14      75.970  56.110 124.260  1.00  0.00           C
ATOM    142  OE1 GLU A  14      75.170  56.740 125.010  1.00  0.00           O
ATOM    143  OE2 GLU A  14      75.740  54.970 123.790  1.00  0.00           O
ATOM    144  C   GLU A  14      77.460  60.220 122.480  1.00  0.00           C
ATOM    145  O   GLU A  14      78.510  60.870 122.300  1.00  0.00           O
ATOM    146  N   GLY A  15      76.290  60.410 121.880  1.00  0.00           N
ATOM    147  H   GLY A  15      75.420  59.950 122.060  1.00  0.00           H
ATOM    148  CA  GLY A  15      76.210  61.390 120.790  1.00  0.00           C
ATOM    149  C   GLY A  15      76.410  62.850 121.270  1.00  0.00           C
ATOM    150  O   GLY A  15      76.870  63.660 120.480  1.00  0.00           O
ATOM    151  N   CYS A  16      75.860  63.120 122.480  1.00  0.00           N
ATOM    152  H   CYS A  16      75.280  62.410 122.880  1.00  0.00           H
ATOM    153  CA  CYS A  16      75.980  64.420 123.290  1.00  0.00           C
ATOM    154  CB  CYS A  16      75.140  64.490 124.530  1.00  0.00           C
ATOM    155  SG  CYS A  16      73.350  64.710 124.120  1.00  0.00           S
ATOM    156  HG  CYS A  16      73.300  66.030 123.970  1.00  0.00           H
ATOM    157  C   CYS A  16      77.400  64.920 123.730  1.00  0.00           C
ATOM    158  O   CYS A  16      77.530  66.150 123.910  1.00  0.00           O
ATOM    159  N   MET A  17      78.340  64.010 123.870  1.00  0.00           N
ATOM    160  H   MET A  17      78.240  63.030 123.700  1.00  0.00           H
ATOM    161  CA  MET A  17      79.670  64.330 124.420  1.00  0.00           C
ATOM    162  CB  MET A  17      80.350  63.370 125.390  1.00  0.00           C
ATOM    163  CG  MET A  17      79.410  63.410 126.630  1.00  0.00           C
ATOM    164  SD  MET A  17      80.220  62.990 128.260  1.00  0.00           S
ATOM    165  CE  MET A  17      80.570  64.690 128.730  1.00  0.00           C
ATOM    166  C   MET A  17      80.620  64.900 123.430  1.00  0.00           C
ATOM    167  O   MET A  17      81.240  64.180 122.680  1.00  0.00           O
ATOM    168  N   VAL A  18      80.590  66.220 123.420  1.00  0.00           N
ATOM    169  H   VAL A  18      80.010  66.710 124.070  1.00  0.00           H
ATOM    170  CA  VAL A  18      81.510  66.970 122.540  1.00  0.00           C
ATOM    171  CB  VAL A  18      80.660  68.140 121.860  1.00  0.00           C
ATOM    172  CG1 VAL A  18      79.470  67.550 121.100  1.00  0.00           C
ATOM    173  CG2 VAL A  18      80.160  69.210 122.840  1.00  0.00           C
ATOM    174  C   VAL A  18      82.780  67.570 123.200  1.00  0.00           C
ATOM    175  O   VAL A  18      83.040  67.650 124.390  1.00  0.00           O
ATOM    176  N   GLN A  19      83.540  68.190 122.310  1.00  0.00           N
ATOM    177  H   GLN A  19      83.170  68.290 121.380  1.00  0.00           H
ATOM    178  CA  GLN A  19      84.900  68.740 122.680  1.00  0.00           C
ATOM    179  CB  GLN A  19      85.980  68.050 121.780  1.00  0.00           C
ATOM    180  CG  GLN A  19      87.400  68.620 122.000  1.00  0.00           C
ATOM    181  CD  GLN A  19      88.360  68.160 120.910  1.00  0.00           C
ATOM    182  OE1 GLN A  19      88.660  68.850 119.910  1.00  0.00           O
ATOM    183  NE2 GLN A  19      89.120  67.080 121.170  1.00  0.00           N
ATOM    184 1HE2 GLN A  19      88.960  66.610 122.030  1.00  0.00           H
ATOM    185 2HE2 GLN A  19      89.950  66.860 120.660  1.00  0.00           H
ATOM    186  C   GLN A  19      85.160  70.230 122.680  1.00  0.00           C
ATOM    187  O   GLN A  19      85.290  70.930 121.650  1.00  0.00           O
ATOM    188  N   VAL A  20      84.990  70.820 123.850  1.00  0.00           N
ATOM    189  H   VAL A  20      85.010  70.310 124.700  1.00  0.00           H
ATOM    190  CA  VAL A  20      85.090  72.290 124.150  1.00  0.00           C
ATOM    191  CB  VAL A  20      84.580  72.610 125.570  1.00  0.00           C
ATOM    192  CG1 VAL A  20      84.920  74.070 125.910  1.00  0.00           C
ATOM    193  CG2 VAL A  20      83.160  72.210 125.990  1.00  0.00           C
ATOM    194  C   VAL A  20      86.630  72.620 124.070  1.00  0.00           C
ATOM    195  O   VAL A  20      87.320  72.400 125.080  1.00  0.00           O
ATOM    196  N   THR A  21      87.080  73.090 122.880  1.00  0.00           N
ATOM    197  H   THR A  21      86.520  72.870 122.080  1.00  0.00           H
ATOM    198  CA  THR A  21      88.380  73.770 122.580  1.00  0.00           C
ATOM    199  CB  THR A  21      88.800  73.710 121.090  1.00  0.00           C
ATOM    200  OG1 THR A  21      88.270  74.670 120.260  1.00  0.00           O
ATOM    201  HG1 THR A  21      87.410  74.990 120.660  1.00  0.00           H
ATOM    202  CG2 THR A  21      88.450  72.340 120.480  1.00  0.00           C
ATOM    203  C   THR A  21      88.350  75.230 123.090  1.00  0.00           C
ATOM    204  O   THR A  21      87.720  76.090 122.570  1.00  0.00           O
ATOM    205  N   CYS A  22      88.960  75.300 124.280  1.00  0.00           N
ATOM    206  H   CYS A  22      89.310  74.500 124.770  1.00  0.00           H
ATOM    207  CA  CYS A  22      89.350  76.570 124.900  1.00  0.00           C
ATOM    208  CB  CYS A  22      88.570  76.880 126.150  1.00  0.00           C
ATOM    209  SG  CYS A  22      86.900  77.400 125.740  1.00  0.00           S
ATOM    210  HG  CYS A  22      87.290  78.410 124.970  1.00  0.00           H
ATOM    211  C   CYS A  22      90.880  76.800 125.140  1.00  0.00           C
ATOM    212  O   CYS A  22      91.400  76.310 126.110  1.00  0.00           O
ATOM    213  N   GLY A  23      91.470  77.640 124.350  1.00  0.00           N
ATOM    214  H   GLY A  23      90.830  78.130 123.760  1.00  0.00           H
ATOM    215  CA  GLY A  23      92.840  77.990 124.160  1.00  0.00           C
ATOM    216  C   GLY A  23      93.700  76.670 124.180  1.00  0.00           C
ATOM    217  O   GLY A  23      93.360  75.730 123.410  1.00  0.00           O
ATOM    218  N   THR A  24      94.530  76.550 125.200  1.00  0.00           N
ATOM    219  H   THR A  24      94.660  77.310 125.840  1.00  0.00           H
ATOM    220  CA  THR A  24      95.370  75.350 125.510  1.00  0.00           C
ATOM    221  CB  THR A  24      96.490  75.690 126.450  1.00  0.00           C
ATOM    222  OG1 THR A  24      96.190  76.680 127.470  1.00  0.00           O
ATOM    223  HG1 THR A  24      96.610  76.410 128.340  1.00  0.00           H
ATOM    224  CG2 THR A  24      97.720  76.170 125.730  1.00  0.00           C
ATOM    225  C   THR A  24      94.710  74.060 126.000  1.00  0.00           C
ATOM    226  O   THR A  24      95.300  73.040 126.090  1.00  0.00           O
ATOM    227  N   THR A  25      93.500  74.240 126.580  1.00  0.00           N
ATOM    228  H   THR A  25      93.130  75.170 126.690  1.00  0.00           H
ATOM    229  CA  THR A  25      92.640  73.190 127.210  1.00  0.00           C
ATOM    230  CB  THR A  25      91.920  73.680 128.480  1.00  0.00           C
ATOM    231  OG1 THR A  25      91.050  74.740 128.270  1.00  0.00           O
ATOM    232  HG1 THR A  25      91.250  75.390 127.540  1.00  0.00           H
ATOM    233  CG2 THR A  25      92.950  74.160 129.570  1.00  0.00           C
ATOM    234  C   THR A  25      91.620  72.550 126.220  1.00  0.00           C
ATOM    235  O   THR A  25      90.780  73.270 125.630  1.00  0.00           O
ATOM    236  N   THR A  26      91.600  71.250 126.110  1.00  0.00           N
ATOM    237  H   THR A  26      92.250  70.700 126.620  1.00  0.00           H
ATOM    238  CA  THR A  26      90.670  70.460 125.290  1.00  0.00           C
ATOM    239  CB  THR A  26      91.140  69.490 124.220  1.00  0.00           C
ATOM    240  OG1 THR A  26      92.430  68.910 124.420  1.00  0.00           O
ATOM    241  HG1 THR A  26      92.430  67.980 124.050  1.00  0.00           H
ATOM    242  CG2 THR A  26      91.260  70.380 122.950  1.00  0.00           C
ATOM    243  C   THR A  26      89.700  69.710 126.250  1.00  0.00           C
ATOM    244  O   THR A  26      90.040  68.640 126.740  1.00  0.00           O
ATOM    245  N   LEU A  27      88.510  70.270 126.510  1.00  0.00           N
ATOM    246  H   LEU A  27      88.200  71.140 126.130  1.00  0.00           H
ATOM    247  CA  LEU A  27      87.640  69.550 127.460  1.00  0.00           C
ATOM    248  CB  LEU A  27      87.120  70.520 128.530  1.00  0.00           C
ATOM    249  CG  LEU A  27      87.860  70.360 129.890  1.00  0.00           C
ATOM    250  CD1 LEU A  27      89.350  70.830 129.910  1.00  0.00           C
ATOM    251  CD2 LEU A  27      87.030  71.120 130.930  1.00  0.00           C
ATOM    252  C   LEU A  27      86.420  68.830 126.820  1.00  0.00           C
ATOM    253  O   LEU A  27      85.950  69.300 125.840  1.00  0.00           O
ATOM    254  N   ASN A  28      85.790  68.060 127.760  1.00  0.00           N
ATOM    255  H   ASN A  28      86.030  68.090 128.730  1.00  0.00           H
ATOM    256  CA  ASN A  28      84.550  67.330 127.510  1.00  0.00           C
ATOM    257  CB  ASN A  28      84.500  65.970 128.240  1.00  0.00           C
ATOM    258  CG  ASN A  28      85.860  65.170 128.190  1.00  0.00           C
ATOM    259  OD1 ASN A  28      86.160  64.520 127.270  1.00  0.00           O
ATOM    260  ND2 ASN A  28      86.560  65.250 129.320  1.00  0.00           N
ATOM    261 1HD2 ASN A  28      86.240  65.850 130.050  1.00  0.00           H
ATOM    262 2HD2 ASN A  28      87.380  64.680 129.390  1.00  0.00           H
ATOM    263  C   ASN A  28      83.420  68.240 127.960  1.00  0.00           C
ATOM    264  O   ASN A  28      83.330  68.620 129.110  1.00  0.00           O
ATOM    265  N   GLY A  29      82.480  68.400 127.010  1.00  0.00           N
ATOM    266  H   GLY A  29      82.630  67.960 126.130  1.00  0.00           H
ATOM    267  CA  GLY A  29      81.220  69.110 127.180  1.00  0.00           C
ATOM    268  C   GLY A  29      79.940  68.350 126.770  1.00  0.00           C
ATOM    269  O   GLY A  29      79.790  67.730 125.730  1.00  0.00           O
ATOM    270  N   LEU A  30      78.990  68.430 127.660  1.00  0.00           N
ATOM    271  H   LEU A  30      79.120  69.110 128.370  1.00  0.00           H
ATOM    272  CA  LEU A  30      77.630  67.790 127.470  1.00  0.00           C
ATOM    273  CB  LEU A  30      77.180  67.170 128.770  1.00  0.00           C
ATOM    274  CG  LEU A  30      76.040  66.150 128.660  1.00  0.00           C
ATOM    275  CD1 LEU A  30      76.700  64.750 128.440  1.00  0.00           C
ATOM    276  CD2 LEU A  30      75.050  66.040 129.810  1.00  0.00           C
ATOM    277  C   LEU A  30      76.530  68.620 126.740  1.00  0.00           C
ATOM    278  O   LEU A  30      76.000  69.620 127.220  1.00  0.00           O
ATOM    279  N   TRP A  31      76.410  68.460 125.470  1.00  0.00           N
ATOM    280  H   TRP A  31      77.070  67.900 124.970  1.00  0.00           H
ATOM    281  CA  TRP A  31      75.430  69.150 124.560  1.00  0.00           C
ATOM    282  CB  TRP A  31      75.870  68.850 123.070  1.00  0.00           C
ATOM    283  CG  TRP A  31      75.160  69.610 121.950  1.00  0.00           C
ATOM    284  CD1 TRP A  31      74.400  70.760 121.870  1.00  0.00           C
ATOM    285  HD1 TRP A  31      74.070  71.330 122.730  1.00  0.00           H
ATOM    286  CD2 TRP A  31      75.250  69.200 120.640  1.00  0.00           C
ATOM    287  NE1 TRP A  31      74.180  71.010 120.560  1.00  0.00           N
ATOM    288  HE1 TRP A  31      73.410  71.600 120.290  1.00  0.00           H
ATOM    289  CE2 TRP A  31      74.700  70.060 119.790  1.00  0.00           C
ATOM    290  CE3 TRP A  31      75.910  68.150 120.020  1.00  0.00           C
ATOM    291  HE3 TRP A  31      76.600  67.660 120.710  1.00  0.00           H
ATOM    292  CZ2 TRP A  31      74.750  69.900 118.360  1.00  0.00           C
ATOM    293  HZ2 TRP A  31      74.290  70.520 117.590  1.00  0.00           H
ATOM    294  CZ3 TRP A  31      75.980  67.910 118.680  1.00  0.00           C
ATOM    295  HZ3 TRP A  31      76.440  67.000 118.290  1.00  0.00           H
ATOM    296  CH2 TRP A  31      75.380  68.820 117.780  1.00  0.00           C
ATOM    297  HH2 TRP A  31      75.390  68.700 116.700  1.00  0.00           H
ATOM    298  C   TRP A  31      73.950  68.730 124.620  1.00  0.00           C
ATOM    299  O   TRP A  31      73.470  67.660 124.230  1.00  0.00           O
ATOM    300  N   LEU A  32      73.180  69.470 125.400  1.00  0.00           N
ATOM    301  H   LEU A  32      73.640  70.140 125.980  1.00  0.00           H
ATOM    302  CA  LEU A  32      71.690  69.250 125.540  1.00  0.00           C
ATOM    303  CB  LEU A  32      71.300  69.070 127.020  1.00  0.00           C
ATOM    304  CG  LEU A  32      71.820  67.840 127.770  1.00  0.00           C
ATOM    305  CD1 LEU A  32      71.240  67.790 129.190  1.00  0.00           C
ATOM    306  CD2 LEU A  32      71.640  66.500 127.060  1.00  0.00           C
ATOM    307  C   LEU A  32      71.050  70.480 124.870  1.00  0.00           C
ATOM    308  O   LEU A  32      71.560  71.550 124.920  1.00  0.00           O
ATOM    309  N   ASP A  33      70.120  70.160 124.020  1.00  0.00           N
ATOM    310  H   ASP A  33      69.840  69.200 123.920  1.00  0.00           H
ATOM    311  CA  ASP A  33      69.320  71.090 123.180  1.00  0.00           C
ATOM    312  CB  ASP A  33      68.040  71.650 123.850  1.00  0.00           C
ATOM    313  CG  ASP A  33      67.100  70.550 124.430  1.00  0.00           C
ATOM    314  OD1 ASP A  33      66.930  69.460 123.950  1.00  0.00           O
ATOM    315  OD2 ASP A  33      66.640  70.780 125.610  1.00  0.00           O
ATOM    316  C   ASP A  33      70.160  72.160 122.500  1.00  0.00           C
ATOM    317  O   ASP A  33      70.630  72.010 121.400  1.00  0.00           O
ATOM    318  N   ASP A  34      70.160  73.360 123.080  1.00  0.00           N
ATOM    319  H   ASP A  34      69.500  73.540 123.810  1.00  0.00           H
ATOM    320  CA  ASP A  34      70.780  74.700 122.750  1.00  0.00           C
ATOM    321  CB  ASP A  34      69.690  75.770 123.020  1.00  0.00           C
ATOM    322  CG  ASP A  34      69.360  75.820 124.540  1.00  0.00           C
ATOM    323  OD1 ASP A  34      68.850  74.830 125.140  1.00  0.00           O
ATOM    324  OD2 ASP A  34      69.480  76.920 125.100  1.00  0.00           O
ATOM    325  C   ASP A  34      71.950  75.120 123.680  1.00  0.00           C
ATOM    326  O   ASP A  34      72.750  76.070 123.470  1.00  0.00           O
ATOM    327  N   VAL A  35      72.290  74.150 124.570  1.00  0.00           N
ATOM    328  H   VAL A  35      71.680  73.360 124.640  1.00  0.00           H
ATOM    329  CA  VAL A  35      73.330  74.330 125.580  1.00  0.00           C
ATOM    330  CB  VAL A  35      72.550  74.650 126.840  1.00  0.00           C
ATOM    331  CG1 VAL A  35      71.480  73.650 127.270  1.00  0.00           C
ATOM    332  CG2 VAL A  35      73.450  75.090 128.010  1.00  0.00           C
ATOM    333  C   VAL A  35      74.420  73.190 125.750  1.00  0.00           C
ATOM    334  O   VAL A  35      74.200  72.140 126.310  1.00  0.00           O
ATOM    335  N   VAL A  36      75.650  73.670 125.650  1.00  0.00           N
ATOM    336  H   VAL A  36      75.850  74.630 125.470  1.00  0.00           H
ATOM    337  CA  VAL A  36      76.830  72.850 126.090  1.00  0.00           C
ATOM    338  CB  VAL A  36      78.020  73.160 125.210  1.00  0.00           C
ATOM    339  CG1 VAL A  36      79.380  72.610 125.650  1.00  0.00           C
ATOM    340  CG2 VAL A  36      77.800  72.510 123.850  1.00  0.00           C
ATOM    341  C   VAL A  36      77.090  73.050 127.610  1.00  0.00           C
ATOM    342  O   VAL A  36      77.350  74.140 128.160  1.00  0.00           O
ATOM    343  N   TYR A  37      76.750  71.970 128.320  1.00  0.00           N
ATOM    344  H   TYR A  37      76.310  71.210 127.840  1.00  0.00           H
ATOM    345  CA  TYR A  37      76.990  71.920 129.780  1.00  0.00           C
ATOM    346  CB  TYR A  37      75.940  70.940 130.310  1.00  0.00           C
ATOM    347  CG  TYR A  37      74.740  71.730 130.630  1.00  0.00           C
ATOM    348  CD1 TYR A  37      74.500  72.240 131.930  1.00  0.00           C
ATOM    349  HD1 TYR A  37      75.360  72.560 132.500  1.00  0.00           H
ATOM    350  CD2 TYR A  37      73.700  71.590 129.710  1.00  0.00           C
ATOM    351  HD2 TYR A  37      73.780  71.250 128.680  1.00  0.00           H
ATOM    352  CE1 TYR A  37      73.220  72.530 132.310  1.00  0.00           C
ATOM    353  HE1 TYR A  37      73.060  72.920 133.310  1.00  0.00           H
ATOM    354  CE2 TYR A  37      72.390  71.870 130.170  1.00  0.00           C
ATOM    355  HE2 TYR A  37      71.540  71.610 129.530  1.00  0.00           H
ATOM    356  CZ  TYR A  37      72.140  72.380 131.450  1.00  0.00           C
ATOM    357  OH  TYR A  37      70.900  72.640 131.850  1.00  0.00           O
ATOM    358  HH  TYR A  37      70.840  73.180 132.680  1.00  0.00           H
ATOM    359  C   TYR A  37      78.460  71.430 130.080  1.00  0.00           C
ATOM    360  O   TYR A  37      78.950  70.490 129.500  1.00  0.00           O
ATOM    361  N   CYS A  38      79.170  72.400 130.660  1.00  0.00           N
ATOM    362  H   CYS A  38      78.730  73.210 131.060  1.00  0.00           H
ATOM    363  CA  CYS A  38      80.630  72.320 130.810  1.00  0.00           C
ATOM    364  CB  CYS A  38      81.380  73.350 130.000  1.00  0.00           C
ATOM    365  SG  CYS A  38      83.200  73.280 129.950  1.00  0.00           S
ATOM    366  HG  CYS A  38      83.450  73.570 131.220  1.00  0.00           H
ATOM    367  C   CYS A  38      81.070  72.500 132.290  1.00  0.00           C
ATOM    368  O   CYS A  38      80.230  73.000 133.100  1.00  0.00           O
ATOM    369  N   PRO A  39      82.150  71.820 132.700  1.00  0.00           N
ATOM    370  CA  PRO A  39      82.970  72.310 133.840  1.00  0.00           C
ATOM    371  CB  PRO A  39      84.060  71.270 134.030  1.00  0.00           C
ATOM    372  CG  PRO A  39      83.470  70.030 133.460  1.00  0.00           C
ATOM    373  CD  PRO A  39      82.640  70.530 132.250  1.00  0.00           C
ATOM    374  C   PRO A  39      83.590  73.690 133.640  1.00  0.00           C
ATOM    375  O   PRO A  39      83.850  74.170 132.520  1.00  0.00           O
ATOM    376  N   ARG A  40      83.620  74.430 134.770  1.00  0.00           N
ATOM    377  H   ARG A  40      83.470  73.930 135.620  1.00  0.00           H
ATOM    378  CA  ARG A  40      84.070  75.830 134.790  1.00  0.00           C
ATOM    379  CB  ARG A  40      84.030  76.410 136.250  1.00  0.00           C
ATOM    380  CG  ARG A  40      82.550  76.560 136.770  1.00  0.00           C
ATOM    381  CD  ARG A  40      82.610  76.690 138.310  1.00  0.00           C
ATOM    382  NE  ARG A  40      82.020  78.000 138.760  1.00  0.00           N
ATOM    383  HE  ARG A  40      81.870  78.750 138.130  1.00  0.00           H
ATOM    384  CZ  ARG A  40      81.930  78.400 140.120  1.00  0.00           C
ATOM    385  NH1 ARG A  40      82.370  77.720 141.170  1.00  0.00           N
ATOM    386 1HH1 ARG A  40      82.830  76.830 141.150  1.00  0.00           H
ATOM    387 2HH1 ARG A  40      82.040  78.110 142.030  1.00  0.00           H
ATOM    388  NH2 ARG A  40      81.410  79.650 140.370  1.00  0.00           N
ATOM    389 1HH2 ARG A  40      81.020  80.170 139.610  1.00  0.00           H
ATOM    390 2HH2 ARG A  40      81.200  79.960 141.290  1.00  0.00           H
ATOM    391  C   ARG A  40      85.430  76.230 134.220  1.00  0.00           C
ATOM    392  O   ARG A  40      85.440  77.320 133.600  1.00  0.00           O
ATOM    393  N   HIS A  41      86.350  75.330 134.390  1.00  0.00           N
ATOM    394  H   HIS A  41      85.950  74.560 134.880  1.00  0.00           H
ATOM    395  CA  HIS A  41      87.790  75.310 133.980  1.00  0.00           C
ATOM    396  CB  HIS A  41      88.130  73.870 133.540  1.00  0.00           C
ATOM    397  CG  HIS A  41      87.900  72.740 134.620  1.00  0.00           C
ATOM    398  ND1 HIS A  41      86.760  72.600 135.270  1.00  0.00           N
ATOM    399  CD2 HIS A  41      88.780  71.740 134.740  1.00  0.00           C
ATOM    400  HD2 HIS A  41      89.770  71.530 134.330  1.00  0.00           H
ATOM    401  CE1 HIS A  41      86.930  71.450 135.870  1.00  0.00           C
ATOM    402  HE1 HIS A  41      86.210  70.820 136.400  1.00  0.00           H
ATOM    403  NE2 HIS A  41      88.100  70.880 135.530  1.00  0.00           N
ATOM    404  HE2 HIS A  41      88.530  70.040 135.860  1.00  0.00           H
ATOM    405  C   HIS A  41      88.080  76.310 132.860  1.00  0.00           C
ATOM    406  O   HIS A  41      89.100  77.090 132.850  1.00  0.00           O
ATOM    407  N   VAL A  42      87.280  76.050 131.790  1.00  0.00           N
ATOM    408  H   VAL A  42      86.350  75.720 131.940  1.00  0.00           H
ATOM    409  CA  VAL A  42      87.490  76.650 130.430  1.00  0.00           C
ATOM    410  CB  VAL A  42      86.630  76.080 129.320  1.00  0.00           C
ATOM    411  CG1 VAL A  42      87.110  74.690 129.060  1.00  0.00           C
ATOM    412  CG2 VAL A  42      85.150  76.090 129.710  1.00  0.00           C
ATOM    413  C   VAL A  42      87.520  78.160 130.270  1.00  0.00           C
ATOM    414  O   VAL A  42      87.550  78.730 129.160  1.00  0.00           O
ATOM    415  N   ILE A  43      87.380  78.780 131.430  1.00  0.00           N
ATOM    416  H   ILE A  43      86.990  78.360 132.250  1.00  0.00           H
ATOM    417  CA  ILE A  43      87.480  80.240 131.560  1.00  0.00           C
ATOM    418  CB  ILE A  43      86.620  80.790 132.720  1.00  0.00           C
ATOM    419  CG1 ILE A  43      85.180  80.260 132.590  1.00  0.00           C
ATOM    420  CG2 ILE A  43      86.660  82.300 132.760  1.00  0.00           C
ATOM    421  CD  ILE A  43      84.260  80.740 133.760  1.00  0.00           C
ATOM    422  C   ILE A  43      88.970  80.660 131.860  1.00  0.00           C
ATOM    423  O   ILE A  43      89.510  81.690 131.370  1.00  0.00           O
ATOM    424  N   CYS A  44      89.670  79.940 132.760  1.00  0.00           N
ATOM    425  H   CYS A  44      89.290  79.170 133.250  1.00  0.00           H
ATOM    426  CA  CYS A  44      91.080  80.190 133.120  1.00  0.00           C
ATOM    427  CB  CYS A  44      91.270  80.260 134.630  1.00  0.00           C
ATOM    428  SG  CYS A  44      90.330  81.570 135.580  1.00  0.00           S
ATOM    429  HG  CYS A  44      89.110  81.060 135.410  1.00  0.00           H
ATOM    430  C   CYS A  44      92.050  79.140 132.590  1.00  0.00           C
ATOM    431  O   CYS A  44      92.330  78.060 133.120  1.00  0.00           O
ATOM    432  N   THR A  45      92.500  79.350 131.350  1.00  0.00           N
ATOM    433  H   THR A  45      92.250  80.220 130.940  1.00  0.00           H
ATOM    434  CA  THR A  45      93.320  78.400 130.620  1.00  0.00           C
ATOM    435  CB  THR A  45      93.410  78.680 129.200  1.00  0.00           C
ATOM    436  OG1 THR A  45      93.390  80.120 128.970  1.00  0.00           O
ATOM    437  HG1 THR A  45      93.950  80.370 128.180  1.00  0.00           H
ATOM    438  CG2 THR A  45      92.290  78.040 128.440  1.00  0.00           C
ATOM    439  C   THR A  45      94.770  78.390 131.140  1.00  0.00           C
ATOM    440  O   THR A  45      95.440  79.440 131.330  1.00  0.00           O
ATOM    441  N   SER A  46      95.130  77.110 131.370  1.00  0.00           N
ATOM    442  H   SER A  46      94.470  76.370 131.360  1.00  0.00           H
ATOM    443  CA  SER A  46      96.460  76.660 131.920  1.00  0.00           C
ATOM    444  CB  SER A  46      97.630  77.110 130.990  1.00  0.00           C
ATOM    445  OG  SER A  46      97.430  76.420 129.780  1.00  0.00           O
ATOM    446  HG  SER A  46      97.680  75.450 129.760  1.00  0.00           H
ATOM    447  C   SER A  46      96.810  77.140 133.340  1.00  0.00           C
ATOM    448  O   SER A  46      97.060  76.340 134.210  1.00  0.00           O
ATOM    449  N   GLU A  47      96.590  78.440 133.540  1.00  0.00           N
ATOM    450  H   GLU A  47      96.260  78.960 132.750  1.00  0.00           H
ATOM    451  CA  GLU A  47      96.890  79.140 134.810  1.00  0.00           C
ATOM    452  CB  GLU A  47      96.570  80.700 134.750  1.00  0.00           C
ATOM    453  CG  GLU A  47      95.100  81.050 134.510  1.00  0.00           C
ATOM    454  CD  GLU A  47      95.010  82.570 134.410  1.00  0.00           C
ATOM    455  OE1 GLU A  47      95.200  82.910 133.210  1.00  0.00           O
ATOM    456  OE2 GLU A  47      94.810  83.330 135.390  1.00  0.00           O
ATOM    457  C   GLU A  47      96.120  78.520 135.980  1.00  0.00           C
ATOM    458  O   GLU A  47      94.910  78.210 135.910  1.00  0.00           O
ATOM    459  N   ASP A  48      96.870  77.980 136.940  1.00  0.00           N
ATOM    460  H   ASP A  48      97.880  78.000 136.930  1.00  0.00           H
ATOM    461  CA  ASP A  48      96.540  77.320 138.200  1.00  0.00           C
ATOM    462  CB  ASP A  48      97.850  77.080 138.940  1.00  0.00           C
ATOM    463  CG  ASP A  48      99.020  76.480 138.170  1.00  0.00           C
ATOM    464  OD1 ASP A  48      99.830  77.250 137.620  1.00  0.00           O
ATOM    465  OD2 ASP A  48      99.090  75.220 138.100  1.00  0.00           O
ATOM    466  C   ASP A  48      95.560  77.910 139.210  1.00  0.00           C
ATOM    467  O   ASP A  48      95.860  78.720 140.120  1.00  0.00           O
ATOM    468  N   MET A  49      94.330  77.380 139.090  1.00  0.00           N
ATOM    469  H   MET A  49      94.240  76.480 138.680  1.00  0.00           H
ATOM    470  CA  MET A  49      93.100  77.890 139.620  1.00  0.00           C
ATOM    471  CB  MET A  49      91.950  77.360 138.830  1.00  0.00           C
ATOM    472  CG  MET A  49      91.900  77.830 137.390  1.00  0.00           C
ATOM    473  SD  MET A  49      90.440  77.030 136.830  1.00  0.00           S
ATOM    474  CE  MET A  49      90.890  75.310 136.720  1.00  0.00           C
ATOM    475  C   MET A  49      92.870  77.690 141.140  1.00  0.00           C
ATOM    476  O   MET A  49      92.550  76.610 141.640  1.00  0.00           O
ATOM    477  N   LEU A  50      93.390  78.660 141.890  1.00  0.00           N
ATOM    478  H   LEU A  50      93.790  79.470 141.470  1.00  0.00           H
ATOM    479  CA  LEU A  50      93.290  78.840 143.340  1.00  0.00           C
ATOM    480  CB  LEU A  50      94.460  79.560 143.940  1.00  0.00           C
ATOM    481  CG  LEU A  50      95.540  78.730 144.670  1.00  0.00           C
ATOM    482  CD1 LEU A  50      96.210  77.680 143.790  1.00  0.00           C
ATOM    483  CD2 LEU A  50      96.630  79.740 145.190  1.00  0.00           C
ATOM    484  C   LEU A  50      91.960  79.690 143.620  1.00  0.00           C
ATOM    485  O   LEU A  50      91.140  79.280 144.410  1.00  0.00           O
ATOM    486  N   ASN A  51      91.600  80.560 142.670  1.00  0.00           N
ATOM    487  H   ASN A  51      92.240  80.860 141.960  1.00  0.00           H
ATOM    488  CA  ASN A  51      90.220  81.170 142.750  1.00  0.00           C
ATOM    489  CB  ASN A  51      90.400  82.560 142.250  1.00  0.00           C
ATOM    490  CG  ASN A  51      89.170  83.520 142.120  1.00  0.00           C
ATOM    491  OD1 ASN A  51      88.510  83.920 143.130  1.00  0.00           O
ATOM    492  ND2 ASN A  51      88.740  83.730 140.940  1.00  0.00           N
ATOM    493 1HD2 ASN A  51      89.200  83.300 140.160  1.00  0.00           H
ATOM    494 2HD2 ASN A  51      88.120  84.500 140.780  1.00  0.00           H
ATOM    495  C   ASN A  51      89.150  80.430 141.950  1.00  0.00           C
ATOM    496  O   ASN A  51      89.420  80.080 140.770  1.00  0.00           O
ATOM    497  N   PRO A  52      87.910  80.200 142.510  1.00  0.00           N
ATOM    498  CA  PRO A  52      86.780  79.720 141.760  1.00  0.00           C
ATOM    499  CB  PRO A  52      85.590  79.480 142.780  1.00  0.00           C
ATOM    500  CG  PRO A  52      86.390  79.280 144.080  1.00  0.00           C
ATOM    501  CD  PRO A  52      87.560  80.220 143.930  1.00  0.00           C
ATOM    502  C   PRO A  52      86.420  80.600 140.560  1.00  0.00           C
ATOM    503  O   PRO A  52      86.320  81.790 140.690  1.00  0.00           O
ATOM    504  N   ASN A  53      86.310  79.950 139.410  1.00  0.00           N
ATOM    505  H   ASN A  53      86.520  78.970 139.430  1.00  0.00           H
ATOM    506  CA  ASN A  53      85.930  80.620 138.110  1.00  0.00           C
ATOM    507  CB  ASN A  53      85.820  79.640 136.930  1.00  0.00           C
ATOM    508  CG  ASN A  53      87.240  79.280 136.480  1.00  0.00           C
ATOM    509  OD1 ASN A  53      87.800  79.810 135.530  1.00  0.00           O
ATOM    510  ND2 ASN A  53      87.780  78.230 137.010  1.00  0.00           N
ATOM    511 1HD2 ASN A  53      87.330  77.700 137.730  1.00  0.00           H
ATOM    512 2HD2 ASN A  53      88.740  78.000 136.840  1.00  0.00           H
ATOM    513  C   ASN A  53      84.580  81.310 138.270  1.00  0.00           C
ATOM    514  O   ASN A  53      83.570  80.600 138.450  1.00  0.00           O
ATOM    515  N   TYR A  54      84.630  82.590 138.670  1.00  0.00           N
ATOM    516  H   TYR A  54      85.450  82.980 139.090  1.00  0.00           H
ATOM    517  CA  TYR A  54      83.340  83.420 138.830  1.00  0.00           C
ATOM    518  CB  TYR A  54      83.550  84.570 139.770  1.00  0.00           C
ATOM    519  CG  TYR A  54      83.710  84.060 141.240  1.00  0.00           C
ATOM    520  CD1 TYR A  54      84.990  83.900 141.780  1.00  0.00           C
ATOM    521  HD1 TYR A  54      85.790  84.360 141.200  1.00  0.00           H
ATOM    522  CD2 TYR A  54      82.640  83.810 142.000  1.00  0.00           C
ATOM    523  HD2 TYR A  54      81.650  83.950 141.560  1.00  0.00           H
ATOM    524  CE1 TYR A  54      85.120  83.390 143.030  1.00  0.00           C
ATOM    525  HE1 TYR A  54      86.100  83.060 143.360  1.00  0.00           H
ATOM    526  CE2 TYR A  54      82.800  83.350 143.310  1.00  0.00           C
ATOM    527  HE2 TYR A  54      81.950  83.420 143.990  1.00  0.00           H
ATOM    528  CZ  TYR A  54      84.030  83.080 143.800  1.00  0.00           C
ATOM    529  OH  TYR A  54      84.130  82.900 145.110  1.00  0.00           O
ATOM    530  HH  TYR A  54      83.310  82.360 145.290  1.00  0.00           H
ATOM    531  C   TYR A  54      82.670  83.970 137.500  1.00  0.00           C
ATOM    532  O   TYR A  54      83.230  84.020 136.450  1.00  0.00           O
ATOM    533  N   GLU A  55      81.400  84.320 137.610  1.00  0.00           N
ATOM    534  H   GLU A  55      80.990  84.270 138.530  1.00  0.00           H
ATOM    535  CA  GLU A  55      80.530  85.080 136.660  1.00  0.00           C
ATOM    536  CB  GLU A  55      79.210  85.390 137.390  1.00  0.00           C
ATOM    537  CG  GLU A  55      78.030  85.960 136.520  1.00  0.00           C
ATOM    538  CD  GLU A  55      77.160  86.810 137.490  1.00  0.00           C
ATOM    539  OE1 GLU A  55      77.450  87.980 137.870  1.00  0.00           O
ATOM    540  OE2 GLU A  55      76.260  86.170 138.030  1.00  0.00           O
ATOM    541  C   GLU A  55      81.270  86.300 136.030  1.00  0.00           C
ATOM    542  O   GLU A  55      81.180  86.600 134.860  1.00  0.00           O
ATOM    543  N   ASP A  56      81.940  87.130 136.880  1.00  0.00           N
ATOM    544  H   ASP A  56      81.750  87.250 137.850  1.00  0.00           H
ATOM    545  CA  ASP A  56      82.830  88.170 136.370  1.00  0.00           C
ATOM    546  CB  ASP A  56      83.560  89.030 137.430  1.00  0.00           C
ATOM    547  CG  ASP A  56      83.840  88.170 138.620  1.00  0.00           C
ATOM    548  OD1 ASP A  56      84.880  87.450 138.670  1.00  0.00           O
ATOM    549  OD2 ASP A  56      82.880  88.140 139.440  1.00  0.00           O
ATOM    550  C   ASP A  56      83.900  87.610 135.420  1.00  0.00           C
ATOM    551  O   ASP A  56      84.020  88.140 134.330  1.00  0.00           O
ATOM    552  N   LEU A  57      84.870  86.830 135.880  1.00  0.00           N
ATOM    553  H   LEU A  57      85.030  86.620 136.850  1.00  0.00           H
ATOM    554  CA  LEU A  57      85.750  86.000 134.980  1.00  0.00           C
ATOM    555  CB  LEU A  57      86.210  84.880 135.900  1.00  0.00           C
ATOM    556  CG  LEU A  57      87.750  84.840 136.190  1.00  0.00           C
ATOM    557  CD1 LEU A  57      88.430  84.510 134.830  1.00  0.00           C
ATOM    558  CD2 LEU A  57      88.240  86.190 136.810  1.00  0.00           C
ATOM    559  C   LEU A  57      85.180  85.450 133.700  1.00  0.00           C
ATOM    560  O   LEU A  57      85.710  85.770 132.630  1.00  0.00           O
ATOM    561  N   LEU A  58      83.890  84.970 133.730  1.00  0.00           N
ATOM    562  H   LEU A  58      83.580  84.570 134.590  1.00  0.00           H
ATOM    563  CA  LEU A  58      83.110  84.660 132.520  1.00  0.00           C
ATOM    564  CB  LEU A  58      81.840  83.860 132.940  1.00  0.00           C
ATOM    565  CG  LEU A  58      81.130  83.140 131.790  1.00  0.00           C
ATOM    566  CD1 LEU A  58      82.040  82.200 130.980  1.00  0.00           C
ATOM    567  CD2 LEU A  58      79.980  82.390 132.460  1.00  0.00           C
ATOM    568  C   LEU A  58      82.780  85.840 131.590  1.00  0.00           C
ATOM    569  O   LEU A  58      83.110  85.830 130.460  1.00  0.00           O
ATOM    570  N   ILE A  59      82.270  86.940 132.190  1.00  0.00           N
ATOM    571  H   ILE A  59      82.020  86.940 133.160  1.00  0.00           H
ATOM    572  CA  ILE A  59      81.880  88.140 131.370  1.00  0.00           C
ATOM    573  CB  ILE A  59      81.190  89.310 132.160  1.00  0.00           C
ATOM    574  CG1 ILE A  59      79.960  88.630 132.760  1.00  0.00           C
ATOM    575  CG2 ILE A  59      80.850  90.550 131.330  1.00  0.00           C
ATOM    576  CD  ILE A  59      79.140  89.460 133.770  1.00  0.00           C
ATOM    577  C   ILE A  59      83.250  88.700 130.760  1.00  0.00           C
ATOM    578  O   ILE A  59      83.370  89.140 129.630  1.00  0.00           O
ATOM    579  N   ARG A  60      84.300  88.750 131.520  1.00  0.00           N
ATOM    580  H   ARG A  60      84.180  88.350 132.440  1.00  0.00           H
ATOM    581  CA  ARG A  60      85.630  89.360 131.220  1.00  0.00           C
ATOM    582  CB  ARG A  60      86.510  89.450 132.490  1.00  0.00           C
ATOM    583  CG  ARG A  60      86.330  90.680 133.450  1.00  0.00           C
ATOM    584  CD  ARG A  60      86.960  90.470 134.830  1.00  0.00           C
ATOM    585  NE  ARG A  60      86.990  91.750 135.570  1.00  0.00           N
ATOM    586  HE  ARG A  60      86.110  92.180 135.780  1.00  0.00           H
ATOM    587  CZ  ARG A  60      88.080  92.400 135.980  1.00  0.00           C
ATOM    588  NH1 ARG A  60      89.320  91.980 135.630  1.00  0.00           N
ATOM    589 1HH1 ARG A  60      89.420  91.200 135.000  1.00  0.00           H
ATOM    590 2HH1 ARG A  60      90.150  92.250 136.120  1.00  0.00           H
ATOM    591  NH2 ARG A  60      88.050  93.380 136.890  1.00  0.00           N
ATOM    592 1HH2 ARG A  60      87.150  93.420 137.330  1.00  0.00           H
ATOM    593 2HH2 ARG A  60      88.670  94.160 136.920  1.00  0.00           H
ATOM    594  C   ARG A  60      86.450  88.580 130.190  1.00  0.00           C
ATOM    595  O   ARG A  60      87.340  89.100 129.430  1.00  0.00           O
ATOM    596  N   LYS A  61      86.130  87.290 130.050  1.00  0.00           N
ATOM    597  H   LYS A  61      85.510  86.820 130.680  1.00  0.00           H
ATOM    598  CA  LYS A  61      86.740  86.370 129.080  1.00  0.00           C
ATOM    599  CB  LYS A  61      87.040  85.010 129.670  1.00  0.00           C
ATOM    600  CG  LYS A  61      88.000  84.070 128.890  1.00  0.00           C
ATOM    601  CD  LYS A  61      89.470  84.650 129.070  1.00  0.00           C
ATOM    602  CE  LYS A  61      90.610  83.670 128.830  1.00  0.00           C
ATOM    603  NZ  LYS A  61      91.910  84.300 129.100  1.00  0.00           N
ATOM    604  HZ1 LYS A  61      91.910  85.300 129.110  1.00  0.00           H
ATOM    605  HZ2 LYS A  61      92.180  83.970 130.000  1.00  0.00           H
ATOM    606  HZ3 LYS A  61      92.600  84.000 128.440  1.00  0.00           H
ATOM    607  C   LYS A  61      85.870  86.240 127.830  1.00  0.00           C
ATOM    608  O   LYS A  61      86.330  86.250 126.680  1.00  0.00           O
ATOM    609  N   SER A  62      84.520  86.180 128.080  1.00  0.00           N
ATOM    610  H   SER A  62      84.100  86.120 128.980  1.00  0.00           H
ATOM    611  CA  SER A  62      83.420  86.100 127.130  1.00  0.00           C
ATOM    612  CB  SER A  62      83.270  87.510 126.440  1.00  0.00           C
ATOM    613  OG  SER A  62      81.900  87.830 126.040  1.00  0.00           O
ATOM    614  HG  SER A  62      81.530  88.570 126.610  1.00  0.00           H
ATOM    615  C   SER A  62      83.380  85.070 126.000  1.00  0.00           C
ATOM    616  O   SER A  62      84.200  84.210 125.700  1.00  0.00           O
ATOM    617  N   ASN A  63      82.160  85.060 125.390  1.00  0.00           N
ATOM    618  H   ASN A  63      81.780  85.980 125.390  1.00  0.00           H
ATOM    619  CA  ASN A  63      81.550  84.170 124.360  1.00  0.00           C
ATOM    620  CB  ASN A  63      80.630  85.160 123.650  1.00  0.00           C
ATOM    621  CG  ASN A  63      79.230  85.270 124.210  1.00  0.00           C
ATOM    622  OD1 ASN A  63      78.760  84.330 124.910  1.00  0.00           O
ATOM    623  ND2 ASN A  63      78.850  86.510 124.250  1.00  0.00           N
ATOM    624 1HD2 ASN A  63      79.420  87.260 123.910  1.00  0.00           H
ATOM    625 2HD2 ASN A  63      77.950  86.820 124.550  1.00  0.00           H
ATOM    626  C   ASN A  63      82.590  83.510 123.500  1.00  0.00           C
ATOM    627  O   ASN A  63      82.480  82.280 123.190  1.00  0.00           O
ATOM    628  N   HIS A  64      83.310  84.460 122.810  1.00  0.00           N
ATOM    629  H   HIS A  64      83.240  85.440 123.030  1.00  0.00           H
ATOM    630  CA  HIS A  64      84.290  84.120 121.780  1.00  0.00           C
ATOM    631  CB  HIS A  64      84.970  85.360 121.120  1.00  0.00           C
ATOM    632  CG  HIS A  64      85.770  86.220 122.090  1.00  0.00           C
ATOM    633  ND1 HIS A  64      85.260  86.680 123.230  1.00  0.00           N
ATOM    634  CD2 HIS A  64      86.970  86.720 122.000  1.00  0.00           C
ATOM    635  HD2 HIS A  64      87.560  86.560 121.090  1.00  0.00           H
ATOM    636  CE1 HIS A  64      86.170  87.420 123.780  1.00  0.00           C
ATOM    637  HE1 HIS A  64      86.110  87.890 124.760  1.00  0.00           H
ATOM    638  NE2 HIS A  64      87.270  87.490 123.020  1.00  0.00           N
ATOM    639  HE2 HIS A  64      88.180  87.840 123.210  1.00  0.00           H
ATOM    640  C   HIS A  64      85.420  83.190 122.250  1.00  0.00           C
ATOM    641  O   HIS A  64      85.840  82.350 121.400  1.00  0.00           O
ATOM    642  N   ASN A  65      85.770  83.170 123.580  1.00  0.00           N
ATOM    643  H   ASN A  65      85.380  83.880 124.160  1.00  0.00           H
ATOM    644  CA  ASN A  65      86.700  82.220 124.140  1.00  0.00           C
ATOM    645  CB  ASN A  65      87.070  82.670 125.490  1.00  0.00           C
ATOM    646  CG  ASN A  65      88.100  81.730 126.160  1.00  0.00           C
ATOM    647  OD1 ASN A  65      89.330  81.940 126.090  1.00  0.00           O
ATOM    648  ND2 ASN A  65      87.550  80.890 126.990  1.00  0.00           N
ATOM    649 1HD2 ASN A  65      86.580  80.940 127.220  1.00  0.00           H
ATOM    650 2HD2 ASN A  65      88.040  80.210 127.530  1.00  0.00           H
ATOM    651  C   ASN A  65      86.200  80.760 123.990  1.00  0.00           C
ATOM    652  O   ASN A  65      86.990  79.840 123.690  1.00  0.00           O
ATOM    653  N   PHE A  66      84.910  80.520 124.090  1.00  0.00           N
ATOM    654  H   PHE A  66      84.230  81.240 124.220  1.00  0.00           H
ATOM    655  CA  PHE A  66      84.340  79.170 124.100  1.00  0.00           C
ATOM    656  CB  PHE A  66      83.200  79.070 125.190  1.00  0.00           C
ATOM    657  CG  PHE A  66      83.670  79.830 126.460  1.00  0.00           C
ATOM    658  CD1 PHE A  66      83.190  81.130 126.720  1.00  0.00           C
ATOM    659  HD1 PHE A  66      82.250  81.390 126.250  1.00  0.00           H
ATOM    660  CD2 PHE A  66      84.470  79.180 127.340  1.00  0.00           C
ATOM    661  HD2 PHE A  66      84.670  78.110 127.260  1.00  0.00           H
ATOM    662  CE1 PHE A  66      83.620  81.790 127.900  1.00  0.00           C
ATOM    663  HE1 PHE A  66      83.360  82.830 128.120  1.00  0.00           H
ATOM    664  CE2 PHE A  66      84.760  79.800 128.540  1.00  0.00           C
ATOM    665  HE2 PHE A  66      85.120  79.180 129.360  1.00  0.00           H
ATOM    666  CZ  PHE A  66      84.360  81.080 128.820  1.00  0.00           C
ATOM    667  HZ  PHE A  66      84.370  81.510 129.820  1.00  0.00           H
ATOM    668  C   PHE A  66      83.980  78.470 122.740  1.00  0.00           C
ATOM    669  O   PHE A  66      82.870  78.480 122.200  1.00  0.00           O
ATOM    670  N   LEU A  67      84.950  77.840 122.150  1.00  0.00           N
ATOM    671  H   LEU A  67      85.890  77.790 122.500  1.00  0.00           H
ATOM    672  CA  LEU A  67      84.940  77.190 120.800  1.00  0.00           C
ATOM    673  CB  LEU A  67      86.250  77.530 120.060  1.00  0.00           C
ATOM    674  CG  LEU A  67      86.380  79.010 119.650  1.00  0.00           C
ATOM    675  CD1 LEU A  67      87.820  79.310 119.110  1.00  0.00           C
ATOM    676  CD2 LEU A  67      85.220  79.230 118.670  1.00  0.00           C
ATOM    677  C   LEU A  67      84.620  75.700 120.790  1.00  0.00           C
ATOM    678  O   LEU A  67      85.430  74.860 121.140  1.00  0.00           O
ATOM    679  N   VAL A  68      83.360  75.380 120.780  1.00  0.00           N
ATOM    680  H   VAL A  68      82.720  76.060 120.430  1.00  0.00           H
ATOM    681  CA  VAL A  68      82.920  73.970 121.000  1.00  0.00           C
ATOM    682  CB  VAL A  68      81.530  74.040 121.690  1.00  0.00           C
ATOM    683  CG1 VAL A  68      80.960  72.620 121.820  1.00  0.00           C
ATOM    684  CG2 VAL A  68      81.660  74.610 123.090  1.00  0.00           C
ATOM    685  C   VAL A  68      82.930  73.270 119.600  1.00  0.00           C
ATOM    686  O   VAL A  68      82.570  73.900 118.620  1.00  0.00           O
ATOM    687  N   GLN A  69      83.610  72.130 119.440  1.00  0.00           N
ATOM    688  H   GLN A  69      84.170  71.670 120.130  1.00  0.00           H
ATOM    689  CA  GLN A  69      83.600  71.380 118.150  1.00  0.00           C
ATOM    690  CB  GLN A  69      85.040  71.160 117.640  1.00  0.00           C
ATOM    691  CG  GLN A  69      85.110  70.760 116.170  1.00  0.00           C
ATOM    692  CD  GLN A  69      86.450  70.360 115.570  1.00  0.00           C
ATOM    693  OE1 GLN A  69      87.170  71.130 114.980  1.00  0.00           O
ATOM    694  NE2 GLN A  69      86.950  69.150 115.970  1.00  0.00           N
ATOM    695 1HE2 GLN A  69      86.530  68.650 116.730  1.00  0.00           H
ATOM    696 2HE2 GLN A  69      87.840  68.840 115.650  1.00  0.00           H
ATOM    697  C   GLN A  69      82.980  69.980 118.500  1.00  0.00           C
ATOM    698  O   GLN A  69      83.180  69.370 119.560  1.00  0.00           O
ATOM    699  N   ALA A  70      82.120  69.580 117.530  1.00  0.00           N
ATOM    700  H   ALA A  70      81.930  70.100 116.700  1.00  0.00           H
ATOM    701  CA  ALA A  70      81.580  68.260 117.420  1.00  0.00           C
ATOM    702  CB  ALA A  70      80.030  68.200 117.600  1.00  0.00           C
ATOM    703  C   ALA A  70      81.720  67.770 115.950  1.00  0.00           C
ATOM    704  O   ALA A  70      81.330  68.420 114.960  1.00  0.00           O
ATOM    705  N   GLY A  71      82.420  66.680 115.730  1.00  0.00           N
ATOM    706  H   GLY A  71      82.940  66.410 116.540  1.00  0.00           H
ATOM    707  CA  GLY A  71      82.670  65.980 114.410  1.00  0.00           C
ATOM    708  C   GLY A  71      83.460  66.850 113.420  1.00  0.00           C
ATOM    709  O   GLY A  71      84.680  66.780 113.330  1.00  0.00           O
ATOM    710  N   ASN A  72      82.710  67.510 112.500  1.00  0.00           N
ATOM    711  H   ASN A  72      81.760  67.200 112.510  1.00  0.00           H
ATOM    712  CA  ASN A  72      83.120  68.370 111.300  1.00  0.00           C
ATOM    713  CB  ASN A  72      82.500  67.930 109.960  1.00  0.00           C
ATOM    714  CG  ASN A  72      81.120  68.510 109.940  1.00  0.00           C
ATOM    715  OD1 ASN A  72      80.300  68.230 110.770  1.00  0.00           O
ATOM    716  ND2 ASN A  72      80.840  69.120 108.870  1.00  0.00           N
ATOM    717 1HD2 ASN A  72      81.510  69.180 108.120  1.00  0.00           H
ATOM    718 2HD2 ASN A  72      80.040  69.710 108.800  1.00  0.00           H
ATOM    719  C   ASN A  72      83.090  69.850 111.610  1.00  0.00           C
ATOM    720  O   ASN A  72      84.050  70.610 111.340  1.00  0.00           O
ATOM    721  N   VAL A  73      82.230  70.150 112.560  1.00  0.00           N
ATOM    722  H   VAL A  73      81.870  69.440 113.170  1.00  0.00           H
ATOM    723  CA  VAL A  73      81.650  71.520 112.710  1.00  0.00           C
ATOM    724  CB  VAL A  73      80.170  71.360 112.240  1.00  0.00           C
ATOM    725  CG1 VAL A  73      79.450  70.290 113.130  1.00  0.00           C
ATOM    726  CG2 VAL A  73      79.380  72.690 112.340  1.00  0.00           C
ATOM    727  C   VAL A  73      81.800  72.170 114.070  1.00  0.00           C
ATOM    728  O   VAL A  73      81.750  71.560 115.140  1.00  0.00           O
ATOM    729  N   GLN A  74      82.460  73.320 114.000  1.00  0.00           N
ATOM    730  H   GLN A  74      82.700  73.680 113.100  1.00  0.00           H
ATOM    731  CA  GLN A  74      82.700  74.210 115.210  1.00  0.00           C
ATOM    732  CB  GLN A  74      83.840  75.150 114.860  1.00  0.00           C
ATOM    733  CG  GLN A  74      84.210  76.070 116.010  1.00  0.00           C
ATOM    734  CD  GLN A  74      85.170  77.160 115.650  1.00  0.00           C
ATOM    735  OE1 GLN A  74      84.840  78.330 115.670  1.00  0.00           O
ATOM    736  NE2 GLN A  74      86.460  76.870 115.500  1.00  0.00           N
ATOM    737 1HE2 GLN A  74      86.840  75.950 115.550  1.00  0.00           H
ATOM    738 2HE2 GLN A  74      87.100  77.610 115.300  1.00  0.00           H
ATOM    739  C   GLN A  74      81.440  74.950 115.610  1.00  0.00           C
ATOM    740  O   GLN A  74      80.950  75.800 114.850  1.00  0.00           O
ATOM    741  N   LEU A  75      80.870  74.560 116.770  1.00  0.00           N
ATOM    742  H   LEU A  75      81.440  74.040 117.410  1.00  0.00           H
ATOM    743  CA  LEU A  75      79.730  75.250 117.400  1.00  0.00           C
ATOM    744  CB  LEU A  75      79.120  74.380 118.600  1.00  0.00           C
ATOM    745  CG  LEU A  75      78.410  73.040 118.340  1.00  0.00           C
ATOM    746  CD1 LEU A  75      79.260  72.100 117.580  1.00  0.00           C
ATOM    747  CD2 LEU A  75      77.860  72.320 119.570  1.00  0.00           C
ATOM    748  C   LEU A  75      80.270  76.570 118.090  1.00  0.00           C
ATOM    749  O   LEU A  75      81.230  76.460 118.800  1.00  0.00           O
ATOM    750  N   ARG A  76      79.420  77.580 118.170  1.00  0.00           N
ATOM    751  H   ARG A  76      78.480  77.540 117.820  1.00  0.00           H
ATOM    752  CA  ARG A  76      79.710  78.900 118.740  1.00  0.00           C
ATOM    753  CB  ARG A  76      79.820  79.940 117.630  1.00  0.00           C
ATOM    754  CG  ARG A  76      81.220  80.070 116.920  1.00  0.00           C
ATOM    755  CD  ARG A  76      81.340  78.980 115.890  1.00  0.00           C
ATOM    756  NE  ARG A  76      82.320  79.190 114.850  1.00  0.00           N
ATOM    757  HE  ARG A  76      83.240  79.500 115.110  1.00  0.00           H
ATOM    758  CZ  ARG A  76      82.100  78.880 113.600  1.00  0.00           C
ATOM    759  NH1 ARG A  76      80.960  78.310 113.230  1.00  0.00           N
ATOM    760 1HH1 ARG A  76      80.200  78.200 113.880  1.00  0.00           H
ATOM    761 2HH1 ARG A  76      80.880  77.860 112.340  1.00  0.00           H
ATOM    762  NH2 ARG A  76      83.150  78.750 112.790  1.00  0.00           N
ATOM    763 1HH2 ARG A  76      83.960  79.080 113.270  1.00  0.00           H
ATOM    764 2HH2 ARG A  76      83.030  78.070 112.060  1.00  0.00           H
ATOM    765  C   ARG A  76      78.710  79.270 119.830  1.00  0.00           C
ATOM    766  O   ARG A  76      77.500  79.170 119.670  1.00  0.00           O
ATOM    767  N   VAL A  77      79.280  79.840 120.840  1.00  0.00           N
ATOM    768  H   VAL A  77      80.260  80.000 120.820  1.00  0.00           H
ATOM    769  CA  VAL A  77      78.590  80.420 122.070  1.00  0.00           C
ATOM    770  CB  VAL A  77      79.540  80.250 123.300  1.00  0.00           C
ATOM    771  CG1 VAL A  77      78.930  80.820 124.600  1.00  0.00           C
ATOM    772  CG2 VAL A  77      79.810  78.770 123.630  1.00  0.00           C
ATOM    773  C   VAL A  77      78.050  81.880 121.810  1.00  0.00           C
ATOM    774  O   VAL A  77      78.800  82.800 121.420  1.00  0.00           O
ATOM    775  N   ILE A  78      76.720  81.940 121.770  1.00  0.00           N
ATOM    776  H   ILE A  78      76.150  81.120 121.800  1.00  0.00           H
ATOM    777  CA  ILE A  78      75.880  83.150 121.890  1.00  0.00           C
ATOM    778  CB  ILE A  78      75.050  83.420 120.640  1.00  0.00           C
ATOM    779  CG1 ILE A  78      74.310  82.240 120.010  1.00  0.00           C
ATOM    780  CG2 ILE A  78      76.060  84.030 119.640  1.00  0.00           C
ATOM    781  CD  ILE A  78      73.390  82.520 118.840  1.00  0.00           C
ATOM    782  C   ILE A  78      75.110  83.150 123.240  1.00  0.00           C
ATOM    783  O   ILE A  78      73.900  82.940 123.300  1.00  0.00           O
ATOM    784  N   GLY A  79      75.870  83.490 124.290  1.00  0.00           N
ATOM    785  H   GLY A  79      76.700  84.040 124.190  1.00  0.00           H
ATOM    786  CA  GLY A  79      75.420  83.300 125.690  1.00  0.00           C
ATOM    787  C   GLY A  79      76.360  82.610 126.570  1.00  0.00           C
ATOM    788  O   GLY A  79      76.480  81.380 126.600  1.00  0.00           O
ATOM    789  N   HIS A  80      76.810  83.330 127.550  1.00  0.00           N
ATOM    790  H   HIS A  80      76.430  84.240 127.690  1.00  0.00           H
ATOM    791  CA  HIS A  80      77.830  82.970 128.550  1.00  0.00           C
ATOM    792  CB  HIS A  80      79.130  83.710 128.360  1.00  0.00           C
ATOM    793  CG  HIS A  80      79.040  85.240 128.440  1.00  0.00           C
ATOM    794  ND1 HIS A  80      78.900  85.990 127.340  1.00  0.00           N
ATOM    795  HD1 HIS A  80      78.870  85.600 126.420  1.00  0.00           H
ATOM    796  CD2 HIS A  80      79.430  85.980 129.420  1.00  0.00           C
ATOM    797  HD2 HIS A  80      79.530  85.680 130.470  1.00  0.00           H
ATOM    798  CE1 HIS A  80      79.190  87.250 127.680  1.00  0.00           C
ATOM    799  HE1 HIS A  80      79.420  88.040 126.980  1.00  0.00           H
ATOM    800  NE2 HIS A  80      79.560  87.220 129.000  1.00  0.00           N
ATOM    801  C   HIS A  80      77.370  82.990 130.030  1.00  0.00           C
ATOM    802  O   HIS A  80      77.440  84.020 130.670  1.00  0.00           O
ATOM    803  N   SER A  81      76.840  81.870 130.460  1.00  0.00           N
ATOM    804  H   SER A  81      77.170  81.030 130.040  1.00  0.00           H
ATOM    805  CA  SER A  81      76.120  81.800 131.710  1.00  0.00           C
ATOM    806  CB  SER A  81      74.740  81.480 131.350  1.00  0.00           C
ATOM    807  OG  SER A  81      73.950  81.310 132.560  1.00  0.00           O
ATOM    808  HG  SER A  81      73.470  82.150 132.810  1.00  0.00           H
ATOM    809  C   SER A  81      76.810  80.860 132.700  1.00  0.00           C
ATOM    810  O   SER A  81      77.580  79.970 132.260  1.00  0.00           O
ATOM    811  N   MET A  82      76.540  81.000 133.940  1.00  0.00           N
ATOM    812  H   MET A  82      75.790  81.620 134.180  1.00  0.00           H
ATOM    813  CA  MET A  82      76.950  80.100 135.090  1.00  0.00           C
ATOM    814  CB  MET A  82      78.060  80.740 135.940  1.00  0.00           C
ATOM    815  CG  MET A  82      78.900  79.650 136.560  1.00  0.00           C
ATOM    816  SD  MET A  82      80.400  80.240 137.430  1.00  0.00           S
ATOM    817  CE  MET A  82      81.080  80.970 136.000  1.00  0.00           C
ATOM    818  C   MET A  82      75.770  79.650 135.940  1.00  0.00           C
ATOM    819  O   MET A  82      74.750  80.330 136.040  1.00  0.00           O
ATOM    820  N   GLN A  83      75.960  78.460 136.530  1.00  0.00           N
ATOM    821  H   GLN A  83      76.730  77.900 136.230  1.00  0.00           H
ATOM    822  CA  GLN A  83      75.010  78.040 137.580  1.00  0.00           C
ATOM    823  CB  GLN A  83      73.900  77.180 136.900  1.00  0.00           C
ATOM    824  CG  GLN A  83      72.570  77.010 137.730  1.00  0.00           C
ATOM    825  CD  GLN A  83      71.590  76.140 136.960  1.00  0.00           C
ATOM    826  OE1 GLN A  83      71.330  76.450 135.780  1.00  0.00           O
ATOM    827  NE2 GLN A  83      71.590  74.900 137.350  1.00  0.00           N
ATOM    828 1HE2 GLN A  83      72.230  74.520 138.010  1.00  0.00           H
ATOM    829 2HE2 GLN A  83      71.070  74.190 136.860  1.00  0.00           H
ATOM    830  C   GLN A  83      75.730  77.190 138.670  1.00  0.00           C
ATOM    831  O   GLN A  83      76.060  76.020 138.500  1.00  0.00           O
ATOM    832  N   ASN A  84      76.230  77.950 139.650  1.00  0.00           N
ATOM    833  H   ASN A  84      75.880  78.860 139.890  1.00  0.00           H
ATOM    834  CA  ASN A  84      77.270  77.480 140.640  1.00  0.00           C
ATOM    835  CB  ASN A  84      76.420  76.690 141.630  1.00  0.00           C
ATOM    836  CG  ASN A  84      76.940  76.390 143.030  1.00  0.00           C
ATOM    837  OD1 ASN A  84      76.700  77.200 143.920  1.00  0.00           O
ATOM    838  ND2 ASN A  84      77.530  75.310 143.310  1.00  0.00           N
ATOM    839 1HD2 ASN A  84      77.630  74.590 142.630  1.00  0.00           H
ATOM    840 2HD2 ASN A  84      77.890  75.250 144.240  1.00  0.00           H
ATOM    841  C   ASN A  84      78.460  76.760 139.990  1.00  0.00           C
ATOM    842  O   ASN A  84      79.320  77.400 139.390  1.00  0.00           O
ATOM    843  N   CYS A  85      78.460  75.430 140.040  1.00  0.00           N
ATOM    844  H   CYS A  85      77.780  74.870 140.520  1.00  0.00           H
ATOM    845  CA  CYS A  85      79.640  74.590 139.470  1.00  0.00           C
ATOM    846  CB  CYS A  85      79.880  73.370 140.380  1.00  0.00           C
ATOM    847  SG  CYS A  85      80.350  73.820 142.050  1.00  0.00           S
ATOM    848  HG  CYS A  85      81.520  74.370 141.750  1.00  0.00           H
ATOM    849  C   CYS A  85      79.480  74.090 138.030  1.00  0.00           C
ATOM    850  O   CYS A  85      80.500  73.740 137.390  1.00  0.00           O
ATOM    851  N   VAL A  86      78.290  74.290 137.450  1.00  0.00           N
ATOM    852  H   VAL A  86      77.720  74.970 137.910  1.00  0.00           H
ATOM    853  CA  VAL A  86      78.160  74.180 135.970  1.00  0.00           C
ATOM    854  CB  VAL A  86      76.910  73.350 135.610  1.00  0.00           C
ATOM    855  CG1 VAL A  86      77.110  71.970 136.160  1.00  0.00           C
ATOM    856  CG2 VAL A  86      75.640  74.160 136.060  1.00  0.00           C
ATOM    857  C   VAL A  86      78.310  75.430 135.160  1.00  0.00           C
ATOM    858  O   VAL A  86      77.950  76.510 135.560  1.00  0.00           O
ATOM    859  N   LEU A  87      78.980  75.270 134.030  1.00  0.00           N
ATOM    860  H   LEU A  87      79.350  74.350 133.870  1.00  0.00           H
ATOM    861  CA  LEU A  87      79.220  76.320 133.150  1.00  0.00           C
ATOM    862  CB  LEU A  87      80.680  76.410 132.780  1.00  0.00           C
ATOM    863  CG  LEU A  87      81.050  77.730 132.070  1.00  0.00           C
ATOM    864  CD1 LEU A  87      80.740  78.950 132.910  1.00  0.00           C
ATOM    865  CD2 LEU A  87      82.540  77.740 131.490  1.00  0.00           C
ATOM    866  C   LEU A  87      78.240  76.200 132.000  1.00  0.00           C
ATOM    867  O   LEU A  87      78.230  75.130 131.390  1.00  0.00           O
ATOM    868  N   LYS A  88      77.410  77.210 131.850  1.00  0.00           N
ATOM    869  H   LYS A  88      77.480  78.060 132.360  1.00  0.00           H
ATOM    870  CA  LYS A  88      76.350  77.210 130.820  1.00  0.00           C
ATOM    871  CB  LYS A  88      75.060  77.710 131.440  1.00  0.00           C
ATOM    872  CG  LYS A  88      74.410  76.580 132.240  1.00  0.00           C
ATOM    873  CD  LYS A  88      73.370  77.150 133.200  1.00  0.00           C
ATOM    874  CE  LYS A  88      72.140  77.760 132.460  1.00  0.00           C
ATOM    875  NZ  LYS A  88      71.140  78.410 133.250  1.00  0.00           N
ATOM    876  HZ1 LYS A  88      71.490  78.880 134.050  1.00  0.00           H
ATOM    877  HZ2 LYS A  88      70.760  79.130 132.660  1.00  0.00           H
ATOM    878  HZ3 LYS A  88      70.390  77.780 133.460  1.00  0.00           H
ATOM    879  C   LYS A  88      76.680  78.010 129.580  1.00  0.00           C
ATOM    880  O   LYS A  88      77.050  79.220 129.680  1.00  0.00           O
ATOM    881  N   LEU A  89      76.680  77.280 128.490  1.00  0.00           N
ATOM    882  H   LEU A  89      76.680  76.280 128.500  1.00  0.00           H
ATOM    883  CA  LEU A  89      77.060  77.860 127.200  1.00  0.00           C
ATOM    884  CB  LEU A  89      78.360  77.090 126.820  1.00  0.00           C
ATOM    885  CG  LEU A  89      79.560  77.160 127.780  1.00  0.00           C
ATOM    886  CD1 LEU A  89      80.480  76.010 127.650  1.00  0.00           C
ATOM    887  CD2 LEU A  89      80.420  78.380 127.710  1.00  0.00           C
ATOM    888  C   LEU A  89      76.020  77.690 126.140  1.00  0.00           C
ATOM    889  O   LEU A  89      75.980  76.650 125.450  1.00  0.00           O
ATOM    890  N   LYS A  90      75.320  78.740 125.890  1.00  0.00           N
ATOM    891  H   LYS A  90      75.800  79.550 126.220  1.00  0.00           H
ATOM    892  CA  LYS A  90      74.280  78.810 124.830  1.00  0.00           C
ATOM    893  CB  LYS A  90      73.130  79.810 125.260  1.00  0.00           C
ATOM    894  CG  LYS A  90      72.470  79.540 126.560  1.00  0.00           C
ATOM    895  CD  LYS A  90      71.500  78.380 126.710  1.00  0.00           C
ATOM    896  CE  LYS A  90      70.820  78.380 128.170  1.00  0.00           C
ATOM    897  NZ  LYS A  90      69.380  78.540 128.190  1.00  0.00           N
ATOM    898  HZ1 LYS A  90      69.140  78.670 129.150  1.00  0.00           H
ATOM    899  HZ2 LYS A  90      69.060  79.330 127.670  1.00  0.00           H
ATOM    900  HZ3 LYS A  90      68.980  77.690 127.840  1.00  0.00           H
ATOM    901  C   LYS A  90      74.740  78.880 123.380  1.00  0.00           C
ATOM    902  O   LYS A  90      74.900  79.980 122.810  1.00  0.00           O
ATOM    903  N   VAL A  91      74.750  77.720 122.810  1.00  0.00           N
ATOM    904  H   VAL A  91      74.480  76.880 123.270  1.00  0.00           H
ATOM    905  CA  VAL A  91      75.420  77.470 121.480  1.00  0.00           C
ATOM    906  CB  VAL A  91      76.220  76.170 121.390  1.00  0.00           C
ATOM    907  CG1 VAL A  91      77.550  76.260 122.160  1.00  0.00           C
ATOM    908  CG2 VAL A  91      75.400  74.900 121.760  1.00  0.00           C
ATOM    909  C   VAL A  91      74.350  77.620 120.340  1.00  0.00           C
ATOM    910  O   VAL A  91      73.250  77.090 120.440  1.00  0.00           O
ATOM    911  N   ASP A  92      74.890  78.100 119.210  1.00  0.00           N
ATOM    912  H   ASP A  92      75.830  78.440 119.230  1.00  0.00           H
ATOM    913  CA  ASP A  92      74.180  78.440 118.000  1.00  0.00           C
ATOM    914  CB  ASP A  92      75.160  79.250 117.130  1.00  0.00           C
ATOM    915  CG  ASP A  92      76.420  78.570 116.570  1.00  0.00           C
ATOM    916  OD1 ASP A  92      76.910  77.410 116.880  1.00  0.00           O
ATOM    917  OD2 ASP A  92      76.880  79.270 115.730  1.00  0.00           O
ATOM    918  C   ASP A  92      73.670  77.200 117.210  1.00  0.00           C
ATOM    919  O   ASP A  92      72.780  77.340 116.340  1.00  0.00           O
ATOM    920  N   THR A  93      74.180  76.000 117.500  1.00  0.00           N
ATOM    921  H   THR A  93      74.650  75.860 118.370  1.00  0.00           H
ATOM    922  CA  THR A  93      73.810  74.790 116.670  1.00  0.00           C
ATOM    923  CB  THR A  93      75.100  74.240 116.060  1.00  0.00           C
ATOM    924  OG1 THR A  93      75.800  75.300 115.330  1.00  0.00           O
ATOM    925  HG1 THR A  93      76.310  75.870 115.980  1.00  0.00           H
ATOM    926  CG2 THR A  93      74.780  73.150 115.090  1.00  0.00           C
ATOM    927  C   THR A  93      73.140  73.740 117.550  1.00  0.00           C
ATOM    928  O   THR A  93      73.730  72.960 118.220  1.00  0.00           O
ATOM    929  N   ALA A  94      71.780  73.680 117.370  1.00  0.00           N
ATOM    930  H   ALA A  94      71.290  74.080 116.590  1.00  0.00           H
ATOM    931  CA  ALA A  94      70.990  72.870 118.280  1.00  0.00           C
ATOM    932  CB  ALA A  94      69.610  73.490 118.280  1.00  0.00           C
ATOM    933  C   ALA A  94      70.880  71.310 117.950  1.00  0.00           C
ATOM    934  O   ALA A  94      70.870  70.940 116.810  1.00  0.00           O
ATOM    935  N   ASN A  95      70.710  70.550 119.030  1.00  0.00           N
ATOM    936  H   ASN A  95      70.250  70.870 119.860  1.00  0.00           H
ATOM    937  CA  ASN A  95      70.760  69.040 119.050  1.00  0.00           C
ATOM    938  CB  ASN A  95      71.100  68.430 120.390  1.00  0.00           C
ATOM    939  CG  ASN A  95      71.590  67.010 120.320  1.00  0.00           C
ATOM    940  OD1 ASN A  95      71.370  66.190 119.410  1.00  0.00           O
ATOM    941  ND2 ASN A  95      72.430  66.770 121.240  1.00  0.00           N
ATOM    942 1HD2 ASN A  95      72.870  67.420 121.870  1.00  0.00           H
ATOM    943 2HD2 ASN A  95      72.820  65.850 121.250  1.00  0.00           H
ATOM    944  C   ASN A  95      69.470  68.410 118.500  1.00  0.00           C
ATOM    945  O   ASN A  95      68.390  68.540 119.160  1.00  0.00           O
ATOM    946  N   PRO A  96      69.500  67.720 117.350  1.00  0.00           N
ATOM    947  CA  PRO A  96      68.370  67.020 116.750  1.00  0.00           C
ATOM    948  CB  PRO A  96      68.710  66.740 115.310  1.00  0.00           C
ATOM    949  CG  PRO A  96      70.270  66.720 115.220  1.00  0.00           C
ATOM    950  CD  PRO A  96      70.610  67.760 116.280  1.00  0.00           C
ATOM    951  C   PRO A  96      68.020  65.730 117.580  1.00  0.00           C
ATOM    952  O   PRO A  96      66.940  65.580 118.050  1.00  0.00           O
ATOM    953  N   LYS A  97      69.090  65.090 118.010  1.00  0.00           N
ATOM    954  H   LYS A  97      69.860  65.670 118.290  1.00  0.00           H
ATOM    955  CA  LYS A  97      68.960  63.810 118.680  1.00  0.00           C
ATOM    956  CB  LYS A  97      69.900  62.760 118.040  1.00  0.00           C
ATOM    957  CG  LYS A  97      70.000  62.690 116.480  1.00  0.00           C
ATOM    958  CD  LYS A  97      70.660  61.340 116.160  1.00  0.00           C
ATOM    959  CE  LYS A  97      70.550  61.130 114.640  1.00  0.00           C
ATOM    960  NZ  LYS A  97      70.880  59.730 114.260  1.00  0.00           N
ATOM    961  HZ1 LYS A  97      70.200  59.160 114.720  1.00  0.00           H
ATOM    962  HZ2 LYS A  97      70.920  59.650 113.260  1.00  0.00           H
ATOM    963  HZ3 LYS A  97      71.770  59.540 114.680  1.00  0.00           H
ATOM    964  C   LYS A  97      69.360  63.890 120.180  1.00  0.00           C
ATOM    965  O   LYS A  97      70.310  63.390 120.730  1.00  0.00           O
ATOM    966  N   THR A  98      68.400  64.640 120.810  1.00  0.00           N
ATOM    967  H   THR A  98      67.560  64.850 120.310  1.00  0.00           H
ATOM    968  CA  THR A  98      68.440  65.110 122.210  1.00  0.00           C
ATOM    969  CB  THR A  98      68.180  66.640 122.260  1.00  0.00           C
ATOM    970  OG1 THR A  98      68.500  67.160 123.570  1.00  0.00           O
ATOM    971  HG1 THR A  98      67.930  67.980 123.670  1.00  0.00           H
ATOM    972  CG2 THR A  98      66.750  67.100 121.910  1.00  0.00           C
ATOM    973  C   THR A  98      67.580  64.270 123.190  1.00  0.00           C
ATOM    974  O   THR A  98      66.520  63.800 122.820  1.00  0.00           O
ATOM    975  N   PRO A  99      68.150  63.900 124.330  1.00  0.00           N
ATOM    976  CA  PRO A  99      67.440  63.120 125.380  1.00  0.00           C
ATOM    977  CB  PRO A  99      68.510  62.780 126.430  1.00  0.00           C
ATOM    978  CG  PRO A  99      69.830  63.360 126.010  1.00  0.00           C
ATOM    979  CD  PRO A  99      69.530  64.290 124.770  1.00  0.00           C
ATOM    980  C   PRO A  99      66.350  64.010 126.050  1.00  0.00           C
ATOM    981  O   PRO A  99      66.470  65.210 126.080  1.00  0.00           O
ATOM    982  N   LYS A 100      65.340  63.300 126.540  1.00  0.00           N
ATOM    983  H   LYS A 100      65.150  62.340 126.320  1.00  0.00           H
ATOM    984  CA  LYS A 100      64.360  63.690 127.580  1.00  0.00           C
ATOM    985  CB  LYS A 100      63.000  62.980 127.400  1.00  0.00           C
ATOM    986  CG  LYS A 100      61.830  63.750 127.970  1.00  0.00           C
ATOM    987  CD  LYS A 100      60.540  62.880 127.770  1.00  0.00           C
ATOM    988  CE  LYS A 100      59.280  63.260 128.510  1.00  0.00           C
ATOM    989  NZ  LYS A 100      59.460  63.180 129.950  1.00  0.00           N
ATOM    990  HZ1 LYS A 100      58.600  63.420 130.400  1.00  0.00           H
ATOM    991  HZ2 LYS A 100      59.720  62.300 130.330  1.00  0.00           H
ATOM    992  HZ3 LYS A 100      60.080  63.940 130.150  1.00  0.00           H
ATOM    993  C   LYS A 100      65.020  63.470 128.930  1.00  0.00           C
ATOM    994  O   LYS A 100      65.370  62.280 129.270  1.00  0.00           O
ATOM    995  N   TYR A 101      65.670  64.560 129.390  1.00  0.00           N
ATOM    996  H   TYR A 101      65.630  65.360 128.790  1.00  0.00           H
ATOM    997  CA  TYR A 101      66.530  64.640 130.620  1.00  0.00           C
ATOM    998  CB  TYR A 101      67.820  65.390 130.280  1.00  0.00           C
ATOM    999  CG  TYR A 101      67.550  66.870 129.940  1.00  0.00           C
ATOM   1000  CD1 TYR A 101      67.530  67.870 130.890  1.00  0.00           C
ATOM   1001  HD1 TYR A 101      67.510  67.740 131.970  1.00  0.00           H
ATOM   1002  CD2 TYR A 101      67.620  67.150 128.580  1.00  0.00           C
ATOM   1003  HD2 TYR A 101      67.980  66.460 127.820  1.00  0.00           H
ATOM   1004  CE1 TYR A 101      67.590  69.200 130.470  1.00  0.00           C
ATOM   1005  HE1 TYR A 101      67.640  69.990 131.220  1.00  0.00           H
ATOM   1006  CE2 TYR A 101      67.620  68.430 128.180  1.00  0.00           C
ATOM   1007  HE2 TYR A 101      67.730  68.660 127.120  1.00  0.00           H
ATOM   1008  CZ  TYR A 101      67.650  69.500 129.100  1.00  0.00           C
ATOM   1009  OH  TYR A 101      67.910  70.740 128.750  1.00  0.00           O
ATOM   1010  HH  TYR A 101      67.900  70.800 127.750  1.00  0.00           H
ATOM   1011  C   TYR A 101      65.890  65.290 131.910  1.00  0.00           C
ATOM   1012  O   TYR A 101      65.140  66.290 131.850  1.00  0.00           O
ATOM   1013  N   LYS A 102      66.470  64.980 133.060  1.00  0.00           N
ATOM   1014  H   LYS A 102      67.300  64.420 133.070  1.00  0.00           H
ATOM   1015  CA  LYS A 102      66.110  65.350 134.490  1.00  0.00           C
ATOM   1016  CB  LYS A 102      65.100  64.340 134.980  1.00  0.00           C
ATOM   1017  CG  LYS A 102      63.580  64.530 134.670  1.00  0.00           C
ATOM   1018  CD  LYS A 102      62.830  63.480 135.550  1.00  0.00           C
ATOM   1019  CE  LYS A 102      61.420  63.480 135.060  1.00  0.00           C
ATOM   1020  NZ  LYS A 102      60.500  62.820 135.950  1.00  0.00           N
ATOM   1021  HZ1 LYS A 102      60.480  63.360 136.780  1.00  0.00           H
ATOM   1022  HZ2 LYS A 102      59.590  62.720 135.550  1.00  0.00           H
ATOM   1023  HZ3 LYS A 102      60.840  61.890 136.120  1.00  0.00           H
ATOM   1024  C   LYS A 102      67.460  65.150 135.190  1.00  0.00           C
ATOM   1025  O   LYS A 102      68.260  64.240 134.890  1.00  0.00           O
ATOM   1026  N   PHE A 103      67.560  65.960 136.210  1.00  0.00           N
ATOM   1027  H   PHE A 103      66.950  66.710 136.480  1.00  0.00           H
ATOM   1028  CA  PHE A 103      68.840  65.950 137.020  1.00  0.00           C
ATOM   1029  CB  PHE A 103      69.510  67.300 136.940  1.00  0.00           C
ATOM   1030  CG  PHE A 103      69.810  67.890 135.510  1.00  0.00           C
ATOM   1031  CD1 PHE A 103      70.840  67.370 134.760  1.00  0.00           C
ATOM   1032  HD1 PHE A 103      71.550  66.590 135.030  1.00  0.00           H
ATOM   1033  CD2 PHE A 103      69.140  69.020 135.170  1.00  0.00           C
ATOM   1034  HD2 PHE A 103      68.370  69.310 135.890  1.00  0.00           H
ATOM   1035  CE1 PHE A 103      71.140  68.030 133.600  1.00  0.00           C
ATOM   1036  HE1 PHE A 103      71.870  67.620 132.900  1.00  0.00           H
ATOM   1037  CE2 PHE A 103      69.390  69.610 133.960  1.00  0.00           C
ATOM   1038  HE2 PHE A 103      68.660  70.340 133.600  1.00  0.00           H
ATOM   1039  CZ  PHE A 103      70.470  69.160 133.200  1.00  0.00           C
ATOM   1040  HZ  PHE A 103      70.740  69.680 132.270  1.00  0.00           H
ATOM   1041  C   PHE A 103      68.530  65.590 138.470  1.00  0.00           C
ATOM   1042  O   PHE A 103      67.660  66.180 139.160  1.00  0.00           O
ATOM   1043  N   VAL A 104      69.250  64.610 139.020  1.00  0.00           N
ATOM   1044  H   VAL A 104      70.110  64.250 138.670  1.00  0.00           H
ATOM   1045  CA  VAL A 104      69.000  64.070 140.380  1.00  0.00           C
ATOM   1046  CB  VAL A 104      68.180  62.770 140.270  1.00  0.00           C
ATOM   1047  CG1 VAL A 104      66.710  63.030 139.860  1.00  0.00           C
ATOM   1048  CG2 VAL A 104      68.940  61.710 139.470  1.00  0.00           C
ATOM   1049  C   VAL A 104      70.310  63.840 141.200  1.00  0.00           C
ATOM   1050  O   VAL A 104      71.390  63.920 140.580  1.00  0.00           O
ATOM   1051  N   ARG A 105      70.160  64.040 142.490  1.00  0.00           N
ATOM   1052  H   ARG A 105      69.490  64.720 142.780  1.00  0.00           H
ATOM   1053  CA  ARG A 105      71.120  63.600 143.510  1.00  0.00           C
ATOM   1054  CB  ARG A 105      71.220  64.630 144.620  1.00  0.00           C
ATOM   1055  CG  ARG A 105      72.120  65.850 144.310  1.00  0.00           C
ATOM   1056  CD  ARG A 105      72.330  66.750 145.500  1.00  0.00           C
ATOM   1057  NE  ARG A 105      73.540  67.530 145.380  1.00  0.00           N
ATOM   1058  HE  ARG A 105      73.380  68.350 144.850  1.00  0.00           H
ATOM   1059  CZ  ARG A 105      74.720  67.330 146.020  1.00  0.00           C
ATOM   1060  NH1 ARG A 105      74.890  66.340 146.860  1.00  0.00           N
ATOM   1061 1HH1 ARG A 105      74.110  65.780 147.150  1.00  0.00           H
ATOM   1062 2HH1 ARG A 105      75.770  66.300 147.340  1.00  0.00           H
ATOM   1063  NH2 ARG A 105      75.780  67.990 145.600  1.00  0.00           N
ATOM   1064 1HH2 ARG A 105      75.830  68.610 144.820  1.00  0.00           H
ATOM   1065 2HH2 ARG A 105      76.520  67.950 146.280  1.00  0.00           H
ATOM   1066  C   ARG A 105      70.940  62.190 144.090  1.00  0.00           C
ATOM   1067  O   ARG A 105      69.880  61.770 144.520  1.00  0.00           O
ATOM   1068  N   ILE A 106      72.080  61.450 144.130  1.00  0.00           N
ATOM   1069  H   ILE A 106      72.900  61.860 143.740  1.00  0.00           H
ATOM   1070  CA  ILE A 106      72.050  60.000 144.600  1.00  0.00           C
ATOM   1071  CB  ILE A 106      72.790  59.160 143.540  1.00  0.00           C
ATOM   1072  CG1 ILE A 106      74.230  59.590 143.180  1.00  0.00           C
ATOM   1073  CG2 ILE A 106      71.880  59.060 142.290  1.00  0.00           C
ATOM   1074  CD  ILE A 106      74.870  58.530 142.230  1.00  0.00           C
ATOM   1075  C   ILE A 106      72.710  59.760 145.970  1.00  0.00           C
ATOM   1076  O   ILE A 106      73.100  60.730 146.640  1.00  0.00           O
ATOM   1077  N   GLN A 107      72.820  58.480 146.370  1.00  0.00           N
ATOM   1078  H   GLN A 107      72.620  57.690 145.790  1.00  0.00           H
ATOM   1079  CA  GLN A 107      73.250  57.970 147.670  1.00  0.00           C
ATOM   1080  CB  GLN A 107      72.010  57.600 148.450  1.00  0.00           C
ATOM   1081  CG  GLN A 107      71.400  58.850 149.120  1.00  0.00           C
ATOM   1082  CD  GLN A 107      70.010  58.530 149.750  1.00  0.00           C
ATOM   1083  OE1 GLN A 107      68.900  58.840 149.360  1.00  0.00           O
ATOM   1084  NE2 GLN A 107      70.200  57.910 150.910  1.00  0.00           N
ATOM   1085 1HE2 GLN A 107      71.120  57.750 151.290  1.00  0.00           H
ATOM   1086 2HE2 GLN A 107      69.340  57.690 151.380  1.00  0.00           H
ATOM   1087  C   GLN A 107      74.330  56.870 147.790  1.00  0.00           C
ATOM   1088  O   GLN A 107      74.220  56.010 146.880  1.00  0.00           O
ATOM   1089  N   PRO A 108      75.090  56.860 148.920  1.00  0.00           N
ATOM   1090  CA  PRO A 108      76.200  55.940 149.100  1.00  0.00           C
ATOM   1091  CB  PRO A 108      76.980  56.260 150.340  1.00  0.00           C
ATOM   1092  CG  PRO A 108      76.740  57.760 150.440  1.00  0.00           C
ATOM   1093  CD  PRO A 108      75.310  57.950 149.970  1.00  0.00           C
ATOM   1094  C   PRO A 108      75.740  54.480 149.030  1.00  0.00           C
ATOM   1095  O   PRO A 108      74.920  54.050 149.850  1.00  0.00           O
ATOM   1096  N   GLY A 109      76.250  53.680 148.140  1.00  0.00           N
ATOM   1097  H   GLY A 109      77.030  53.820 147.520  1.00  0.00           H
ATOM   1098  CA  GLY A 109      75.700  52.280 147.980  1.00  0.00           C
ATOM   1099  C   GLY A 109      75.220  51.970 146.580  1.00  0.00           C
ATOM   1100  O   GLY A 109      75.580  50.970 146.020  1.00  0.00           O
ATOM   1101  N   GLN A 110      74.500  53.000 146.010  1.00  0.00           N
ATOM   1102  H   GLN A 110      74.400  53.920 146.400  1.00  0.00           H
ATOM   1103  CA  GLN A 110      73.820  52.930 144.720  1.00  0.00           C
ATOM   1104  CB  GLN A 110      72.860  54.100 144.630  1.00  0.00           C
ATOM   1105  CG  GLN A 110      71.610  54.070 145.530  1.00  0.00           C
ATOM   1106  CD  GLN A 110      70.740  55.280 145.150  1.00  0.00           C
ATOM   1107  OE1 GLN A 110      71.210  56.340 144.670  1.00  0.00           O
ATOM   1108  NE2 GLN A 110      69.450  55.050 145.220  1.00  0.00           N
ATOM   1109 1HE2 GLN A 110      69.060  54.270 145.710  1.00  0.00           H
ATOM   1110 2HE2 GLN A 110      68.840  55.820 145.020  1.00  0.00           H
ATOM   1111  C   GLN A 110      74.660  52.740 143.430  1.00  0.00           C
ATOM   1112  O   GLN A 110      75.770  53.240 143.310  1.00  0.00           O
ATOM   1113  N   THR A 111      74.100  52.000 142.470  1.00  0.00           N
ATOM   1114  H   THR A 111      73.130  51.740 142.470  1.00  0.00           H
ATOM   1115  CA  THR A 111      74.820  51.820 141.200  1.00  0.00           C
ATOM   1116  CB  THR A 111      74.700  50.470 140.540  1.00  0.00           C
ATOM   1117  OG1 THR A 111      73.320  50.010 140.570  1.00  0.00           O
ATOM   1118  HG1 THR A 111      73.330  49.010 140.530  1.00  0.00           H
ATOM   1119  CG2 THR A 111      75.600  49.510 141.380  1.00  0.00           C
ATOM   1120  C   THR A 111      74.420  53.000 140.310  1.00  0.00           C
ATOM   1121  O   THR A 111      73.270  53.400 140.300  1.00  0.00           O
ATOM   1122  N   PHE A 112      75.360  53.570 139.570  1.00  0.00           N
ATOM   1123  H   PHE A 112      76.290  53.340 139.860  1.00  0.00           H
ATOM   1124  CA  PHE A 112      75.160  54.540 138.450  1.00  0.00           C
ATOM   1125  CB  PHE A 112      75.190  55.930 139.020  1.00  0.00           C
ATOM   1126  CG  PHE A 112      76.540  56.480 139.550  1.00  0.00           C
ATOM   1127  CD1 PHE A 112      77.200  55.970 140.670  1.00  0.00           C
ATOM   1128  HD1 PHE A 112      76.760  55.180 141.270  1.00  0.00           H
ATOM   1129  CD2 PHE A 112      77.190  57.400 138.720  1.00  0.00           C
ATOM   1130  HD2 PHE A 112      76.740  57.770 137.800  1.00  0.00           H
ATOM   1131  CE1 PHE A 112      78.480  56.390 140.950  1.00  0.00           C
ATOM   1132  HE1 PHE A 112      79.150  56.070 141.750  1.00  0.00           H
ATOM   1133  CE2 PHE A 112      78.450  57.810 139.070  1.00  0.00           C
ATOM   1134  HE2 PHE A 112      78.730  58.700 138.510  1.00  0.00           H
ATOM   1135  CZ  PHE A 112      79.110  57.300 140.150  1.00  0.00           C
ATOM   1136  HZ  PHE A 112      80.130  57.590 140.400  1.00  0.00           H
ATOM   1137  C   PHE A 112      76.150  54.340 137.360  1.00  0.00           C
ATOM   1138  O   PHE A 112      77.300  54.060 137.670  1.00  0.00           O
ATOM   1139  N   SER A 113      75.800  54.470 136.090  1.00  0.00           N
ATOM   1140  H   SER A 113      74.860  54.590 135.790  1.00  0.00           H
ATOM   1141  CA  SER A 113      76.750  54.150 134.980  1.00  0.00           C
ATOM   1142  CB  SER A 113      75.980  53.600 133.780  1.00  0.00           C
ATOM   1143  OG  SER A 113      74.930  52.670 134.140  1.00  0.00           O
ATOM   1144  HG  SER A 113      74.410  52.500 133.300  1.00  0.00           H
ATOM   1145  C   SER A 113      77.520  55.430 134.540  1.00  0.00           C
ATOM   1146  O   SER A 113      76.880  56.360 134.020  1.00  0.00           O
ATOM   1147  N   VAL A 114      78.820  55.520 134.740  1.00  0.00           N
ATOM   1148  H   VAL A 114      79.310  54.720 135.090  1.00  0.00           H
ATOM   1149  CA  VAL A 114      79.640  56.610 134.130  1.00  0.00           C
ATOM   1150  CB  VAL A 114      80.870  56.980 134.920  1.00  0.00           C
ATOM   1151  CG1 VAL A 114      80.570  57.930 136.100  1.00  0.00           C
ATOM   1152  CG2 VAL A 114      81.570  55.710 135.450  1.00  0.00           C
ATOM   1153  C   VAL A 114      80.080  56.220 132.710  1.00  0.00           C
ATOM   1154  O   VAL A 114      80.250  55.060 132.370  1.00  0.00           O
ATOM   1155  N   LEU A 115      79.910  57.270 131.900  1.00  0.00           N
ATOM   1156  H   LEU A 115      79.470  58.120 132.200  1.00  0.00           H
ATOM   1157  CA  LEU A 115      80.550  57.390 130.540  1.00  0.00           C
ATOM   1158  CB  LEU A 115      79.550  58.290 129.800  1.00  0.00           C
ATOM   1159  CG  LEU A 115      79.340  57.730 128.390  1.00  0.00           C
ATOM   1160  CD1 LEU A 115      78.470  56.470 128.400  1.00  0.00           C
ATOM   1161  CD2 LEU A 115      78.830  58.880 127.550  1.00  0.00           C
ATOM   1162  C   LEU A 115      82.000  57.900 130.450  1.00  0.00           C
ATOM   1163  O   LEU A 115      82.320  58.940 131.010  1.00  0.00           O
ATOM   1164  N   ALA A 116      82.810  56.960 129.890  1.00  0.00           N
ATOM   1165  H   ALA A 116      82.490  56.080 129.540  1.00  0.00           H
ATOM   1166  CA  ALA A 116      84.260  57.210 129.660  1.00  0.00           C
ATOM   1167  CB  ALA A 116      84.970  55.950 129.320  1.00  0.00           C
ATOM   1168  C   ALA A 116      84.410  58.160 128.480  1.00  0.00           C
ATOM   1169  O   ALA A 116      84.310  57.780 127.340  1.00  0.00           O
ATOM   1170  N   CYS A 117      84.860  59.370 128.870  1.00  0.00           N
ATOM   1171  H   CYS A 117      84.970  59.700 129.810  1.00  0.00           H
ATOM   1172  CA  CYS A 117      85.120  60.470 127.900  1.00  0.00           C
ATOM   1173  CB  CYS A 117      84.110  61.580 128.000  1.00  0.00           C
ATOM   1174  SG  CYS A 117      84.040  62.690 126.540  1.00  0.00           S
ATOM   1175  HG  CYS A 117      84.860  63.640 126.990  1.00  0.00           H
ATOM   1176  C   CYS A 117      86.600  60.940 127.790  1.00  0.00           C
ATOM   1177  O   CYS A 117      87.160  61.510 128.700  1.00  0.00           O
ATOM   1178  N   TYR A 118      87.110  60.840 126.570  1.00  0.00           N
ATOM   1179  H   TYR A 118      86.690  60.230 125.900  1.00  0.00           H
ATOM   1180  CA  TYR A 118      88.570  60.960 126.330  1.00  0.00           C
ATOM   1181  CB  TYR A 118      89.110  59.820 125.510  1.00  0.00           C
ATOM   1182  CG  TYR A 118      89.250  58.450 126.190  1.00  0.00           C
ATOM   1183  CD1 TYR A 118      90.330  58.140 126.950  1.00  0.00           C
ATOM   1184  HD1 TYR A 118      91.050  58.950 127.110  1.00  0.00           H
ATOM   1185  CD2 TYR A 118      88.400  57.440 125.820  1.00  0.00           C
ATOM   1186  HD2 TYR A 118      87.470  57.600 125.280  1.00  0.00           H
ATOM   1187  CE1 TYR A 118      90.690  56.880 127.320  1.00  0.00           C
ATOM   1188  HE1 TYR A 118      91.500  56.770 128.050  1.00  0.00           H
ATOM   1189  CE2 TYR A 118      88.650  56.140 126.220  1.00  0.00           C
ATOM   1190  HE2 TYR A 118      87.880  55.370 126.200  1.00  0.00           H
ATOM   1191  CZ  TYR A 118      89.840  55.830 126.980  1.00  0.00           C
ATOM   1192  OH  TYR A 118      90.460  54.630 127.130  1.00  0.00           O
ATOM   1193  HH  TYR A 118      91.430  54.810 127.260  1.00  0.00           H
ATOM   1194  C   TYR A 118      88.840  62.230 125.570  1.00  0.00           C
ATOM   1195  O   TYR A 118      88.730  62.340 124.320  1.00  0.00           O
ATOM   1196  N   ASN A 119      88.910  63.300 126.400  1.00  0.00           N
ATOM   1197  H   ASN A 119      88.600  63.250 127.350  1.00  0.00           H
ATOM   1198  CA  ASN A 119      89.350  64.710 125.900  1.00  0.00           C
ATOM   1199  CB  ASN A 119      90.860  64.670 125.600  1.00  0.00           C
ATOM   1200  CG  ASN A 119      91.660  64.960 126.870  1.00  0.00           C
ATOM   1201  OD1 ASN A 119      92.490  64.200 127.340  1.00  0.00           O
ATOM   1202  ND2 ASN A 119      91.520  66.210 127.300  1.00  0.00           N
ATOM   1203 1HD2 ASN A 119      90.830  66.830 126.930  1.00  0.00           H
ATOM   1204 2HD2 ASN A 119      92.240  66.600 127.860  1.00  0.00           H
ATOM   1205  C   ASN A 119      88.560  65.160 124.620  1.00  0.00           C
ATOM   1206  O   ASN A 119      89.020  65.840 123.670  1.00  0.00           O
ATOM   1207  N   GLY A 120      87.290  64.860 124.810  1.00  0.00           N
ATOM   1208  H   GLY A 120      86.980  64.720 125.760  1.00  0.00           H
ATOM   1209  CA  GLY A 120      86.250  65.160 123.860  1.00  0.00           C
ATOM   1210  C   GLY A 120      85.590  63.880 123.210  1.00  0.00           C
ATOM   1211  O   GLY A 120      84.590  64.150 122.580  1.00  0.00           O
ATOM   1212  N   SER A 121      86.190  62.700 123.190  1.00  0.00           N
ATOM   1213  H   SER A 121      86.970  62.470 123.770  1.00  0.00           H
ATOM   1214  CA  SER A 121      85.640  61.590 122.450  1.00  0.00           C
ATOM   1215  CB  SER A 121      86.670  60.960 121.520  1.00  0.00           C
ATOM   1216  OG  SER A 121      86.440  59.770 120.800  1.00  0.00           O
ATOM   1217  HG  SER A 121      87.000  59.030 121.160  1.00  0.00           H
ATOM   1218  C   SER A 121      85.070  60.440 123.350  1.00  0.00           C
ATOM   1219  O   SER A 121      85.840  59.900 124.120  1.00  0.00           O
ATOM   1220  N   PRO A 122      83.750  60.210 123.330  1.00  0.00           N
ATOM   1221  CA  PRO A 122      83.230  59.260 124.330  1.00  0.00           C
ATOM   1222  CB  PRO A 122      81.750  59.700 124.420  1.00  0.00           C
ATOM   1223  CG  PRO A 122      81.540  60.380 123.090  1.00  0.00           C
ATOM   1224  CD  PRO A 122      82.800  61.230 122.860  1.00  0.00           C
ATOM   1225  C   PRO A 122      83.430  57.780 123.890  1.00  0.00           C
ATOM   1226  O   PRO A 122      82.960  57.310 122.900  1.00  0.00           O
ATOM   1227  N   SER A 123      84.020  56.970 124.780  1.00  0.00           N
ATOM   1228  H   SER A 123      84.590  57.310 125.530  1.00  0.00           H
ATOM   1229  CA  SER A 123      84.290  55.590 124.340  1.00  0.00           C
ATOM   1230  CB  SER A 123      85.720  55.430 123.770  1.00  0.00           C
ATOM   1231  OG  SER A 123      86.100  56.330 122.650  1.00  0.00           O
ATOM   1232  HG  SER A 123      85.490  56.080 121.900  1.00  0.00           H
ATOM   1233  C   SER A 123      84.240  54.720 125.570  1.00  0.00           C
ATOM   1234  O   SER A 123      85.200  54.470 126.280  1.00  0.00           O
ATOM   1235  N   GLY A 124      82.980  54.230 125.710  1.00  0.00           N
ATOM   1236  H   GLY A 124      82.220  54.420 125.090  1.00  0.00           H
ATOM   1237  CA  GLY A 124      82.680  53.200 126.750  1.00  0.00           C
ATOM   1238  C   GLY A 124      81.670  53.510 127.950  1.00  0.00           C
ATOM   1239  O   GLY A 124      81.900  54.470 128.710  1.00  0.00           O
ATOM   1240  N   VAL A 125      80.640  52.680 128.080  1.00  0.00           N
ATOM   1241  H   VAL A 125      80.300  52.090 127.350  1.00  0.00           H
ATOM   1242  CA  VAL A 125      79.830  52.620 129.290  1.00  0.00           C
ATOM   1243  CB  VAL A 125      78.480  51.900 129.040  1.00  0.00           C
ATOM   1244  CG1 VAL A 125      77.850  52.680 127.920  1.00  0.00           C
ATOM   1245  CG2 VAL A 125      78.670  50.500 128.480  1.00  0.00           C
ATOM   1246  C   VAL A 125      80.590  51.930 130.470  1.00  0.00           C
ATOM   1247  O   VAL A 125      81.130  50.810 130.210  1.00  0.00           O
ATOM   1248  N   TYR A 126      80.620  52.490 131.680  1.00  0.00           N
ATOM   1249  H   TYR A 126      80.450  53.470 131.820  1.00  0.00           H
ATOM   1250  CA  TYR A 126      80.990  51.630 132.810  1.00  0.00           C
ATOM   1251  CB  TYR A 126      82.500  51.780 133.130  1.00  0.00           C
ATOM   1252  CG  TYR A 126      82.980  50.620 133.970  1.00  0.00           C
ATOM   1253  CD1 TYR A 126      83.010  50.820 135.350  1.00  0.00           C
ATOM   1254  HD1 TYR A 126      82.320  51.580 135.740  1.00  0.00           H
ATOM   1255  CD2 TYR A 126      83.430  49.540 133.330  1.00  0.00           C
ATOM   1256  HD2 TYR A 126      83.600  49.630 132.250  1.00  0.00           H
ATOM   1257  CE1 TYR A 126      83.560  49.800 136.120  1.00  0.00           C
ATOM   1258  HE1 TYR A 126      83.730  49.940 137.190  1.00  0.00           H
ATOM   1259  CE2 TYR A 126      84.010  48.540 134.040  1.00  0.00           C
ATOM   1260  HE2 TYR A 126      84.130  47.600 133.500  1.00  0.00           H
ATOM   1261  CZ  TYR A 126      83.990  48.700 135.430  1.00  0.00           C
ATOM   1262  OH  TYR A 126      84.800  47.900 136.150  1.00  0.00           O
ATOM   1263  HH  TYR A 126      85.090  47.180 135.530  1.00  0.00           H
ATOM   1264  C   TYR A 126      80.130  51.710 134.090  1.00  0.00           C
ATOM   1265  O   TYR A 126      80.150  52.720 134.760  1.00  0.00           O
ATOM   1266  N   GLN A 127      79.760  50.550 134.640  1.00  0.00           N
ATOM   1267  H   GLN A 127      80.230  49.710 134.400  1.00  0.00           H
ATOM   1268  CA  GLN A 127      78.790  50.450 135.790  1.00  0.00           C
ATOM   1269  CB  GLN A 127      78.130  49.130 135.530  1.00  0.00           C
ATOM   1270  CG  GLN A 127      77.320  48.470 136.660  1.00  0.00           C
ATOM   1271  CD  GLN A 127      76.750  47.210 135.990  1.00  0.00           C
ATOM   1272  OE1 GLN A 127      77.340  46.120 135.980  1.00  0.00           O
ATOM   1273  NE2 GLN A 127      75.650  47.380 135.310  1.00  0.00           N
ATOM   1274 1HE2 GLN A 127      75.300  48.320 135.260  1.00  0.00           H
ATOM   1275 2HE2 GLN A 127      75.380  46.820 134.530  1.00  0.00           H
ATOM   1276  C   GLN A 127      79.440  50.540 137.200  1.00  0.00           C
ATOM   1277  O   GLN A 127      80.210  49.660 137.660  1.00  0.00           O
ATOM   1278  N   CYS A 128      79.390  51.690 137.880  1.00  0.00           N
ATOM   1279  H   CYS A 128      78.870  52.520 137.660  1.00  0.00           H
ATOM   1280  CA  CYS A 128      80.040  51.950 139.240  1.00  0.00           C
ATOM   1281  CB  CYS A 128      80.970  53.170 139.260  1.00  0.00           C
ATOM   1282  SG  CYS A 128      82.320  53.090 137.970  1.00  0.00           S
ATOM   1283  HG  CYS A 128      82.730  51.910 138.420  1.00  0.00           H
ATOM   1284  C   CYS A 128      79.020  52.180 140.430  1.00  0.00           C
ATOM   1285  O   CYS A 128      77.820  52.390 140.170  1.00  0.00           O
ATOM   1286  N   ALA A 129      79.500  52.060 141.640  1.00  0.00           N
ATOM   1287  H   ALA A 129      80.490  51.970 141.760  1.00  0.00           H
ATOM   1288  CA  ALA A 129      78.730  52.210 142.850  1.00  0.00           C
ATOM   1289  CB  ALA A 129      78.540  50.990 143.770  1.00  0.00           C
ATOM   1290  C   ALA A 129      79.230  53.370 143.720  1.00  0.00           C
ATOM   1291  O   ALA A 129      80.430  53.580 143.850  1.00  0.00           O
ATOM   1292  N   MET A 130      78.280  54.210 144.180  1.00  0.00           N
ATOM   1293  H   MET A 130      77.340  53.940 143.980  1.00  0.00           H
ATOM   1294  CA  MET A 130      78.520  55.570 144.810  1.00  0.00           C
ATOM   1295  CB  MET A 130      77.160  56.190 145.070  1.00  0.00           C
ATOM   1296  CG  MET A 130      77.010  57.690 145.050  1.00  0.00           C
ATOM   1297  SD  MET A 130      77.660  58.620 146.510  1.00  0.00           S
ATOM   1298  CE  MET A 130      76.690  60.110 146.500  1.00  0.00           C
ATOM   1299  C   MET A 130      79.360  55.410 146.110  1.00  0.00           C
ATOM   1300  O   MET A 130      78.980  54.530 146.840  1.00  0.00           O
ATOM   1301  N   ARG A 131      80.190  56.400 146.410  1.00  0.00           N
ATOM   1302  H   ARG A 131      79.810  57.280 146.110  1.00  0.00           H
ATOM   1303  CA  ARG A 131      81.380  56.310 147.330  1.00  0.00           C
ATOM   1304  CB  ARG A 131      82.630  56.760 146.640  1.00  0.00           C
ATOM   1305  CG  ARG A 131      83.010  56.030 145.380  1.00  0.00           C
ATOM   1306  CD  ARG A 131      83.740  54.760 145.700  1.00  0.00           C
ATOM   1307  NE  ARG A 131      82.930  53.540 145.830  1.00  0.00           N
ATOM   1308  HE  ARG A 131      82.460  53.250 145.000  1.00  0.00           H
ATOM   1309  CZ  ARG A 131      82.540  52.870 146.950  1.00  0.00           C
ATOM   1310  NH1 ARG A 131      82.880  53.320 148.150  1.00  0.00           N
ATOM   1311 1HH1 ARG A 131      83.400  54.180 148.120  1.00  0.00           H
ATOM   1312 2HH1 ARG A 131      82.830  52.880 149.050  1.00  0.00           H
ATOM   1313  NH2 ARG A 131      81.790  51.770 146.890  1.00  0.00           N
ATOM   1314 1HH2 ARG A 131      81.420  51.350 146.060  1.00  0.00           H
ATOM   1315 2HH2 ARG A 131      81.700  51.350 147.790  1.00  0.00           H
ATOM   1316  C   ARG A 131      81.160  57.190 148.600  1.00  0.00           C
ATOM   1317  O   ARG A 131      80.600  58.310 148.490  1.00  0.00           O
ATOM   1318  N   PRO A 132      81.270  56.500 149.750  1.00  0.00           N
ATOM   1319  CA  PRO A 132      81.540  57.130 151.090  1.00  0.00           C
ATOM   1320  CB  PRO A 132      81.750  55.930 152.040  1.00  0.00           C
ATOM   1321  CG  PRO A 132      80.980  54.820 151.430  1.00  0.00           C
ATOM   1322  CD  PRO A 132      80.990  55.070 149.920  1.00  0.00           C
ATOM   1323  C   PRO A 132      82.620  58.210 151.040  1.00  0.00           C
ATOM   1324  O   PRO A 132      82.550  59.250 151.720  1.00  0.00           O
ATOM   1325  N   ASN A 133      83.790  57.800 150.530  1.00  0.00           N
ATOM   1326  H   ASN A 133      83.840  56.820 150.330  1.00  0.00           H
ATOM   1327  CA  ASN A 133      84.860  58.760 150.140  1.00  0.00           C
ATOM   1328  CB  ASN A 133      86.150  58.140 149.750  1.00  0.00           C
ATOM   1329  CG  ASN A 133      87.230  59.220 150.040  1.00  0.00           C
ATOM   1330  OD1 ASN A 133      87.620  60.070 149.280  1.00  0.00           O
ATOM   1331  ND2 ASN A 133      88.000  58.930 151.090  1.00  0.00           N
ATOM   1332 1HD2 ASN A 133      87.790  58.090 151.600  1.00  0.00           H
ATOM   1333 2HD2 ASN A 133      88.970  59.140 151.010  1.00  0.00           H
ATOM   1334  C   ASN A 133      84.460  59.440 148.830  1.00  0.00           C
ATOM   1335  O   ASN A 133      84.670  59.120 147.640  1.00  0.00           O
ATOM   1336  N   PHE A 134      83.950  60.670 149.020  1.00  0.00           N
ATOM   1337  H   PHE A 134      83.880  60.940 149.980  1.00  0.00           H
ATOM   1338  CA  PHE A 134      83.600  61.650 147.950  1.00  0.00           C
ATOM   1339  CB  PHE A 134      82.850  62.880 148.490  1.00  0.00           C
ATOM   1340  CG  PHE A 134      81.420  62.550 148.960  1.00  0.00           C
ATOM   1341  CD1 PHE A 134      80.300  62.510 148.120  1.00  0.00           C
ATOM   1342  HD1 PHE A 134      80.330  63.220 147.290  1.00  0.00           H
ATOM   1343  CD2 PHE A 134      81.270  62.160 150.280  1.00  0.00           C
ATOM   1344  HD2 PHE A 134      82.150  62.010 150.920  1.00  0.00           H
ATOM   1345  CE1 PHE A 134      79.110  61.990 148.590  1.00  0.00           C
ATOM   1346  HE1 PHE A 134      78.210  62.030 147.970  1.00  0.00           H
ATOM   1347  CE2 PHE A 134      80.020  61.720 150.820  1.00  0.00           C
ATOM   1348  HE2 PHE A 134      79.890  61.550 151.890  1.00  0.00           H
ATOM   1349  CZ  PHE A 134      78.960  61.600 149.920  1.00  0.00           C
ATOM   1350  HZ  PHE A 134      78.080  60.980 150.110  1.00  0.00           H
ATOM   1351  C   PHE A 134      84.740  62.060 146.990  1.00  0.00           C
ATOM   1352  O   PHE A 134      84.380  62.350 145.830  1.00  0.00           O
ATOM   1353  N   THR A 135      85.790  62.580 147.640  1.00  0.00           N
ATOM   1354  H   THR A 135      85.970  62.410 148.610  1.00  0.00           H
ATOM   1355  CA  THR A 135      86.910  63.040 146.780  1.00  0.00           C
ATOM   1356  CB  THR A 135      87.610  64.360 147.230  1.00  0.00           C
ATOM   1357  OG1 THR A 135      88.020  64.470 148.600  1.00  0.00           O
ATOM   1358  HG1 THR A 135      88.450  65.330 148.840  1.00  0.00           H
ATOM   1359  CG2 THR A 135      86.730  65.580 146.990  1.00  0.00           C
ATOM   1360  C   THR A 135      87.840  61.870 146.530  1.00  0.00           C
ATOM   1361  O   THR A 135      88.930  61.960 147.170  1.00  0.00           O
ATOM   1362  N   ILE A 136      87.520  60.960 145.630  1.00  0.00           N
ATOM   1363  H   ILE A 136      86.780  61.090 144.960  1.00  0.00           H
ATOM   1364  CA  ILE A 136      88.350  59.740 145.460  1.00  0.00           C
ATOM   1365  CB  ILE A 136      87.480  58.710 144.790  1.00  0.00           C
ATOM   1366  CG1 ILE A 136      88.140  57.340 144.850  1.00  0.00           C
ATOM   1367  CG2 ILE A 136      87.050  58.950 143.330  1.00  0.00           C
ATOM   1368  CD  ILE A 136      88.280  56.700 146.200  1.00  0.00           C
ATOM   1369  C   ILE A 136      89.720  60.000 144.810  1.00  0.00           C
ATOM   1370  O   ILE A 136      89.890  60.490 143.720  1.00  0.00           O
ATOM   1371  N   LYS A 137      90.780  59.720 145.590  1.00  0.00           N
ATOM   1372  H   LYS A 137      90.730  59.410 146.540  1.00  0.00           H
ATOM   1373  CA  LYS A 137      92.160  59.800 145.140  1.00  0.00           C
ATOM   1374  CB  LYS A 137      93.220  59.720 146.250  1.00  0.00           C
ATOM   1375  CG  LYS A 137      92.860  60.780 147.360  1.00  0.00           C
ATOM   1376  CD  LYS A 137      94.130  61.010 148.300  1.00  0.00           C
ATOM   1377  CE  LYS A 137      94.500  59.740 149.000  1.00  0.00           C
ATOM   1378  NZ  LYS A 137      95.570  59.890 150.000  1.00  0.00           N
ATOM   1379  HZ1 LYS A 137      95.620  59.060 150.560  1.00  0.00           H
ATOM   1380  HZ2 LYS A 137      96.460  60.030 149.570  1.00  0.00           H
ATOM   1381  HZ3 LYS A 137      95.270  60.620 150.630  1.00  0.00           H
ATOM   1382  C   LYS A 137      92.530  58.550 144.250  1.00  0.00           C
ATOM   1383  O   LYS A 137      92.210  57.420 144.530  1.00  0.00           O
ATOM   1384  N   GLY A 138      93.210  58.870 143.150  1.00  0.00           N
ATOM   1385  H   GLY A 138      93.170  59.800 142.770  1.00  0.00           H
ATOM   1386  CA  GLY A 138      94.030  57.930 142.400  1.00  0.00           C
ATOM   1387  C   GLY A 138      93.900  58.100 140.890  1.00  0.00           C
ATOM   1388  O   GLY A 138      93.630  59.200 140.430  1.00  0.00           O
ATOM   1389  N   SER A 139      94.160  57.040 140.120  1.00  0.00           N
ATOM   1390  H   SER A 139      94.280  56.100 140.420  1.00  0.00           H
ATOM   1391  CA  SER A 139      94.260  57.210 138.660  1.00  0.00           C
ATOM   1392  CB  SER A 139      95.680  57.180 138.120  1.00  0.00           C
ATOM   1393  OG  SER A 139      95.690  57.940 136.910  1.00  0.00           O
ATOM   1394  HG  SER A 139      96.370  57.530 136.300  1.00  0.00           H
ATOM   1395  C   SER A 139      93.300  56.420 137.740  1.00  0.00           C
ATOM   1396  O   SER A 139      93.490  55.200 137.530  1.00  0.00           O
ATOM   1397  N   PHE A 140      92.200  57.100 137.490  1.00  0.00           N
ATOM   1398  H   PHE A 140      92.100  58.070 137.700  1.00  0.00           H
ATOM   1399  CA  PHE A 140      91.060  56.570 136.680  1.00  0.00           C
ATOM   1400  CB  PHE A 140      89.750  56.600 137.550  1.00  0.00           C
ATOM   1401  CG  PHE A 140      89.890  56.440 139.000  1.00  0.00           C
ATOM   1402  CD1 PHE A 140      89.920  55.180 139.600  1.00  0.00           C
ATOM   1403  HD1 PHE A 140      89.900  54.280 138.990  1.00  0.00           H
ATOM   1404  CD2 PHE A 140      89.800  57.560 139.810  1.00  0.00           C
ATOM   1405  HD2 PHE A 140      89.600  58.560 139.420  1.00  0.00           H
ATOM   1406  CE1 PHE A 140      89.990  55.140 141.000  1.00  0.00           C
ATOM   1407  HE1 PHE A 140      90.140  54.170 141.480  1.00  0.00           H
ATOM   1408  CE2 PHE A 140      89.980  57.500 141.220  1.00  0.00           C
ATOM   1409  HE2 PHE A 140      89.780  58.360 141.870  1.00  0.00           H
ATOM   1410  CZ  PHE A 140      90.030  56.270 141.820  1.00  0.00           C
ATOM   1411  HZ  PHE A 140      90.210  56.160 142.890  1.00  0.00           H
ATOM   1412  C   PHE A 140      90.930  56.780 135.150  1.00  0.00           C
ATOM   1413  O   PHE A 140      90.950  55.760 134.480  1.00  0.00           O
ATOM   1414  N   LEU A 141      91.010  58.040 134.730  1.00  0.00           N
ATOM   1415  H   LEU A 141      90.870  58.840 135.320  1.00  0.00           H
ATOM   1416  CA  LEU A 141      90.950  58.260 133.260  1.00  0.00           C
ATOM   1417  CB  LEU A 141      89.490  58.230 132.760  1.00  0.00           C
ATOM   1418  CG  LEU A 141      89.410  57.840 131.310  1.00  0.00           C
ATOM   1419  CD1 LEU A 141      89.030  56.350 131.120  1.00  0.00           C
ATOM   1420  CD2 LEU A 141      88.330  58.700 130.590  1.00  0.00           C
ATOM   1421  C   LEU A 141      91.600  59.570 132.690  1.00  0.00           C
ATOM   1422  O   LEU A 141      91.370  60.590 133.330  1.00  0.00           O
ATOM   1423  N   ASN A 142      92.530  59.470 131.770  1.00  0.00           N
ATOM   1424  H   ASN A 142      92.670  58.570 131.350  1.00  0.00           H
ATOM   1425  CA  ASN A 142      93.260  60.570 131.090  1.00  0.00           C
ATOM   1426  CB  ASN A 142      94.410  60.000 130.320  1.00  0.00           C
ATOM   1427  CG  ASN A 142      94.200  58.790 129.360  1.00  0.00           C
ATOM   1428  OD1 ASN A 142      93.290  57.950 129.450  1.00  0.00           O
ATOM   1429  ND2 ASN A 142      95.030  58.810 128.380  1.00  0.00           N
ATOM   1430 1HD2 ASN A 142      95.820  59.430 128.310  1.00  0.00           H
ATOM   1431 2HD2 ASN A 142      95.030  58.010 127.780  1.00  0.00           H
ATOM   1432  C   ASN A 142      92.370  61.440 130.120  1.00  0.00           C
ATOM   1433  O   ASN A 142      92.180  61.030 128.990  1.00  0.00           O
ATOM   1434  N   GLY A 143      91.720  62.400 130.790  1.00  0.00           N
ATOM   1435  H   GLY A 143      91.660  62.360 131.780  1.00  0.00           H
ATOM   1436  CA  GLY A 143      90.930  63.500 130.160  1.00  0.00           C
ATOM   1437  C   GLY A 143      89.470  63.200 130.390  1.00  0.00           C
ATOM   1438  O   GLY A 143      88.810  63.430 129.390  1.00  0.00           O
ATOM   1439  N   SER A 144      89.040  63.180 131.660  1.00  0.00           N
ATOM   1440  H   SER A 144      89.740  63.160 132.380  1.00  0.00           H
ATOM   1441  CA  SER A 144      87.690  62.870 132.220  1.00  0.00           C
ATOM   1442  CB  SER A 144      87.780  61.720 133.270  1.00  0.00           C
ATOM   1443  OG  SER A 144      88.590  61.860 134.430  1.00  0.00           O
ATOM   1444  HG  SER A 144      89.450  62.310 134.190  1.00  0.00           H
ATOM   1445  C   SER A 144      86.870  64.010 132.770  1.00  0.00           C
ATOM   1446  O   SER A 144      85.730  63.850 132.940  1.00  0.00           O
ATOM   1447  N   CYS A 145      87.430  65.160 133.110  1.00  0.00           N
ATOM   1448  H   CYS A 145      88.420  65.230 133.240  1.00  0.00           H
ATOM   1449  CA  CYS A 145      86.680  66.470 133.310  1.00  0.00           C
ATOM   1450  CB  CYS A 145      87.600  67.740 133.570  1.00  0.00           C
ATOM   1451  SG  CYS A 145      88.970  67.710 132.460  1.00  0.00           S
ATOM   1452  HG  CYS A 145      89.570  66.660 133.020  1.00  0.00           H
ATOM   1453  C   CYS A 145      85.510  66.870 132.360  1.00  0.00           C
ATOM   1454  O   CYS A 145      85.780  67.360 131.270  1.00  0.00           O
ATOM   1455  N   GLY A 146      84.340  66.460 132.840  1.00  0.00           N
ATOM   1456  H   GLY A 146      84.410  66.210 133.800  1.00  0.00           H
ATOM   1457  CA  GLY A 146      83.080  66.580 132.090  1.00  0.00           C
ATOM   1458  C   GLY A 146      82.310  65.250 132.130  1.00  0.00           C
ATOM   1459  O   GLY A 146      81.120  65.300 132.070  1.00  0.00           O
ATOM   1460  N   SER A 147      82.990  64.110 132.130  1.00  0.00           N
ATOM   1461  H   SER A 147      83.990  64.100 132.080  1.00  0.00           H
ATOM   1462  CA  SER A 147      82.380  62.790 132.060  1.00  0.00           C
ATOM   1463  CB  SER A 147      83.520  61.720 132.440  1.00  0.00           C
ATOM   1464  OG  SER A 147      84.050  60.990 131.360  1.00  0.00           O
ATOM   1465  HG  SER A 147      83.400  60.260 131.160  1.00  0.00           H
ATOM   1466  C   SER A 147      81.130  62.560 132.940  1.00  0.00           C
ATOM   1467  O   SER A 147      81.280  62.840 134.120  1.00  0.00           O
ATOM   1468  N   VAL A 148      80.060  61.980 132.430  1.00  0.00           N
ATOM   1469  H   VAL A 148      80.110  61.540 131.540  1.00  0.00           H
ATOM   1470  CA  VAL A 148      78.820  61.890 133.180  1.00  0.00           C
ATOM   1471  CB  VAL A 148      77.620  62.550 132.460  1.00  0.00           C
ATOM   1472  CG1 VAL A 148      77.800  64.090 132.500  1.00  0.00           C
ATOM   1473  CG2 VAL A 148      77.360  62.080 131.020  1.00  0.00           C
ATOM   1474  C   VAL A 148      78.300  60.480 133.540  1.00  0.00           C
ATOM   1475  O   VAL A 148      78.180  59.510 132.820  1.00  0.00           O
ATOM   1476  N   GLY A 149      77.760  60.490 134.750  1.00  0.00           N
ATOM   1477  H   GLY A 149      77.970  61.170 135.440  1.00  0.00           H
ATOM   1478  CA  GLY A 149      77.060  59.330 135.300  1.00  0.00           C
ATOM   1479  C   GLY A 149      75.550  59.410 135.430  1.00  0.00           C
ATOM   1480  O   GLY A 149      75.040  60.430 135.890  1.00  0.00           O
ATOM   1481  N   PHE A 150      74.950  58.560 134.510  1.00  0.00           N
ATOM   1482  H   PHE A 150      75.500  57.880 134.010  1.00  0.00           H
ATOM   1483  CA  PHE A 150      73.500  58.460 134.270  1.00  0.00           C
ATOM   1484  CB  PHE A 150      73.160  58.510 132.800  1.00  0.00           C
ATOM   1485  CG  PHE A 150      73.780  57.400 131.840  1.00  0.00           C
ATOM   1486  CD1 PHE A 150      75.130  57.450 131.520  1.00  0.00           C
ATOM   1487  HD1 PHE A 150      75.720  58.320 131.770  1.00  0.00           H
ATOM   1488  CD2 PHE A 150      73.040  56.300 131.500  1.00  0.00           C
ATOM   1489  HD2 PHE A 150      72.010  56.190 131.850  1.00  0.00           H
ATOM   1490  CE1 PHE A 150      75.710  56.380 130.780  1.00  0.00           C
ATOM   1491  HE1 PHE A 150      76.800  56.400 130.720  1.00  0.00           H
ATOM   1492  CE2 PHE A 150      73.610  55.260 130.740  1.00  0.00           C
ATOM   1493  HE2 PHE A 150      73.070  54.340 130.500  1.00  0.00           H
ATOM   1494  CZ  PHE A 150      74.960  55.290 130.420  1.00  0.00           C
ATOM   1495  HZ  PHE A 150      75.430  54.340 130.170  1.00  0.00           H
ATOM   1496  C   PHE A 150      72.810  57.160 134.860  1.00  0.00           C
ATOM   1497  O   PHE A 150      73.500  56.180 135.240  1.00  0.00           O
ATOM   1498  N   ASN A 151      71.480  57.310 135.110  1.00  0.00           N
ATOM   1499  H   ASN A 151      71.160  58.220 135.360  1.00  0.00           H
ATOM   1500  CA  ASN A 151      70.570  56.200 135.300  1.00  0.00           C
ATOM   1501  CB  ASN A 151      69.830  56.330 136.670  1.00  0.00           C
ATOM   1502  CG  ASN A 151      70.880  56.150 137.810  1.00  0.00           C
ATOM   1503  OD1 ASN A 151      71.210  57.070 138.610  1.00  0.00           O
ATOM   1504  ND2 ASN A 151      71.030  54.860 138.140  1.00  0.00           N
ATOM   1505 1HD2 ASN A 151      70.550  54.110 137.680  1.00  0.00           H
ATOM   1506 2HD2 ASN A 151      71.410  54.640 139.040  1.00  0.00           H
ATOM   1507  C   ASN A 151      69.460  56.310 134.240  1.00  0.00           C
ATOM   1508  O   ASN A 151      68.630  57.230 134.240  1.00  0.00           O
ATOM   1509  N   ILE A 152      69.280  55.240 133.460  1.00  0.00           N
ATOM   1510  H   ILE A 152      69.670  54.320 133.580  1.00  0.00           H
ATOM   1511  CA  ILE A 152      68.380  55.250 132.290  1.00  0.00           C
ATOM   1512  CB  ILE A 152      69.070  54.500 131.130  1.00  0.00           C
ATOM   1513  CG1 ILE A 152      68.240  54.460 129.810  1.00  0.00           C
ATOM   1514  CG2 ILE A 152      69.640  53.150 131.530  1.00  0.00           C
ATOM   1515  CD  ILE A 152      68.560  55.730 128.940  1.00  0.00           C
ATOM   1516  C   ILE A 152      66.990  54.770 132.570  1.00  0.00           C
ATOM   1517  O   ILE A 152      66.820  53.630 132.970  1.00  0.00           O
ATOM   1518  N   ASP A 153      66.020  55.670 132.590  1.00  0.00           N
ATOM   1519  H   ASP A 153      66.150  56.660 132.680  1.00  0.00           H
ATOM   1520  CA  ASP A 153      64.670  55.220 132.560  1.00  0.00           C
ATOM   1521  CB  ASP A 153      63.880  55.990 133.670  1.00  0.00           C
ATOM   1522  CG  ASP A 153      62.380  55.760 133.730  1.00  0.00           C
ATOM   1523  OD1 ASP A 153      61.660  56.690 133.290  1.00  0.00           O
ATOM   1524  OD2 ASP A 153      62.030  54.610 134.020  1.00  0.00           O
ATOM   1525  C   ASP A 153      64.000  55.370 131.170  1.00  0.00           C
ATOM   1526  O   ASP A 153      64.470  56.210 130.330  1.00  0.00           O
ATOM   1527  N   TYR A 154      62.970  54.600 130.970  1.00  0.00           N
ATOM   1528  H   TYR A 154      62.730  53.970 131.710  1.00  0.00           H
ATOM   1529  CA  TYR A 154      62.240  54.600 129.720  1.00  0.00           C
ATOM   1530  CB  TYR A 154      61.010  53.670 129.670  1.00  0.00           C
ATOM   1531  CG  TYR A 154      61.450  52.220 129.570  1.00  0.00           C
ATOM   1532  CD1 TYR A 154      61.860  51.710 128.360  1.00  0.00           C
ATOM   1533  HD1 TYR A 154      61.870  52.360 127.490  1.00  0.00           H
ATOM   1534  CD2 TYR A 154      61.720  51.500 130.740  1.00  0.00           C
ATOM   1535  HD2 TYR A 154      61.500  52.060 131.660  1.00  0.00           H
ATOM   1536  CE1 TYR A 154      62.570  50.600 128.320  1.00  0.00           C
ATOM   1537  HE1 TYR A 154      62.970  50.300 127.350  1.00  0.00           H
ATOM   1538  CE2 TYR A 154      62.370  50.300 130.730  1.00  0.00           C
ATOM   1539  HE2 TYR A 154      62.490  49.830 131.710  1.00  0.00           H
ATOM   1540  CZ  TYR A 154      62.780  49.880 129.480  1.00  0.00           C
ATOM   1541  OH  TYR A 154      63.410  48.660 129.330  1.00  0.00           O
ATOM   1542  HH  TYR A 154      64.020  48.740 128.530  1.00  0.00           H
ATOM   1543  C   TYR A 154      61.780  56.000 129.180  1.00  0.00           C
ATOM   1544  O   TYR A 154      61.900  56.330 127.950  1.00  0.00           O
ATOM   1545  N   ASP A 155      61.380  56.830 130.120  1.00  0.00           N
ATOM   1546  H   ASP A 155      61.220  56.440 131.030  1.00  0.00           H
ATOM   1547  CA  ASP A 155      60.930  58.220 130.010  1.00  0.00           C
ATOM   1548  CB  ASP A 155      59.800  58.570 131.000  1.00  0.00           C
ATOM   1549  CG  ASP A 155      59.370  60.020 130.940  1.00  0.00           C
ATOM   1550  OD1 ASP A 155      58.600  60.250 130.010  1.00  0.00           O
ATOM   1551  OD2 ASP A 155      59.940  60.840 131.670  1.00  0.00           O
ATOM   1552  C   ASP A 155      62.150  59.160 130.050  1.00  0.00           C
ATOM   1553  O   ASP A 155      62.600  59.650 129.010  1.00  0.00           O
ATOM   1554  N   CYS A 156      62.770  59.240 131.220  1.00  0.00           N
ATOM   1555  H   CYS A 156      62.770  58.470 131.870  1.00  0.00           H
ATOM   1556  CA  CYS A 156      63.890  60.190 131.340  1.00  0.00           C
ATOM   1557  CB  CYS A 156      63.570  61.230 132.370  1.00  0.00           C
ATOM   1558  SG  CYS A 156      62.130  62.320 131.920  1.00  0.00           S
ATOM   1559  HG  CYS A 156      61.340  61.290 131.630  1.00  0.00           H
ATOM   1560  C   CYS A 156      65.260  59.630 131.640  1.00  0.00           C
ATOM   1561  O   CYS A 156      65.440  58.720 132.400  1.00  0.00           O
ATOM   1562  N   VAL A 157      66.270  60.050 130.890  1.00  0.00           N
ATOM   1563  H   VAL A 157      65.990  60.590 130.100  1.00  0.00           H
ATOM   1564  CA  VAL A 157      67.710  59.790 131.060  1.00  0.00           C
ATOM   1565  CB  VAL A 157      68.520  60.180 129.830  1.00  0.00           C
ATOM   1566  CG1 VAL A 157      70.000  59.870 130.120  1.00  0.00           C
ATOM   1567  CG2 VAL A 157      68.180  59.310 128.590  1.00  0.00           C
ATOM   1568  C   VAL A 157      68.220  60.630 132.260  1.00  0.00           C
ATOM   1569  O   VAL A 157      68.500  61.840 132.170  1.00  0.00           O
ATOM   1570  N   SER A 158      67.950  60.120 133.430  1.00  0.00           N
ATOM   1571  H   SER A 158      67.300  59.360 133.400  1.00  0.00           H
ATOM   1572  CA  SER A 158      68.280  60.660 134.740  1.00  0.00           C
ATOM   1573  CB  SER A 158      67.650  59.890 135.900  1.00  0.00           C
ATOM   1574  OG  SER A 158      66.450  60.450 136.320  1.00  0.00           O
ATOM   1575  HG  SER A 158      66.150  60.090 137.200  1.00  0.00           H
ATOM   1576  C   SER A 158      69.810  60.870 134.990  1.00  0.00           C
ATOM   1577  O   SER A 158      70.490  59.980 135.490  1.00  0.00           O
ATOM   1578  N   PHE A 159      70.170  62.160 134.910  1.00  0.00           N
ATOM   1579  H   PHE A 159      69.490  62.880 134.770  1.00  0.00           H
ATOM   1580  CA  PHE A 159      71.570  62.630 134.890  1.00  0.00           C
ATOM   1581  CB  PHE A 159      71.860  63.760 133.880  1.00  0.00           C
ATOM   1582  CG  PHE A 159      72.090  63.300 132.490  1.00  0.00           C
ATOM   1583  CD1 PHE A 159      73.300  62.680 132.210  1.00  0.00           C
ATOM   1584  HD1 PHE A 159      74.090  62.460 132.930  1.00  0.00           H
ATOM   1585  CD2 PHE A 159      71.130  63.530 131.460  1.00  0.00           C
ATOM   1586  HD2 PHE A 159      70.140  63.840 131.780  1.00  0.00           H
ATOM   1587  CE1 PHE A 159      73.640  62.510 130.890  1.00  0.00           C
ATOM   1588  HE1 PHE A 159      74.690  62.520 130.610  1.00  0.00           H
ATOM   1589  CE2 PHE A 159      71.430  63.250 130.140  1.00  0.00           C
ATOM   1590  HE2 PHE A 159      70.700  63.350 129.340  1.00  0.00           H
ATOM   1591  CZ  PHE A 159      72.710  62.810 129.940  1.00  0.00           C
ATOM   1592  HZ  PHE A 159      72.930  62.450 128.940  1.00  0.00           H
ATOM   1593  C   PHE A 159      71.910  63.000 136.330  1.00  0.00           C
ATOM   1594  O   PHE A 159      71.530  64.010 136.900  1.00  0.00           O
ATOM   1595  N   CYS A 160      72.560  62.010 136.930  1.00  0.00           N
ATOM   1596  H   CYS A 160      73.090  61.330 136.430  1.00  0.00           H
ATOM   1597  CA  CYS A 160      72.980  62.080 138.400  1.00  0.00           C
ATOM   1598  CB  CYS A 160      72.700  60.760 139.170  1.00  0.00           C
ATOM   1599  SG  CYS A 160      73.750  59.320 138.770  1.00  0.00           S
ATOM   1600  HG  CYS A 160      72.960  58.560 139.520  1.00  0.00           H
ATOM   1601  C   CYS A 160      74.330  62.690 138.810  1.00  0.00           C
ATOM   1602  O   CYS A 160      74.430  63.460 139.750  1.00  0.00           O
ATOM   1603  N   TYR A 161      75.460  62.100 138.340  1.00  0.00           N
ATOM   1604  H   TYR A 161      75.430  61.310 137.730  1.00  0.00           H
ATOM   1605  CA  TYR A 161      76.800  62.500 138.850  1.00  0.00           C
ATOM   1606  CB  TYR A 161      77.390  61.260 139.530  1.00  0.00           C
ATOM   1607  CG  TYR A 161      78.710  61.410 140.240  1.00  0.00           C
ATOM   1608  CD1 TYR A 161      78.780  62.190 141.400  1.00  0.00           C
ATOM   1609  HD1 TYR A 161      77.950  62.320 142.100  1.00  0.00           H
ATOM   1610  CD2 TYR A 161      79.870  60.990 139.580  1.00  0.00           C
ATOM   1611  HD2 TYR A 161      79.790  60.740 138.520  1.00  0.00           H
ATOM   1612  CE1 TYR A 161      80.000  62.600 141.830  1.00  0.00           C
ATOM   1613  HE1 TYR A 161      80.090  63.180 142.750  1.00  0.00           H
ATOM   1614  CE2 TYR A 161      81.090  61.350 140.080  1.00  0.00           C
ATOM   1615  HE2 TYR A 161      81.910  61.340 139.370  1.00  0.00           H
ATOM   1616  CZ  TYR A 161      81.160  62.170 141.250  1.00  0.00           C
ATOM   1617  OH  TYR A 161      82.300  62.420 141.820  1.00  0.00           O
ATOM   1618  HH  TYR A 161      82.920  62.340 141.040  1.00  0.00           H
ATOM   1619  C   TYR A 161      77.760  63.000 137.760  1.00  0.00           C
ATOM   1620  O   TYR A 161      77.980  62.270 136.810  1.00  0.00           O
ATOM   1621  N   MET A 162      78.010  64.300 137.760  1.00  0.00           N
ATOM   1622  H   MET A 162      77.970  64.900 138.550  1.00  0.00           H
ATOM   1623  CA  MET A 162      78.920  64.780 136.710  1.00  0.00           C
ATOM   1624  CB  MET A 162      78.410  66.230 136.360  1.00  0.00           C
ATOM   1625  CG  MET A 162      78.970  66.600 135.000  1.00  0.00           C
ATOM   1626  SD  MET A 162      78.520  68.290 134.440  1.00  0.00           S
ATOM   1627  CE  MET A 162      79.090  68.310 132.730  1.00  0.00           C
ATOM   1628  C   MET A 162      80.360  64.970 137.190  1.00  0.00           C
ATOM   1629  O   MET A 162      80.720  65.780 138.050  1.00  0.00           O
ATOM   1630  N   HIS A 163      81.260  64.290 136.490  1.00  0.00           N
ATOM   1631  H   HIS A 163      81.110  63.730 135.680  1.00  0.00           H
ATOM   1632  CA  HIS A 163      82.710  64.250 136.900  1.00  0.00           C
ATOM   1633  CB  HIS A 163      83.490  63.050 136.310  1.00  0.00           C
ATOM   1634  CG  HIS A 163      84.850  62.790 137.010  1.00  0.00           C
ATOM   1635  ND1 HIS A 163      85.310  63.400 138.090  1.00  0.00           N
ATOM   1636  CD2 HIS A 163      85.920  62.280 136.360  1.00  0.00           C
ATOM   1637  HD2 HIS A 163      85.900  61.410 135.710  1.00  0.00           H
ATOM   1638  CE1 HIS A 163      86.630  63.240 138.110  1.00  0.00           C
ATOM   1639  HE1 HIS A 163      87.180  63.840 138.830  1.00  0.00           H
ATOM   1640  NE2 HIS A 163      87.040  62.610 137.000  1.00  0.00           N
ATOM   1641  HE2 HIS A 163      87.960  62.350 136.690  1.00  0.00           H
ATOM   1642  C   HIS A 163      83.300  65.560 136.440  1.00  0.00           C
ATOM   1643  O   HIS A 163      83.490  65.710 135.240  1.00  0.00           O
ATOM   1644  N   HIS A 164      83.730  66.370 137.380  1.00  0.00           N
ATOM   1645  H   HIS A 164      83.570  66.100 138.330  1.00  0.00           H
ATOM   1646  CA  HIS A 164      84.250  67.720 137.180  1.00  0.00           C
ATOM   1647  CB  HIS A 164      83.430  68.750 137.970  1.00  0.00           C
ATOM   1648  CG  HIS A 164      82.080  69.090 137.320  1.00  0.00           C
ATOM   1649  ND1 HIS A 164      81.480  70.290 137.610  1.00  0.00           N
ATOM   1650  CD2 HIS A 164      81.330  68.630 136.310  1.00  0.00           C
ATOM   1651  HD2 HIS A 164      81.620  67.730 135.790  1.00  0.00           H
ATOM   1652  CE1 HIS A 164      80.500  70.550 136.730  1.00  0.00           C
ATOM   1653  HE1 HIS A 164      79.970  71.500 136.670  1.00  0.00           H
ATOM   1654  NE2 HIS A 164      80.330  69.460 135.990  1.00  0.00           N
ATOM   1655  HE2 HIS A 164      79.560  69.260 135.370  1.00  0.00           H
ATOM   1656  C   HIS A 164      85.770  67.900 137.440  1.00  0.00           C
ATOM   1657  O   HIS A 164      86.480  68.350 136.510  1.00  0.00           O
ATOM   1658  N   MET A 165      86.180  67.770 138.690  1.00  0.00           N
ATOM   1659  H   MET A 165      85.750  67.290 139.450  1.00  0.00           H
ATOM   1660  CA  MET A 165      87.560  68.170 139.040  1.00  0.00           C
ATOM   1661  CB  MET A 165      87.510  69.070 140.270  1.00  0.00           C
ATOM   1662  CG  MET A 165      87.600  70.580 139.950  1.00  0.00           C
ATOM   1663  SD  MET A 165      89.050  71.130 139.110  1.00  0.00           S
ATOM   1664  CE  MET A 165      88.530  72.690 138.480  1.00  0.00           C
ATOM   1665  C   MET A 165      88.480  66.980 139.180  1.00  0.00           C
ATOM   1666  O   MET A 165      88.510  66.260 140.160  1.00  0.00           O
ATOM   1667  N   GLU A 166      89.390  66.960 138.200  1.00  0.00           N
ATOM   1668  H   GLU A 166      89.470  67.700 137.530  1.00  0.00           H
ATOM   1669  CA  GLU A 166      90.310  65.880 137.890  1.00  0.00           C
ATOM   1670  CB  GLU A 166      90.090  65.410 136.420  1.00  0.00           C
ATOM   1671  CG  GLU A 166      91.050  64.410 135.720  1.00  0.00           C
ATOM   1672  CD  GLU A 166      90.690  64.280 134.270  1.00  0.00           C
ATOM   1673  OE1 GLU A 166      90.440  65.340 133.600  1.00  0.00           O
ATOM   1674  OE2 GLU A 166      90.860  63.150 133.720  1.00  0.00           O
ATOM   1675  C   GLU A 166      91.750  66.420 138.080  1.00  0.00           C
ATOM   1676  O   GLU A 166      92.300  67.040 137.170  1.00  0.00           O
ATOM   1677  N   LEU A 167      92.170  66.210 139.370  1.00  0.00           N
ATOM   1678  H   LEU A 167      91.560  65.890 140.100  1.00  0.00           H
ATOM   1679  CA  LEU A 167      93.630  66.390 139.670  1.00  0.00           C
ATOM   1680  CB  LEU A 167      93.880  66.770 141.180  1.00  0.00           C
ATOM   1681  CG  LEU A 167      94.090  68.270 141.480  1.00  0.00           C
ATOM   1682  CD1 LEU A 167      94.620  68.420 142.880  1.00  0.00           C
ATOM   1683  CD2 LEU A 167      95.060  68.870 140.500  1.00  0.00           C
ATOM   1684  C   LEU A 167      94.420  65.070 139.330  1.00  0.00           C
ATOM   1685  O   LEU A 167      94.570  64.250 140.190  1.00  0.00           O
ATOM   1686  N   PRO A 168      94.870  64.860 138.060  1.00  0.00           N
ATOM   1687  CA  PRO A 168      95.230  63.550 137.470  1.00  0.00           C
ATOM   1688  CB  PRO A 168      96.360  63.730 136.500  1.00  0.00           C
ATOM   1689  CG  PRO A 168      96.030  65.210 136.130  1.00  0.00           C
ATOM   1690  CD  PRO A 168      95.490  65.940 137.320  1.00  0.00           C
ATOM   1691  C   PRO A 168      95.420  62.310 138.400  1.00  0.00           C
ATOM   1692  O   PRO A 168      94.610  61.450 138.410  1.00  0.00           O
ATOM   1693  N   THR A 169      96.520  62.220 139.130  1.00  0.00           N
ATOM   1694  H   THR A 169      97.270  62.850 138.950  1.00  0.00           H
ATOM   1695  CA  THR A 169      96.830  61.070 140.010  1.00  0.00           C
ATOM   1696  CB  THR A 169      98.370  60.830 140.060  1.00  0.00           C
ATOM   1697  OG1 THR A 169      98.990  62.090 140.360  1.00  0.00           O
ATOM   1698  HG1 THR A 169      99.790  61.840 140.900  1.00  0.00           H
ATOM   1699  CG2 THR A 169      98.710  60.250 138.640  1.00  0.00           C
ATOM   1700  C   THR A 169      96.330  61.190 141.460  1.00  0.00           C
ATOM   1701  O   THR A 169      96.690  60.320 142.260  1.00  0.00           O
ATOM   1702  N   GLY A 170      95.820  62.390 141.760  1.00  0.00           N
ATOM   1703  H   GLY A 170      95.520  62.940 140.970  1.00  0.00           H
ATOM   1704  CA  GLY A 170      95.310  62.980 143.020  1.00  0.00           C
ATOM   1705  C   GLY A 170      93.780  62.870 143.120  1.00  0.00           C
ATOM   1706  O   GLY A 170      93.260  61.900 142.570  1.00  0.00           O
ATOM   1707  N   VAL A 171      93.090  63.870 143.770  1.00  0.00           N
ATOM   1708  H   VAL A 171      93.530  64.620 144.250  1.00  0.00           H
ATOM   1709  CA  VAL A 171      91.600  63.930 143.880  1.00  0.00           C
ATOM   1710  CB  VAL A 171      91.090  65.050 144.760  1.00  0.00           C
ATOM   1711  CG1 VAL A 171      91.500  64.790 146.200  1.00  0.00           C
ATOM   1712  CG2 VAL A 171      91.490  66.480 144.400  1.00  0.00           C
ATOM   1713  C   VAL A 171      90.780  63.890 142.590  1.00  0.00           C
ATOM   1714  O   VAL A 171      91.170  64.580 141.630  1.00  0.00           O
ATOM   1715  N   HIS A 172      89.740  62.990 142.600  1.00  0.00           N
ATOM   1716  H   HIS A 172      89.830  62.150 143.120  1.00  0.00           H
ATOM   1717  CA  HIS A 172      88.750  62.940 141.500  1.00  0.00           C
ATOM   1718  CB  HIS A 172      88.730  61.580 140.800  1.00  0.00           C
ATOM   1719  CG  HIS A 172      90.020  61.350 139.980  1.00  0.00           C
ATOM   1720  ND1 HIS A 172      90.090  61.630 138.690  1.00  0.00           N
ATOM   1721  CD2 HIS A 172      91.260  61.090 140.460  1.00  0.00           C
ATOM   1722  HD2 HIS A 172      91.510  60.770 141.470  1.00  0.00           H
ATOM   1723  CE1 HIS A 172      91.330  61.680 138.400  1.00  0.00           C
ATOM   1724  HE1 HIS A 172      91.730  61.930 137.420  1.00  0.00           H
ATOM   1725  NE2 HIS A 172      92.050  61.250 139.420  1.00  0.00           N
ATOM   1726  HE2 HIS A 172      93.020  61.000 139.360  1.00  0.00           H
ATOM   1727  C   HIS A 172      87.360  63.240 142.130  1.00  0.00           C
ATOM   1728  O   HIS A 172      86.750  62.360 142.810  1.00  0.00           O
ATOM   1729  N   ALA A 173      86.910  64.470 141.890  1.00  0.00           N
ATOM   1730  H   ALA A 173      87.340  65.080 141.230  1.00  0.00           H
ATOM   1731  CA  ALA A 173      85.640  64.950 142.520  1.00  0.00           C
ATOM   1732  CB  ALA A 173      86.060  66.020 143.460  1.00  0.00           C
ATOM   1733  C   ALA A 173      84.710  65.390 141.420  1.00  0.00           C
ATOM   1734  O   ALA A 173      85.130  66.020 140.430  1.00  0.00           O
ATOM   1735  N   GLY A 174      83.440  65.130 141.680  1.00  0.00           N
ATOM   1736  H   GLY A 174      83.230  64.730 142.580  1.00  0.00           H
ATOM   1737  CA  GLY A 174      82.310  65.330 140.750  1.00  0.00           C
ATOM   1738  C   GLY A 174      81.090  65.930 141.470  1.00  0.00           C
ATOM   1739  O   GLY A 174      80.920  65.910 142.680  1.00  0.00           O
ATOM   1740  N   THR A 175      80.340  66.680 140.700  1.00  0.00           N
ATOM   1741  H   THR A 175      80.510  66.790 139.720  1.00  0.00           H
ATOM   1742  CA  THR A 175      79.150  67.540 141.100  1.00  0.00           C
ATOM   1743  CB  THR A 175      79.180  68.760 140.200  1.00  0.00           C
ATOM   1744  OG1 THR A 175      79.140  68.500 138.760  1.00  0.00           O
ATOM   1745  HG1 THR A 175      79.810  69.120 138.350  1.00  0.00           H
ATOM   1746  CG2 THR A 175      80.180  69.880 140.690  1.00  0.00           C
ATOM   1747  C   THR A 175      77.850  66.820 140.770  1.00  0.00           C
ATOM   1748  O   THR A 175      77.800  65.780 140.120  1.00  0.00           O
ATOM   1749  N   ASP A 176      76.690  67.250 141.320  1.00  0.00           N
ATOM   1750  H   ASP A 176      76.630  67.860 142.110  1.00  0.00           H
ATOM   1751  CA  ASP A 176      75.370  67.240 140.710  1.00  0.00           C
ATOM   1752  CB  ASP A 176      74.320  67.320 141.790  1.00  0.00           C
ATOM   1753  CG  ASP A 176      73.880  68.780 142.080  1.00  0.00           C
ATOM   1754  OD1 ASP A 176      72.990  69.210 141.370  1.00  0.00           O
ATOM   1755  OD2 ASP A 176      74.250  69.300 143.140  1.00  0.00           O
ATOM   1756  C   ASP A 176      75.280  68.260 139.580  1.00  0.00           C
ATOM   1757  O   ASP A 176      76.010  69.270 139.680  1.00  0.00           O
ATOM   1758  N   LEU A 177      74.410  68.060 138.620  1.00  0.00           N
ATOM   1759  H   LEU A 177      73.650  67.410 138.690  1.00  0.00           H
ATOM   1760  CA  LEU A 177      74.230  69.020 137.480  1.00  0.00           C
ATOM   1761  CB  LEU A 177      73.860  68.310 136.200  1.00  0.00           C
ATOM   1762  CG  LEU A 177      74.680  67.130 135.660  1.00  0.00           C
ATOM   1763  CD1 LEU A 177      74.020  65.860 136.170  1.00  0.00           C
ATOM   1764  CD2 LEU A 177      74.950  67.120 134.190  1.00  0.00           C
ATOM   1765  C   LEU A 177      73.300  70.210 137.630  1.00  0.00           C
ATOM   1766  O   LEU A 177      73.300  71.100 136.760  1.00  0.00           O
ATOM   1767  N   GLU A 178      72.650  70.390 138.740  1.00  0.00           N
ATOM   1768  H   GLU A 178      72.550  69.660 139.410  1.00  0.00           H
ATOM   1769  CA  GLU A 178      71.940  71.630 139.090  1.00  0.00           C
ATOM   1770  CB  GLU A 178      70.620  71.200 139.810  1.00  0.00           C
ATOM   1771  CG  GLU A 178      69.640  72.310 140.270  1.00  0.00           C
ATOM   1772  CD  GLU A 178      68.420  71.820 141.100  1.00  0.00           C
ATOM   1773  OE1 GLU A 178      67.470  72.580 141.100  1.00  0.00           O
ATOM   1774  OE2 GLU A 178      68.460  70.770 141.750  1.00  0.00           O
ATOM   1775  C   GLU A 178      72.720  72.610 140.000  1.00  0.00           C
ATOM   1776  O   GLU A 178      72.710  73.850 139.750  1.00  0.00           O
ATOM   1777  N   GLY A 179      73.500  72.040 140.890  1.00  0.00           N
ATOM   1778  H   GLY A 179      73.350  71.110 141.230  1.00  0.00           H
ATOM   1779  CA  GLY A 179      74.430  72.850 141.720  1.00  0.00           C
ATOM   1780  C   GLY A 179      75.920  72.530 142.000  1.00  0.00           C
ATOM   1781  O   GLY A 179      76.800  73.160 141.500  1.00  0.00           O
ATOM   1782  N   ASN A 180      76.070  71.750 143.020  1.00  0.00           N
ATOM   1783  H   ASN A 180      75.380  71.040 143.170  1.00  0.00           H
ATOM   1784  CA  ASN A 180      77.380  71.560 143.750  1.00  0.00           C
ATOM   1785  CB  ASN A 180      77.450  72.190 145.150  1.00  0.00           C
ATOM   1786  CG  ASN A 180      76.460  71.850 146.240  1.00  0.00           C
ATOM   1787  OD1 ASN A 180      75.290  71.850 145.980  1.00  0.00           O
ATOM   1788  ND2 ASN A 180      76.870  71.230 147.330  1.00  0.00           N
ATOM   1789 1HD2 ASN A 180      77.830  70.970 147.420  1.00  0.00           H
ATOM   1790 2HD2 ASN A 180      76.280  71.030 148.110  1.00  0.00           H
ATOM   1791  C   ASN A 180      77.990  70.230 143.750  1.00  0.00           C
ATOM   1792  O   ASN A 180      77.350  69.190 143.430  1.00  0.00           O
ATOM   1793  N   PHE A 181      79.200  70.260 144.230  1.00  0.00           N
ATOM   1794  H   PHE A 181      79.670  71.140 144.270  1.00  0.00           H
ATOM   1795  CA  PHE A 181      80.000  69.020 144.580  1.00  0.00           C
ATOM   1796  CB  PHE A 181      81.450  69.400 144.900  1.00  0.00           C
ATOM   1797  CG  PHE A 181      82.270  69.760 143.690  1.00  0.00           C
ATOM   1798  CD1 PHE A 181      82.920  68.770 143.010  1.00  0.00           C
ATOM   1799  HD1 PHE A 181      82.920  67.720 143.320  1.00  0.00           H
ATOM   1800  CD2 PHE A 181      82.470  71.090 143.280  1.00  0.00           C
ATOM   1801  HD2 PHE A 181      81.930  71.850 143.850  1.00  0.00           H
ATOM   1802  CE1 PHE A 181      83.680  69.040 141.980  1.00  0.00           C
ATOM   1803  HE1 PHE A 181      83.970  68.310 141.230  1.00  0.00           H
ATOM   1804  CE2 PHE A 181      83.250  71.380 142.210  1.00  0.00           C
ATOM   1805  HE2 PHE A 181      83.270  72.410 141.850  1.00  0.00           H
ATOM   1806  CZ  PHE A 181      83.840  70.350 141.540  1.00  0.00           C
ATOM   1807  HZ  PHE A 181      84.190  70.550 140.530  1.00  0.00           H
ATOM   1808  C   PHE A 181      79.290  68.240 145.640  1.00  0.00           C
ATOM   1809  O   PHE A 181      78.610  68.760 146.500  1.00  0.00           O
ATOM   1810  N   TYR A 182      79.390  66.930 145.460  1.00  0.00           N
ATOM   1811  H   TYR A 182      79.900  66.540 144.700  1.00  0.00           H
ATOM   1812  CA  TYR A 182      78.610  66.010 146.240  1.00  0.00           C
ATOM   1813  CB  TYR A 182      78.570  64.610 145.630  1.00  0.00           C
ATOM   1814  CG  TYR A 182      77.220  64.390 144.830  1.00  0.00           C
ATOM   1815  CD1 TYR A 182      76.220  63.600 145.380  1.00  0.00           C
ATOM   1816  HD1 TYR A 182      76.210  63.500 146.470  1.00  0.00           H
ATOM   1817  CD2 TYR A 182      77.190  64.430 143.460  1.00  0.00           C
ATOM   1818  HD2 TYR A 182      78.080  64.750 142.920  1.00  0.00           H
ATOM   1819  CE1 TYR A 182      75.230  62.980 144.670  1.00  0.00           C
ATOM   1820  HE1 TYR A 182      74.350  62.540 145.140  1.00  0.00           H
ATOM   1821  CE2 TYR A 182      76.190  63.880 142.690  1.00  0.00           C
ATOM   1822  HE2 TYR A 182      76.190  64.200 141.650  1.00  0.00           H
ATOM   1823  CZ  TYR A 182      75.210  63.110 143.280  1.00  0.00           C
ATOM   1824  OH  TYR A 182      74.230  62.540 142.540  1.00  0.00           O
ATOM   1825  HH  TYR A 182      74.410  62.760 141.580  1.00  0.00           H
ATOM   1826  C   TYR A 182      79.010  65.980 147.740  1.00  0.00           C
ATOM   1827  O   TYR A 182      78.170  65.620 148.520  1.00  0.00           O
ATOM   1828  N   GLY A 183      80.290  66.210 147.890  1.00  0.00           N
ATOM   1829  H   GLY A 183      80.800  66.430 147.050  1.00  0.00           H
ATOM   1830  CA  GLY A 183      80.880  66.370 149.240  1.00  0.00           C
ATOM   1831  C   GLY A 183      81.620  67.690 149.560  1.00  0.00           C
ATOM   1832  O   GLY A 183      81.700  68.540 148.650  1.00  0.00           O
ATOM   1833  N   PRO A 184      82.150  67.850 150.770  1.00  0.00           N
ATOM   1834  CA  PRO A 184      83.010  69.040 151.170  1.00  0.00           C
ATOM   1835  CB  PRO A 184      83.210  68.780 152.640  1.00  0.00           C
ATOM   1836  CG  PRO A 184      81.870  68.170 153.000  1.00  0.00           C
ATOM   1837  CD  PRO A 184      81.610  67.170 151.910  1.00  0.00           C
ATOM   1838  C   PRO A 184      84.270  69.340 150.430  1.00  0.00           C
ATOM   1839  O   PRO A 184      85.350  69.160 150.960  1.00  0.00           O
ATOM   1840  N   PHE A 185      84.110  69.900 149.250  1.00  0.00           N
ATOM   1841  H   PHE A 185      83.230  70.220 148.910  1.00  0.00           H
ATOM   1842  CA  PHE A 185      85.120  70.210 148.260  1.00  0.00           C
ATOM   1843  CB  PHE A 185      85.190  69.100 147.220  1.00  0.00           C
ATOM   1844  CG  PHE A 185      86.180  69.320 146.040  1.00  0.00           C
ATOM   1845  CD1 PHE A 185      85.730  69.980 144.890  1.00  0.00           C
ATOM   1846  HD1 PHE A 185      84.770  70.480 144.960  1.00  0.00           H
ATOM   1847  CD2 PHE A 185      87.500  68.940 146.200  1.00  0.00           C
ATOM   1848  HD2 PHE A 185      87.900  68.330 147.000  1.00  0.00           H
ATOM   1849  CE1 PHE A 185      86.600  70.420 143.890  1.00  0.00           C
ATOM   1850  HE1 PHE A 185      86.370  70.780 142.890  1.00  0.00           H
ATOM   1851  CE2 PHE A 185      88.370  69.310 145.190  1.00  0.00           C
ATOM   1852  HE2 PHE A 185      89.390  68.920 145.170  1.00  0.00           H
ATOM   1853  CZ  PHE A 185      87.950  70.060 144.110  1.00  0.00           C
ATOM   1854  HZ  PHE A 185      88.720  70.320 143.390  1.00  0.00           H
ATOM   1855  C   PHE A 185      84.660  71.520 147.600  1.00  0.00           C
ATOM   1856  O   PHE A 185      83.580  71.640 147.010  1.00  0.00           O
ATOM   1857  N   VAL A 186      85.550  72.510 147.670  1.00  0.00           N
ATOM   1858  H   VAL A 186      86.480  72.420 148.020  1.00  0.00           H
ATOM   1859  CA  VAL A 186      85.330  73.790 146.930  1.00  0.00           C
ATOM   1860  CB  VAL A 186      85.640  75.000 147.870  1.00  0.00           C
ATOM   1861  CG1 VAL A 186      84.470  75.060 148.790  1.00  0.00           C
ATOM   1862  CG2 VAL A 186      86.850  74.910 148.680  1.00  0.00           C
ATOM   1863  C   VAL A 186      86.100  73.700 145.600  1.00  0.00           C
ATOM   1864  O   VAL A 186      87.190  73.150 145.610  1.00  0.00           O
ATOM   1865  N   ASP A 187      85.720  74.490 144.650  1.00  0.00           N
ATOM   1866  H   ASP A 187      84.770  74.790 144.780  1.00  0.00           H
ATOM   1867  CA  ASP A 187      86.130  74.730 143.230  1.00  0.00           C
ATOM   1868  CB  ASP A 187      85.030  75.690 142.730  1.00  0.00           C
ATOM   1869  CG  ASP A 187      83.550  75.300 142.590  1.00  0.00           C
ATOM   1870  OD1 ASP A 187      82.920  75.230 143.660  1.00  0.00           O
ATOM   1871  OD2 ASP A 187      83.070  74.890 141.510  1.00  0.00           O
ATOM   1872  C   ASP A 187      87.500  75.470 143.140  1.00  0.00           C
ATOM   1873  O   ASP A 187      87.770  76.240 142.200  1.00  0.00           O
ATOM   1874  N   ARG A 188      88.540  74.790 143.700  1.00  0.00           N
ATOM   1875  H   ARG A 188      88.250  74.030 144.280  1.00  0.00           H
ATOM   1876  CA  ARG A 188      89.940  75.080 143.520  1.00  0.00           C
ATOM   1877  CB  ARG A 188      90.310  75.920 144.780  1.00  0.00           C
ATOM   1878  CG  ARG A 188      90.310  75.300 146.210  1.00  0.00           C
ATOM   1879  CD  ARG A 188      90.740  76.140 147.430  1.00  0.00           C
ATOM   1880  NE  ARG A 188      90.080  77.410 147.480  1.00  0.00           N
ATOM   1881  HE  ARG A 188      89.090  77.380 147.400  1.00  0.00           H
ATOM   1882  CZ  ARG A 188      90.640  78.640 147.620  1.00  0.00           C
ATOM   1883  NH1 ARG A 188      91.900  78.820 147.990  1.00  0.00           N
ATOM   1884 1HH1 ARG A 188      92.590  78.100 148.060  1.00  0.00           H
ATOM   1885 2HH1 ARG A 188      92.300  79.730 148.140  1.00  0.00           H
ATOM   1886  NH2 ARG A 188      89.880  79.720 147.590  1.00  0.00           N
ATOM   1887 1HH2 ARG A 188      88.880  79.660 147.640  1.00  0.00           H
ATOM   1888 2HH2 ARG A 188      90.310  80.590 147.360  1.00  0.00           H
ATOM   1889  C   ARG A 188      90.790  73.790 143.470  1.00  0.00           C
ATOM   1890  O   ARG A 188      90.620  72.830 144.250  1.00  0.00           O
ATOM   1891  N   GLN A 189      91.800  73.900 142.600  1.00  0.00           N
ATOM   1892  H   GLN A 189      92.070  74.750 142.160  1.00  0.00           H
ATOM   1893  CA  GLN A 189      92.730  72.830 142.210  1.00  0.00           C
ATOM   1894  CB  GLN A 189      93.480  73.160 140.930  1.00  0.00           C
ATOM   1895  CG  GLN A 189      92.640  73.160 139.670  1.00  0.00           C
ATOM   1896  CD  GLN A 189      93.550  73.440 138.500  1.00  0.00           C
ATOM   1897  OE1 GLN A 189      94.200  74.460 138.340  1.00  0.00           O
ATOM   1898  NE2 GLN A 189      93.980  72.460 137.820  1.00  0.00           N
ATOM   1899 1HE2 GLN A 189      93.660  71.550 138.070  1.00  0.00           H
ATOM   1900 2HE2 GLN A 189      94.400  72.720 136.960  1.00  0.00           H
ATOM   1901  C   GLN A 189      93.700  72.530 143.350  1.00  0.00           C
ATOM   1902  O   GLN A 189      94.910  72.740 143.260  1.00  0.00           O
ATOM   1903  N   THR A 190      93.120  72.010 144.440  1.00  0.00           N
ATOM   1904  H   THR A 190      92.130  72.000 144.540  1.00  0.00           H
ATOM   1905  CA  THR A 190      93.860  71.520 145.620  1.00  0.00           C
ATOM   1906  CB  THR A 190      93.640  72.430 146.830  1.00  0.00           C
ATOM   1907  OG1 THR A 190      92.240  72.510 147.260  1.00  0.00           O
ATOM   1908  HG1 THR A 190      92.240  73.310 147.850  1.00  0.00           H
ATOM   1909  CG2 THR A 190      94.340  73.770 146.600  1.00  0.00           C
ATOM   1910  C   THR A 190      93.270  70.130 145.940  1.00  0.00           C
ATOM   1911  O   THR A 190      92.130  69.780 145.640  1.00  0.00           O
ATOM   1912  N   ALA A 191      94.090  69.300 146.600  1.00  0.00           N
ATOM   1913  H   ALA A 191      95.050  69.520 146.740  1.00  0.00           H
ATOM   1914  CA  ALA A 191      93.600  68.040 147.160  1.00  0.00           C
ATOM   1915  CB  ALA A 191      94.780  67.060 147.250  1.00  0.00           C
ATOM   1916  C   ALA A 191      92.930  68.200 148.520  1.00  0.00           C
ATOM   1917  O   ALA A 191      93.560  68.360 149.600  1.00  0.00           O
ATOM   1918  N   GLN A 192      91.580  68.290 148.490  1.00  0.00           N
ATOM   1919  H   GLN A 192      91.170  68.450 147.590  1.00  0.00           H
ATOM   1920  CA  GLN A 192      90.660  68.420 149.720  1.00  0.00           C
ATOM   1921  CB  GLN A 192      89.570  69.490 149.440  1.00  0.00           C
ATOM   1922  CG  GLN A 192      90.150  70.770 148.850  1.00  0.00           C
ATOM   1923  CD  GLN A 192      89.060  71.540 148.140  1.00  0.00           C
ATOM   1924  OE1 GLN A 192      88.100  71.950 148.700  1.00  0.00           O
ATOM   1925  NE2 GLN A 192      89.340  71.920 146.910  1.00  0.00           N
ATOM   1926 1HE2 GLN A 192      90.230  71.810 146.460  1.00  0.00           H
ATOM   1927 2HE2 GLN A 192      88.560  72.290 146.400  1.00  0.00           H
ATOM   1928  C   GLN A 192      89.930  67.120 150.080  1.00  0.00           C
ATOM   1929  O   GLN A 192      89.470  66.300 149.300  1.00  0.00           O
ATOM   1930  N   ALA A 193      90.040  66.850 151.370  1.00  0.00           N
ATOM   1931  H   ALA A 193      90.390  67.560 151.990  1.00  0.00           H
ATOM   1932  CA  ALA A 193      89.460  65.690 152.060  1.00  0.00           C
ATOM   1933  CB  ALA A 193      90.160  65.360 153.350  1.00  0.00           C
ATOM   1934  C   ALA A 193      87.910  65.810 152.300  1.00  0.00           C
ATOM   1935  O   ALA A 193      87.460  66.770 152.920  1.00  0.00           O
ATOM   1936  N   ALA A 194      87.150  64.800 151.820  1.00  0.00           N
ATOM   1937  H   ALA A 194      87.540  63.980 151.400  1.00  0.00           H
ATOM   1938  CA  ALA A 194      85.710  64.730 151.890  1.00  0.00           C
ATOM   1939  CB  ALA A 194      85.190  65.450 150.650  1.00  0.00           C
ATOM   1940  C   ALA A 194      85.150  63.260 151.860  1.00  0.00           C
ATOM   1941  O   ALA A 194      85.430  62.540 150.930  1.00  0.00           O
ATOM   1942  N   GLY A 195      84.510  62.980 152.960  1.00  0.00           N
ATOM   1943  H   GLY A 195      84.370  63.630 153.710  1.00  0.00           H
ATOM   1944  CA  GLY A 195      83.990  61.640 153.300  1.00  0.00           C
ATOM   1945  C   GLY A 195      85.140  60.740 153.870  1.00  0.00           C
ATOM   1946  O   GLY A 195      86.270  61.200 154.030  1.00  0.00           O
ATOM   1947  N   THR A 196      84.590  59.630 154.380  1.00  0.00           N
ATOM   1948  H   THR A 196      83.650  59.370 154.180  1.00  0.00           H
ATOM   1949  CA  THR A 196      85.470  58.630 155.020  1.00  0.00           C
ATOM   1950  CB  THR A 196      85.270  58.560 156.590  1.00  0.00           C
ATOM   1951  OG1 THR A 196      86.190  57.620 157.230  1.00  0.00           O
ATOM   1952  HG1 THR A 196      85.940  57.630 158.200  1.00  0.00           H
ATOM   1953  CG2 THR A 196      83.870  58.220 156.920  1.00  0.00           C
ATOM   1954  C   THR A 196      85.170  57.220 154.370  1.00  0.00           C
ATOM   1955  O   THR A 196      84.040  57.060 153.980  1.00  0.00           O
ATOM   1956  N   ASP A 197      86.160  56.310 154.300  1.00  0.00           N
ATOM   1957  H   ASP A 197      87.120  56.550 154.430  1.00  0.00           H
ATOM   1958  CA  ASP A 197      86.030  55.010 153.590  1.00  0.00           C
ATOM   1959  CB  ASP A 197      87.480  54.720 153.010  1.00  0.00           C
ATOM   1960  CG  ASP A 197      88.010  55.870 152.150  1.00  0.00           C
ATOM   1961  OD1 ASP A 197      88.710  56.720 152.660  1.00  0.00           O
ATOM   1962  OD2 ASP A 197      88.000  55.670 150.940  1.00  0.00           O
ATOM   1963  C   ASP A 197      85.360  53.780 154.240  1.00  0.00           C
ATOM   1964  O   ASP A 197      85.860  52.690 153.990  1.00  0.00           O
ATOM   1965  N   THR A 198      84.110  54.020 154.710  1.00  0.00           N
ATOM   1966  H   THR A 198      83.720  54.870 155.050  1.00  0.00           H
ATOM   1967  CA  THR A 198      83.310  52.850 155.260  1.00  0.00           C
ATOM   1968  CB  THR A 198      82.100  53.340 156.080  1.00  0.00           C
ATOM   1969  OG1 THR A 198      82.140  54.690 156.440  1.00  0.00           O
ATOM   1970  HG1 THR A 198      82.660  54.810 157.280  1.00  0.00           H
ATOM   1971  CG2 THR A 198      81.830  52.530 157.310  1.00  0.00           C
ATOM   1972  C   THR A 198      82.800  51.920 154.120  1.00  0.00           C
ATOM   1973  O   THR A 198      82.100  52.240 153.190  1.00  0.00           O
ATOM   1974  N   THR A 199      83.390  50.740 154.130  1.00  0.00           N
ATOM   1975  H   THR A 199      84.100  50.550 154.810  1.00  0.00           H
ATOM   1976  CA  THR A 199      83.090  49.690 153.150  1.00  0.00           C
ATOM   1977  CB  THR A 199      84.070  48.430 153.280  1.00  0.00           C
ATOM   1978  OG1 THR A 199      85.380  48.880 153.080  1.00  0.00           O
ATOM   1979  HG1 THR A 199      85.490  48.990 152.090  1.00  0.00           H
ATOM   1980  CG2 THR A 199      83.770  47.420 152.180  1.00  0.00           C
ATOM   1981  C   THR A 199      81.630  49.210 153.350  1.00  0.00           C
ATOM   1982  O   THR A 199      81.270  48.630 154.400  1.00  0.00           O
ATOM   1983  N   ILE A 200      80.920  49.260 152.230  1.00  0.00           N
ATOM   1984  H   ILE A 200      81.230  49.570 151.330  1.00  0.00           H
ATOM   1985  CA  ILE A 200      79.490  48.910 152.200  1.00  0.00           C
ATOM   1986  CB  ILE A 200      78.830  49.700 151.050  1.00  0.00           C
ATOM   1987  CG1 ILE A 200      79.090  51.240 151.160  1.00  0.00           C
ATOM   1988  CG2 ILE A 200      77.360  49.220 150.970  1.00  0.00           C
ATOM   1989  CD  ILE A 200      79.300  51.740 149.750  1.00  0.00           C
ATOM   1990  C   ILE A 200      79.320  47.390 152.220  1.00  0.00           C
ATOM   1991  O   ILE A 200      79.380  46.670 151.220  1.00  0.00           O
ATOM   1992  N   THR A 201      78.690  46.890 153.350  1.00  0.00           N
ATOM   1993  H   THR A 201      78.460  47.490 154.120  1.00  0.00           H
ATOM   1994  CA  THR A 201      78.480  45.450 153.570  1.00  0.00           C
ATOM   1995  CB  THR A 201      78.040  45.090 155.010  1.00  0.00           C
ATOM   1996  OG1 THR A 201      77.220  46.090 155.640  1.00  0.00           O
ATOM   1997  HG1 THR A 201      77.580  46.430 156.510  1.00  0.00           H
ATOM   1998  CG2 THR A 201      79.240  44.750 155.800  1.00  0.00           C
ATOM   1999  C   THR A 201      77.530  44.670 152.690  1.00  0.00           C
ATOM   2000  O   THR A 201      77.920  43.580 152.290  1.00  0.00           O
ATOM   2001  N   VAL A 202      76.350  45.210 152.430  1.00  0.00           N
ATOM   2002  H   VAL A 202      75.980  46.010 152.900  1.00  0.00           H
ATOM   2003  CA  VAL A 202      75.450  44.450 151.600  1.00  0.00           C
ATOM   2004  CB  VAL A 202      73.930  44.860 151.830  1.00  0.00           C
ATOM   2005  CG1 VAL A 202      73.870  46.370 151.480  1.00  0.00           C
ATOM   2006  CG2 VAL A 202      72.870  44.200 150.930  1.00  0.00           C
ATOM   2007  C   VAL A 202      75.930  44.260 150.080  1.00  0.00           C
ATOM   2008  O   VAL A 202      75.850  43.150 149.570  1.00  0.00           O
ATOM   2009  N   ASN A 203      76.550  45.350 149.490  1.00  0.00           N
ATOM   2010  H   ASN A 203      76.250  46.270 149.760  1.00  0.00           H
ATOM   2011  CA  ASN A 203      77.280  45.250 148.200  1.00  0.00           C
ATOM   2012  CB  ASN A 203      77.860  46.530 147.840  1.00  0.00           C
ATOM   2013  CG  ASN A 203      76.690  47.590 147.620  1.00  0.00           C
ATOM   2014  OD1 ASN A 203      75.810  47.810 148.460  1.00  0.00           O
ATOM   2015  ND2 ASN A 203      76.530  48.110 146.420  1.00  0.00           N
ATOM   2016 1HD2 ASN A 203      76.900  47.570 145.660  1.00  0.00           H
ATOM   2017 2HD2 ASN A 203      75.980  48.940 146.340  1.00  0.00           H
ATOM   2018  C   ASN A 203      78.420  44.220 148.260  1.00  0.00           C
ATOM   2019  O   ASN A 203      78.530  43.320 147.420  1.00  0.00           O
ATOM   2020  N   VAL A 204      79.110  44.100 149.390  1.00  0.00           N
ATOM   2021  H   VAL A 204      78.860  44.640 150.190  1.00  0.00           H
ATOM   2022  CA  VAL A 204      80.090  42.990 149.620  1.00  0.00           C
ATOM   2023  CB  VAL A 204      80.910  43.120 150.930  1.00  0.00           C
ATOM   2024  CG1 VAL A 204      81.740  41.950 151.350  1.00  0.00           C
ATOM   2025  CG2 VAL A 204      81.840  44.310 150.650  1.00  0.00           C
ATOM   2026  C   VAL A 204      79.350  41.600 149.630  1.00  0.00           C
ATOM   2027  O   VAL A 204      79.760  40.770 148.860  1.00  0.00           O
ATOM   2028  N   LEU A 205      78.250  41.490 150.390  1.00  0.00           N
ATOM   2029  H   LEU A 205      77.980  42.150 151.090  1.00  0.00           H
ATOM   2030  CA  LEU A 205      77.590  40.160 150.500  1.00  0.00           C
ATOM   2031  CB  LEU A 205      76.540  40.200 151.610  1.00  0.00           C
ATOM   2032  CG  LEU A 205      77.220  39.970 152.950  1.00  0.00           C
ATOM   2033  CD1 LEU A 205      76.860  41.140 153.850  1.00  0.00           C
ATOM   2034  CD2 LEU A 205      76.800  38.670 153.620  1.00  0.00           C
ATOM   2035  C   LEU A 205      76.940  39.740 149.150  1.00  0.00           C
ATOM   2036  O   LEU A 205      77.080  38.550 148.810  1.00  0.00           O
ATOM   2037  N   ALA A 206      76.450  40.650 148.320  1.00  0.00           N
ATOM   2038  H   ALA A 206      76.120  41.530 148.680  1.00  0.00           H
ATOM   2039  CA  ALA A 206      75.980  40.250 146.950  1.00  0.00           C
ATOM   2040  CB  ALA A 206      75.000  41.280 146.450  1.00  0.00           C
ATOM   2041  C   ALA A 206      77.120  39.960 145.900  1.00  0.00           C
ATOM   2042  O   ALA A 206      76.880  39.130 145.070  1.00  0.00           O
ATOM   2043  N   TRP A 207      78.380  40.350 146.280  1.00  0.00           N
ATOM   2044  H   TRP A 207      78.470  40.970 147.060  1.00  0.00           H
ATOM   2045  CA  TRP A 207      79.530  39.990 145.480  1.00  0.00           C
ATOM   2046  CB  TRP A 207      80.680  40.930 145.920  1.00  0.00           C
ATOM   2047  CG  TRP A 207      81.710  41.190 144.770  1.00  0.00           C
ATOM   2048  CD1 TRP A 207      81.530  41.790 143.650  1.00  0.00           C
ATOM   2049  HD1 TRP A 207      80.620  42.150 143.160  1.00  0.00           H
ATOM   2050  CD2 TRP A 207      83.080  41.250 145.070  1.00  0.00           C
ATOM   2051  NE1 TRP A 207      82.690  42.210 143.220  1.00  0.00           N
ATOM   2052  HE1 TRP A 207      82.750  42.900 142.500  1.00  0.00           H
ATOM   2053  CE2 TRP A 207      83.650  41.960 144.030  1.00  0.00           C
ATOM   2054  CE3 TRP A 207      83.840  40.850 146.200  1.00  0.00           C
ATOM   2055  HE3 TRP A 207      83.410  40.080 146.840  1.00  0.00           H
ATOM   2056  CZ2 TRP A 207      84.990  42.280 144.100  1.00  0.00           C
ATOM   2057  HZ2 TRP A 207      85.510  42.980 143.440  1.00  0.00           H
ATOM   2058  CZ3 TRP A 207      85.140  41.190 146.260  1.00  0.00           C
ATOM   2059  HZ3 TRP A 207      85.800  40.960 147.100  1.00  0.00           H
ATOM   2060  CH2 TRP A 207      85.720  41.890 145.200  1.00  0.00           C
ATOM   2061  HH2 TRP A 207      86.760  42.150 145.370  1.00  0.00           H
ATOM   2062  C   TRP A 207      79.920  38.580 145.830  1.00  0.00           C
ATOM   2063  O   TRP A 207      80.160  37.740 144.950  1.00  0.00           O
ATOM   2064  N   LEU A 208      79.910  38.270 147.130  1.00  0.00           N
ATOM   2065  H   LEU A 208      79.980  38.980 147.830  1.00  0.00           H
ATOM   2066  CA  LEU A 208      80.220  36.920 147.620  1.00  0.00           C
ATOM   2067  CB  LEU A 208      80.250  36.900 149.150  1.00  0.00           C
ATOM   2068  CG  LEU A 208      81.270  37.670 149.990  1.00  0.00           C
ATOM   2069  CD1 LEU A 208      80.720  37.510 151.360  1.00  0.00           C
ATOM   2070  CD2 LEU A 208      82.670  36.970 150.000  1.00  0.00           C
ATOM   2071  C   LEU A 208      79.200  35.890 147.120  1.00  0.00           C
ATOM   2072  O   LEU A 208      79.670  34.830 146.560  1.00  0.00           O
ATOM   2073  N   TYR A 209      77.910  36.220 146.930  1.00  0.00           N
ATOM   2074  H   TYR A 209      77.680  37.160 147.190  1.00  0.00           H
ATOM   2075  CA  TYR A 209      76.940  35.420 146.100  1.00  0.00           C
ATOM   2076  CB  TYR A 209      75.500  35.960 146.270  1.00  0.00           C
ATOM   2077  CG  TYR A 209      74.870  35.520 147.590  1.00  0.00           C
ATOM   2078  CD1 TYR A 209      74.510  34.210 147.840  1.00  0.00           C
ATOM   2079  HD1 TYR A 209      74.750  33.300 147.300  1.00  0.00           H
ATOM   2080  CD2 TYR A 209      74.640  36.560 148.560  1.00  0.00           C
ATOM   2081  HD2 TYR A 209      74.950  37.590 148.360  1.00  0.00           H
ATOM   2082  CE1 TYR A 209      73.900  33.980 149.110  1.00  0.00           C
ATOM   2083  HE1 TYR A 209      73.700  32.940 149.350  1.00  0.00           H
ATOM   2084  CE2 TYR A 209      74.010  36.290 149.810  1.00  0.00           C
ATOM   2085  HE2 TYR A 209      73.770  37.120 150.470  1.00  0.00           H
ATOM   2086  CZ  TYR A 209      73.640  34.980 150.040  1.00  0.00           C
ATOM   2087  OH  TYR A 209      72.880  34.630 151.120  1.00  0.00           O
ATOM   2088  HH  TYR A 209      72.710  33.650 151.230  1.00  0.00           H
ATOM   2089  C   TYR A 209      77.300  35.320 144.620  1.00  0.00           C
ATOM   2090  O   TYR A 209      77.500  34.190 144.150  1.00  0.00           O
ATOM   2091  N   ALA A 210      77.540  36.420 143.940  1.00  0.00           N
ATOM   2092  H   ALA A 210      77.270  37.300 144.330  1.00  0.00           H
ATOM   2093  CA  ALA A 210      78.070  36.400 142.540  1.00  0.00           C
ATOM   2094  CB  ALA A 210      77.960  37.690 141.720  1.00  0.00           C
ATOM   2095  C   ALA A 210      79.460  35.720 142.340  1.00  0.00           C
ATOM   2096  O   ALA A 210      79.750  35.270 141.210  1.00  0.00           O
ATOM   2097  N   ALA A 211      80.330  35.720 143.340  1.00  0.00           N
ATOM   2098  H   ALA A 211      80.420  36.480 143.980  1.00  0.00           H
ATOM   2099  CA  ALA A 211      81.560  34.870 143.300  1.00  0.00           C
ATOM   2100  CB  ALA A 211      82.520  35.160 144.470  1.00  0.00           C
ATOM   2101  C   ALA A 211      81.230  33.380 143.380  1.00  0.00           C
ATOM   2102  O   ALA A 211      81.640  32.680 142.430  1.00  0.00           O
ATOM   2103  N   VAL A 212      80.410  32.920 144.340  1.00  0.00           N
ATOM   2104  H   VAL A 212      79.990  33.480 145.050  1.00  0.00           H
ATOM   2105  CA  VAL A 212      79.950  31.500 144.310  1.00  0.00           C
ATOM   2106  CB  VAL A 212      78.930  31.240 145.450  1.00  0.00           C
ATOM   2107  CG1 VAL A 212      78.130  29.930 145.350  1.00  0.00           C
ATOM   2108  CG2 VAL A 212      79.450  31.380 146.890  1.00  0.00           C
ATOM   2109  C   VAL A 212      79.330  31.020 143.040  1.00  0.00           C
ATOM   2110  O   VAL A 212      79.690  30.020 142.400  1.00  0.00           O
ATOM   2111  N   ILE A 213      78.530  31.790 142.430  1.00  0.00           N
ATOM   2112  H   ILE A 213      78.230  32.640 142.850  1.00  0.00           H
ATOM   2113  CA  ILE A 213      77.830  31.430 141.170  1.00  0.00           C
ATOM   2114  CB  ILE A 213      76.560  32.250 140.990  1.00  0.00           C
ATOM   2115  CG1 ILE A 213      75.640  32.280 142.220  1.00  0.00           C
ATOM   2116  CG2 ILE A 213      75.780  31.880 139.740  1.00  0.00           C
ATOM   2117  CD  ILE A 213      74.620  33.430 141.960  1.00  0.00           C
ATOM   2118  C   ILE A 213      78.710  31.570 139.900  1.00  0.00           C
ATOM   2119  O   ILE A 213      78.750  30.680 139.040  1.00  0.00           O
ATOM   2120  N   ASN A 214      79.520  32.630 139.780  1.00  0.00           N
ATOM   2121  H   ASN A 214      79.360  33.410 140.370  1.00  0.00           H
ATOM   2122  CA  ASN A 214      80.530  32.840 138.720  1.00  0.00           C
ATOM   2123  CB  ASN A 214      80.960  34.320 138.590  1.00  0.00           C
ATOM   2124  CG  ASN A 214      82.000  34.560 137.530  1.00  0.00           C
ATOM   2125  OD1 ASN A 214      83.220  34.650 137.780  1.00  0.00           O
ATOM   2126  ND2 ASN A 214      81.630  34.880 136.330  1.00  0.00           N
ATOM   2127 1HD2 ASN A 214      80.650  34.890 136.120  1.00  0.00           H
ATOM   2128 2HD2 ASN A 214      82.340  35.020 135.640  1.00  0.00           H
ATOM   2129  C   ASN A 214      81.720  31.940 138.800  1.00  0.00           C
ATOM   2130  O   ASN A 214      82.250  31.530 137.800  1.00  0.00           O
ATOM   2131  N   GLY A 215      82.380  32.000 139.940  1.00  0.00           N
ATOM   2132  H   GLY A 215      82.100  32.490 140.770  1.00  0.00           H
ATOM   2133  CA  GLY A 215      83.570  31.140 140.110  1.00  0.00           C
ATOM   2134  C   GLY A 215      83.850  30.840 141.570  1.00  0.00           C
ATOM   2135  O   GLY A 215      83.340  29.910 142.150  1.00  0.00           O
ATOM   2136  N   ASP A 216      84.460  31.780 142.220  1.00  0.00           N
ATOM   2137  H   ASP A 216      84.700  32.640 141.760  1.00  0.00           H
ATOM   2138  CA  ASP A 216      84.970  31.640 143.560  1.00  0.00           C
ATOM   2139  CB  ASP A 216      85.630  32.980 144.000  1.00  0.00           C
ATOM   2140  CG  ASP A 216      86.840  33.500 143.180  1.00  0.00           C
ATOM   2141  OD1 ASP A 216      87.970  33.110 143.490  1.00  0.00           O
ATOM   2142  OD2 ASP A 216      86.620  34.260 142.180  1.00  0.00           O
ATOM   2143  C   ASP A 216      84.010  31.180 144.670  1.00  0.00           C
ATOM   2144  O   ASP A 216      83.490  31.960 145.460  1.00  0.00           O
ATOM   2145  N   ARG A 217      84.230  29.940 144.970  1.00  0.00           N
ATOM   2146  H   ARG A 217      84.820  29.520 144.270  1.00  0.00           H
ATOM   2147  CA  ARG A 217      83.610  29.180 146.090  1.00  0.00           C
ATOM   2148  CB  ARG A 217      82.920  27.870 145.540  1.00  0.00           C
ATOM   2149  CG  ARG A 217      81.800  28.170 144.510  1.00  0.00           C
ATOM   2150  CD  ARG A 217      81.470  26.930 143.640  1.00  0.00           C
ATOM   2151  NE  ARG A 217      80.550  27.390 142.610  1.00  0.00           N
ATOM   2152  HE  ARG A 217      80.260  28.340 142.540  1.00  0.00           H
ATOM   2153  CZ  ARG A 217      80.140  26.610 141.580  1.00  0.00           C
ATOM   2154  NH1 ARG A 217      80.300  25.310 141.630  1.00  0.00           N
ATOM   2155 1HH1 ARG A 217      80.750  24.890 142.420  1.00  0.00           H
ATOM   2156 2HH1 ARG A 217      79.920  24.640 140.990  1.00  0.00           H
ATOM   2157  NH2 ARG A 217      79.670  27.140 140.420  1.00  0.00           N
ATOM   2158 1HH2 ARG A 217      79.540  28.130 140.430  1.00  0.00           H
ATOM   2159 2HH2 ARG A 217      79.430  26.520 139.680  1.00  0.00           H
ATOM   2160  C   ARG A 217      84.520  28.860 147.340  1.00  0.00           C
ATOM   2161  O   ARG A 217      83.970  28.340 148.310  1.00  0.00           O
ATOM   2162  N   TRP A 218      85.850  28.900 147.150  1.00  0.00           N
ATOM   2163  H   TRP A 218      86.290  29.050 146.270  1.00  0.00           H
ATOM   2164  CA  TRP A 218      86.800  28.580 148.240  1.00  0.00           C
ATOM   2165  CB  TRP A 218      88.210  29.090 147.950  1.00  0.00           C
ATOM   2166  CG  TRP A 218      88.310  30.590 147.680  1.00  0.00           C
ATOM   2167  CD1 TRP A 218      88.060  31.150 146.480  1.00  0.00           C
ATOM   2168  HD1 TRP A 218      87.970  30.500 145.610  1.00  0.00           H
ATOM   2169  CD2 TRP A 218      88.670  31.680 148.480  1.00  0.00           C
ATOM   2170  NE1 TRP A 218      88.150  32.450 146.430  1.00  0.00           N
ATOM   2171  HE1 TRP A 218      88.310  33.030 145.630  1.00  0.00           H
ATOM   2172  CE2 TRP A 218      88.460  32.840 147.680  1.00  0.00           C
ATOM   2173  CE3 TRP A 218      89.160  31.790 149.770  1.00  0.00           C
ATOM   2174  HE3 TRP A 218      89.650  30.930 150.230  1.00  0.00           H
ATOM   2175  CZ2 TRP A 218      88.660  34.050 148.330  1.00  0.00           C
ATOM   2176  HZ2 TRP A 218      88.640  34.990 147.770  1.00  0.00           H
ATOM   2177  CZ3 TRP A 218      89.340  33.010 150.400  1.00  0.00           C
ATOM   2178  HZ3 TRP A 218      89.440  33.090 151.490  1.00  0.00           H
ATOM   2179  CH2 TRP A 218      89.070  34.140 149.700  1.00  0.00           C
ATOM   2180  HH2 TRP A 218      88.850  35.050 150.260  1.00  0.00           H
ATOM   2181  C   TRP A 218      86.430  28.820 149.710  1.00  0.00           C
ATOM   2182  O   TRP A 218      86.010  27.830 150.360  1.00  0.00           O
ATOM   2183  N   PHE A 219      86.050  30.080 149.930  1.00  0.00           N
ATOM   2184  H   PHE A 219      86.120  30.800 149.240  1.00  0.00           H
ATOM   2185  CA  PHE A 219      85.770  30.590 151.260  1.00  0.00           C
ATOM   2186  CB  PHE A 219      85.600  32.120 151.220  1.00  0.00           C
ATOM   2187  CG  PHE A 219      84.460  32.580 150.280  1.00  0.00           C
ATOM   2188  CD1 PHE A 219      83.280  32.890 150.870  1.00  0.00           C
ATOM   2189  HD1 PHE A 219      83.220  32.910 151.960  1.00  0.00           H
ATOM   2190  CD2 PHE A 219      84.580  32.650 148.890  1.00  0.00           C
ATOM   2191  HD2 PHE A 219      85.540  32.720 148.370  1.00  0.00           H
ATOM   2192  CE1 PHE A 219      82.140  33.360 150.240  1.00  0.00           C
ATOM   2193  HE1 PHE A 219      81.160  33.410 150.700  1.00  0.00           H
ATOM   2194  CE2 PHE A 219      83.390  33.090 148.250  1.00  0.00           C
ATOM   2195  HE2 PHE A 219      83.480  33.140 147.160  1.00  0.00           H
ATOM   2196  CZ  PHE A 219      82.180  33.470 148.840  1.00  0.00           C
ATOM   2197  HZ  PHE A 219      81.310  33.880 148.350  1.00  0.00           H
ATOM   2198  C   PHE A 219      84.750  30.010 152.200  1.00  0.00           C
ATOM   2199  O   PHE A 219      85.090  29.970 153.380  1.00  0.00           O
ATOM   2200  N   LEU A 220      83.780  29.270 151.690  1.00  0.00           N
ATOM   2201  H   LEU A 220      83.790  28.910 150.760  1.00  0.00           H
ATOM   2202  CA  LEU A 220      82.620  28.830 152.540  1.00  0.00           C
ATOM   2203  CB  LEU A 220      81.630  28.090 151.600  1.00  0.00           C
ATOM   2204  CG  LEU A 220      80.910  28.950 150.540  1.00  0.00           C
ATOM   2205  CD1 LEU A 220      80.240  28.030 149.500  1.00  0.00           C
ATOM   2206  CD2 LEU A 220      79.830  29.810 151.120  1.00  0.00           C
ATOM   2207  C   LEU A 220      82.920  27.930 153.740  1.00  0.00           C
ATOM   2208  O   LEU A 220      82.870  26.680 153.650  1.00  0.00           O
ATOM   2209  N   ASN A 221      82.900  28.600 154.920  1.00  0.00           N
ATOM   2210  H   ASN A 221      82.590  29.540 155.070  1.00  0.00           H
ATOM   2211  CA  ASN A 221      83.160  27.920 156.220  1.00  0.00           C
ATOM   2212  CB  ASN A 221      84.570  28.350 156.700  1.00  0.00           C
ATOM   2213  CG  ASN A 221      85.700  27.520 156.040  1.00  0.00           C
ATOM   2214  OD1 ASN A 221      85.590  26.770 155.050  1.00  0.00           O
ATOM   2215  ND2 ASN A 221      86.910  27.940 156.350  1.00  0.00           N
ATOM   2216 1HD2 ASN A 221      87.070  28.780 156.880  1.00  0.00           H
ATOM   2217 2HD2 ASN A 221      87.590  27.230 156.160  1.00  0.00           H
ATOM   2218  C   ASN A 221      82.010  28.460 157.100  1.00  0.00           C
ATOM   2219  O   ASN A 221      81.890  29.650 157.460  1.00  0.00           O
ATOM   2220  N   ARG A 222      80.990  27.620 157.060  1.00  0.00           N
ATOM   2221  H   ARG A 222      81.070  26.740 156.590  1.00  0.00           H
ATOM   2222  CA  ARG A 222      79.630  27.940 157.550  1.00  0.00           C
ATOM   2223  CB  ARG A 222      78.670  27.260 156.530  1.00  0.00           C
ATOM   2224  CG  ARG A 222      78.870  27.860 155.120  1.00  0.00           C
ATOM   2225  CD  ARG A 222      78.330  27.060 153.940  1.00  0.00           C
ATOM   2226  NE  ARG A 222      76.890  26.860 153.970  1.00  0.00           N
ATOM   2227  HE  ARG A 222      76.450  27.220 154.790  1.00  0.00           H
ATOM   2228  CZ  ARG A 222      76.130  26.200 153.060  1.00  0.00           C
ATOM   2229  NH1 ARG A 222      76.780  25.510 152.080  1.00  0.00           N
ATOM   2230 1HH1 ARG A 222      77.780  25.540 152.000  1.00  0.00           H
ATOM   2231 2HH1 ARG A 222      76.400  24.810 151.480  1.00  0.00           H
ATOM   2232  NH2 ARG A 222      74.780  26.330 153.050  1.00  0.00           N
ATOM   2233 1HH2 ARG A 222      74.300  26.810 153.780  1.00  0.00           H
ATOM   2234 2HH2 ARG A 222      74.330  25.610 152.510  1.00  0.00           H
ATOM   2235  C   ARG A 222      79.360  27.530 159.010  1.00  0.00           C
ATOM   2236  O   ARG A 222      78.710  26.550 159.270  1.00  0.00           O
ATOM   2237  N   PHE A 223      79.970  28.260 159.970  1.00  0.00           N
ATOM   2238  H   PHE A 223      80.310  29.160 159.720  1.00  0.00           H
ATOM   2239  CA  PHE A 223      79.780  28.020 161.420  1.00  0.00           C
ATOM   2240  CB  PHE A 223      81.110  28.230 162.180  1.00  0.00           C
ATOM   2241  CG  PHE A 223      81.880  29.530 161.930  1.00  0.00           C
ATOM   2242  CD1 PHE A 223      81.530  30.660 162.700  1.00  0.00           C
ATOM   2243  HD1 PHE A 223      80.750  30.550 163.450  1.00  0.00           H
ATOM   2244  CD2 PHE A 223      82.960  29.550 161.080  1.00  0.00           C
ATOM   2245  HD2 PHE A 223      83.380  28.630 160.670  1.00  0.00           H
ATOM   2246  CE1 PHE A 223      82.470  31.650 162.740  1.00  0.00           C
ATOM   2247  HE1 PHE A 223      82.350  32.530 163.380  1.00  0.00           H
ATOM   2248  CE2 PHE A 223      83.820  30.600 161.030  1.00  0.00           C
ATOM   2249  HE2 PHE A 223      84.500  30.730 160.180  1.00  0.00           H
ATOM   2250  CZ  PHE A 223      83.640  31.670 161.920  1.00  0.00           C
ATOM   2251  HZ  PHE A 223      84.400  32.450 161.960  1.00  0.00           H
ATOM   2252  C   PHE A 223      78.610  28.850 162.050  1.00  0.00           C
ATOM   2253  O   PHE A 223      78.450  30.060 161.830  1.00  0.00           O
ATOM   2254  N   THR A 224      77.870  28.320 163.030  1.00  0.00           N
ATOM   2255  H   THR A 224      77.950  27.330 163.180  1.00  0.00           H
ATOM   2256  CA  THR A 224      76.650  29.020 163.570  1.00  0.00           C
ATOM   2257  CB  THR A 224      75.590  28.120 164.170  1.00  0.00           C
ATOM   2258  OG1 THR A 224      76.170  27.230 165.150  1.00  0.00           O
ATOM   2259  HG1 THR A 224      75.310  26.830 165.460  1.00  0.00           H
ATOM   2260  CG2 THR A 224      74.900  27.370 162.990  1.00  0.00           C
ATOM   2261  C   THR A 224      76.960  30.220 164.430  1.00  0.00           C
ATOM   2262  O   THR A 224      77.520  30.130 165.540  1.00  0.00           O
ATOM   2263  N   THR A 225      76.810  31.450 163.880  1.00  0.00           N
ATOM   2264  H   THR A 225      76.700  31.590 162.900  1.00  0.00           H
ATOM   2265  CA  THR A 225      77.100  32.700 164.580  1.00  0.00           C
ATOM   2266  CB  THR A 225      78.450  33.380 164.050  1.00  0.00           C
ATOM   2267  OG1 THR A 225      78.820  34.520 164.880  1.00  0.00           O
ATOM   2268  HG1 THR A 225      79.720  34.250 165.230  1.00  0.00           H
ATOM   2269  CG2 THR A 225      78.390  33.680 162.560  1.00  0.00           C
ATOM   2270  C   THR A 225      75.950  33.700 164.560  1.00  0.00           C
ATOM   2271  O   THR A 225      74.870  33.440 164.090  1.00  0.00           O
ATOM   2272  N   THR A 226      76.150  34.810 165.160  1.00  0.00           N
ATOM   2273  H   THR A 226      77.100  35.060 165.310  1.00  0.00           H
ATOM   2274  CA  THR A 226      75.090  35.900 165.310  1.00  0.00           C
ATOM   2275  CB  THR A 226      74.870  36.380 166.730  1.00  0.00           C
ATOM   2276  OG1 THR A 226      75.890  37.280 167.270  1.00  0.00           O
ATOM   2277  HG1 THR A 226      76.690  36.770 167.580  1.00  0.00           H
ATOM   2278  CG2 THR A 226      74.730  35.140 167.740  1.00  0.00           C
ATOM   2279  C   THR A 226      75.400  37.110 164.380  1.00  0.00           C
ATOM   2280  O   THR A 226      76.600  37.430 164.190  1.00  0.00           O
ATOM   2281  N   LEU A 227      74.340  37.750 163.810  1.00  0.00           N
ATOM   2282  H   LEU A 227      73.410  37.420 163.920  1.00  0.00           H
ATOM   2283  CA  LEU A 227      74.520  39.040 163.130  1.00  0.00           C
ATOM   2284  CB  LEU A 227      73.150  39.520 162.630  1.00  0.00           C
ATOM   2285  CG  LEU A 227      73.160  40.660 161.720  1.00  0.00           C
ATOM   2286  CD1 LEU A 227      73.980  40.360 160.460  1.00  0.00           C
ATOM   2287  CD2 LEU A 227      71.740  41.070 161.390  1.00  0.00           C
ATOM   2288  C   LEU A 227      75.330  40.070 163.990  1.00  0.00           C
ATOM   2289  O   LEU A 227      76.370  40.650 163.620  1.00  0.00           O
ATOM   2290  N   ASN A 228      74.820  40.330 165.280  1.00  0.00           N
ATOM   2291  H   ASN A 228      73.860  40.110 165.440  1.00  0.00           H
ATOM   2292  CA  ASN A 228      75.490  41.030 166.360  1.00  0.00           C
ATOM   2293  CB  ASN A 228      74.790  40.770 167.710  1.00  0.00           C
ATOM   2294  CG  ASN A 228      75.020  41.820 168.800  1.00  0.00           C
ATOM   2295  OD1 ASN A 228      74.260  42.700 169.070  1.00  0.00           O
ATOM   2296  ND2 ASN A 228      75.830  41.350 169.770  1.00  0.00           N
ATOM   2297 1HD2 ASN A 228      76.200  40.460 170.000  1.00  0.00           H
ATOM   2298 2HD2 ASN A 228      75.970  42.060 170.470  1.00  0.00           H
ATOM   2299  C   ASN A 228      77.010  40.790 166.520  1.00  0.00           C
ATOM   2300  O   ASN A 228      77.750  41.740 166.210  1.00  0.00           O
ATOM   2301  N   ASP A 229      77.420  39.560 166.540  1.00  0.00           N
ATOM   2302  H   ASP A 229      76.840  38.750 166.460  1.00  0.00           H
ATOM   2303  CA  ASP A 229      78.870  39.220 166.560  1.00  0.00           C
ATOM   2304  CB  ASP A 229      79.170  37.670 166.680  1.00  0.00           C
ATOM   2305  CG  ASP A 229      78.710  37.080 168.030  1.00  0.00           C
ATOM   2306  OD1 ASP A 229      79.050  37.750 168.980  1.00  0.00           O
ATOM   2307  OD2 ASP A 229      78.110  35.980 168.110  1.00  0.00           O
ATOM   2308  C   ASP A 229      79.680  39.730 165.350  1.00  0.00           C
ATOM   2309  O   ASP A 229      80.830  40.160 165.590  1.00  0.00           O
ATOM   2310  N   PHE A 230      79.140  39.530 164.090  1.00  0.00           N
ATOM   2311  H   PHE A 230      78.230  39.130 163.950  1.00  0.00           H
ATOM   2312  CA  PHE A 230      79.690  40.130 162.860  1.00  0.00           C
ATOM   2313  CB  PHE A 230      78.810  39.840 161.560  1.00  0.00           C
ATOM   2314  CG  PHE A 230      79.510  40.370 160.290  1.00  0.00           C
ATOM   2315  CD1 PHE A 230      78.970  41.510 159.710  1.00  0.00           C
ATOM   2316  HD1 PHE A 230      78.010  41.870 160.070  1.00  0.00           H
ATOM   2317  CD2 PHE A 230      80.670  39.890 159.780  1.00  0.00           C
ATOM   2318  HD2 PHE A 230      81.000  38.930 160.170  1.00  0.00           H
ATOM   2319  CE1 PHE A 230      79.650  42.190 158.720  1.00  0.00           C
ATOM   2320  HE1 PHE A 230      79.060  42.990 158.280  1.00  0.00           H
ATOM   2321  CE2 PHE A 230      81.400  40.520 158.770  1.00  0.00           C
ATOM   2322  HE2 PHE A 230      82.430  40.200 158.610  1.00  0.00           H
ATOM   2323  CZ  PHE A 230      80.870  41.730 158.270  1.00  0.00           C
ATOM   2324  HZ  PHE A 230      81.510  42.430 157.730  1.00  0.00           H
ATOM   2325  C   PHE A 230      79.920  41.600 163.080  1.00  0.00           C
ATOM   2326  O   PHE A 230      81.010  42.060 162.860  1.00  0.00           O
ATOM   2327  N   ASN A 231      78.850  42.330 163.210  1.00  0.00           N
ATOM   2328  H   ASN A 231      78.080  42.030 162.640  1.00  0.00           H
ATOM   2329  CA  ASN A 231      78.790  43.830 163.530  1.00  0.00           C
ATOM   2330  CB  ASN A 231      77.360  44.200 163.950  1.00  0.00           C
ATOM   2331  CG  ASN A 231      76.320  44.000 162.860  1.00  0.00           C
ATOM   2332  OD1 ASN A 231      76.570  43.640 161.700  1.00  0.00           O
ATOM   2333  ND2 ASN A 231      75.050  44.290 163.050  1.00  0.00           N
ATOM   2334 1HD2 ASN A 231      74.700  44.710 163.880  1.00  0.00           H
ATOM   2335 2HD2 ASN A 231      74.440  44.370 162.260  1.00  0.00           H
ATOM   2336  C   ASN A 231      79.910  44.210 164.550  1.00  0.00           C
ATOM   2337  O   ASN A 231      80.500  45.310 164.340  1.00  0.00           O
ATOM   2338  N   LEU A 232      79.850  43.570 165.730  1.00  0.00           N
ATOM   2339  H   LEU A 232      79.090  43.020 166.070  1.00  0.00           H
ATOM   2340  CA  LEU A 232      80.990  43.700 166.690  1.00  0.00           C
ATOM   2341  CB  LEU A 232      80.630  42.750 167.840  1.00  0.00           C
ATOM   2342  CG  LEU A 232      79.580  43.170 168.870  1.00  0.00           C
ATOM   2343  CD1 LEU A 232      79.540  42.190 170.010  1.00  0.00           C
ATOM   2344  CD2 LEU A 232      79.900  44.530 169.460  1.00  0.00           C
ATOM   2345  C   LEU A 232      82.360  43.520 166.040  1.00  0.00           C
ATOM   2346  O   LEU A 232      83.100  44.490 166.030  1.00  0.00           O
ATOM   2347  N   VAL A 233      82.700  42.440 165.370  1.00  0.00           N
ATOM   2348  H   VAL A 233      82.160  41.620 165.560  1.00  0.00           H
ATOM   2349  CA  VAL A 233      83.980  42.280 164.610  1.00  0.00           C
ATOM   2350  CB  VAL A 233      84.060  40.810 164.200  1.00  0.00           C
ATOM   2351  CG1 VAL A 233      85.120  40.470 163.130  1.00  0.00           C
ATOM   2352  CG2 VAL A 233      84.190  39.890 165.390  1.00  0.00           C
ATOM   2353  C   VAL A 233      84.270  43.260 163.470  1.00  0.00           C
ATOM   2354  O   VAL A 233      85.310  43.860 163.470  1.00  0.00           O
ATOM   2355  N   ALA A 234      83.230  43.500 162.720  1.00  0.00           N
ATOM   2356  H   ALA A 234      82.320  43.090 162.810  1.00  0.00           H
ATOM   2357  CA  ALA A 234      83.180  44.450 161.570  1.00  0.00           C
ATOM   2358  CB  ALA A 234      81.780  44.360 160.990  1.00  0.00           C
ATOM   2359  C   ALA A 234      83.550  45.920 161.900  1.00  0.00           C
ATOM   2360  O   ALA A 234      84.350  46.500 161.220  1.00  0.00           O
ATOM   2361  N   MET A 235      83.050  46.350 163.040  1.00  0.00           N
ATOM   2362  H   MET A 235      82.300  45.890 163.520  1.00  0.00           H
ATOM   2363  CA  MET A 235      83.330  47.680 163.610  1.00  0.00           C
ATOM   2364  CB  MET A 235      82.540  48.130 164.860  1.00  0.00           C
ATOM   2365  CG  MET A 235      81.080  48.450 164.670  1.00  0.00           C
ATOM   2366  SD  MET A 235      80.070  48.760 166.160  1.00  0.00           S
ATOM   2367  CE  MET A 235      78.820  47.530 165.800  1.00  0.00           C
ATOM   2368  C   MET A 235      84.820  47.930 163.930  1.00  0.00           C
ATOM   2369  O   MET A 235      85.300  49.030 163.860  1.00  0.00           O
ATOM   2370  N   LYS A 236      85.540  46.850 164.090  1.00  0.00           N
ATOM   2371  H   LYS A 236      85.120  45.940 164.060  1.00  0.00           H
ATOM   2372  CA  LYS A 236      87.010  46.840 164.200  1.00  0.00           C
ATOM   2373  CB  LYS A 236      87.470  45.680 165.110  1.00  0.00           C
ATOM   2374  CG  LYS A 236      87.060  45.960 166.590  1.00  0.00           C
ATOM   2375  CD  LYS A 236      87.520  44.980 167.700  1.00  0.00           C
ATOM   2376  CE  LYS A 236      89.070  44.990 167.780  1.00  0.00           C
ATOM   2377  NZ  LYS A 236      89.510  43.830 168.590  1.00  0.00           N
ATOM   2378  HZ1 LYS A 236      89.210  42.930 168.260  1.00  0.00           H
ATOM   2379  HZ2 LYS A 236      90.480  43.890 168.800  1.00  0.00           H
ATOM   2380  HZ3 LYS A 236      89.090  43.840 169.490  1.00  0.00           H
ATOM   2381  C   LYS A 236      87.790  46.850 162.820  1.00  0.00           C
ATOM   2382  O   LYS A 236      88.970  47.040 162.930  1.00  0.00           O
ATOM   2383  N   TYR A 237      87.010  47.140 161.750  1.00  0.00           N
ATOM   2384  H   TYR A 237      86.030  46.950 161.840  1.00  0.00           H
ATOM   2385  CA  TYR A 237      87.500  47.490 160.380  1.00  0.00           C
ATOM   2386  CB  TYR A 237      87.510  46.180 159.470  1.00  0.00           C
ATOM   2387  CG  TYR A 237      88.310  45.060 160.090  1.00  0.00           C
ATOM   2388  CD1 TYR A 237      89.640  45.050 159.890  1.00  0.00           C
ATOM   2389  HD1 TYR A 237      90.040  45.770 159.180  1.00  0.00           H
ATOM   2390  CD2 TYR A 237      87.680  44.100 160.840  1.00  0.00           C
ATOM   2391  HD2 TYR A 237      86.600  44.050 160.710  1.00  0.00           H
ATOM   2392  CE1 TYR A 237      90.480  44.180 160.560  1.00  0.00           C
ATOM   2393  HE1 TYR A 237      91.560  44.220 160.400  1.00  0.00           H
ATOM   2394  CE2 TYR A 237      88.480  43.200 161.580  1.00  0.00           C
ATOM   2395  HE2 TYR A 237      87.950  42.460 162.170  1.00  0.00           H
ATOM   2396  CZ  TYR A 237      89.890  43.260 161.390  1.00  0.00           C
ATOM   2397  OH  TYR A 237      90.730  42.560 162.130  1.00  0.00           O
ATOM   2398  HH  TYR A 237      90.320  41.740 162.510  1.00  0.00           H
ATOM   2399  C   TYR A 237      86.570  48.530 159.770  1.00  0.00           C
ATOM   2400  O   TYR A 237      85.510  48.830 160.420  1.00  0.00           O
ATOM   2401  N   ASN A 238      86.670  48.710 158.440  1.00  0.00           N
ATOM   2402  H   ASN A 238      87.360  48.300 157.840  1.00  0.00           H
ATOM   2403  CA  ASN A 238      85.740  49.610 157.720  1.00  0.00           C
ATOM   2404  CB  ASN A 238      86.430  50.160 156.440  1.00  0.00           C
ATOM   2405  CG  ASN A 238      87.540  51.120 156.820  1.00  0.00           C
ATOM   2406  OD1 ASN A 238      88.180  51.120 157.790  1.00  0.00           O
ATOM   2407  ND2 ASN A 238      87.770  52.030 155.900  1.00  0.00           N
ATOM   2408 1HD2 ASN A 238      87.360  52.130 154.980  1.00  0.00           H
ATOM   2409 2HD2 ASN A 238      88.360  52.750 156.260  1.00  0.00           H
ATOM   2410  C   ASN A 238      84.360  48.950 157.310  1.00  0.00           C
ATOM   2411  O   ASN A 238      83.600  49.470 156.530  1.00  0.00           O
ATOM   2412  N   TYR A 239      83.980  47.850 157.960  1.00  0.00           N
ATOM   2413  H   TYR A 239      84.360  47.540 158.830  1.00  0.00           H
ATOM   2414  CA  TYR A 239      82.760  47.090 157.700  1.00  0.00           C
ATOM   2415  CB  TYR A 239      82.860  45.610 157.760  1.00  0.00           C
ATOM   2416  CG  TYR A 239      83.830  45.040 156.720  1.00  0.00           C
ATOM   2417  CD1 TYR A 239      85.110  44.860 157.080  1.00  0.00           C
ATOM   2418  HD1 TYR A 239      85.420  45.000 158.120  1.00  0.00           H
ATOM   2419  CD2 TYR A 239      83.410  44.830 155.460  1.00  0.00           C
ATOM   2420  HD2 TYR A 239      82.400  45.090 155.150  1.00  0.00           H
ATOM   2421  CE1 TYR A 239      86.120  44.550 156.180  1.00  0.00           C
ATOM   2422  HE1 TYR A 239      87.140  44.450 156.550  1.00  0.00           H
ATOM   2423  CE2 TYR A 239      84.400  44.450 154.480  1.00  0.00           C
ATOM   2424  HE2 TYR A 239      84.080  44.550 153.450  1.00  0.00           H
ATOM   2425  CZ  TYR A 239      85.740  44.330 154.820  1.00  0.00           C
ATOM   2426  OH  TYR A 239      86.500  43.960 153.780  1.00  0.00           O
ATOM   2427  HH  TYR A 239      87.280  43.490 154.180  1.00  0.00           H
ATOM   2428  C   TYR A 239      81.540  47.550 158.410  1.00  0.00           C
ATOM   2429  O   TYR A 239      81.520  47.570 159.620  1.00  0.00           O
ATOM   2430  N   GLU A 240      80.770  48.240 157.540  1.00  0.00           N
ATOM   2431  H   GLU A 240      81.180  48.630 156.720  1.00  0.00           H
ATOM   2432  CA  GLU A 240      79.440  48.810 157.930  1.00  0.00           C
ATOM   2433  CB  GLU A 240      78.820  49.300 156.570  1.00  0.00           C
ATOM   2434  CG  GLU A 240      77.840  50.440 156.730  1.00  0.00           C
ATOM   2435  CD  GLU A 240      76.900  50.530 155.550  1.00  0.00           C
ATOM   2436  OE1 GLU A 240      77.280  50.470 154.360  1.00  0.00           O
ATOM   2437  OE2 GLU A 240      75.780  50.980 155.730  1.00  0.00           O
ATOM   2438  C   GLU A 240      78.570  47.670 158.520  1.00  0.00           C
ATOM   2439  O   GLU A 240      78.150  46.740 157.870  1.00  0.00           O
ATOM   2440  N   PRO A 241      78.110  47.930 159.790  1.00  0.00           N
ATOM   2441  CA  PRO A 241      77.170  47.020 160.450  1.00  0.00           C
ATOM   2442  CB  PRO A 241      76.740  47.760 161.730  1.00  0.00           C
ATOM   2443  CG  PRO A 241      78.030  48.530 162.060  1.00  0.00           C
ATOM   2444  CD  PRO A 241      78.430  49.090 160.690  1.00  0.00           C
ATOM   2445  C   PRO A 241      75.890  46.840 159.630  1.00  0.00           C
ATOM   2446  O   PRO A 241      75.440  47.760 158.910  1.00  0.00           O
ATOM   2447  N   LEU A 242      75.500  45.580 159.630  1.00  0.00           N
ATOM   2448  H   LEU A 242      75.970  44.820 160.080  1.00  0.00           H
ATOM   2449  CA  LEU A 242      74.380  45.030 158.800  1.00  0.00           C
ATOM   2450  CB  LEU A 242      74.780  43.630 158.550  1.00  0.00           C
ATOM   2451  CG  LEU A 242      74.160  43.040 157.260  1.00  0.00           C
ATOM   2452  CD1 LEU A 242      74.720  43.730 156.100  1.00  0.00           C
ATOM   2453  CD2 LEU A 242      74.460  41.590 156.970  1.00  0.00           C
ATOM   2454  C   LEU A 242      73.080  45.180 159.590  1.00  0.00           C
ATOM   2455  O   LEU A 242      73.100  44.820 160.820  1.00  0.00           O
ATOM   2456  N   THR A 243      72.010  45.660 158.990  1.00  0.00           N
ATOM   2457  H   THR A 243      72.020  45.770 158.000  1.00  0.00           H
ATOM   2458  CA  THR A 243      70.670  45.720 159.650  1.00  0.00           C
ATOM   2459  CB  THR A 243      69.960  47.050 159.550  1.00  0.00           C
ATOM   2460  OG1 THR A 243      69.780  47.520 158.210  1.00  0.00           O
ATOM   2461  HG1 THR A 243      70.550  47.200 157.640  1.00  0.00           H
ATOM   2462  CG2 THR A 243      70.700  48.070 160.440  1.00  0.00           C
ATOM   2463  C   THR A 243      69.680  44.670 159.080  1.00  0.00           C
ATOM   2464  O   THR A 243      69.880  44.230 157.930  1.00  0.00           O
ATOM   2465  N   GLN A 244      68.670  44.440 159.930  1.00  0.00           N
ATOM   2466  H   GLN A 244      68.630  44.710 160.900  1.00  0.00           H
ATOM   2467  CA  GLN A 244      67.570  43.500 159.600  1.00  0.00           C
ATOM   2468  CB  GLN A 244      66.510  43.440 160.680  1.00  0.00           C
ATOM   2469  CG  GLN A 244      65.260  42.510 160.470  1.00  0.00           C
ATOM   2470  CD  GLN A 244      65.440  41.010 160.420  1.00  0.00           C
ATOM   2471  OE1 GLN A 244      65.890  40.460 161.340  1.00  0.00           O
ATOM   2472  NE2 GLN A 244      65.140  40.350 159.280  1.00  0.00           N
ATOM   2473 1HE2 GLN A 244      64.830  40.890 158.500  1.00  0.00           H
ATOM   2474 2HE2 GLN A 244      65.370  39.370 159.310  1.00  0.00           H
ATOM   2475  C   GLN A 244      67.040  43.610 158.150  1.00  0.00           C
ATOM   2476  O   GLN A 244      66.880  42.650 157.440  1.00  0.00           O
ATOM   2477  N   ASP A 245      66.800  44.880 157.790  1.00  0.00           N
ATOM   2478  H   ASP A 245      66.580  45.630 158.410  1.00  0.00           H
ATOM   2479  CA  ASP A 245      66.600  45.370 156.430  1.00  0.00           C
ATOM   2480  CB  ASP A 245      66.760  46.840 156.300  1.00  0.00           C
ATOM   2481  CG  ASP A 245      65.660  47.700 156.960  1.00  0.00           C
ATOM   2482  OD1 ASP A 245      64.480  47.670 156.530  1.00  0.00           O
ATOM   2483  OD2 ASP A 245      66.040  48.610 157.650  1.00  0.00           O
ATOM   2484  C   ASP A 245      67.510  44.640 155.360  1.00  0.00           C
ATOM   2485  O   ASP A 245      66.970  44.050 154.350  1.00  0.00           O
ATOM   2486  N   HIS A 246      68.810  44.820 155.510  1.00  0.00           N
ATOM   2487  H   HIS A 246      69.250  44.850 156.410  1.00  0.00           H
ATOM   2488  CA  HIS A 246      69.730  44.190 154.480  1.00  0.00           C
ATOM   2489  CB  HIS A 246      71.210  44.590 154.610  1.00  0.00           C
ATOM   2490  CG  HIS A 246      71.420  46.070 154.950  1.00  0.00           C
ATOM   2491  ND1 HIS A 246      71.740  46.440 156.200  1.00  0.00           N
ATOM   2492  CD2 HIS A 246      71.150  47.120 154.180  1.00  0.00           C
ATOM   2493  HD2 HIS A 246      70.890  47.090 153.120  1.00  0.00           H
ATOM   2494  CE1 HIS A 246      71.720  47.790 156.130  1.00  0.00           C
ATOM   2495  HE1 HIS A 246      71.610  48.400 157.030  1.00  0.00           H
ATOM   2496  NE2 HIS A 246      71.360  48.180 154.880  1.00  0.00           N
ATOM   2497  HE2 HIS A 246      71.480  49.090 154.510  1.00  0.00           H
ATOM   2498  C   HIS A 246      69.750  42.670 154.440  1.00  0.00           C
ATOM   2499  O   HIS A 246      70.160  42.090 153.400  1.00  0.00           O
ATOM   2500  N   VAL A 247      69.620  42.050 155.640  1.00  0.00           N
ATOM   2501  H   VAL A 247      69.550  42.560 156.490  1.00  0.00           H
ATOM   2502  CA  VAL A 247      69.490  40.520 155.720  1.00  0.00           C
ATOM   2503  CB  VAL A 247      69.770  40.190 157.180  1.00  0.00           C
ATOM   2504  CG1 VAL A 247      69.290  38.810 157.620  1.00  0.00           C
ATOM   2505  CG2 VAL A 247      71.300  40.210 157.370  1.00  0.00           C
ATOM   2506  C   VAL A 247      68.260  40.040 155.000  1.00  0.00           C
ATOM   2507  O   VAL A 247      68.250  39.160 154.150  1.00  0.00           O
ATOM   2508  N   ASP A 248      67.200  40.780 155.220  1.00  0.00           N
ATOM   2509  H   ASP A 248      67.360  41.620 155.740  1.00  0.00           H
ATOM   2510  CA  ASP A 248      65.940  40.720 154.350  1.00  0.00           C
ATOM   2511  CB  ASP A 248      64.880  41.480 155.110  1.00  0.00           C
ATOM   2512  CG  ASP A 248      64.110  40.710 156.180  1.00  0.00           C
ATOM   2513  OD1 ASP A 248      63.770  39.550 156.010  1.00  0.00           O
ATOM   2514  OD2 ASP A 248      63.630  41.400 157.120  1.00  0.00           O
ATOM   2515  C   ASP A 248      66.100  41.100 152.830  1.00  0.00           C
ATOM   2516  O   ASP A 248      65.630  40.290 152.150  1.00  0.00           O
ATOM   2517  N   ILE A 249      66.750  42.200 152.530  1.00  0.00           N
ATOM   2518  H   ILE A 249      67.130  42.890 153.150  1.00  0.00           H
ATOM   2519  CA  ILE A 249      66.930  42.620 151.090  1.00  0.00           C
ATOM   2520  CB  ILE A 249      67.490  44.040 150.930  1.00  0.00           C
ATOM   2521  CG1 ILE A 249      66.320  45.060 151.220  1.00  0.00           C
ATOM   2522  CG2 ILE A 249      68.180  44.190 149.520  1.00  0.00           C
ATOM   2523  CD  ILE A 249      65.290  45.150 150.110  1.00  0.00           C
ATOM   2524  C   ILE A 249      67.670  41.570 150.240  1.00  0.00           C
ATOM   2525  O   ILE A 249      67.300  41.280 149.120  1.00  0.00           O
ATOM   2526  N   LEU A 250      68.390  40.700 150.950  1.00  0.00           N
ATOM   2527  H   LEU A 250      68.370  40.740 151.950  1.00  0.00           H
ATOM   2528  CA  LEU A 250      69.040  39.490 150.330  1.00  0.00           C
ATOM   2529  CB  LEU A 250      70.240  38.950 151.170  1.00  0.00           C
ATOM   2530  CG  LEU A 250      71.490  39.880 150.980  1.00  0.00           C
ATOM   2531  CD1 LEU A 250      72.670  39.420 151.810  1.00  0.00           C
ATOM   2532  CD2 LEU A 250      71.900  39.910 149.510  1.00  0.00           C
ATOM   2533  C   LEU A 250      68.140  38.260 150.050  1.00  0.00           C
ATOM   2534  O   LEU A 250      68.490  37.460 149.210  1.00  0.00           O
ATOM   2535  N   GLY A 251      66.990  38.310 150.720  1.00  0.00           N
ATOM   2536  H   GLY A 251      66.890  38.890 151.530  1.00  0.00           H
ATOM   2537  CA  GLY A 251      65.780  37.380 150.560  1.00  0.00           C
ATOM   2538  C   GLY A 251      65.780  36.400 149.380  1.00  0.00           C
ATOM   2539  O   GLY A 251      66.440  35.370 149.570  1.00  0.00           O
ATOM   2540  N   PRO A 252      65.590  36.860 148.120  1.00  0.00           N
ATOM   2541  CA  PRO A 252      65.610  35.990 146.920  1.00  0.00           C
ATOM   2542  CB  PRO A 252      65.010  36.800 145.740  1.00  0.00           C
ATOM   2543  CG  PRO A 252      65.300  38.250 146.180  1.00  0.00           C
ATOM   2544  CD  PRO A 252      64.970  38.130 147.730  1.00  0.00           C
ATOM   2545  C   PRO A 252      66.880  35.320 146.500  1.00  0.00           C
ATOM   2546  O   PRO A 252      66.960  34.050 146.580  1.00  0.00           O
ATOM   2547  N   LEU A 253      67.940  36.100 146.400  1.00  0.00           N
ATOM   2548  H   LEU A 253      67.670  37.050 146.240  1.00  0.00           H
ATOM   2549  CA  LEU A 253      69.320  35.700 146.160  1.00  0.00           C
ATOM   2550  CB  LEU A 253      70.300  36.840 146.450  1.00  0.00           C
ATOM   2551  CG  LEU A 253      71.310  37.060 145.290  1.00  0.00           C
ATOM   2552  CD1 LEU A 253      70.530  37.450 144.040  1.00  0.00           C
ATOM   2553  CD2 LEU A 253      72.300  38.170 145.590  1.00  0.00           C
ATOM   2554  C   LEU A 253      69.800  34.540 147.120  1.00  0.00           C
ATOM   2555  O   LEU A 253      70.300  33.520 146.640  1.00  0.00           O
ATOM   2556  N   SER A 254      69.450  34.750 148.390  1.00  0.00           N
ATOM   2557  H   SER A 254      69.190  35.650 148.760  1.00  0.00           H
ATOM   2558  CA  SER A 254      69.630  33.770 149.540  1.00  0.00           C
ATOM   2559  CB  SER A 254      69.230  34.310 150.870  1.00  0.00           C
ATOM   2560  OG  SER A 254      70.090  35.360 151.280  1.00  0.00           O
ATOM   2561  HG  SER A 254      71.020  35.260 150.940  1.00  0.00           H
ATOM   2562  C   SER A 254      68.760  32.520 149.330  1.00  0.00           C
ATOM   2563  O   SER A 254      69.440  31.560 149.090  1.00  0.00           O
ATOM   2564  N   ALA A 255      67.450  32.590 149.190  1.00  0.00           N
ATOM   2565  H   ALA A 255      66.990  33.480 149.140  1.00  0.00           H
ATOM   2566  CA  ALA A 255      66.590  31.440 148.880  1.00  0.00           C
ATOM   2567  CB  ALA A 255      65.240  32.090 148.550  1.00  0.00           C
ATOM   2568  C   ALA A 255      67.100  30.620 147.690  1.00  0.00           C
ATOM   2569  O   ALA A 255      67.310  29.440 147.840  1.00  0.00           O
ATOM   2570  N   GLN A 256      67.150  31.320 146.580  1.00  0.00           N
ATOM   2571  H   GLN A 256      66.850  32.270 146.580  1.00  0.00           H
ATOM   2572  CA  GLN A 256      67.670  30.790 145.280  1.00  0.00           C
ATOM   2573  CB  GLN A 256      67.920  31.900 144.290  1.00  0.00           C
ATOM   2574  CG  GLN A 256      66.650  32.730 143.990  1.00  0.00           C
ATOM   2575  CD  GLN A 256      66.720  33.780 142.900  1.00  0.00           C
ATOM   2576  OE1 GLN A 256      66.760  35.010 143.110  1.00  0.00           O
ATOM   2577  NE2 GLN A 256      66.530  33.470 141.650  1.00  0.00           N
ATOM   2578 1HE2 GLN A 256      66.300  32.500 141.520  1.00  0.00           H
ATOM   2579 2HE2 GLN A 256      66.530  34.080 140.860  1.00  0.00           H
ATOM   2580  C   GLN A 256      68.870  29.860 145.230  1.00  0.00           C
ATOM   2581  O   GLN A 256      68.850  28.700 144.830  1.00  0.00           O
ATOM   2582  N   THR A 257      70.020  30.470 145.560  1.00  0.00           N
ATOM   2583  H   THR A 257      70.070  31.430 145.830  1.00  0.00           H
ATOM   2584  CA  THR A 257      71.320  29.810 145.830  1.00  0.00           C
ATOM   2585  CB  THR A 257      72.430  30.790 146.060  1.00  0.00           C
ATOM   2586  OG1 THR A 257      72.070  31.560 147.240  1.00  0.00           O
ATOM   2587  HG1 THR A 257      71.500  32.380 147.130  1.00  0.00           H
ATOM   2588  CG2 THR A 257      72.530  31.770 144.850  1.00  0.00           C
ATOM   2589  C   THR A 257      71.340  28.780 146.970  1.00  0.00           C
ATOM   2590  O   THR A 257      72.230  27.910 147.080  1.00  0.00           O
ATOM   2591  N   GLY A 258      70.470  29.040 147.980  1.00  0.00           N
ATOM   2592  H   GLY A 258      69.950  29.890 148.050  1.00  0.00           H
ATOM   2593  CA  GLY A 258      70.330  28.220 149.160  1.00  0.00           C
ATOM   2594  C   GLY A 258      71.250  28.480 150.360  1.00  0.00           C
ATOM   2595  O   GLY A 258      71.360  27.620 151.220  1.00  0.00           O
ATOM   2596  N   ILE A 259      72.110  29.430 150.240  1.00  0.00           N
ATOM   2597  H   ILE A 259      72.040  30.050 149.460  1.00  0.00           H
ATOM   2598  CA  ILE A 259      73.160  29.660 151.220  1.00  0.00           C
ATOM   2599  CB  ILE A 259      74.550  29.860 150.520  1.00  0.00           C
ATOM   2600  CG1 ILE A 259      74.830  28.960 149.290  1.00  0.00           C
ATOM   2601  CG2 ILE A 259      75.600  29.630 151.550  1.00  0.00           C
ATOM   2602  CD  ILE A 259      75.720  29.670 148.320  1.00  0.00           C
ATOM   2603  C   ILE A 259      72.800  30.910 152.110  1.00  0.00           C
ATOM   2604  O   ILE A 259      72.770  32.030 151.630  1.00  0.00           O
ATOM   2605  N   ALA A 260      72.380  30.640 153.330  1.00  0.00           N
ATOM   2606  H   ALA A 260      72.410  29.710 153.710  1.00  0.00           H
ATOM   2607  CA  ALA A 260      71.830  31.580 154.290  1.00  0.00           C
ATOM   2608  CB  ALA A 260      71.550  30.840 155.600  1.00  0.00           C
ATOM   2609  C   ALA A 260      72.810  32.750 154.530  1.00  0.00           C
ATOM   2610  O   ALA A 260      74.050  32.550 154.440  1.00  0.00           O
ATOM   2611  N   VAL A 261      72.300  33.870 154.970  1.00  0.00           N
ATOM   2612  H   VAL A 261      71.300  33.890 154.970  1.00  0.00           H
ATOM   2613  CA  VAL A 261      73.140  35.020 155.330  1.00  0.00           C
ATOM   2614  CB  VAL A 261      72.410  36.400 155.360  1.00  0.00           C
ATOM   2615  CG1 VAL A 261      73.430  37.590 155.590  1.00  0.00           C
ATOM   2616  CG2 VAL A 261      71.720  36.680 154.050  1.00  0.00           C
ATOM   2617  C   VAL A 261      74.010  34.810 156.570  1.00  0.00           C
ATOM   2618  O   VAL A 261      75.200  35.020 156.500  1.00  0.00           O
ATOM   2619  N   LEU A 262      73.480  34.300 157.680  1.00  0.00           N
ATOM   2620  H   LEU A 262      72.510  34.130 157.840  1.00  0.00           H
ATOM   2621  CA  LEU A 262      74.450  34.040 158.810  1.00  0.00           C
ATOM   2622  CB  LEU A 262      73.730  33.610 160.080  1.00  0.00           C
ATOM   2623  CG  LEU A 262      72.970  34.830 160.620  1.00  0.00           C
ATOM   2624  CD1 LEU A 262      72.400  34.530 162.000  1.00  0.00           C
ATOM   2625  CD2 LEU A 262      73.980  35.930 160.970  1.00  0.00           C
ATOM   2626  C   LEU A 262      75.590  33.050 158.370  1.00  0.00           C
ATOM   2627  O   LEU A 262      76.760  33.340 158.680  1.00  0.00           O
ATOM   2628  N   ASP A 263      75.410  31.960 157.570  1.00  0.00           N
ATOM   2629  H   ASP A 263      74.520  31.540 157.430  1.00  0.00           H
ATOM   2630  CA  ASP A 263      76.460  31.250 156.810  1.00  0.00           C
ATOM   2631  CB  ASP A 263      75.780  30.220 155.860  1.00  0.00           C
ATOM   2632  CG  ASP A 263      74.910  29.060 156.360  1.00  0.00           C
ATOM   2633  OD1 ASP A 263      73.860  29.280 156.980  1.00  0.00           O
ATOM   2634  OD2 ASP A 263      75.370  27.920 156.220  1.00  0.00           O
ATOM   2635  C   ASP A 263      77.540  32.060 156.020  1.00  0.00           C
ATOM   2636  O   ASP A 263      78.670  31.810 156.220  1.00  0.00           O
ATOM   2637  N   MET A 264      76.990  33.050 155.330  1.00  0.00           N
ATOM   2638  H   MET A 264      76.010  33.150 155.190  1.00  0.00           H
ATOM   2639  CA  MET A 264      77.820  34.010 154.660  1.00  0.00           C
ATOM   2640  CB  MET A 264      76.890  34.730 153.630  1.00  0.00           C
ATOM   2641  CG  MET A 264      76.580  33.910 152.420  1.00  0.00           C
ATOM   2642  SD  MET A 264      78.110  33.640 151.500  1.00  0.00           S
ATOM   2643  CE  MET A 264      77.610  32.670 150.080  1.00  0.00           C
ATOM   2644  C   MET A 264      78.680  34.970 155.500  1.00  0.00           C
ATOM   2645  O   MET A 264      79.850  35.270 155.210  1.00  0.00           O
ATOM   2646  N   CYS A 265      77.970  35.620 156.440  1.00  0.00           N
ATOM   2647  H   CYS A 265      76.980  35.750 156.380  1.00  0.00           H
ATOM   2648  CA  CYS A 265      78.660  36.240 157.630  1.00  0.00           C
ATOM   2649  CB  CYS A 265      77.670  36.910 158.570  1.00  0.00           C
ATOM   2650  SG  CYS A 265      76.670  38.260 157.900  1.00  0.00           S
ATOM   2651  HG  CYS A 265      77.690  38.870 157.300  1.00  0.00           H
ATOM   2652  C   CYS A 265      79.770  35.510 158.420  1.00  0.00           C
ATOM   2653  O   CYS A 265      80.670  36.180 158.840  1.00  0.00           O
ATOM   2654  N   ALA A 266      79.490  34.220 158.840  1.00  0.00           N
ATOM   2655  H   ALA A 266      78.620  33.790 158.630  1.00  0.00           H
ATOM   2656  CA  ALA A 266      80.490  33.350 159.470  1.00  0.00           C
ATOM   2657  CB  ALA A 266      79.840  31.940 159.560  1.00  0.00           C
ATOM   2658  C   ALA A 266      81.880  33.180 158.760  1.00  0.00           C
ATOM   2659  O   ALA A 266      82.910  33.510 159.360  1.00  0.00           O
ATOM   2660  N   SER A 267      81.950  32.850 157.490  1.00  0.00           N
ATOM   2661  H   SER A 267      81.200  32.460 156.950  1.00  0.00           H
ATOM   2662  CA  SER A 267      83.190  33.020 156.670  1.00  0.00           C
ATOM   2663  CB  SER A 267      83.170  32.060 155.430  1.00  0.00           C
ATOM   2664  OG  SER A 267      81.950  32.290 154.720  1.00  0.00           O
ATOM   2665  HG  SER A 267      81.900  33.200 154.310  1.00  0.00           H
ATOM   2666  C   SER A 267      83.680  34.400 156.280  1.00  0.00           C
ATOM   2667  O   SER A 267      84.880  34.540 156.360  1.00  0.00           O
ATOM   2668  N   LEU A 268      82.770  35.350 156.180  1.00  0.00           N
ATOM   2669  H   LEU A 268      81.890  35.250 155.720  1.00  0.00           H
ATOM   2670  CA  LEU A 268      83.160  36.760 156.170  1.00  0.00           C
ATOM   2671  CB  LEU A 268      81.960  37.600 155.810  1.00  0.00           C
ATOM   2672  CG  LEU A 268      82.300  39.040 155.260  1.00  0.00           C
ATOM   2673  CD1 LEU A 268      83.150  38.860 153.960  1.00  0.00           C
ATOM   2674  CD2 LEU A 268      81.190  40.070 155.110  1.00  0.00           C
ATOM   2675  C   LEU A 268      83.900  37.230 157.440  1.00  0.00           C
ATOM   2676  O   LEU A 268      84.890  37.910 157.320  1.00  0.00           O
ATOM   2677  N   LYS A 269      83.480  36.710 158.620  1.00  0.00           N
ATOM   2678  H   LYS A 269      82.530  36.390 158.670  1.00  0.00           H
ATOM   2679  CA  LYS A 269      84.070  36.930 159.930  1.00  0.00           C
ATOM   2680  CB  LYS A 269      83.300  36.350 161.100  1.00  0.00           C
ATOM   2681  CG  LYS A 269      83.610  36.980 162.480  1.00  0.00           C
ATOM   2682  CD  LYS A 269      82.610  36.430 163.550  1.00  0.00           C
ATOM   2683  CE  LYS A 269      82.730  35.090 164.140  1.00  0.00           C
ATOM   2684  NZ  LYS A 269      84.040  34.960 164.930  1.00  0.00           N
ATOM   2685  HZ1 LYS A 269      84.140  34.060 165.340  1.00  0.00           H
ATOM   2686  HZ2 LYS A 269      84.790  35.010 164.280  1.00  0.00           H
ATOM   2687  HZ3 LYS A 269      84.080  35.630 165.680  1.00  0.00           H
ATOM   2688  C   LYS A 269      85.540  36.430 160.020  1.00  0.00           C
ATOM   2689  O   LYS A 269      86.550  37.140 160.140  1.00  0.00           O
ATOM   2690  N   GLU A 270      85.610  35.140 159.720  1.00  0.00           N
ATOM   2691  H   GLU A 270      84.810  34.560 159.550  1.00  0.00           H
ATOM   2692  CA  GLU A 270      86.880  34.440 159.560  1.00  0.00           C
ATOM   2693  CB  GLU A 270      86.630  32.970 159.140  1.00  0.00           C
ATOM   2694  CG  GLU A 270      87.860  32.050 159.150  1.00  0.00           C
ATOM   2695  CD  GLU A 270      87.520  30.620 158.730  1.00  0.00           C
ATOM   2696  OE1 GLU A 270      87.310  29.790 159.610  1.00  0.00           O
ATOM   2697  OE2 GLU A 270      87.740  30.280 157.570  1.00  0.00           O
ATOM   2698  C   GLU A 270      87.840  35.130 158.570  1.00  0.00           C
ATOM   2699  O   GLU A 270      88.830  35.690 159.030  1.00  0.00           O
ATOM   2700  N   LEU A 271      87.370  35.520 157.370  1.00  0.00           N
ATOM   2701  H   LEU A 271      86.550  35.060 157.030  1.00  0.00           H
ATOM   2702  CA  LEU A 271      88.070  36.380 156.440  1.00  0.00           C
ATOM   2703  CB  LEU A 271      87.330  36.750 155.150  1.00  0.00           C
ATOM   2704  CG  LEU A 271      87.170  35.610 154.170  1.00  0.00           C
ATOM   2705  CD1 LEU A 271      86.110  36.030 153.140  1.00  0.00           C
ATOM   2706  CD2 LEU A 271      88.430  35.160 153.480  1.00  0.00           C
ATOM   2707  C   LEU A 271      88.660  37.700 156.990  1.00  0.00           C
ATOM   2708  O   LEU A 271      89.780  38.070 156.780  1.00  0.00           O
ATOM   2709  N   LEU A 272      87.810  38.510 157.670  1.00  0.00           N
ATOM   2710  H   LEU A 272      86.820  38.330 157.730  1.00  0.00           H
ATOM   2711  CA  LEU A 272      88.280  39.700 158.380  1.00  0.00           C
ATOM   2712  CB  LEU A 272      87.180  40.470 159.120  1.00  0.00           C
ATOM   2713  CG  LEU A 272      86.360  41.450 158.220  1.00  0.00           C
ATOM   2714  CD1 LEU A 272      85.990  40.860 156.860  1.00  0.00           C
ATOM   2715  CD2 LEU A 272      85.140  41.790 159.020  1.00  0.00           C
ATOM   2716  C   LEU A 272      89.360  39.470 159.480  1.00  0.00           C
ATOM   2717  O   LEU A 272      90.310  40.120 159.640  1.00  0.00           O
ATOM   2718  N   GLN A 273      89.250  38.370 160.230  1.00  0.00           N
ATOM   2719  H   GLN A 273      88.420  37.810 160.320  1.00  0.00           H
ATOM   2720  CA  GLN A 273      90.230  38.100 161.320  1.00  0.00           C
ATOM   2721  CB  GLN A 273      89.670  37.400 162.510  1.00  0.00           C
ATOM   2722  CG  GLN A 273      88.870  38.390 163.360  1.00  0.00           C
ATOM   2723  CD  GLN A 273      89.710  39.330 164.210  1.00  0.00           C
ATOM   2724  OE1 GLN A 273      90.170  40.370 163.810  1.00  0.00           O
ATOM   2725  NE2 GLN A 273      89.900  38.950 165.420  1.00  0.00           N
ATOM   2726 1HE2 GLN A 273      89.460  38.070 165.630  1.00  0.00           H
ATOM   2727 2HE2 GLN A 273      90.500  39.460 166.040  1.00  0.00           H
ATOM   2728  C   GLN A 273      91.550  37.460 160.800  1.00  0.00           C
ATOM   2729  O   GLN A 273      92.660  37.870 161.130  1.00  0.00           O
ATOM   2730  N   ASN A 274      91.290  36.500 159.940  1.00  0.00           N
ATOM   2731  H   ASN A 274      90.380  36.210 159.650  1.00  0.00           H
ATOM   2732  CA  ASN A 274      92.430  35.710 159.310  1.00  0.00           C
ATOM   2733  CB  ASN A 274      91.940  34.430 158.680  1.00  0.00           C
ATOM   2734  CG  ASN A 274      91.690  33.490 159.840  1.00  0.00           C
ATOM   2735  OD1 ASN A 274      91.970  33.660 161.010  1.00  0.00           O
ATOM   2736  ND2 ASN A 274      91.160  32.390 159.510  1.00  0.00           N
ATOM   2737 1HD2 ASN A 274      90.820  32.100 158.610  1.00  0.00           H
ATOM   2738 2HD2 ASN A 274      91.380  31.700 160.190  1.00  0.00           H
ATOM   2739  C   ASN A 274      93.260  36.650 158.470  1.00  0.00           C
ATOM   2740  O   ASN A 274      94.440  36.540 158.350  1.00  0.00           O
ATOM   2741  N   GLY A 275      92.580  37.440 157.630  1.00  0.00           N
ATOM   2742  H   GLY A 275      91.580  37.540 157.680  1.00  0.00           H
ATOM   2743  CA  GLY A 275      93.320  38.260 156.660  1.00  0.00           C
ATOM   2744  C   GLY A 275      93.400  37.750 155.170  1.00  0.00           C
ATOM   2745  O   GLY A 275      93.300  36.630 154.720  1.00  0.00           O
ATOM   2746  N   MET A 276      93.690  38.740 154.340  1.00  0.00           N
ATOM   2747  H   MET A 276      93.480  39.640 154.720  1.00  0.00           H
ATOM   2748  CA  MET A 276      94.000  38.640 152.890  1.00  0.00           C
ATOM   2749  CB  MET A 276      93.230  39.660 152.060  1.00  0.00           C
ATOM   2750  CG  MET A 276      91.970  39.020 151.490  1.00  0.00           C
ATOM   2751  SD  MET A 276      90.730  38.740 152.730  1.00  0.00           S
ATOM   2752  CE  MET A 276      89.520  38.130 151.630  1.00  0.00           C
ATOM   2753  C   MET A 276      95.410  38.340 152.420  1.00  0.00           C
ATOM   2754  O   MET A 276      96.010  38.820 151.460  1.00  0.00           O
ATOM   2755  N   ASN A 277      95.820  37.250 152.970  1.00  0.00           N
ATOM   2756  H   ASN A 277      95.430  36.800 153.770  1.00  0.00           H
ATOM   2757  CA  ASN A 277      97.110  36.610 152.610  1.00  0.00           C
ATOM   2758  CB  ASN A 277      97.740  35.880 153.810  1.00  0.00           C
ATOM   2759  CG  ASN A 277      97.980  36.980 154.910  1.00  0.00           C
ATOM   2760  OD1 ASN A 277      97.110  37.580 155.500  1.00  0.00           O
ATOM   2761  ND2 ASN A 277      99.090  37.660 154.840  1.00  0.00           N
ATOM   2762 1HD2 ASN A 277      99.880  37.450 154.270  1.00  0.00           H
ATOM   2763 2HD2 ASN A 277      99.180  38.360 155.550  1.00  0.00           H
ATOM   2764  C   ASN A 277      96.760  35.430 151.610  1.00  0.00           C
ATOM   2765  O   ASN A 277      96.290  34.350 151.980  1.00  0.00           O
ATOM   2766  N   GLY A 278      96.940  35.690 150.300  1.00  0.00           N
ATOM   2767  H   GLY A 278      96.980  36.600 149.900  1.00  0.00           H
ATOM   2768  CA  GLY A 278      96.910  34.650 149.260  1.00  0.00           C
ATOM   2769  C   GLY A 278      95.490  34.160 149.020  1.00  0.00           C
ATOM   2770  O   GLY A 278      95.240  32.970 149.000  1.00  0.00           O
ATOM   2771  N   ARG A 279      94.530  35.100 149.020  1.00  0.00           N
ATOM   2772  H   ARG A 279      94.740  36.070 149.090  1.00  0.00           H
ATOM   2773  CA  ARG A 279      93.080  34.840 148.980  1.00  0.00           C
ATOM   2774  CB  ARG A 279      92.370  35.000 150.280  1.00  0.00           C
ATOM   2775  CG  ARG A 279      92.990  34.130 151.410  1.00  0.00           C
ATOM   2776  CD  ARG A 279      92.490  34.320 152.840  1.00  0.00           C
ATOM   2777  NE  ARG A 279      92.280  33.090 153.630  1.00  0.00           N
ATOM   2778  HE  ARG A 279      91.320  32.830 153.700  1.00  0.00           H
ATOM   2779  CZ  ARG A 279      93.080  32.670 154.640  1.00  0.00           C
ATOM   2780  NH1 ARG A 279      94.140  33.380 155.050  1.00  0.00           N
ATOM   2781 1HH1 ARG A 279      94.280  34.240 154.560  1.00  0.00           H
ATOM   2782 2HH1 ARG A 279      94.760  33.120 155.780  1.00  0.00           H
ATOM   2783  NH2 ARG A 279      93.100  31.340 154.840  1.00  0.00           N
ATOM   2784 1HH2 ARG A 279      92.650  30.740 154.190  1.00  0.00           H
ATOM   2785 2HH2 ARG A 279      93.330  31.080 155.780  1.00  0.00           H
ATOM   2786  C   ARG A 279      92.390  35.830 148.040  1.00  0.00           C
ATOM   2787  O   ARG A 279      92.190  36.990 148.380  1.00  0.00           O
ATOM   2788  N   THR A 280      92.120  35.360 146.830  1.00  0.00           N
ATOM   2789  H   THR A 280      92.690  34.610 146.500  1.00  0.00           H
ATOM   2790  CA  THR A 280      91.390  36.250 145.850  1.00  0.00           C
ATOM   2791  CB  THR A 280      92.200  36.170 144.550  1.00  0.00           C
ATOM   2792  OG1 THR A 280      92.440  34.840 144.100  1.00  0.00           O
ATOM   2793  HG1 THR A 280      91.600  34.420 143.740  1.00  0.00           H
ATOM   2794  CG2 THR A 280      93.400  37.110 144.580  1.00  0.00           C
ATOM   2795  C   THR A 280      89.950  35.970 145.470  1.00  0.00           C
ATOM   2796  O   THR A 280      89.590  34.850 145.150  1.00  0.00           O
ATOM   2797  N   ILE A 281      89.140  36.970 145.450  1.00  0.00           N
ATOM   2798  H   ILE A 281      89.520  37.890 145.450  1.00  0.00           H
ATOM   2799  CA  ILE A 281      87.670  36.910 145.390  1.00  0.00           C
ATOM   2800  CB  ILE A 281      87.030  37.300 146.720  1.00  0.00           C
ATOM   2801  CG1 ILE A 281      85.520  37.300 146.760  1.00  0.00           C
ATOM   2802  CG2 ILE A 281      87.540  38.590 147.410  1.00  0.00           C
ATOM   2803  CD  ILE A 281      84.890  35.900 146.940  1.00  0.00           C
ATOM   2804  C   ILE A 281      87.220  37.870 144.290  1.00  0.00           C
ATOM   2805  O   ILE A 281      87.460  39.050 144.300  1.00  0.00           O
ATOM   2806  N   LEU A 282      86.770  37.240 143.120  1.00  0.00           N
ATOM   2807  H   LEU A 282      86.750  36.260 142.950  1.00  0.00           H
ATOM   2808  CA  LEU A 282      86.540  37.930 141.830  1.00  0.00           C
ATOM   2809  CB  LEU A 282      85.230  38.700 142.050  1.00  0.00           C
ATOM   2810  CG  LEU A 282      84.020  37.720 141.970  1.00  0.00           C
ATOM   2811  CD1 LEU A 282      82.850  38.630 142.360  1.00  0.00           C
ATOM   2812  CD2 LEU A 282      83.870  37.020 140.640  1.00  0.00           C
ATOM   2813  C   LEU A 282      87.770  38.760 141.410  1.00  0.00           C
ATOM   2814  O   LEU A 282      87.690  39.970 141.130  1.00  0.00           O
ATOM   2815  N   GLY A 283      88.880  38.050 141.380  1.00  0.00           N
ATOM   2816  H   GLY A 283      88.750  37.050 141.380  1.00  0.00           H
ATOM   2817  CA  GLY A 283      90.180  38.640 140.980  1.00  0.00           C
ATOM   2818  C   GLY A 283      90.850  39.440 142.140  1.00  0.00           C
ATOM   2819  O   GLY A 283      92.100  39.510 142.210  1.00  0.00           O
ATOM   2820  N   SER A 284      90.010  40.210 142.870  1.00  0.00           N
ATOM   2821  H   SER A 284      89.050  39.970 142.960  1.00  0.00           H
ATOM   2822  CA  SER A 284      90.500  41.130 143.930  1.00  0.00           C
ATOM   2823  CB  SER A 284      89.490  42.320 143.980  1.00  0.00           C
ATOM   2824  OG  SER A 284      89.630  43.120 142.800  1.00  0.00           O
ATOM   2825  HG  SER A 284      89.150  43.990 142.930  1.00  0.00           H
ATOM   2826  C   SER A 284      90.690  40.580 145.310  1.00  0.00           C
ATOM   2827  O   SER A 284      90.090  39.550 145.620  1.00  0.00           O
ATOM   2828  N   ALA A 285      91.660  41.030 146.070  1.00  0.00           N
ATOM   2829  H   ALA A 285      92.300  41.710 145.720  1.00  0.00           H
ATOM   2830  CA  ALA A 285      91.890  40.530 147.470  1.00  0.00           C
ATOM   2831  CB  ALA A 285      93.450  40.540 147.790  1.00  0.00           C
ATOM   2832  C   ALA A 285      91.140  41.380 148.450  1.00  0.00           C
ATOM   2833  O   ALA A 285      90.330  40.770 149.190  1.00  0.00           O
ATOM   2834  N   LEU A 286      91.140  42.700 148.300  1.00  0.00           N
ATOM   2835  H   LEU A 286      91.840  43.090 147.690  1.00  0.00           H
ATOM   2836  CA  LEU A 286      90.390  43.540 149.210  1.00  0.00           C
ATOM   2837  CB  LEU A 286      91.140  44.830 149.610  1.00  0.00           C
ATOM   2838  CG  LEU A 286      92.160  44.780 150.730  1.00  0.00           C
ATOM   2839  CD1 LEU A 286      91.510  44.380 152.060  1.00  0.00           C
ATOM   2840  CD2 LEU A 286      93.310  43.870 150.410  1.00  0.00           C
ATOM   2841  C   LEU A 286      88.960  43.730 148.720  1.00  0.00           C
ATOM   2842  O   LEU A 286      88.730  44.220 147.630  1.00  0.00           O
ATOM   2843  N   LEU A 287      88.100  42.980 149.420  1.00  0.00           N
ATOM   2844  H   LEU A 287      88.480  42.330 150.080  1.00  0.00           H
ATOM   2845  CA  LEU A 287      86.640  42.950 149.270  1.00  0.00           C
ATOM   2846  CB  LEU A 287      86.140  42.600 150.660  1.00  0.00           C
ATOM   2847  CG  LEU A 287      86.300  41.100 150.850  1.00  0.00           C
ATOM   2848  CD1 LEU A 287      86.800  40.490 152.190  1.00  0.00           C
ATOM   2849  CD2 LEU A 287      84.960  40.390 150.820  1.00  0.00           C
ATOM   2850  C   LEU A 287      85.970  44.250 148.720  1.00  0.00           C
ATOM   2851  O   LEU A 287      86.080  45.340 149.280  1.00  0.00           O
ATOM   2852  N   GLU A 288      85.470  44.100 147.460  1.00  0.00           N
ATOM   2853  H   GLU A 288      85.150  43.190 147.210  1.00  0.00           H
ATOM   2854  CA  GLU A 288      84.990  45.240 146.680  1.00  0.00           C
ATOM   2855  CB  GLU A 288      85.670  45.310 145.300  1.00  0.00           C
ATOM   2856  CG  GLU A 288      87.100  45.840 145.270  1.00  0.00           C
ATOM   2857  CD  GLU A 288      87.520  46.230 143.920  1.00  0.00           C
ATOM   2858  OE1 GLU A 288      87.230  47.420 143.580  1.00  0.00           O
ATOM   2859  OE2 GLU A 288      88.200  45.590 143.060  1.00  0.00           O
ATOM   2860  C   GLU A 288      83.490  45.420 146.560  1.00  0.00           C
ATOM   2861  O   GLU A 288      82.710  44.710 145.950  1.00  0.00           O
ATOM   2862  N   ASP A 289      83.090  46.470 147.310  1.00  0.00           N
ATOM   2863  H   ASP A 289      83.780  47.010 147.780  1.00  0.00           H
ATOM   2864  CA  ASP A 289      81.680  46.940 147.440  1.00  0.00           C
ATOM   2865  CB  ASP A 289      81.650  47.810 148.700  1.00  0.00           C
ATOM   2866  CG  ASP A 289      82.660  48.940 149.070  1.00  0.00           C
ATOM   2867  OD1 ASP A 289      83.900  48.810 148.830  1.00  0.00           O
ATOM   2868  OD2 ASP A 289      82.170  49.920 149.680  1.00  0.00           O
ATOM   2869  C   ASP A 289      81.150  47.720 146.160  1.00  0.00           C
ATOM   2870  O   ASP A 289      81.200  48.920 146.180  1.00  0.00           O
ATOM   2871  N   GLU A 290      80.830  46.920 145.150  1.00  0.00           N
ATOM   2872  H   GLU A 290      80.820  45.920 145.230  1.00  0.00           H
ATOM   2873  CA  GLU A 290      80.270  47.340 143.860  1.00  0.00           C
ATOM   2874  CB  GLU A 290      81.070  46.890 142.670  1.00  0.00           C
ATOM   2875  CG  GLU A 290      81.700  45.480 142.830  1.00  0.00           C
ATOM   2876  CD  GLU A 290      82.490  45.080 141.550  1.00  0.00           C
ATOM   2877  OE1 GLU A 290      82.380  43.940 141.100  1.00  0.00           O
ATOM   2878  OE2 GLU A 290      83.320  45.950 141.100  1.00  0.00           O
ATOM   2879  C   GLU A 290      78.830  46.950 143.590  1.00  0.00           C
ATOM   2880  O   GLU A 290      78.030  47.870 143.310  1.00  0.00           O
ATOM   2881  N   PHE A 291      78.410  45.710 143.660  1.00  0.00           N
ATOM   2882  H   PHE A 291      79.000  45.050 144.110  1.00  0.00           H
ATOM   2883  CA  PHE A 291      77.140  45.100 143.220  1.00  0.00           C
ATOM   2884  CB  PHE A 291      77.320  43.730 142.580  1.00  0.00           C
ATOM   2885  CG  PHE A 291      77.750  43.630 141.140  1.00  0.00           C
ATOM   2886  CD1 PHE A 291      79.140  43.610 140.870  1.00  0.00           C
ATOM   2887  HD1 PHE A 291      79.920  43.310 141.560  1.00  0.00           H
ATOM   2888  CD2 PHE A 291      76.820  43.830 140.130  1.00  0.00           C
ATOM   2889  HD2 PHE A 291      75.780  43.650 140.410  1.00  0.00           H
ATOM   2890  CE1 PHE A 291      79.530  43.920 139.570  1.00  0.00           C
ATOM   2891  HE1 PHE A 291      80.600  43.890 139.340  1.00  0.00           H
ATOM   2892  CE2 PHE A 291      77.280  44.160 138.880  1.00  0.00           C
ATOM   2893  HE2 PHE A 291      76.590  44.650 138.180  1.00  0.00           H
ATOM   2894  CZ  PHE A 291      78.630  44.230 138.600  1.00  0.00           C
ATOM   2895  HZ  PHE A 291      78.980  44.490 137.600  1.00  0.00           H
ATOM   2896  C   PHE A 291      75.850  45.030 144.100  1.00  0.00           C
ATOM   2897  O   PHE A 291      75.990  44.710 145.240  1.00  0.00           O
ATOM   2898  N   THR A 292      74.820  45.590 143.580  1.00  0.00           N
ATOM   2899  H   THR A 292      74.950  46.020 142.690  1.00  0.00           H
ATOM   2900  CA  THR A 292      73.370  45.550 144.130  1.00  0.00           C
ATOM   2901  CB  THR A 292      72.570  46.900 143.840  1.00  0.00           C
ATOM   2902  OG1 THR A 292      71.980  46.920 142.520  1.00  0.00           O
ATOM   2903  HG1 THR A 292      72.720  46.880 141.860  1.00  0.00           H
ATOM   2904  CG2 THR A 292      73.330  48.170 144.230  1.00  0.00           C
ATOM   2905  C   THR A 292      72.580  44.270 143.760  1.00  0.00           C
ATOM   2906  O   THR A 292      72.620  43.780 142.600  1.00  0.00           O
ATOM   2907  N   PRO A 293      71.840  43.730 144.780  1.00  0.00           N
ATOM   2908  CA  PRO A 293      71.090  42.440 144.700  1.00  0.00           C
ATOM   2909  CB  PRO A 293      70.150  42.420 145.870  1.00  0.00           C
ATOM   2910  CG  PRO A 293      71.030  43.180 146.920  1.00  0.00           C
ATOM   2911  CD  PRO A 293      72.090  44.030 146.200  1.00  0.00           C
ATOM   2912  C   PRO A 293      70.290  42.280 143.410  1.00  0.00           C
ATOM   2913  O   PRO A 293      70.400  41.220 142.820  1.00  0.00           O
ATOM   2914  N   PHE A 294      69.690  43.340 142.870  1.00  0.00           N
ATOM   2915  H   PHE A 294      69.450  44.150 143.410  1.00  0.00           H
ATOM   2916  CA  PHE A 294      69.100  43.470 141.530  1.00  0.00           C
ATOM   2917  CB  PHE A 294      68.680  44.900 141.320  1.00  0.00           C
ATOM   2918  CG  PHE A 294      67.680  45.180 140.220  1.00  0.00           C
ATOM   2919  CD1 PHE A 294      68.060  45.980 139.130  1.00  0.00           C
ATOM   2920  HD1 PHE A 294      69.090  46.270 138.910  1.00  0.00           H
ATOM   2921  CD2 PHE A 294      66.310  45.190 140.630  1.00  0.00           C
ATOM   2922  HD2 PHE A 294      66.040  44.610 141.510  1.00  0.00           H
ATOM   2923  CE1 PHE A 294      67.100  46.730 138.460  1.00  0.00           C
ATOM   2924  HE1 PHE A 294      67.370  47.380 137.630  1.00  0.00           H
ATOM   2925  CE2 PHE A 294      65.370  46.010 140.040  1.00  0.00           C
ATOM   2926  HE2 PHE A 294      64.400  46.170 140.510  1.00  0.00           H
ATOM   2927  CZ  PHE A 294      65.770  46.800 138.940  1.00  0.00           C
ATOM   2928  HZ  PHE A 294      64.980  47.350 138.430  1.00  0.00           H
ATOM   2929  C   PHE A 294      70.060  43.000 140.420  1.00  0.00           C
ATOM   2930  O   PHE A 294      69.850  41.980 139.780  1.00  0.00           O
ATOM   2931  N   ASP A 295      71.190  43.710 140.240  1.00  0.00           N
ATOM   2932  H   ASP A 295      71.440  44.340 140.980  1.00  0.00           H
ATOM   2933  CA  ASP A 295      72.210  43.610 139.180  1.00  0.00           C
ATOM   2934  CB  ASP A 295      73.400  44.590 139.390  1.00  0.00           C
ATOM   2935  CG  ASP A 295      73.110  46.080 139.390  1.00  0.00           C
ATOM   2936  OD1 ASP A 295      72.390  46.520 138.410  1.00  0.00           O
ATOM   2937  OD2 ASP A 295      73.530  46.830 140.210  1.00  0.00           O
ATOM   2938  C   ASP A 295      72.730  42.140 139.200  1.00  0.00           C
ATOM   2939  O   ASP A 295      72.610  41.410 138.220  1.00  0.00           O
ATOM   2940  N   VAL A 296      72.980  41.570 140.400  1.00  0.00           N
ATOM   2941  H   VAL A 296      72.740  42.000 141.280  1.00  0.00           H
ATOM   2942  CA  VAL A 296      73.360  40.160 140.550  1.00  0.00           C
ATOM   2943  CB  VAL A 296      73.710  39.910 142.000  1.00  0.00           C
ATOM   2944  CG1 VAL A 296      74.280  38.510 142.190  1.00  0.00           C
ATOM   2945  CG2 VAL A 296      74.720  40.840 142.630  1.00  0.00           C
ATOM   2946  C   VAL A 296      72.440  39.080 139.960  1.00  0.00           C
ATOM   2947  O   VAL A 296      72.800  38.340 139.020  1.00  0.00           O
ATOM   2948  N   VAL A 297      71.180  39.150 140.330  1.00  0.00           N
ATOM   2949  H   VAL A 297      70.760  39.980 140.680  1.00  0.00           H
ATOM   2950  CA  VAL A 297      70.190  38.220 139.730  1.00  0.00           C
ATOM   2951  CB  VAL A 297      68.890  38.120 140.530  1.00  0.00           C
ATOM   2952  CG1 VAL A 297      68.090  39.450 140.650  1.00  0.00           C
ATOM   2953  CG2 VAL A 297      68.210  36.800 140.120  1.00  0.00           C
ATOM   2954  C   VAL A 297      70.070  38.420 138.200  1.00  0.00           C
ATOM   2955  O   VAL A 297      70.260  37.460 137.470  1.00  0.00           O
ATOM   2956  N   ARG A 298      70.060  39.700 137.840  1.00  0.00           N
ATOM   2957  H   ARG A 298      69.820  40.410 138.510  1.00  0.00           H
ATOM   2958  CA  ARG A 298      69.820  40.140 136.430  1.00  0.00           C
ATOM   2959  CB  ARG A 298      69.210  41.560 136.400  1.00  0.00           C
ATOM   2960  CG  ARG A 298      67.810  41.600 136.880  1.00  0.00           C
ATOM   2961  CD  ARG A 298      67.260  42.980 137.250  1.00  0.00           C
ATOM   2962  NE  ARG A 298      65.910  42.750 137.850  1.00  0.00           N
ATOM   2963  HE  ARG A 298      65.890  41.960 138.460  1.00  0.00           H
ATOM   2964  CZ  ARG A 298      64.710  43.310 137.450  1.00  0.00           C
ATOM   2965  NH1 ARG A 298      64.610  44.140 136.410  1.00  0.00           N
ATOM   2966 1HH1 ARG A 298      65.320  44.370 135.740  1.00  0.00           H
ATOM   2967 2HH1 ARG A 298      63.760  44.650 136.290  1.00  0.00           H
ATOM   2968  NH2 ARG A 298      63.580  42.960 137.990  1.00  0.00           N
ATOM   2969 1HH2 ARG A 298      63.500  42.240 138.680  1.00  0.00           H
ATOM   2970 2HH2 ARG A 298      62.760  43.230 137.500  1.00  0.00           H
ATOM   2971  C   ARG A 298      71.040  40.290 135.490  1.00  0.00           C
ATOM   2972  O   ARG A 298      70.840  40.280 134.280  1.00  0.00           O
ATOM   2973  N   GLN A 299      72.300  40.180 136.050  1.00  0.00           N
ATOM   2974  H   GLN A 299      72.420  40.270 137.040  1.00  0.00           H
ATOM   2975  CA  GLN A 299      73.510  40.090 135.190  1.00  0.00           C
ATOM   2976  CB  GLN A 299      74.450  41.220 135.550  1.00  0.00           C
ATOM   2977  CG  GLN A 299      74.740  42.200 134.430  1.00  0.00           C
ATOM   2978  CD  GLN A 299      75.280  43.510 135.080  1.00  0.00           C
ATOM   2979  OE1 GLN A 299      74.600  44.500 135.220  1.00  0.00           O
ATOM   2980  NE2 GLN A 299      76.550  43.530 135.390  1.00  0.00           N
ATOM   2981 1HE2 GLN A 299      77.190  42.760 135.280  1.00  0.00           H
ATOM   2982 2HE2 GLN A 299      76.800  44.370 135.880  1.00  0.00           H
ATOM   2983  C   GLN A 299      74.260  38.790 135.320  1.00  0.00           C
ATOM   2984  O   GLN A 299      75.160  38.440 134.560  1.00  0.00           O
ATOM   2985  N   CYS A 300      74.110  38.080 136.450  1.00  0.00           N
ATOM   2986  H   CYS A 300      73.270  38.110 136.990  1.00  0.00           H
ATOM   2987  CA  CYS A 300      74.930  36.830 136.640  1.00  0.00           C
ATOM   2988  CB  CYS A 300      75.290  36.490 138.120  1.00  0.00           C
ATOM   2989  SG  CYS A 300      76.870  35.640 138.550  1.00  0.00           S
ATOM   2990  HG  CYS A 300      77.680  36.680 138.350  1.00  0.00           H
ATOM   2991  C   CYS A 300      74.170  35.600 136.120  1.00  0.00           C
ATOM   2992  O   CYS A 300      73.040  35.650 135.730  1.00  0.00           O
ATOM   2993  N   SER A 301      74.750  34.400 136.150  1.00  0.00           N
ATOM   2994  H   SER A 301      75.300  34.200 136.950  1.00  0.00           H
ATOM   2995  CA  SER A 301      74.310  33.200 135.400  1.00  0.00           C
ATOM   2996  CB  SER A 301      75.500  32.450 135.020  1.00  0.00           C
ATOM   2997  OG  SER A 301      76.260  31.880 136.080  1.00  0.00           O
ATOM   2998  HG  SER A 301      75.960  30.950 136.330  1.00  0.00           H
ATOM   2999  C   SER A 301      73.220  32.400 136.140  1.00  0.00           C
ATOM   3000  O   SER A 301      72.230  32.970 136.630  1.00  0.00           O
ATOM   3001  N   GLY A 302      73.430  31.140 136.470  1.00  0.00           N
ATOM   3002  H   GLY A 302      74.380  30.850 136.620  1.00  0.00           H
ATOM   3003  CA  GLY A 302      72.460  30.200 137.050  1.00  0.00           C
ATOM   3004  C   GLY A 302      72.320  30.290 138.650  1.00  0.00           C
ATOM   3005  O   GLY A 302      72.900  29.510 139.400  1.00  0.00           O
ATOM   3006  N   VAL A 303      71.590  31.320 138.990  1.00  0.00           N
ATOM   3007  H   VAL A 303      71.210  31.950 138.320  1.00  0.00           H
ATOM   3008  CA  VAL A 303      71.320  31.790 140.380  1.00  0.00           C
ATOM   3009  CB  VAL A 303      70.900  33.270 140.560  1.00  0.00           C
ATOM   3010  CG1 VAL A 303      70.670  33.730 142.030  1.00  0.00           C
ATOM   3011  CG2 VAL A 303      71.790  34.250 139.840  1.00  0.00           C
ATOM   3012  C   VAL A 303      70.370  30.790 141.170  1.00  0.00           C
ATOM   3013  O   VAL A 303      70.600  30.660 142.380  1.00  0.00           O
ATOM   3014  N   THR A 304      69.190  30.380 140.600  1.00  0.00           N
ATOM   3015  H   THR A 304      69.080  30.620 139.630  1.00  0.00           H
ATOM   3016  CA  THR A 304      68.200  29.410 141.170  1.00  0.00           C
ATOM   3017  CB  THR A 304      66.730  29.520 140.700  1.00  0.00           C
ATOM   3018  OG1 THR A 304      66.420  30.870 140.510  1.00  0.00           O
ATOM   3019  HG1 THR A 304      66.160  31.040 139.560  1.00  0.00           H
ATOM   3020  CG2 THR A 304      65.920  29.080 141.910  1.00  0.00           C
ATOM   3021  C   THR A 304      68.630  27.910 141.190  1.00  0.00           C
ATOM   3022  O   THR A 304      68.500  27.170 140.240  1.00  0.00           O
ATOM   3023  N   PHE A 305      69.460  27.650 142.240  1.00  0.00           N
ATOM   3024  H   PHE A 305      69.530  28.200 143.070  1.00  0.00           H
ATOM   3025  CA  PHE A 305      70.060  26.300 142.480  1.00  0.00           C
ATOM   3026  CB  PHE A 305      71.180  26.300 143.610  1.00  0.00           C
ATOM   3027  CG  PHE A 305      72.450  27.120 143.380  1.00  0.00           C
ATOM   3028  CD1 PHE A 305      73.440  27.040 144.350  1.00  0.00           C
ATOM   3029  HD1 PHE A 305      73.410  26.310 145.160  1.00  0.00           H
ATOM   3030  CD2 PHE A 305      72.640  28.050 142.340  1.00  0.00           C
ATOM   3031  HD2 PHE A 305      71.760  28.330 141.750  1.00  0.00           H
ATOM   3032  CE1 PHE A 305      74.510  27.920 144.330  1.00  0.00           C
ATOM   3033  HE1 PHE A 305      75.210  27.970 145.160  1.00  0.00           H
ATOM   3034  CE2 PHE A 305      73.670  28.960 142.320  1.00  0.00           C
ATOM   3035  HE2 PHE A 305      73.620  29.850 141.690  1.00  0.00           H
ATOM   3036  CZ  PHE A 305      74.690  28.810 143.320  1.00  0.00           C
ATOM   3037  HZ  PHE A 305      75.550  29.480 143.190  1.00  0.00           H
ATOM   3038  C   PHE A 305      68.870  25.280 142.770  1.00  0.00           C
ATOM   3039  O   PHE A 305      68.110  25.500 143.680  1.00  0.00           O
ATOM   3040  N   GLN A 306      68.440  24.770 141.640  1.00  0.00           N
ATOM   3041  H   GLN A 306      68.630  25.310 140.820  1.00  0.00           H
ATOM   3042  CA  GLN A 306      67.450  23.700 141.360  1.00  0.00           C
ATOM   3043  CB  GLN A 306      66.330  24.250 140.470  1.00  0.00           C
ATOM   3044  CG  GLN A 306      65.080  23.360 140.670  1.00  0.00           C
ATOM   3045  CD  GLN A 306      64.030  23.480 139.560  1.00  0.00           C
ATOM   3046  OE1 GLN A 306      64.370  23.830 138.430  1.00  0.00           O
ATOM   3047  NE2 GLN A 306      62.850  22.800 139.680  1.00  0.00           N
ATOM   3048 1HE2 GLN A 306      62.640  22.100 140.370  1.00  0.00           H
ATOM   3049 2HE2 GLN A 306      62.200  23.170 139.020  1.00  0.00           H
ATOM   3050  C   GLN A 306      68.140  22.420 140.810  1.00  0.00           C
ATOM   3051  O1  GLN A 306      67.640  21.330 140.990  1.00  0.00           O
ATOM   3052  O2  GLN A 306      69.260  22.570 140.250  1.00  0.00           O
ATOM   3053  C45 LIG B 307      81.160  60.190 145.380  1.00  0.00           C
ATOM   3054  C44 LIG B 307      82.040  59.840 144.170  1.00  0.00           C
ATOM   3055  C46 LIG B 307      81.730  59.010 143.190  1.00  0.00           C
ATOM   3056  H48 LIG B 307      80.750  58.580 143.010  1.00  0.00           H
ATOM   3057  O43 LIG B 307      83.200  60.510 143.860  1.00  0.00           O
ATOM   3058  N42 LIG B 307      83.680  59.960 142.620  1.00  0.00           N
ATOM   3059  C41 LIG B 307      82.720  59.070 142.230  1.00  0.00           C
ATOM   3060  C40 LIG B 307      82.860  58.220 141.200  1.00  0.00           C
ATOM   3061  O47 LIG B 307      82.690  57.040 141.200  1.00  0.00           O
ATOM   3062  N39 LIG B 307      83.590  58.850 140.180  1.00  0.00           N
ATOM   3063  H5D LIG B 307      84.000  59.750 140.350  1.00  0.00           H
ATOM   3064  C37 LIG B 307      83.900  58.150 138.920  1.00  0.00           C
ATOM   3065  C38 LIG B 307      84.040  59.240 137.880  1.00  0.00           C
ATOM   3066  C36 LIG B 307      85.190  57.240 138.990  1.00  0.00           C
ATOM   3067  O48 LIG B 307      86.290  57.540 138.490  1.00  0.00           O
ATOM   3068  N35 LIG B 307      84.950  56.160 139.710  1.00  0.00           N
ATOM   3069  H5C LIG B 307      84.020  55.950 140.020  1.00  0.00           H
ATOM   3070  C31 LIG B 307      85.930  55.050 140.040  1.00  0.00           C
ATOM   3071  C32 LIG B 307      85.630  54.320 141.320  1.00  0.00           C
ATOM   3072  C34 LIG B 307      86.150  55.150 142.470  1.00  0.00           C
ATOM   3073  C33 LIG B 307      84.140  53.990 141.600  1.00  0.00           C
ATOM   3074  C30 LIG B 307      85.920  54.120 138.770  1.00  0.00           C
ATOM   3075  O49 LIG B 307      85.540  52.940 138.710  1.00  0.00           O
ATOM   3076  N29 LIG B 307      86.590  54.640 137.730  1.00  0.00           N
ATOM   3077  H29 LIG B 307      86.850  55.580 137.910  1.00  0.00           H
ATOM   3078  C05 LIG B 307      86.510  53.900 136.470  1.00  0.00           C
ATOM   3079  C04 LIG B 307      86.720  54.720 135.190  1.00  0.00           C
ATOM   3080  C02 LIG B 307      85.590  55.730 134.900  1.00  0.00           C
ATOM   3081  C03 LIG B 307      85.930  57.180 134.540  1.00  0.00           C
ATOM   3082  C01 LIG B 307      84.830  55.090 133.680  1.00  0.00           C
ATOM   3083  C06 LIG B 307      87.650  52.830 136.420  1.00  0.00           C
ATOM   3084  O28 LIG B 307      88.680  53.150 135.920  1.00  0.00           O
ATOM   3085  N07 LIG B 307      87.320  51.640 136.850  1.00  0.00           N
ATOM   3086  H5B LIG B 307      86.440  51.550 137.300  1.00  0.00           H
ATOM   3087  C08 LIG B 307      88.160  50.430 136.680  1.00  0.00           C
ATOM   3088  C09 LIG B 307      88.230  49.670 137.970  1.00  0.00           C
ATOM   3089  C10 LIG B 307      89.000  50.490 139.020  1.00  0.00           C
ATOM   3090  C14 LIG B 307      90.430  50.290 138.560  1.00  0.00           C
ATOM   3091  C13 LIG B 307      90.880  49.050 139.300  1.00  0.00           C
ATOM   3092  N12 LIG B 307      90.330  49.440 140.660  1.00  0.00           N
ATOM   3093  H12 LIG B 307      90.290  48.590 141.190  1.00  0.00           H
ATOM   3094  H5A LIG B 307      90.930  50.110 141.100  1.00  0.00           H
ATOM   3095  C11 LIG B 307      88.980  50.040 140.450  1.00  0.00           C
ATOM   3096  O15 LIG B 307      87.810  49.250 140.710  1.00  0.00           O
ATOM   3097  H49 LIG B 307      87.080  49.880 140.960  1.00  0.00           H
ATOM   3098  C16 LIG B 307      87.690  49.550 135.520  1.00  0.00           C
ATOM   3099  C17 LIG B 307      88.100  50.050 134.100  1.00  0.00           C
ATOM   3100  C18 LIG B 307      87.680  49.130 132.950  1.00  0.00           C
ATOM   3101  O27 LIG B 307      87.190  47.980 133.130  1.00  0.00           O
ATOM   3102  O19 LIG B 307      87.520  49.820 131.730  1.00  0.00           O
ATOM   3103  C20 LIG B 307      86.250  50.480 131.710  1.00  0.00           C
ATOM   3104  C21 LIG B 307      86.190  51.450 130.600  1.00  0.00           C
ATOM   3105  C22 LIG B 307      87.090  52.520 130.670  1.00  0.00           C
ATOM   3106  H22 LIG B 307      87.810  52.430 131.480  1.00  0.00           H
ATOM   3107  C23 LIG B 307      87.370  53.190 129.470  1.00  0.00           C
ATOM   3108  H23 LIG B 307      87.930  54.120 129.530  1.00  0.00           H
ATOM   3109  C24 LIG B 307      86.760  52.770 128.280  1.00  0.00           C
ATOM   3110  H24 LIG B 307      87.080  53.350 127.410  1.00  0.00           H
ATOM   3111  C25 LIG B 307      85.790  51.710 128.190  1.00  0.00           C
ATOM   3112  H25 LIG B 307      85.320  51.420 127.250  1.00  0.00           H
ATOM   3113  C26 LIG B 307      85.520  51.030 129.410  1.00  0.00           C
ATOM   3114  H26 LIG B 307      84.990  50.080 129.380  1.00  0.00           H
TER
ENDMDL
